# Supplementary material for: Prediction of the Interactions of a Large Number of Per- and Poly-Fluoroalkyl Substances with Ten Nuclear Receptors
Source: Environ Sci Technol. 2024 Feb 29;58(10):4487–99. doi: 10.1021/acs.est.3c05974 (PMC10938639; doi:10.1021/acs.est.3c05974)
Supplement: Supplementary file 2 — es3c05974_si_002.zip [file es3c05974_si_002.zip]

Archive with 12 entries (10 files):
- es3c05974_si_002/
- es3c05974_si_002/PFAS_NR_SI/
- es3c05974_si_002/PFAS_NR_SI/AR_with_classification1_withSOM_with_TANIMOTOSCORE.xlsx
- es3c05974_si_002/PFAS_NR_SI/ERA_with_classification1_withSOM_with_TANIMOTOSCORE.xlsx
- es3c05974_si_002/PFAS_NR_SI/ERB_with_classification1_withSOM_with_TANIMOTOSCORE.xlsx
- es3c05974_si_002/PFAS_NR_SI/GR_with_classification1_withSOM_with_TANIMOTOSCORE.xlsx
- es3c05974_si_002/PFAS_NR_SI/MR_with_classification1_withSOM_with_TANIMOTOSCORE.xlsx
- es3c05974_si_002/PFAS_NR_SI/PPARA_with_classification1_withSOM_with_TANIMOTOSCORE.xlsx
- es3c05974_si_002/PFAS_NR_SI/PPARD_with_classification1_withSOM_with_TANIMOTOSCORE.xlsx
- es3c05974_si_002/PFAS_NR_SI/PPARG_with_classification1_withSOM_with_TANIMOTOSCORE.xlsx
- es3c05974_si_002/PFAS_NR_SI/PR_with_classification1_withSOM_with_TANIMOTOSCORE.xlsx
- es3c05974_si_002/PFAS_NR_SI/RXR_FINAL_UPDATED_withSOM.xlsx
