# Supplementary material for: Prediction of the Interactions of a Large Number of Per- and Poly-Fluoroalkyl Substances with Ten Nuclear Receptors
Source: Environ Sci Technol. 2024 Feb 29;58(10):4487–99. doi: 10.1021/acs.est.3c05974 (PMC10938639; doi:10.1021/acs.est.3c05974)
Supplement: Supplementary file 2 — es3c05974_si_002.zip [file es3c05974_si_002.zip › es3c05974_si_002/PFAS_NR_SI/AR_with_classification1_withSOM_with_TANIMOTOSCORE.xlsx]

## Sheet: Sheet1
NAMES	ORIGINAL_SMILES	PREFERRED_NAME	CASRN	docking score (kcal/mol)	MM-GBSA (kcal/mol)	Active_AGO	Inactive_AGO	Actvity_AGO	AD_AGO	Active_ANT	Inactive_ANT	Actvity_ANT	AD_ANT	IMPORTANCE	Primary_Class	Secondary Class	Strength	Activity-NR-Toxpred	AD_NR-Toxpred	% change in docking score	% change in ΔG_bind	Average %change	Classification	Classification1	can_smiles	morgan_X	morgan_Y
DTXSID50301796	CC(C(NC1=CC=C(C=C1)C(O)=O)C(F)(F)C(F)(F)C(F)(F)F)[N+]([O-])=O	4-[(4,4,5,5,6,6,6-heptafluoro-2-nitrohexan-3-yl)amino]benzoic acid	564-96-5	-9.899	-48.0648	0.409916	0.590084	inact.	reliable	0.176407	0.823593	inact.	reliable	OTHER_PFAS	Side-chain aromatics	Others	Inactive	Inactive	reliable	-8.22079	-7.00863	-7.61471	Inactive	Inactive	CC(C(C(C(C(F)(F)F)(F)F)(F)F)Nc1ccc(cc1)C(=O)O)[N+](=O)[O-]	0	0
DTXSID80931585	C[N+](C)(C)CC(CC(=O)[O-])OC(=O)CCCCCCCCCCC(F)(F)C(F)(F)C(F)(F)C(F)(F)C(F)(F)C(F)(F)F	3-[(12,12,13,13,14,14,15,15,16,16,17,17,17-Tridecafluoroheptadecanoyl)oxy]-4-(trimethylazaniumyl)butanoate	142674-38-2			0.196985	0.803015	inact.	reliable	0.176407	0.823593	inact.	reliable	OTHER_PFAS	Other aliphatics	Ether based substances	Inactive	Inactive	reliable				Inactive	Inactive	O=C(OC(C[N+](C)(C)C)CC(=O)[O-])CCCCCCCCCCC(C(C(C(C(C(F)(F)F)(F)F)(F)F)(F)F)(F)F)(F)F	1	0
DTXSID20931584	C[N+](C)(C)CC(CC([O-])=O)OC(=O)CCCCCCCCCCC(F)(F)C(F)(F)C(F)(F)C(F)(F)F	3-[(12,12,13,13,14,14,15,15,15-Nonafluoropentadecanoyl)oxy]-4-(trimethylazaniumyl)butanoate	142674-37-1	-9.243	-76.2642	0.196985	0.803015	inact.	reliable	0.176407	0.823593	inact.	reliable	OTHER_PFAS	Other aliphatics	Ether based substances	Inactive	Inactive	reliable	-14.3029	47.549	16.623	Inactive	Inactive	O=C(OC(C[N+](C)(C)C)CC(=O)[O-])CCCCCCCCCCC(C(C(C(F)(F)F)(F)F)(F)F)(F)F	1	0
DTXSID60931583	C[N+](C)(C)CC(CC([O-])=O)OC(=O)CCCCC(F)(F)C(F)(F)C(F)(F)C(F)(F)C(F)(F)C(F)(F)C(F)(F)C(F)(F)F	3-[(6,6,7,7,8,8,9,9,10,10,11,11,12,12,13,13,13-Heptadecafluorotridecanoyl)oxy]-4-(trimethylazaniumyl)butanoate	142674-36-0	-8.392	-70.3301	0.196985	0.803015	inact.	reliable	0.176407	0.823593	inact.	reliable	OTHER_PFAS	Other aliphatics	Ether based substances	Inactive	Inactive	reliable	-22.193	36.0682	6.9376	Inactive	Inactive	[O-]C(=O)CC(C[N+](C)(C)C)OC(=O)CCCCC(C(C(C(C(C(C(C(F)(F)F)(F)F)(F)F)(F)F)(F)F)(F)F)(F)F)(F)F	1	0
DTXSID40931581	C[N+](C)(C)CC(CC([O-])=O)OC(=O)CCCCC(F)(F)C(F)(F)C(F)(F)C(F)(F)C(F)(F)C(F)(F)F	3-[(6,6,7,7,8,8,9,9,10,10,11,11,11-Tridecafluoroundecanoyl)oxy]-4-(trimethylazaniumyl)butanoate	142674-34-8	-5.989	-58.0222	0.196985	0.803015	inact.	reliable	0.176407	0.823593	inact.	reliable	OTHER_PFAS	Other aliphatics	Ether based substances	Inactive	Inactive	reliable	-44.4726	12.256	-16.1083	Inactive	Inactive	[O-]C(=O)CC(C[N+](C)(C)C)OC(=O)CCCCC(C(C(C(C(C(F)(F)F)(F)F)(F)F)(F)F)(F)F)(F)F	1	0
DTXSID60330597	CCOC(=O)C(=P(c1ccccc1)(c1ccccc1)c1ccccc1)C(=O)C(F)(F)C(F)(F)C(F)(F)C(=O)C(=P(c1ccccc1)(c1ccccc1)c1ccccc1)C(=O)OCC	Diethyl 4,4,5,5,6,6-hexafluoro-3,7-dioxo-2,8-bis(triphenyl-lambda5-phosphanylidene)nonanedioate	60521-76-8			0.196985	0.803015	inact.	reliable	0.176407	0.823593	inact.	reliable	OTHER_PFAS	Side-chain aromatics	Others	Inactive	Inactive	reliable				Inactive	Inactive	CCOC(=O)C(=P(c1ccccc1)(c1ccccc1)c1ccccc1)C(=O)C(C(C(C(=O)C(=P(c1ccccc1)(c1ccccc1)c1ccccc1)C(=O)OCC)(F)F)(F)F)(F)F	2	0
DTXSID20897459	CC(=C(C(=P(c1ccccc1)(c1ccccc1)c1ccccc1)C(=O)C(F)(F)C(F)(F)C(F)(F)F)C(F)(F)C(F)(F)C(F)(F)F)C	6-(1-Methylethylidene)-5-(triphenylphosphoranylidene)-(perfluoro)-nonan-4-one	139225-92-6			0.196985	0.803015	inact.	reliable	0.176407	0.823593	inact.	reliable	OTHER_PFAS	Side-chain aromatics	Others	Inactive	Inactive	reliable				Inactive	Inactive	CC(=C(C(C(C(F)(F)F)(F)F)(F)F)C(=P(c1ccccc1)(c1ccccc1)c1ccccc1)C(=O)C(C(C(F)(F)F)(F)F)(F)F)C	2	0
DTXSID50897487	FC(F)(F)C(F)(F)C(F)(F)C(=O)C(=P(c1ccccc1)(c1ccccc1)c1ccccc1)C(=O)N1CCCCC1	1-(1-Piperidinyl)-2-(triphenylphosphoranylidene)perfluorohexane-1,3-dione	148192-46-5			0.196985	0.803015	inact.	Unreliable	0.427477	0.572523	inact.	Unreliable	OTHER_PFAS	Side-chain aromatics	Others	Inactive	Inactive	Unreliable				Inactive	Inactive	O=C(C(=P(c1ccccc1)(c1ccccc1)c1ccccc1)C(=O)C(C(C(F)(F)F)(F)F)(F)F)N1CCCCC1	2	0
DTXSID20844584	CCCCCCCCCCCCC1=CSC(=C1)C1=C(CCCCCC(F)(F)C(F)(F)C(F)(F)C(F)(F)F)C=CS1	4'-Dodecyl-3-(6,6,7,7,8,8,9,9,9-nonafluorononyl)-2,2'-bithiophene	919079-96-2	-12.12	-88.7515	0.212546	0.787454	inact.	reliable	0.665303	0.334697	act.	reliable	OTHER_PFAS	Side-chain aromatics	Others	Strong	Antagonist	reliable	12.3714	71.7083	42.0398	Antagonist	Antagonist	CCCCCCCCCCCCc1csc(c1)c1sccc1CCCCCC(C(C(C(F)(F)F)(F)F)(F)F)(F)F	1	8
DTXSID10409808	COC1=CC(=CC(OC)=C1)C(=O)NC(=S)NC1=CC=CC(=C1)C(F)(F)C(F)(F)OC(F)(F)C(F)(F)C(F)(F)OC(F)(F)F	3,5-Dimethoxy-N-[(3-{1,1,2,2-tetrafluoro-2-[1,1,2,2,3,3-hexafluoro-3-(trifluoromethoxy)propoxy]ethyl}phenyl)carbamothioyl]benzamide	4550-62-3	-10.937	-76.8552	0.260496	0.739504	inact.	reliable	0.661719	0.338281	act.	reliable	OTHER_PFAS	Side-chain aromatics	Others	Strong	Antagonist	reliable	1.4031	48.6924	25.0477	Antagonist	Antagonist	COc1cc(OC)cc(c1)C(=O)NC(=S)Nc1cccc(c1)C(C(OC(C(C(OC(F)(F)F)(F)F)(F)F)(F)F)(F)F)(F)F	3	1
DTXSID80827555	CCCC(OP(=O)(OC1=CC=CC=C1)OC1=CC=CC=C1)C1=CC=C(C=C1)C(F)(F)C(F)(F)C(F)(F)C(F)(F)F	1-[4-(Nonafluorobutyl)phenyl]butyl diphenyl phosphate	846543-02-0	-11.168	-75.6516	0.196985	0.803015	inact.	reliable	0.746638	0.253362	act.	reliable	OTHER_PFAS	Side-chain aromatics	Others	Strong	Antagonist	reliable	3.54483	46.3638	24.9543	Antagonist	Antagonist	CCCC(c1ccc(cc1)C(C(C(C(F)(F)F)(F)F)(F)F)(F)F)OP(=O)(Oc1ccccc1)Oc1ccccc1	1	2
DTXSID80474568	FC(F)C(F)(F)C(F)(F)C(F)(F)C(F)F	1H,5H-Perfluoropentane	755-23-7	-7.012	-22.3564	0.196985	0.803015	inact.	reliable	0.176407	0.823593	inact.	reliable	OTHER_PFAS	Other aliphatics	Polyfluoralkanes	Inactive	Inactive	reliable	-34.9878	-56.7469	-45.8673	Inactive	Inactive	FC(C(C(C(C(F)F)(F)F)(F)F)(F)F)F	3	0
DTXSID4075245	FC(F)C(F)(F)C(F)(F)C(F)(F)Cl	Butane, 1-chloro-1,1,2,2,3,3,4,4-octafluoro-	423-31-4	-7.125	-21.6713	0.196985	0.803015	inact.	reliable	0.176407	0.823593	inact.	reliable	OTHER_PFAS	Other aliphatics	Others	Inactive	Inactive	reliable	-33.9401	-58.0724	-46.0062	Inactive	Inactive	FC(C(C(C(Cl)(F)F)(F)F)(F)F)F	3	0
DTXSID70533537	FC(F)C(F)(F)C(F)(F)CCl	4-Chloro-1,1,2,2,3,3-hexafluorobutane	75877-96-2	-6.971	-21.6661	0.212546	0.787454	inact.	reliable	0.176407	0.823593	inact.	reliable	OTHER_PFAS	Other aliphatics	Others	Inactive	Inactive	reliable	-35.3679	-58.0824	-46.7252	Inactive	Inactive	ClCC(C(C(F)F)(F)F)(F)F	3	0
DTXSID50892417	OC(=O)C(F)(F)C(F)(F)C(F)F	4H-Perfluorobutanoic acid	679-12-9	-7.199	-22.7849	0.196985	0.803015	inact.	reliable	0.176407	0.823593	inact.	reliable	OTHER_PFAS	Other aliphatics	PACF-based substances	Inactive	Inactive	reliable	-33.254	-55.9179	-44.5859	Inactive	Inactive	FC(C(C(C(=O)O)(F)F)(F)F)F	3	0
DTXSID30243746	N[C@@H](CSC(F)(F)C(F)(F)C(F)F)C(O)=O	S-(1,1,2,2,3,3-Hexafluoropropyl)-L-cysteine	98640-41-6	-6.806	-24.134	0.196985	0.803015	inact.	reliable	0.176407	0.823593	inact.	reliable	OTHER_PFAS	Other aliphatics	Others	Inactive	Inactive	reliable	-36.8977	-53.3077	-45.1027	Inactive	Inactive	NC(C(=O)O)CSC(C(C(F)F)(F)F)(F)F	3	0
DTXSID50895160	FC(F)C(F)(F)C(F)(F)C(F)(F)C(F)(F)F	1,1,1,2,2,3,3,4,4,5,5-Undecafluoropentane	375-61-1	-7.077	-22.7493	0.196985	0.803015	inact.	reliable	0.292284	0.707716	inact.	reliable	OTHER_PFAS	Other aliphatics	Polyfluoralkanes	Inactive	Inactive	reliable	-34.3851	-55.9867	-45.1859	Inactive	Inactive	FC(C(C(C(C(F)(F)F)(F)F)(F)F)(F)F)F	3	0
DTXSID90544246	FC(F)C(F)(F)C(F)(F)C(F)(F)C(F)(F)C(F)(F)COC(=O)C(=O)OCC(F)(F)C(F)(F)C(F)(F)C(F)(F)C(F)(F)C(F)F	Bis(2,2,3,3,4,4,5,5,6,6,7,7-dodecafluoroheptyl) ethanedioate	88055-22-5	-2.069	-51.9278	0.212546	0.787454	inact.	reliable	0.176407	0.823593	inact.	reliable	OTHER_PFAS	Other aliphatics	Ether based substances	Inactive	Inactive	reliable	-80.8171	0.465147	-40.176	Inactive	Inactive	FC(C(C(C(C(C(COC(=O)C(=O)OCC(C(C(C(C(C(F)F)(F)F)(F)F)(F)F)(F)F)(F)F)(F)F)(F)F)(F)F)(F)F)(F)F)F	3	0
DTXSID70366226	NC(=O)C(F)(F)C(F)(F)C(F)(F)C(F)F	Perfluoropentanamide	355-81-7	-8.395	-21.0295	0.196985	0.803015	inact.	reliable	0.176407	0.823593	inact.	reliable	OTHER_PFAS	Other aliphatics	Amide based substances	Inactive	Inactive	reliable	-22.1652	-59.3141	-40.7396	Inactive	Inactive	FC(C(C(C(C(=O)N)(F)F)(F)F)(F)F)F	3	0
DTXSID50379556	COC(=O)C(F)(F)C(F)(F)C(F)(F)C(F)F	Methyl 5H-perfluoropentanoate	54822-22-9	-7.395	-24.7365	0.196985	0.803015	inact.	reliable	0.176407	0.823593	inact.	reliable	OTHER_PFAS	Other aliphatics	PACF-based substances	Inactive	Inactive	reliable	-31.4368	-52.1421	-41.7894	Inactive	Inactive	COC(=O)C(C(C(C(F)F)(F)F)(F)F)(F)F	3	0
DTXSID80579921	OC(=O)C(F)C(F)(F)C(F)(F)C(F)F	2,3,3,4,4,5,5-Heptafluoropentanoic acid	143467-04-3	-7.059	-24.8759	0.196985	0.803015	inact.	reliable	0.176407	0.823593	inact.	reliable	OTHER_PFAS	Other aliphatics	PACF-based substances	Inactive	Inactive	reliable	-34.552	-51.8724	-43.2122	Inactive	Inactive	OC(=O)C(C(C(C(F)F)(F)F)(F)F)F	3	0
DTXSID20541223	[Cd++].F[C-](F)C(F)(F)C(F)(F)C(F)(F)C(F)(F)C(F)(F)F.F[C-](F)C(F)(F)C(F)(F)C(F)(F)C(F)(F)C(F)(F)F	Cadmium bis(1,1,2,2,3,3,4,4,5,5,6,6,6-tridecafluorohexan-1-ide)	104698-09-1	-7.128	-25.1825	0.196985	0.803015	inact.	reliable	0.176407	0.823593	inact.	reliable	OTHER_PFAS	Other aliphatics	Polyfluoralkanes	Inactive	Inactive	reliable	-33.9123	-51.2792	-42.5957	Inactive	Inactive	FC(C(C(C(C(C(F)(F)F)(F)F)(F)F)(F)F)(F)F)F	3	0
DTXSID60329603	Cc1c(NC(=O)OCC(F)(F)C(F)(F)C(F)(F)C(F)(F)C(F)(F)C(F)(F)C(F)(F)C(F)(F)C(F)(F)C(F)F)cc(NC(=O)OCC(F)(F)C(F)(F)C(F)(F)C(F)(F)C(F)(F)C(F)(F)C(F)(F)C(F)(F)C(F)(F)C(F)F)cc1	2,2,3,3,4,4,5,5,6,6,7,7,8,8,9,9,10,10,11,11-icosafluoroundecyl N-[3-(2,2,3,3,4,4,5,5,6,6,7,7,8,8,9,9,10,10,11,11-icosafluoroundecoxycarbonylamino)-4-methylphenyl]carbamate	15953-41-0			0.196985	0.803015	inact.	reliable	0.842125	0.157875	act.	reliable	OTHER_PFAS	Side-chain aromatics	Others	Inactive	Inactive	reliable				Inactive	Inactive	O=C(Nc1ccc(c(c1)NC(=O)OCC(C(C(C(C(C(C(C(C(C(F)F)(F)F)(F)F)(F)F)(F)F)(F)F)(F)F)(F)F)(F)F)(F)F)C)OCC(C(C(C(C(C(C(C(C(C(F)F)(F)F)(F)F)(F)F)(F)F)(F)F)(F)F)(F)F)(F)F)(F)F	3	0
DTXSID60892928	C(F)(F)C(F)(F)C(F)(F)C(F)(F)C(F)(F)C(F)(F)C(F)(F)C(F)(F)C(F)(F)C(F)(F)C(F)(F)C(F)(F)C(F)(F)C(F)(F)C(F)(F)C(=O)O	16H-Perfluorohexadecanoic acid	2274731-01-8			0.196985	0.803015	inact.	reliable	0.176407	0.823593	inact.	reliable	OTHER_PFAS	Other aliphatics	PACF-based substances	Inactive	Inactive	reliable				Inactive	Inactive	FC(C(C(C(C(C(C(C(C(C(C(C(C(C(C(C(=O)O)(F)F)(F)F)(F)F)(F)F)(F)F)(F)F)(F)F)(F)F)(F)F)(F)F)(F)F)(F)F)(F)F)(F)F)F	3	0
DTXSID60329062	FC(F)C(F)(F)C(F)(F)C(F)(F)C(F)(F)C(F)(F)COC(OCC(F)(F)C(F)(F)C(F)(F)C(F)(F)C(F)(F)C(F)F)(OCC(F)(F)C(F)(F)C(F)(F)C(F)(F)C(F)(F)C(F)F)c1ccccc1	Tris((5-difluoromethylperfluoropentyl)methyloxy)methylbenzene	992-81-4			0.196985	0.803015	inact.	reliable	0.251231	0.748769	inact.	reliable	OTHER_PFAS	Side-chain aromatics	Others	Inactive	Inactive	reliable				Inactive	Inactive	FC(C(C(C(C(C(COC(c1ccccc1)(OCC(C(C(C(C(C(F)F)(F)F)(F)F)(F)F)(F)F)(F)F)OCC(C(C(C(C(C(F)F)(F)F)(F)F)(F)F)(F)F)(F)F)(F)F)(F)F)(F)F)(F)F)(F)F)F	3	0
DTXSID20379700	FC(F)C(F)(F)C(F)(F)C(F)(F)F	1H-Nonafluorobutane	375-17-7	-6.645	-18.623	0.196985	0.803015	inact.	reliable	0.176407	0.823593	inact.	reliable	OTHER_PFAS	Other aliphatics	Polyfluoralkanes	Inactive	Inactive	reliable	-38.3905	-63.9699	-51.1802	Inactive	Inactive	FC(C(C(C(F)(F)F)(F)F)(F)F)F	3	0
DTXSID0073906	FC(F)C(F)(F)C(F)(F)Cl	Propane, 1-chloro-1,1,2,2,3,3-hexafluoro-	422-55-9	-6.471	-18.443	0.196985	0.803015	inact.	reliable	0.176407	0.823593	inact.	reliable	OTHER_PFAS	Other aliphatics	Others	Inactive	Inactive	reliable	-40.0037	-64.3182	-52.1609	Inactive	Inactive	FC(C(C(Cl)(F)F)(F)F)F	3	0
DTXSID00187143	FC(F)C(F)(F)C(F)(F)C(F)(F)C(F)(F)C(F)(F)C(F)(F)C(F)(F)F	8H-Perfluorooctane	335-65-9	-7.907	-32.5074	0.196985	0.803015	inact.	reliable	0.176407	0.823593	inact.	reliable	OTHER_PFAS	Other aliphatics	Polyfluoralkanes	Inactive	Inactive	reliable	-26.6897	-37.1077	-31.8987	Inactive	Inactive	FC(C(C(C(C(C(C(C(F)(F)F)(F)F)(F)F)(F)F)(F)F)(F)F)(F)F)F	3	0
DTXSID60382137	FC(F)C(F)(F)C(F)(F)C(F)(F)COC(=O)C(F)=C	1H,1H,5H-perfluoropentyl 2-fluoroacrylate	87910-92-7	-8.288	-30.4304	0.196985	0.803015	inact.	reliable	0.248223	0.751777	inact.	reliable	OTHER_PFAS	Other aliphatics	Ether based substances	Inactive	Inactive	reliable	-23.1573	-41.1261	-32.1417	Inactive	Inactive	FC(=C)C(=O)OCC(C(C(C(F)F)(F)F)(F)F)(F)F	3	0
DTXSID20880169	OC(=O)C(F)(F)C(F)(F)C(F)(F)C(F)(F)C(F)F	6-H-Perfluorohexanoic acid	1726-50-7	-8.684	-28.091	0.196985	0.803015	inact.	reliable	0.176407	0.823593	inact.	reliable	OTHER_PFAS	Other aliphatics	PACF-based substances	Inactive	Inactive	reliable	-19.4857	-45.6521	-32.5689	Inactive	Inactive	FC(C(C(C(C(C(=O)O)(F)F)(F)F)(F)F)(F)F)F	3	0
DTXSID70983619	FC(F)C(F)(F)C(F)(F)C(F)(F)COC(F)(F)C(F)Cl	5-(2-Chloro-1,1,2-trifluoroethoxy)-1,1,2,2,3,3,4,4-octafluoropentane	65064-84-8	-7.795	-32.3731	0.212546	0.787454	inact.	reliable	0.248223	0.751777	inact.	reliable	OTHER_PFAS	Other aliphatics	Ether based substances	Inactive	Inactive	reliable	-27.7282	-37.3675	-32.5478	Inactive	Inactive	FC(C(OCC(C(C(C(F)F)(F)F)(F)F)(F)F)(F)F)Cl	3	0
DTXSID00382156	COC(=O)CC(=O)C(F)(F)C(F)(F)C(F)(F)C(F)F	Methyl 4,4,5,5,6,6,7,7-octafluoro-3-oxoheptanoate	89129-69-1	-8.11	-30.8733	0.212546	0.787454	inact.	reliable	0.176407	0.823593	inact.	reliable	OTHER_PFAS	Other aliphatics	Ether based substances	Inactive	Inactive	reliable	-24.8076	-40.2692	-32.5384	Inactive	Inactive	COC(=O)CC(=O)C(C(C(C(F)F)(F)F)(F)F)(F)F	3	0
DTXSID60831377	OC(=O)C1=CC=CC=C1.OCC(F)(F)C(F)(F)C(F)(F)C(F)(F)C(F)(F)C(F)F	Benzoic acid--2,2,3,3,4,4,5,5,6,6,7,7-dodecafluoroheptan-1-ol (1/1)	87926-00-9	-9.202	-28.6453	0.196985	0.803015	inact.	reliable	0.176407	0.823593	inact.	reliable	OTHER_PFAS	Other aliphatics	Alcohol based substances	Inactive	Inactive	reliable	-14.6831	-44.5797	-29.6314	Inactive	Inactive	OCC(C(C(C(C(C(F)F)(F)F)(F)F)(F)F)(F)F)(F)F	3	0
DTXSID50616670	FC(F)C(F)(F)C(F)(F)C(F)(F)C(F)(F)C(F)(F)C(F)(F)C(F)(F)C(F)(F)C(F)(F)C(F)(F)C(F)(F)C(F)(F)C(F)(F)C(F)(F)F	1,1,1,2,2,3,3,4,4,5,5,6,6,7,7,8,8,9,9,10,10,11,11,12,12,13,13,14,14,15,15-Hentriacontafluoropentadecane	66826-88-8	-4.932	-49.0732	0.196985	0.803015	inact.	reliable	0.176407	0.823593	inact.	reliable	OTHER_PFAS	Other aliphatics	Polyfluoralkanes	Inactive	Inactive	reliable	-54.2726	-5.05767	-29.6652	Inactive	Inactive	FC(C(C(C(C(C(C(C(C(C(C(C(C(C(C(F)(F)F)(F)F)(F)F)(F)F)(F)F)(F)F)(F)F)(F)F)(F)F)(F)F)(F)F)(F)F)(F)F)(F)F)F	3	0
DTXSID90880131	CC(=C)C(=O)OCC(F)(F)C(F)(F)C(F)(F)C(F)F	1H,1H,5H-Perfluoropentyl methacrylate	355-93-1	-8.326	-32.6918	0.212546	0.787454	inact.	reliable	0.176407	0.823593	inact.	reliable	OTHER_PFAS	Other aliphatics	Ether based substances	Inactive	Inactive	reliable	-22.805	-36.7509	-29.7779	Inactive	Inactive	FC(C(C(C(COC(=O)C(=C)C)(F)F)(F)F)(F)F)F	3	0
DTXSID9075246	FC(F)C(F)(F)C(F)(F)C(F)(F)C(F)(F)C(F)(F)C(F)(F)C(F)(F)Cl	Octane, 1-chloro-1,1,2,2,3,3,4,4,5,5,6,6,7,7,8,8-hexadecafluoro-	423-53-0	-8.125	-34.7046	0.196985	0.803015	inact.	reliable	0.176407	0.823593	inact.	reliable	OTHER_PFAS	Other aliphatics	Polyfluoralkanes	Inactive	Inactive	reliable	-24.6685	-32.8567	-28.7626	Inactive	Inactive	FC(C(C(C(C(C(C(C(Cl)(F)F)(F)F)(F)F)(F)F)(F)F)(F)F)(F)F)F	3	0
DTXSID90565678	FC(F)C(F)(F)C(F)(F)C(F)(F)C(F)(F)C(F)(F)C(=O)C(F)(F)F	1,1,1,3,3,4,4,5,5,6,6,7,7,8,8-Pentadecafluorooctan-2-one	63703-12-8	-8.331	-33.4691	0.196985	0.803015	inact.	reliable	0.176407	0.823593	inact.	reliable	OTHER_PFAS	Perfluoro PFAA precursors	PFALs	Inactive	Inactive	reliable	-22.7586	-35.2471	-29.0028	Inactive	Inactive	O=C(C(C(C(C(C(C(F)F)(F)F)(F)F)(F)F)(F)F)(F)F)C(F)(F)F	3	0
DTXSID00159527	[Si+4].[O-]CCN(CC[O-])CC[O-].FC(F)C(F)(F)C(F)(F)C(F)(F)C(F)(F)C(F)(F)C[CH-]I	Silicon, (3,3,4,4,5,5,6,6,7,7,8,8-dodecafluoro-1-iodooctyl)((2,2'2,''-nitrilotris(ethanolato))(3-)-N,O,O',O'')-, (TB-5-23)-	135798-16-2	-7.872	-34.8559	0.196985	0.803015	inact.	reliable	0.176407	0.823593	inact.	reliable	OTHER_PFAS	Other aliphatics	FTI	Inactive	Inactive	reliable	-27.0142	-32.564	-29.7891	Inactive	Inactive	ICCC(C(C(C(C(C(F)F)(F)F)(F)F)(F)F)(F)F)(F)F	3	0
DTXSID40600245	OCCOCC(F)(F)C(F)(F)C(F)(F)C(F)F	2-[(2,2,3,3,4,4,5,5-Octafluoropentyl)oxy]ethan-1-ol	50997-69-8	-9.138	-29.7289	0.212546	0.787454	inact.	reliable	0.176407	0.823593	inact.	reliable	OTHER_PFAS	Other aliphatics	Ether based substances	Inactive	Inactive	reliable	-15.2764	-42.4832	-28.8798	Inactive	Inactive	OCCOCC(C(C(C(F)F)(F)F)(F)F)(F)F	3	0
DTXSID00379829	FC(F)C(F)(F)C(F)(F)C(F)(F)C(F)(F)C(F)(F)C(Cl)=O	7H-Perfluoroheptanoyl chloride	41405-35-0	-8.441	-31.5667	0.196985	0.803015	inact.	reliable	0.176407	0.823593	inact.	reliable	OTHER_PFAS	Other aliphatics	Others	Inactive	Inactive	reliable	-21.7387	-38.9276	-30.3332	Inactive	Inactive	FC(C(C(C(C(C(C(=O)Cl)(F)F)(F)F)(F)F)(F)F)(F)F)F	3	0
DTXSID70411487	NC(=O)C(F)(F)C(F)(F)C(F)(F)C(F)(F)C(F)(F)C(F)F	7H-Perfluoroheptanamide	6395-47-7	-9.168	-28.5094	0.196985	0.803015	inact.	reliable	0.176407	0.823593	inact.	reliable	OTHER_PFAS	Other aliphatics	Amide based substances	Inactive	Inactive	reliable	-14.9983	-44.8426	-29.9205	Inactive	Inactive	FC(C(C(C(C(C(C(=O)N)(F)F)(F)F)(F)F)(F)F)(F)F)F	3	0
DTXSID70777055	FC(F)C(F)(F)C(F)(F)C(F)(F)C(F)(F)C(F)(F)C(F)(F)C(F)=O	2,2,3,3,4,4,5,5,6,6,7,7,8,8-Tetradecafluorooctanoyl fluoride	14042-24-1	-8.399	-31.8297	0.196985	0.803015	inact.	reliable	0.176407	0.823593	inact.	reliable	OTHER_PFAS	Other aliphatics	Others	Inactive	Inactive	reliable	-22.1281	-38.4188	-30.2735	Inactive	Inactive	FC(C(C(C(C(C(C(C(=O)F)(F)F)(F)F)(F)F)(F)F)(F)F)(F)F)F	3	0
DTXSID80620063	CC(=C)C(=O)OCC(F)(F)C(F)(F)C(F)F	2,2,3,3,4,4-Hexafluorobutyl 2-methylprop-2-enoate	45168-50-1	-7.594	-28.4214	0.260496	0.739504	inact.	reliable	0.176407	0.823593	inact.	reliable	OTHER_PFAS	Other aliphatics	Ether based substances	Inactive	Inactive	reliable	-29.5917	-45.0129	-37.3023	Inactive	Inactive	FC(C(C(COC(=O)C(=C)C)(F)F)(F)F)F	3	0
DTXSID20371926	CCOC(=O)C(F)(F)C(F)(F)C(F)(F)C(F)F	Ethyl 5H-octafluoropentanoate	2795-50-8	-7.906	-27.663	0.196985	0.803015	inact.	reliable	0.176407	0.823593	inact.	reliable	OTHER_PFAS	Other aliphatics	PACF-based substances	Inactive	Inactive	reliable	-26.699	-46.4802	-36.5896	Inactive	Inactive	CCOC(=O)C(C(C(C(F)F)(F)F)(F)F)(F)F	3	0
DTXSID50382106	FC(F)C(F)(F)C(F)(F)C(F)(F)C(F)(F)C(F)(F)Cl	1-chloro-1,1,2,2,3,3,4,4,5,5,6,6-dodecafluorohexane	307-22-2	-7.736	-28.2349	0.196985	0.803015	inact.	reliable	0.176407	0.823593	inact.	reliable	OTHER_PFAS	Other aliphatics	Polyfluoralkanes	Inactive	Inactive	reliable	-28.2752	-45.3737	-36.8244	Inactive	Inactive	FC(C(C(C(C(C(Cl)(F)F)(F)F)(F)F)(F)F)(F)F)F	3	0
DTXSID5075236	FC(F)C(F)(F)C(F)(F)C(F)(F)COC(=O)C=C	1H,1H,5H-Perfluoropentyl acrylate	376-84-1	-7.421	-29.5582	0.791135	0.208865	act.	reliable	0.581228	0.418772	inact.	reliable	OTHER_PFAS	Other aliphatics	Ether based substances	Inactive	Inactive	reliable	-31.1957	-42.8135	-37.0046	Inactive	Inactive	C=CC(=O)OCC(C(C(C(F)F)(F)F)(F)F)(F)F	3	0
DTXSID80177249	[NH4+].[O-]C(=O)C(F)(F)C(F)(F)C(F)(F)C(F)F	Ammonium 2,2,3,3,4,4,5,5-octafluorovalerate	22715-45-3	-7.944	-26.8828	0.196985	0.803015	inact.	reliable	0.176407	0.823593	inact.	reliable	OTHER_PFAS	Other aliphatics	PACF-based substances	Inactive	Inactive	reliable	-26.3467	-47.9896	-37.1682	Inactive	Inactive	FC(C(C(C(C(=O)O)(F)F)(F)F)(F)F)F	3	0
DTXSID20880563	FC(F)C(F)(F)C(F)(F)C(F)(F)COC=C	1,1,2,2,3,3,4,4-Octafluoro-5-(vinyloxy)pentane	66396-73-4	-7.586	-26.9514	0.212546	0.787454	inact.	reliable	0.248223	0.751777	inact.	reliable	OTHER_PFAS	Other aliphatics	Ether based substances	Inactive	Inactive	reliable	-29.6659	-47.8569	-38.7614	Inactive	Inactive	C=COCC(C(C(C(F)F)(F)F)(F)F)(F)F	3	0
DTXSID60379941	FC(F)C(F)(F)C(F)(F)C(F)(F)C(F)(F)C(F)(F)C(F)(F)C(F)F	1H,8H-Perfluorooctane	307-99-3	-7.814	-30.3943	0.196985	0.803015	inact.	reliable	0.176407	0.823593	inact.	reliable	OTHER_PFAS	Other aliphatics	Polyfluoralkanes	Inactive	Inactive	reliable	-27.552	-41.1959	-34.3739	Inactive	Inactive	FC(C(C(C(C(C(C(C(F)F)(F)F)(F)F)(F)F)(F)F)(F)F)(F)F)F	3	0
DTXSID40610223	FC(F)C(F)(F)C(F)(F)C(F)(F)C(F)(F)C(F)(F)C(F)F	1,1,2,2,3,3,4,4,5,5,6,6,7,7-Tetradecafluoroheptane	19493-30-2	-7.747	-29.5071	0.196985	0.803015	inact.	reliable	0.176407	0.823593	inact.	reliable	OTHER_PFAS	Other aliphatics	Polyfluoralkanes	Inactive	Inactive	reliable	-28.1732	-42.9124	-35.5428	Inactive	Inactive	FC(C(C(C(C(C(C(F)F)(F)F)(F)F)(F)F)(F)F)(F)F)F	3	0
DTXSID80871634	FC(F)C(F)(F)C(F)(F)C(F)(F)C(F)(F)C(F)(F)C(F)(F)F	1-Hydroperfluoroheptane	375-83-7	-7.651	-30.361	0.196985	0.803015	inact.	reliable	0.176407	0.823593	inact.	reliable	OTHER_PFAS	Other aliphatics	Polyfluoralkanes	Inactive	Inactive	reliable	-29.0633	-41.2603	-35.1618	Inactive	Inactive	FC(C(C(C(C(C(C(F)(F)F)(F)F)(F)F)(F)F)(F)F)(F)F)F	3	0
DTXSID70510388	COC(=O)C(=O)C(F)(F)C(F)(F)C(F)(F)C(F)F	Methyl 3,3,4,4,5,5,6,6-octafluoro-2-oxohexanoate	74067-15-5	-7.905	-28.9578	0.196985	0.803015	inact.	reliable	0.176407	0.823593	inact.	reliable	OTHER_PFAS	Other aliphatics	PACF-based substances	Inactive	Inactive	reliable	-26.7083	-43.9751	-35.3417	Inactive	Inactive	COC(=O)C(=O)C(C(C(C(F)F)(F)F)(F)F)(F)F	3	0
DTXSID60337465	FC(F)C(F)(F)C(F)(F)C(F)(F)C(F)(F)C(F)(F)C=O	7H-Perfluoroheptanal	647-44-9	-8.243	-27.6864	0.196985	0.803015	inact.	Unreliable	0.176407	0.823593	inact.	Unreliable	OTHER_PFAS	Other aliphatics	Others	Inactive	Inactive	Unreliable	-23.5745	-46.4349	-35.0047	Inactive	Inactive	O=CC(C(C(C(C(C(F)F)(F)F)(F)F)(F)F)(F)F)(F)F	3	0
DTXSID20382158	FC(F)C(F)(F)OCC(F)(F)C(F)(F)C(F)(F)C(F)F	1H,1H,5H-Perfluoropentyl-1,1,2,2-tetrafluoroethylether	16627-71-7	-7.578	-30.7853	0.212546	0.787454	inact.	Unreliable	0.176407	0.823593	inact.	Unreliable	OTHER_PFAS	Other aliphatics	Ether based substances	Inactive	Inactive	Unreliable	-29.7401	-40.4394	-35.0898	Inactive	Inactive	FC(C(OCC(C(C(C(F)F)(F)F)(F)F)(F)F)(F)F)F	3	0
DTXSID60570714	FC(F)C(F)(F)C(F)(F)C(F)(F)C(Cl)N=C=O	1-Chloro-2,2,3,3,4,4,5,5-octafluoro-1-isocyanatopentane	189244-65-3	-8.032	-30.1884	0.196985	0.803015	inact.	Unreliable	0.176407	0.823593	inact.	Unreliable	OTHER_PFAS	Other aliphatics	Others	Inactive	Inactive	Unreliable	-25.5308	-41.5943	-33.5625	Inactive	Inactive	ClC(C(C(C(C(F)F)(F)F)(F)F)(F)F)N=C=O	3	0
DTXSID30511174	FC(C(F)(F)C(F)(F)C(F)(F)C(F)(F)C(F)=C(F)F)S(F)(=O)=O	1,2,2,3,3,4,4,5,5,6,7,7-Dodecafluorohept-6-ene-1-sulfonyl fluoride	84933-49-3	-7.663	-31.5162	0.196985	0.803015	inact.	Unreliable	0.176407	0.823593	inact.	Unreliable	OTHER_PFAS	Other aliphatics	Others	Inactive	Inactive	Unreliable	-28.952	-39.0253	-33.9887	Inactive	Inactive	FC(=C(C(C(C(C(C(S(=O)(=O)F)F)(F)F)(F)F)(F)F)(F)F)F)F	3	0
DTXSID90592601	CC(F)C(F)(F)C(F)(F)C(F)(F)C(F)(F)C(F)(F)C(O)(F)F	1,1,2,2,3,3,4,4,5,5,6,6,7-Tridecafluorooctan-1-ol	112708-16-4	-8.223	-28.8192	0.196985	0.803015	inact.	Unreliable	0.176407	0.823593	inact.	Unreliable	OTHER_PFAS	Other aliphatics	Others	Inactive	Inactive	Unreliable	-23.7599	-44.2433	-34.0016	Inactive	Inactive	CC(C(C(C(C(C(C(F)(F)O)(F)F)(F)F)(F)F)(F)F)(F)F)F	3	0
DTXSID00546236	OC(=O)C#CC(F)(F)C(F)(F)C(F)F	4,4,5,5,6,6-Hexafluorohex-2-ynoic acid	110680-66-5	-7.739	-31.0277	0.196985	0.803015	inact.	Unreliable	0.176407	0.823593	inact.	Unreliable	OTHER_PFAS	Other aliphatics	Others	Inactive	Inactive	Unreliable	-28.2474	-39.9705	-34.1089	Inactive	Inactive	FC(C(C(C#CC(=O)O)(F)F)(F)F)F	3	0
DTXSID00893419	FC(F)C(F)(F)C(F)(F)C(F)(F)CS	1H,1H,5H-Perfluoropentane-1-thiol	NOCAS_893419	-8.091	-25.6147	0.196985	0.803015	inact.	Unreliable	0.176407	0.823593	inact.	Unreliable	OTHER_PFAS	Other aliphatics	Others	Inactive	Inactive	Unreliable	-24.9838	-50.443	-37.7134	Inactive	Inactive	SCC(C(C(C(F)F)(F)F)(F)F)(F)F	3	0
DTXSID20501049	FC(F)C(F)(F)C(F)(F)C(F)(F)CBr	5-Bromo-1,1,2,2,3,3,4,4-octafluoropentane	75885-51-7	-7.554	-27.1968	0.196985	0.803015	inact.	Unreliable	0.176407	0.823593	inact.	Unreliable	OTHER_PFAS	Other aliphatics	Others	Inactive	Inactive	Unreliable	-29.9626	-47.3821	-38.6724	Inactive	Inactive	BrCC(C(C(C(F)F)(F)F)(F)F)(F)F	3	0
DTXSID40507664	FCC(F)(F)C(F)(F)C(F)(F)C(F)(F)C(F)(F)C(F)F	1,1,2,2,3,3,4,4,5,5,6,6,7-Tridecafluoroheptane	2708-11-04	-7.417	-27.5588	0.196985	0.803015	inact.	Unreliable	0.176407	0.823593	inact.	Unreliable	OTHER_PFAS	Other aliphatics	Others	Inactive	Inactive	Unreliable	-31.2328	-46.6818	-38.9573	Inactive	Inactive	FCC(C(C(C(C(C(F)F)(F)F)(F)F)(F)F)(F)F)(F)F	3	0
DTXSID10215385	FC(F)C(F)(F)C(F)(F)C(F)(F)COC(C(F)(F)F)C(F)(F)F	2,2,3,3,4,4,5,5-Octafluoropentyl-1',1',2',3',3',3'-hexafluoropropyl ether	65064-81-5	-7.741	-36.4518	0.196985	0.803015	inact.	reliable	0.176407	0.823593	inact.	Unreliable	OTHER_PFAS	Other aliphatics	Ether based substances	Inactive	Inactive	Unreliable	-28.2288	-29.4764	-28.8526	Inactive	Inactive	FC(C(C(C(COC(C(F)(F)F)C(F)(F)F)(F)F)(F)F)(F)F)F	3	0
DTXSID90453223	FC(F)C(F)(F)C(F)(F)C(F)(F)C(F)(F)C(F)(Cl)CCl	Heptane, 6,7-dichloro-1,1,2,2,3,3,4,4,5,5,6-undecafluoro-	538345-75-4	-8.222	-34.0068	0.196985	0.803015	inact.	Unreliable	0.176407	0.823593	inact.	Unreliable	OTHER_PFAS	Other aliphatics	Others	Inactive	Inactive	Unreliable	-23.7692	-34.2068	-28.988	Inactive	Inactive	ClCC(C(C(C(C(C(F)F)(F)F)(F)F)(F)F)(F)F)(Cl)F	3	0
DTXSID00896480	FC(F)C(F)(F)C(F)(F)C(F)(F)C(F)(F)C(F)(F)COC(F)(F)F	1,1,2,2,3,3,4,4,5,5,6,6-Dodecafluoro-7-(trifluoromethoxy)heptane	1737-33-3	-7.959	-35.1399	0.212546	0.787454	inact.	Unreliable	0.176407	0.823593	inact.	Unreliable	OTHER_PFAS	Other aliphatics	Ether based substances	Inactive	Inactive	Unreliable	-26.2076	-32.0145	-29.1111	Inactive	Inactive	FC(C(C(C(C(C(COC(F)(F)F)(F)F)(F)F)(F)F)(F)F)(F)F)F	3	0
DTXSID00880980	FC(F)C(F)(F)C(F)(F)C(F)(F)C(F)(F)C(F)(F)COC=C	1,1,2,2,3,3,4,4,5,5,6,6-Dodecafluoro-7-(vinyloxy)heptane	78971-81-0	-8.223	-33.8241	0.196985	0.803015	inact.	Unreliable	0.176407	0.823593	inact.	Unreliable	OTHER_PFAS	Other aliphatics	Ether based substances	Inactive	Inactive	Unreliable	-23.7599	-34.5602	-29.1601	Inactive	Inactive	C=COCC(C(C(C(C(C(F)F)(F)F)(F)F)(F)F)(F)F)(F)F	3	0
DTXSID60821435	FC(F)C(F)(F)C(F)(F)C(F)(F)C(F)(F)C(F)(F)C1OCCO1	2-(1,1,2,2,3,3,4,4,5,5,6,6-Dodecafluorohexyl)-1,3-dioxolane	60895-96-7	-8.612	-34.3015	0.196985	0.803015	inact.	Unreliable	0.292284	0.707716	inact.	Unreliable	OTHER_PFAS	Other aliphatics, cyclic	Others, cyclic	Inactive	Inactive	Unreliable	-20.1533	-33.6366	-26.8949	Inactive	Inactive	FC(C(C(C(C(C(C1OCCO1)(F)F)(F)F)(F)F)(F)F)(F)F)F	3	0
DTXSID60763346	OC(=O)C=C(F)C(F)(F)C(F)(F)C(F)(F)C(F)(F)C(F)F	3,4,4,5,5,6,6,7,7,8,8-Undecafluorooct-2-enoic acid	110680-70-1	-8.496	-34.5654	0.196985	0.803015	inact.	Unreliable	0.176407	0.823593	inact.	Unreliable	OTHER_PFAS	Other aliphatics	Others	Inactive	Inactive	Unreliable	-21.2288	-33.126	-27.1774	Inactive	Inactive	OC(=O)C=C(C(C(C(C(C(F)F)(F)F)(F)F)(F)F)(F)F)F	3	0
DTXSID30505795	FC(F)C(F)(F)C(F)(F)C(F)(F)C(F)(F)C(F)(F)COS(F)=O	2,2,3,3,4,4,5,5,6,6,7,7-Dodecafluoroheptyl sulfurofluoridoite	78499-30-6	-8.388	-34.7193	0.212546	0.787454	inact.	Unreliable	0.176407	0.823593	inact.	Unreliable	OTHER_PFAS	Other aliphatics	Others	Inactive	Inactive	Unreliable	-22.2301	-32.8283	-27.5292	Inactive	Inactive	FS(=O)OCC(C(C(C(C(C(F)F)(F)F)(F)F)(F)F)(F)F)(F)F	3	0
DTXSID50276399	CC(S)=CC(=O)C(F)(F)C(F)(F)C(F)(F)C(F)F	2-Octen-4-one, 5,5,6,6,7,7,8,8-octafluoro-2-mercapto-	88552-04-9	-7.712	-32.9286	0.196985	0.803015	inact.	Unreliable	0.176407	0.823593	inact.	Unreliable	OTHER_PFAS	Other aliphatics	Others	Inactive	Inactive	Unreliable	-28.4977	-36.2928	-32.3952	Inactive	Inactive	FC(C(C(C(C(=O)C=C(S)C)(F)F)(F)F)(F)F)F	3	0
DTXSID20649455	FC(F)C(F)(F)C(F)(F)C(F)(F)CC(C#N)C#N	(2,2,3,3,4,4,5,5-Octafluoropentyl)propanedinitrile	771561-37-6	-8.028	-31.3874	0.212546	0.787454	inact.	Unreliable	0.176407	0.823593	inact.	Unreliable	OTHER_PFAS	Other aliphatics	Others	Inactive	Inactive	Unreliable	-25.5679	-39.2745	-32.4212	Inactive	Inactive	FC(C(C(C(CC(C#N)C#N)(F)F)(F)F)(F)F)F	3	0
DTXSID40522413	COC(O)C(F)(F)C(F)(F)C(F)(F)C(F)F	2,2,3,3,4,4,5,5-Octafluoro-1-methoxypentan-1-ol	88332-84-7	-9.026	-27.2164	0.212546	0.787454	inact.	Unreliable	0.176407	0.823593	inact.	Unreliable	OTHER_PFAS	Other aliphatics	Ether based substances	Inactive	Inactive	Unreliable	-16.3149	-47.3442	-31.8295	Inactive	Inactive	COC(C(C(C(C(F)F)(F)F)(F)F)(F)F)O	3	0
DTXSID70896331	OC(C(F)(F)C(F)(F)C(F)(F)C(F)F)C(F)(C(F)(F)F)C(F)(F)F	1,1,1,2,4,4,5,5,6,6,7,7-Dodecafluoro-2-(trifluoromethyl)heptan-3-ol	66566-87-8	-7.463	-33.8641	0.260496	0.739504	inact.	Unreliable	0.176407	0.823593	inact.	Unreliable	OTHER_PFAS	Other aliphatics	Others	Inactive	Inactive	Unreliable	-30.8063	-34.4828	-32.6446	Inactive	Inactive	FC(C(C(C(C(C(C(F)(F)F)(C(F)(F)F)F)O)(F)F)(F)F)(F)F)F	3	0
DTXSID70459607	FC(F)C(F)(F)C(F)(F)C(F)(F)COS(Cl)=O	Chlorosulfurous acid, 2,2,3,3,4,4,5,5-octafluoropentyl ester	254756-55-3	-8.288	-29.7441	0.212546	0.787454	inact.	Unreliable	0.251231	0.748769	inact.	Unreliable	OTHER_PFAS	Other aliphatics	Others	Inactive	Inactive	Unreliable	-23.1573	-42.4538	-32.8056	Inactive	Inactive	FC(C(C(C(COS(=O)Cl)(F)F)(F)F)(F)F)F	3	0
DTXSID30799319	FCC(F)(Cl)C(F)(F)C(F)(F)C(F)(F)C(F)(F)C(F)F	6-Chloro-1,1,2,2,3,3,4,4,5,5,6,7-dodecafluoroheptane	651732-97-7	-7.819	-31.7825	0.212546	0.787454	inact.	Unreliable	0.176407	0.823593	inact.	Unreliable	OTHER_PFAS	Other aliphatics	Others	Inactive	Inactive	Unreliable	-27.5056	-38.5101	-33.0079	Inactive	Inactive	FCC(C(C(C(C(C(F)F)(F)F)(F)F)(F)F)(F)F)(Cl)F	3	0
DTXSID00763345	FC(F)C(F)(F)C(F)(F)C(F)(F)C(F)(F)C(F)=CI	2,3,3,4,4,5,5,6,6,7,7-Undecafluoro-1-iodohept-1-ene	110680-45-0	-7.969	-32.3899	0.196985	0.803015	inact.	Unreliable	0.176407	0.823593	inact.	Unreliable	OTHER_PFAS	Other aliphatics	Others	Inactive	Inactive	Unreliable	-26.1149	-37.335	-31.7249	Inactive	Inactive	IC=C(C(C(C(C(C(F)F)(F)F)(F)F)(F)F)(F)F)F	3	0
DTXSID90511175	FC(C(F)(F)C(F)(F)C(F)(F)C(F)(F)C(F)S(F)(=O)=O)S(F)(=O)=O	1,2,2,3,3,4,4,5,5,6-Decafluorohexane-1,6-disulfonyl difluoride	84933-50-6	-7.484	-35.6778	0.196985	0.803015	inact.	Unreliable	0.176407	0.823593	inact.	reliable	OTHER_PFAS	Other aliphatics	Others	Inactive	Inactive	Unreliable	-30.6116	-30.9739	-30.7927	Inactive	Inactive	FC(C(C(C(C(C(S(=O)(=O)F)F)(F)F)(F)F)(F)F)(F)F)S(=O)(=O)F	3	0
DTXSID00825593	OC(F)(F)C(F)(F)C(F)(F)C(F)(F)C(F)(F)C(F)(F)C(F)F	1,1,2,2,3,3,4,4,5,5,6,6,7,7-Tetradecafluoroheptan-1-ol	7098-02-04	-8.133	-32.4691	0.196985	0.803015	inact.	Unreliable	0.176407	0.823593	inact.	Unreliable	OTHER_PFAS	Other aliphatics	Polyfluoralkanes	Inactive	Inactive	Unreliable	-24.5944	-37.1818	-30.8881	Inactive	Inactive	FC(C(C(C(C(C(C(F)(F)O)(F)F)(F)F)(F)F)(F)F)(F)F)F	3	0
DTXSID90505695	FC(F)C(F)(F)C(F)(F)C(F)(F)C(F)(F)C(F)(F)COCl	2,2,3,3,4,4,5,5,6,6,7,7-Dodecafluoroheptyl hypochlorite	76441-89-9	-8.222	-31.947	0.196985	0.803015	inact.	Unreliable	0.176407	0.823593	inact.	Unreliable	OTHER_PFAS	Other aliphatics	Ether based substances	Inactive	Inactive	Unreliable	-23.7692	-38.1919	-30.9805	Inactive	Inactive	ClOCC(C(C(C(C(C(F)F)(F)F)(F)F)(F)F)(F)F)(F)F	3	0
DTXSID70292859	CC(C)(O)C(F)(F)C(F)(F)C(F)(F)C(F)F	2-(4H-Perfluorobutyl)-2-propanol	2673-15-6	-9.154	-27.4166	0.196985	0.803015	inact.	Unreliable	0.176407	0.823593	inact.	Unreliable	OTHER_PFAS	Other aliphatics	Others	Inactive	Inactive	Unreliable	-15.1281	-46.9569	-31.0425	Inactive	Inactive	FC(C(C(C(C(O)(C)C)(F)F)(F)F)(F)F)F	3	0
DTXSID60790753	FC(F)C(F)(F)C(F)(F)C(F)(F)C(F)(F)C(F)(F)SC(F)(F)F	1,1,2,2,3,3,4,4,5,5,6,6-Dodecafluoro-1-[(trifluoromethyl)sulfanyl]hexane	678-67-1	-7.686	-34.3931	0.196985	0.803015	inact.	Unreliable	0.176407	0.823593	inact.	Unreliable	OTHER_PFAS	Other aliphatics	Others	Inactive	Inactive	Unreliable	-28.7388	-33.4594	-31.0991	Inactive	Inactive	FC(C(C(C(C(C(SC(F)(F)F)(F)F)(F)F)(F)F)(F)F)(F)F)F	3	0
DTXSID50518347	FC(F)C(F)(F)C(F)(F)C(F)(F)C(F)(F)C(F)(F)CBr	7-Bromo-1,1,2,2,3,3,4,4,5,5,6,6-dodecafluoroheptane	376-31-8	-8.008	-32.5818	0.196985	0.803015	inact.	Unreliable	0.176407	0.823593	inact.	Unreliable	OTHER_PFAS	Other aliphatics	Others	Inactive	Inactive	Unreliable	-25.7533	-36.9637	-31.3585	Inactive	Inactive	BrCC(C(C(C(C(C(F)F)(F)F)(F)F)(F)F)(F)F)(F)F	3	0
DTXSID60544571	FC(F)C(F)(F)C(F)(F)OS(F)(=O)=O	1,1,2,2,3,3-Hexafluoropropyl sulfurofluoridate	105660-26-2	-5.753	-23.3669	0.196985	0.803015	inact.	Unreliable	0.176407	0.823593	inact.	Unreliable	OTHER_PFAS	Other aliphatics	Others	Inactive	Inactive	Unreliable	-46.6607	-54.7919	-50.7263	Inactive	Inactive	FC(C(C(OS(=O)(=O)F)(F)F)(F)F)F	3	0
DTXSID0073900	FC(F)C(F)(F)C(F)(F)C(F)F	1H,4H-Octafluorobutane	377-36-6	-6.708	-19.323	0.196985	0.803015	inact.	Unreliable	0.176407	0.823593	inact.	Unreliable	OTHER_PFAS	Other aliphatics	Others	Inactive	Inactive	Unreliable	-37.8063	-62.6156	-50.211	Inactive	Inactive	FC(C(C(C(F)F)(F)F)(F)F)F	3	0
DTXSID20337466	FC(F)C(F)(F)C(F)(F)C(F)(F)C=O	5H-Perfluoropentanal	2648-47-7	-7.366	-18.4827	0.196985	0.803015	inact.	Unreliable	0.176407	0.823593	inact.	Unreliable	OTHER_PFAS	Other aliphatics	Others	Inactive	Inactive	Unreliable	-31.7057	-64.2414	-47.9735	Inactive	Inactive	O=CC(C(C(C(F)F)(F)F)(F)F)(F)F	3	0
DTXSID70881363	[O-]S(=O)(=O)OC(COCC(F)(F)C(F)(F)C(F)(F)C(F)(F)C(F)(F)C(F)F)COCC(F)(F)C(F)(F)C(F)(F)C(F)(F)C(F)(F)C(F)F	1,3-Bis[(6H-perfluorohexyl)methoxy]-2-propanol hydrogen sulfate sodium	61119-62-8			0.212546	0.787454	inact.	Unreliable	0.176407	0.823593	inact.	Unreliable	OTHER_PFAS	Other aliphatics	Others	Inactive	Inactive	Unreliable				Inactive	Inactive	FC(C(C(C(C(C(COCC(OS(=O)(=O)O)COCC(C(C(C(C(C(F)F)(F)F)(F)F)(F)F)(F)F)(F)F)(F)F)(F)F)(F)F)(F)F)(F)F)F	3	0
DTXSID50880516	[O-]S(=O)(=O)C(CC(=O)OCC(F)(F)C(F)(F)C(F)(F)C(F)(F)C(F)(F)C(F)F)C(=O)OCC(F)(F)C(F)(F)C(F)(F)C(F)(F)C(F)(F)C(F)F	Bis(2,2,3,3,4,4,5,5,6,6,7,7-Dodecafluoroheptyl)sulfosuccinate sodium salt	60131-27-3			0.260496	0.739504	inact.	Unreliable	0.176407	0.823593	inact.	Unreliable	OTHER_PFAS	Other aliphatics	Others	Inactive	Inactive	Unreliable				Inactive	Inactive	O=C(CC(S(=O)(=O)O)C(=O)OCC(C(C(C(C(C(F)F)(F)F)(F)F)(F)F)(F)F)(F)F)OCC(C(C(C(C(C(F)F)(F)F)(F)F)(F)F)(F)F)(F)F	3	0
DTXSID40660107	FC(F)CCCCC(F)(F)COP1(=NP(=NP(=N1)(OCC(F)(F)C(F)(F)C(F)(F)C(F)(F)C(F)(F)C(F)F)OCC(F)(F)C(F)(F)C(F)(F)C(F)(F)C(F)(F)C(F)F)(OCC(F)(F)C(F)(F)C(F)(F)C(F)(F)C(F)(F)C(F)F)OCC(F)(F)C(F)(F)C(F)(F)C(F)(F)C(F)(F)C(F)F)OCC(F)(F)C(F)(F)C(F)(F)C(F)(F)C(F)(F)C(F)F	2,2,4,4,6-Pentakis[(2,2,3,3,4,4,5,5,6,6,7,7-dodecafluoroheptyl)oxy]-6-[(2,2,7,7-tetrafluoroheptyl)oxy]-1,3,5,2lambda~5~,4lambda~5~,6lambda~5~-triazatriphosphinine	3830-74-8			0.390516	0.609484	inact.	Unreliable	0.279142	0.720858	inact.	Unreliable	OTHER_PFAS	Other aliphatics, cyclic	Others, cyclic	Inactive	Inactive	Unreliable				Inactive	Inactive	FC(CCCCC(COP1(=NP(=NP(=N1)(OCC(C(C(C(C(C(F)F)(F)F)(F)F)(F)F)(F)F)(F)F)OCC(C(C(C(C(C(F)F)(F)F)(F)F)(F)F)(F)F)(F)F)(OCC(C(C(C(C(C(F)F)(F)F)(F)F)(F)F)(F)F)(F)F)OCC(C(C(C(C(C(F)F)(F)F)(F)F)(F)F)(F)F)(F)F)OCC(C(C(C(C(C(F)F)(F)F)(F)F)(F)F)(F)F)(F)F)(F)F)F	3	0
DTXSID20379361	FC(F)C(F)(F)C(F)(F)C(F)(F)COP1(=NP(=NP(=N1)(OCC(F)(F)C(F)(F)C(F)(F)C(F)F)OCC(F)(F)C(F)(F)C(F)(F)C(F)F)(OCC(F)(F)C(F)(F)C(F)(F)C(F)F)OCC(F)(F)C(F)(F)C(F)(F)C(F)F)OCC(F)(F)C(F)(F)C(F)(F)C(F)F	2,2,4,4,6,6-Hexakis[(2,2,3,3,4,4,5,5-octafluoropentyl)oxy]-1,3,5,2lambda~5~,4lambda~5~,6lambda~5~-triazatriphosphinine	16059-16-8			0.212546	0.787454	inact.	Unreliable	0.176407	0.823593	inact.	Unreliable	OTHER_PFAS	Other aliphatics, cyclic	Others, cyclic	Inactive	Inactive	Unreliable				Inactive	Inactive	FC(C(C(C(COP1(=NP(=NP(=N1)(OCC(C(C(C(F)F)(F)F)(F)F)(F)F)OCC(C(C(C(F)F)(F)F)(F)F)(F)F)(OCC(C(C(C(F)F)(F)F)(F)F)(F)F)OCC(C(C(C(F)F)(F)F)(F)F)(F)F)OCC(C(C(C(F)F)(F)F)(F)F)(F)F)(F)F)(F)F)(F)F)F	3	0
DTXSID10810516	OCC(O)COCC(O)COCC(O)COCC(O)COCC(O)COCC(O)COCC(O)COCC(O)COCC(F)(F)C(F)(F)C(F)(F)C(F)(F)C(F)(F)C(F)F	34,34,35,35,36,36,37,37,38,38,39,39-Dodecafluoro-4,8,12,16,20,24,28,32-octaoxanonatriacontane-1,2,6,10,14,18,22,26,30-nonol	62240-24-8			0.212546	0.787454	inact.	reliable	0.176407	0.823593	inact.	Unreliable	OTHER_PFAS	Other aliphatics	Ether based substances	Inactive	Inactive	Unreliable				Inactive	Inactive	OCC(COCC(COCC(COCC(COCC(COCC(COCC(COCC(COCC(C(C(C(C(C(F)F)(F)F)(F)F)(F)F)(F)F)(F)F)O)O)O)O)O)O)O)O	3	0
DTXSID80880180	CC1(C)[C@@H](CC[C@]1(C)C(=O)OCC(F)(F)C(F)(F)C(F)(F)C(F)(F)C(F)(F)C(F)F)C(=O)OCC(F)(F)C(F)(F)C(F)(F)C(F)(F)C(F)(F)C(F)F	Bis-(1H,1H,7H-perfluoroheptyl) (1S,3R)-camphorate	2355-57-9			0.212546	0.787454	inact.	Unreliable	0.279142	0.720858	inact.	Unreliable	OTHER_PFAS	Other aliphatics, cyclic	Others, cyclic	Inactive	Inactive	Unreliable				Inactive	Inactive	O=C(C1CCC(C1(C)C)(C)C(=O)OCC(C(C(C(C(C(F)F)(F)F)(F)F)(F)F)(F)F)(F)F)OCC(C(C(C(C(C(F)F)(F)F)(F)F)(F)F)(F)F)(F)F	3	0
DTXSID20329907	FC(F)C(F)(F)C(F)(F)C(F)(F)C(F)(F)C(F)(F)COc1nc(OCC(F)(F)C(F)(F)C(F)(F)C(F)(F)C(F)(F)C(F)F)nc(OCC(F)(F)C(F)(F)C(F)(F)C(F)(F)C(F)(F)C(F)F)n1	2,4,6-tris(2,2,3,3,4,4,5,5,6,6,7,7-dodecafluoroheptoxy)-1,3,5-triazine	464-34-6			0.196985	0.803015	inact.	Unreliable	0.176407	0.823593	inact.	Unreliable	OTHER_PFAS	Side-chain aromatics	Others	Inactive	Inactive	Unreliable				Inactive	Inactive	FC(C(C(C(C(C(COc1nc(OCC(C(C(C(C(C(F)F)(F)F)(F)F)(F)F)(F)F)(F)F)nc(n1)OCC(C(C(C(C(C(F)F)(F)F)(F)F)(F)F)(F)F)(F)F)(F)F)(F)F)(F)F)(F)F)(F)F)F	3	0
DTXSID90235687	FC(F)C(F)(F)C(F)(F)C(F)(F)C(F)(F)C(F)(F)COC(OCC(F)(F)C(F)(F)C(F)(F)C(F)(F)C(F)(F)C(F)F)OCC(F)(F)C(F)(F)C(F)(F)C(F)(F)C(F)(F)C(F)F	7-(Bis((2,2,3,3,4,4,5,5,6,6,7,7-dodecafluoroheptyl)oxy)methoxy)-1,1,2,2,3,3,4,4,5,5,6,6-dodecafluoroheptane	866-03-5			0.260496	0.739504	inact.	Unreliable	0.176407	0.823593	inact.	Unreliable	OTHER_PFAS	Other aliphatics	Ether based substances	Inactive	Inactive	Unreliable				Inactive	Inactive	FC(C(C(C(C(C(COC(OCC(C(C(C(C(C(F)F)(F)F)(F)F)(F)F)(F)F)(F)F)OCC(C(C(C(C(C(F)F)(F)F)(F)F)(F)F)(F)F)(F)F)(F)F)(F)F)(F)F)(F)F)(F)F)F	3	0
DTXSID5075230	FC(F)C(F)(F)C(F)(F)C(F)(F)C(F)(F)C(F)F	1H,6H-Perfluorohexane	336-07-2	-7.418	-24.3399	0.196985	0.803015	inact.	Unreliable	0.176407	0.823593	inact.	Unreliable	OTHER_PFAS	Other aliphatics	Polyfluoralkanes	Inactive	Inactive	Unreliable	-31.2235	-52.9094	-42.0665	Inactive	Inactive	FC(C(C(C(C(C(F)F)(F)F)(F)F)(F)F)(F)F)F	3	0
DTXSID10379850	FC(F)C(F)(F)C(F)(F)C(F)(F)C(F)=C(F)F	6H-Perfluorohex-1-ene	1767-94-8	-7.39	-24.4544	0.196985	0.803015	inact.	Unreliable	0.176407	0.823593	inact.	Unreliable	OTHER_PFAS	Other aliphatics	Others	Inactive	Inactive	Unreliable	-31.4831	-52.6879	-42.0855	Inactive	Inactive	FC(=C(C(C(C(C(F)F)(F)F)(F)F)(F)F)F)F	3	0
DTXSID40880949	OS(=O)(=O)C(F)(F)C(F)(F)C(F)(F)C(F)F	1,1,2,2,3,3,4,4-Octafluorobutane-1-sulphonic acid	70259-86-8	-6.901	-26.6906	0.196985	0.803015	inact.	Unreliable	0.176407	0.823593	inact.	reliable	OTHER_PFAS	Other aliphatics	PASF-based substances	Inactive	Inactive	Unreliable	-36.0169	-48.3615	-42.1892	Inactive	Inactive	FC(C(C(C(S(=O)(=O)O)(F)F)(F)F)(F)F)F	3	0
DTXSID10547335	CC(=O)C(F)(F)C(F)(F)C(F)(F)C(F)F	Methyl 4H-perfluorobutyl ketone	93449-49-1	-7.763	-22.5528	0.196985	0.803015	inact.	reliable	0.176407	0.823593	inact.	Unreliable	OTHER_PFAS	Other aliphatics	Others	Inactive	Inactive	Unreliable	-28.0248	-56.3669	-42.1959	Inactive	Inactive	FC(C(C(C(C(=O)C)(F)F)(F)F)(F)F)F	3	0
DTXSID10561137	FC(F)C(F)(F)C(F)(F)C(F)(F)C(=O)C(F)(C(F)(F)F)C(F)(F)F	1,1,1,2,4,4,5,5,6,6,7,7-Dodecafluoro-2-(trifluoromethyl)heptan-3-one	680-07-9	-7.195	-28.2038	0.196985	0.803015	inact.	Unreliable	0.176407	0.823593	inact.	Unreliable	OTHER_PFAS	Perfluoro PFAA precursors	PFALs	Inactive	Inactive	Unreliable	-33.2911	-45.4339	-39.3625	Inactive	Inactive	FC(C(C(C(C(=O)C(C(F)(F)F)(C(F)(F)F)F)(F)F)(F)F)(F)F)F	3	0
DTXSID00503960	FC(F)C(F)(F)C(F)(F)C(F)(F)COCl	2,2,3,3,4,4,5,5-Octafluoropentyl hypochlorite	76453-04-8	-7.31	-24.5304	0.196985	0.803015	inact.	Unreliable	0.176407	0.823593	inact.	Unreliable	OTHER_PFAS	Other aliphatics	Ether based substances	Inactive	Inactive	Unreliable	-32.2249	-52.5408	-42.3828	Inactive	Inactive	ClOCC(C(C(C(F)F)(F)F)(F)F)(F)F	3	0
DTXSID10533617	FC(F)C(F)(F)C(F)(F)C(F)(F)C(=O)C(F)(F)F	1,1,1,3,3,4,4,5,5,6,6-Undecafluorohexan-2-one	42287-75-2	-7.765	-24.217	0.212546	0.787454	inact.	Unreliable	0.176407	0.823593	inact.	Unreliable	OTHER_PFAS	Perfluoro PFAA precursors	PFALs	Inactive	Inactive	Unreliable	-28.0063	-53.1472	-40.5767	Inactive	Inactive	FC(C(C(C(C(=O)C(F)(F)F)(F)F)(F)F)(F)F)F	3	0
DTXSID10536168	NCC(F)(F)C(F)(F)C(F)(F)C(F)F	2,2,3,3,4,4,5,5-Octafluoropentan-1-amine	376-64-7	-8.242	-19.9229	0.196985	0.803015	inact.	Unreliable	0.176407	0.823593	inact.	Unreliable	OTHER_PFAS	Other aliphatics	Others	Inactive	Inactive	Unreliable	-23.5838	-61.455	-42.5194	Inactive	Inactive	NCC(C(C(C(F)F)(F)F)(F)F)(F)F	3	0
DTXSID70379730	FC(F)C(F)(F)C(F)(F)C(F)(F)C(F)=O	5H-Octafluoropentanoyl fluoride	813-03-6	-7.436	-19.8107	0.196985	0.803015	inact.	Unreliable	0.176407	0.823593	inact.	Unreliable	OTHER_PFAS	Other aliphatics	Others	Inactive	Inactive	Unreliable	-31.0566	-61.6721	-46.3644	Inactive	Inactive	FC(C(C(C(C(=O)F)(F)F)(F)F)(F)F)F	3	0
DTXSID80507663	FCC(F)(F)C(F)(F)C(F)(F)C(F)F	1,1,2,2,3,3,4,4,5-Nonafluoropentane	678-73-9	-6.853	-22.3911	0.196985	0.803015	inact.	Unreliable	0.176407	0.823593	inact.	Unreliable	OTHER_PFAS	Other aliphatics	Others	Inactive	Inactive	Unreliable	-36.462	-56.6798	-46.5709	Inactive	Inactive	FCC(C(C(C(F)F)(F)F)(F)F)(F)F	3	0
DTXSID10455502	FC(F)C(F)(F)C(F)(F)C(F)(F)CCl	Pentane, 5-chloro-1,1,2,2,3,3,4,4-octafluoro-	755-21-5	-7.284	-23.7777	0.196985	0.803015	inact.	Unreliable	0.176407	0.823593	inact.	Unreliable	OTHER_PFAS	Other aliphatics	Others	Inactive	Inactive	Unreliable	-32.4659	-53.9971	-43.2315	Inactive	Inactive	ClCC(C(C(C(F)F)(F)F)(F)F)(F)F	3	0
DTXSID80766399	FC(F)C(F)(F)C(F)(F)C(F)(F)C(=O)C=O	3,3,4,4,5,5,6,6-Octafluoro-2-oxohexanal	116142-52-0	-7.57	-21.8658	0.212546	0.787454	inact.	Unreliable	0.176407	0.823593	inact.	Unreliable	OTHER_PFAS	Other aliphatics	Others	Inactive	Inactive	Unreliable	-29.8143	-57.6961	-43.7552	Inactive	Inactive	O=CC(=O)C(C(C(C(F)F)(F)F)(F)F)(F)F	3	0
DTXSID00625237	FC(F)C(F)(F)C(F)(F)C(F)I	1,1,2,2,3,3,4-Heptafluoro-4-iodobutane	90015-83-1	-7.089	-23.2856	0.196985	0.803015	inact.	Unreliable	0.176407	0.823593	inact.	Unreliable	OTHER_PFAS	Other aliphatics	Others	Inactive	Inactive	Unreliable	-34.2739	-54.9492	-44.6115	Inactive	Inactive	FC(C(C(C(I)F)(F)F)(F)F)F	3	0
DTXSID0059879	OCC(F)(F)C(F)(F)C(F)(F)C(F)F	1H,1H,5H-Perfluoropentanol	355-80-6	-7.999	-19.7526	0.196985	0.803015	inact.	Unreliable	0.176407	0.823593	inact.	reliable	COMMERICIAL_IMPORTANT	Other aliphatics	Alcohol based substances	Inactive	Inactive	Unreliable	-25.8368	-61.7845	-43.8106	Inactive	Inactive	OCC(C(C(C(F)F)(F)F)(F)F)(F)F	3	0
DTXSID90881365	[Na+].[O-]S(=O)(=O)C(CC(=O)OCC(F)(F)C(F)(F)C(F)(F)C(F)(F)C(F)(F)C(F)(F)C(F)(F)C(F)F)C(=O)OCC(F)(F)C(F)(F)C(F)(F)C(F)(F)C(F)(F)C(F)(F)C(F)(F)C(F)F	1,4-Bis(1H,1H,9H-perfluorononyl) sulfobutanedioate sodium	63367-17-9	-5.978	-75.0356	0.260496	0.739504	inact.	Unreliable	0.279142	0.720858	inact.	Unreliable	OTHER_PFAS	Other aliphatics	Others	Inactive	Inactive	Unreliable	-44.5746	45.172	0.298705	Inactive	Inactive	O=C(CC(S(=O)(=O)O)C(=O)OCC(C(C(C(C(C(C(C(F)F)(F)F)(F)F)(F)F)(F)F)(F)F)(F)F)(F)F)OCC(C(C(C(C(C(C(C(F)F)(F)F)(F)F)(F)F)(F)F)(F)F)(F)F)(F)F	3	0
DTXSID20330598	FC(F)C(F)(F)C(F)(F)C(F)(F)COCC1(COCC(F)(F)C(F)(F)C(F)(F)C(F)F)COC1	3,3-bis(2,2,3,3,4,4,5,5-octafluoropentoxymethyl)oxetane	60176-94-5	-8.777	-53.2904	0.196985	0.803015	inact.	Unreliable	0.176407	0.823593	inact.	Unreliable	OTHER_PFAS	Other aliphatics, cyclic	Others, cyclic	Inactive	Inactive	Unreliable	-18.6235	3.10138	-7.76105	Inactive	Inactive	FC(C(C(C(COCC1(COCC(C(C(C(F)F)(F)F)(F)F)(F)F)COC1)(F)F)(F)F)(F)F)F	3	0
DTXSID90893307	[Na+].[O-]S(=O)(=O)C(CC(=O)OCC(F)(F)C(F)(F)C(F)(F)C(F)(F)C(F)F)C(=O)OCC(F)(F)C(F)(F)C(F)(F)C(F)(F)C(F)F	Bis(1H,1H,6H-perfluorohexyl)-2-sulfobutanedioate sodium salt	98151-22-5	-5.919	-66.2532	0.260496	0.739504	inact.	reliable	0.279142	0.720858	inact.	Unreliable	OTHER_PFAS	Other aliphatics	Others	Inactive	Inactive	Unreliable	-45.1216	28.1806	-8.4705	Inactive	Inactive	O=C(CC(S(=O)(=O)O)C(=O)OCC(C(C(C(C(F)F)(F)F)(F)F)(F)F)(F)F)OCC(C(C(C(C(F)F)(F)F)(F)F)(F)F)(F)F	3	0
DTXSID80880206	FCC(F)(F)C(F)(F)C(F)(F)C(F)(F)C(F)(F)C(F)(F)C(F)(F)C(F)(F)C(F)(F)C(F)OC(=O)C=C	2,2,3,3,4,4,5,5,6,6,7,7,8,8,9,9,10,10,11,11-Icosafluoroundecyl acrylate	4998-38-3	-9.721	-51.0034	0.212546	0.787454	inact.	reliable	0.176407	0.823593	inact.	Unreliable	OTHER_PFAS	Other aliphatics	Ether based substances	Inactive	Inactive	Unreliable	-9.87113	-1.3233	-5.59721	Inactive	Inactive	C=CC(=O)OC(C(C(C(C(C(C(C(C(C(CF)(F)F)(F)F)(F)F)(F)F)(F)F)(F)F)(F)F)(F)F)(F)F)F	3	0
DTXSID40293010	FC(F)C(F)(F)C(F)(F)C(F)(F)C(F)(F)C(F)(F)COC(=O)OCC(F)(F)C(F)(F)C(F)(F)C(F)(F)C(F)(F)C(F)F	bis(2,2,3,3,4,4,5,5,6,6,7,7-dodecafluoroheptyl) carbonate	866-05-7	-6.484	-50.3357	0.212546	0.787454	inact.	Unreliable	0.176407	0.823593	inact.	Unreliable	OTHER_PFAS	Other aliphatics	Ether based substances	Inactive	Inactive	Unreliable	-39.8832	-2.6151	-21.2491	Inactive	Inactive	FC(C(C(C(C(C(COC(=O)OCC(C(C(C(C(C(F)F)(F)F)(F)F)(F)F)(F)F)(F)F)(F)F)(F)F)(F)F)(F)F)(F)F)F	3	0
DTXSID60276961	CC(CC(=O)OCC(F)(F)C(F)(F)C(F)(F)C(F)F)CC(=O)OCC(F)(F)C(F)(F)C(F)(F)C(F)F	bis(2,2,3,3,4,4,5,5-octafluoropentyl) 3-methylpentanedioate	376-94-3	-6.755	-48.9199	0.260496	0.739504	inact.	Unreliable	0.176407	0.823593	inact.	Unreliable	OTHER_PFAS	Other aliphatics	Ether based substances	Inactive	Inactive	Unreliable	-37.3706	-5.35426	-21.3624	Inactive	Inactive	CC(CC(=O)OCC(C(C(C(F)F)(F)F)(F)F)(F)F)CC(=O)OCC(C(C(C(F)F)(F)F)(F)F)(F)F	3	0
DTXSID90880954	FC(F)C(F)(F)C(F)(F)C(F)(F)C(F)(F)C(F)(F)C(F)(F)C(F)(F)COC=C	1,1,2,2,3,3,4,4,5,5,6,6,7,7,8,8-Hexadecafluoro-9-(vinyloxy)nonane	71726-31-3	-8.782	-39.441	0.260496	0.739504	inact.	Unreliable	0.176407	0.823593	inact.	Unreliable	OTHER_PFAS	Other aliphatics	Ether based substances	Inactive	Inactive	Unreliable	-18.5771	-23.6932	-21.1351	Inactive	Inactive	C=COCC(C(C(C(C(C(C(C(F)F)(F)F)(F)F)(F)F)(F)F)(F)F)(F)F)(F)F	3	0
DTXSID80771781	[Cl-].CC[N+](CC)(CC)C(F)(F)C(F)(F)C(F)(F)C(F)(F)C(F)(F)C(F)(F)C(F)(F)C(F)(F)C(C)F	N,N,N-Triethyl-1,1,2,2,3,3,4,4,5,5,6,6,7,7,8,8,9-heptadecafluorodecan-1-aminium chloride	144094-08-6	-9.052	-40.2195	0.196985	0.803015	inact.	Unreliable	0.176407	0.823593	inact.	Unreliable	OTHER_PFAS	Other aliphatics	Others	Inactive	Inactive	Unreliable	-16.0738	-22.187	-19.1304	Inactive	Inactive	CC[N+](C(C(C(C(C(C(C(C(C(F)C)(F)F)(F)F)(F)F)(F)F)(F)F)(F)F)(F)F)(F)F)(CC)CC	3	0
DTXSID20579920	CCCSC(Cl)(Cl)C(F)(F)C(F)(F)C(F)(F)C(F)F	1,1-Dichloro-2,2,3,3,4,4,5,5-octafluoro-1-(propylsulfanyl)pentane	141700-49-4	-8.582	-40.5923	0.196985	0.803015	inact.	Unreliable	0.176407	0.823593	inact.	Unreliable	OTHER_PFAS	Other aliphatics	Others	Inactive	Inactive	Unreliable	-20.4314	-21.4657	-20.9486	Inactive	Inactive	CCCSC(C(C(C(C(F)F)(F)F)(F)F)(F)F)(Cl)Cl	3	0
DTXSID40389028	FC(F)C(F)(F)C(F)(F)C(F)(F)C(F)(F)C(F)(F)C(=O)NC1CC1	N-Cyclopropyl-2,2,3,3,4,4,5,5,6,6,7,7-dodecafluoroheptanamide	6395-49-9	-9.208	-38.4825	0.196985	0.803015	inact.	Unreliable	0.176407	0.823593	inact.	Unreliable	OTHER_PFAS	Other aliphatics, cyclic	Others, cyclic	Inactive	Inactive	Unreliable	-14.6274	-25.5476	-20.0875	Inactive	Inactive	O=C(C(C(C(C(C(C(F)F)(F)F)(F)F)(F)F)(F)F)(F)F)NC1CC1	3	0
DTXSID00559083	OC(CC#C)C(F)(F)C(F)(F)C(F)(F)C(F)(F)C(F)(F)C(F)F	5,5,6,6,7,7,8,8,9,9,10,10-Dodecafluorodec-1-yn-4-ol	124612-86-8	-9.539	-36.2564	0.196985	0.803015	inact.	Unreliable	0.176407	0.823593	inact.	Unreliable	OTHER_PFAS	Other aliphatics	Others	Inactive	Inactive	Unreliable	-11.5585	-29.8544	-20.7065	Inactive	Inactive	C#CCC(C(C(C(C(C(C(F)F)(F)F)(F)F)(F)F)(F)F)(F)F)O	3	0
DTXSID50775877	FC(F)C(F)(F)C(F)(F)C(F)(F)C(F)(F)OC(F)(F)C(F)(F)C(F)(F)C(F)(F)F	1,1,2,2,3,3,4,4,5,5-Decafluoro-1-(nonafluorobutoxy)pentane	173350-69-1	-8.196	-37.7507	0.196985	0.803015	inact.	Unreliable	0.176407	0.823593	inact.	Unreliable	OTHER_PFAS	Other aliphatics	Ether based	Inactive	Inactive	Unreliable	-24.0103	-26.9634	-25.4868	Inactive	Inactive	FC(C(C(C(C(OC(C(C(C(F)(F)F)(F)F)(F)F)(F)F)(F)F)(F)F)(F)F)(F)F)F	3	0
DTXSID80881117	FC(F)C(F)(F)C(F)(F)C(F)(F)S(=O)(=O)OS(=O)(=O)C(F)(F)C(F)(F)C(F)(F)C(F)F	1,1,2,2,3,3,4,4-Octafluorobutane-1-sulphonic anhydride	93894-55-4	-7.932	-38.3941	0.196985	0.803015	inact.	reliable	0.176407	0.823593	inact.	Unreliable	OTHER_PFAS	Other aliphatics	PASF-based substances	Inactive	Inactive	Unreliable	-26.458	-25.7186	-26.0883	Inactive	Inactive	FC(C(C(C(S(=O)(=O)OS(=O)(=O)C(C(C(C(F)F)(F)F)(F)F)(F)F)(F)F)(F)F)(F)F)F	3	0
DTXSID00507665	FC(F)C(F)(F)C(F)(F)C(F)(F)C(F)(F)C(F)(F)COS(Cl)=O	2,2,3,3,4,4,5,5,6,6,7,7-Dodecafluoroheptyl sulfurochloridoite	254756-56-4	-8.685	-35.4573	0.212546	0.787454	inact.	Unreliable	0.176407	0.823593	inact.	Unreliable	OTHER_PFAS	Other aliphatics	Others	Inactive	Inactive	Unreliable	-19.4765	-31.4005	-25.4385	Inactive	Inactive	ClS(=O)OCC(C(C(C(C(C(F)F)(F)F)(F)F)(F)F)(F)F)(F)F	3	0
DTXSID40292861	CC(O)C(F)(F)C(F)(F)C(F)(F)C(F)(F)C(F)(F)C(F)F	3,3,4,4,5,5,6,6,7,7,8,8-DODECAFLUORO-2-OCTANOL	156122-84-8	-9.509	-32.3311	0.196985	0.803015	inact.	Unreliable	0.176407	0.823593	inact.	Unreliable	OTHER_PFAS	Other aliphatics	Others	Inactive	Inactive	Unreliable	-11.8367	-37.4488	-24.6427	Inactive	Inactive	CC(C(C(C(C(C(C(F)F)(F)F)(F)F)(F)F)(F)F)(F)F)O	3	0
DTXSID40239857	CN(CCO)S(=O)(=O)C(F)(F)C(F)(F)C(F)(F)C(F)F	1,1,2,2,3,3,4,4-Octafluoro-N-(2-hydroxyethyl)-N-methylbutane-1-sulphonamide	93894-53-2	-8.797	-35.8471	0.409916	0.590084	inact.	Unreliable	0.176407	0.823593	inact.	Unreliable	OTHER_PFAS	Other aliphatics	PASF-based substances	Inactive	Inactive	Unreliable	-18.4381	-30.6463	-24.5422	Inactive	Inactive	OCCN(S(=O)(=O)C(C(C(C(F)F)(F)F)(F)F)(F)F)C	3	0
DTXSID70764561	COCC(F)(F)C(F)(F)C(F)(F)C(F)(F)C(F)(F)C(F)(F)C(F)(F)C(F)F	1,1,2,2,3,3,4,4,5,5,6,6,7,7,8,8-Hexadecafluoro-9-methoxynonane	112806-31-2	-8.448	-38.9322	0.212546	0.787454	inact.	Unreliable	0.176407	0.823593	inact.	Unreliable	OTHER_PFAS	Other aliphatics	Ether based substances	Inactive	Inactive	Unreliable	-21.6738	-24.6775	-23.1757	Inactive	Inactive	COCC(C(C(C(C(C(C(C(F)F)(F)F)(F)F)(F)F)(F)F)(F)F)(F)F)(F)F	3	0
DTXSID00542591	CN(C)CC(F)(F)C(F)(F)C(F)(F)C(F)(F)C(F)(F)C(F)F	N,N-Dimethyl-1H,1H,7H-perfluoroheptanamine	104312-38-1	-8.403	-38.5444	0.196985	0.803015	inact.	Unreliable	0.176407	0.823593	inact.	Unreliable	OTHER_PFAS	Other aliphatics	Others	Inactive	Inactive	Unreliable	-22.091	-25.4278	-23.7594	Inactive	Inactive	CN(CC(C(C(C(C(C(F)F)(F)F)(F)F)(F)F)(F)F)(F)F)C	3	0
DTXSID40936117	CC1=C(C=C(C=C1)N=C(O)OCC(F)(F)C(F)(F)C(F)(F)C(F)(F)C(F)(F)C(F)F)N=C(O)OCC(F)(F)C(F)(F)C(F)(F)C(F)(F)C(F)(F)C(F)F	Bis(2,2,3,3,4,4,5,5,6,6,7,7-dodecafluoroheptyl) (4-methyl-1,3-phenylene)bis(hydrogen carbonimidate)	15953-40-9	-1.811	-75.2992	0.212546	0.787454	inact.	Unreliable	0.483524	0.516476	inact.	Unreliable	OTHER_PFAS	Side-chain aromatics	Others	Inactive	Inactive	Unreliable	-83.2092	45.682	-18.7636	Inactive	Inactive	OC(=Nc1ccc(c(c1)N=C(OCC(C(C(C(C(C(F)F)(F)F)(F)F)(F)F)(F)F)(F)F)O)C)OCC(C(C(C(C(C(F)F)(F)F)(F)F)(F)F)(F)F)(F)F	3	0
DTXSID30828097	CC(C)(O)C(F)(F)C(F)(F)C(F)(F)C(F)(F)C(F)(F)C(F)(F)C(F)(F)C(F)F	3,3,4,4,5,5,6,6,7,7,8,8,9,9,10,10-Hexadecafluoro-2-methyldecan-2-ol	80466-32-6	-10.256	-41.2458	0.196985	0.803015	inact.	Unreliable	0.176407	0.823593	inact.	Unreliable	OTHER_PFAS	Other aliphatics	Others	Inactive	Inactive	Unreliable	-4.91084	-20.2014	-12.5561	Inactive	Inactive	FC(C(C(C(C(C(C(C(C(O)(C)C)(F)F)(F)F)(F)F)(F)F)(F)F)(F)F)(F)F)F	3	0
DTXSID30544245	FC(F)C(F)(F)C(F)(F)C(F)(F)COC(=O)C(=O)OCC(F)(F)C(F)(F)C(F)(F)C(F)F	Bis(2,2,3,3,4,4,5,5-octafluoropentyl) ethanedioate	866-11-5	-8.985	-46.9518	0.212546	0.787454	inact.	Unreliable	0.176407	0.823593	inact.	Unreliable	OTHER_PFAS	Other aliphatics	Ether based substances	Inactive	Inactive	Unreliable	-16.695	-9.16196	-12.9285	Inactive	Inactive	FC(C(C(C(COC(=O)C(=O)OCC(C(C(C(F)F)(F)F)(F)F)(F)F)(F)F)(F)F)(F)F)F	3	0
DTXSID90774384	FC(F)C(F)(F)C(F)(F)C(F)(F)COC(=O)OOC(=O)OCC(F)(F)C(F)(F)C(F)(F)C(F)F	1,1'-[Peroxybis(carbonyloxy)]bis(2,2,3,3,4,4,5,5-octafluoropentane)	188715-78-8	-8.475	-48.4744	0.260496	0.739504	inact.	Unreliable	0.248223	0.751777	inact.	Unreliable	OTHER_PFAS	Other aliphatics	Ether based substances	Inactive	Inactive	Unreliable	-21.4235	-6.21617	-13.8198	Inactive	Inactive	FC(C(C(C(COC(=O)OOC(=O)OCC(C(C(C(F)F)(F)F)(F)F)(F)F)(F)F)(F)F)(F)F)F	3	0
DTXSID30416337	FC(F)C(F)(F)C(F)(F)C(F)(F)CNC=C1C=CC(=O)C=C1	4-[(2,2,3,3,4,4,5,5-octafluoropentylamino)methylidene]cyclohexa-2,5-dien-1-one	5320-11-06	-9.814	-43.531	0.260496	0.739504	inact.	Unreliable	0.176407	0.823593	inact.	Unreliable	OTHER_PFAS	Other aliphatics, cyclic	Others, cyclic	Inactive	Inactive	Unreliable	-9.00887	-15.7802	-12.3945	Inactive	Inactive	FC(C(C(C(CNC=C1C=CC(=O)C=C1)(F)F)(F)F)(F)F)F	3	0
DTXSID90814991	FC(F)C(F)(F)C(F)(F)C(F)(F)COC1=C(OCC(F)(F)C(F)(F)C(F)(F)C(F)F)C(=O)C1=O	3,4-Bis[(2,2,3,3,4,4,5,5-octafluoropentyl)oxy]cyclobut-3-ene-1,2-dione	61699-82-9	-9.359	-48.1366	0.196985	0.803015	inact.	Unreliable	0.251231	0.748769	inact.	Unreliable	OTHER_PFAS	Side-chain aromatics	Others	Inactive	Inactive	Unreliable	-13.2274	-6.86972	-10.0486	Inactive	Inactive	FC(C(C(C(COC1C(=O)C(=O)C1OCC(C(C(C(F)F)(F)F)(F)F)(F)F)(F)F)(F)F)(F)F)F	3	0
DTXSID10548701	FC(F)C(F)(F)C(F)(F)C(F)(F)C(F)(F)C(F)(F)C(=O)OOC(=O)C(F)(F)C(F)(F)C(F)(F)C(F)(F)C(F)(F)C(F)F	Bis(2,2,3,3,4,4,5,5,6,6,7,7-dodecafluoroheptanoyl) peroxide	32687-76-6	-8.985	-48.9197	0.196985	0.803015	inact.	Unreliable	0.176407	0.823593	inact.	Unreliable	OTHER_PFAS	Other aliphatics	PACF-based substances	Inactive	Inactive	Unreliable	-16.695	-5.35465	-11.0248	Inactive	Inactive	FC(C(C(C(C(C(C(=O)OOC(=O)C(C(C(C(C(C(F)F)(F)F)(F)F)(F)F)(F)F)(F)F)(F)F)(F)F)(F)F)(F)F)(F)F)F	3	0
DTXSID90547050	OC(C#CC1=CC=CC=C1)C(F)(F)C(F)(F)C(F)(F)C(F)F	4,4,5,5,6,6,7,7-Octafluoro-1-phenylhept-1-yn-3-ol	111832-10-1	-9.996	-43.5634	0.196985	0.803015	inact.	Unreliable	0.176407	0.823593	inact.	Unreliable	OTHER_PFAS	Side-chain aromatics	Others	Inactive	Inactive	Unreliable	-7.32145	-15.7175	-11.5195	Inactive	Inactive	OC(C(C(C(C(F)F)(F)F)(F)F)(F)F)C#Cc1ccccc1	3	0
DTXSID90825522	OCC(F)(F)C(F)C(F)(F)C(F)(F)C(F)(F)C(F)(F)C(F)C(F)(F)CO	2,2,3,4,4,5,5,6,6,7,7,8,9,9-Tetradecafluorodecane-1,10-diol	71222-08-7	-10.771	-40.0859	0.196985	0.803015	inact.	Unreliable	0.176407	0.823593	inact.	reliable	OTHER_PFAS	Other aliphatics	Others	Inactive	Inactive	Unreliable	-0.135983	-22.4455	-11.2907	Inactive	Inactive	OCC(C(C(C(C(C(C(C(CO)(F)F)F)(F)F)(F)F)(F)F)(F)F)F)(F)F	3	0
DTXSID30880130	FC(F)C(F)(F)C(F)(F)C(F)(F)COP(=O)(OCC(F)(F)C(F)(F)C(F)(F)C(F)F)OCC(F)(F)C(F)(F)C(F)(F)C(F)F	Tris(2,2,3,3,4,4,5,5-octafluoropentyl) phosphate	355-86-2	-7.569	-55.5145	0.381844	0.618156	inact.	Unreliable	0.176407	0.823593	inact.	Unreliable	OTHER_PFAS	Other aliphatics	Others	Inactive	Inactive	Unreliable	-29.8235	7.40437	-11.2096	Inactive	Inactive	FC(C(C(C(COP(=O)(OCC(C(C(C(F)F)(F)F)(F)F)(F)F)OCC(C(C(C(F)F)(F)F)(F)F)(F)F)(F)F)(F)F)(F)F)F	3	0
DTXSID00239858	OCCN(CCO)S(=O)(=O)C(F)(F)C(F)(F)C(F)(F)C(F)F	1,1,2,2,3,3,4,4-Octafluoro-N,N-bis(2-hydroxyethyl)butane-1-sulphonamide	93894-54-3	-10.386	-41.7506	0.409916	0.590084	inact.	Unreliable	0.176407	0.823593	inact.	Unreliable	OTHER_PFAS	Other aliphatics	PASF-based substances	Inactive	Inactive	Unreliable	-3.70554	-19.2248	-11.4652	Inactive	Inactive	OCCN(S(=O)(=O)C(C(C(C(F)F)(F)F)(F)F)(F)F)CCO	3	0
DTXSID20552874	NC1=CC(Cl)=C(OCC(F)(F)C(F)(F)C(F)(F)C(F)F)C(Cl)=C1	3,5-Dichloro-4-[(2,2,3,3,4,4,5,5-octafluoropentyl)oxy]aniline	105406-41-5	-10.322	-44.0353	0.260496	0.739504	inact.	reliable	0.523697	0.476303	inact.	Unreliable	OTHER_PFAS	Side-chain aromatics	Others	Inactive	Inactive	Unreliable	-4.29892	-14.8045	-9.55173	Inactive	Inactive	FC(C(C(C(COc1c(Cl)cc(cc1Cl)N)(F)F)(F)F)(F)F)F	3	0
DTXSID40775124	FC(F)C(F)(F)C(F)(F)C(F)(F)C1NCCNCCN1	2-(1,1,2,2,3,3,4,4-Octafluorobutyl)-1,3,6-triazocane	184773-24-8	-9.197	-41.5767	0.196985	0.803015	inact.	Unreliable	0.279142	0.720858	inact.	Unreliable	OTHER_PFAS	Other aliphatics, cyclic	Others, cyclic	Inactive	Inactive	Unreliable	-14.7294	-19.5612	-17.1453	Inactive	Inactive	FC(C(C(C(C1NCCNCCN1)(F)F)(F)F)(F)F)F	3	0
DTXSID20292864	CC(C)(O)C(F)(F)C(F)(F)C(F)(F)C(F)(F)C(F)(F)C(F)F	3,3,4,4,5,5,6,6,7,7,8,8-dodecafluoro-2-methyloctan-2-ol	55793-32-3	-10.053	-36.9295	0.196985	0.803015	inact.	Unreliable	0.176407	0.823593	inact.	Unreliable	OTHER_PFAS	Other aliphatics	Others	Inactive	Inactive	Unreliable	-6.79297	-28.5522	-17.6726	Inactive	Inactive	FC(C(C(C(C(C(C(O)(C)C)(F)F)(F)F)(F)F)(F)F)(F)F)F	3	0
DTXSID00765521	OP(O)(=O)CC(F)(F)C(F)(F)C(F)(F)C(F)(F)C(F)F	(2,2,3,3,4,4,5,5,6,6-Decafluorohexyl)phosphonic acid	113933-95-2	-9.383	-39.987	0.196985	0.803015	inact.	Unreliable	0.176407	0.823593	inact.	Unreliable	OTHER_PFAS	Other aliphatics	Others	Inactive	Inactive	Unreliable	-13.0049	-22.6368	-17.8209	Inactive	Inactive	FC(C(C(C(C(CP(=O)(O)O)(F)F)(F)F)(F)F)(F)F)F	3	0
DTXSID70241125	FC(F)C(F)(F)C(F)(F)C(F)(F)C(F)(F)C(F)(F)C(F)(F)C(F)(F)C(F)(F)C(F)(F)COC=C	1,1,2,2,3,3,4,4,5,5,6,6,7,7,8,8,9,9,10,10-Icosafluoro-11-(vinyloxy)undecane	94231-58-0	-8.866	-42.1619	0.260496	0.739504	inact.	Unreliable	0.176407	0.823593	inact.	Unreliable	OTHER_PFAS	Other aliphatics	Ether based substances	Inactive	Inactive	Unreliable	-17.7983	-18.429	-18.1137	Inactive	Inactive	C=COCC(C(C(C(C(C(C(C(C(C(F)F)(F)F)(F)F)(F)F)(F)F)(F)F)(F)F)(F)F)(F)F)(F)F	3	0
DTXSID80531145	FC(F)C(F)(F)C(F)(F)C(F)(F)C(F)(F)C(F)(F)C(F)(F)C(F)(F)C(F)(F)C#C	3,3,4,4,5,5,6,6,7,7,8,8,9,9,10,10,11,11-Octadecafluoroundec-1-yne	90441-62-6	-8.614	-43.3682	0.196985	0.803015	inact.	Unreliable	0.176407	0.823593	inact.	Unreliable	OTHER_PFAS	Other aliphatics	Others	Inactive	Inactive	Unreliable	-20.1347	-16.0952	-18.115	Inactive	Inactive	C#CC(C(C(C(C(C(C(C(C(F)F)(F)F)(F)F)(F)F)(F)F)(F)F)(F)F)(F)F)(F)F	3	0
DTXSID30880190	[Na+].[Na+].OP(O)(=O)OCC(F)(F)C(F)(F)C(F)(F)C(F)(F)C(F)(F)C(F)F	Disodium 2,2,3,3,4,4,5,5,6,6,7,7-dodecafluoroheptyl phosphate	3107-32-2	-8.633	-43.1512	0.381844	0.618156	inact.	Unreliable	0.292284	0.707716	inact.	Unreliable	OTHER_PFAS	Other aliphatics	Others	Inactive	Inactive	Unreliable	-19.9586	-16.515	-18.2368	Inactive	Inactive	FC(C(C(C(C(C(COP(=O)(O)O)(F)F)(F)F)(F)F)(F)F)(F)F)F	3	0
DTXSID20517504	CC(C)(OCC(F)(F)C(F)(F)C(F)(F)C(F)F)C#CC=C	5-Methyl-5-[(2,2,3,3,4,4,5,5-octafluoropentyl)oxy]hex-1-en-3-yne	85915-52-2	-8.88	-43.6591	0.196985	0.803015	inact.	Unreliable	0.377565	0.622435	inact.	Unreliable	OTHER_PFAS	Other aliphatics	Ether based substances	Inactive	Inactive	Unreliable	-17.6685	-15.5324	-16.6004	Inactive	Inactive	C=CC#CC(OCC(C(C(C(F)F)(F)F)(F)F)(F)F)(C)C	3	0
DTXSID90823902	CC(O)=O.CC(O)OCC(F)(F)C(F)(F)C(F)(F)C(F)(F)C(F)(F)C(F)F	Acetic acid--1-[(2,2,3,3,4,4,5,5,6,6,7,7-dodecafluoroheptyl)oxy]ethan-1-ol (1/1)	78971-79-6	-10.076	-38.1111	0.196985	0.803015	inact.	Unreliable	0.176407	0.823593	inact.	Unreliable	OTHER_PFAS	Other aliphatics	Ether based substances	Inactive	Inactive	Unreliable	-6.57972	-26.2661	-16.4229	Inactive	Inactive	CC(OCC(C(C(C(C(C(F)F)(F)F)(F)F)(F)F)(F)F)(F)F)O	3	0
DTXSID50549378	OS(=O)(=O)C(CC(=O)OCC(F)(F)C(F)(F)C(F)(F)C(F)F)C(=O)OCC(F)(F)C(F)(F)C(F)(F)C(F)F	1,4-Bis[(2,2,3,3,4,4,5,5-octafluoropentyl)oxy]-1,4-dioxobutane-2-sulfonic acid	80556-03-2	-6.1	-57.6598	0.260496	0.739504	inact.	reliable	0.248223	0.751777	inact.	Unreliable	OTHER_PFAS	Other aliphatics	Others	Inactive	Inactive	Unreliable	-43.4435	11.5549	-15.9443	Inactive	Inactive	O=C(CC(S(=O)(=O)O)C(=O)OCC(C(C(C(F)F)(F)F)(F)F)(F)F)OCC(C(C(C(F)F)(F)F)(F)F)(F)F	3	0
DTXSID30507239	CCN(CC(F)(F)C(F)(F)C(F)(F)C(F)F)C1=CC=CC=C1	N-Ethyl-N-(2,2,3,3,4,4,5,5-octafluoropentyl)aniline	67012-63-9	-9.888	-45.518	0.196985	0.803015	inact.	reliable	0.251231	0.748769	inact.	reliable	OTHER_PFAS	Side-chain aromatics	Others	Inactive	Inactive	reliable	-8.32277	-11.9359	-10.1294	Inactive	Inactive	CCN(c1ccccc1)CC(C(C(C(F)F)(F)F)(F)F)(F)F	3	0
DTXSID00880420	CC(=C)C(=O)OC(F)C(F)(F)C(F)(F)C(F)(F)C(F)(F)C(F)(F)C(F)(F)C(F)(F)C(F)(F)C(F)(F)CF	2,2,3,3,4,4,5,5,6,6,7,7,8,8,9,9,10,10,11,11-Icosafluoroundecyl methacrylate	41123-44-8	-9.346	-48.7781	0.212546	0.787454	inact.	reliable	0.176407	0.823593	inact.	reliable	OTHER_PFAS	Other aliphatics	Ether based substances	Inactive	Inactive	reliable	-13.348	-5.6286	-9.48828	Inactive	Inactive	FCC(C(C(C(C(C(C(C(C(C(OC(=O)C(=C)C)F)(F)F)(F)F)(F)F)(F)F)(F)F)(F)F)(F)F)(F)F)(F)F	3	0
DTXSID20708738	CCCCCCCCC(=O)OCC(F)(F)C(F)(F)C(F)(F)C(F)(F)C(F)(F)C(F)F	2,2,3,3,4,4,5,5,6,6,7,7-Dodecafluoroheptyl nonanoate	78509-68-9	-8.891	-50.911	0.212546	0.787454	inact.	reliable	0.176407	0.823593	inact.	reliable	OTHER_PFAS	Other aliphatics	Ether based substances	Inactive	Inactive	reliable	-17.5665	-1.50206	-9.53429	Inactive	Inactive	CCCCCCCCC(=O)OCC(C(C(C(C(C(F)F)(F)F)(F)F)(F)F)(F)F)(F)F	3	0
DTXSID80276963	FC(F)C(F)(F)C(F)(F)C(F)(F)COC(=O)C1=CC=CC=C1C(=O)OCC(F)(F)C(F)(F)C(F)(F)C(F)F	bis(2,2,3,3,4,4,5,5-octafluoropentyl) benzene-1,2-dicarboxylate	572-94-1	-8.511	-51.6052	0.212546	0.787454	inact.	reliable	0.416025	0.583974	inact.	reliable	OTHER_PFAS	Side-chain aromatics	Others	Inactive	Inactive	reliable	-21.0897	-0.15899	-10.6244	Inactive	Inactive	FC(C(C(C(COC(=O)c1ccccc1C(=O)OCC(C(C(C(F)F)(F)F)(F)F)(F)F)(F)F)(F)F)(F)F)F	3	0
DTXSID00500752	FC(F)C(F)(F)C(F)(F)C(F)(F)C(F)(F)C(F)(F)COC1=CC=C(C=C)C=C1	1-[(2,2,3,3,4,4,5,5,6,6,7,7-Dodecafluoroheptyl)oxy]-4-ethenylbenzene	64253-90-3	-9.592	-46.831	0.196985	0.803015	inact.	reliable	0.388994	0.611006	inact.	reliable	OTHER_PFAS	Side-chain aromatics	Others	Inactive	Inactive	reliable	-11.0672	-9.39567	-10.2314	Inactive	Inactive	C=Cc1ccc(cc1)OCC(C(C(C(C(C(F)F)(F)F)(F)F)(F)F)(F)F)(F)F	3	0
DTXSID50892937	[H]C(F)(F)C(F)(F)C(F)(F)C(F)(F)C(F)(F)C(F)(F)C(F)(F)C(F)(F)C(F)(F)C(F)(F)C(F)(F)C(F)(F)C(F)(F)C(F)(F)C(O)=O	15-H-Perfluoropentadecanoic acid	1895-14-3	-7.724	-55.5535	0.196985	0.803015	inact.	reliable	0.176407	0.823593	inact.	reliable	OTHER_PFAS	Other aliphatics	PACF-based substances	Inactive	Inactive	reliable	-28.3864	7.47982	-10.4533	Inactive	Inactive	FC(C(C(C(C(C(C(C(C(C(C(C(C(C(C(=O)O)(F)F)(F)F)(F)F)(F)F)(F)F)(F)F)(F)F)(F)F)(F)F)(F)F)(F)F)(F)F)(F)F)F	3	0
DTXSID10630918	OC(=O)C(F)(F)C(F)(F)C(F)(F)C(F)(F)C(F)(F)C(F)(F)C(F)(F)C(F)(F)C(F)F	10-H-Perfluorodecanoic acid	112823-28-6	-9.887	-46.5234	0.196985	0.803015	inact.	reliable	0.176407	0.823593	inact.	reliable	OTHER_PFAS	Other aliphatics	PACF-based substances	Inactive	Inactive	reliable	-8.33205	-9.99079	-9.16142	Inactive	Inactive	FC(C(C(C(C(C(C(C(C(C(=O)O)(F)F)(F)F)(F)F)(F)F)(F)F)(F)F)(F)F)(F)F)F	3	0
DTXSID70892939	[H]C(F)(F)C(F)(F)C(F)(F)C(F)(F)C(F)(F)C(F)(F)C(F)(F)C(F)(F)C(F)(F)C(F)(F)C(F)(F)C(F)(F)C(F)(F)C(O)=O	14-H-Perfluorotetradecanoic acid	2274731-00-7	-9.116	-51.735	0.196985	0.803015	inact.	reliable	0.176407	0.823593	inact.	reliable	OTHER_PFAS	Other aliphatics	PACF-based substances	Inactive	Inactive	reliable	-15.4804	0.0921351	-7.69414	Inactive	Inactive	FC(C(C(C(C(C(C(C(C(C(C(C(C(C(=O)O)(F)F)(F)F)(F)F)(F)F)(F)F)(F)F)(F)F)(F)F)(F)F)(F)F)(F)F)(F)F)F	3	0
DTXSID90707056	FC(F)C(F)(F)C(F)(F)C(F)(F)COC(=O)C=CC(=O)OCC(F)(F)C(F)(F)C(F)(F)C(F)F	Bis(2,2,3,3,4,4,5,5-octafluoropentyl) but-2-enedioate	63137-87-1	-8.715	-52.5001	0.40465	0.59535	inact.	reliable	0.176407	0.823593	inact.	reliable	OTHER_PFAS	Other aliphatics	Ether based substances	Inactive	Inactive	reliable	-19.1983	1.57238	-8.81297	Inactive	Inactive	FC(C(C(C(COC(=O)C=CC(=O)OCC(C(C(C(F)F)(F)F)(F)F)(F)F)(F)F)(F)F)(F)F)F	3	0
DTXSID00766972	OC1=CC=C(C=C1)C(=O)OCC(F)(F)C(F)(F)C(F)(F)C(F)F	2,2,3,3,4,4,5,5-Octafluoropentyl 4-hydroxybenzoate	118841-84-2	-10.658	-38.6976	0.212546	0.787454	inact.	reliable	0.416025	0.583974	inact.	reliable	OTHER_PFAS	Side-chain aromatics	Others	Inactive	Inactive	reliable	-1.18367	-25.1314	-13.1576	Inactive	Inactive	FC(C(C(C(COC(=O)c1ccc(cc1)O)(F)F)(F)F)(F)F)F	3	0
DTXSID00276960	FC(F)C(F)(F)C(F)(F)C(F)(F)COC(=O)CCCC(=O)OCC(F)(F)C(F)(F)C(F)(F)C(F)F	bis(2,2,3,3,4,4,5,5-octafluoropentyl) pentanedioate	308-36-1	-8.413	-49.2573	0.212546	0.787454	inact.	reliable	0.176407	0.823593	inact.	reliable	OTHER_PFAS	Other aliphatics	Ether based substances	Inactive	Inactive	reliable	-21.9983	-4.70149	-13.3499	Inactive	Inactive	FC(C(C(C(COC(=O)CCCC(=O)OCC(C(C(C(F)F)(F)F)(F)F)(F)F)(F)F)(F)F)(F)F)F	3	0
DTXSID50572121	FC(F)C(F)(F)C(F)(F)C(F)(F)CS(=O)(=O)CC1=CC=CC=C1	[(2,2,3,3,4,4,5,5-Octafluoropentane-1-sulfonyl)methyl]benzene	201943-30-8	-9.514	-43.0864	0.196985	0.803015	inact.	reliable	0.176407	0.823593	inact.	reliable	OTHER_PFAS	Side-chain aromatics	Others	Inactive	Inactive	reliable	-11.7903	-16.6404	-14.2154	Inactive	Inactive	FC(C(C(C(CS(=O)(=O)Cc1ccccc1)(F)F)(F)F)(F)F)F	3	0
DTXSID10699808	FC(F)C(F)(F)C(F)(F)C(F)(F)C(F)(F)C(F)(F)C(F)(F)C(=O)C1=CC=CC=C1	2,2,3,3,4,4,5,5,6,6,7,7,8,8-Tetradecafluoro-1-phenyloctan-1-one	1427-89-0	-9.55	-44.0955	0.196985	0.803015	inact.	reliable	0.292284	0.707716	inact.	reliable	OTHER_PFAS	Side-chain aromatics	Others	Inactive	Inactive	reliable	-11.4566	-14.6881	-13.0723	Inactive	Inactive	O=C(C(C(C(C(C(C(C(F)F)(F)F)(F)F)(F)F)(F)F)(F)F)(F)F)c1ccccc1	3	0
DTXSID80892925	[H]C(F)(F)C(F)(F)C(F)(F)C(F)(F)C(F)(F)C(F)(F)C(F)(F)C(F)(F)C(F)(F)C(F)(F)C(F)(F)C(F)(F)C(F)(F)C(F)(F)C(F)(F)C(F)(F)C(O)=O	17-H-Perfluoroheptadecanoic acid	1870-13-9	-7.018	-57.3864	0.196985	0.803015	inact.	reliable	0.176407	0.823593	inact.	reliable	OTHER_PFAS	Other aliphatics	PACF-based substances	Inactive	Inactive	reliable	-34.9322	11.0259	-11.9531	Inactive	Inactive	FC(C(C(C(C(C(C(C(C(C(C(C(C(C(C(C(C(=O)O)(F)F)(F)F)(F)F)(F)F)(F)F)(F)F)(F)F)(F)F)(F)F)(F)F)(F)F)(F)F)(F)F)(F)F)(F)F)F	3	0
DTXSID50895342	FC(F)C(F)(F)C(F)(F)C(F)(F)C(F)(F)C(F)(F)C(F)(F)C(F)(F)C(F)(F)C(F)(F)C(F)(F)C(F)(F)C(F)(F)C(F)(F)F	1,1,1,2,2,3,3,4,4,5,5,6,6,7,7,8,8,9,9,10,10,11,11,12,12,13,13,14,14-Nonacosafluorotetradecane	66577-33-1	-8.567	-48.9753	0.196985	0.803015	inact.	reliable	0.176407	0.823593	inact.	reliable	OTHER_PFAS	Other aliphatics	Polyfluoralkanes	Inactive	Inactive	reliable	-20.5705	-5.24708	-12.9088	Inactive	Inactive	FC(C(C(C(C(C(C(C(C(C(C(C(C(C(F)(F)F)(F)F)(F)F)(F)F)(F)F)(F)F)(F)F)(F)F)(F)F)(F)F)(F)F)(F)F)(F)F)F	3	0
DTXSID40880247	[Na+].[O-]S(=O)(=O)C1=CC=CC=C1C(=O)OCC(F)(F)C(F)(F)C(F)(F)C(F)(F)C(F)(F)C(F)F	Sodium 1-(2,2,3,3,4,4,5,5,6,6,7,7-dodecafluoroheptyl) 2-sulphonatobenzoate	29811-19-6	-9.887	-55.5554	0.212546	0.787454	inact.	reliable	0.176407	0.823593	inact.	reliable	OTHER_PFAS	Side-chain aromatics	Others	Inactive	Inactive	reliable	-8.33205	7.48349	-0.424275	Inactive	Inactive	FC(C(C(C(C(C(COC(=O)c1ccccc1S(=O)(=O)O)(F)F)(F)F)(F)F)(F)F)(F)F)F	3	0
DTXSID20893294	[Na+].CCCCCCCCCCCCCCC(C(=O)OCC(F)(F)C(F)(F)C(F)(F)C(F)(F)C(F)(F)C(F)F)S([O-])(=O)=O	(1H,1H,7H-perfluoroheptyl)-2-sulfohexadecanoate sodium salt	75032-94-9	-9.521	-85.7711	0.260496	0.739504	inact.	reliable	0.416025	0.583974	inact.	reliable	OTHER_PFAS	Other aliphatics	Others	Inactive	Inactive	reliable	-11.7254	65.9421	27.1083	Inactive	Inactive	CCCCCCCCCCCCCCC(S(=O)(=O)O)C(=O)OCC(C(C(C(C(C(F)F)(F)F)(F)F)(F)F)(F)F)(F)F	3	0
DTXSID5061954	OC(=O)C(F)(F)C(F)(F)C(F)(F)C(F)(F)C(F)(F)C(F)(F)C(F)(F)C(F)(F)C(F)(F)C(F)F	11-H-Perfluoroundecanoic acid	1765-48-6	-10.338	-47.4872	0.196985	0.803015	inact.	reliable	0.176407	0.823593	inact.	reliable	OTHER_PFAS	Other aliphatics	PACF-based substances	Inactive	Inactive	reliable	-4.15057	-8.12612	-6.13834	Inactive	Inactive	FC(C(C(C(C(C(C(C(C(C(C(=O)O)(F)F)(F)F)(F)F)(F)F)(F)F)(F)F)(F)F)(F)F)(F)F)F	3	0
DTXSID60756213	OC1=CC=CC(NCC(F)(F)C(F)(F)C(F)(F)C(F)(F)C(F)(F)C(F)(F)C(F)F)=C1	3-[(2,2,3,3,4,4,5,5,6,6,7,7,8,8-Tetradecafluorooctyl)amino]phenol	89984-91-8	-10.688	-45.9299	0.196985	0.803015	inact.	reliable	0.535394	0.464606	inact.	reliable	OTHER_PFAS	Side-chain aromatics	Others	Inactive	Inactive	reliable	-0.905523	-11.139	-6.02228	Inactive	Inactive	Oc1cccc(c1)NCC(C(C(C(C(C(C(F)F)(F)F)(F)F)(F)F)(F)F)(F)F)(F)F	3	0
DTXSID60892923	[H]C(F)(F)C(F)(F)C(F)(F)C(F)(F)C(F)(F)C(F)(F)C(F)(F)C(F)(F)C(F)(F)C(F)(F)C(F)(F)C(O)=O	12-H-Perfluorododecanoic acid	351194-78-0	-10.509	-49.1659	0.196985	0.803015	inact.	reliable	0.176407	0.823593	inact.	reliable	OTHER_PFAS	Other aliphatics	PACF-based substances	Inactive	Inactive	reliable	-2.56513	-4.87832	-3.72173	Inactive	Inactive	FC(C(C(C(C(C(C(C(C(C(C(C(=O)O)(F)F)(F)F)(F)F)(F)F)(F)F)(F)F)(F)F)(F)F)(F)F)(F)F)F	3	0
DTXSID70477563	FC(F)C(F)(F)C(F)(F)C(F)(F)COCC(F)(F)C(F)(F)C(F)(F)C(F)F	Pentane, 1,1'-oxybis[2,2,3,3,4,4,5,5-octafluoro-	774595-25-4	-8.311	-39.6219	0.196985	0.803015	inact.	reliable	0.176407	0.823593	inact.	reliable	OTHER_PFAS	Other aliphatics	Ether based substances	Inactive	Inactive	reliable	-22.944	-23.3432	-23.1436	Inactive	Inactive	FC(C(C(C(COCC(C(C(C(F)F)(F)F)(F)F)(F)F)(F)F)(F)F)(F)F)F	3	0
DTXSID60190951	FC(F)C(F)(F)C(F)(F)C(F)(F)C(F)(F)C(F)(F)C(F)(F)C(F)(F)C(F)(F)C(F)(F)F	1-H-Perflurodecane	375-97-3	-8.423	-38.8238	0.196985	0.803015	inact.	reliable	0.176407	0.823593	inact.	reliable	OTHER_PFAS	Other aliphatics	Polyfluoralkanes	Inactive	Inactive	reliable	-21.9056	-24.8873	-23.3964	Inactive	Inactive	FC(C(C(C(C(C(C(C(C(C(F)(F)F)(F)F)(F)F)(F)F)(F)F)(F)F)(F)F)(F)F)(F)F)F	3	0
DTXSID80983620	FC(F)C(F)(F)C(F)(F)C(F)(F)C(F)(F)C(F)(F)COC(F)(F)C(F)Cl	7-(2-Chloro-1,1,2-trifluoroethoxy)-1,1,2,2,3,3,4,4,5,5,6,6-dodecafluoroheptane	65064-85-9	-8.463	-39.2496	0.196985	0.803015	inact.	reliable	0.176407	0.823593	inact.	reliable	OTHER_PFAS	Other aliphatics	Ether based substances	Inactive	Inactive	reliable	-21.5348	-24.0635	-22.7991	Inactive	Inactive	FC(C(OCC(C(C(C(C(C(F)F)(F)F)(F)F)(F)F)(F)F)(F)F)(F)F)Cl	3	0
DTXSID70565479	OC(=O)C(F)(F)C(F)(F)C(F)(F)C(F)(F)C(F)(F)C(F)(F)C(F)F	8H-Perfluorooctanoic acid	13973-14-3	-8.949	-35.3219	0.196985	0.803015	inact.	reliable	0.176407	0.823593	inact.	reliable	OTHER_PFAS	Other aliphatics	PACF-based substances	Inactive	Inactive	reliable	-17.0288	-31.6624	-24.3456	Inactive	Inactive	FC(C(C(C(C(C(C(C(=O)O)(F)F)(F)F)(F)F)(F)F)(F)F)(F)F)F	3	0
DTXSID40607395	OCCC(F)(F)C(F)(F)C(F)(F)C(F)(F)C(F)(F)C(F)F	3,3,4,4,5,5,6,6,7,7,8,8-Dodecafluorooctan-1-ol	800382-22-3	-9.565	-32.2582	0.196985	0.803015	inact.	reliable	0.176407	0.823593	inact.	reliable	OTHER_PFAS	Other aliphatics	Alcohol based substances	Inactive	Inactive	reliable	-11.3175	-37.5898	-24.4536	Inactive	Inactive	OCCC(C(C(C(C(C(F)F)(F)F)(F)F)(F)F)(F)F)(F)F	3	0
DTXSID10500703	CC(=O)CC(=O)C(F)(F)C(F)(F)C(F)(F)C(F)F	5,5,6,6,7,7,8,8-Octafluorooctane-2,4-dione	62679-62-3	-9.477	-33.1698	0.196985	0.803015	inact.	reliable	0.176407	0.823593	inact.	reliable	OTHER_PFAS	Other aliphatics	Others	Inactive	Inactive	reliable	-12.1334	-35.8261	-23.9797	Inactive	Inactive	FC(C(C(C(C(=O)CC(=O)C)(F)F)(F)F)(F)F)F	3	0
DTXSID70522805	FC(F)C(F)(F)C(F)(F)C(F)(F)C(F)(F)C(F)(F)COC(=O)CCl	2,2,3,3,4,4,5,5,6,6,7,7-Dodecafluoroheptyl chloroacetate	87925-99-3	-8.868	-36.1	0.212546	0.787454	inact.	reliable	0.176407	0.823593	inact.	reliable	OTHER_PFAS	Other aliphatics	Ether based substances	Inactive	Inactive	reliable	-17.7798	-30.157	-23.9684	Inactive	Inactive	ClCC(=O)OCC(C(C(C(C(C(F)F)(F)F)(F)F)(F)F)(F)F)(F)F	3	0
DTXSID10786065	CCCCC(F)C(F)(F)C(F)(F)C(F)(F)C(O)=O	2,2,3,3,4,4,5-Heptafluorononanoic acid	498543-97-8	-9.041	-36.6364	0.196985	0.803015	inact.	reliable	0.176407	0.823593	inact.	reliable	OTHER_PFAS	Other aliphatics	PACF-based substances	Inactive	Inactive	reliable	-16.1758	-29.1193	-22.6475	Inactive	Inactive	CCCCC(C(C(C(C(=O)O)(F)F)(F)F)(F)F)F	3	0
DTXSID70599471	FC(F)C(F)(F)C(F)(F)C(F)(F)C(F)(F)C(F)(F)C(F)(F)C(F)(F)C(F)(F)C(F)(F)C(F)(F)F	1,1,1,2,2,3,3,4,4,5,5,6,6,7,7,8,8,9,9,10,10,11,11-Tricosafluoroundecane	66256-53-9	-8.47	-41.0702	0.196985	0.803015	inact.	reliable	0.176407	0.823593	inact.	reliable	OTHER_PFAS	Other aliphatics	Polyfluoralkanes	Inactive	Inactive	reliable	-21.4699	-20.5411	-21.0055	Inactive	Inactive	FC(C(C(C(C(C(C(C(C(C(C(F)(F)F)(F)F)(F)F)(F)F)(F)F)(F)F)(F)F)(F)F)(F)F)(F)F)F	3	0
DTXSID20195124	FC(F)C(F)(F)C(F)(F)C(F)(F)C(F)(F)C(F)(F)C(F)(F)C(F)(F)C(Cl)=O	2,2,3,3,4,4,5,5,6,6,7,7,8,8,9,9-Hexadecafluorononanoyl chloride	423-95-0	-8.92	-38.7847	0.196985	0.803015	inact.	reliable	0.176407	0.823593	inact.	reliable	OTHER_PFAS	Other aliphatics	Others	Inactive	Inactive	reliable	-17.2976	-24.9629	-21.1303	Inactive	Inactive	FC(C(C(C(C(C(C(C(C(=O)Cl)(F)F)(F)F)(F)F)(F)F)(F)F)(F)F)(F)F)F	3	0
DTXSID00552276	FC(F)C(F)(F)C(F)(F)C(F)(F)C(F)(F)C(F)(F)COCC=C	1,1,2,2,3,3,4,4,5,5,6,6-Dodecafluoro-7-[(prop-2-en-1-yl)oxy]heptane	678-50-2	-8.713	-38.6556	0.260496	0.739504	inact.	reliable	0.176407	0.823593	inact.	reliable	OTHER_PFAS	Other aliphatics	Ether based substances	Inactive	Inactive	reliable	-19.2169	-25.2127	-22.2148	Inactive	Inactive	C=CCOCC(C(C(C(C(C(F)F)(F)F)(F)F)(F)F)(F)F)(F)F	3	0
DTXSID60159528	[Si+4].[O-]CCN(CC[O-])CC[O-].FC(F)C(F)(F)C(F)(F)C(F)(F)C(F)(F)C(F)(F)C(F)(F)C(F)(F)C[CH-]I	Silicon, (3,3,4,4,5,5,6,6,7,7,8,8,9,9,10,10-hexadecafluoro-1-iododecyl)((2,2',2''-nitrilotris(ethanolato))(3-)-N,O,O',O'')-, (TB-5-23)-	135798-17-3	-8.254	-40.7348	0.196985	0.803015	inact.	reliable	0.176407	0.823593	inact.	reliable	OTHER_PFAS	Other aliphatics	FTI	Inactive	Inactive	reliable	-23.4725	-21.19	-22.3313	Inactive	Inactive	ICCC(C(C(C(C(C(C(C(F)F)(F)F)(F)F)(F)F)(F)F)(F)F)(F)F)(F)F	3	0
DTXSID3059923	OCC(F)(F)C(F)(F)C(F)(F)C(F)(F)C(F)(F)C(F)(F)C(F)(F)C(F)F	1H,1H,9H-Hexadecafluoro-1-nonanol	376-18-1	-9.598	-34.8513	0.196985	0.803015	inact.	reliable	0.176407	0.823593	inact.	reliable	OTHER_PFAS	Other aliphatics	Alcohol based substances	Inactive	Inactive	reliable	-11.0115	-32.5729	-21.7922	Inactive	Inactive	OCC(C(C(C(C(C(C(C(F)F)(F)F)(F)F)(F)F)(F)F)(F)F)(F)F)(F)F	3	0
DTXSID10530520	FC(F)C(F)(F)C(F)(F)C(F)(F)C(F)(F)C(F)(F)C(F)(F)C(F)(F)Br	1-Bromo-1,1,2,2,3,3,4,4,5,5,6,6,7,7,8,8-hexadecafluorooctane	89740-38-5	-8.163	-36.6772	0.196985	0.803015	inact.	reliable	0.176407	0.823593	inact.	reliable	OTHER_PFAS	Other aliphatics	Polyfluoralkanes	Inactive	Inactive	reliable	-24.3162	-29.0403	-26.6783	Inactive	Inactive	FC(C(C(C(C(C(C(C(Br)(F)F)(F)F)(F)F)(F)F)(F)F)(F)F)(F)F)F	3	0
DTXSID30732564	FC(F)C(F)(F)C(F)(F)C(F)(F)C(F)(F)C(F)(F)C(=O)OC=C	Ethenyl 2,2,3,3,4,4,5,5,6,6,7,7-dodecafluoroheptanoate	45271-27-0	-8.6	-34.5131	0.196985	0.803015	inact.	reliable	0.176407	0.823593	inact.	reliable	OTHER_PFAS	Other aliphatics	PACF-based substances	Inactive	Inactive	reliable	-20.2645	-33.2272	-26.7459	Inactive	Inactive	C=COC(=O)C(C(C(C(C(C(F)F)(F)F)(F)F)(F)F)(F)F)(F)F	3	0
DTXSID80768818	CCOC(=O)COCC(F)(F)C(F)(F)C(F)(F)C(F)F	Ethyl [(2,2,3,3,4,4,5,5-octafluoropentyl)oxy]acetate	138224-54-1	-8.314	-35.8002	0.196985	0.803015	inact.	reliable	0.176407	0.823593	inact.	reliable	OTHER_PFAS	Other aliphatics	Ether based substances	Inactive	Inactive	reliable	-22.9162	-30.7371	-26.8266	Inactive	Inactive	CCOC(=O)COCC(C(C(C(F)F)(F)F)(F)F)(F)F	3	0
DTXSID90635441	[Na+].[O-]C(=O)C(F)(F)C(F)(F)C(F)(F)C(F)(F)C(F)(F)C(F)F	Sodium 2,2,3,3,4,4,5,5,6,6,7,7-dodecafluoroheptanoate	2264-25-7	-8.469	-33.4832	0.196985	0.803015	inact.	reliable	0.176407	0.823593	inact.	reliable	OTHER_PFAS	Other aliphatics	PACF-based substances	Inactive	Inactive	reliable	-21.4791	-35.2198	-28.3494	Inactive	Inactive	FC(C(C(C(C(C(C(=O)O)(F)F)(F)F)(F)F)(F)F)(F)F)F	3	0
DTXSID70335836	FC(F)C(F)(F)C(F)(F)C(F)(F)C(F)(F)C(F)(F)C(F)(F)C(F)(F)C(F)(F)F	1H-Perfluorononane	375-94-0	-8.166	-34.8806	0.196985	0.803015	inact.	reliable	0.176407	0.823593	inact.	reliable	OTHER_PFAS	Other aliphatics	Polyfluoralkanes	Inactive	Inactive	reliable	-24.2884	-32.5162	-28.4023	Inactive	Inactive	FC(C(C(C(C(C(C(C(C(F)(F)F)(F)F)(F)F)(F)F)(F)F)(F)F)(F)F)(F)F)F	3	0
DTXSID00806160	CCCCCC(=O)C(=O)C(F)(F)C(F)(F)C(F)(F)C(F)F	1,1,2,2,3,3,4,4-Octafluoroundecane-5,6-dione	62679-64-5	-8.611	-36.1241	0.196985	0.803015	inact.	reliable	0.176407	0.823593	inact.	reliable	OTHER_PFAS	Other aliphatics	Others	Inactive	Inactive	reliable	-20.1626	-30.1104	-25.1365	Inactive	Inactive	CCCCCC(=O)C(=O)C(C(C(C(F)F)(F)F)(F)F)(F)F	3	0
DTXSID20806167	CC(C)CC(=O)CC(=O)C(F)(F)C(F)(F)C(F)(F)C(F)F	7,7,8,8,9,9,10,10-Octafluoro-2-methyldecane-4,6-dione	62679-43-0	-8.116	-38.0951	0.196985	0.803015	inact.	reliable	0.176407	0.823593	inact.	reliable	OTHER_PFAS	Other aliphatics	Others	Inactive	Inactive	reliable	-24.752	-26.2971	-25.5245	Inactive	Inactive	CC(CC(=O)CC(=O)C(C(C(C(F)F)(F)F)(F)F)(F)F)C	3	0
DTXSID40798156	COCCOCC(F)(F)C(F)(F)C(F)(F)C(F)(F)C(F)(F)C(F)F	1,1,2,2,3,3,4,4,5,5,6,6-Dodecafluoro-7-(2-methoxyethoxy)heptane	657349-05-8	-8.44	-36.5119	0.212546	0.787454	inact.	reliable	0.176407	0.823593	inact.	reliable	OTHER_PFAS	Other aliphatics	Ether based substances	Inactive	Inactive	reliable	-21.748	-29.3601	-25.5541	Inactive	Inactive	COCCOCC(C(C(C(C(C(F)F)(F)F)(F)F)(F)F)(F)F)(F)F	3	0
DTXSID40518139	CC(C)(C)C(=O)CC(=O)C(F)(F)C(F)(F)C(F)(F)C(F)F	6,6,7,7,8,8,9,9-Octafluoro-2,2-dimethylnonane-3,5-dione	62679-65-6	-8.104	-38.1159	0.196985	0.803015	inact.	reliable	0.176407	0.823593	inact.	reliable	OTHER_PFAS	Other aliphatics	Others	Inactive	Inactive	reliable	-24.8632	-26.2569	-25.56	Inactive	Inactive	FC(C(C(C(C(=O)CC(=O)C(C)(C)C)(F)F)(F)F)(F)F)F	3	0
DTXSID70409405	CCN(CC)C(=O)C(F)(F)C(F)(F)C(F)(F)C(F)(F)C(F)(F)C(F)F	Heptanamide, N,N-diethyl-2,2,3,3,4,4,5,5,6,6,7,7-dodecafluoro-	60895-94-5	-7.83	-39.9383	0.196985	0.803015	inact.	reliable	0.176407	0.823593	inact.	reliable	OTHER_PFAS	Other aliphatics	Amide based substances	Inactive	Inactive	reliable	-27.4037	-22.731	-25.0673	Inactive	Inactive	CCN(C(=O)C(C(C(C(C(C(F)F)(F)F)(F)F)(F)F)(F)F)(F)F)CC	3	0
DTXSID00382136	FC(F)C(F)(F)C(F)(F)C(F)(F)C(F)(F)C(F)(F)COC(=O)C(F)=C	2,2,3,3,4,4,5,5,6,6,7,7-dodecafluoroheptyl 2-fluoroprop-2-enoate	119986-76-4	-8.612	-36.2351	0.196985	0.803015	inact.	reliable	0.176407	0.823593	inact.	reliable	OTHER_PFAS	Other aliphatics	Ether based substances	Inactive	Inactive	reliable	-20.1533	-29.8957	-25.0245	Inactive	Inactive	O=C(C(=C)F)OCC(C(C(C(C(C(F)F)(F)F)(F)F)(F)F)(F)F)(F)F	3	0
DTXSID10525032	COC(=O)CC(O)(O)C(F)(F)C(F)(F)C(F)(F)C(F)F	Methyl 4,4,5,5,6,6,7,7-octafluoro-3,3-dihydroxyheptanoate	89129-74-8	-9.503	-31.975	0.212546	0.787454	inact.	reliable	0.176407	0.823593	inact.	reliable	OTHER_PFAS	Other aliphatics	Ether based substances	Inactive	Inactive	reliable	-11.8923	-38.1377	-25.015	Inactive	Inactive	COC(=O)CC(C(C(C(C(F)F)(F)F)(F)F)(F)F)(O)O	3	0
DTXSID00379960	OCC(F)(F)C(F)(F)C(F)(F)C(F)(F)C(F)(F)C(F)(F)C(F)F	1H,1H,8H-Perfluoro-1-octanol	10331-08-5	-9.421	-32.5777	0.196985	0.803015	inact.	reliable	0.176407	0.823593	inact.	reliable	OTHER_PFAS	Other aliphatics	Alcohol based substances	Inactive	Inactive	reliable	-12.6526	-36.9717	-24.8121	Inactive	Inactive	OCC(C(C(C(C(C(C(F)F)(F)F)(F)F)(F)F)(F)F)(F)F)(F)F	3	0
DTXSID80184039	FC(F)C(F)(F)C(F)(F)C(F)(F)C(F)(F)C(F)(F)COC(=O)C=C	(6H-Perfluorohexyl)methyl acrylate	2993-85-3	-8.361	-36.2475	0.791135	0.208865	act.	reliable	0.469785	0.530215	inact.	reliable	OTHER_PFAS	Other aliphatics	Ether based substances	Inactive	Inactive	reliable	-22.4805	-29.8717	-26.1761	Inactive	Inactive	C=CC(=O)OCC(C(C(C(C(C(F)F)(F)F)(F)F)(F)F)(F)F)(F)F	3	0
DTXSID90773039	FC(F)C(F)(F)C(F)(F)C(F)CC1CCCO1	2-(2,3,3,4,4,5,5-Heptafluoropentyl)oxolane	194348-01-1	-8.643	-34.5818	0.196985	0.803015	inact.	reliable	0.176407	0.823593	inact.	reliable	OTHER_PFAS	Other aliphatics, cyclic	Others, cyclic	Inactive	Inactive	reliable	-19.8659	-33.0943	-26.4801	Inactive	Inactive	FC(C(C(C(F)F)(F)F)(F)F)CC1CCCO1	3	0
DTXSID60806161	CCC(=O)CC(=O)C(F)(F)C(F)(F)C(F)(F)C(F)F	6,6,7,7,8,8,9,9-Octafluorononane-3,5-dione	62679-63-4	-8.171	-37.5881	0.196985	0.803015	inact.	reliable	0.176407	0.823593	inact.	reliable	OTHER_PFAS	Other aliphatics	Others	Inactive	Inactive	reliable	-24.242	-27.278	-25.76	Inactive	Inactive	CCC(=O)CC(=O)C(C(C(C(F)F)(F)F)(F)F)(F)F	3	0
DTXSID80517505	FC(F)C(F)(F)C(F)(F)C(F)(F)CNC1=CC=CC=C1	N-(2,2,3,3,4,4,5,5-Octafluoropentyl)aniline	733-76-6	-10.496	-35.8534	0.196985	0.803015	inact.	reliable	0.176407	0.823593	inact.	reliable	OTHER_PFAS	Side-chain aromatics	Others	Inactive	Inactive	reliable	-2.68566	-30.6341	-16.6599	Inactive	Inactive	FC(C(C(C(CNc1ccccc1)(F)F)(F)F)(F)F)F	3	0
DTXSID10616671	FC(F)C(F)(F)C(F)(F)C(F)(F)C(F)(F)C(F)(F)C(F)(F)C(F)(F)C(F)(F)C(F)(F)C(F)(F)C(F)(F)C(F)(F)F	1,1,1,2,2,3,3,4,4,5,5,6,6,7,7,8,8,9,9,10,10,11,11,12,12,13,13-Heptacosafluorotridecane	423-66-5	-8.322	-46.0572	0.196985	0.803015	inact.	reliable	0.176407	0.823593	inact.	reliable	OTHER_PFAS	Other aliphatics	Polyfluoralkanes	Inactive	Inactive	reliable	-22.842	-10.8928	-16.8674	Inactive	Inactive	FC(C(C(C(C(C(C(C(C(C(C(C(C(F)(F)F)(F)F)(F)F)(F)F)(F)F)(F)F)(F)F)(F)F)(F)F)(F)F)(F)F)(F)F)F	3	0
DTXSID20821436	FC(F)C(F)(F)C(F)(F)C(F)(F)COCC1=CC=CC=C1	{[(2,2,3,3,4,4,5,5-Octafluoropentyl)oxy]methyl}benzene	60895-95-6	-9.495	-40.9959	0.196985	0.803015	inact.	reliable	0.176407	0.823593	inact.	reliable	OTHER_PFAS	Side-chain aromatics	Others	Inactive	Inactive	reliable	-11.9665	-20.6849	-16.3257	Inactive	Inactive	FC(C(C(C(COCc1ccccc1)(F)F)(F)F)(F)F)F	3	0
DTXSID60577208	FC(F)C(F)(F)C(F)(F)C(F)(F)SC1=CC=C(Cl)C=C1	1-Chloro-4-[(1,1,2,2,3,3,4,4-octafluorobutyl)sulfanyl]benzene	138451-16-8	-9.53	-39.6566	0.196985	0.803015	inact.	reliable	0.248223	0.751777	inact.	reliable	OTHER_PFAS	Side-chain aromatics	Others	Inactive	Inactive	reliable	-11.642	-23.276	-17.459	Inactive	Inactive	FC(C(C(C(Sc1ccc(cc1)Cl)(F)F)(F)F)(F)F)F	3	0
DTXSID10171538	CC(=C)C(=O)OCC(F)(F)C(F)(F)C(F)(F)C(F)(F)C(F)(F)C(F)(F)C(F)(F)C(F)F	1H,1H,9H-perfluorononyl methacrylate	1841-46-9	-8.97	-43.8736	0.260496	0.739504	inact.	reliable	0.176407	0.823593	inact.	reliable	OTHER_PFAS	Other aliphatics	Ether based substances	Inactive	Inactive	reliable	-16.8341	-15.1174	-15.9757	Inactive	Inactive	CC(=C)C(=O)OCC(C(C(C(C(C(C(C(F)F)(F)F)(F)F)(F)F)(F)F)(F)F)(F)F)(F)F	3	0
DTXSID30379933	FC(F)C(F)(F)C(F)(F)C(F)(F)C(F)(F)C(F)(F)C(F)(F)C(F)(F)COCC1CO1	2-{[(2,2,3,3,4,4,5,5,6,6,7,7,8,8,9,9-Hexadecafluorononyl)oxy]methyl}oxirane	125370-60-7	-9.571	-40.8768	0.260496	0.739504	inact.	reliable	0.176407	0.823593	inact.	reliable	OTHER_PFAS	Other aliphatics, cyclic	Others, cyclic	Inactive	Inactive	reliable	-11.2619	-20.9153	-16.0886	Inactive	Inactive	FC(C(C(C(C(C(C(C(COCC1CO1)(F)F)(F)F)(F)F)(F)F)(F)F)(F)F)(F)F)F	3	0
DTXSID40892941	[H]C(F)(F)C(F)(F)C(F)(F)C(F)(F)C(F)(F)C(F)(F)C(F)(F)C(F)(F)C(F)(F)C(F)(F)C(F)(F)C(F)(F)C(O)=O	13-H-Perfluorotridecanoic acid	423-73-4	-7.289	-51.7785	0.196985	0.803015	inact.	reliable	0.176407	0.823593	inact.	reliable	OTHER_PFAS	Other aliphatics	PACF-based substances	Inactive	Inactive	reliable	-32.4196	0.176295	-16.1216	Inactive	Inactive	FC(C(C(C(C(C(C(C(C(C(C(C(C(=O)O)(F)F)(F)F)(F)F)(F)F)(F)F)(F)F)(F)F)(F)F)(F)F)(F)F)(F)F)F	3	0
DTXSID20531068	CCOP(=O)(OCC)OCC(F)(F)C(F)(F)C(F)(F)C(F)F	Diethyl 2,2,3,3,4,4,5,5-octafluoropentyl phosphate	91847-53-9	-9.084	-43.5759	0.381844	0.618156	inact.	reliable	0.416025	0.583974	inact.	reliable	OTHER_PFAS	Other aliphatics	Others	Inactive	Inactive	reliable	-15.7771	-15.6933	-15.7352	Inactive	Inactive	CCOP(=O)(OCC)OCC(C(C(C(F)F)(F)F)(F)F)(F)F	3	0
DTXSID70177132	CC(=C)C(=O)OCC(F)(F)C(F)(F)C(F)(F)C(F)(F)C(F)(F)C(F)F	(6H-Perfluorohexyl)methyl methacrylate	2261-99-6	-8.994	-39.6769	0.212546	0.787454	inact.	reliable	0.176407	0.823593	inact.	reliable	OTHER_PFAS	Other aliphatics	Ether based substances	Inactive	Inactive	reliable	-16.6116	-23.2368	-19.9242	Inactive	Inactive	O=C(C(=C)C)OCC(C(C(C(C(C(F)F)(F)F)(F)F)(F)F)(F)F)(F)F	3	0
DTXSID50773272	FC(C(F)(F)COCC=C)C(F)(F)C(F)(F)C(F)(F)C(F)(F)C(F)(F)F	1,1,1,2,2,3,3,4,4,5,5,6,7,7-Tetradecafluoro-8-[(prop-2-en-1-yl)oxy]octane	192998-90-6	-8.941	-39.8462	0.196985	0.803015	inact.	reliable	0.176407	0.823593	inact.	reliable	OTHER_PFAS	Other aliphatics	Ether based substances	Inactive	Inactive	reliable	-17.1029	-22.9092	-20.0061	Inactive	Inactive	C=CCOCC(C(C(C(C(C(C(F)(F)F)(F)F)(F)F)(F)F)(F)F)F)(F)F	3	0
DTXSID50410276	FC(F)C(F)(F)C(F)(F)C(F)(F)C(F)(F)C(F)(F)C(=O)NC1=CC=CC=N1	2,2,3,3,4,4,5,5,6,6,7,7-dodecafluoro-N-pyridin-2-ylheptanamide	6396-41-4	-9.283	-39.7466	0.196985	0.803015	inact.	reliable	0.176407	0.823593	inact.	reliable	OTHER_PFAS	Side-chain aromatics	Others	Inactive	Inactive	reliable	-13.9321	-23.1019	-18.517	Inactive	Inactive	O=C(C(C(C(C(C(C(F)F)(F)F)(F)F)(F)F)(F)F)(F)F)Nc1ccccn1	3	0
DTXSID50226894	OC(=O)C(F)(F)C(F)(F)C(F)(F)C(F)(F)C(F)(F)C(F)(F)C(F)(F)C(F)F	9-H-Perfluorononanoic acid	76-21-1	-9.569	-38.9387	0.196985	0.803015	inact.	reliable	0.176407	0.823593	inact.	reliable	OTHER_PFAS	Other aliphatics	PACF-based substances	Inactive	Inactive	reliable	-11.2804	-24.665	-17.9727	Inactive	Inactive	FC(C(C(C(C(C(C(C(C(=O)O)(F)F)(F)F)(F)F)(F)F)(F)F)(F)F)(F)F)F	3	0
DTXSID70763751	OC1=CC=C(CC(F)(F)C(F)(F)C(F)(F)C(F)F)C=C1	4-(2,2,3,3,4,4,5,5-Octafluoropentyl)phenol	111915-34-5	-10.454	-34.488	0.212546	0.787454	inact.	reliable	0.746638	0.253362	act.	reliable	OTHER_PFAS	Side-chain aromatics	Others	Inactive	Inactive	reliable	-3.07507	-33.2758	-18.1754	Inactive	Inactive	FC(C(C(C(Cc1ccc(cc1)O)(F)F)(F)F)(F)F)F	3	0
DTXSID10522804	CCCC(=O)OCC(F)(F)C(F)(F)C(F)(F)C(F)(F)C(F)(F)C(F)F	2,2,3,3,4,4,5,5,6,6,7,7-Dodecafluoroheptyl butanoate	87925-98-2	-8.707	-42.3041	0.212546	0.787454	inact.	reliable	0.176407	0.823593	inact.	reliable	OTHER_PFAS	Other aliphatics	Ether based substances	Inactive	Inactive	reliable	-19.2725	-18.1539	-18.7132	Inactive	Inactive	CCCC(=O)OCC(C(C(C(C(C(F)F)(F)F)(F)F)(F)F)(F)F)(F)F	3	0
DTXSID10895267	FC(F)C(F)(F)C(F)(F)C(F)(F)C(F)(F)C(F)(F)C(F)(F)C(F)(F)C(F)(F)C(F)(F)C(F)(F)C(F)(F)F	1,1,1,2,2,3,3,4,4,5,5,6,6,7,7,8,8,9,9,10,10,11,11,12,12-Pentacosafluorododecane	66563-68-6	-8.978	-40.6611	0.196985	0.803015	inact.	reliable	0.176407	0.823593	inact.	reliable	OTHER_PFAS	Other aliphatics	Polyfluoralkanes	Inactive	Inactive	reliable	-16.7599	-21.3326	-19.0463	Inactive	Inactive	FC(C(C(C(C(C(C(C(C(C(C(C(F)(F)F)(F)F)(F)F)(F)F)(F)F)(F)F)(F)F)(F)F)(F)F)(F)F)(F)F)F	3	0
DTXSID50615724	OCCC(F)(F)C(F)(F)C(F)(F)C(F)(F)C(F)(F)C(F)(F)C(F)(F)C(F)F	3,3,4,4,5,5,6,6,7,7,8,8,9,9,10,10-Hexadecafluorodecan-1-ol	29803-16-5	-9.529	-38.0438	0.196985	0.803015	inact.	reliable	0.176407	0.823593	inact.	reliable	OTHER_PFAS	Other aliphatics	Alcohol based substances	Inactive	Inactive	reliable	-11.6513	-26.3963	-19.0238	Inactive	Inactive	OCCC(C(C(C(C(C(C(C(F)F)(F)F)(F)F)(F)F)(F)F)(F)F)(F)F)(F)F	3	0
DTXSID0059798	OCC(F)(F)C(F)(F)C(F)(F)C(F)(F)C(F)(F)C(F)(F)C(F)(F)C(F)(F)C(F)(F)C(F)F	1H,1H,11H-Eicosafluoro-1-undecanol	307-70-0	-9.579	-37.8268	0.196985	0.803015	inact.	reliable	0.176407	0.823593	inact.	reliable	COMMERICIAL_IMPORTANT	Other aliphatics	Alcohol based substances	Inactive	Inactive	reliable	-11.1877	-26.8162	-19.0019	Inactive	Inactive	OCC(C(C(C(C(C(C(C(C(C(F)F)(F)F)(F)F)(F)F)(F)F)(F)F)(F)F)(F)F)(F)F)(F)F	3	0
DTXSID00896283	CC1=CC(C)=NC(SC2=NN3C(C=C2)=NN=C3C(F)(F)C(F)(F)C(F)(F)F)=N1	6-[(4,6-Dimethylpyrimidin-2-yl)sulfanyl]-3-(heptafluoropropyl)[1,2,4]triazolo[4,3-b]pyridazine	351346-36-6	-9.234	-56.6122	0.196985	0.803015	inact.	Unreliable	0.559269	0.440731	inact.	Unreliable	OTHER_PFAS	Side-chain aromatics	Others	Inactive	Inactive	Unreliable	-14.3864	9.52809	-2.42914	Inactive	Inactive	Cc1cc(C)nc(n1)Sc1ccc2n(n1)c(nn2)C(C(C(F)(F)F)(F)F)(F)F	4	0
DTXSID90896272	FC(F)(F)C(F)(F)C(F)(F)C1=NN=C2C=CC(=NN12)N1CCOCC1	3-(Heptafluoropropyl)-6-(morpholin-4-yl)[1,2,4]triazolo[4,3-b]pyridazine	296886-61-8	-8.736	-46.9882	0.196985	0.803015	inact.	Unreliable	0.279142	0.720858	inact.	Unreliable	OTHER_PFAS	Side-chain aromatics	Others	Inactive	Inactive	Unreliable	-19.0036	-9.09154	-14.0476	Inactive	Inactive	FC(C(C(c1nnc2n1nc(cc2)N1CCOCC1)(F)F)(F)F)(F)F	4	0
DTXSID80844585	CCCCCCCCC1=CSC(=C1)C1=C(CCCCCC(F)(F)C(F)(F)C(F)(F)C(F)(F)F)C=CS1	3-(6,6,7,7,8,8,9,9,9-Nonafluorononyl)-4'-octyl-2,2'-bithiophene	919079-95-1	-11.118	-75.8754	0.212546	0.787454	inact.	reliable	0.665303	0.334697	act.	reliable	OTHER_PFAS	Side-chain aromatics	Others	Strong	Antagonist	reliable	3.08125	46.7968	24.939	Antagonist	Antagonist	CCCCCCCCc1csc(c1)c1sccc1CCCCCC(C(C(C(F)(F)F)(F)F)(F)F)(F)F	1	8
DTXSID10896552	OCC1=CC(OC(F)(F)C(F)OC(F)(F)C(F)(F)C(F)(F)F)=C(OC(F)(F)C(F)OC(F)(F)C(F)(F)C(F)(F)F)C(OC(F)(F)C(F)OC(F)(F)C(F)(F)C(F)(F)F)=C1	{3,4,5-Tris[1,1,2-trifluoro-2-(heptafluoropropoxy)ethoxy]phenyl}methanol	1233312-87-2	-10.623	-73.6352	0.196985	0.803015	inact.	Unreliable	0.661719	0.338281	act.	Unreliable	OTHER_PFAS	Side-chain aromatics	Others	Strong	Antagonist	Unreliable	-1.50817	42.4626	20.4772	Inactive	Antagonist-Unreliable	OCc1cc(OC(C(OC(C(C(F)(F)F)(F)F)(F)F)F)(F)F)c(c(c1)OC(C(OC(C(C(F)(F)F)(F)F)(F)F)F)(F)F)OC(C(OC(C(C(F)(F)F)(F)F)(F)F)F)(F)F	3	4
DTXSID40896469	CC1=CC(=CC(C)=C1NC(=O)C1=C(F)C(NC(=O)C2=CC=C(Cl)C=C2[N+]([O-])=O)=CC=C1)C(F)(C(F)(F)F)C(F)(F)F	3-(4-Chloro-2-nitrobenzamido)-2-fluoro-N-[4-(1,1,1,2,3,3,3-heptafluoropropan-2-yl)-2,6-dimethylphenyl]benzamide	862133-18-4	-8.791	-79.1094	0.196985	0.803015	inact.	reliable	0.665303	0.334697	act.	reliable	OTHER_PFAS	Side-chain aromatics	Others	Strong	Antagonist	reliable	-18.4937	53.0536	17.28	Antagonist	Antagonist	Clc1ccc(c(c1)[N+](=O)[O-])C(=O)Nc1cccc(c1F)C(=O)Nc1c(C)cc(cc1C)C(C(F)(F)F)(C(F)(F)F)F	1	5
DTXSID60897498	[H]C(C)(CCCC(F)(C(F)(F)F)C(F)(F)F)[C@@]1([H])CC[C@@]2([H])[C@]3([H])C(=O)C=C4C[C@@]([H])(O)CC[C@]4(C)[C@@]3([H])CC[C@]12C	(3Î²)-25,26,26,26,27,27,27-Heptafluoro-3-hydroxycholest-5-en-7-one	215094-37-4	-9.962	-73.0961	0.971625	0.0283754	act.	reliable	0.665303	0.334697	act.	reliable	OTHER_PFAS	Steriod-Backbone	Steriod-Backbone	Strong	AGO-ANT	reliable	-7.63668	41.4196	16.8915	AGO-ANT	AGO-ANT	OC1CCC2(C(=CC(=O)C3C2CCC2(C3CCC2C(CCCC(C(F)(F)F)(C(F)(F)F)F)C)C)C1)C	7	2
DTXSID80896463	CC1=CC(=CC(C)=C1NC(=O)C1=C(Br)C=C(Br)C(NC(=O)C2=CC=CC=C2)=C1)C(F)(C(F)(F)F)C(F)(F)F	5-Benzamido-2,4-dibromo-N-[4-(1,1,1,2,3,3,3-heptafluoropropan-2-yl)-2,6-dimethylphenyl]benzamide	862133-37-7	-9.537	-74.7675	0.196985	0.803015	inact.	reliable	0.665303	0.334697	act.	reliable	OTHER_PFAS	Side-chain aromatics	Others	Strong	Antagonist	reliable	-11.5771	44.6533	16.5381	Antagonist	Antagonist	O=C(c1cc(NC(=O)c2ccccc2)c(cc1Br)Br)Nc1c(C)cc(cc1C)C(C(F)(F)F)(C(F)(F)F)F	1	5
DTXSID00893318	OC(C[N+](CCC[N-]S(=O)(=O)C(F)(F)C(F)(F)C(F)(F)C(F)(F)C(F)(F)C(F)(F)C(F)(F)C(F)(F)F)(CC(O)CS(=O)(=O)[O-])CC(=O)O)CS(=O)(=O)[O-]	N-(Carboxymethyl)-N-[3-[[(perfluorooctyl)sulfonyl]amino]propyl]-N,N-bis(2-hydroxy-3-sulfopropyl)ammonium chloride, trisodium	109669-84-3			0.196985	0.803015	inact.	reliable	0.909984	0.0900163	act.	reliable	OTHER_PFAS	Other aliphatics	PASF-based substances	Inactive	Inactive	reliable				Inactive	Inactive	OC(C[N+](CC(=O)O)(CC(CS(=O)(=O)O)O)CCCNS(=O)(=O)C(C(C(C(C(C(C(C(F)(F)F)(F)F)(F)F)(F)F)(F)F)(F)F)(F)F)(F)F)CS(=O)(=O)[O-]	5	0
DTXSID10143033	CCCCNC(=O)NS(=O)(=O)C(F)(F)C(F)(F)C(F)(F)C(F)(F)C(F)(F)C(F)(F)C(F)(F)C(F)(F)F	1-butyl-3-(1,1,2,2,3,3,4,4,5,5,6,6,7,7,8,8,8-Heptadecafluorooctylsulfonyl)urea	100221-84-9	-6.976	-59.7816	0.196985	0.803015	inact.	reliable	0.176407	0.823593	inact.	reliable	OTHER_PFAS	Other aliphatics	PASF-based substances	Inactive	Inactive	reliable	-35.3216	15.66	-9.8308	Inactive	Inactive	CCCCNC(=O)NS(=O)(=O)C(C(C(C(C(C(C(C(F)(F)F)(F)F)(F)F)(F)F)(F)F)(F)F)(F)F)(F)F	5	0
DTXSID50881063	[I-].CC[N+](C)(CC)CCCNS(=O)(=O)C(F)(F)C(F)(F)C(F)(F)C(F)(F)C(F)(F)C(F)(F)C(F)(F)C(F)(F)F	Diethyl(3-(((heptadecafluorooctyl)sulphonyl)amino)propyl)methylammonium iodide	93803-06-6	-5.957	-64.478	0.196985	0.803015	inact.	reliable	0.841965	0.158035	act.	reliable	OTHER_PFAS	Other aliphatics	PASF-based substances	Inactive	Inactive	reliable	-44.7693	24.7461	-10.0116	Inactive	Inactive	CC[N+](CCCNS(=O)(=O)C(C(C(C(C(C(C(C(F)(F)F)(F)F)(F)F)(F)F)(F)F)(F)F)(F)F)(F)F)(CC)C	5	0
DTXSID2068557	FC(F)(F)C(F)(F)C(F)(F)C(F)(F)C(F)(F)C(F)(F)C(F)(F)C(F)(F)S(=O)(=O)NCC1=CC=CC=C1	1-Octanesulfonamide, 1,1,2,2,3,3,4,4,5,5,6,6,7,7,8,8,8-heptadecafluoro-N-(phenylmethyl)-	50598-29-3	-8.803	-51.2987	0.196985	0.803015	inact.	reliable	0.469785	0.530215	inact.	reliable	OTHER_PFAS	Side-chain aromatics	PASF-based substances	Inactive	Inactive	reliable	-18.3824	-0.751978	-9.5672	Inactive	Inactive	FC(C(C(C(C(C(C(C(F)(F)F)(F)F)(F)F)(F)F)(F)F)(F)F)(F)F)(S(=O)(=O)NCc1ccccc1)F	5	0
DTXSID00622963	CCCCNS(=O)(=O)C(F)(F)C(F)(F)C(F)(F)C(F)(F)C(F)(F)C(F)(F)C(F)(F)C(F)(F)F	N-Butylperfluorooctane-1-sulfonamide	31506-34-0	-8.996	-50.3632	0.196985	0.803015	inact.	reliable	0.469785	0.530215	inact.	reliable	OTHER_PFAS	FASA based PFAA precursors	N-Alkyl FASAs	Inactive	Inactive	reliable	-16.593	-2.5619	-9.57745	Inactive	Inactive	CCCCNS(=O)(=O)C(C(C(C(C(C(C(C(F)(F)F)(F)F)(F)F)(F)F)(F)F)(F)F)(F)F)(F)F	5	0
DTXSID90880939	[I-].[H]N(CCC[N+](C)(C)C)S(=O)(=O)C(F)(F)C(F)(F)C(F)(F)C(F)(F)C(F)(F)C(F)(F)F	3-((Perfluorohexylsulfonyl)amino)-N,N,N-trimethyl-1-propanaminium iodide	68957-58-4	-8.448	-52.0332	0.196985	0.803015	inact.	reliable	0.577316	0.422684	inact.	reliable	COMMERICIAL_IMPORTANT	Other aliphatics	PASF-based substances	Inactive	Inactive	reliable	-21.6738	0.669065	-10.5024	Inactive	Inactive	FC(C(C(C(C(C(F)(F)F)(F)F)(F)F)(F)F)(F)F)(S(=O)(=O)NCCC[N+](C)(C)C)F	5	0
DTXSID6071372	FC(F)(F)C(F)(F)C(F)(F)C(F)(F)C(F)(F)C(F)(F)C(F)(F)S(=O)(=O)NCC1=CC=CC=C1	1-Heptanesulfonamide, 1,1,2,2,3,3,4,4,5,5,6,6,7,7,7-pentadecafluoro-N-(phenylmethyl)-	68298-10-2	-9.379	-50.7531	0.196985	0.803015	inact.	reliable	0.469785	0.530215	inact.	reliable	OTHER_PFAS	Side-chain aromatics	PASF-based substances	Inactive	Inactive	reliable	-13.042	-1.80755	-7.42478	Inactive	Inactive	FC(C(C(C(C(C(C(F)(F)F)(F)F)(F)F)(F)F)(F)F)(F)F)(S(=O)(=O)NCc1ccccc1)F	5	0
DTXSID1071371	FC(F)(F)C(F)(F)C(F)(F)C(F)(F)C(F)(F)C(F)(F)S(=O)(=O)NCC1=CC=CC=C1	1-Hexanesulfonamide, 1,1,2,2,3,3,4,4,5,5,6,6,6-tridecafluoro-N-(phenylmethyl)-	68298-09-9	-9.282	-49.7904	0.196985	0.803015	inact.	reliable	0.577316	0.422684	inact.	reliable	OTHER_PFAS	Side-chain aromatics	PASF-based substances	Inactive	Inactive	reliable	-13.9413	-3.6701	-8.80572	Inactive	Inactive	FC(C(C(C(C(C(F)(F)F)(F)F)(F)F)(F)F)(F)F)(S(=O)(=O)NCc1ccccc1)F	5	0
DTXSID80892329	OCCNS(=O)(=O)C(F)(F)C(F)(F)C(F)(F)C(F)(F)C(F)(F)C(F)(F)C(F)(F)C(F)(F)F	Perfluorooctanesulfonamido ethanol	10116-92-4	-8.937	-46.4257	0.196985	0.803015	inact.	reliable	0.469785	0.530215	inact.	reliable	OTHER_PFAS	FASA based PFAA precursors	(N-Alkyl) FASEs	Inactive	Inactive	reliable	-17.14	-10.1798	-13.6599	Inactive	Inactive	OCCNS(=O)(=O)C(C(C(C(C(C(C(C(F)(F)F)(F)F)(F)F)(F)F)(F)F)(F)F)(F)F)(F)F	5	0
DTXSID10880618	[Cl-].[H]N(CCC[N+](C)(C)C)S(=O)(=O)C(F)(F)C(F)(F)C(F)(F)C(F)(F)C(F)(F)F	3-((Perfluoropentylsulfonyl)amino)-N,N,N-trimethylpropanaminium chloride	68957-55-1	-7.713	-52.2891	0.196985	0.803015	inact.	reliable	0.176407	0.823593	inact.	reliable	COMMERICIAL_IMPORTANT	Other aliphatics	PASF-based substances	Inactive	Inactive	reliable	-28.4884	1.16416	-13.6621	Inactive	Inactive	FC(C(C(C(C(F)(F)F)(F)F)(F)F)(F)F)(S(=O)(=O)NCCC[N+](C)(C)C)F	5	0
DTXSID70893562	[K+].C[N+](C)([O-])CCC[N-]S(=O)(=O)C(F)(F)C(F)(F)C(F)(F)C(F)(F)C(F)(F)C(F)(F)F	3-[(Perfluorohexane-1-sulfonyl)amino]-N,N-dimethylpropan-1-amine N-oxide potassium salt	178094-71-8	-8.273	-51.6059	0.196985	0.803015	inact.	reliable	0.469785	0.530215	inact.	reliable	OTHER_PFAS	Other aliphatics	PASF-based substances	Inactive	Inactive	reliable	-23.2964	-0.157636	-11.727	Inactive	Inactive	FC(C(C(C(C(C(F)(F)F)(F)F)(F)F)(F)F)(F)F)(S(=O)(=O)NCCC[N+](C)(C)[O-])F	5	0
DTXSID40880984	[Na+].[H]N(CCCN(C)CCCS([O-])(=O)=O)S(=O)(=O)C(F)(F)C(F)(F)C(F)(F)C(F)(F)C(F)(F)C(F)(F)F	Sodium 3-(methyl(3-(((tridecafluorohexyl)sulphonyl)amino)propyl)amino)propanesulphonate	80621-17-6	-6.568	-59.5441	0.196985	0.803015	inact.	reliable	0.711755	0.288245	act.	reliable	OTHER_PFAS	Other aliphatics	PASF-based substances	Inactive	Inactive	reliable	-39.1044	15.2005	-11.952	Inactive	Inactive	CN(CCCS(=O)(=O)O)CCCNS(=O)(=O)C(C(C(C(C(C(F)(F)F)(F)F)(F)F)(F)F)(F)F)(F)F	5	0
DTXSID80893553	[K+].C[N+](C)([O-])CCC[N-]S(=O)(=O)C(F)(F)C(F)(F)C(F)(F)C(F)(F)C(F)(F)C(F)(F)C(F)(F)F	3-[(Perfluoroheptane-1-sulfonyl)amino]-N,N-dimethylpropan-1-amine N-oxide potassium salt	178094-70-7	-8.493	-50.9513	0.196985	0.803015	inact.	reliable	0.469785	0.530215	inact.	reliable	OTHER_PFAS	Other aliphatics	PASF-based substances	Inactive	Inactive	reliable	-21.2566	-1.4241	-11.3404	Inactive	Inactive	FC(C(C(C(C(C(C(F)(F)F)(F)F)(F)F)(F)F)(F)F)(F)F)(S(=O)(=O)NCCC[N+](C)(C)[O-])F	5	0
DTXSID30880615	[Cl-].[H]N(CCC[N+](C)(C)C)S(=O)(=O)C(F)(F)C(F)(F)C(F)(F)C(F)(F)C(F)(F)C(F)(F)C(F)(F)F	Trimethyl-3-(((pentadecafluoroheptyl)sulphonyl)amino)propylammonium chloride	68555-81-7	-8.113	-57.4727	0.196985	0.803015	inact.	reliable	0.469785	0.530215	inact.	reliable	COMMERICIAL_IMPORTANT	Other aliphatics	PASF-based substances	Inactive	Inactive	reliable	-24.7798	11.1929	-6.79344	Inactive	Inactive	FC(C(C(C(C(C(C(F)(F)F)(F)F)(F)F)(F)F)(F)F)(F)F)(S(=O)(=O)NCCC[N+](C)(C)C)F	5	0
DTXSID10892958	CN(C)(=O)CCCNS(=O)(=O)C(F)(F)C(F)(F)C(F)(F)C(F)(F)C(F)(F)C(F)(F)C(F)(F)C(F)(F)C(F)(F)F	Perfluorononane sulfonamido amine oxide	1513864-26-0	-9.109	-61.866	0.196985	0.803015	inact.	reliable	0.469785	0.530215	inact.	reliable	OTHER_PFAS	Other aliphatics	PASF-based substances	Inactive	Inactive	reliable	-15.5453	19.6927	2.07367	Inactive	Inactive	[O-][N+](CCCNS(=O)(=O)C(C(C(C(C(C(C(C(C(F)(F)F)(F)F)(F)F)(F)F)(F)F)(F)F)(F)F)(F)F)(F)F)(C)C	5	0
DTXSID80234927	[Na+].CN(CCCNS(=O)(=O)C(F)(F)C(F)(F)C(F)(F)C(F)(F)C(F)(F)C(F)(F)C(F)(F)C(F)(F)F)CCCS([O-])(=O)=O	Sodium 3-((3-(((heptadecafluorooctyl)sulphonyl)amino)propyl)methylamino)propanesulphonate	85665-65-2	-6.665	-66.2891	0.196985	0.803015	inact.	reliable	0.711755	0.288245	act.	reliable	OTHER_PFAS	Other aliphatics	PASF-based substances	Inactive	Inactive	reliable	-38.205	28.2501	-4.97748	Inactive	Inactive	CN(CCCS(=O)(=O)O)CCCNS(=O)(=O)C(C(C(C(C(C(C(C(F)(F)F)(F)F)(F)F)(F)F)(F)F)(F)F)(F)F)(F)F	5	0
DTXSID90881345	[K+].C[N+](C)([O-])CCC[N-]S(=O)(=O)C(F)(F)C(F)(F)C(F)(F)C(F)(F)C(F)(F)C(F)(F)C(F)(F)C(F)(F)F	3-[(Perfluorooctane-1-sulfonyl)amino]-N,N-dimethylpropan-1-amine N-oxide potassium	178094-69-4	-8.899	-55.5705	0.196985	0.803015	inact.	reliable	0.469785	0.530215	inact.	reliable	COMMERICIAL_IMPORTANT	Other aliphatics	PASF-based substances	Inactive	Inactive	reliable	-17.4924	7.51271	-4.98982	Inactive	Inactive	[O-][N+](CCCNS(=O)(=O)C(C(C(C(C(C(C(C(F)(F)F)(F)F)(F)F)(F)F)(F)F)(F)F)(F)F)(F)F)(C)C	5	0
DTXSID50880410	[Cl-].[H]N(CCC[N+](C)(C)C)S(=O)(=O)C(F)(F)C(F)(F)C(F)(F)C(F)(F)C(F)(F)C(F)(F)C(F)(F)C(F)(F)F	(3-(Perfluorooctyl)sulphonylaminopropyl)trimethylammonium chloride	38006-74-5	-9.106	-57.0964	0.196985	0.803015	inact.	reliable	0.469785	0.530215	inact.	reliable	COMMERICIAL_IMPORTANT	Other aliphatics	PASF-based substances	Inactive	Inactive	reliable	-15.5731	10.4649	-2.55413	Inactive	Inactive	C[N+](CCCNS(=O)(=O)C(C(C(C(C(C(C(C(F)(F)F)(F)F)(F)F)(F)F)(F)F)(F)F)(F)F)(F)F)(C)C	5	0
DTXSID60880461	[Cl-].[H]N(CCC[N+](C)(C)C)S(=O)(=O)C(F)(F)C(F)(F)C(F)(F)C(F)(F)F	Trimethyl-3-((perfluorobutylsulphonyl)amino)propylammonium chloride	53518-00-6	-7.812	-42.1931	0.196985	0.803015	inact.	reliable	0.176407	0.823593	inact.	reliable	COMMERICIAL_IMPORTANT	Other aliphatics	PASF-based substances	Inactive	Inactive	reliable	-27.5705	-18.3687	-22.9696	Inactive	Inactive	FC(C(C(C(F)(F)F)(F)F)(F)F)(S(=O)(=O)NCCC[N+](C)(C)C)F	5	0
DTXSID2070500	FC(F)(F)C(F)(F)C(F)(F)C(F)(F)C(F)(F)C(F)(F)S(=O)(=O)NCC=C	1-Hexanesulfonamide, 1,1,2,2,3,3,4,4,5,5,6,6,6-tridecafluoro-N-2-propenyl-	67584-48-9	-8.247	-38.7639	0.196985	0.803015	inact.	reliable	0.469785	0.530215	inact.	reliable	OTHER_PFAS	Other aliphatics	PASF-based substances	Inactive	Inactive	reliable	-23.5374	-25.0032	-24.2703	Inactive	Inactive	C=CCNS(=O)(=O)C(C(C(C(C(C(F)(F)F)(F)F)(F)F)(F)F)(F)F)(F)F	5	0
DTXSID50881361	[I-].C[N+](C)(C)CCNS(=O)(=O)C(F)(F)C(F)(F)C(F)(F)C(F)(F)C(F)(F)C(F)(F)C(F)(F)C(F)(F)F	2-[[(Heptadecafluorooctyl)sulfonyl]amino]-N,N,N-trimethylethanaminium iodide	57765-32-9	-5.126	-53.711	0.196985	0.803015	inact.	reliable	0.469785	0.530215	inact.	reliable	OTHER_PFAS	Other aliphatics	PASF-based substances	Inactive	Inactive	reliable	-52.474	3.91512	-24.2794	Inactive	Inactive	C[N+](CCNS(=O)(=O)C(C(C(C(C(C(C(C(F)(F)F)(F)F)(F)F)(F)F)(F)F)(F)F)(F)F)(F)F)(C)C	5	0
DTXSID30893563	[K+].C[N+](C)([O-])CCC[N-]S(=O)(=O)C(F)(F)C(F)(F)C(F)(F)C(F)(F)C(F)(F)F	3-[(Perfluoropentane-1-sulfonyl)amino]-N,N-dimethylpropan-1-amine N-oxide potassium salt	178094-72-9	-7.955	-43.1424	0.196985	0.803015	inact.	reliable	0.176407	0.823593	inact.	reliable	OTHER_PFAS	Other aliphatics	PASF-based substances	Inactive	Inactive	reliable	-26.2447	-16.532	-21.3884	Inactive	Inactive	FC(C(C(C(C(F)(F)F)(F)F)(F)F)(F)F)(S(=O)(=O)NCCC[N+](C)(C)[O-])F	5	0
DTXSID0072772	CC(O)=O.CN(C)CCCNS(=O)(=O)C(F)(F)C(F)(F)C(F)(F)C(F)(F)C(F)(F)C(F)(F)F	N-[3-(Dimethylamino)propyl]-perfluoro-1-hexanesulfonamide acetate	73772-33-5	-7.792	-43.6363	0.196985	0.803015	inact.	reliable	0.469785	0.530215	inact.	reliable	OTHER_PFAS	Other aliphatics	PASF-based substances	Inactive	Inactive	reliable	-27.756	-15.5765	-21.6662	Inactive	Inactive	CN(CCCNS(=O)(=O)C(C(C(C(C(C(F)(F)F)(F)F)(F)F)(F)F)(F)F)(F)F)C	5	0
DTXSID4059831	FC(F)(F)C(F)(F)C(F)(F)C(F)(F)C(F)(F)S(=O)(=O)NCC=C	1-Pentanesulfonamide, 1,1,2,2,3,3,4,4,5,5,5-undecafluoro-N-2-propenyl-	335-97-7	-8.368	-36.0383	0.196985	0.803015	inact.	reliable	0.176407	0.823593	inact.	reliable	OTHER_PFAS	Other aliphatics	PASF-based substances	Inactive	Inactive	reliable	-22.4156	-30.2764	-26.346	Inactive	Inactive	C=CCNS(=O)(=O)C(C(C(C(C(F)(F)F)(F)F)(F)F)(F)F)(F)F	5	0
DTXSID6071667	CN(C)CCCNS(=O)(=O)C(F)(F)C(F)(F)C(F)(F)C(F)(F)C(F)(F)F	Perfluoropentane sulfonamido amine	68555-78-2	-7.329	-41.532	0.196985	0.803015	inact.	reliable	0.176407	0.823593	inact.	reliable	OTHER_PFAS	Other aliphatics	PASF-based substances	Inactive	Inactive	reliable	-32.0487	-19.6477	-25.8482	Inactive	Inactive	CN(CCCNS(=O)(=O)C(C(C(C(C(F)(F)F)(F)F)(F)F)(F)F)(F)F)C	5	0
DTXSID1071666	CN(C)CCCNS(=O)(=O)C(F)(F)C(F)(F)C(F)(F)C(F)(F)F	Perfluorobutane sulfonamido amine	68555-77-1	-7.503	-40.5927	0.196985	0.803015	inact.	reliable	0.176407	0.823593	inact.	reliable	COMMERICIAL_IMPORTANT	Other aliphatics	PASF-based substances	Inactive	Inactive	reliable	-30.4355	-21.465	-25.9502	Inactive	Inactive	CN(CCCNS(=O)(=O)C(C(C(C(F)(F)F)(F)F)(F)F)(F)F)C	5	0
DTXSID80893295	[I-].CC(C[N+](C)(C)C)NS(=O)(=O)C(F)(F)C(F)(F)C(F)(F)C(F)(F)C(F)(F)C(F)(F)C(F)(F)C(F)(F)F	2-[[(Heptadecafluorooctyl)sulfonyl]amino]-N,N,N-trimethyl-1-propanaminium iodide	75033-26-0	-7.437	-49.2915	0.196985	0.803015	inact.	reliable	0.176407	0.823593	inact.	reliable	OTHER_PFAS	Other aliphatics	PASF-based substances	Inactive	Inactive	reliable	-31.0474	-4.63532	-17.8414	Inactive	Inactive	CC(NS(=O)(=O)C(C(C(C(C(C(C(C(F)(F)F)(F)F)(F)F)(F)F)(F)F)(F)F)(F)F)(F)F)C[N+](C)(C)C	5	0
DTXSID8059976	FC(F)(F)C(F)(F)C(F)(F)C(F)(F)C(F)(F)C(F)(F)C(F)(F)C(F)(F)S(=O)(=O)NCC=C	1-Octanesulfonamide, 1,1,2,2,3,3,4,4,5,5,6,6,7,7,8,8,8-heptadecafluoro-N-2-propenyl-	423-86-9	-8.569	-46.879	0.196985	0.803015	inact.	reliable	0.469785	0.530215	inact.	reliable	OTHER_PFAS	Other aliphatics	PASF-based substances	Inactive	Inactive	reliable	-20.552	-9.30281	-14.9274	Inactive	Inactive	C=CCNS(=O)(=O)C(C(C(C(C(C(C(C(F)(F)F)(F)F)(F)F)(F)F)(F)F)(F)F)(F)F)(F)F	5	0
DTXSID00881275	[Cl-].CN(C)CCC[NH2+]S(=O)(=O)C(F)(F)C(F)(F)C(F)(F)C(F)(F)C(F)(F)C(F)(F)C(F)(F)F	N-(3-(Dimethylamino)propyl)perfluoroheptanesulfonamide hydrochloride	67940-02-7	-7.691	-50.0375	0.196985	0.803015	inact.	reliable	0.469785	0.530215	inact.	reliable	OTHER_PFAS	Other aliphatics	PASF-based substances	Inactive	Inactive	reliable	-28.6924	-3.19203	-15.9422	Inactive	Inactive	CN(CCCNS(=O)(=O)C(C(C(C(C(C(C(F)(F)F)(F)F)(F)F)(F)F)(F)F)(F)F)(F)F)C	5	0
DTXSID9065443	CN(C)CCCNS(=O)(=O)C(F)(F)C(F)(F)C(F)(F)C(F)(F)C(F)(F)C(F)(F)C(F)(F)C(F)(F)F	Perfluorooctane sulfonamido amine	13417-01-1	-7.249	-52.65	0.196985	0.803015	inact.	reliable	0.469785	0.530215	inact.	reliable	OTHER_PFAS	Other aliphatics	PASF-based substances	Inactive	Inactive	reliable	-32.7904	1.86239	-15.464	Inactive	Inactive	CN(CCCNS(=O)(=O)C(C(C(C(C(C(C(C(F)(F)F)(F)F)(F)F)(F)F)(F)F)(F)F)(F)F)(F)F)C	5	0
DTXSID1032646	CCNS(=O)(=O)C(F)(F)C(F)(F)C(F)(F)C(F)(F)C(F)(F)C(F)(F)C(F)(F)C(F)(F)F	N-Ethylperfluorooctanesulfonamide	4151-50-2	-8.443	-46.5519	0.196985	0.803015	inact.	reliable	0.469785	0.530215	inact.	reliable	CAL_EPA	FASA based PFAA precursors	N-Alkyl FASAs	Inactive	Inactive	reliable	-21.7202	-9.93565	-15.8279	Inactive	Inactive	CCNS(=O)(=O)C(C(C(C(C(C(C(C(F)(F)F)(F)F)(F)F)(F)F)(F)F)(F)F)(F)F)(F)F	5	0
DTXSID1071907	CCNS(=O)(=O)C(F)(F)C(F)(F)C(F)(F)C(F)(F)C(F)(F)C(F)(F)C(F)(F)F	1-Heptanesulfonamide, N-ethyl-1,1,2,2,3,3,4,4,5,5,6,6,7,7,7-pentadecafluoro-	68957-62-0	-8.217	-43.624	0.196985	0.803015	inact.	reliable	0.469785	0.530215	inact.	reliable	COMMERICIAL_IMPORTANT	FASA based PFAA precursors	N-Alkyl FASAs	Inactive	Inactive	reliable	-23.8156	-15.6003	-19.7079	Inactive	Inactive	CCNS(=O)(=O)C(C(C(C(C(C(C(F)(F)F)(F)F)(F)F)(F)F)(F)F)(F)F)(F)F	5	0
DTXSID50893565	C[N+](C)([O-])CCCNS(=O)(=O)C(F)(F)C(F)(F)C(F)(F)C(F)(F)F	3-[(Perfluorobutane-1-sulfonyl)amino]-N,N-dimethylpropan-1-amine N-oxide	178094-76-3	-8.473	-42.7018	0.196985	0.803015	inact.	reliable	0.176407	0.823593	inact.	reliable	OTHER_PFAS	Other aliphatics	PASF-based substances	Inactive	Inactive	reliable	-21.442	-17.3845	-19.4133	Inactive	Inactive	FC(C(C(C(F)(F)F)(F)F)(F)F)(S(=O)(=O)NCCC[N+](C)(C)[O-])F	5	0
DTXSID50143032	FC(F)(F)C(F)(F)C(F)(F)C(F)(F)C(F)(F)C(F)(F)C(F)(F)C(F)(F)S(=O)(=O)NCN1CCOCC1	1,1,2,2,3,3,4,4,5,5,6,6,7,7,8,8,8-Heptadecafluoro-N-(morpholin-4-ylmethyl)octane-1-sulfonamide	100221-83-8	-7.447	-47.7514	0.196985	0.803015	inact.	reliable	0.469785	0.530215	inact.	reliable	OTHER_PFAS	Other aliphatics, cyclic	PASF-based substances, cyclic	Inactive	Inactive	reliable	-30.9547	-7.61497	-19.2848	Inactive	Inactive	FC(C(C(C(C(C(C(C(F)(F)F)(F)F)(F)F)(F)F)(F)F)(F)F)(F)F)(S(=O)(=O)NCN1CCOCC1)F	5	0
DTXSID7070501	FC(F)(F)C(F)(F)C(F)(F)C(F)(F)C(F)(F)C(F)(F)C(F)(F)S(=O)(=O)NCC=C	1-Heptanesulfonamide, 1,1,2,2,3,3,4,4,5,5,6,6,7,7,7-pentadecafluoro-N-2-propenyl-	67584-49-0	-8.56	-42.6989	0.196985	0.803015	inact.	reliable	0.469785	0.530215	inact.	reliable	OTHER_PFAS	Other aliphatics	PASF-based substances	Inactive	Inactive	reliable	-20.6354	-17.3901	-19.0127	Inactive	Inactive	C=CCNS(=O)(=O)C(C(C(C(C(C(C(F)(F)F)(F)F)(F)F)(F)F)(F)F)(F)F)(F)F	5	0
DTXSID40896560	FC(F)(F)C(F)(OC(F)(F)C(F)(F)C(F)(F)F)C(N1N=NC2=CC=CC=C12)N1CCCCC1	1-[2,3,3,3-Tetrafluoro-2-(heptafluoropropoxy)-1-(piperidin-1-yl)propyl]-1H-benzotriazole	133384-08-4	-8.326	-61.928	0.184511	0.815489	inact.	reliable	0.279142	0.720858	inact.	reliable	OTHER_PFAS	Side-chain aromatics	Others	Inactive	Inactive	reliable	-22.805	19.8126	-1.49617	Inactive	Inactive	FC(C(C(n1nnc2c1cccc2)N1CCCCC1)(OC(C(C(F)(F)F)(F)F)(F)F)F)(F)F	6	0
DTXSID30893407	FC(F)(F)C(F)(F)C(F)(F)C(F)(F)CCC1=CC=C(COC(=O)ON2C(=O)CCC2=O)C=C1	1-[[[[4-(2-(Perfluorobutyl)-1-ethyl)phenyl]methoxy]carbonyl]oxy]-2,5-pyrrolidinedione	825635-46-9	-10.66	-62.1185	0.196985	0.803015	inact.	Unreliable	0.479516	0.520484	inact.	Unreliable	OTHER_PFAS	Side-chain aromatics	Others	Inactive	Inactive	Unreliable	-1.16513	20.1812	9.50803	Inactive	Inactive	O=C(ON1C(=O)CCC1=O)OCc1ccc(cc1)CCC(C(C(C(F)(F)F)(F)F)(F)F)(F)F	7	0
DTXSID40746197	FC(F)(F)C(F)(F)C(F)(F)C(F)(F)C(F)(F)C(F)(F)CCC(=O)ON1C(=O)CCC1=O	1-[(4,4,5,5,6,6,7,7,8,8,9,9,9-Tridecafluorononanoyl)oxy]pyrrolidine-2,5-dione	1262770-54-6	-9.724	-46.1746	0.196985	0.803015	inact.	reliable	0.176407	0.823593	inact.	reliable	OTHER_PFAS	Other aliphatics, cyclic	Others, cyclic	Inactive	Inactive	reliable	-9.84331	-10.6656	-10.2545	Inactive	Inactive	O=C(ON1C(=O)CCC1=O)CCC(C(C(C(C(C(F)(F)F)(F)F)(F)F)(F)F)(F)F)(F)F	7	0
DTXSID20451116	FC(F)(F)C(F)(F)C(F)(F)C(F)(F)C(F)(F)C(F)(F)CCC1=CC=C(COC(=O)ON2C(=O)CCC2=O)C=C1	N-[4-(3,3,4,4,5,5,6,6,7,7,8,8,8-Tridecafluorooctyl)benzyloxycarbonyloxy] succinimide	556050-48-7	-8.948	-64.9221	0.196985	0.803015	inact.	reliable	0.3738	0.6262	inact.	reliable	OTHER_PFAS	Side-chain aromatics	Others	Inactive	Inactive	reliable	-17.038	25.6053	4.28364	Inactive	Inactive	O=C(ON1C(=O)CCC1=O)OCc1ccc(cc1)CCC(C(C(C(C(C(F)(F)F)(F)F)(F)F)(F)F)(F)F)(F)F	7	0
DTXSID40454503	FC(F)(F)C(F)(F)C(F)(F)C(F)(F)C(F)(F)C(F)(F)C(F)(F)C(F)(F)CCC1=CC=C(COC(=O)ON2C(=O)CCC2=O)C=C1	1-[4-((Perfluorooctyl)ethyl)phenylmethoxycarbonyloxy]pyrrolidine-2,5-dione	556050-49-8	-8.652	-73.4303	0.196985	0.803015	inact.	reliable	0.558973	0.441027	inact.	reliable	OTHER_PFAS	Side-chain aromatics	Others	Inactive	Inactive	reliable	-19.7824	42.0662	11.1419	Inactive	Inactive	O=C(ON1C(=O)CCC1=O)OCc1ccc(cc1)CCC(C(C(C(C(C(C(C(F)(F)F)(F)F)(F)F)(F)F)(F)F)(F)F)(F)F)(F)F	7	0
DTXSID90460396	FC(F)(F)C(F)(F)C(F)(F)C(F)(F)C(F)(F)C(F)(F)C(F)(F)C(F)(F)CCC(=O)ON1C(=O)CCC1=O	1-((Perfluorooctyl)propanoyloxy)pyrrolidine-2,5-dione	852527-45-8	-9.583	-51.5647	0.196985	0.803015	inact.	reliable	0.176407	0.823593	inact.	reliable	OTHER_PFAS	Other aliphatics, cyclic	Others, cyclic	Inactive	Inactive	reliable	-11.1506	-0.237346	-5.69397	Inactive	Inactive	O=C(ON1C(=O)CCC1=O)CCC(C(C(C(C(C(C(C(F)(F)F)(F)F)(F)F)(F)F)(F)F)(F)F)(F)F)(F)F	7	0
DTXSID70896174	FC(F)(F)C(F)(F)C(F)(F)C(F)(F)CCC(=O)ON1C(=O)CCC1=O	1-[(4,4,5,5,6,6,7,7,7-Nonafluoroheptanoyl)oxy]pyrrolidine-2,5-dione	852527-43-6	-9.063	-41.8585	0.196985	0.803015	inact.	reliable	0.176407	0.823593	inact.	reliable	OTHER_PFAS	Other aliphatics, cyclic	Others, cyclic	Inactive	Inactive	reliable	-15.9718	-19.016	-17.4939	Inactive	Inactive	O=C(ON1C(=O)CCC1=O)CCC(C(C(C(F)(F)F)(F)F)(F)F)(F)F	7	0
DTXSID40844586	CCCCC1=CSC(=C1)C1=C(CCCCCC(F)(F)C(F)(F)C(F)(F)C(F)(F)F)C=CS1	4'-Butyl-3-(6,6,7,7,8,8,9,9,9-nonafluorononyl)-2,2'-bithiophene	919079-94-0	-11.418	-65.3797	0.212546	0.787454	inact.	Unreliable	0.793079	0.206921	act.	Unreliable	OTHER_PFAS	Side-chain aromatics	Others	Strong	Antagonist	Unreliable	5.86272	26.4906	16.1767	Inactive	Antagonist-Unreliable	CCCCc1csc(c1)c1sccc1CCCCCC(C(C(C(F)(F)F)(F)F)(F)F)(F)F	1	8
DTXSID6051304	OP(=O)(OCC1(F)C(F)(F)C(F)(F)C(F)(F)C(F)(F)C1(F)F)OCC1(F)C(F)(F)C(F)(F)C(F)(F)C(F)(F)C1(F)F	Undecafluorocyclohexanemethanol hydrogen phosphate	32582-75-5	-0.205	-54.6903	0.196985	0.803015	inact.	reliable	0.176407	0.823593	inact.	reliable	OTHER_PFAS	Other aliphatics, cyclic	Others, cyclic	Inactive	Inactive	reliable	-98.0993	5.80978	-46.1448	Inactive	Inactive	FC1(COP(=O)(OCC2(F)C(F)(F)C(F)(F)C(C(C2(F)F)(F)F)(F)F)O)C(F)(F)C(F)(F)C(C(C1(F)F)(F)F)(F)F	8	0
DTXSID70456712	FC1(F)C(F)(F)C(F)(F)C(F)(Cl)C1(F)F	Chloro(nonafluoro)cyclopentane	376-76-1	-7.267	-20.6392	0.196985	0.803015	inact.	reliable	0.176407	0.823593	inact.	reliable	OTHER_PFAS	Other aliphatics, cyclic	Others, cyclic	Inactive	Inactive	reliable	-32.6235	-60.0692	-46.3464	Inactive	Inactive	FC1(F)C(F)(Cl)C(C(C1(F)F)(F)F)(F)F	8	0
DTXSID70895743	FC(F)(F)C(F)(F)C(F)(F)C1(F)OC1(F)F	2,2,3-Trifluoro-3-(heptafluoropropyl)oxirane	74942-19-1	-7.477	-21.9422	0.196985	0.803015	inact.	reliable	0.248223	0.751777	inact.	reliable	OTHER_PFAS	Other aliphatics, cyclic	Others, cyclic	Inactive	Inactive	reliable	-30.6765	-57.5482	-44.1124	Inactive	Inactive	FC(C(C(C1(F)OC1(F)F)(F)F)(F)F)(F)F	8	0
DTXSID7061982	FC(F)(F)C1(F)C(F)(F)C(F)(F)C(F)(F)C1(F)F	Perfluoromethylcyclopentane	1805-22-7	-7.388	-22.0719	0.196985	0.803015	inact.	reliable	0.176407	0.823593	inact.	reliable	OTHER_PFAS	Non-PFAA perfluoroalkyls, cyclic	PFAs, cyclic	Inactive	Inactive	reliable	-31.5017	-57.2973	-44.3995	Inactive	Inactive	FC(C1(F)C(F)(F)C(C(C1(F)F)(F)F)(F)F)(F)F	8	0
DTXSID70897525	FC(F)(F)C1(C(F)(F)F)C(F)(F)C(F)(F)C1(F)F	Perfluoro(1,1-dimethylcyclobutane)	37360-98-8	-7.497	-21.4258	0.196985	0.803015	inact.	reliable	0.176407	0.823593	inact.	reliable	OTHER_PFAS	Non-PFAA perfluoroalkyls, cyclic	PFAs, cyclic	Inactive	Inactive	reliable	-30.4911	-58.5473	-44.5192	Inactive	Inactive	FC(C1(C(F)(F)F)C(F)(F)C(C1(F)F)(F)F)(F)F	8	0
DTXSID70554560	FC12OC1(F)C(F)(F)C(F)(F)C2(F)F	1,2,2,3,3,4,4,5-Octafluoro-6-oxabicyclo[3.1.0]hexane	710-70-3	-7.07	-19.7016	0.196985	0.803015	inact.	reliable	0.176407	0.823593	inact.	reliable	OTHER_PFAS	Other aliphatics, cyclic	Others, cyclic	Inactive	Inactive	reliable	-34.45	-61.8832	-48.1666	Inactive	Inactive	FC1(F)C(F)(F)C2(C(C1(F)F)(O2)F)F	8	0
DTXSID00458749	FC1(F)C(=O)C(F)(F)C(F)(F)C1(F)F	octafluorocyclopentanone	376-66-9	-6.847	-19.8062	0.196985	0.803015	inact.	reliable	0.176407	0.823593	inact.	reliable	OTHER_PFAS	Perfluoro PFAA precursors, cyclic	PAFs, cyclic	Inactive	Inactive	reliable	-36.5176	-61.6808	-49.0992	Inactive	Inactive	O=C1C(F)(F)C(C(C1(F)F)(F)F)(F)F	8	0
DTXSID80437198	FC1(F)C(F)(F)C(F)(Cl)C1(F)F	CHLOROHEPTAFLUOROCYCLOBUTANE	377-41-3	-7.081	-17.6526	0.196985	0.803015	inact.	reliable	0.176407	0.823593	inact.	reliable	OTHER_PFAS	Other aliphatics, cyclic	Others, cyclic	Inactive	Inactive	reliable	-34.3481	-65.8474	-50.0977	Inactive	Inactive	FC1(F)C(F)(F)C(C1(F)Cl)(F)F	8	0
DTXSID20431978	FC(F)(F)C1(F)C(F)(F)C(F)(F)C1(F)F	Cyclobutane, heptafluoro(trifluoromethyl)-	5187-89-3	-7.102	-17.5294	0.196985	0.803015	inact.	reliable	0.176407	0.823593	inact.	reliable	OTHER_PFAS	Non-PFAA perfluoroalkyls, cyclic	PFAs, cyclic	Inactive	Inactive	reliable	-34.1534	-66.0857	-50.1195	Inactive	Inactive	FC(C1(F)C(F)(F)C(C1(F)F)(F)F)(F)F	8	0
DTXSID80880140	OCC1CC(F)(F)C1(F)F	2,2,3,3-Tetrafluorocyclobutanemethanol	378-17-6	-7.574	-16.7791	0.196985	0.803015	inact.	reliable	0.176407	0.823593	inact.	reliable	OTHER_PFAS	Other aliphatics, cyclic	Others, cyclic	Inactive	Inactive	reliable	-29.7772	-67.5373	-48.6573	Inactive	Inactive	OCC1CC(C1(F)F)(F)F	8	0
DTXSID2075217	FC1(F)C(F)(F)C(Cl)(Cl)C1(F)F	Cyclobutane, dichlorohexafluoro-	27154-45-6	-7.249	-19.7862	0.196985	0.803015	inact.	reliable	0.176407	0.823593	inact.	reliable	OTHER_PFAS	Other aliphatics, cyclic	Others, cyclic	Inactive	Inactive	reliable	-32.7904	-61.7195	-47.255	Inactive	Inactive	FC1(F)C(F)(F)C(C1(Cl)Cl)(F)F	8	0
DTXSID50371494	FC1(F)C(F)(F)C(F)(F)C(F)(Cl)C(F)(F)C1(F)F	Chloroperfluorocyclohexane	336-15-2	-7.67	-25.0286	0.196985	0.803015	inact.	reliable	0.176407	0.823593	inact.	reliable	OTHER_PFAS	Other aliphatics, cyclic	Others, cyclic	Inactive	Inactive	reliable	-28.8871	-51.577	-40.232	Inactive	Inactive	FC1(F)C(F)(F)C(F)(F)C(C(C1(F)F)(F)Cl)(F)F	8	0
DTXSID00244104	FC(F)(F)C1(C(F)(F)F)C(F)(F)C(F)(F)C(F)(F)C1(F)F	Cyclopentane, octafluorobis(trifluoromethyl)-	99510-46-0	-7.517	-25.4395	0.196985	0.803015	inact.	reliable	0.176407	0.823593	inact.	reliable	OTHER_PFAS	Non-PFAA perfluoroalkyls, cyclic	PFAs, cyclic	Inactive	Inactive	reliable	-30.3057	-50.782	-40.5438	Inactive	Inactive	FC(C1(C(F)(F)F)C(F)(F)C(C(C1(F)F)(F)F)(F)F)(F)F	8	0
DTXSID5075232	FC1(F)C(F)(F)C(F)(F)C(F)(F)C(F)(F)C1(F)F	Perfluorocyclohexane	355-68-0	-7.274	-23.5716	0.196985	0.803015	inact.	reliable	0.176407	0.823593	inact.	reliable	OTHER_PFAS	Non-PFAA perfluoroalkyls, cyclic	PFAs, cyclic	Inactive	Inactive	reliable	-32.5586	-54.3958	-43.4772	Inactive	Inactive	FC1(F)C(F)(F)C(F)(F)C(C(C1(F)F)(F)F)(F)F	8	0
DTXSID9041811	FC1(F)C(F)(F)C(F)(F)C1(F)F	Octafluorocyclobutane	115-25-3	-6.644	-14.7224	0.196985	0.803015	inact.	reliable	0.176407	0.823593	inact.	reliable	COMMERICIAL_IMPORTANT	Non-PFAA perfluoroalkyls, cyclic	PFAs, cyclic	Inactive	Inactive	reliable	-38.3997	-71.5165	-54.9581	Inactive	Inactive	FC1(F)C(F)(F)C(C1(F)F)(F)F	8	0
DTXSID10191039	FC1(F)C(F)(F)C(F)(F)C(F)(F)C1(F)F	Decafluorocyclopentane	376-77-2	-6.933	-17.5015	0.196985	0.803015	inact.	reliable	0.176407	0.823593	inact.	reliable	OTHER_PFAS	Non-PFAA perfluoroalkyls, cyclic	PFAs, cyclic	Inactive	Inactive	reliable	-35.7202	-66.1397	-50.93	Inactive	Inactive	FC1(F)C(F)(F)C(C(C1(F)F)(F)F)(F)F	8	0
DTXSID80159525	[Si+4].[O-]CCN(CC[O-])CC[O-].FC(F)C(F)(F)C(F)(F)C(F)(F)C[CH-]I	Silicon, ((2,2',2''-nitrilotris(ethanolato))(3-)-N,O,O',O'')(3,3,4,4,5,5,6,6-octafluoro-1-iodohexyl)-, (TB-5-23)-	135798-14-0	-1.673	-24.6229	0.196985	0.803015	inact.	reliable	0.176407	0.823593	inact.	reliable	OTHER_PFAS	Other aliphatics	FTI	Inactive	Inactive	reliable	-84.4887	-52.3619	-68.4253	Inactive	Inactive	OCCN(CCO)CCO	8	0
DTXSID40239276	FC1(F)C(F)(F)C1(F)F	Cyclopropane, hexafluoro-	931-91-9	-5.579	-13.5325	0.196985	0.803015	inact.	reliable	0.176407	0.823593	inact.	reliable	OTHER_PFAS	Non-PFAA perfluoroalkyls, cyclic	PFAs, cyclic	Inactive	Inactive	reliable	-48.2739	-73.8186	-61.0463	Inactive	Inactive	FC1(F)C(C1(F)F)(F)F	8	0
DTXSID20220182	FC1(F)C(=O)C(F)(F)C1(F)F	Hexafluorocyclobutanone	699-35-4	-5.817	-14.7464	0.196985	0.803015	inact.	reliable	0.176407	0.823593	inact.	reliable	OTHER_PFAS	Perfluoro PFAA precursors, cyclic	PAFs, cyclic	Inactive	Inactive	reliable	-46.0673	-71.47	-58.7687	Inactive	Inactive	O=C1C(F)(F)C(C1(F)F)(F)F	8	0
DTXSID20823157	FC1(F)OC2(F)C(F)(F)C(F)(F)C(F)(F)C(F)(F)C2(F)C(F)(F)C1(F)F	2,2,3,3,4,4,4a,5,5,6,6,7,7,8,8,8a-Hexadecafluorooctahydro-2H-1-benzopyran	72942-63-3	-8.134	-31.304	0.196985	0.803015	inact.	reliable	0.176407	0.823593	inact.	reliable	OTHER_PFAS	Other aliphatics, cyclic	Others, cyclic	Inactive	Inactive	reliable	-24.5851	-39.4359	-32.0105	Inactive	Inactive	FC1(F)C(F)(F)OC2(C(C1(F)F)(F)C(F)(F)C(C(C2(F)F)(F)F)(F)F)F	8	0
DTXSID00805092	OC1(F)C(F)(F)C(F)(F)C(F)(F)C(F)(F)C(F)(F)C(F)(F)C1(F)F	1,2,2,3,3,4,4,5,5,6,6,7,7,8,8-Pentadecafluorocyclooctan-1-ol	62789-53-1	-7.578	-32.7664	0.196985	0.803015	inact.	reliable	0.176407	0.823593	inact.	reliable	OTHER_PFAS	Non-PFAA perfluoroalkyls, cyclic	PFACs, cyclic	Inactive	Inactive	reliable	-29.7401	-36.6066	-33.1733	Inactive	Inactive	OC1(F)C(F)(F)C(F)(F)C(F)(F)C(C(C(C1(F)F)(F)F)(F)F)(F)F	8	0
DTXSID30952942	FC1(F)C(F)(F)C2(F)C3(F)C1(F)C(F)(F)C(F)(F)C(F)(F)C3(F)C(F)(F)C(F)(F)C2(F)F	Icosafluorododecahydroacenaphthylene	307-07-3	-8.762	-30.8063	0.196985	0.803015	inact.	reliable	0.176407	0.823593	inact.	reliable	OTHER_PFAS	Non-PFAA perfluoroalkyls, cyclic	PFAs, cyclic	Inactive	Inactive	reliable	-18.7626	-40.3988	-29.5807	Inactive	Inactive	FC12C3(F)C(F)(F)C(C(C2(F)C(C(C1(F)C(C(C3(F)F)(F)F)(F)F)(F)F)(F)F)(F)F)(F)F	8	0
DTXSID50432695	CCOC(F)(F)C1(F)C(F)(F)C(F)(F)C(F)(F)C(F)(F)C1(F)F	Cyclohexane, (ethoxydifluoromethyl)undecafluoro-	181214-66-4	-8.133	-34.6753	0.196985	0.803015	inact.	reliable	0.176407	0.823593	inact.	reliable	OTHER_PFAS	Other aliphatics, cyclic	Others, cyclic	Inactive	Inactive	reliable	-24.5944	-32.9134	-28.7539	Inactive	Inactive	CCOC(C1(F)C(F)(F)C(F)(F)C(C(C1(F)F)(F)F)(F)F)(F)F	8	0
DTXSID20626382	FC1(F)C(F)(F)C2(F)C(F)(C1(F)F)C(F)(F)C(F)(F)C(F)(F)C(F)(F)C2(F)F	Octadecafluorodecahydroazulene	68697-63-2	-8.144	-32.7837	0.196985	0.803015	inact.	reliable	0.176407	0.823593	inact.	reliable	OTHER_PFAS	Non-PFAA perfluoroalkyls, cyclic	PFAs, cyclic	Inactive	Inactive	reliable	-24.4924	-36.5731	-30.5327	Inactive	Inactive	FC1(F)C(F)(F)C(F)(F)C(C2(C(C1(F)F)(F)C(F)(F)C(C2(F)F)(F)F)F)(F)F	8	0
DTXSID20846068	FC1(F)C(F)(F)C2(F)C(F)(F)C1(F)C(F)(F)C(F)(F)C2(F)F	1,2,2,3,3,4,4,5,6,6,7,7,8,8-Tetradecafluorobicyclo[3.2.1]octane	918409-19-5	-7.779	-26.5592	0.196985	0.803015	inact.	reliable	0.292284	0.707716	inact.	reliable	OTHER_PFAS	Non-PFAA perfluoroalkyls, cyclic	PFAs, cyclic	Inactive	Inactive	reliable	-27.8765	-48.6157	-38.2461	Inactive	Inactive	FC1(F)C(F)(F)C2(F)C(C(C1(F)F)(F)C(C2(F)F)(F)F)(F)F	8	0
DTXSID60955229	FC1(F)C(F)(F)C(F)(F)C(F)(Br)C(F)(Br)C1(F)F	1,2-Dibromo-1,2,3,3,4,4,5,5,6,6-decafluorocyclohexane	336-12-9	-7.752	-27.9249	0.196985	0.803015	inact.	reliable	0.176407	0.823593	inact.	reliable	OTHER_PFAS	Other aliphatics, cyclic	Others, cyclic	Inactive	Inactive	reliable	-28.1268	-45.9735	-37.0501	Inactive	Inactive	FC1(F)C(F)(F)C(F)(F)C(C(C1(F)F)(F)Br)(F)Br	8	0
DTXSID90895942	FC(F)(F)C(F)(F)C(F)(F)C(F)(F)C1(F)OC1(F)F	2,2,3-Trifluoro-3-(nonafluorobutyl)oxirane	72804-48-9	-8.003	-24.1656	0.196985	0.803015	inact.	reliable	0.248223	0.751777	inact.	reliable	OTHER_PFAS	Other aliphatics, cyclic	Others, cyclic	Inactive	Inactive	reliable	-25.7997	-53.2466	-39.5231	Inactive	Inactive	FC(C(C(C1(F)OC1(F)F)(F)F)(F)F)(C(F)(F)F)F	8	0
DTXSID10436078	FC1(F)C(F)(F)C(F)(F)C(F)(F)C(F)(F)C(F)(F)C1(F)F	Cycloheptane, tetradecafluoro-	355-59-9	-7.534	-26.2934	0.196985	0.803015	inact.	reliable	0.176407	0.823593	inact.	reliable	OTHER_PFAS	Non-PFAA perfluoroalkyls, cyclic	PFAs, cyclic	Inactive	Inactive	reliable	-30.148	-49.1299	-39.639	Inactive	Inactive	FC1(F)C(F)(F)C(F)(F)C(C(C(C1(F)F)(F)F)(F)F)(F)F	8	0
DTXSID90221580	CC(=O)OC1(Br)C(F)(F)C(F)(F)C1(F)F	Cyclobutanol, 1-bromo-2,2,3,3,4,4-hexafluoro-, acetate	714-43-2	-7.476	-26.5466	0.196985	0.803015	inact.	reliable	0.176407	0.823593	inact.	reliable	OTHER_PFAS	Other aliphatics, cyclic	Others, cyclic	Inactive	Inactive	reliable	-30.6858	-48.6401	-39.6629	Inactive	Inactive	CC(=O)OC1(Br)C(F)(F)C(C1(F)F)(F)F	8	0
DTXSID0061038	FC1(F)C(Cl)=C(Cl)C(F)(F)C1(F)F	Cyclopentene, 1,2-dichloro-3,3,4,4,5,5-hexafluoro-	706-79-6	-7.902	-25.7388	0.196985	0.803015	inact.	reliable	0.176407	0.823593	inact.	reliable	OTHER_PFAS	Other aliphatics, cyclic	Others, cyclic	Inactive	Inactive	reliable	-26.7361	-50.2029	-38.4695	Inactive	Inactive	ClC1=C(Cl)C(C(C1(F)F)(F)F)(F)F	8	0
DTXSID00853098	FC1(F)C(F)(F)C2(F)C(F)(F)C(F)(F)C(F)(F)C2(F)C1(F)F	Tetradecafluorooctahydropentalene	57133-61-6	-7.7	-26.6191	0.196985	0.803015	inact.	reliable	0.176407	0.823593	inact.	reliable	OTHER_PFAS	Non-PFAA perfluoroalkyls, cyclic	PFAs, cyclic	Inactive	Inactive	reliable	-28.609	-48.4998	-38.5544	Inactive	Inactive	FC12C(F)(C(C(C2(F)F)(F)F)(F)F)C(C(C1(F)F)(F)F)(F)F	8	0
DTXSID30182964	OCC1(F)C(F)(F)C(F)(F)C(F)(F)C(F)(F)C1(F)F	(Perfluorocyclohexyl)methanol	28788-68-3	-9.187	-24.5011	0.196985	0.803015	inact.	reliable	0.176407	0.823593	inact.	reliable	OTHER_PFAS	Fluorotelomer PFAA precursors, cyclic	n:1 FTOHs, cyclic	Inactive	Inactive	reliable	-14.8221	-52.5975	-33.7098	Inactive	Inactive	OCC1(F)C(F)(F)C(F)(F)C(C(C1(F)F)(F)F)(F)F	8	0
DTXSID20619613	FC1(F)C(F)(F)C(F)(F)C(F)(OC(=O)C=C)C(F)(F)C1(F)F	Undecafluorocyclohexyl prop-2-enoate	16621-95-7	-8.199	-28.9249	0.196985	0.803015	inact.	reliable	0.176407	0.823593	inact.	reliable	OTHER_PFAS	Other aliphatics, cyclic	Others, cyclic	Inactive	Inactive	reliable	-23.9824	-44.0388	-34.0106	Inactive	Inactive	C=CC(=O)OC1(F)C(F)(F)C(F)(F)C(C(C1(F)F)(F)F)(F)F	8	0
DTXSID0046511	FC1(F)C(F)(F)C(F)(F)C2(F)C(F)(F)C(F)(F)C(F)(F)C(F)(F)C2(F)C1(F)F	Perflunafene	306-94-5	-7.896	-30.4145	0.196985	0.803015	inact.	reliable	0.176407	0.823593	inact.	reliable	COMMERICIAL_IMPORTANT	Non-PFAA perfluoroalkyls, cyclic	PFAs, cyclic	Inactive	Inactive	reliable	-26.7917	-41.1568	-33.9743	Inactive	Inactive	FC12C(F)(C(F)(F)C(C(C2(F)F)(F)F)(F)F)C(F)(F)C(C(C1(F)F)(F)F)(F)F	8	0
DTXSID20870500	FC(F)(F)C1(F)C(F)(F)C(F)(F)C(F)(F)C(F)(F)C1(F)C(F)(F)F	Perfluoro-1,2-dimethylcyclohexane	306-98-9	-7.828	-29.826	0.212546	0.787454	inact.	Unreliable	0.176407	0.823593	inact.	Unreliable	OTHER_PFAS	Non-PFAA perfluoroalkyls, cyclic	PFAs, cyclic	Inactive	Inactive	Unreliable	-27.4222	-42.2954	-34.8588	Inactive	Inactive	FC(C1(F)C(F)(C(F)(F)F)C(F)(F)C(C(C1(F)F)(F)F)(F)F)(F)F	8	0
DTXSID20187140	FC(F)(F)C(F)(F)C1(F)C(F)(F)C(F)(F)C(F)(F)C(F)(F)C1(F)F	Perfluoroethylcyclohexane	335-21-7	-7.864	-29.3837	0.196985	0.803015	inact.	Unreliable	0.176407	0.823593	inact.	Unreliable	OTHER_PFAS	Non-PFAA perfluoroalkyls, cyclic	PFAs, cyclic	Inactive	Inactive	Unreliable	-27.0884	-43.1511	-35.1198	Inactive	Inactive	FC(C(C1(F)C(F)(F)C(F)(F)C(C(C1(F)F)(F)F)(F)F)(F)F)(F)F	8	0
DTXSID70540145	FC1=C(I)C(F)(F)C(F)(F)C(F)(F)C1(F)F	1,3,3,4,4,5,5,6,6-Nonafluoro-2-iodocyclohex-1-ene	14315-34-5	-7.785	-29.6948	0.196985	0.803015	inact.	Unreliable	0.176407	0.823593	inact.	Unreliable	OTHER_PFAS	Other aliphatics, cyclic	Others, cyclic	Inactive	Inactive	Unreliable	-27.8209	-42.5492	-35.185	Inactive	Inactive	IC1=C(F)C(F)(F)C(C(C1(F)F)(F)F)(F)F	8	0
DTXSID90601121	FC(F)(F)C(F)(F)C(F)(F)C1(C(F)(F)F)C(F)(F)C(F)(F)C(F)(F)C(F)(F)C1(F)F	1,1,2,2,3,3,4,4,5,5-Decafluoro-6-(heptafluoropropyl)-6-(trifluoromethyl)cyclohexane	73188-76-8	-7.443	-31.312	0.196985	0.803015	inact.	Unreliable	0.176407	0.823593	inact.	Unreliable	OTHER_PFAS	Non-PFAA perfluoroalkyls, cyclic	PFAs, cyclic	Inactive	Inactive	Unreliable	-30.9917	-39.4204	-35.2061	Inactive	Inactive	FC(C(C(C1(C(F)(F)F)C(F)(F)C(F)(F)C(C(C1(F)F)(F)F)(F)F)(F)F)(F)F)(F)F	8	0
DTXSID70503856	FC(F)(F)C(F)(F)C(F)(F)C1(F)OC(F)(F)C(F)(F)C1(F)F	2,2,3,3,4,4,5-Heptafluoro-5-(heptafluoropropyl)oxolane	423-22-3	-7.711	-29.9844	0.196985	0.803015	inact.	Unreliable	0.248223	0.751777	inact.	Unreliable	OTHER_PFAS	Other aliphatics, cyclic	Others, cyclic	Inactive	Inactive	Unreliable	-28.507	-41.9889	-35.248	Inactive	Inactive	FC(C(C(C1(F)OC(C(C1(F)F)(F)F)(F)F)(F)F)(F)F)(F)F	8	0
DTXSID60436109	FC(F)(F)C(F)(C(F)(F)F)C1(F)C(F)(F)C(F)(F)C(F)(F)C(F)(F)C1(F)F	Undecafluoro(1,1,1,2,3,3,3-heptafluoropropan-2-yl)cyclohexane	423-02-9	-7.144	-32.3914	0.196985	0.803015	inact.	Unreliable	0.176407	0.823593	inact.	Unreliable	OTHER_PFAS	Non-PFAA perfluoroalkyls, cyclic	PFAs, cyclic	Inactive	Inactive	Unreliable	-33.7639	-37.3321	-35.548	Inactive	Inactive	FC(C(C1(F)C(F)(F)C(F)(F)C(C(C1(F)F)(F)F)(F)F)(C(F)(F)F)F)(F)F	8	0
DTXSID5062847	[K+].[O-]S(=O)(=O)C1(F)C(F)(F)C(F)(F)C(F)(F)C(F)(F)C1(F)F	Potassium perfluorocyclohexyl sulfonate	3107-18-4	-7.363	-31.1109	0.196985	0.803015	inact.	Unreliable	0.176407	0.823593	inact.	reliable	COMMERICIAL_IMPORTANT	PFAAs, cyclic	PFSAs, cyclic	Inactive	Inactive	Unreliable	-31.7335	-39.8095	-35.7715	Inactive	Inactive	FC1(S(=O)(=O)O)C(F)(F)C(F)(F)C(C(C1(F)F)(F)F)(F)F	8	0
DTXSID50547011	FCC1=C(F)C(F)(F)C(F)(F)C(F)(F)C1(F)F	1,3,3,4,4,5,5,6,6-Nonafluoro-2-(fluoromethyl)cyclohex-1-ene	111180-52-0	-8	-28.011	0.196985	0.803015	inact.	Unreliable	0.176407	0.823593	inact.	Unreliable	OTHER_PFAS	Other aliphatics, cyclic	Others, cyclic	Inactive	Inactive	Unreliable	-25.8275	-45.8069	-35.8172	Inactive	Inactive	FCC1=C(F)C(F)(F)C(C(C1(F)F)(F)F)(F)F	8	0
DTXSID50520389	FC(F)(F)OC1(F)C(F)(F)C(F)(F)C(F)(F)C(F)(F)C1(F)F	Undecafluoro(trifluoromethoxy)cyclohexane	4943-06-0	-7.777	-28.6167	0.196985	0.803015	inact.	Unreliable	0.176407	0.823593	inact.	Unreliable	OTHER_PFAS	Other aliphatics, cyclic	Others, cyclic	Inactive	Inactive	Unreliable	-27.895	-44.635	-36.265	Inactive	Inactive	FC(OC1(F)C(F)(F)C(F)(F)C(C(C1(F)F)(F)F)(F)F)(F)F	8	0
DTXSID10892473	OS(=O)(=O)C1(C(F)(F)C(F)(F)F)C(F)(F)C(F)(F)C(F)(F)C(F)(F)C1(F)F	Perfluoro-1-(perfluoroethyl)cyclohexanesulfonic acid	1135682-88-0	-6.345	-37.1541	0.196985	0.803015	inact.	Unreliable	0.176407	0.823593	inact.	reliable	OTHER_PFAS	PFAAs, cyclic	PFSAs, cyclic	Inactive	Inactive	Unreliable	-41.1719	-28.1177	-34.6448	Inactive	Inactive	FC(C(C1(S(=O)(=O)O)C(F)(F)C(F)(F)C(C(C1(F)F)(F)F)(F)F)(F)F)(F)F	8	0
DTXSID60880168	FC(F)(F)C(F)(N1C(F)(F)C(F)(F)OC(F)(F)C1(F)F)C(F)(F)F	Morpholine, 2,2,3,3,5,5,6,6-octafluoro-4-[1,2,2,2-tetrafluoro-1-(trifluoromethyl)ethyl]-	1600-71-1	-7.507	-32.72	0.196985	0.803015	inact.	Unreliable	0.176407	0.823593	inact.	Unreliable	OTHER_PFAS	Other aliphatics, cyclic	Others, cyclic	Inactive	Inactive	Unreliable	-30.3984	-36.6963	-33.5474	Inactive	Inactive	FC(C(C(F)(F)F)(N1C(F)(F)C(F)(F)OC(C1(F)F)(F)F)F)(F)F	8	0
DTXSID30187297	FC1(F)C(Cl)=C(Cl)C(F)(F)C(F)(F)C1(F)F	1,2-Dichloroperfluorocyclohexene	336-19-6	-8.318	-28.6731	0.196985	0.803015	inact.	Unreliable	0.176407	0.823593	inact.	reliable	OTHER_PFAS	Other aliphatics, cyclic	Others, cyclic	Inactive	Inactive	Unreliable	-22.8791	-44.5259	-33.7025	Inactive	Inactive	ClC1=C(Cl)C(F)(F)C(C(C1(F)F)(F)F)(F)F	8	0
DTXSID20613878	COC1=C(OC)C(F)(F)C(F)(F)C1(F)F	3,3,4,4,5,5-Hexafluoro-1,2-dimethoxycyclopent-1-ene	1759-61-1	-7.517	-32.3786	0.196985	0.803015	inact.	Unreliable	0.176407	0.823593	inact.	Unreliable	OTHER_PFAS	Other aliphatics, cyclic	Others, cyclic	Inactive	Inactive	Unreliable	-30.3057	-37.3569	-33.8313	Inactive	Inactive	COC1=C(OC)C(C(C1(F)F)(F)F)(F)F	8	0
DTXSID0069042	FC(F)(F)C(F)(F)N1C(F)(F)C(F)(F)OC(F)(F)C1(F)F	Morpholine, 2,2,3,3,5,5,6,6-octafluoro-4-(pentafluoroethyl)-	55716-11-5	-7.626	-30.9365	0.196985	0.803015	inact.	Unreliable	0.176407	0.823593	inact.	Unreliable	COMMERICIAL_IMPORTANT	Other aliphatics, cyclic	Others, cyclic	Inactive	Inactive	Unreliable	-29.2951	-40.1469	-34.721	Inactive	Inactive	FC(C(N1C(F)(F)C(F)(F)OC(C1(F)F)(F)F)(F)F)(F)F	8	0
DTXSID50681080	FC(F)(F)C(F)(F)C1(F)C(F)(F)C(F)(F)C(F)(F)C(F)(F)C1(F)C(F)(F)C(F)(F)F	1,1,2,2,3,3,4,4,5,6-Decafluoro-5,6-bis(pentafluoroethyl)cyclohexane	75169-49-2	-8.113	-29.5119	0.212546	0.787454	inact.	Unreliable	0.176407	0.823593	inact.	Unreliable	OTHER_PFAS	Non-PFAA perfluoroalkyls, cyclic	PFAs, cyclic	Inactive	Inactive	Unreliable	-24.7798	-42.9031	-33.8414	Inactive	Inactive	FC(C(C1(F)C(F)(C(C(F)(F)F)(F)F)C(F)(F)C(C(C1(F)F)(F)F)(F)F)(F)F)(F)F	8	0
DTXSID00452227	NC1=C(C#N)C(=N)C(F)(F)C(F)(F)C1(F)F	1-Cyclohexene-1-carbonitrile, 2-amino-3,3,4,4,5,5-hexafluoro-6-imino-	90408-50-7	-8.271	-28.5561	0.196985	0.803015	inact.	Unreliable	0.176407	0.823593	inact.	Unreliable	OTHER_PFAS	Other aliphatics, cyclic	Others, cyclic	Inactive	Inactive	Unreliable	-23.3149	-44.7523	-34.0336	Inactive	Inactive	N#CC1=C(N)C(F)(F)C(C(C1=N)(F)F)(F)F	8	0
DTXSID00203453	FC1(F)C2=C(C(F)(F)C(F)(F)C1(F)F)C(F)(F)C(F)(F)C(F)(F)C2(F)F	Perfluorobicyclo-(4.4.0)-dec-1,6-ene	54939-04-7	-8.103	-29.1823	0.196985	0.803015	inact.	Unreliable	0.176407	0.823593	inact.	Unreliable	OTHER_PFAS	Non-PFAA perfluoroalkyls, cyclic	PFAenes, cyclic	Inactive	Inactive	Unreliable	-24.8725	-43.5408	-34.2066	Inactive	Inactive	FC1(F)C2=C(C(C(C1(F)F)(F)F)(F)F)C(F)(F)C(C(C2(F)F)(F)F)(F)F	8	0
DTXSID0036926	FC(F)(F)C1(F)C(F)(F)C(F)(F)C(F)(F)C(F)(C(F)(F)F)C1(F)F	Perfluoro-1,3-dimethylcyclohexane	335-27-3	-7.854	-30.1445	0.196985	0.803015	inact.	Unreliable	0.176407	0.823593	inact.	Unreliable	COMMERICIAL_IMPORTANT	Non-PFAA perfluoroalkyls, cyclic	PFAs, cyclic	Inactive	Inactive	Unreliable	-27.1811	-41.6792	-34.4302	Inactive	Inactive	FC1(C(F)(F)F)C(F)(F)C(F)(C(F)(F)F)C(C(C1(F)F)(F)F)(F)F	8	0
DTXSID60826566	FC(F)(F)C(F)(F)C(F)(F)N1C(F)(F)C(F)(F)C(F)(F)C(F)(F)C1(F)C(F)(F)F	2,2,3,3,4,4,5,5,6-Nonafluoro-1-(heptafluoropropyl)-6-(trifluoromethyl)piperidine	87042-39-5	-7.477	-32.5539	0.196985	0.803015	inact.	Unreliable	0.176407	0.823593	inact.	Unreliable	OTHER_PFAS	Other aliphatics, cyclic	Others, cyclic	Inactive	Inactive	Unreliable	-30.6765	-37.0177	-33.8471	Inactive	Inactive	FC(C(C(N1C(F)(F)C(F)(F)C(C(C1(F)C(F)(F)F)(F)F)(F)F)(F)F)(F)F)(F)F	8	0
DTXSID40276525	OS(=O)(=O)C1(C(F)(F)F)C(F)(F)C(F)(F)C(F)(F)C(F)(F)C1(F)F	1-Perfluoromethylcyclohexane-1-sulfonic acid	72441-89-5	-5.801	-38.0655	0.196985	0.803015	inact.	Unreliable	0.248223	0.751777	inact.	reliable	OTHER_PFAS	PFAAs, cyclic	PFSAs, cyclic	Inactive	Inactive	Unreliable	-46.2157	-26.3544	-36.285	Inactive	Inactive	FC1(F)C(F)(F)C(C(F)(F)F)(S(=O)(=O)O)C(C(C1(F)F)(F)F)(F)F	8	0
DTXSID80575766	CC1(F)C(F)(F)C(C)(F)C(F)(F)C(F)(F)C1(F)F	1,1,2,2,3,3,4,5,5,6-Decafluoro-4,6-dimethylcyclohexane	29917-43-9	-8.022	-27.4203	0.196985	0.803015	inact.	Unreliable	0.176407	0.823593	inact.	Unreliable	OTHER_PFAS	Other aliphatics, cyclic	Others, cyclic	Inactive	Inactive	Unreliable	-25.6235	-46.9497	-36.2866	Inactive	Inactive	CC1(F)C(F)(F)C(C)(F)C(C(C1(F)F)(F)F)(F)F	8	0
DTXSID30215029	CC1=C(F)C(F)(F)C(F)(F)C(F)(F)C1(F)F	Cyclohexene, 1-methylnonafluoro-	647-53-0	-7.779	-27.1363	0.196985	0.803015	inact.	Unreliable	0.176407	0.823593	inact.	Unreliable	OTHER_PFAS	Other aliphatics, cyclic	Others, cyclic	Inactive	Inactive	Unreliable	-27.8765	-47.4992	-37.6878	Inactive	Inactive	FC1=C(C)C(F)(F)C(C(C1(F)F)(F)F)(F)F	8	0
DTXSID10547012	FC(F)C1=C(F)C(F)(F)C(F)(F)C(F)(F)C1(F)F	1-(Difluoromethyl)-2,3,3,4,4,5,5,6,6-nonafluorocyclohex-1-ene	10534-43-7	-7.997	-26.0884	0.196985	0.803015	inact.	Unreliable	0.176407	0.823593	inact.	Unreliable	OTHER_PFAS	Other aliphatics, cyclic	Others, cyclic	Inactive	Inactive	Unreliable	-25.8553	-49.5266	-37.6909	Inactive	Inactive	FC(C1=C(F)C(F)(F)C(C(C1(F)F)(F)F)(F)F)F	8	0
DTXSID20529900	FC1=C(C#N)C(F)(F)C(F)(F)C(F)(F)C1(F)F	2,3,3,4,4,5,5,6,6-Nonafluorocyclohex-1-ene-1-carbonitrile	90408-45-0	-7.918	-26.269	0.409916	0.590084	inact.	Unreliable	0.176407	0.823593	inact.	Unreliable	OTHER_PFAS	Other aliphatics, cyclic	Others, cyclic	Inactive	Inactive	Unreliable	-26.5878	-49.1771	-37.8825	Inactive	Inactive	N#CC1=C(F)C(F)(F)C(C(C1(F)F)(F)F)(F)F	8	0
DTXSID70884379	FC(=O)C1(OC(F)(F)C(F)(O1)C(F)(F)F)C(F)(F)F	1,3-Dioxolane-2-carbonyl fluoride, 4,4,5-trifluoro-2,5-bis(trifluoromethyl)-	7385-65-1	-7.77	-26.9402	0.196985	0.803015	inact.	Unreliable	0.176407	0.823593	inact.	Unreliable	OTHER_PFAS	Other aliphatics, cyclic	Others, cyclic	Inactive	Inactive	Unreliable	-27.9599	-47.8786	-37.9193	Inactive	Inactive	FC(=O)C1(OC(C(O1)(F)C(F)(F)F)(F)F)C(F)(F)F	8	0
DTXSID00454443	FC(F)(F)C(=C1C(F)(F)C(F)(F)C1(F)F)C(F)(F)F	Cyclobutane, hexafluoro[2,2,2-trifluoro-1-(trifluoromethyl)ethylidene]-	74693-96-2	-7.774	-26.9181	0.196985	0.803015	inact.	Unreliable	0.176407	0.823593	inact.	Unreliable	OTHER_PFAS	Non-PFAA perfluoroalkyls, cyclic	PFAenes, cyclic	Inactive	Inactive	Unreliable	-27.9229	-47.9213	-37.9221	Inactive	Inactive	FC(C(=C1C(F)(F)C(C1(F)F)(F)F)C(F)(F)F)(F)F	8	0
DTXSID10515736	FC1C(F)(F)C(F)=C(F)C(F)(F)C(F)(F)C1(F)F	1,2,3,3,4,4,5,5,6,7,7-Undecafluorocyclohept-1-ene	85625-25-8	-7.94	-26.0074	0.212546	0.787454	inact.	Unreliable	0.176407	0.823593	inact.	Unreliable	OTHER_PFAS	Other aliphatics, cyclic	Others, cyclic	Inactive	Inactive	Unreliable	-26.3838	-49.6833	-38.0335	Inactive	Inactive	FC1=C(F)C(F)(F)C(C(C(C1(F)F)F)(F)F)(F)F	8	0
DTXSID50524504	FC1=CC(F)(F)C(F)(F)C(F)(F)C=C1F	2,3,5,5,6,6,7,7-Octafluorocyclohepta-1,3-diene	52137-76-5	-7.976	-25.8249	0.196985	0.803015	inact.	Unreliable	0.248223	0.751777	inact.	Unreliable	OTHER_PFAS	Other aliphatics, cyclic	Others, cyclic	Inactive	Inactive	Unreliable	-26.05	-50.0364	-38.0432	Inactive	Inactive	FC1=CC(F)(F)C(C(C=C1F)(F)F)(F)F	8	0
DTXSID30554440	FC(F)C1=CC(F)(F)C(F)(F)C(F)(F)C1(F)F	1-(Difluoromethyl)-3,3,4,4,5,5,6,6-octafluorocyclohex-1-ene	115880-31-4	-8.016	-25.5414	0.196985	0.803015	inact.	Unreliable	0.248223	0.751777	inact.	Unreliable	OTHER_PFAS	Other aliphatics, cyclic	Others, cyclic	Inactive	Inactive	Unreliable	-25.6791	-50.5848	-38.132	Inactive	Inactive	FC(C1=CC(F)(F)C(C(C1(F)F)(F)F)(F)F)F	8	0
DTXSID30870516	FC(F)(F)C(F)(F)C1(F)OC(F)(F)C(F)(F)C1(F)F	Perfluoro-5-(pentafluoroethyl)oxolane	NOCAS_870516	-7.959	-25.6867	0.196985	0.803015	inact.	Unreliable	0.248223	0.751777	inact.	Unreliable	OTHER_PFAS	Other aliphatics, cyclic	Others, cyclic	Inactive	Inactive	Unreliable	-26.2076	-50.3037	-38.2557	Inactive	Inactive	FC(C(C1(F)OC(C(C1(F)F)(F)F)(F)F)(F)F)(F)F	8	0
DTXSID80526672	FC1(F)N=C(N=[N+]=[N-])C(F)(F)C(F)(F)C1(F)F	6-Azido-2,2,3,3,4,4,5,5-octafluoro-2,3,4,5-tetrahydropyridine	89516-72-3	-7.231	-29.1567	0.196985	0.803015	inact.	Unreliable	0.176407	0.823593	inact.	Unreliable	OTHER_PFAS	Other aliphatics, cyclic	Others, cyclic	Inactive	Inactive	Unreliable	-32.9573	-43.5903	-38.2738	Inactive	Inactive	[N-]=[N+]=NC1=NC(F)(F)C(C(C1(F)F)(F)F)(F)F	8	0
DTXSID50181176	FC(F)(F)C1(C(F)(F)F)C(F)(F)C(F)(F)C(F)(F)C(F)(F)C1(F)F	Cyclohexane, decafluorobis(trifluoromethyl)- (6CI,7CI,8CI,9CI)	26637-68-3	-7.597	-27.3519	0.196985	0.803015	inact.	Unreliable	0.176407	0.823593	inact.	Unreliable	OTHER_PFAS	Non-PFAA perfluoroalkyls, cyclic	PFAs, cyclic	Inactive	Inactive	Unreliable	-29.5639	-47.0821	-38.323	Inactive	Inactive	FC1(F)C(F)(F)C(C(F)(F)F)(C(F)(F)F)C(C(C1(F)F)(F)F)(F)F	8	0
DTXSID00189465	FC(F)(F)N1C(F)(F)C(F)(F)C(F)(F)C(F)(F)C1(F)F	2,2,3,3,4,4,5,5,6,6-Decafluoro-1-(trifluoromethyl)piperidine	359-71-7	-7.462	-27.9018	0.196985	0.803015	inact.	Unreliable	0.176407	0.823593	inact.	Unreliable	OTHER_PFAS	Other aliphatics, cyclic	Others, cyclic	Inactive	Inactive	Unreliable	-30.8156	-46.0182	-38.4169	Inactive	Inactive	FC(N1C(F)(F)C(F)(F)C(C(C1(F)F)(F)F)(F)F)(F)F	8	0
DTXSID10524505	FC1=C(F)C(F)(F)C(F)(F)C(F)(F)C(F)=C1	1,2,4,5,5,6,6,7,7-Nonafluorocyclohepta-1,3-diene	89537-38-2	-7.984	-25.3425	0.196985	0.803015	inact.	Unreliable	0.176407	0.823593	inact.	Unreliable	OTHER_PFAS	Other aliphatics, cyclic	Others, cyclic	Inactive	Inactive	Unreliable	-25.9758	-50.9697	-38.4727	Inactive	Inactive	FC1=C(F)C(F)(F)C(C(C(=C1)F)(F)F)(F)F	8	0
DTXSID60754153	FC1(F)N2N=NN=C2C(F)(F)C(F)(F)C1(F)F	5,5,6,6,7,7,8,8-Octafluoro-5,6,7,8-tetrahydrotetrazolo[1,5-a]pyridine	89516-73-4	-6.641	-31.7754	0.196985	0.803015	inact.	Unreliable	0.176407	0.823593	inact.	Unreliable	OTHER_PFAS	Side-chain aromatics	Others	Inactive	Inactive	Unreliable	-38.4275	-38.5239	-38.4757	Inactive	Inactive	FC1(F)c2nnnn2C(C(C1(F)F)(F)F)(F)F	8	0
DTXSID80889315	FC(=O)C1(F)C(F)(F)C(F)(F)C(F)(C(F)(F)F)C1(F)F	Cyclopentanecarbonyl fluoride, 1,2,2,3,3,4,5,5-octafluoro-4-(trifluoromethyl)-	1646599-70-3	-8.231	-24.1198	0.196985	0.803015	inact.	Unreliable	0.176407	0.823593	inact.	Unreliable	OTHER_PFAS	Perfluoro PFAA precursors, cyclic	PAFs, cyclic	Inactive	Inactive	Unreliable	-23.6858	-53.3352	-38.5105	Inactive	Inactive	FC(=O)C1(F)C(F)(F)C(C(C1(F)F)(F)F)(F)C(F)(F)F	8	0
DTXSID70510909	FC1=C(Cl)C(F)(F)C(F)(F)C(F)(F)C1(F)F	1-Chloro-2,3,3,4,4,5,5,6,6-nonafluorocyclohex-1-ene	15145-21-8	-7.898	-25.5382	0.196985	0.803015	inact.	Unreliable	0.292284	0.707716	inact.	Unreliable	OTHER_PFAS	Other aliphatics, cyclic	Others, cyclic	Inactive	Inactive	Unreliable	-26.7732	-50.591	-38.6821	Inactive	Inactive	ClC1=C(F)C(F)(F)C(C(C1(F)F)(F)F)(F)F	8	0
DTXSID0059875	FC1(F)C(F)(F)C(F)(F)C(F)(C(F)(F)C1(F)F)S(F)(=O)=O	Cyclohexanesulfonyl fluoride, undecafluoro-	355-03-3	-7.284	-29.5788	0.196985	0.803015	inact.	Unreliable	0.176407	0.823593	inact.	Unreliable	OTHER_PFAS	Perfluoro PFAA precursors, cyclic	PASFs, cyclic	Inactive	Inactive	Unreliable	-32.4659	-42.7736	-37.6198	Inactive	Inactive	FC1(S(=O)(=O)F)C(F)(F)C(F)(F)C(C(C1(F)F)(F)F)(F)F	8	0
DTXSID80893376	FC1(F)C(F)(F)C(F)(F)C(F)(C(Br)=O)C(F)(F)C1(F)F	Perfluorocyclohexanecarbonyl bromide	261761-76-6	-8.031	-26.0777	0.196985	0.803015	inact.	Unreliable	0.176407	0.823593	inact.	Unreliable	OTHER_PFAS	Other aliphatics, cyclic	Others, cyclic	Inactive	Inactive	Unreliable	-25.5401	-49.5473	-37.5437	Inactive	Inactive	BrC(=O)C1(F)C(F)(F)C(F)(F)C(C(C1(F)F)(F)F)(F)F	8	0
DTXSID40501349	FC1=C(C(F)(F)C1(F)F)C1(F)C(F)(F)C(F)(F)C1(F)F	1',2,2',2',3,3,3',3',4,4,4',4'-Dodecafluoro[1,1'-bi(cyclobutan)]-1-ene	68252-06-2	-8.073	-25.9228	0.196985	0.803015	inact.	Unreliable	0.176407	0.823593	inact.	Unreliable	OTHER_PFAS	Non-PFAA perfluoroalkyls, cyclic	PFAenes, cyclic	Inactive	Inactive	Unreliable	-25.1507	-49.8469	-37.4988	Inactive	Inactive	FC1=C(C2(F)C(F)(F)C(C2(F)F)(F)F)C(C1(F)F)(F)F	8	0
DTXSID6060341	FC(F)(F)C(F)(F)N1C(F)(F)C(F)(F)C(F)(F)C(F)(F)C1(F)F	Piperidine, 2,2,3,3,4,4,5,5,6,6-decafluoro-1-(pentafluoroethyl)-	564-11-4	-7.501	-29.8861	0.196985	0.803015	inact.	Unreliable	0.176407	0.823593	inact.	Unreliable	OTHER_PFAS	Other aliphatics, cyclic	Others, cyclic	Inactive	Inactive	Unreliable	-30.454	-42.1791	-36.3166	Inactive	Inactive	FC(C(N1C(F)(F)C(F)(F)C(C(C1(F)F)(F)F)(F)F)(F)F)(F)F	8	0
DTXSID90173474	FC1(F)OC(F)(F)C(F)(F)C(F)(F)C(F)(F)C(F)(F)C(F)(F)C1(F)F	Oxonane, hexadecafluoro-	1978-24-1	-7.818	-28.258	0.196985	0.803015	inact.	Unreliable	0.176407	0.823593	inact.	Unreliable	OTHER_PFAS	Other aliphatics, cyclic	Others, cyclic	Inactive	Inactive	Unreliable	-27.5149	-45.329	-36.422	Inactive	Inactive	FC1(F)OC(F)(F)C(F)(F)C(C(C(C(C1(F)F)(F)F)(F)F)(F)F)(F)F	8	0
DTXSID601006972	FC(F)(F)C1(F)C(F)(F)C(F)(F)C(F)(N2C(F)(F)C(F)(F)C(F)(F)C(F)(F)C2(F)F)C(F)(F)C1(F)F	1-[1,2,2,3,3,4,5,5,6,6-Decafluoro-4-(trifluoromethyl)cyclohexyl]-2,2,3,3,4,4,5,5,6,6-decafluoropiperidine	86630-50-4	-8.344	-25.6019	0.196985	0.803015	inact.	Unreliable	0.176407	0.823593	inact.	Unreliable	OTHER_PFAS	Other aliphatics, cyclic	Others, cyclic	Inactive	Inactive	Unreliable	-22.6381	-50.4678	-36.5529	Inactive	Inactive	FC1(N2C(F)(F)C(F)(F)C(C(C2(F)F)(F)F)(F)F)C(F)(F)C(F)(F)C(C(C1(F)F)(F)F)(F)C(F)(F)F	8	0
DTXSID80401197	COC1=C(Cl)C(F)(F)C(F)(F)C1(F)F	1-Chloro-3,3,4,4,5,5-hexafluoro-2-methoxycyclopentene	336-34-5	-7.785	-28.1892	0.196985	0.803015	inact.	Unreliable	0.176407	0.823593	inact.	Unreliable	OTHER_PFAS	Other aliphatics, cyclic	Others, cyclic	Inactive	Inactive	Unreliable	-27.8209	-45.4621	-36.6415	Inactive	Inactive	COC1=C(Cl)C(C(C1(F)F)(F)F)(F)F	8	0
DTXSID50601122	FC(F)(F)C1(F)C(F)(F)C(F)(F)C(F)(F)C(F)(F)C1(C(F)(F)F)C(F)(F)F	1,1,2,2,3,3,4,4,5-Nonafluoro-5,6,6-tris(trifluoromethyl)cyclohexane	73196-05-1	-7.335	-30.3233	0.196985	0.803015	inact.	Unreliable	0.176407	0.823593	inact.	Unreliable	OTHER_PFAS	Non-PFAA perfluoroalkyls, cyclic	PFAs, cyclic	Inactive	Inactive	Unreliable	-31.9931	-41.3333	-36.6632	Inactive	Inactive	FC(C1(F)C(C(F)(F)F)(C(F)(F)F)C(F)(F)C(C(C1(F)F)(F)F)(F)F)(F)F	8	0
DTXSID90277906	FC(F)(F)C1(F)C(F)(F)C(F)(F)C(F)(C(F)(F)F)C(F)(F)C1(F)F	1,1,2,2,3,4,4,5,5,6-Decafluoro-3,6-bis(trifluoromethyl)cyclohexane	374-77-6	-7.676	-28.5219	0.196985	0.803015	inact.	Unreliable	0.176407	0.823593	inact.	Unreliable	OTHER_PFAS	Non-PFAA perfluoroalkyls, cyclic	PFAs, cyclic	Inactive	Inactive	Unreliable	-28.8315	-44.8184	-36.825	Inactive	Inactive	FC(C1(F)C(F)(F)C(F)(F)C(C(C1(F)F)(F)F)(F)C(F)(F)F)(F)F	8	0
DTXSID60520390	FC1(F)OC2(OC1(F)F)C(F)(F)C(F)(F)C(F)(F)C2(F)F	2,2,3,3,6,6,7,7,8,8,9,9-Dodecafluoro-1,4-dioxaspiro[4.4]nonane	87901-77-7	-7.47	-28.8159	0.196985	0.803015	inact.	Unreliable	0.176407	0.823593	inact.	Unreliable	OTHER_PFAS	Other aliphatics, cyclic	Others, cyclic	Inactive	Inactive	Unreliable	-30.7414	-44.2496	-37.4955	Inactive	Inactive	FC1(F)OC2(OC1(F)F)C(F)(F)C(C(C2(F)F)(F)F)(F)F	8	0
DTXSID10703075	FC(F)(F)C1(C(F)(F)F)C(F)(F)C(F)(F)C(F)(F)C(F)(F)C1(C(F)(F)F)C(F)(F)F	1,1,2,2,3,3,4,4-Octafluoro-5,5,6,6-tetrakis(trifluoromethyl)cyclohexane	74903-98-3	-7.037	-30.9955	0.196985	0.803015	inact.	Unreliable	0.176407	0.823593	inact.	Unreliable	OTHER_PFAS	Non-PFAA perfluoroalkyls, cyclic	PFAs, cyclic	Inactive	Inactive	Unreliable	-34.756	-40.0327	-37.3944	Inactive	Inactive	FC(C1(C(F)(F)F)C(C(F)(F)F)(C(F)(F)F)C(F)(F)C(C(C1(F)F)(F)F)(F)F)(F)F	8	0
DTXSID20880583	FC(F)(F)C1(F)C(F)(F)C(F)(F)C(F)(F)C(F)(F)C1(C(F)(F)F)S(F)(=O)=O	Cyclohexanesulfonyl fluoride, nonafluorobis(trifluoromethyl)-	68156-00-3	-7.153	-30.6644	0.212546	0.787454	inact.	Unreliable	0.176407	0.823593	inact.	Unreliable	OTHER_PFAS	Perfluoro PFAA precursors, cyclic	PASFs, cyclic	Inactive	Inactive	Unreliable	-33.6805	-40.6733	-37.1769	Inactive	Inactive	FC(C1(F)C(F)(F)C(F)(F)C(C(C1(C(F)(F)F)S(=O)(=O)F)(F)F)(F)F)(F)F	8	0
DTXSID90526567	FC(F)(F)C1=C(C(F)(F)F)C(F)(F)C(F)(F)C1(F)F	3,3,4,4,5,5-Hexafluoro-1,2-bis(trifluoromethyl)cyclopent-1-ene	34649-46-2	-7.973	-26.7932	0.196985	0.803015	inact.	Unreliable	0.176407	0.823593	inact.	Unreliable	OTHER_PFAS	Non-PFAA perfluoroalkyls, cyclic	PFAenes, cyclic	Inactive	Inactive	Unreliable	-26.0778	-48.163	-37.1204	Inactive	Inactive	FC(C1=C(C(F)(F)F)C(C(C1(F)F)(F)F)(F)F)(F)F	8	0
DTXSID30510945	FC1(F)C(Cl)=C(C#N)C(F)(F)C(F)(F)C1(F)F	2-Chloro-3,3,4,4,5,5,6,6-octafluorocyclohex-1-ene-1-carbonitrile	84439-72-5	-8.327	-25.169	0.196985	0.803015	inact.	Unreliable	0.176407	0.823593	inact.	Unreliable	OTHER_PFAS	Other aliphatics, cyclic	Others, cyclic	Inactive	Inactive	Unreliable	-22.7957	-51.3053	-37.0505	Inactive	Inactive	N#CC1=C(Cl)C(F)(F)C(C(C1(F)F)(F)F)(F)F	8	0
DTXSID50880612	FC(F)(F)C1(F)C(F)(F)C(F)(F)C(F)(F)C(F)(F)C1(F)S(F)(=O)=O	Cyclohexanesulfonyl fluoride, decafluoro(trifluoromethyl)-	68318-34-3	-7.694	-31.9757	0.212546	0.787454	inact.	Unreliable	0.176407	0.823593	inact.	Unreliable	OTHER_PFAS	Perfluoro PFAA precursors, cyclic	PASFs, cyclic	Inactive	Inactive	Unreliable	-28.6646	-38.1363	-33.4005	Inactive	Inactive	FC(C1(F)C(F)(F)C(F)(F)C(C(C1(F)S(=O)(=O)F)(F)F)(F)F)(F)F	8	0
DTXSID50945174	CCOC1=C(F)C(F)(F)C(F)(F)C(F)(F)C1(F)F	1-Ethoxy-2,3,3,4,4,5,5,6,6-nonafluorocyclohex-1-ene	2251-83-4	-8.547	-27.8914	0.196985	0.803015	inact.	Unreliable	0.176407	0.823593	inact.	Unreliable	OTHER_PFAS	Other aliphatics, cyclic	Others, cyclic	Inactive	Inactive	Unreliable	-20.7559	-46.0383	-33.3971	Inactive	Inactive	CCOC1=C(F)C(F)(F)C(C(C1(F)F)(F)F)(F)F	8	0
DTXSID50880995	FC(F)(F)C(F)(F)OC1(F)OC(F)(C(F)(F)F)C(F)(F)OC1(F)C(F)(F)F	2,2,3,5,6-Pentafluoro-5-(pentafluoroethoxy)-3,6-bis(trifluoromethyl)-1,4-dioxane	84041-66-7	-7.657	-36.9597	0.242505	0.757495	inact.	Unreliable	0.176407	0.823593	inact.	Unreliable	OTHER_PFAS	Other aliphatics, cyclic	Others, cyclic	Inactive	Inactive	Unreliable	-29.0076	-28.4938	-28.7507	Inactive	Inactive	FC(C(F)(F)F)(OC1(F)OC(F)(C(F)(F)F)C(OC1(F)C(F)(F)F)(F)F)F	8	0
DTXSID40953006	FC(F)(F)C(F)(F)N(C(F)(F)C(F)(F)F)C1(F)C(F)(F)C(F)(F)C(F)(F)C(F)(F)C1(F)F	1,2,2,3,3,4,4,5,5,6,6-Undecafluoro-N,N-bis(pentafluoroethyl)cyclohexan-1-amine	308-95-2	-8.134	-34.3914	0.196985	0.803015	inact.	Unreliable	0.176407	0.823593	inact.	Unreliable	OTHER_PFAS	Other aliphatics, cyclic	Others, cyclic	Inactive	Inactive	Unreliable	-24.5851	-33.4627	-29.0239	Inactive	Inactive	FC(C(N(C1(F)C(F)(F)C(F)(F)C(C(C1(F)F)(F)F)(F)F)C(C(F)(F)F)(F)F)(F)F)(F)F	8	0
DTXSID70631441	FC(F)(F)C(F)(F)C(F)(F)C1(F)C(F)(F)OC(F)(F)C(F)(F)C1(F)F	2,2,3,3,4,4,5,6,6-Nonafluoro-5-(heptafluoropropyl)oxane	801-26-3	-8.295	-33.3256	0.196985	0.803015	inact.	Unreliable	0.176407	0.823593	inact.	Unreliable	OTHER_PFAS	Other aliphatics, cyclic	Others, cyclic	Inactive	Inactive	Unreliable	-23.0924	-35.5247	-29.3085	Inactive	Inactive	FC(C(C(C1(F)C(F)(F)OC(C(C1(F)F)(F)F)(F)F)(F)F)(F)F)(F)F	8	0
DTXSID10430859	FC1=C(F)C(F)=C(F)C2=C1C(F)(F)C(F)(F)C2(F)F	1,1,2,2,3,3,4,5,6,7-Decafluoro-2,3-dihydro-1H-indene	1736-47-6	-8.92	-30.07	0.196985	0.803015	inact.	Unreliable	0.176407	0.823593	inact.	Unreliable	OTHER_PFAS	Side-chain aromatics	Others	Inactive	Inactive	Unreliable	-17.2976	-41.8233	-29.5605	Inactive	Inactive	Fc1c(F)c(F)c(c2c1C(F)(F)C(C2(F)F)(F)F)F	8	0
DTXSID10539058	FC1(F)N2C(F)(C(F)(F)C(F)(F)C1(F)F)C(F)(F)C(F)(F)C(F)(F)C(F)(F)C2(F)F	1,1,2,2,3,3,4,4,6,6,7,7,8,8,9,9,10,10,10a-Nonadecafluorodecahydropyrido[1,2-a]azepine	95827-25-1	-7.996	-34.4272	0.196985	0.803015	inact.	Unreliable	0.176407	0.823593	inact.	Unreliable	OTHER_PFAS	Other aliphatics, cyclic	Others, cyclic	Inactive	Inactive	Unreliable	-25.8646	-33.3934	-29.629	Inactive	Inactive	FC1(F)C(F)(F)C(F)(F)C(N2C1(F)C(F)(F)C(F)(F)C(C(C2(F)F)(F)F)(F)F)(F)F	8	0
DTXSID40880161	FC(F)(F)C(F)(F)C(F)(F)C(F)(F)C1(F)C(F)(F)OC(F)(F)C1(F)F	Furan, 2,2,3,3,4,5,5-heptafluorotetrahydro-4-(nonafluorobutyl)-	646-85-5	-8.424	-31.7689	0.196985	0.803015	inact.	Unreliable	0.176407	0.823593	inact.	Unreliable	OTHER_PFAS	Other aliphatics, cyclic	Others, cyclic	Inactive	Inactive	Unreliable	-21.8963	-38.5364	-30.2164	Inactive	Inactive	FC(C(C(C1(F)C(F)(F)OC(C1(F)F)(F)F)(F)F)(F)F)(C(F)(F)F)F	8	0
DTXSID80880584	[K+].[O-]S(=O)(=O)C1(C(F)(F)F)C(F)(F)C(F)(F)C(F)(F)C(F)(F)C1(F)C(F)(F)F	Cyclohexanesulfonic acid, nonafluorobis(trifluoromethyl)-, potassium salt (1:1)	68156-01-4	-7.16	-37.8081	0.212546	0.787454	inact.	Unreliable	0.176407	0.823593	inact.	reliable	OTHER_PFAS	PFAAs, cyclic	PFSAs, cyclic	Inactive	Inactive	Unreliable	-33.6156	-26.8524	-30.234	Inactive	Inactive	FC(C1(F)C(F)(F)C(F)(F)C(C(C1(C(F)(F)F)S(=O)(=O)O)(F)F)(F)F)(F)F	8	0
DTXSID00178152	FC1=C(OCC(F)(F)F)C(F)(F)C(F)(F)C(F)(F)C1(F)F	Cyclohexene, 1-(2,2,2-trifluoroethoxy)nonafluoro-	2356-01-06	-8.117	-33.0112	0.196985	0.803015	inact.	Unreliable	0.176407	0.823593	inact.	Unreliable	OTHER_PFAS	Other aliphatics, cyclic	Others, cyclic	Inactive	Inactive	Unreliable	-24.7427	-36.133	-30.4378	Inactive	Inactive	FC1=C(OCC(F)(F)F)C(F)(F)C(C(C1(F)F)(F)F)(F)F	8	0
DTXSID30580360	FC(F)(F)C1(C(F)(F)F)C(F)(F)C(F)(F)C2(F)C(F)(F)C(F)(F)C(F)(F)C1(C(F)(F)F)C2(F)F	1,2,2,3,3,4,4,7,7,8,8,9,9-Tridecafluoro-5,6,6-tris(trifluoromethyl)bicyclo[3.3.1]nonane	67711-54-0	-8.343	-35.5755	0.212546	0.787454	inact.	Unreliable	0.176407	0.823593	inact.	Unreliable	OTHER_PFAS	Non-PFAA perfluoroalkyls, cyclic	PFAs, cyclic	Inactive	Inactive	Unreliable	-22.6473	-31.1718	-26.9096	Inactive	Inactive	FC(C12C(C(F)(F)F)(C(F)(F)F)C(F)(F)C(C(C2(F)F)(C(C(C1(F)F)(F)F)(F)F)F)(F)F)(F)F	8	0
DTXSID50177978	FC1=C(F)C2=C(C(F)=C1F)C(F)(F)C(F)(F)C(F)(F)C2(F)F	Perfluorotetralin	2342-07-06	-9.003	-32.3776	0.196985	0.803015	inact.	Unreliable	0.176407	0.823593	inact.	Unreliable	OTHER_PFAS	Side-chain aromatics	Others	Inactive	Inactive	Unreliable	-16.5281	-37.3588	-26.9434	Inactive	Inactive	Fc1c(F)c(F)c(c2c1C(F)(F)C(C(C2(F)F)(F)F)(F)F)F	8	0
DTXSID70233868	FC(F)(F)C(C(F)(F)F)(C(F)(F)F)C1(F)C(F)(F)C(F)(F)C(F)(F)C(F)(F)C1(F)F	Perfluoro tert-butylcyclohexane	84808-64-0	-8.318	-35.4257	0.196985	0.803015	inact.	Unreliable	0.176407	0.823593	inact.	Unreliable	OTHER_PFAS	Non-PFAA perfluoroalkyls, cyclic	PFAs, cyclic	Inactive	Inactive	Unreliable	-22.8791	-31.4616	-27.1704	Inactive	Inactive	FC(C(C1(F)C(F)(F)C(F)(F)C(C(C1(F)F)(F)F)(F)F)(C(F)(F)F)C(F)(F)F)(F)F	8	0
DTXSID4051372	OP(O)(=O)OCC1(F)C(F)(F)C(F)(F)C(F)(F)C(F)(F)C1(F)F	Undecafluorocyclohexanemethanol dihydrogen phosphate	32582-74-4	-8.105	-35.3588	0.196985	0.803015	inact.	Unreliable	0.176407	0.823593	inact.	Unreliable	OTHER_PFAS	Other aliphatics, cyclic	Others, cyclic	Inactive	Inactive	Unreliable	-24.854	-31.591	-28.2225	Inactive	Inactive	FC1(COP(=O)(O)O)C(F)(F)C(F)(F)C(C(C1(F)F)(F)F)(F)F	8	0
DTXSID20556913	FC(F)(F)C(F)(F)C(F)(F)N1C(F)(F)C(F)(F)OC(F)(F)C1(F)F	2,2,3,3,5,5,6,6-Octafluoro-4-(heptafluoropropyl)morpholine	1704-69-4	-8.312	-34.4249	0.196985	0.803015	inact.	Unreliable	0.176407	0.823593	inact.	Unreliable	OTHER_PFAS	Other aliphatics, cyclic	Others, cyclic	Inactive	Inactive	Unreliable	-22.9348	-33.3979	-28.1663	Inactive	Inactive	FC(C(C(N1C(F)(F)C(F)(F)OC(C1(F)F)(F)F)(F)F)(F)F)(F)F	8	0
DTXSID20663070	FC(F)(F)C(F)(F)C1(F)C(F)(F)C(F)(F)C(F)(F)C(F)(F)C1(C(F)(F)F)C(F)(F)F	1,1,2,2,3,3,4,4,5-Nonafluoro-5-(pentafluoroethyl)-6,6-bis(trifluoromethyl)cyclohexane	144898-38-4	-7.801	-34.4362	0.196985	0.803015	inact.	Unreliable	0.176407	0.823593	inact.	Unreliable	OTHER_PFAS	Non-PFAA perfluoroalkyls, cyclic	PFAs, cyclic	Inactive	Inactive	Unreliable	-27.6725	-33.376	-30.5243	Inactive	Inactive	FC(C(C1(F)C(F)(F)C(F)(F)C(C(C1(C(F)(F)F)C(F)(F)F)(F)F)(F)F)(F)F)(F)F	8	0
DTXSID10539699	NC1=CC=CC2=C1C(F)(F)C(F)(F)C2(F)F	1,1,2,2,3,3-Hexafluoro-2,3-dihydro-1H-inden-4-amine	63002-46-0	-9.254	-27.393	0.212546	0.787454	inact.	reliable	0.176407	0.823593	inact.	Unreliable	OTHER_PFAS	Side-chain aromatics	Others	Inactive	Inactive	Unreliable	-14.2009	-47.0025	-30.6017	Inactive	Inactive	Nc1cccc2c1C(F)(F)C(C2(F)F)(F)F	8	0
DTXSID80880125	FC(F)(F)C(F)(F)C(F)(F)C1(F)OC(F)(F)C(F)(F)C(F)(F)C1(F)F	2,2,3,3,4,4,5,5,6-Nonafluoro-6-(heptafluoropropyl)tetrahydro-2H-pyran	335-35-3	-7.945	-31.9512	0.196985	0.803015	inact.	Unreliable	0.176407	0.823593	inact.	Unreliable	OTHER_PFAS	Other aliphatics, cyclic	Others, cyclic	Inactive	Inactive	Unreliable	-26.3374	-38.1837	-32.2606	Inactive	Inactive	FC(C(C(C1(F)OC(F)(F)C(C(C1(F)F)(F)F)(F)F)(F)F)(F)F)(F)F	8	0
DTXSID90473901	FC1(F)C(=C2C(F)(F)C(F)(F)C(F)(F)C2(F)F)C(F)(F)C1(F)F	Cyclopentane, octafluoro(hexafluorocyclobutylidene)-	74693-91-7	-8.311	-30.0987	0.196985	0.803015	inact.	Unreliable	0.176407	0.823593	inact.	Unreliable	OTHER_PFAS	Non-PFAA perfluoroalkyls, cyclic	PFAenes, cyclic	Inactive	Inactive	Unreliable	-22.944	-41.7678	-32.3559	Inactive	Inactive	FC1(F)C(F)(F)C(=C2C(F)(F)C(C(C2(F)F)(F)F)(F)F)C1(F)F	8	0
DTXSID30506121	FC1(F)C(Cl)=C(I)C(F)(F)C(F)(F)C1(F)F	1-Chloro-3,3,4,4,5,5,6,6-octafluoro-2-iodocyclohex-1-ene	19614-62-1	-8.141	-30.6994	0.196985	0.803015	inact.	Unreliable	0.469785	0.530215	inact.	Unreliable	OTHER_PFAS	Other aliphatics, cyclic	Others, cyclic	Inactive	Inactive	Unreliable	-24.5202	-40.6056	-32.5629	Inactive	Inactive	IC1=C(Cl)C(F)(F)C(C(C1(F)F)(F)F)(F)F	8	0
DTXSID50880950	FC(F)(F)C(C1OC(F)(F)C(F)(F)C1(F)F)(C(F)(F)F)C(F)(F)F	Furan, 2,2,3,3,4,4-hexafluorotetrahydro-5-(2,2,2-trifluoro-1,1-bis(trifluoromethyl)ethyl)-	71302-72-2	-7.93	-31.3605	0.196985	0.803015	inact.	Unreliable	0.176407	0.823593	inact.	Unreliable	OTHER_PFAS	Other aliphatics, cyclic	Others, cyclic	Inactive	Inactive	Unreliable	-26.4765	-39.3266	-32.9015	Inactive	Inactive	FC(C(C(F)(F)F)(C(F)(F)F)C1OC(C(C1(F)F)(F)F)(F)F)(F)F	8	0
DTXSID00448605	FC1=C(C(F)(F)C(F)(F)F)C(F)(F)C(F)(F)C(F)(F)C1(F)F	Cyclohexene, 1,3,3,4,4,5,5,6,6-nonafluoro-2-(pentafluoroethyl)-	80308-96-9	-8.065	-30.5898	0.260496	0.739504	inact.	Unreliable	0.176407	0.823593	inact.	Unreliable	OTHER_PFAS	Non-PFAA perfluoroalkyls, cyclic	PFAenes, cyclic	Inactive	Inactive	Unreliable	-25.2248	-40.8177	-33.0212	Inactive	Inactive	FC1=C(C(C(F)(F)F)(F)F)C(F)(F)C(C(C1(F)F)(F)F)(F)F	8	0
DTXSID90580361	CCCCC1(F)OC(F)(F)C(F)(F)C1(F)F	2-Butyl-2,3,3,4,4,5,5-heptafluorooxolane	76298-23-2	-8.068	-30.3651	0.196985	0.803015	inact.	Unreliable	0.176407	0.823593	inact.	Unreliable	OTHER_PFAS	Other aliphatics, cyclic	Others, cyclic	Inactive	Inactive	Unreliable	-25.197	-41.2524	-33.2247	Inactive	Inactive	CCCCC1(F)OC(C(C1(F)F)(F)F)(F)F	8	0
DTXSID80380039	FC(F)(F)C1(F)C(F)(F)C(F)(C(F)(F)F)C(F)(F)C(F)(C(F)(F)F)C1(F)F	Perfluoro-1,3,5-trimethylcyclohexane	374-76-5	-7.626	-32.4625	0.196985	0.803015	inact.	Unreliable	0.176407	0.823593	inact.	Unreliable	OTHER_PFAS	Non-PFAA perfluoroalkyls, cyclic	PFAs, cyclic	Inactive	Inactive	Unreliable	-29.2951	-37.1945	-33.2448	Inactive	Inactive	FC(C1(F)C(F)(F)C(F)(C(F)(F)F)C(C(C1(F)F)(F)C(F)(F)F)(F)F)(F)F	8	0
DTXSID20532050	FC1(F)N(C(F)(F)C(F)(F)C1(F)F)C1(F)C(F)(F)C(F)(F)C(F)(F)C1(F)F	2,2,3,3,4,4,5,5-Octafluoro-1-(nonafluorocyclopentyl)pyrrolidine	86714-20-7	-7.93	-33.7119	0.196985	0.803015	inact.	Unreliable	0.176407	0.823593	inact.	Unreliable	OTHER_PFAS	Other aliphatics, cyclic	Others, cyclic	Inactive	Inactive	Unreliable	-26.4765	-34.7773	-30.6269	Inactive	Inactive	FC1(N2C(F)(F)C(C(C2(F)F)(F)F)(F)F)C(F)(F)C(C(C1(F)F)(F)F)(F)F	8	0
DTXSID10508825	FC1(F)C2=CC=CC=C2C(F)(F)C1(F)F	1,1,2,2,3,3-Hexafluoro-2,3-dihydro-1H-indene	2338-64-9	-8.769	-29.4043	0.196985	0.803015	inact.	Unreliable	0.176407	0.823593	inact.	Unreliable	OTHER_PFAS	Side-chain aromatics	Others	Inactive	Inactive	Unreliable	-18.6977	-43.1113	-30.9045	Inactive	Inactive	FC1(F)c2ccccc2C(C1(F)F)(F)F	8	0
DTXSID50515856	FC(F)(F)C(F)(F)C(F)(F)C1(F)C(F)(F)C(F)(F)C(F)(F)C(F)(F)C1(F)F	Undecafluoro(heptafluoropropyl)cyclohexane	374-59-4	-8.049	-32.8401	0.196985	0.803015	inact.	Unreliable	0.248223	0.751777	inact.	Unreliable	OTHER_PFAS	Non-PFAA perfluoroalkyls, cyclic	PFAs, cyclic	Inactive	Inactive	Unreliable	-25.3732	-36.464	-30.9186	Inactive	Inactive	FC(C(C(C1(F)C(F)(F)C(F)(F)C(C(C1(F)F)(F)F)(F)F)(F)F)(F)F)(F)F	8	0
DTXSID60871632	FC(F)(F)C(F)(F)C(F)(F)C(F)(F)C1(F)OC(F)(F)C(F)(F)C1(F)F	2,2,3,3,4,4,5-Heptafluorotetrahydro-5-(nonafluorobutyl)furan	335-36-4	-8.017	-32.9471	0.196985	0.803015	inact.	Unreliable	0.248223	0.751777	inact.	Unreliable	COMMERICIAL_IMPORTANT	Other aliphatics, cyclic	Others, cyclic	Inactive	Inactive	Unreliable	-25.6699	-36.257	-30.9634	Inactive	Inactive	FC(C(C(C1(F)OC(C(C1(F)F)(F)F)(F)F)(F)F)(F)F)(C(F)(F)F)F	8	0
DTXSID10896375	FC(F)(F)C(F)(F)C1(OC1(C(F)(F)F)C(F)(F)F)C(F)(C(F)(F)F)C(F)(F)F	2-(1,1,1,2,3,3,3-Heptafluoropropan-2-yl)-2-(pentafluoroethyl)-3,3-bis(trifluoromethyl)oxirane	103697-21-8	-7.672	-34.5145	0.196985	0.803015	inact.	Unreliable	0.248223	0.751777	inact.	Unreliable	OTHER_PFAS	Other aliphatics, cyclic	Others, cyclic	Inactive	Inactive	Unreliable	-28.8686	-33.2245	-31.0465	Inactive	Inactive	FC(C1(OC1(C(F)(F)F)C(F)(F)F)C(C(F)(F)F)(C(F)(F)F)F)(C(F)(F)F)F	8	0
DTXSID40851497	FC(F)(F)C(F)(F)C(F)(F)N1C(F)(F)C(F)(F)C(F)(F)C(F)(F)C1(F)F	2,2,3,3,4,4,5,5,6,6-Decafluoro-1-(heptafluoropropyl)piperidine	599-06-4	-7.878	-33.4854	0.196985	0.803015	inact.	Unreliable	0.176407	0.823593	inact.	Unreliable	OTHER_PFAS	Other aliphatics, cyclic	Others, cyclic	Inactive	Inactive	Unreliable	-26.9586	-35.2155	-31.0871	Inactive	Inactive	FC(C(C(N1C(F)(F)C(F)(F)C(C(C1(F)F)(F)F)(F)F)(F)F)(F)F)(F)F	8	0
DTXSID90880590	FC(F)(F)C(F)(F)C1(F)C(F)(F)C(F)(F)C(F)(C(F)(F)C1(F)F)S(F)(=O)=O	Cyclohexanesulfonyl fluoride, decafluoro(1,1,2,2,2-pentafluoroethyl)-	68156-06-9	-7.778	-33.7486	0.196985	0.803015	inact.	Unreliable	0.176407	0.823593	inact.	Unreliable	OTHER_PFAS	Perfluoro PFAA precursors, cyclic	PASFs, cyclic	Inactive	Inactive	Unreliable	-27.8858	-34.7063	-31.296	Inactive	Inactive	FC(C1(F)C(F)(F)C(F)(F)C(C(C1(F)F)(F)F)(F)S(=O)(=O)F)(C(F)(F)F)F	8	0
DTXSID30824711	FC(F)(F)C1(F)C(F)(F)C(F)(F)C2(F)C(F)(F)C(F)(F)C(F)(F)C1(C(F)(F)F)C2(F)F	1,2,2,3,3,4,4,6,7,7,8,8,9,9-Tetradecafluoro-5,6-bis(trifluoromethyl)bicyclo[3.3.1]nonane	75108-51-9	-8.105	-32.1971	0.212546	0.787454	inact.	Unreliable	0.176407	0.823593	inact.	Unreliable	OTHER_PFAS	Non-PFAA perfluoroalkyls, cyclic	PFAs, cyclic	Inactive	Inactive	Unreliable	-24.854	-37.708	-31.281	Inactive	Inactive	FC(C12C(F)(C(F)(F)F)C(F)(F)C(C(C2(F)F)(C(C(C1(F)F)(F)F)(F)F)F)(F)F)(F)F	8	0
DTXSID50659926	[Li+].FC1(F)C(F)(F)S(=O)(=O)[N-]S(=O)(=O)C1(F)F	Lithium 4,4,5,5,6,6-hexafluoro-1,1,3,3-tetraoxo-1lambda~6~,3lambda~6~,2-dithiazinan-2-ide	189217-62-7	-5.283	-25.416	0.196985	0.803015	inact.	Unreliable	0.176407	0.823593	inact.	Unreliable	OTHER_PFAS	Other aliphatics, cyclic	PASF-based substances, cyclic	Inactive	Inactive	Unreliable	-51.0183	-50.8275	-50.9229	Inactive	Inactive	FC1(F)C(F)(F)S(=O)(=O)NS(=O)(=O)C1(F)F	8	0
DTXSID7074329	FC1(F)OC(F)(F)C(F)(F)C1(F)F	Perfluoro(oxacyclopentane)	773-14-8	-6.629	-18.1282	0.196985	0.803015	inact.	Unreliable	0.176407	0.823593	inact.	Unreliable	COMMERICIAL_IMPORTANT	Other aliphatics, cyclic	Others, cyclic	Inactive	Inactive	Unreliable	-38.5388	-64.9272	-51.733	Inactive	Inactive	FC1(F)OC(C(C1(F)F)(F)F)(F)F	8	0
DTXSID90191037	FC1(F)C(=O)OC(=O)C(F)(F)C1(F)F	Perfluoroglutaric anhydride	376-68-1	-6.277	-18.6291	0.196985	0.803015	inact.	Unreliable	0.176407	0.823593	inact.	Unreliable	OTHER_PFAS	Other aliphatics, cyclic	PACF-based substances, cyclic	Inactive	Inactive	Unreliable	-41.8024	-63.9581	-52.8803	Inactive	Inactive	O=C1OC(=O)C(C(C1(F)F)(F)F)(F)F	8	0
DTXSID70631345	FC(F)(F)N1C(F)(F)C(F)(F)C1(F)F	2,2,3,3,4,4-Hexafluoro-1-(trifluoromethyl)azetidine	16276-23-6	-5.357	-21.8879	0.196985	0.803015	inact.	Unreliable	0.176407	0.823593	inact.	Unreliable	OTHER_PFAS	Other aliphatics, cyclic	Others, cyclic	Inactive	Inactive	Unreliable	-50.3322	-57.6533	-53.9928	Inactive	Inactive	FC(N1C(F)(F)C(C1(F)F)(F)F)(F)F	8	0
DTXSID00620126	FC1(F)CC(F)(F)C1(F)F	1,1,2,2,3,3-Hexafluorocyclobutane	55101-70-7	-6.59	-15.7583	0.196985	0.803015	inact.	Unreliable	0.176407	0.823593	inact.	Unreliable	OTHER_PFAS	Other aliphatics, cyclic	Others, cyclic	Inactive	Inactive	Unreliable	-38.9004	-69.5123	-54.2063	Inactive	Inactive	FC1(F)C(F)(F)CC1(F)F	8	0
DTXSID90502609	FC1(F)OC(=O)C(F)(F)C1(F)F	3,3,4,4,5,5-Hexafluorooxolan-2-one	702-35-2	-6.258	-16.3819	0.196985	0.803015	inact.	Unreliable	0.176407	0.823593	inact.	Unreliable	OTHER_PFAS	Other aliphatics, cyclic	Others, cyclic	Inactive	Inactive	Unreliable	-41.9786	-68.3058	-55.1422	Inactive	Inactive	O=C1OC(C(C1(F)F)(F)F)(F)F	8	0
DTXSID10880173	Cl.FC1(F)CNCC1(F)F	3,3,4,4-Tetrafluoropyrrolidine Hydrochloride	1810-13-5	-5.892	-17.7182	0.196985	0.803015	inact.	Unreliable	0.176407	0.823593	inact.	Unreliable	OTHER_PFAS	Other aliphatics, cyclic	Others, cyclic	Inactive	Inactive	Unreliable	-45.3719	-65.7205	-55.5462	Inactive	Inactive	FC1(F)CNCC1(F)F	8	0
DTXSID2073229	FC1=C(F)C(F)(F)C1(F)F	Hexafluorocyclobutene	697-11-0	-6.285	-15.6104	0.196985	0.803015	inact.	Unreliable	0.176407	0.823593	inact.	Unreliable	OTHER_PFAS	Non-PFAA perfluoroalkyls, cyclic	PFAenes, cyclic	Inactive	Inactive	Unreliable	-41.7282	-69.7984	-55.7633	Inactive	Inactive	FC1=C(F)C(C1(F)F)(F)F	8	0
DTXSID10461880	FC1(F)C=CC(F)(F)C1(F)F	1H,2H-Hexafluorocyclopentene	1005-73-8	-7.117	-19.7834	0.196985	0.803015	inact.	Unreliable	0.176407	0.823593	inact.	Unreliable	OTHER_PFAS	Other aliphatics, cyclic	Others, cyclic	Inactive	Inactive	Unreliable	-34.0143	-61.7249	-47.8696	Inactive	Inactive	FC1(F)C(F)(F)C=CC1(F)F	8	0
DTXSID201002904	FC1C(F)C(F)(F)C(F)(F)C1(F)F	1,1,2,2,3,3,4,5-Octafluorocyclopentane	828-35-3	-7.183	-19.4125	0.196985	0.803015	inact.	Unreliable	0.176407	0.823593	inact.	Unreliable	OTHER_PFAS	Other aliphatics, cyclic	Others, cyclic	Inactive	Inactive	Unreliable	-33.4024	-62.4425	-47.9224	Inactive	Inactive	FC1C(F)C(C(C1(F)F)(F)F)(F)F	8	0
DTXSID50880218	FC1CC(F)(F)C(F)(F)C1(F)F	1H,1H,2H-Perfluorocyclopentane	15290-77-4	-7.166	-19.3984	0.196985	0.803015	inact.	Unreliable	0.176407	0.823593	inact.	Unreliable	COMMERICIAL_IMPORTANT	Other aliphatics, cyclic	Others, cyclic	Inactive	Inactive	Unreliable	-33.56	-62.4698	-48.0149	Inactive	Inactive	FC1CC(C(C1(F)F)(F)F)(F)F	8	0
DTXSID7073193	FC1=C(F)C(F)(F)C(F)(F)C1(F)F	Octafluorocyclopentene	559-40-0	-7.069	-19.6061	0.196985	0.803015	inact.	Unreliable	0.176407	0.823593	inact.	Unreliable	COMMERICIAL_IMPORTANT	Non-PFAA perfluoroalkyls, cyclic	PFAenes, cyclic	Inactive	Inactive	Unreliable	-34.4593	-62.0679	-48.2636	Inactive	Inactive	FC1=C(F)C(C(C1(F)F)(F)F)(F)F	8	0
DTXSID20461619	FC1(F)CC(F)(F)C(F)(F)C1(F)F	Octafluorocyclopentane	139064-01-0	-7.109	-19.2758	0.196985	0.803015	inact.	Unreliable	0.176407	0.823593	inact.	Unreliable	OTHER_PFAS	Other aliphatics, cyclic	Others, cyclic	Inactive	Inactive	Unreliable	-34.0885	-62.7069	-48.3977	Inactive	Inactive	FC1(F)CC(C(C1(F)F)(F)F)(F)F	8	0
DTXSID10451221	FC1(F)CCC(F)(F)C1(F)F	1,1,2,2,3,3-hexafluorocyclopentane	123768-18-3	-7.088	-18.625	0.196985	0.803015	inact.	Unreliable	0.176407	0.823593	inact.	Unreliable	OTHER_PFAS	Other aliphatics, cyclic	Others, cyclic	Inactive	Inactive	Unreliable	-34.2832	-63.9661	-49.1246	Inactive	Inactive	FC1(F)C(F)(F)CCC1(F)F	8	0
DTXSID90194902	FC1(F)C(F)(F)C(F)(F)S(=O)(=O)C1(F)F	Octafluorotetrahydrothiophene 1,1-dioxide	42060-64-0	-6.681	-20.3003	0.196985	0.803015	inact.	Unreliable	0.176407	0.823593	inact.	Unreliable	OTHER_PFAS	Perfluoro PFAA precursors, cyclic	PASFs, cyclic	Inactive	Inactive	Unreliable	-38.0567	-60.7248	-49.3908	Inactive	Inactive	FC1(F)S(=O)(=O)C(C(C1(F)F)(F)F)(F)F	8	0
DTXSID20508513	FC1(F)C(F)(F)C(F)(N=O)C1(F)F	Heptafluoro(nitroso)cyclobutane	2261-41-8	-6.762	-19.6599	0.196985	0.803015	inact.	Unreliable	0.176407	0.823593	inact.	Unreliable	OTHER_PFAS	Other aliphatics, cyclic	Others, cyclic	Inactive	Inactive	Unreliable	-37.3057	-61.9638	-49.6348	Inactive	Inactive	O=NC1(F)C(F)(F)C(C1(F)F)(F)F	8	0
DTXSID70609600	FC1(F)C(F)(F)S(=O)(=O)OS(=O)(=O)C1(F)F	3,3,4,4,5,5-Hexafluoro-1,2lambda~6~,6lambda~6~-oxadithiane-2,2,6,6-tetrone	82727-20-6	-6.138	-22.4614	0.196985	0.803015	inact.	Unreliable	0.176407	0.823593	inact.	Unreliable	OTHER_PFAS	Other aliphatics, cyclic	PASF-based substances, cyclic	Inactive	Inactive	Unreliable	-43.0911	-56.5437	-49.8174	Inactive	Inactive	FC1(F)C(F)(F)S(=O)(=O)OS(=O)(=O)C1(F)F	8	0
DTXSID7059933	FC(F)(F)N1C(F)(F)C(F)(F)OC(F)(F)C1(F)F	Perfluoro(N-methylmorpholine)	382-28-5	-5.623	-26.2889	0.196985	0.803015	inact.	Unreliable	0.176407	0.823593	inact.	Unreliable	COMMERICIAL_IMPORTANT	Other aliphatics, cyclic	Others, cyclic	Inactive	Inactive	Unreliable	-47.866	-49.1386	-48.5023	Inactive	Inactive	FC(N1C(F)(F)C(F)(F)OC(C1(F)F)(F)F)(F)F	8	0
DTXSID6029177	FC(F)(F)C1(F)OC1(F)F	Trifluoro(trifluoromethyl)oxirane	428-59-1	-5.855	-15.6835	0.196985	0.803015	inact.	Unreliable	0.176407	0.823593	inact.	Unreliable	OTHER_PFAS	Other aliphatics, cyclic	Others, cyclic	Inactive	Inactive	Unreliable	-45.715	-69.657	-57.686	Inactive	Inactive	FC(C1(F)OC1(F)F)(F)F	8	0
DTXSID5073907	FC1(F)OC(F)(F)C1(F)F	Oxetane, hexafluoro-	425-82-1	-5.922	-14.497	0.196985	0.803015	inact.	Unreliable	0.176407	0.823593	inact.	Unreliable	OTHER_PFAS	Other aliphatics, cyclic	Others, cyclic	Inactive	Inactive	Unreliable	-45.0938	-71.9525	-58.5232	Inactive	Inactive	FC1(F)C(F)(F)OC1(F)F	8	0
DTXSID10412978	CC12SC(=CC1=C1C(=C3C=C(SC23C)C2CC[N-]CC2)C(F)(F)C(F)(F)C1(F)F)C1CCCCC1	copper(2+) 4-(8-cyclohexyl-4,4,5,5,6,6-hexafluoro-9a,9b-dimethyl-5,6,9a,9b-tetrahydro-4H-indeno[5,4-b:6,7-b']bisthiophen-2-yl)piperidin-1-ideâ€”1,1,1,5,5,5-hexafluoropentane-2,4-diol (1/2/2)	7229-93-8			0.196985	0.803015	inact.	Unreliable	0.279142	0.720858	inact.	Unreliable	OTHER_PFAS	Other aliphatics, cyclic	Others, cyclic	Inactive	Inactive	Unreliable				Inactive	Inactive	CC12SC(=CC1=C1C(=C3C2(C)SC(=C3)C2CCCCC2)C(C(C1(F)F)(F)F)(F)F)C1CCNCC1	8	0
DTXSID6061022	FC1(F)C(=O)OC(=O)C1(F)F	Perfluorosuccinic anhydride	699-30-9	-5.491	-14.8123	0.196985	0.803015	inact.	Unreliable	0.176407	0.823593	inact.	Unreliable	COMMERICIAL_IMPORTANT	Other aliphatics, cyclic	PACF-based substances, cyclic	Inactive	Inactive	Unreliable	-49.0898	-71.3425	-60.2162	Inactive	Inactive	O=C1OC(=O)C(C1(F)F)(F)F	8	0
DTXSID50880152	FC1(F)COC1(F)F	2,2,3,3-Tetrafluorooxetane	765-63-9	-5.084	-14.7802	0.196985	0.803015	inact.	Unreliable	0.176407	0.823593	inact.	Unreliable	OTHER_PFAS	Other aliphatics, cyclic	Others, cyclic	Inactive	Inactive	Unreliable	-52.8634	-71.4046	-62.134	Inactive	Inactive	FC1(F)OCC1(F)F	8	0
DTXSID60169147	FC1(F)SC(F)(F)S1	2,2,4,4-Tetrafluoro-1,3-dithietane	1717-50-6	-4.473	-16.8038	0.196985	0.803015	inact.	Unreliable	0.176407	0.823593	inact.	Unreliable	OTHER_PFAS	Other aliphatics, cyclic	Others, cyclic	Inactive	Inactive	Unreliable	-58.5283	-67.4895	-63.0089	Inactive	Inactive	FC1(F)SC(S1)(F)F	8	0
DTXSID7061017	FC1(F)OS(=O)(=O)C1(F)F	Tetrafluoroethane beta-sultone	697-18-7	-4.499	-16.4084	0.196985	0.803015	inact.	Unreliable	0.176407	0.823593	inact.	Unreliable	COMMERICIAL_IMPORTANT	Other aliphatics, cyclic	Others, cyclic	Inactive	Inactive	Unreliable	-58.2872	-68.2545	-63.2709	Inactive	Inactive	FC1(F)C(F)(F)OS1(=O)=O	8	0
DTXSID3074654	FC1=CC(F)(F)C(F)(F)C1(F)F	Cyclopentene, 1,3,3,4,4,5,5-heptafluoro-	1892-03-1	-7.111	-20.2823	0.196985	0.803015	inact.	Unreliable	0.176407	0.823593	inact.	Unreliable	COMMERICIAL_IMPORTANT	Other aliphatics, cyclic	Others, cyclic	Inactive	Inactive	Unreliable	-34.0699	-60.7597	-47.4148	Inactive	Inactive	FC1=CC(C(C1(F)F)(F)F)(F)F	8	0
DTXSID20880220	FC(F)=C(F)C(F)(F)C1(F)OC1(F)F	4,5-Epoxy-1,1,2,3,3,4,5,5-octafluoropent-1-ene	15453-08-4	-6.976	-20.9898	0.196985	0.803015	inact.	Unreliable	0.176407	0.823593	inact.	Unreliable	OTHER_PFAS	Other aliphatics, cyclic	Others, cyclic	Inactive	Inactive	Unreliable	-35.3216	-59.3909	-47.3562	Inactive	Inactive	FC(=C(C(C1(F)OC1(F)F)(F)F)F)F	8	0
DTXSID50880132	FC(F)(F)C1(F)OC(F)(F)C(F)(F)C(F)(F)C1(F)F	Perfluoro-2-methyloxane	356-47-8	-7.475	-25.0209	0.212546	0.787454	inact.	Unreliable	0.176407	0.823593	inact.	Unreliable	OTHER_PFAS	Other aliphatics, cyclic	Others, cyclic	Inactive	Inactive	Unreliable	-30.6951	-51.5919	-41.1435	Inactive	Inactive	FC(C1(F)OC(F)(F)C(C(C1(F)F)(F)F)(F)F)(F)F	8	0
DTXSID10450638	FC(F)(F)C(F)(F)C(F)(F)OC1(F)C(F)(F)C1(F)F	Cyclopropane, pentafluoro(heptafluoropropoxy)-	131393-36-7	-7.255	-26.05	0.196985	0.803015	inact.	Unreliable	0.176407	0.823593	inact.	Unreliable	OTHER_PFAS	Other aliphatics, cyclic	Others, cyclic	Inactive	Inactive	Unreliable	-32.7348	-49.6008	-41.1678	Inactive	Inactive	FC(C(C(OC1(F)C(C1(F)F)(F)F)(F)F)(F)F)(F)F	8	0
DTXSID5059874	FC(F)(F)C1(F)C(F)(F)C(F)(F)C(F)(F)C(F)(F)C1(F)F	Perfluoromethylcyclohexane	355-02-2	-7.529	-24.7185	0.196985	0.803015	inact.	Unreliable	0.176407	0.823593	inact.	Unreliable	COMMERICIAL_IMPORTANT	Non-PFAA perfluoroalkyls, cyclic	PFAs, cyclic	Inactive	Inactive	Unreliable	-30.1944	-52.1769	-41.1857	Inactive	Inactive	FC1(C(F)(F)F)C(F)(F)C(F)(F)C(C(C1(F)F)(F)F)(F)F	8	0
DTXSID30277501	FC1(F)OC(F)(F)C(F)(F)C(F)(F)C(F)(F)C1(F)F	Dodecafluorooxepane	788-41-0	-7.347	-25.5449	0.196985	0.803015	inact.	Unreliable	0.176407	0.823593	inact.	Unreliable	OTHER_PFAS	Other aliphatics, cyclic	Others, cyclic	Inactive	Inactive	Unreliable	-31.8818	-50.5781	-41.2299	Inactive	Inactive	FC1(F)OC(F)(F)C(C(C(C1(F)F)(F)F)(F)F)(F)F	8	0
DTXSID10701339	FC1(F)CCS(F)(F)(F)(F)C(F)(F)C(F)(F)C1(F)F	1,1,1,1,2,2,3,3,4,4,5,5-Dodecafluoro-1lambda~6~-thiepane	24345-53-7	-7.466	-24.6636	0.196985	0.803015	inact.	Unreliable	0.176407	0.823593	inact.	Unreliable	OTHER_PFAS	Other aliphatics, cyclic	Others, cyclic	Inactive	Inactive	Unreliable	-30.7785	-52.2831	-41.5308	Inactive	Inactive	FC1(F)CCS(C(C(C1(F)F)(F)F)(F)F)(F)(F)(F)F	8	0
DTXSID10170041	COC1=C(F)C(F)(F)C(F)(F)C1(F)F	Cyclopentene, 1-methoxyheptafluoro-	1759-60-0	-7.489	-24.5156	0.196985	0.803015	inact.	Unreliable	0.176407	0.823593	inact.	Unreliable	OTHER_PFAS	Other aliphatics, cyclic	Others, cyclic	Inactive	Inactive	Unreliable	-30.5653	-52.5695	-41.5674	Inactive	Inactive	COC1=C(F)C(C(C1(F)F)(F)F)(F)F	8	0
DTXSID70776866	NC1=C(F)C(=O)C(F)(F)C(F)(F)C1(F)F	3-Amino-2,4,4,5,5,6,6-heptafluorocyclohex-2-en-1-one	1551-64-0	-6.758	-27.9764	0.196985	0.803015	inact.	Unreliable	0.176407	0.823593	inact.	Unreliable	OTHER_PFAS	Other aliphatics, cyclic	Others, cyclic	Inactive	Inactive	Unreliable	-37.3428	-45.8738	-41.6083	Inactive	Inactive	FC1=C(N)C(F)(F)C(C(C1=O)(F)F)(F)F	8	0
DTXSID10538945	FC1(F)C(F)(F)C(F)(F)C(F)(N=O)C1(F)F	Nonafluoro(nitroso)cyclopentane	91816-92-1	-7.071	-26.1084	0.196985	0.803015	inact.	Unreliable	0.176407	0.823593	inact.	Unreliable	OTHER_PFAS	Other aliphatics, cyclic	Others, cyclic	Inactive	Inactive	Unreliable	-34.4408	-49.4879	-41.9643	Inactive	Inactive	O=NC1(F)C(F)(F)C(C(C1(F)F)(F)F)(F)F	8	0
DTXSID70510944	FC1(F)C(Cl)=C(C#N)C(F)(F)C1(F)F	2-Chloro-3,3,4,4,5,5-hexafluorocyclopent-1-ene-1-carbonitrile	84439-71-4	-7.789	-22.4915	0.196985	0.803015	inact.	Unreliable	0.176407	0.823593	inact.	reliable	OTHER_PFAS	Other aliphatics, cyclic	Others, cyclic	Inactive	Inactive	Unreliable	-27.7838	-56.4855	-42.1346	Inactive	Inactive	N#CC1=C(Cl)C(C(C1(F)F)(F)F)(F)F	8	0
DTXSID8074659	FC1=C(F)C(F)(F)C(F)(F)C(F)(F)C1(F)F	Decafluorocyclohexene	355-75-9	-7.512	-23.66	0.196985	0.803015	inact.	Unreliable	0.176407	0.823593	inact.	Unreliable	OTHER_PFAS	Non-PFAA perfluoroalkyls, cyclic	PFAenes, cyclic	Inactive	Inactive	Unreliable	-30.352	-54.2248	-42.2884	Inactive	Inactive	FC1=C(F)C(F)(F)C(C(C1(F)F)(F)F)(F)F	8	0
DTXSID10818330	FC(F)(F)C1(F)C(F)(F)OC(F)(F)C(F)(F)C1(F)F	2,2,3,3,4,4,5,6,6-Nonafluoro-5-(trifluoromethyl)oxane	61340-74-7	-7.493	-25.0281	0.196985	0.803015	inact.	Unreliable	0.176407	0.823593	inact.	Unreliable	OTHER_PFAS	Other aliphatics, cyclic	Others, cyclic	Inactive	Inactive	Unreliable	-30.5282	-51.5779	-41.053	Inactive	Inactive	FC(C1(F)C(F)(F)OC(C(C1(F)F)(F)F)(F)F)(F)F	8	0
DTXSID30794682	FC1(F)C(Cl)C(F)(Cl)C(F)(F)C1(F)F	1,5-Dichloro-1,2,2,3,3,4,4-heptafluorocyclopentane	64470-65-1	-7.876	-24.9339	0.196985	0.803015	inact.	Unreliable	0.176407	0.823593	inact.	Unreliable	OTHER_PFAS	Other aliphatics, cyclic	Others, cyclic	Inactive	Inactive	Unreliable	-26.9772	-51.7602	-39.3687	Inactive	Inactive	ClC1C(F)(Cl)C(C(C1(F)F)(F)F)(F)F	8	0
DTXSID40504259	FC1(F)C(F)(F)C(F)(F)C(F)(C#N)C(F)(F)C1(F)F	1,2,2,3,3,4,4,5,5,6,6-Undecafluorocyclohexane-1-carbonitrile	51579-56-7	-7.945	-24.3815	0.196985	0.803015	inact.	Unreliable	0.176407	0.823593	inact.	Unreliable	OTHER_PFAS	Other aliphatics, cyclic	Others, cyclic	Inactive	Inactive	Unreliable	-26.3374	-52.8289	-39.5832	Inactive	Inactive	N#CC1(F)C(F)(F)C(F)(F)C(C(C1(F)F)(F)F)(F)F	8	0
DTXSID60501189	FC(F)(F)C(F)(F)C(F)(F)C1(F)OC1(F)C(F)(F)F	2,3-Difluoro-2-(heptafluoropropyl)-3-(trifluoromethyl)oxirane	71917-16-3	-7.893	-24.4867	0.196985	0.803015	inact.	Unreliable	0.248223	0.751777	inact.	Unreliable	OTHER_PFAS	Other aliphatics, cyclic	Others, cyclic	Inactive	Inactive	Unreliable	-26.8195	-52.6254	-39.7225	Inactive	Inactive	FC(C(C(C1(F)OC1(F)C(F)(F)F)(F)F)(F)F)(F)F	8	0
DTXSID80459577	FC(=O)C1(F)OC(F)(F)C(F)(F)C(F)(F)C1(F)F	2H-Pyran-2-carbonyl fluoride, 2,3,3,4,4,5,5,6,6-nonafluorotetrahydro-	65601-67-4	-7.937	-24.1072	0.196985	0.803015	inact.	Unreliable	0.176407	0.823593	inact.	Unreliable	OTHER_PFAS	Other aliphatics, cyclic	Others, cyclic	Inactive	Inactive	Unreliable	-26.4116	-53.3596	-39.8856	Inactive	Inactive	FC(=O)C1(F)OC(F)(F)C(C(C1(F)F)(F)F)(F)F	8	0
DTXSID90520388	FC(F)(F)OC1(F)C(F)(F)C(F)(F)C(F)(F)C1(F)F	Nonafluoro(trifluoromethoxy)cyclopentane	788-40-9	-7.428	-26.3254	0.196985	0.803015	inact.	Unreliable	0.176407	0.823593	inact.	Unreliable	OTHER_PFAS	Other aliphatics, cyclic	Others, cyclic	Inactive	Inactive	Unreliable	-31.1308	-49.068	-40.0994	Inactive	Inactive	FC(OC1(F)C(F)(F)C(C(C1(F)F)(F)F)(F)F)(F)F	8	0
DTXSID90228812	FC(F)(F)C(F)(F)N1C(F)(F)C(F)(F)C(F)(F)C1(F)F	Pyrrolidine, 2,2,3,3,4,4,5,5-octafluoro-1-(pentafluoroethyl)-	78159-15-6	-6.869	-28.931	0.196985	0.803015	inact.	Unreliable	0.176407	0.823593	inact.	Unreliable	OTHER_PFAS	Other aliphatics, cyclic	Others, cyclic	Inactive	Inactive	Unreliable	-36.3136	-44.027	-40.1703	Inactive	Inactive	FC(C(N1C(F)(F)C(C(C1(F)F)(F)F)(F)F)(F)F)(F)F	8	0
DTXSID80785328	NC1=NC(=N)C(F)(F)C(F)(F)C1(F)F	3,3,4,4,5,5-Hexafluoro-6-imino-3,4,5,6-tetrahydropyridin-2-amine	4556-39-2	-6.857	-28.2865	0.196985	0.803015	inact.	Unreliable	0.176407	0.823593	inact.	Unreliable	OTHER_PFAS	Other aliphatics, cyclic	Others, cyclic	Inactive	Inactive	Unreliable	-36.4249	-45.2739	-40.8494	Inactive	Inactive	NC1=NC(=N)C(C(C1(F)F)(F)F)(F)F	8	0
DTXSID80379781	FC(=O)C1(F)C(F)(F)C(F)(F)C(F)(F)C(F)(F)C1(F)F	Perfluorocyclohexanecarbonyl fluoride	6588-63-2	-7.976	-22.9335	0.196985	0.803015	inact.	Unreliable	0.176407	0.823593	inact.	Unreliable	COMMERICIAL_IMPORTANT	Perfluoro PFAA precursors, cyclic	PAFs, cyclic	Inactive	Inactive	Unreliable	-26.05	-55.6304	-40.8402	Inactive	Inactive	FC(=O)C1(F)C(F)(F)C(F)(F)C(C(C1(F)F)(F)F)(F)F	8	0
DTXSID30836652	FC1(F)OC(F)(I)C(F)(F)C(F)(F)C1(F)F	2,2,3,3,4,4,5,5,6-Nonafluoro-6-iodooxane	827601-56-9	-7.306	-26.5239	0.196985	0.803015	inact.	Unreliable	0.176407	0.823593	inact.	Unreliable	OTHER_PFAS	Other aliphatics, cyclic	Others, cyclic	Inactive	Inactive	Unreliable	-32.262	-48.684	-40.473	Inactive	Inactive	FC1(F)C(F)(F)OC(C(C1(F)F)(F)F)(F)I	8	0
DTXSID70506120	FC1(F)C(Cl)=C(I)C(F)(F)C1(F)F	1-Chloro-3,3,4,4,5,5-hexafluoro-2-iodocyclopent-1-ene	14627-45-3	-7.635	-25.001	0.196985	0.803015	inact.	Unreliable	0.176407	0.823593	inact.	Unreliable	OTHER_PFAS	Other aliphatics, cyclic	Others, cyclic	Inactive	Inactive	Unreliable	-29.2116	-51.6304	-40.421	Inactive	Inactive	ClC1=C(I)C(C(C1(F)F)(F)F)(F)F	8	0
DTXSID80880221	FC(F)=C(F)C(F)(F)C(F)(F)C1(F)OC1(F)F	Trifluoro(1,1,2,2,3,4,4-heptafluorobut-3-enyl)oxirane	15453-10-8	-7.841	-24.1018	0.196985	0.803015	inact.	Unreliable	0.176407	0.823593	inact.	Unreliable	OTHER_PFAS	Other aliphatics, cyclic	Others, cyclic	Inactive	Inactive	Unreliable	-27.3017	-53.37	-40.3359	Inactive	Inactive	FC(=C(C(C(C1(F)OC1(F)F)(F)F)(F)F)F)F	8	0
DTXSID20793427	NC(=O)C1(F)OC(F)(F)C(F)(F)C1(F)F	2,3,3,4,4,5,5-Heptafluorooxolane-2-carboxamide	65578-60-1	-8.377	-21.5354	0.196985	0.803015	inact.	Unreliable	0.176407	0.823593	inact.	Unreliable	OTHER_PFAS	Other aliphatics, cyclic	Others, cyclic	Inactive	Inactive	Unreliable	-22.3321	-58.3353	-40.3337	Inactive	Inactive	NC(=O)C1(F)OC(C(C1(F)F)(F)F)(F)F	8	0
DTXSID70880210	FC(F)(F)C1(F)OC(F)(F)C(F)(OC1=O)C(F)(F)F	Perfluoro-3,6-dimethyl-1,4-dioxan-2-one	7309-84-4	-7.405	-26.209	0.212546	0.787454	inact.	Unreliable	0.176407	0.823593	inact.	Unreliable	OTHER_PFAS	Other aliphatics, cyclic	Others, cyclic	Inactive	Inactive	Unreliable	-31.3441	-49.2932	-40.3186	Inactive	Inactive	O=C1OC(F)(C(F)(F)F)C(OC1(F)C(F)(F)F)(F)F	8	0
DTXSID10471409	FC(=O)C1(F)OC(F)(F)C(F)(F)C1(F)F	2-Furancarbonyl fluoride, 2,3,3,4,4,5,5-heptafluorotetrahydro-	65601-73-2	-7.507	-20.3248	0.196985	0.803015	inact.	Unreliable	0.176407	0.823593	inact.	Unreliable	OTHER_PFAS	Other aliphatics, cyclic	Others, cyclic	Inactive	Inactive	Unreliable	-30.3984	-60.6774	-45.5379	Inactive	Inactive	FC(=O)C1(F)OC(C(C1(F)F)(F)F)(F)F	8	0
DTXSID30620694	FC1OC(F)(F)C(F)(F)C(F)(F)C1(F)F	2,2,3,3,4,4,5,5,6-Nonafluorooxane	65601-69-6	-7.082	-22.1889	0.196985	0.803015	inact.	Unreliable	0.176407	0.823593	inact.	Unreliable	OTHER_PFAS	Other aliphatics, cyclic	Others, cyclic	Inactive	Inactive	Unreliable	-34.3388	-57.071	-45.7049	Inactive	Inactive	FC1OC(F)(F)C(C(C1(F)F)(F)F)(F)F	8	0
DTXSID90836653	FC1(F)OC(F)(I)C(F)(F)C1(F)F	2,2,3,3,4,4,5-Heptafluoro-5-iodooxolane	827601-55-8	-7.017	-22.4606	0.196985	0.803015	inact.	Unreliable	0.176407	0.823593	inact.	Unreliable	OTHER_PFAS	Other aliphatics, cyclic	Others, cyclic	Inactive	Inactive	Unreliable	-34.9414	-56.5453	-45.7434	Inactive	Inactive	FC1(F)OC(C(C1(F)F)(F)F)(F)I	8	0
DTXSID80506994	FC(F)(F)N1C(F)(F)C(F)(F)C(F)(F)C1(F)F	2,2,3,3,4,4,5,5-Octafluoro-1-(trifluoromethyl)pyrrolidine	2344-10-07	-6.405	-25.1559	0.196985	0.803015	inact.	Unreliable	0.176407	0.823593	inact.	Unreliable	OTHER_PFAS	Other aliphatics, cyclic	Others, cyclic	Inactive	Inactive	Unreliable	-40.6156	-51.3307	-45.9732	Inactive	Inactive	FC(N1C(F)(F)C(C(C1(F)F)(F)F)(F)F)(F)F	8	0
DTXSID50443468	FC(F)C1(F)OC(F)(F)C(F)(F)C1(F)F	Furan, 2-(difluoromethyl)-2,3,3,4,4,5,5-heptafluorotetrahydro-	65601-68-5	-7.22	-21.2276	0.196985	0.803015	inact.	Unreliable	0.176407	0.823593	inact.	Unreliable	OTHER_PFAS	Other aliphatics, cyclic	Others, cyclic	Inactive	Inactive	Unreliable	-33.0593	-58.9308	-45.995	Inactive	Inactive	FC(C1(F)OC(C(C1(F)F)(F)F)(F)F)F	8	0
DTXSID10452233	FC1=NC(F)(F)C(F)(F)C(F)(F)C1(F)F	Pyridine, 2,2,3,3,4,4,5,5,6-nonafluoro-2,3,4,5-tetrahydro-	714-37-4	-6.858	-21.8999	0.196985	0.803015	inact.	Unreliable	0.176407	0.823593	inact.	Unreliable	OTHER_PFAS	Other aliphatics, cyclic	Others, cyclic	Inactive	Inactive	Unreliable	-36.4156	-57.6301	-47.0228	Inactive	Inactive	FC1=NC(F)(F)C(C(C1(F)F)(F)F)(F)F	8	0
DTXSID80569286	FC1(F)OC(F)(F)C(F)(F)C(F)(F)C1(F)F	Decafluorooxane	355-79-3	-7.047	-20.9902	0.196985	0.803015	inact.	Unreliable	0.176407	0.823593	inact.	Unreliable	OTHER_PFAS	Other aliphatics, cyclic	Others, cyclic	Inactive	Inactive	Unreliable	-34.6633	-59.3901	-47.0267	Inactive	Inactive	FC1(F)OC(F)(F)C(C(C1(F)F)(F)F)(F)F	8	0
DTXSID70232452	FN1C(F)(F)C(F)(F)C(F)(F)C(F)(F)C1(F)F	Undecafluoropiperidine	836-77-1	-6.808	-22.9404	0.196985	0.803015	inact.	Unreliable	0.176407	0.823593	inact.	Unreliable	OTHER_PFAS	Other aliphatics, cyclic	Others, cyclic	Inactive	Inactive	Unreliable	-36.8792	-55.617	-46.2481	Inactive	Inactive	FN1C(F)(F)C(F)(F)C(C(C1(F)F)(F)F)(F)F	8	0
DTXSID30625740	FC1CC(F)(F)C(F)(F)C(F)(F)C1(F)F	1,1,2,2,3,3,4,4,5-Nonafluorocyclohexane	62422-03-1	-7.456	-20.846	0.196985	0.803015	inact.	Unreliable	0.176407	0.823593	inact.	Unreliable	OTHER_PFAS	Other aliphatics, cyclic	Others, cyclic	Inactive	Inactive	Unreliable	-30.8712	-59.6691	-45.2701	Inactive	Inactive	FC1CC(F)(F)C(C(C1(F)F)(F)F)(F)F	8	0
DTXSID70546228	FC1(F)C(=O)C(=O)C(F)(F)C(F)(F)C1(F)F	3,3,4,4,5,5,6,6-Octafluorocyclohexane-1,2-dione	111511-41-2	-7.312	-21.6008	0.196985	0.803015	inact.	Unreliable	0.176407	0.823593	inact.	Unreliable	OTHER_PFAS	Other aliphatics, cyclic	Others, cyclic	Inactive	Inactive	Unreliable	-32.2063	-58.2088	-45.2075	Inactive	Inactive	O=C1C(=O)C(F)(F)C(C(C1(F)F)(F)F)(F)F	8	0
DTXSID60631819	FC(F)(F)C=C1C(F)(F)C(F)(F)C1(F)F	Hexafluoro(2,2,2-trifluoroethylidene)cyclobutane	61898-37-1	-7.482	-23.1093	0.196985	0.803015	inact.	Unreliable	0.176407	0.823593	inact.	Unreliable	OTHER_PFAS	Other aliphatics, cyclic	Others, cyclic	Inactive	Inactive	Unreliable	-30.6302	-55.2902	-42.9602	Inactive	Inactive	FC(C=C1C(F)(F)C(C1(F)F)(F)F)(F)F	8	0
DTXSID20880189	FC(F)(F)C1(F)C(F)(F)C(F)(F)C1(F)C(F)(F)F	Perfluoro-1,2-dimethylcyclobutane	2994-71-0	-7.53	-22.8623	0.212546	0.787454	inact.	Unreliable	0.176407	0.823593	inact.	Unreliable	COMMERICIAL_IMPORTANT	Non-PFAA perfluoroalkyls, cyclic	PFAs, cyclic	Inactive	Inactive	Unreliable	-30.1851	-55.7681	-42.9766	Inactive	Inactive	FC(C1(F)C(F)(F)C(C1(F)C(F)(F)F)(F)F)(F)F	8	0
DTXSID60502010	FC1(F)C(=C2C(F)(F)C(F)(F)C2(F)F)C(F)(F)C1(F)F	2,2,2',2',3,3,3',3',4,4,4',4'-Dodecafluoro-1,1'-bi(cyclobutylidene)	68252-05-1	-7.269	-23.9942	0.196985	0.803015	inact.	Unreliable	0.176407	0.823593	inact.	Unreliable	OTHER_PFAS	Non-PFAA perfluoroalkyls, cyclic	PFAenes, cyclic	Inactive	Inactive	Unreliable	-32.605	-53.5782	-43.0916	Inactive	Inactive	FC1(F)C(=C2C(F)(F)C(C2(F)F)(F)F)C(C1(F)F)(F)F	8	0
DTXSID30502941	FC1(F)C(=O)C(F)(F)C(F)(F)C(F)(F)C1(F)F	2,2,3,3,4,4,5,5,6,6-Decafluorocyclohexan-1-one	1898-91-5	-7.438	-22.916	0.196985	0.803015	inact.	Unreliable	0.176407	0.823593	inact.	Unreliable	OTHER_PFAS	Perfluoro PFAA precursors, cyclic	PAFs, cyclic	Inactive	Inactive	Unreliable	-31.0381	-55.6642	-43.3512	Inactive	Inactive	O=C1C(F)(F)C(F)(F)C(C(C1(F)F)(F)F)(F)F	8	0
DTXSID90880171	FC1=C(Cl)C(F)(F)C(F)(F)C1(F)F	1-Chloroheptafluorocyclopentene	1759-63-3	-7.404	-22.6985	0.196985	0.803015	inact.	Unreliable	0.176407	0.823593	inact.	reliable	OTHER_PFAS	Other aliphatics, cyclic	Others, cyclic	Inactive	Inactive	Unreliable	-31.3533	-56.085	-43.7192	Inactive	Inactive	FC1=C(Cl)C(C(C1(F)F)(F)F)(F)F	8	0
DTXSID30897526	FC(F)(F)[C@]1(F)C(F)(F)[C@](F)(C(F)(F)F)C1(F)F	cis-Perfluoro-2,4-dimethylcyclobutane	1583-97-7	-7.464	-21.0515	0.196985	0.803015	inact.	Unreliable	0.176407	0.823593	inact.	Unreliable	OTHER_PFAS	Non-PFAA perfluoroalkyls, cyclic	PFAs, cyclic	Inactive	Inactive	Unreliable	-30.797	-59.2715	-45.0343	Inactive	Inactive	FC(C1(F)C(F)(F)C(C1(F)F)(F)C(F)(F)F)(F)F	8	0
DTXSID80228205	FC1(F)C=CC(F)(F)C(F)(F)C1(F)F	Cyclohexene, 3,3,4,4,5,5,6,6-octafluoro-	775-40-6	-7.382	-21.7321	0.196985	0.803015	inact.	Unreliable	0.176407	0.823593	inact.	Unreliable	OTHER_PFAS	Other aliphatics, cyclic	Others, cyclic	Inactive	Inactive	Unreliable	-31.5573	-57.9547	-44.756	Inactive	Inactive	FC1(F)C(F)(F)C=CC(C1(F)F)(F)F	8	0
DTXSID90776429	F[C@H]1C(F)(F)[C@H](F)C(F)(F)C(F)(F)C1(F)F	(4S,6S)-1,1,2,2,3,3,4,5,5,6-Decafluorocyclohexane	2995-01-09	-7.315	-22.3864	0.196985	0.803015	inact.	Unreliable	0.176407	0.823593	inact.	Unreliable	OTHER_PFAS	Non-PFAA perfluoroalkyls, cyclic	PFAs, cyclic	Inactive	Inactive	Unreliable	-32.1785	-56.6888	-44.4337	Inactive	Inactive	FC1C(F)(F)C(F)C(C(C1(F)F)(F)F)(F)F	8	0
DTXSID8075384	FC1C(F)(F)C(F)(F)C(F)(F)C(F)(F)C1(F)F	Undecafluorocyclohexane	308-24-7	-7.403	-22.4475	0.196985	0.803015	inact.	Unreliable	0.176407	0.823593	inact.	Unreliable	OTHER_PFAS	Other aliphatics, cyclic	Others, cyclic	Inactive	Inactive	Unreliable	-31.3626	-56.5706	-43.9666	Inactive	Inactive	FC1C(F)(F)C(F)(F)C(C(C1(F)F)(F)F)(F)F	8	0
DTXSID10884373	FC(=O)C1(OC(=O)C(F)(O1)C(F)(F)F)C(F)(F)F	1,3-Dioxolane-2-carbonyl fluoride, 4-fluoro-5-oxo-2,4-bis(trifluoromethyl)-	7345-49-5	-6.792	-24.9142	0.196985	0.803015	inact.	Unreliable	0.176407	0.823593	inact.	Unreliable	OTHER_PFAS	Other aliphatics, cyclic	Others, cyclic	Inactive	Inactive	Unreliable	-37.0275	-51.7983	-44.4129	Inactive	Inactive	FC(=O)C1(OC(=O)C(O1)(F)C(F)(F)F)C(F)(F)F	8	0
DTXSID40880520	FC(F)(F)C(F)(OC1(F)OC(F)(C(F)(F)F)C(F)(F)OC1(F)C(F)(F)F)C(=O)C(F)(OC1(F)OC(F)(C(F)(F)F)C(F)(F)OC1(F)C(F)(F)F)C(F)(F)F	Bis(perfluoro(1-[(3,6-dimethyl-1,4-dioxan-2-yl)oxy]ethyl)) ketone	61097-96-9	-9.095	-62.3558	0.242505	0.757495	inact.	Unreliable	0.248223	0.751777	inact.	Unreliable	OTHER_PFAS	Other aliphatics, cyclic	Others, cyclic	Inactive	Inactive	Unreliable	-15.6751	20.6403	2.48258	Inactive	Inactive	O=C(C(C(F)(F)F)(OC1(F)OC(F)(C(F)(F)F)C(OC1(F)C(F)(F)F)(F)F)F)C(C(F)(F)F)(OC1(F)OC(F)(C(F)(F)F)C(OC1(F)C(F)(F)F)(F)F)F	8	0
DTXSID00880521	FC(F)(F)C(F)(OC1(F)OC(F)(C(F)(F)F)C(F)(F)OC1(F)C(F)(F)F)C(F)(OC1(F)OC(F)(C(F)(F)F)C(F)(F)OC1(F)C(F)(F)F)C(F)(F)F	Perfluoro-2,3-bis(2,5-dimethyl-1,4-dioxan-3-oxy)butane	61097-98-1	-9.294	-50.0975	0.196985	0.803015	inact.	Unreliable	0.176407	0.823593	inact.	Unreliable	OTHER_PFAS	Other aliphatics, cyclic	Others, cyclic	Inactive	Inactive	Unreliable	-13.8301	-3.07595	-8.45302	Inactive	Inactive	FC(C(C(C(F)(F)F)(OC1(F)OC(F)(C(F)(F)F)C(OC1(F)C(F)(F)F)(F)F)F)(OC1(F)OC(F)(C(F)(F)F)C(OC1(F)C(F)(F)F)(F)F)F)(F)F	8	0
DTXSID1051307	OP(=O)(OCC1(F)C(F)(F)C(F)(F)C(F)(F)C(F)(F)C1(F)F)OP(O)(=O)OCC1(F)C(F)(F)C(F)(F)C(F)(F)C(F)(F)C1(F)F	p,p'-Bis(undecafluorocyclohexanemethanol) pyrophosphate	48240-25-1	-6.868	-66.6123	0.196985	0.803015	inact.	Unreliable	0.176407	0.823593	inact.	Unreliable	OTHER_PFAS	Other aliphatics, cyclic	Others, cyclic	Inactive	Inactive	Unreliable	-36.3229	28.8754	-3.72376	Inactive	Inactive	FC1(COP(=O)(OP(=O)(OCC2(F)C(F)(F)C(F)(F)C(C(C2(F)F)(F)F)(F)F)O)O)C(F)(F)C(F)(F)C(C(C1(F)F)(F)F)(F)F	8	0
DTXSID50578320	CC1=C(C(C)=CS1)C1=C(C2=C(C)SC=C2C)C(F)(F)C(F)(F)C1(F)F	3,3'-(3,3,4,4,5,5-Hexafluorocyclopent-1-ene-1,2-diyl)bis(2,4-dimethylthiophene)	170658-51-2	-10.268	-50.1503	0.196985	0.803015	inact.	Unreliable	0.248223	0.751777	inact.	Unreliable	OTHER_PFAS	Side-chain aromatics	Others	Inactive	Inactive	Unreliable	-4.79958	-2.9738	-3.88669	Inactive	Inactive	Cc1scc(c1C1=C(c2c(C)csc2C)C(C(C1(F)F)(F)F)(F)F)C	8	0
DTXSID10893364	CC1=CC(=C(C)S1)C1=C(C2=C(C)SC(C)=C2)C(F)(F)C(F)(F)C1(F)F	3,3â€²-(Perfluoro-1-cyclopentene-1,2-diyl)bis(2,5-dimethylthiophene)	190394-25-3	-9.887	-50.6503	0.196985	0.803015	inact.	Unreliable	0.292284	0.707716	inact.	Unreliable	OTHER_PFAS	Side-chain aromatics	Others	Inactive	Inactive	Unreliable	-8.33205	-2.00644	-5.16924	Inactive	Inactive	Cc1cc(c(s1)C)C1=C(c2cc(sc2C)C)C(C(C1(F)F)(F)F)(F)F	8	0
DTXSID60443914	Cc1c(c(C)c(s1)c1ccccc1)C1=C(c2c(C)sc(c2C)c2ccccc2)C(F)(F)C(F)(F)C1(F)F	1,2-Bis(2,4-dimethyl-5-phenyl-3-thienyl)-3,3,4,4,5,5-hexafluoro-1-cyclopentene	172612-67-8			0.196985	0.803015	inact.	reliable	0.176407	0.823593	inact.	reliable	OTHER_PFAS	Side-chain aromatics	Others	Inactive	Inactive	reliable				Inactive	Inactive	Cc1sc(c(c1C1=C(c2c(C)sc(c2C)c2ccccc2)C(C(C1(F)F)(F)F)(F)F)C)c1ccccc1	8	0
DTXSID70379811	FC(F)(F)C(F)(F)C(F)(F)OC1(F)C(F)(F)C(F)(F)C(F)(F)C(F)(OC(F)(F)C(F)(F)C(F)(F)F)C1(F)F	Perfluoro(1,3-dipropoxycyclohexane)	400626-83-7	-8.272	-41.6508	0.196985	0.803015	inact.	Unreliable	0.176407	0.823593	inact.	Unreliable	OTHER_PFAS	Other aliphatics, cyclic	Others, cyclic	Inactive	Inactive	Unreliable	-23.3056	-19.4179	-21.3617	Inactive	Inactive	FC(C(OC1(F)C(F)(F)C(F)(OC(C(C(F)(F)F)(F)F)(F)F)C(C(C1(F)F)(F)F)(F)F)(F)F)(C(F)(F)F)F	8	0
DTXSID20880942	FC(F)(F)C(F)(F)C1(C(F)(F)F)C(F)(OC(F)(C(F)(F)F)C1(F)C(F)(F)F)C(F)(F)F	2,3,5-Trifluorotetrahydro-4-(pentafluoroethyl)-2,3,4,5-tetrakis(trifluoromethyl)furan	69661-30-9	-8.921	-38.2849	0.196985	0.803015	inact.	Unreliable	0.176407	0.823593	inact.	Unreliable	OTHER_PFAS	Other aliphatics, cyclic	Others, cyclic	Inactive	Inactive	Unreliable	-17.2884	-25.9299	-21.6091	Inactive	Inactive	FC(C(C1(C(F)(F)F)C(F)(OC(C1(F)C(F)(F)F)(F)C(F)(F)F)C(F)(F)F)(F)F)(F)F	8	0
DTXSID70823021	CC1=C(SC=C1)C1=C(F)C(F)(F)C(F)(F)C1(F)F	2-(2,3,3,4,4,5,5-Heptafluorocyclopent-1-en-1-yl)-3-methylthiophene	743457-67-2	-9.182	-37.0245	0.212546	0.787454	inact.	Unreliable	0.176407	0.823593	inact.	Unreliable	OTHER_PFAS	Side-chain aromatics	Others	Inactive	Inactive	Unreliable	-14.8685	-28.3684	-21.6184	Inactive	Inactive	Cc1ccsc1C1=C(F)C(C(C1(F)F)(F)F)(F)F	8	0
DTXSID70525013	FC1=C(Cl)C(Cl)=C(F)C2=C1C(F)(F)C(F)(F)C2(F)F	5,6-Dichloro-1,1,2,2,3,3,4,7-octafluoro-2,3-dihydro-1H-indene	88953-09-7	-9.371	-36.1098	0.196985	0.803015	inact.	Unreliable	0.176407	0.823593	inact.	Unreliable	OTHER_PFAS	Side-chain aromatics	Others	Inactive	Inactive	Unreliable	-13.1162	-30.1381	-21.6271	Inactive	Inactive	Fc1c(Cl)c(Cl)c(c2c1C(F)(F)C(C2(F)F)(F)F)F	8	0
DTXSID80896387	FC1=C2C(=C(F)C(F)=C1F)C(F)(C(F)(C(F)(F)F)C(F)(F)F)C2(F)F	2,3,4,5,7,7,8-Heptafluoro-8-(1,1,1,2,3,3,3-heptafluoropropan-2-yl)bicyclo[4.2.0]octa-1,3,5-triene	103634-36-2	-9.228	-35.8292	0.196985	0.803015	inact.	Unreliable	0.176407	0.823593	inact.	Unreliable	OTHER_PFAS	Side-chain aromatics	Others	Inactive	Inactive	Unreliable	-14.442	-30.6809	-22.5615	Inactive	Inactive	Fc1c(F)c(F)c2c(c1F)C(C2(F)C(C(F)(F)F)(C(F)(F)F)F)(F)F	8	0
DTXSID70880119	FC(F)(C(F)(F)C1(F)C(F)(F)C(F)(F)C(F)(F)C(F)(F)C1(F)F)C1(F)C(F)(F)C(F)(F)C(F)(F)C(F)(F)C1(F)F	Perfluoro-1,2-bis(perfluorocyclohexyl)ethane	306-99-0	-8.687	-38.1237	0.196985	0.803015	inact.	Unreliable	0.176407	0.823593	inact.	Unreliable	OTHER_PFAS	Non-PFAA perfluoroalkyls, cyclic	PFAs, cyclic	Inactive	Inactive	Unreliable	-19.4579	-26.2418	-22.8498	Inactive	Inactive	FC(C1(F)C(F)(F)C(F)(F)C(C(C1(F)F)(F)F)(F)F)(C(C1(F)C(F)(F)C(F)(F)C(C(C1(F)F)(F)F)(F)F)(F)F)F	8	0
DTXSID10379815	FC(F)(F)C(F)(F)C(F)(F)OC1(F)C(F)(F)C(F)(F)C(F)(F)C(F)(C(F)(F)C(F)(F)F)C1(F)F	Perfluoro-1-ethyl-3-propoxycyclohexane	400626-82-6	-8.668	-41.9365	0.196985	0.803015	inact.	Unreliable	0.176407	0.823593	inact.	Unreliable	OTHER_PFAS	Other aliphatics, cyclic	Others, cyclic	Inactive	Inactive	Unreliable	-19.6341	-18.8651	-19.2496	Inactive	Inactive	FC(C(C(OC1(F)C(F)(F)C(F)(F)C(C(C1(F)F)(F)C(C(F)(F)F)(F)F)(F)F)(F)F)(F)F)(F)F	8	0
DTXSID20881196	FC(F)(F)C(=C1C(F)(OCCOC1(C(F)(F)F)C(F)(F)F)C(F)(F)F)C(F)(F)F	5-Fluoro-5,7,7-tris(trifluoromethyl)-6-(2,2,2-trifluoro-1-(trifluoromethyl)ethylidene)-1,4-dioxepane	94333-56-9	-8.577	-42.3134	0.196985	0.803015	inact.	Unreliable	0.176407	0.823593	inact.	Unreliable	OTHER_PFAS	Other aliphatics, cyclic	Others, cyclic	Inactive	Inactive	Unreliable	-20.4778	-18.1359	-19.3069	Inactive	Inactive	FC(C(=C1C(F)(OCCOC1(C(F)(F)F)C(F)(F)F)C(F)(F)F)C(F)(F)F)(F)F	8	0
DTXSID50544181	OC1(OOC2(O)C(F)(F)C(F)(F)C(F)(F)C2(F)F)C(F)(F)C(F)(F)C(F)(F)C1(F)F	1,1'-Peroxybis(2,2,3,3,4,4,5,5-octafluorocyclopentan-1-ol)	106813-72-3	-7.524	-47.3076	0.196985	0.803015	inact.	Unreliable	0.176407	0.823593	inact.	Unreliable	OTHER_PFAS	Other aliphatics, cyclic	Others, cyclic	Inactive	Inactive	Unreliable	-30.2408	-8.47359	-19.3572	Inactive	Inactive	OC1(OOC2(O)C(F)(F)C(C(C2(F)F)(F)F)(F)F)C(F)(F)C(C(C1(F)F)(F)F)(F)F	8	0
DTXSID40773241	COCCCC1=C(F)C(F)(F)C(F)(F)C(F)(F)C(F)(F)C1(F)F	1,3,3,4,4,5,5,6,6,7,7-Undecafluoro-2-(3-methoxypropyl)cyclohept-1-ene	193203-75-7	-9.093	-39.5743	0.196985	0.803015	inact.	Unreliable	0.176407	0.823593	inact.	Unreliable	OTHER_PFAS	Other aliphatics, cyclic	Others, cyclic	Inactive	Inactive	Unreliable	-15.6937	-23.4353	-19.5645	Inactive	Inactive	COCCCC1=C(F)C(F)(F)C(C(C(C1(F)F)(F)F)(F)F)(F)F	8	0
DTXSID20530076	FC1=C(F)C(F)=C(C(F)=C1F)C1=C(F)C(F)(F)C(F)(F)C(F)(F)C1(F)F	2,2,2',3,3,3',4,4,4',5,5,5',6,6'-Tetradecafluoro-2,3,4,5-tetrahydro-1,1'-biphenyl	5492-89-7	-9.494	-37.4757	0.196985	0.803015	inact.	Unreliable	0.176407	0.823593	inact.	Unreliable	OTHER_PFAS	Side-chain aromatics	Others	Inactive	Inactive	Unreliable	-11.9758	-27.4955	-19.7356	Inactive	Inactive	Fc1c(F)c(c(c(c1F)F)F)C1=C(F)C(F)(F)C(C(C1(F)F)(F)F)(F)F	8	0
DTXSID40615894	FC1=C(F)C(F)=C(N2C(F)(F)C(F)(F)C(F)(F)C(F)(F)C2(F)F)C(F)=C1F	2,2,3,3,4,4,5,5,6,6-Decafluoro-1-(pentafluorophenyl)piperidine	58955-19-4	-9.126	-38.8023	0.196985	0.803015	inact.	Unreliable	0.176407	0.823593	inact.	Unreliable	OTHER_PFAS	Side-chain aromatics	Others	Inactive	Inactive	Unreliable	-15.3877	-24.9289	-20.1583	Inactive	Inactive	Fc1c(c(F)c(c(c1F)F)F)N1C(F)(F)C(F)(F)C(C(C1(F)F)(F)F)(F)F	8	0
DTXSID80889254	COC1(OC(F)(C(F)(C(F)(F)F)C(F)(F)F)C(F)(F)C1(F)F)C(F)(C(F)(F)F)C(F)(F)F	2-Methoxyperfluoro(2,5-di(propan-2-yl)oxolane)	957209-18-6	-8.099	-40.6963	0.196985	0.803015	inact.	Unreliable	0.248223	0.751777	inact.	Unreliable	COMMERICIAL_IMPORTANT	Other aliphatics, cyclic	Others, cyclic	Inactive	Inactive	Unreliable	-24.9096	-21.2645	-23.0871	Inactive	Inactive	COC1(OC(C(C1(F)F)(F)F)(F)C(C(F)(F)F)(C(F)(F)F)F)C(C(F)(F)F)(C(F)(F)F)F	8	0
DTXSID10525012	FC1=C(F)C(Cl)=C(F)C2=C1C(F)(F)C(F)(F)C2(F)F	5-Chloro-1,1,2,2,3,3,4,6,7-nonafluoro-2,3-dihydro-1H-indene	88953-08-6	-9.179	-33.502	0.196985	0.803015	inact.	Unreliable	0.176407	0.823593	inact.	Unreliable	OTHER_PFAS	Side-chain aromatics	Others	Inactive	Inactive	Unreliable	-14.8963	-35.1834	-25.0399	Inactive	Inactive	Fc1c(Cl)c(F)c2c(c1F)C(F)(F)C(C2(F)F)(F)F	8	0
DTXSID50896450	OC1(OC(=O)C2=C(F)C(F)=C(F)C(F)=C12)C(F)(C(F)(F)F)C(F)(F)F	4,5,6,7-Tetrafluoro-3-(1,1,1,2,3,3,3-heptafluoropropan-2-yl)-3-hydroxy-2-benzofuran-1(3H)-one	1419865-32-9	-8.75	-35.3339	0.196985	0.803015	inact.	Unreliable	0.377565	0.622435	inact.	Unreliable	OTHER_PFAS	Side-chain aromatics	Others	Inactive	Inactive	Unreliable	-18.8738	-31.6392	-25.2565	Inactive	Inactive	Fc1c(F)c(F)c2c(c1F)C(=O)OC2(O)C(C(F)(F)F)(C(F)(F)F)F	8	0
DTXSID90540147	FC1=C(F)C(F)=C(C2=C1C(F)(F)C(F)(F)C2(F)F)C(F)(F)F	1,1,2,2,3,3,4,5,6-Nonafluoro-7-(trifluoromethyl)-2,3-dihydro-1H-indene	36158-85-7	-9.179	-32.9232	0.196985	0.803015	inact.	Unreliable	0.176407	0.823593	inact.	Unreliable	OTHER_PFAS	Side-chain aromatics	Others	Inactive	Inactive	Unreliable	-14.8963	-36.3032	-25.5998	Inactive	Inactive	Fc1c(F)c(c2c(c1F)C(F)(F)C(C2(F)F)(F)F)C(F)(F)F	8	0
DTXSID80556914	FC1(F)C(F)(F)C(F)(F)C(F)(N2C(F)(F)C(F)(F)OC(F)(F)C2(F)F)C1(F)F	2,2,3,3,5,5,6,6-Octafluoro-4-(nonafluorocyclopentyl)morpholine	94718-25-9	-8.334	-36.9284	0.196985	0.803015	inact.	Unreliable	0.176407	0.823593	inact.	Unreliable	OTHER_PFAS	Other aliphatics, cyclic	Others, cyclic	Inactive	Inactive	Unreliable	-22.7308	-28.5543	-25.6426	Inactive	Inactive	FC1(F)N(C(F)(F)C(OC1(F)F)(F)F)C1(F)C(F)(F)C(C(C1(F)F)(F)F)(F)F	8	0
DTXSID20150874	FC1(F)OC(F)(F)C(F)(F)N(C1(F)F)C1(F)C(F)(F)C(F)(F)C(F)(F)C(F)(F)C1(F)F	Morpholine, 2,2,3,3,5,5,6,6-octafluoro-4-(undecafluorocyclohexyl)-	114832-09-6	-8.502	-35.6384	0.196985	0.803015	inact.	Unreliable	0.176407	0.823593	inact.	Unreliable	OTHER_PFAS	Other aliphatics, cyclic	Others, cyclic	Inactive	Inactive	Unreliable	-21.1732	-31.0501	-26.1116	Inactive	Inactive	FC1(F)N(C(F)(F)C(OC1(F)F)(F)F)C1(F)C(F)(F)C(F)(F)C(C(C1(F)F)(F)F)(F)F	8	0
DTXSID40896444	FC1=C2C(=O)OC(F)(C2=C(F)C(F)=C1F)C(F)(C(F)(F)F)C(F)(F)F	3,4,5,6,7-Pentafluoro-3-(1,1,1,2,3,3,3-heptafluoropropan-2-yl)-2-benzofuran-1(3H)-one	1419865-31-8	-9.002	-36.0058	0.196985	0.803015	inact.	Unreliable	0.176407	0.823593	inact.	Unreliable	OTHER_PFAS	Side-chain aromatics	Others	Inactive	Inactive	Unreliable	-16.5374	-30.3393	-23.4383	Inactive	Inactive	Fc1c(F)c(F)c2c(c1F)C(=O)OC2(F)C(C(F)(F)F)(C(F)(F)F)F	8	0
DTXSID70275965	OS(=O)(=O)C1(F)C(F)(F)C(F)(F)C(F)(C(F)(F)C(F)(F)F)C(F)(F)C1(F)F	Perfluoro-4-(perfluoroethyl)cyclohexylsulfonic acid	646-83-3	-8.096	-40.2196	0.196985	0.803015	inact.	Unreliable	0.176407	0.823593	inact.	reliable	OTHER_PFAS	PFAAs, cyclic	PFSAs, cyclic	Inactive	Inactive	Unreliable	-24.9374	-22.1868	-23.5621	Inactive	Inactive	FC(C1(F)C(F)(F)C(F)(F)C(C(C1(F)F)(F)F)(F)S(=O)(=O)O)(C(F)(F)F)F	8	0
DTXSID20896402	FC1=C2C(=O)C(F)(C2=C(F)C(F)=C1F)C(F)(C(F)(F)F)C(F)(F)F	2,3,4,5,8-Pentafluoro-8-(1,1,1,2,3,3,3-heptafluoropropan-2-yl)bicyclo[4.2.0]octa-1,3,5-trien-7-one	1419865-30-7	-9.05	-35.3836	0.196985	0.803015	inact.	Unreliable	0.176407	0.823593	inact.	Unreliable	OTHER_PFAS	Side-chain aromatics	Others	Inactive	Inactive	Unreliable	-16.0923	-31.5431	-23.8177	Inactive	Inactive	Fc1c(F)c(F)c2c(c1F)C(=O)C2(F)C(C(F)(F)F)(C(F)(F)F)F	8	0
DTXSID10758323	FN1C2=C(F)C(F)(F)C(F)(F)C(F)(F)C2(F)C(F)(C(F)(F)F)C(F)(F)C1(F)F	1,2,2,3,3,4,4a,5,5,6,6,7,7,8-Tetradecafluoro-4-(trifluoromethyl)-1,2,3,4,4a,5,6,7-octahydroquinoline	92942-81-9	-8.729	-36.3665	0.212546	0.787454	inact.	Unreliable	0.176407	0.823593	inact.	Unreliable	OTHER_PFAS	Other aliphatics, cyclic	Others, cyclic	Inactive	Inactive	Unreliable	-19.0685	-29.6414	-24.355	Inactive	Inactive	FN1C2=C(F)C(F)(F)C(C(C2(F)C(C(C1(F)F)(F)F)(F)C(F)(F)F)(F)F)(F)F	8	0
DTXSID10379779	FC1(F)OC(F)(F)C(F)(F)OC(F)(F)C(F)(F)OC(F)(F)C(F)(F)OC(F)(F)C(F)(F)OC1(F)F	Perfluoro-15-crown-5-ether	97571-69-2	-7.96	-40.073	0.196985	0.803015	inact.	Unreliable	0.176407	0.823593	inact.	Unreliable	OTHER_PFAS	Other aliphatics, cyclic	Others, cyclic	Inactive	Inactive	Unreliable	-26.1983	-22.4704	-24.3344	Inactive	Inactive	FC1(F)OC(F)(F)C(F)(F)OC(F)(F)C(F)(F)OC(C(OC(C(OC1(F)F)(F)F)(F)F)(F)F)(F)F	8	0
DTXSID20385341	FC(F)(C(=O)N1CCOCC1)C1(F)OC(F)(F)C(F)(F)C1(F)F	2,2-Difluoro-2-(2,3,3,4,4,5,5-heptafluorooxolan-2-yl)-1-(morpholin-4-yl)ethan-1-one	5190-45-4	-8.847	-36.1576	0.196985	0.803015	inact.	Unreliable	0.176407	0.823593	inact.	reliable	OTHER_PFAS	Other aliphatics, cyclic	Others, cyclic	Inactive	Inactive	Unreliable	-17.9745	-30.0456	-24.01	Inactive	Inactive	O=C(C(C1(F)OC(C(C1(F)F)(F)F)(F)F)(F)F)N1CCOCC1	8	0
DTXSID00766376	FC(F)(F)C1(F)C(F)(F)C(F)(F)C(F)(F)C(F)(F)C1(C(F)(F)F)C(F)(F)C1(C(F)(F)F)C(F)(F)C(F)(F)C(F)(F)C(F)(F)C1(F)C(F)(F)F	1,1'-(Difluoromethylene)bis[2,2,3,3,4,4,5,5,6-nonafluoro-1,6-bis(trifluoromethyl)cyclohexane]	116107-58-5	-9.389	-45.0801	0.196985	0.803015	inact.	Unreliable	0.292284	0.707716	inact.	Unreliable	OTHER_PFAS	Non-PFAA perfluoroalkyls, cyclic	PFAs, cyclic	Inactive	Inactive	Unreliable	-12.9493	-12.7832	-12.8662	Inactive	Inactive	FC(C1(C(C2(C(F)(F)F)C(F)(F)C(F)(F)C(C(C2(F)C(F)(F)F)(F)F)(F)F)(F)F)C(F)(F)C(F)(F)C(C(C1(F)C(F)(F)F)(F)F)(F)F)(F)F	8	0
DTXSID70186668	FC1(F)C2=C(C3=C(C4=C2C(F)(F)C(F)(F)C4(F)F)C(F)(F)C(F)(F)C3(F)F)C(F)(F)C1(F)F	1H-Trindene, 1,1,2,2,3,3,4,4,5,5,6,6,7,7,8,8,9,9-octadecafluoro-2,3,4,5,6,7,8,9-octahydro-	33021-47-5	-10.222	-40.2302	0.196985	0.803015	inact.	Unreliable	0.176407	0.823593	inact.	Unreliable	OTHER_PFAS	Side-chain aromatics	Others	Inactive	Inactive	Unreliable	-5.22607	-22.1663	-13.6962	Inactive	Inactive	FC1(F)c2c(C(C1(F)F)(F)F)c1c(c3c2C(F)(F)C(C3(F)F)(F)F)C(C(C1(F)F)(F)F)(F)F	8	0
DTXSID10544182	OC1(OOC2(O)C(F)(F)C(F)(F)C(F)(F)C(F)(F)C2(F)F)C(F)(F)C(F)(F)C(F)(F)C(F)(F)C1(F)F	1,1'-Peroxybis(2,2,3,3,4,4,5,5,6,6-decafluorocyclohexan-1-ol)	106813-73-4	-6.826	-56.0979	0.196985	0.803015	inact.	Unreliable	0.176407	0.823593	inact.	Unreliable	OTHER_PFAS	Other aliphatics, cyclic	Others, cyclic	Inactive	Inactive	Unreliable	-36.7123	8.53307	-14.0896	Inactive	Inactive	OC1(OOC2(O)C(F)(F)C(F)(F)C(C(C2(F)F)(F)F)(F)F)C(F)(F)C(F)(F)C(C(C1(F)F)(F)F)(F)F	8	0
DTXSID60762632	FC1(F)C(F)(F)C(F)(F)C(F)(C(=O)CC(=O)C2=CC=C(Cl)S2)C(F)(F)C1(F)F	1-(5-Chlorothiophen-2-yl)-3-(undecafluorocyclohexyl)propane-1,3-dione	106876-35-1	-9.114	-44.7001	0.212546	0.787454	inact.	Unreliable	0.341169	0.658831	inact.	Unreliable	OTHER_PFAS	Side-chain aromatics	Others	Inactive	Inactive	Unreliable	-15.499	-13.5183	-14.5087	Inactive	Inactive	O=C(C1(F)C(F)(F)C(F)(F)C(C(C1(F)F)(F)F)(F)F)CC(=O)c1ccc(s1)Cl	8	0
DTXSID30760105	FC1=C(F)C(N2C(F)(F)C(F)(F)C(F)(F)C(F)(F)C2(F)F)=C(C(F)=C1F)C(F)(F)F	2,2,3,3,4,4,5,5,6,6-Decafluoro-1-[2,3,4,5-tetrafluoro-6-(trifluoromethyl)phenyl]piperidine	96595-38-9	-9.211	-42.3223	0.196985	0.803015	inact.	Unreliable	0.279142	0.720858	inact.	Unreliable	OTHER_PFAS	Side-chain aromatics	Others	Inactive	Inactive	Unreliable	-14.5996	-18.1187	-16.3592	Inactive	Inactive	Fc1c(F)c(F)c(c(c1N1C(F)(F)C(F)(F)C(C(C1(F)F)(F)F)(F)F)C(F)(F)F)F	8	0
DTXSID10449906	FC1(F)C(F)(F)C(F)(F)C(F)(C(=O)OOC(=O)C2(F)C(F)(F)C(F)(F)C(F)(F)C(F)(F)C2(F)F)C(F)(F)C1(F)F	Peroxide, bis[(undecafluorocyclohexyl)carbonyl]	203255-90-7	-8.851	-44.6592	0.196985	0.803015	inact.	Unreliable	0.176407	0.823593	inact.	Unreliable	OTHER_PFAS	Other aliphatics, cyclic	PACF-based substances, cyclic	Inactive	Inactive	Unreliable	-17.9374	-13.5975	-15.7674	Inactive	Inactive	O=C(C1(F)C(F)(F)C(F)(F)C(C(C1(F)F)(F)F)(F)F)OOC(=O)C1(F)C(F)(F)C(F)(F)C(C(C1(F)F)(F)F)(F)F	8	0
DTXSID00585307	FC1(F)C(C2=CC=CS2)=C(C2=CC=CS2)C(F)(F)C1(F)F	2,2'-(3,3,4,4,5,5-Hexafluorocyclopent-1-ene-1,2-diyl)dithiophene	566929-27-9	-9.556	-41.5612	0.433224	0.566776	inact.	reliable	0.176407	0.823593	inact.	Unreliable	OTHER_PFAS	Side-chain aromatics	Others	Inactive	Inactive	Unreliable	-11.4009	-19.5912	-15.4961	Inactive	Inactive	FC1(F)C(F)(F)C(=C(C1(F)F)c1cccs1)c1cccs1	8	0
DTXSID60881337	FC(F)(C1(F)C(F)(F)C(F)(F)C(F)(F)C(F)(F)C1(F)F)C1(F)C(F)(F)C(F)(F)C(F)(F)C2(F)C(F)(F)C(F)(F)C(F)(F)C(F)(F)C12F	Perfluoro(4a-(cyclohexylmethyl)decahydronaphthalene)	125061-94-1	-9.191	-52.0488	0.260496	0.739504	inact.	reliable	0.176407	0.823593	inact.	reliable	COMMERICIAL_IMPORTANT	Non-PFAA perfluoroalkyls, cyclic	PFAs, cyclic	Inactive	Inactive	reliable	-14.7851	0.699247	-7.0429	Inactive	Inactive	FC1(C(F)(F)C(F)(F)C(C(C1(F)F)(F)F)(F)F)C(C1(F)C(F)(F)C(F)(F)C(C2(C1(F)C(F)(F)C(F)(F)C(C2(F)F)(F)F)F)(F)F)(F)F	8	0
DTXSID40881335	FC(F)(C1(F)C(F)(F)C(F)(F)C(F)(F)C(F)(F)C1(F)F)C1(F)C(F)(F)C(F)(F)C2(F)C(F)(F)C(F)(F)C(F)(F)C(F)(F)C2(F)C1(F)F	Perfluoroperhydrobenzyl tetralin	116265-66-8	-8.86	-48.9955	0.196985	0.803015	inact.	reliable	0.176407	0.823593	inact.	reliable	OTHER_PFAS	Non-PFAA perfluoroalkyls, cyclic	PFAs, cyclic	Inactive	Inactive	reliable	-17.8539	-5.208	-11.531	Inactive	Inactive	FC1(C(C2(F)C(F)(F)C(F)(F)C(C(C2(F)F)(F)F)(F)F)(F)F)C(F)(F)C(F)(F)C2(C(C1(F)F)(F)C(F)(F)C(C(C2(F)F)(F)F)(F)F)F	8	0
DTXSID10893344	FC(F)(F)C(C(F)(F)F)(C(F)(F)F)C1(F)C(F)(F)C(F)(F)C2(F)C(F)(F)C(F)(F)C(F)(F)C(F)(F)C2(F)C1(F)F	Perfluorodecahydro-2-t-butylnaphthalene	119107-97-0	-9.405	-44.9012	0.196985	0.803015	inact.	reliable	0.176407	0.823593	inact.	reliable	OTHER_PFAS	Non-PFAA perfluoroalkyls, cyclic	PFAs, cyclic	Inactive	Inactive	reliable	-12.8009	-13.1293	-12.9651	Inactive	Inactive	FC(C(C1(F)C(F)(F)C(F)(F)C2(C(C1(F)F)(F)C(F)(F)C(C(C2(F)F)(F)F)(F)F)F)(C(F)(F)F)C(F)(F)F)(F)F	8	0
DTXSID90984683	FC12C(F)(C3(F)C4(F)C1(F)C(F)(F)C(F)(F)C(F)(F)C4(F)C(F)(F)C(F)(F)C3(F)F)C(F)(F)C(F)(F)C(F)(F)C2(F)F	Hexacosafluorohexadecahydrofluoranthene	662-28-2	-9.705	-43.4181	0.196985	0.803015	inact.	reliable	0.176407	0.823593	inact.	reliable	OTHER_PFAS	Non-PFAA perfluoroalkyls, cyclic	PFAs, cyclic	Inactive	Inactive	reliable	-10.0195	-15.9986	-13.0091	Inactive	Inactive	FC1(F)C(F)(F)C(F)(F)C2(C(C1(F)F)(F)C1(F)C(F)(F)C(F)(F)C(C3(C1(C2(F)C(F)(F)C(C3(F)F)(F)F)F)F)(F)F)F	8	0
DTXSID60880582	FC(F)(F)C(F)(F)C(F)(F)C(F)(F)C(F)(F)C(F)(F)C(F)(F)C(F)(F)C(F)(F)C1(F)OC(F)(F)C(F)(F)C(F)(F)C1(F)F	Perfluoro-2-nonylpentahydropyran	68155-54-4	-9.363	-44.9951	0.196985	0.803015	inact.	reliable	0.279142	0.720858	inact.	reliable	OTHER_PFAS	Other aliphatics, cyclic	Others, cyclic	Inactive	Inactive	reliable	-13.1903	-12.9476	-13.069	Inactive	Inactive	FC(C(C(C(C1(F)OC(F)(F)C(C(C1(F)F)(F)F)(F)F)(F)F)(F)F)(F)F)(C(C(C(C(C(F)(F)F)(F)F)(F)F)(F)F)(F)F)F	8	0
DTXSID80794753	FC1(F)C2=CC3=CC=CC=C3C(=O)C=C2C(F)(F)C1(F)F	1,1,2,2,3,3-Hexafluoro-2,3-dihydrobenzo[f]azulen-9(1H)-one	64400-40-4	-10.424	-40.6606	0.184511	0.815489	inact.	reliable	0.412421	0.587579	inact.	reliable	OTHER_PFAS	Side-chain aromatics	Others	Inactive	Inactive	reliable	-3.35322	-21.3336	-12.3434	Inactive	Inactive	O=c1cc2c(cc3c1cccc3)C(C(C2(F)F)(F)F)(F)F	8	0
DTXSID90298459	CC(C)OP(=O)(OC(C)C)C1=C(C(F)(F)C(F)(F)C1(F)F)P(=O)(OC(C)C)OC(C)C	1,2-bis[di(propan-2-yloxy)phosphoryl]-3,3,4,4,5,5-hexafluorocyclopentene	41161-76-6	-8.428	-62.5168	0.196985	0.803015	inact.	reliable	0.292284	0.707716	inact.	reliable	OTHER_PFAS	Other aliphatics, cyclic	Others, cyclic	Inactive	Inactive	reliable	-21.8593	20.9518	-0.453742	Inactive	Inactive	CC(OP(=O)(C1=C(P(=O)(OC(C)C)OC(C)C)C(C(C1(F)F)(F)F)(F)F)OC(C)C)C	8	0
DTXSID70464958	CC1=C(C2=CC=CC=C2S1)C1=C(C2=C(C)SC3=CC=CC=C23)C(F)(F)C(F)(F)C1(F)F	1,2-Bis[2-methylbenzo[b]thiophen-3-yl]-3,3,4,4,5,5-hexafluoro-1-cyclopentene	137814-07-4	-11.356	-57.9732	0.184511	0.815489	inact.	reliable	0.176407	0.823593	inact.	reliable	OTHER_PFAS	Side-chain aromatics	Others	Inactive	Inactive	reliable	5.28788	12.1612	8.72456	Inactive	Inactive	Cc1sc2c(c1C1=C(c3c(C)sc4c3cccc4)C(C(C1(F)F)(F)F)(F)F)cccc2	8	0
DTXSID40963605	CCOP(=O)(OCC)C1=C(C(F)(F)C(F)(F)C1(F)F)P(=O)(OCC)OCC	Tetraethyl (3,3,4,4,5,5-hexafluorocyclopent-1-ene-1,2-diyl)bis(phosphonate)	4655-86-1	-8.146	-58.2514	0.196985	0.803015	inact.	reliable	0.176407	0.823593	inact.	reliable	OTHER_PFAS	Other aliphatics, cyclic	Others, cyclic	Inactive	Inactive	reliable	-24.4738	12.6995	-5.88719	Inactive	Inactive	CCOP(=O)(C1=C(P(=O)(OCC)OCC)C(C(C1(F)F)(F)F)(F)F)OCC	8	0
DTXSID80577063	CC1=C(C)C=C(C=C1)C1(C2=CC(C)=C(C)C=C2)C(F)(F)C(F)(F)C(F)(F)C1(F)F	1,1'-(2,2,3,3,4,4,5,5-Octafluorocyclopentane-1,1-diyl)bis(3,4-dimethylbenzene)	136525-94-5	-10.053	-53.6564	0.196985	0.803015	inact.	reliable	0.176407	0.823593	inact.	reliable	OTHER_PFAS	Side-chain aromatics	Others	Inactive	Inactive	reliable	-6.79297	3.80948	-1.49174	Inactive	Inactive	Cc1ccc(cc1C)C1(c2ccc(c(c2)C)C)C(F)(F)C(C(C1(F)F)(F)F)(F)F	8	0
DTXSID40832746	FC1(F)C(F)(F)C(F)(OC(C2=CC=CC=C2)(C2=CC=CC=C2)C2=CC=CC=C2)C1(F)F	1,1',1''-{[(Heptafluorocyclobutyl)oxy]methanetriyl}tribenzene	872885-66-0	-10.336	-50.1857	0.196985	0.803015	inact.	reliable	0.248223	0.751777	inact.	reliable	OTHER_PFAS	Side-chain aromatics	Others	Inactive	Inactive	reliable	-4.16911	-2.90531	-3.53721	Inactive	Inactive	FC1(OC(c2ccccc2)(c2ccccc2)c2ccccc2)C(F)(F)C(C1(F)F)(F)F	8	0
DTXSID90813489	FC1=C(F)C(F)(C(F)(F)C(F)(F)C1(F)F)C1(F)C(F)(F)C(F)(F)C(F)(F)C(F)(F)C1(F)F	1,1',2,2',2',3,3',3',4,4,4',4',5,5,5',5',6,6,6',6'-Icosafluoro[1,1'-bi(cyclohexan)]-2-ene	61855-74-1	-8.557	-38.5079	0.196985	0.803015	inact.	reliable	0.176407	0.823593	inact.	reliable	OTHER_PFAS	Non-PFAA perfluoroalkyls, cyclic	PFAenes, cyclic	Inactive	Inactive	reliable	-20.6632	-25.4984	-23.0808	Inactive	Inactive	FC1=C(F)C(F)(F)C(C(C1(F)C1(F)C(F)(F)C(F)(F)C(C(C1(F)F)(F)F)(F)F)(F)F)(F)F	8	0
DTXSID701007054	FC(F)(F)N1C(F)(F)C(F)(F)C2(F)C(F)(F)C(F)(F)C(F)(F)C(F)(F)C2(F)C1(F)F	1,1,3,3,4,4,4a,5,5,6,6,7,7,8,8,8a-Hexadecafluoro-2-(trifluoromethyl)decahydroisoquinoline	86714-34-3	-8.521	-38.1226	0.196985	0.803015	inact.	reliable	0.176407	0.823593	inact.	reliable	OTHER_PFAS	Other aliphatics, cyclic	Others, cyclic	Inactive	Inactive	reliable	-20.997	-26.2439	-23.6204	Inactive	Inactive	FC(N1C(F)(F)C(F)(F)C2(C(C1(F)F)(F)C(F)(F)C(C(C2(F)F)(F)F)(F)F)F)(F)F	8	0
DTXSID60593589	FC(F)(F)C1(C(F)(F)F)C(F)(F)C(F)(F)C(F)(F)C2(F)C(F)(F)C(F)(F)C(F)(F)C(F)(F)C12F	1,1,2,2,3,3,4,4,4a,5,5,6,6,7,7,8a-Hexadecafluoro-8,8-bis(trifluoromethyl)decahydronaphthalene	54471-59-9	-8.483	-40.2742	0.196985	0.803015	inact.	reliable	0.176407	0.823593	inact.	reliable	OTHER_PFAS	Non-PFAA perfluoroalkyls, cyclic	PFAs, cyclic	Inactive	Inactive	reliable	-21.3493	-22.0812	-21.7152	Inactive	Inactive	FC1(F)C(F)(F)C(F)(F)C(C2(C1(F)C(F)(F)C(C(C2(C(F)(F)F)C(F)(F)F)(F)F)(F)F)F)(F)F	8	0
DTXSID00379783	CC(=C)C(=O)OCC1(F)C(F)(F)C(F)(F)C(F)(F)C(F)(F)C1(F)F	(Perfluorocyclohexyl)methyl methacrylate	25965-83-7	-9.128	-37.6183	0.196985	0.803015	inact.	reliable	0.176407	0.823593	inact.	reliable	OTHER_PFAS	Other aliphatics, cyclic	Others, cyclic	Inactive	Inactive	reliable	-15.3692	-27.2196	-21.2944	Inactive	Inactive	O=C(C(=C)C)OCC1(F)C(F)(F)C(F)(F)C(C(C1(F)F)(F)F)(F)F	8	0
DTXSID00831230	OCC1(CO)C(F)(F)C(F)(F)C(F)(F)C(F)(F)C1(F)F	(2,2,3,3,4,4,5,5,6,6-Decafluorocyclohexane-1,1-diyl)dimethanol	87981-51-9	-10.654	-29.3535	0.196985	0.803015	inact.	reliable	0.176407	0.823593	inact.	reliable	OTHER_PFAS	Other aliphatics, cyclic	Others, cyclic	Inactive	Inactive	reliable	-1.22076	-43.2095	-22.2151	Inactive	Inactive	OCC1(CO)C(F)(F)C(F)(F)C(C(C1(F)F)(F)F)(F)F	8	0
DTXSID90380005	FC1(F)C2(F)C(F)(C3(F)C1(F)C(F)(F)C(F)(F)C(F)(F)C3(F)F)C(F)(F)C(F)(F)C(F)(F)C2(F)F	Perfluoroperhydrofluorene	307-08-4	-8.96	-37.9766	0.196985	0.803015	inact.	reliable	0.176407	0.823593	inact.	reliable	OTHER_PFAS	Non-PFAA perfluoroalkyls, cyclic	PFAs, cyclic	Inactive	Inactive	reliable	-16.9268	-26.5264	-21.7266	Inactive	Inactive	FC1(F)C2(F)C(C3(C1(F)C(F)(F)C(C(C3(F)F)(F)F)(F)F)F)(F)C(F)(F)C(C(C2(F)F)(F)F)(F)F	8	0
DTXSID90802858	FC(F)(F)C(F)(F)C(F)(F)C(F)(F)C(F)(F)C(F)(F)C1(F)OC(F)(F)C(F)(F)C(F)(F)C1(F)F	2,2,3,3,4,4,5,5,6-Nonafluoro-6-(tridecafluorohexyl)oxane	64191-44-2	-8.728	-36.2058	0.196985	0.803015	inact.	reliable	0.3738	0.6262	inact.	reliable	OTHER_PFAS	Other aliphatics, cyclic	Others, cyclic	Inactive	Inactive	reliable	-19.0778	-29.9523	-24.5151	Inactive	Inactive	FC(C(C(C1(F)OC(F)(F)C(C(C1(F)F)(F)F)(F)F)(F)F)(F)F)(C(C(C(F)(F)F)(F)F)(F)F)F	8	0
DTXSID40379782	FC1(F)C(F)(F)C(F)(F)C(F)(COC(=O)C=C)C(F)(F)C1(F)F	(Perfluorocyclohexyl)methyl prop-2-enoate	40677-94-9	-8.468	-33.882	0.196985	0.803015	inact.	reliable	0.176407	0.823593	inact.	reliable	OTHER_PFAS	Other aliphatics, cyclic	Others, cyclic	Inactive	Inactive	reliable	-21.4884	-34.4482	-27.9683	Inactive	Inactive	C=CC(=O)OCC1(F)C(F)(F)C(F)(F)C(C(C1(F)F)(F)F)(F)F	8	0
DTXSID30897561	FC(F)(F)C1(F)C(F)(F)C(F)(F)C(F)(F)C2(F)C(F)(F)C(F)(F)C(F)(F)C(F)(F)C12F	1-(Trifluoromethyl)perfluorodecalin	306-92-3	-8.372	-34.2655	0.196985	0.803015	inact.	reliable	0.176407	0.823593	inact.	reliable	OTHER_PFAS	Non-PFAA perfluoroalkyls, cyclic	PFAs, cyclic	Inactive	Inactive	reliable	-22.3785	-33.7063	-28.0424	Inactive	Inactive	FC1(F)C(F)(F)C(F)(F)C(C2(C1(F)C(F)(F)C(C(C2(F)C(F)(F)F)(F)F)(F)F)F)(F)F	8	0
DTXSID40204383	FC1(F)C(F)(F)C(F)(F)C(F)(C(F)(F)C1(F)F)C1(F)C(F)(F)C(F)(F)C(F)(F)C(F)(F)C1(F)F	Docosafluorobicyclohexyl	558-64-5	-7.984	-36.5917	0.196985	0.803015	inact.	reliable	0.176407	0.823593	inact.	reliable	OTHER_PFAS	Non-PFAA perfluoroalkyls, cyclic	PFAs, cyclic	Inactive	Inactive	reliable	-25.9758	-29.2057	-27.5908	Inactive	Inactive	FC1(C2(F)C(F)(F)C(F)(F)C(C(C2(F)F)(F)F)(F)F)C(F)(F)C(F)(F)C(C(C1(F)F)(F)F)(F)F	8	0
DTXSID40190838	FC(F)(F)C(F)(F)C(F)(F)C(F)(F)C1(F)C(F)(F)C(F)(F)C(F)(F)C(F)(F)C1(F)F	Perfluorobutylcyclohexane	374-60-7	-8.362	-35.9085	0.196985	0.803015	inact.	reliable	0.176407	0.823593	inact.	reliable	OTHER_PFAS	Non-PFAA perfluoroalkyls, cyclic	PFAs, cyclic	Inactive	Inactive	reliable	-22.4712	-30.5275	-26.4994	Inactive	Inactive	FC(C(C(C(C1(F)C(F)(F)C(F)(F)C(C(C1(F)F)(F)F)(F)F)(F)F)(F)F)(F)F)(F)F	8	0
DTXSID10880239	FC1(F)OC2=C(C=C(C=C2)N=C=O)C(F)(F)O1	6-Isocyanato-2,2,4,4-tetrefluoro-1,3-benzodioxene	26030-46-6	-8.821	-35.0999	0.196985	0.803015	inact.	reliable	0.176407	0.823593	inact.	reliable	OTHER_PFAS	Side-chain aromatics	Others	Inactive	Inactive	reliable	-18.2155	-32.0919	-25.1537	Inactive	Inactive	O=C=Nc1ccc2c(c1)C(F)(F)OC(O2)(F)F	8	0
DTXSID80501348	FC1(F)C(=C(C1(F)F)C1(F)C(F)(F)C(F)(F)C1(F)F)C1(F)C(F)(F)C(F)(F)C1(F)F	1~1~,1~2~,1~2~,1~3~,1~3~,1~4~,1~4~,2~3~,2~3~,2~4~,2~4~,3~1~,3~2~,3~2~,3~3~,3~3~,3~4~,3~4~-Octadecafluoro[1~1~,2~1~:2~2~,3~1~-tercyclobutan]-2~1~-ene	55847-13-7	-9.29	-33.3905	0.196985	0.803015	inact.	reliable	0.176407	0.823593	inact.	reliable	OTHER_PFAS	Non-PFAA perfluoroalkyls, cyclic	PFAenes, cyclic	Inactive	Inactive	reliable	-13.8672	-35.3991	-24.6331	Inactive	Inactive	FC1(F)C(=C(C1(F)F)C1(F)C(F)(F)C(C1(F)F)(F)F)C1(F)C(F)(F)C(C1(F)F)(F)F	8	0
DTXSID00598553	OC(=O)C1(F)C(F)(F)C(F)(F)C(F)(F)C2(F)C(F)(F)C(F)(F)C(F)(F)C(F)(F)C12F	1,2,2,3,3,4,4,4a,5,5,6,6,7,7,8,8,8a-Heptadecafluorodecahydronaphthalene-1-carboxylic acid	172155-05-4	-8.113	-38.6912	0.196985	0.803015	inact.	reliable	0.176407	0.823593	inact.	reliable	OTHER_PFAS	PFAAs, cyclic	PFCAs, cyclic	Inactive	Inactive	reliable	-24.7798	-25.1438	-24.9618	Inactive	Inactive	OC(=O)C1(F)C2(F)C(F)(F)C(F)(F)C(C(C2(F)C(C(C1(F)F)(F)F)(F)F)(F)F)(F)F	8	0
DTXSID30503857	FC(F)(F)C(F)(F)C(F)(F)C(F)(F)C(F)(F)C1(F)OC(F)(F)C(F)(F)C1(F)F	2,2,3,3,4,4,5-Heptafluoro-5-(undecafluoropentyl)oxolane	374-91-4	-8.154	-38.6511	0.196985	0.803015	inact.	reliable	0.248223	0.751777	inact.	reliable	OTHER_PFAS	Other aliphatics, cyclic	Others, cyclic	Inactive	Inactive	reliable	-24.3997	-25.2214	-24.8105	Inactive	Inactive	FC(C(C(C(C1(F)OC(C(C1(F)F)(F)F)(F)F)(F)F)(F)F)(F)F)(C(F)(F)F)F	8	0
DTXSID40880121	FC(F)(F)C1(F)C(F)(F)C(F)(F)C2(F)C(F)(F)C(F)(F)C(F)(F)C(F)(F)C2(F)C1(F)F	Perfluoro-2-methyldecalin	306-95-6	-8.476	-35.4128	0.196985	0.803015	inact.	reliable	0.176407	0.823593	inact.	reliable	OTHER_PFAS	Non-PFAA perfluoroalkyls, cyclic	PFAs, cyclic	Inactive	Inactive	reliable	-21.4142	-31.4866	-26.4504	Inactive	Inactive	FC(C1(F)C(F)(F)C(F)(F)C2(C(C1(F)F)(F)C(F)(F)C(C(C2(F)F)(F)F)(F)F)F)(F)F	8	0
DTXSID1047029	FC1(F)C(F)(F)C(F)(F)C2(F)C(F)(C1(F)F)C(F)(F)C(F)(F)C1(F)C(F)(F)C(F)(F)C(F)(F)C(F)(F)C21F	Perfluorophenanthrene	306-91-2	-9.41	-41.2205	0.196985	0.803015	inact.	reliable	0.176407	0.823593	inact.	reliable	COMMERICIAL_IMPORTANT	Non-PFAA perfluoroalkyls, cyclic	PFAs, cyclic	Inactive	Inactive	reliable	-12.7546	-20.2504	-16.5025	Inactive	Inactive	FC1(F)C(F)(F)C(F)(F)C(C2(C1(F)C1(F)C(F)(F)C(F)(F)C(C(C1(F)C(C2(F)F)(F)F)(F)F)(F)F)F)(F)F	8	0
DTXSID30893306	FC1(F)C(F)(F)C(F)(F)C(F)(N=NC2=CC=CC=C2)C1(F)F	(Perfluorocyclopentyl)phenyldiazene	97388-28-8	-9.404	-40.0015	0.196985	0.803015	inact.	reliable	0.176407	0.823593	inact.	reliable	OTHER_PFAS	Side-chain aromatics	Others	Inactive	Inactive	reliable	-12.8102	-22.6088	-17.7095	Inactive	Inactive	FC1(N=Nc2ccccc2)C(F)(F)C(C(C1(F)F)(F)F)(F)F	8	0
DTXSID80893336	FC(F)(F)C(C(F)(F)F)(C(F)(F)F)C1(F)C(F)(F)C(F)(F)C(F)(F)C2(F)C(F)(F)C(F)(F)C(F)(F)C(F)(F)C12F	Perfluorodecahydro-1-t-butylnaphthalene	118914-94-6	-9.016	-42.4643	0.446339	0.553661	inact.	reliable	0.176407	0.823593	inact.	reliable	OTHER_PFAS	Non-PFAA perfluoroalkyls, cyclic	PFAs, cyclic	Inactive	Inactive	reliable	-16.4076	-17.844	-17.1258	Inactive	Inactive	FC(C(C1(F)C(F)(F)C(F)(F)C(C2(C1(F)C(F)(F)C(F)(F)C(C2(F)F)(F)F)F)(F)F)(C(F)(F)F)C(F)(F)F)(F)F	8	0
DTXSID00893338	FC(F)(F)C(F)(C(F)(F)F)C(F)(F)C1(F)C(F)(F)C(F)(F)C(F)(F)C2(F)C(F)(F)C(F)(F)C(F)(F)C(F)(F)C12F	Perfluorodecahydro-1-isobutylnaphthalene	118945-65-6	-8.597	-45.403	0.196985	0.803015	inact.	reliable	0.176407	0.823593	inact.	reliable	OTHER_PFAS	Non-PFAA perfluoroalkyls, cyclic	PFAs, cyclic	Inactive	Inactive	reliable	-20.2924	-12.1584	-16.2254	Inactive	Inactive	FC(C(C(C1(F)C(F)(F)C(F)(F)C(C2(C1(F)C(F)(F)C(F)(F)C(C2(F)F)(F)F)F)(F)F)(F)F)(C(F)(F)F)F)(F)F	8	0
DTXSID80893316	FC(F)(F)C1(F)C(F)(F)C(F)(F)C(F)(F)C(F)(C1(F)F)C1(F)C(F)(F)C(F)(F)C(F)(F)C(F)(C(F)(F)F)C1(F)F	Perfluoro-5,5'-bis(trifluoromethyl)-1,1'-bicyclohexyl	105462-77-9	-9.127	-41.7696	0.196985	0.803015	inact.	reliable	0.176407	0.823593	inact.	reliable	OTHER_PFAS	Non-PFAA perfluoroalkyls, cyclic	PFAs, cyclic	Inactive	Inactive	reliable	-15.3784	-19.188	-17.2832	Inactive	Inactive	FC1(F)C(F)(F)C(F)(F)C(C(C1(F)C1(F)C(F)(F)C(F)(F)C(C(C1(F)F)(F)C(F)(F)F)(F)F)(F)F)(F)C(F)(F)F	8	0
DTXSID40893337	FC(F)(F)C(F)(F)C(F)(C(F)(F)F)C1(F)C(F)(F)C(F)(F)C(F)(F)C2(F)C(F)(F)C(F)(F)C(F)(F)C(F)(F)C12F	Perfluorodecahydro-1-sec-butylnaphthalene	118945-64-5	-8.589	-46.8244	0.196985	0.803015	inact.	reliable	0.176407	0.823593	inact.	reliable	OTHER_PFAS	Non-PFAA perfluoroalkyls, cyclic	PFAs, cyclic	Inactive	Inactive	reliable	-20.3665	-9.40844	-14.8875	Inactive	Inactive	FC(C(C(C1(F)C(F)(F)C(F)(F)C(C2(C1(F)C(F)(F)C(F)(F)C(C2(F)F)(F)F)F)(F)F)(C(F)(F)F)F)(F)F)(F)F	8	0
DTXSID50893343	FC(F)(F)C(F)(C(F)(F)F)C(F)(F)C1(F)C(F)(F)C(F)(F)C2(F)C(F)(F)C(F)(F)C(F)(F)C(F)(F)C2(F)C1(F)F	Perfluorodecahydro-2-iso-butylnaphthalene	119141-87-6	-9.147	-42.8938	0.196985	0.803015	inact.	reliable	0.176407	0.823593	inact.	reliable	OTHER_PFAS	Non-PFAA perfluoroalkyls, cyclic	PFAs, cyclic	Inactive	Inactive	reliable	-15.193	-17.013	-16.103	Inactive	Inactive	FC(C(C(C1(F)C(F)(F)C(F)(F)C2(C(C1(F)F)(F)C(F)(F)C(C(C2(F)F)(F)F)(F)F)F)(F)F)(C(F)(F)F)F)(F)F	8	0
DTXSID60893339	FC(F)(F)C(F)(F)C(F)(F)C(F)(F)C1(F)C(F)(F)C(F)(F)C2(F)C(F)(F)C(F)(F)C(F)(F)C(F)(F)C2(F)C1(F)F	Perfluorodecahydro-2-n-butylnaphthalene	119107-96-9	-9.332	-42.3965	0.196985	0.803015	inact.	reliable	0.176407	0.823593	inact.	reliable	OTHER_PFAS	Non-PFAA perfluoroalkyls, cyclic	PFAs, cyclic	Inactive	Inactive	reliable	-13.4778	-17.9751	-15.7265	Inactive	Inactive	FC(C(C(C(C1(F)C(F)(F)C(F)(F)C2(C(C1(F)F)(F)C(F)(F)C(C(C2(F)F)(F)F)(F)F)F)(F)F)(F)F)(F)F)(F)F	8	0
DTXSID60569865	FC1(F)C(F)(F)S(=O)(=O)C(C2=CC=CC=C2)S(=O)(=O)C1(F)F	4,4,5,5,6,6-Hexafluoro-2-phenyl-1lambda~6~,3lambda~6~-dithiane-1,1,3,3-tetrone	152192-93-3	-9.1	-40.7416	0.196985	0.803015	inact.	reliable	0.176407	0.823593	inact.	reliable	OTHER_PFAS	Side-chain aromatics	PASF-based substances	Inactive	Inactive	reliable	-15.6288	-21.1769	-18.4028	Inactive	Inactive	FC1(F)S(=O)(=O)C(c2ccccc2)S(=O)(=O)C(C1(F)F)(F)F	8	0
DTXSID90893342	FC(F)(F)C(F)(F)C(F)(C(F)(F)F)C1(F)C(F)(F)C(F)(F)C2(F)C(F)(F)C(F)(F)C(F)(F)C(F)(F)C2(F)C1(F)F	Perfluorodecahydro-2-sec-butylnaphthalene	119141-86-5	-8.827	-42.2106	0.196985	0.803015	inact.	reliable	0.176407	0.823593	inact.	reliable	OTHER_PFAS	Non-PFAA perfluoroalkyls, cyclic	PFAs, cyclic	Inactive	Inactive	reliable	-18.1599	-18.3348	-18.2474	Inactive	Inactive	FC(C(C(C1(F)C(F)(F)C(F)(F)C2(C(C1(F)F)(F)C(F)(F)C(C(C2(F)F)(F)F)(F)F)F)(C(F)(F)F)F)(F)F)(F)F	8	0
DTXSID50225766	FC1(F)C(NC(=O)N(CCCl)N=O)C(F)(F)C(F)(F)C(F)(F)C1(F)F	Urea, N-(2-chloroethyl)-N'-(2,2,3,3,4,4,5,5,6,6-decafluorocyclohexyl)-N-nitroso-	74795-00-9	-8.291	-43.8733	0.196985	0.803015	inact.	reliable	0.176407	0.823593	inact.	reliable	OTHER_PFAS	Other aliphatics, cyclic	Others, cyclic	Inactive	Inactive	reliable	-23.1295	-15.118	-19.1237	Inactive	Inactive	ClCCN(C(=O)NC1C(F)(F)C(F)(F)C(C(C1(F)F)(F)F)(F)F)N=O	8	0
DTXSID20893335	FC(F)(F)C(F)(F)C(F)(F)C(F)(F)C1(F)C(F)(F)C(F)(F)C(F)(F)C2(F)C(F)(F)C(F)(F)C(F)(F)C(F)(F)C12F	Perfluorodecahydro-1-(perfluorobutyl)naphthalene	118914-93-5	-8.788	-41.7938	0.196985	0.803015	inact.	reliable	0.176407	0.823593	inact.	reliable	OTHER_PFAS	Non-PFAA perfluoroalkyls, cyclic	PFAs, cyclic	Inactive	Inactive	reliable	-18.5215	-19.1412	-18.8313	Inactive	Inactive	FC(C(C(C(C1(F)C(F)(F)C(F)(F)C(C2(C1(F)C(F)(F)C(F)(F)C(C2(F)F)(F)F)F)(F)F)(F)F)(F)F)(F)F)(F)F	8	0
DTXSID30905478	OC(CC1(O)C(F)(F)C(F)(F)C1(F)F)C1=CC=CC=C1	2,2,3,3,4,4-Hexafluoro-1-(2-hydroxy-2-phenylethyl)cyclobutan-1-ol	100427-76-7	-9.649	-37.5643	0.196985	0.803015	inact.	reliable	0.176407	0.823593	inact.	reliable	OTHER_PFAS	Side-chain aromatics	Others	Inactive	Inactive	reliable	-10.5387	-27.324	-18.9314	Inactive	Inactive	OC(c1ccccc1)CC1(O)C(F)(F)C(C1(F)F)(F)F	8	0
DTXSID90996549	OC(=NC1=C(Cl)C=C(C=C1)C1=CC(Cl)=C(C=C1)N=C(O)C(F)(F)C(F)(F)C(F)(F)F)C(F)(F)C(F)(F)C(F)(F)F	N,N'-(3,3'-Dichloro[1,1'-biphenyl]-4,4'-diyl)bis(heptafluorobutanimidic acid)	75042-09-0	-10.608	-68.1388	0.196985	0.803015	inact.	Unreliable	0.839978	0.160022	act.	Unreliable	OTHER_PFAS	Side-chain aromatics	Others	Strong	Antagonist	Unreliable	-1.64725	31.8287	15.0907	Inactive	Antagonist-Unreliable	OC(=Nc1ccc(cc1Cl)c1ccc(c(c1)Cl)N=C(C(C(C(F)(F)F)(F)F)(F)F)O)C(C(C(F)(F)F)(F)F)(F)F	3	4
DTXSID40896227	COC1=CC(CO)=C(C=C1OCCCC(F)(F)C(F)(F)C(F)(F)C(F)(F)C(F)(F)C(F)(F)C(F)(F)C(F)(F)F)[N+]([O-])=O	{4-[(4,4,5,5,6,6,7,7,8,8,9,9,10,10,11,11,11-Heptadecafluoroundecyl)oxy]-5-methoxy-2-nitrophenyl}methanol	853929-03-0	-11.564	-63.5434	0.260496	0.739504	inact.	reliable	0.665303	0.334697	act.	reliable	OTHER_PFAS	Side-chain aromatics	Others	Strong	Antagonist	reliable	7.21637	22.9379	15.0772	Antagonist	Antagonist	OCc1cc(OC)c(cc1[N+](=O)[O-])OCCCC(C(C(C(C(C(C(C(F)(F)F)(F)F)(F)F)(F)F)(F)F)(F)F)(F)F)(F)F	3	9
DTXSID40896464	CC1=CC(=CC(C)=C1NC(=O)C1=CC=CC(NC(=O)C2=CC=C(Cl)C=C2[N+]([O-])=O)=C1)C(F)(C(F)(F)F)C(F)(F)F	4-Chloro-N-(3-{[4-(1,1,1,2,3,3,3-heptafluoropropan-2-yl)-2,6-dimethylphenyl]carbamoyl}phenyl)-2-nitrobenzamide	862130-91-4	-8.064	-79.7998	0.196985	0.803015	inact.	reliable	0.665303	0.334697	act.	reliable	OTHER_PFAS	Side-chain aromatics	Others	Strong	Antagonist	reliable	-25.2341	54.3893	14.5776	Antagonist	Antagonist	Clc1ccc(c(c1)[N+](=O)[O-])C(=O)Nc1cccc(c1)C(=O)Nc1c(C)cc(cc1C)C(C(F)(F)F)(C(F)(F)F)F	1	5
DTXSID70707539	CCCCCCCCCCC1=CN=C(N=C1)C1=CC=C(OCC(F)(F)C(F)(F)C(F)(F)F)C=C1	5-Decyl-2-[4-(2,2,3,3,4,4,4-heptafluorobutoxy)phenyl]pyrimidine	141550-25-6	-9.574	-72.3264	0.196985	0.803015	inact.	reliable	0.793079	0.206921	act.	reliable	OTHER_PFAS	Side-chain aromatics	Others	Strong	Antagonist	reliable	-11.234	39.9305	14.3482	Antagonist	Antagonist	CCCCCCCCCCc1cnc(nc1)c1ccc(cc1)OCC(C(C(F)(F)F)(F)F)(F)F	3	4
DTXSID20861913	FC(F)(F)C(F)(F)C(F)(F)C(F)(F)S(F)(=O)=O	Perfluorobutanesulfonyl fluoride	375-72-4	-6.771	-23.6036	0.196985	0.803015	inact.	reliable	0.248223	0.751777	inact.	reliable	COMMERICIAL_IMPORTANT	Perfluoro PFAA precursors	PASFs	Inactive	Inactive	reliable	-37.2222	-54.3339	-45.7781	Inactive	Inactive	FC(C(C(S(=O)(=O)F)(F)F)(F)F)(C(F)(F)F)F	9	0
DTXSID30880251	[H]N([H])S(=O)(=O)C(F)(F)C(F)(F)C(F)(F)C(F)(F)F	Perfluorobutylsulfonamide	30334-69-1	-7.064	-24.0451	0.196985	0.803015	inact.	reliable	0.630779	0.369221	act.	reliable	OTHER_PFAS	Perfluoro PFAA precursors	FASAs	Inactive	Inactive	reliable	-34.5057	-53.4797	-43.9927	Inactive	Inactive	FC(C(C(S(=O)(=O)N)(F)F)(F)F)(C(F)(F)F)F	9	0
DTXSID5030030	OS(=O)(=O)C(F)(F)C(F)(F)C(F)(F)C(F)(F)F	Perfluorobutanesulfonic acid	375-73-5	-6.933	-28.2599	0.196985	0.803015	inact.	reliable	0.176407	0.823593	inact.	reliable	CAL_EPA	PFAAs	PFSAs	Inactive	Inactive	reliable	-35.7202	-45.3253	-40.5228	Inactive	Inactive	FC(C(C(S(=O)(=O)O)(F)F)(F)F)(C(F)(F)F)F	9	0
DTXSID80315129	FC(F)(F)C(F)(F)C(F)(F)C(F)(F)S(Cl)(=O)=O	Perfluoro-1-butanesulfonyl chloride	2991-84-6	-6.976	-25.9725	0.196985	0.803015	inact.	reliable	0.176407	0.823593	inact.	reliable	OTHER_PFAS	Other aliphatics	PASF-based substances	Inactive	Inactive	reliable	-35.3216	-49.7508	-42.5362	Inactive	Inactive	FC(C(C(S(=O)(=O)Cl)(F)F)(F)F)(C(F)(F)F)F	9	0
DTXSID60330471	CS(=O)(=O)C(F)(F)C(F)(F)C(F)(F)C(F)(F)F	1,1,1,2,2,3,3,4,4-Nonafluoro-4-(methanesulfonyl)butane	40630-22-6	-7.118	-25.3274	0.196985	0.803015	inact.	reliable	0.176407	0.823593	inact.	reliable	OTHER_PFAS	Other aliphatics	PASF-based substances	Inactive	Inactive	reliable	-34.005	-50.9989	-42.5019	Inactive	Inactive	FC(C(C(S(=O)(=O)C)(F)F)(F)F)(C(F)(F)F)F	9	0
DTXSID50897467	FC(F)(F)C(F)(F)C(F)(F)C(F)(F)S(=O)(=O)C(=[I]c1ccccc1)S(=O)(=O)C(F)(F)C(F)(F)C(F)(F)C(F)(F)F	bis(Perfluorobutylsulfonyl)methylenephenyliodine	681477-42-9			0.196985	0.803015	inact.	reliable	0.176407	0.823593	inact.	reliable	OTHER_PFAS	Side-chain aromatics	PASF-based substances	Inactive	Inactive	reliable				Inactive	Inactive	FC(C(C(C(F)(F)F)(F)F)(F)F)(S(=O)(=O)C(=[I]c1ccccc1)S(=O)(=O)C(C(C(C(F)(F)F)(F)F)(F)F)(F)F)F	9	0
DTXSID40896722	FC(F)(F)C(F)(F)C(F)(F)C(F)(F)S(=O)(=O)C(S(=O)(=O)C(F)(F)C(F)(F)C(F)(F)C(F)(F)F)S(=O)(=O)C(F)(F)C(F)(F)C(F)(F)C(F)(F)F	1-[Bis(1,1,2,2,3,3,4,4,4-nonafluorobutane-1-sulfonyl)methanesulfonyl]-1,1,2,2,3,3,4,4,4-nonafluorobutane	182505-69-7			0.196985	0.803015	inact.	reliable	0.176407	0.823593	inact.	reliable	OTHER_PFAS	Other aliphatics	PASF-based substances	Inactive	Inactive	reliable				Inactive	Inactive	FC(C(C(C(F)(F)F)(F)F)(F)F)(S(=O)(=O)C(S(=O)(=O)C(C(C(C(F)(F)F)(F)F)(F)F)(F)F)S(=O)(=O)C(C(C(C(F)(F)F)(F)F)(F)F)(F)F)F	9	0
DTXSID70895748	FC(F)C(F)(F)COS(=O)(=O)C(F)(F)C(F)(F)C(F)(F)C(F)(F)F	2,2,3,3-Tetrafluoropropyl nonafluorobutane-1-sulfonate	66959-14-6	-7.54	-34.5226	0.196985	0.803015	inact.	reliable	0.251231	0.748769	inact.	reliable	OTHER_PFAS	Other aliphatics	PASF-based substances	Inactive	Inactive	reliable	-30.0924	-33.2088	-31.6506	Inactive	Inactive	FC(C(COS(=O)(=O)C(C(C(C(F)(F)F)(F)F)(F)F)(F)F)(F)F)F	9	0
DTXSID60380390	FC(F)(F)COS(=O)(=O)C(F)(F)C(F)(F)C(F)(F)C(F)(F)F	2,2,2-Trifluoroethyl perfluorobutanesulfonate	79963-95-4	-7.488	-34.6009	0.196985	0.803015	inact.	reliable	0.416025	0.583974	inact.	reliable	OTHER_PFAS	Other aliphatics	PASF-based substances	Inactive	Inactive	reliable	-30.5745	-33.0574	-31.8159	Inactive	Inactive	FC(COS(=O)(=O)C(C(C(C(F)(F)F)(F)F)(F)F)(F)F)(F)F	9	0
DTXSID90893362	[Na+].FC(F)(F)C(F)(F)C(F)(F)C(F)(F)S(=O)(=O)[N-]S(=O)(=O)C(F)(F)F	Perfluoro-N-[(trifluoromethyl)sulfonyl]butanesulfonamide sodium salt	176719-69-0	-6.914	-37.8901	0.196985	0.803015	inact.	reliable	0.176407	0.823593	inact.	reliable	OTHER_PFAS	Other aliphatics	PASF-based substances	Inactive	Inactive	reliable	-35.8964	-26.6937	-31.2951	Inactive	Inactive	FC(C(C(C(F)(F)F)(F)F)(F)F)(S(=O)(=O)NS(=O)(=O)C(F)(F)F)F	9	0
DTXSID60792479	CC=CS(=O)(=O)C(F)(F)C(F)(F)C(F)(F)C(F)(F)F	1,1,1,2,2,3,3,4,4-Nonafluoro-4-(prop-1-ene-1-sulfonyl)butane	66406-80-2	-7.749	-32.39	0.196985	0.803015	inact.	reliable	0.248223	0.751777	inact.	reliable	OTHER_PFAS	Other aliphatics	PASF-based substances	Inactive	Inactive	reliable	-28.1546	-37.3348	-32.7447	Inactive	Inactive	CC=CS(=O)(=O)C(C(C(C(F)(F)F)(F)F)(F)F)(F)F	9	0
DTXSID20895758	CC(OS(=O)(=O)C(F)(F)C(F)(F)C(F)(F)C(F)(F)F)C(F)(F)F	1,1,1-Trifluoropropan-2-yl nonafluorobutane-1-sulfonate	118334-94-4	-7.565	-33.3746	0.196985	0.803015	inact.	reliable	0.176407	0.823593	inact.	reliable	OTHER_PFAS	Other aliphatics	PASF-based substances	Inactive	Inactive	reliable	-29.8606	-35.4299	-32.6453	Inactive	Inactive	CC(C(F)(F)F)OS(=O)(=O)C(C(C(C(F)(F)F)(F)F)(F)F)(F)F	9	0
DTXSID30895926	FC(F)(F)C(OS(=O)(=O)C(F)(F)C(F)(F)C(F)(F)C(F)(F)F)C(F)(F)F	1,1,1,3,3,3-Hexafluoropropan-2-yl nonafluorobutane-1-sulfonate	118334-96-6	-7.466	-37.5082	0.196985	0.803015	inact.	reliable	0.176407	0.823593	inact.	reliable	OTHER_PFAS	Other aliphatics	PASF-based substances	Inactive	Inactive	reliable	-30.7785	-27.4326	-29.1055	Inactive	Inactive	FC(C(C(F)(F)F)OS(=O)(=O)C(C(C(C(F)(F)F)(F)F)(F)F)(F)F)(F)F	9	0
DTXSID80895759	FC(F)(F)C(F)(F)COS(=O)(=O)C(F)(F)C(F)(F)C(F)(F)C(F)(F)F	2,2,3,3,3-Pentafluoropropyl nonafluorobutane-1-sulfonate	893556-35-9	-7.512	-36.5532	0.212546	0.787454	inact.	reliable	0.251231	0.748769	inact.	reliable	OTHER_PFAS	Other aliphatics	PASF-based substances	Inactive	Inactive	reliable	-30.352	-29.2802	-29.8161	Inactive	Inactive	FC(C(COS(=O)(=O)C(C(C(C(F)(F)F)(F)F)(F)F)(F)F)(F)F)(F)F	9	0
DTXSID20895713	FC(F)COS(=O)(=O)C(F)(F)C(F)(F)C(F)(F)C(F)(F)F	2,2-Difluoroethyl nonafluorobutane-1-sulfonate	1036375-28-6	-7.738	-34.4698	0.196985	0.803015	inact.	reliable	0.176407	0.823593	inact.	reliable	OTHER_PFAS	Other aliphatics	PASF-based substances	Inactive	Inactive	reliable	-28.2566	-33.311	-30.7838	Inactive	Inactive	FC(COS(=O)(=O)C(C(C(C(F)(F)F)(F)F)(F)F)(F)F)F	9	0
DTXSID20382274	COS(=O)(=O)C(F)(F)C(F)(F)C(F)(F)C(F)(F)F	Methyl nonaflate	6401-03-02	-7.426	-28.8495	0.196985	0.803015	inact.	reliable	0.248223	0.751777	inact.	reliable	OTHER_PFAS	Other aliphatics	PASF-based substances	Inactive	Inactive	reliable	-31.1494	-44.1846	-37.667	Inactive	Inactive	COS(=O)(=O)C(C(C(C(F)(F)F)(F)F)(F)F)(F)F	9	0
DTXSID1071373	CNS(=O)(=O)C(F)(F)C(F)(F)C(F)(F)C(F)(F)F	1-Butanesulfonamide, 1,1,2,2,3,3,4,4,4-nonafluoro-N-methyl-	68298-12-4	-7.39	-30.2046	0.196985	0.803015	inact.	reliable	0.176407	0.823593	inact.	reliable	COMMERICIAL_IMPORTANT	FASA based PFAA precursors	N-Alkyl FASAs	Inactive	Inactive	reliable	-31.4831	-41.5629	-36.523	Inactive	Inactive	CNS(=O)(=O)C(C(C(C(F)(F)F)(F)F)(F)F)(F)F	9	0
DTXSID50896697	OOS(=O)(=O)C(F)(F)C(F)(F)C(F)(F)C(F)(F)F	Nonafluorobutane-1-sulfonoperoxoic acid	85963-79-7	-8.785	-23.3559	0.196985	0.803015	inact.	reliable	0.176407	0.823593	inact.	reliable	OTHER_PFAS	Other aliphatics	PASF-based substances	Inactive	Inactive	reliable	-18.5493	-54.8131	-36.6812	Inactive	Inactive	OOS(=O)(=O)C(C(C(C(F)(F)F)(F)F)(F)F)(F)F	9	0
DTXSID00399941	FC(F)(F)C(F)(F)C(F)(F)C(F)(F)S(=O)(=O)OC=C	Vinyl nonafluoro-1-butanesulfonate	42409-05-2	-7.598	-27.3409	0.196985	0.803015	inact.	reliable	0.176407	0.823593	inact.	reliable	OTHER_PFAS	Other aliphatics	PASF-based substances	Inactive	Inactive	reliable	-29.5547	-47.1033	-38.329	Inactive	Inactive	C=COS(=O)(=O)C(C(C(C(F)(F)F)(F)F)(F)F)(F)F	9	0
DTXSID00503607	FC(F)(F)C(F)(F)C(F)(F)C(F)(F)S(=O)(=O)CC#N	(1,1,2,2,3,3,4,4,4-Nonafluorobutane-1-sulfonyl)acetonitrile	75988-02-2	-7.756	-28.6169	0.196985	0.803015	inact.	reliable	0.248223	0.751777	inact.	reliable	OTHER_PFAS	Other aliphatics	PASF-based substances	Inactive	Inactive	reliable	-28.0897	-44.6346	-36.3622	Inactive	Inactive	N#CCS(=O)(=O)C(C(C(C(F)(F)F)(F)F)(F)F)(F)F	9	0
DTXSID60527006	FC(F)(F)C(F)(F)C(F)(F)C(F)(F)OC(F)(F)C(F)(F)S(F)(=O)=O	1,1,2,2-Tetrafluoro-2-(nonafluorobutoxy)ethane-1-sulfonyl fluoride	67990-79-8	-7.146	-33.649	0.196985	0.803015	inact.	reliable	0.176407	0.823593	inact.	reliable	OTHER_PFAS	Other aliphatics	PASF-based substances	Inactive	Inactive	reliable	-33.7454	-34.899	-34.3222	Inactive	Inactive	FC(C(OC(C(C(C(F)(F)F)(F)F)(F)F)(F)F)(F)F)(S(=O)(=O)F)F	9	0
DTXSID20330477	CC(C)(C)C1=CC(=CC(OS(=O)(=O)C(F)(F)C(F)(F)C(F)(F)C(F)(F)F)=C1)C(C)(C)C	(3,5-ditert-butylphenyl) 1,1,2,2,3,3,4,4,4-nonafluorobutane-1-sulfonate	93131-76-1	-10.448	-59.5147	0.196985	0.803015	inact.	Unreliable	0.176407	0.823593	inact.	Unreliable	OTHER_PFAS	Side-chain aromatics	PASF-based substances	Inactive	Inactive	Unreliable	-3.1307	15.1436	6.00644	Inactive	Inactive	O=S(=O)(C(C(C(C(F)(F)F)(F)F)(F)F)(F)F)Oc1cc(cc(c1)C(C)(C)C)C(C)(C)C	9	0
DTXSID90897087	FC(F)(F)C(F)(F)C(F)(F)C(F)(F)S(=O)(=O)N=S(=O)(C1=CC=C(Br)C=C1)C(F)(F)F	N-[(4-Bromophenyl)oxido(trifluoromethyl)sulfanylidene]perfluorobutanesulfonamide	1421133-00-7	-9.088	-53.2506	0.196985	0.803015	inact.	Unreliable	0.176407	0.823593	inact.	Unreliable	OTHER_PFAS	Side-chain aromatics	PASF-based substances	Inactive	Inactive	Unreliable	-15.74	3.02438	-6.35782	Inactive	Inactive	Brc1ccc(cc1)S(=NS(=O)(=O)C(C(C(C(F)(F)F)(F)F)(F)F)(F)F)(=O)C(F)(F)F	9	0
DTXSID10896279	CC1=NN=C2CC=C(OS(=O)(=O)C(F)(F)C(F)(F)C(F)(F)C(F)(F)F)C3=CC=CC=C3N12	1-Methyl-4H-[1,2,4]triazolo[4,3-a][1]benzazepin-6-yl nonafluorobutane-1-sulfonate	1588522-06-8	-8.661	-56.9162	0.184511	0.815489	inact.	Unreliable	0.279142	0.720858	inact.	reliable	OTHER_PFAS	Side-chain aromatics	PASF-based substances	Inactive	Inactive	Unreliable	-19.699	10.1162	-4.79137	Inactive	Inactive	Cc1nnc2n1c1ccccc1C(=CC2)OS(=O)(=O)C(C(C(C(F)(F)F)(F)F)(F)F)(F)F	9	0
DTXSID00896263	CC(=O)NC1=CC=C(OS(=O)(=O)C(F)(F)C(F)(F)C(F)(F)C(F)(F)F)C=C1Cl	4-Acetamido-3-chlorophenyl nonafluorobutane-1-sulfonate	1428370-26-6	-10.167	-50.1176	0.196985	0.803015	inact.	Unreliable	0.562927	0.437073	inact.	Unreliable	OTHER_PFAS	Side-chain aromatics	PASF-based substances	Inactive	Inactive	Unreliable	-5.73601	-3.03706	-4.38653	Inactive	Inactive	CC(=O)Nc1ccc(cc1Cl)OS(=O)(=O)C(C(C(C(F)(F)F)(F)F)(F)F)(F)F	9	0
DTXSID70896058	FC(F)(F)C(F)(F)C(F)(F)C(F)(F)S(=O)(=O)OC1=CCCC1	Cyclopent-1-en-1-yl nonafluorobutane-1-sulfonate	36839-94-8	-8.14	-40.1918	0.196985	0.803015	inact.	Unreliable	0.251231	0.748769	inact.	Unreliable	OTHER_PFAS	Other aliphatics, cyclic	PASF-based substances, cyclic	Inactive	Inactive	Unreliable	-24.5295	-22.2406	-23.385	Inactive	Inactive	O=S(=O)(C(C(C(C(F)(F)F)(F)F)(F)F)(F)F)OC1=CCCC1	9	0
DTXSID10895924	FC(C(F)(F)F)C(F)(F)COS(=O)(=O)C(F)(F)C(F)(F)C(F)(F)C(F)(F)F	2,2,3,4,4,4-Hexafluorobutyl nonafluorobutane-1-sulfonate	1205020-79-6	-7.835	-41.4374	0.196985	0.803015	inact.	Unreliable	0.176407	0.823593	inact.	Unreliable	OTHER_PFAS	Other aliphatics	PASF-based substances	Inactive	Inactive	Unreliable	-27.3573	-19.8307	-23.594	Inactive	Inactive	FC(C(COS(=O)(=O)C(C(C(C(F)(F)F)(F)F)(F)F)(F)F)(F)F)C(F)(F)F	9	0
DTXSID00893398	[NH4+].[O-]S(=O)(=O)CCCCOC(F)(F)C(F)(F)C(F)(F)C(F)(F)F	4-(Nonafluorobutoxy)butanesulfonic acid ammonium salt	484023-69-0	-7.935	-40.3882	0.196985	0.803015	inact.	Unreliable	0.176407	0.823593	inact.	Unreliable	OTHER_PFAS	Other aliphatics	Others	Inactive	Inactive	Unreliable	-26.4301	-21.8606	-24.1454	Inactive	Inactive	FC(C(C(C(F)(F)F)(F)F)(F)F)(OCCCCS(=O)(=O)O)F	9	0
DTXSID90897249	FC(F)(F)C(F)(F)C(F)(F)C(F)(F)S(=O)(=NS(=O)(=O)C(F)(F)F)C1=CC=C(Br)C=C1	N-[(4-Bromophenyl)(perfluorobutyl)oxido-Î»4-sulfanylidene]-1,1,1-trifluoromethanesulfonamide	1421133-01-8	-8.697	-46.9318	0.196985	0.803015	inact.	Unreliable	0.412131	0.587869	inact.	Unreliable	OTHER_PFAS	Side-chain aromatics	PASF-based substances	Inactive	Inactive	Unreliable	-19.3652	-9.20066	-14.2829	Inactive	Inactive	Brc1ccc(cc1)S(=NS(=O)(=O)C(F)(F)F)(=O)C(C(C(C(F)(F)F)(F)F)(F)F)(F)F	9	0
DTXSID10896113	FC(F)(F)C(F)(F)C(F)(F)C(F)(F)S(=O)(=O)OC1=CCCCCC1	Cyclohept-1-en-1-yl nonafluorobutane-1-sulfonate	42108-79-2	-8.864	-46.8986	0.196985	0.803015	inact.	Unreliable	0.416025	0.583974	inact.	Unreliable	OTHER_PFAS	Other aliphatics, cyclic	PASF-based substances, cyclic	Inactive	Inactive	Unreliable	-17.8169	-9.26489	-13.5409	Inactive	Inactive	FC(C(C(C(F)(F)F)(F)F)(F)F)(S(=O)(=O)OC1=CCCCCC1)F	9	0
DTXSID50420375	FC(F)(F)C(F)(F)C(F)(F)C(F)(F)S(=O)(=O)O\C1=C\CCCCCC1	NSC263695	36839-96-0	-9.009	-48.3184	0.196985	0.803015	inact.	Unreliable	0.416025	0.583974	inact.	Unreliable	OTHER_PFAS	Other aliphatics, cyclic	PASF-based substances, cyclic	Inactive	Inactive	Unreliable	-16.4725	-6.51799	-11.4952	Inactive	Inactive	FC(C(C(C(F)(F)F)(F)F)(F)F)(S(=O)(=O)OC1=CCCCCCC1)F	9	0
DTXSID80896105	FC(F)(F)C(F)(F)C(F)(F)C(F)(F)S(=O)(=O)OC1=CCCCC1	Cyclohex-1-en-1-yl nonafluorobutane-1-sulfonate	36839-95-9	-8.779	-43.6482	0.196985	0.803015	inact.	Unreliable	0.416025	0.583974	inact.	Unreliable	OTHER_PFAS	Other aliphatics, cyclic	PASF-based substances, cyclic	Inactive	Inactive	Unreliable	-18.6049	-15.5535	-17.0792	Inactive	Inactive	O=S(=O)(C(C(C(C(F)(F)F)(F)F)(F)F)(F)F)OC1=CCCCC1	9	0
DTXSID90780228	CC(=NS(=O)(=O)C(F)(F)C(F)(F)C(F)(F)C(F)(F)F)N1CCOCC1	1,1,2,2,3,3,4,4,4-Nonafluoro-N-[1-(morpholin-4-yl)ethylidene]butane-1-sulfonamide	292165-43-6	-8.476	-44.3141	0.196985	0.803015	inact.	Unreliable	0.176407	0.823593	inact.	reliable	OTHER_PFAS	Other aliphatics, cyclic	PASF-based substances, cyclic	Inactive	Inactive	Unreliable	-21.4142	-14.2651	-17.8397	Inactive	Inactive	CC(=NS(=O)(=O)C(C(C(C(F)(F)F)(F)F)(F)F)(F)F)N1CCOCC1	9	0
DTXSID00829253	[O-]\[N+](OS(=O)(=O)C(F)(F)C(F)(F)C(F)(F)C(F)(F)F)=N/C1=CC=CC=C1	(E)-1-[(1,1,2,2,3,3,4,4,4-Nonafluorobutane-1-sulfonyl)oxy]-1-oxo-2-phenyl-1lambda~5~-diazene	88280-62-0	-8.481	-44.1138	0.196985	0.803015	inact.	reliable	0.176407	0.823593	inact.	Unreliable	OTHER_PFAS	Side-chain aromatics	PASF-based substances	Inactive	Inactive	Unreliable	-21.3679	-14.6527	-18.0103	Inactive	Inactive	FC(C(C(C(F)(F)F)(F)F)(F)F)(S(=O)(=O)O[N+](=Nc1ccccc1)[O-])F	9	0
DTXSID80313488	FC(F)(F)C(F)(F)C(F)(F)C(F)(F)S(=O)(=O)C#CC1=CC=CC=C1	[(1,1,2,2,3,3,4,4,4-Nonafluorobutane-1-sulfonyl)ethynyl]benzene	63369-94-8	-9.428	-41.1267	0.196985	0.803015	inact.	Unreliable	0.523697	0.476303	inact.	reliable	OTHER_PFAS	Side-chain aromatics	PASF-based substances	Inactive	Inactive	Unreliable	-12.5877	-20.4318	-16.5098	Inactive	Inactive	FC(C(C(C(F)(F)F)(F)F)(F)F)(S(=O)(=O)C#Cc1ccccc1)F	9	0
DTXSID40330479	FC(F)(F)C(F)(F)C(F)(F)C(F)(F)S(=O)(=O)OC1=CC2=CC=CC=C2C=C1	naphthalen-2-yl 1,1,2,2,3,3,4,4,4-nonafluorobutane-1-sulfonate	42096-34-4	-9.767	-46.3408	0.196985	0.803015	inact.	reliable	0.416025	0.583974	inact.	reliable	OTHER_PFAS	Side-chain aromatics	PASF-based substances	Inactive	Inactive	reliable	-9.44463	-10.3441	-9.89435	Inactive	Inactive	O=S(=O)(C(C(C(C(F)(F)F)(F)F)(F)F)(F)F)Oc1ccc2c(c1)cccc2	9	0
DTXSID20786152	CC(C)C(=NS(=O)(=O)C(F)(F)C(F)(F)C(F)(F)C(F)(F)F)N1CCCC1	1,1,2,2,3,3,4,4,4-Nonafluoro-N-[2-methyl-1-(pyrrolidin-1-yl)propylidene]butane-1-sulfonamide	496949-61-2	-8.693	-51.4235	0.196985	0.803015	inact.	reliable	0.176407	0.823593	inact.	reliable	OTHER_PFAS	Other aliphatics, cyclic	PASF-based substances, cyclic	Inactive	Inactive	reliable	-19.4023	-0.510527	-9.95641	Inactive	Inactive	CC(C(=NS(=O)(=O)C(C(C(C(F)(F)F)(F)F)(F)F)(F)F)N1CCCC1)C	9	0
DTXSID80581226	FC(F)(F)C(F)(F)C(F)(F)C(F)(F)S(=O)(=O)OC1=CC2=C(C=C1)N=CC=C2	Quinolin-6-yl nonafluorobutane-1-sulfonate	920491-93-6	-10.188	-44.6962	0.196985	0.803015	inact.	reliable	0.559269	0.440731	inact.	reliable	OTHER_PFAS	Side-chain aromatics	PASF-based substances	Inactive	Inactive	reliable	-5.5413	-13.5259	-9.5336	Inactive	Inactive	O=S(=O)(C(C(C(C(F)(F)F)(F)F)(F)F)(F)F)Oc1ccc2c(c1)cccn2	9	0
DTXSID20896169	FC(F)(F)C(F)(F)C(F)(F)C(F)(F)S(=O)(=O)NC1CCCCCCC1	N-Cyclooctyl-1,1,2,2,3,3,4,4,4-nonafluorobutane-1-sulfonamide	1456900-48-3	-9.212	-49.2536	0.196985	0.803015	inact.	reliable	0.176407	0.823593	inact.	reliable	OTHER_PFAS	Other aliphatics, cyclic	PASF-based substances, cyclic	Inactive	Inactive	reliable	-14.5904	-4.70865	-9.6495	Inactive	Inactive	FC(C(C(C(F)(F)F)(F)F)(F)F)(S(=O)(=O)NC1CCCCCCC1)F	9	0
DTXSID80896221	CC(=O)NC1=CC=C(OS(=O)(=O)C(F)(F)C(F)(F)C(F)(F)C(F)(F)F)C=C1	4-Acetamidophenyl nonafluorobutane-1-sulfonate	41605-57-6	-9.374	-47.4322	0.212546	0.787454	inact.	reliable	0.176407	0.823593	inact.	reliable	OTHER_PFAS	Side-chain aromatics	PASF-based substances	Inactive	Inactive	reliable	-13.0884	-8.23253	-10.6604	Inactive	Inactive	CC(=O)Nc1ccc(cc1)OS(=O)(=O)C(C(C(C(F)(F)F)(F)F)(F)F)(F)F	9	0
DTXSID00330475	CC(C)C1=CC=C(OS(=O)(=O)C(F)(F)C(F)(F)C(F)(F)C(F)(F)F)C=C1	(4-propan-2-ylphenyl) 1,1,2,2,3,3,4,4,4-nonafluorobutane-1-sulfonate	93131-75-0	-9.238	-47.9569	0.196985	0.803015	inact.	reliable	0.176407	0.823593	inact.	reliable	OTHER_PFAS	Side-chain aromatics	PASF-based substances	Inactive	Inactive	reliable	-14.3493	-7.21739	-10.7833	Inactive	Inactive	CC(c1ccc(cc1)OS(=O)(=O)C(C(C(C(F)(F)F)(F)F)(F)F)(F)F)C	9	0
DTXSID60897019	FC(F)(F)C(F)(F)C(F)(F)C(F)(F)S(=O)(=O)OCCOS(=O)(=O)C(F)(F)C(F)(F)C(F)(F)C(F)(F)F	1,2-Ethanediyl bis(perfluorobutanesulfonate)	92982-03-1	-8.492	-54.5385	0.196985	0.803015	inact.	reliable	0.176407	0.823593	inact.	reliable	OTHER_PFAS	Other aliphatics	PASF-based substances	Inactive	Inactive	reliable	-21.2659	5.51609	-7.87489	Inactive	Inactive	FC(C(C(C(F)(F)F)(F)F)(F)F)(S(=O)(=O)OCCOS(=O)(=O)C(C(C(C(F)(F)F)(F)F)(F)F)(F)F)F	9	0
DTXSID60896224	COC1=CC2=C(OS(=O)(=O)C(F)(F)C(F)(F)C(F)(F)C(F)(F)F)C=CN=C2C=C1	6-Methoxyquinolin-4-yl nonafluorobutane-1-sulfonate	1161941-02-1	-9.922	-47.4342	0.199331	0.800669	inact.	reliable	0.248447	0.751553	inact.	reliable	OTHER_PFAS	Side-chain aromatics	PASF-based substances	Inactive	Inactive	reliable	-8.00754	-8.22866	-8.1181	Inactive	Inactive	COc1ccc2c(c1)c(ccn2)OS(=O)(=O)C(C(C(C(F)(F)F)(F)F)(F)F)(F)F	9	0
DTXSID10896254	COC(=O)C1=CC=C(Cl)C(OS(=O)(=O)C(F)(F)C(F)(F)C(F)(F)C(F)(F)F)=C1Cl	Methyl 2,4-dichloro-3-[(1,1,2,2,3,3,4,4,4-nonafluorobutane-1-sulfonyl)oxy]benzoate	1451750-40-5	-9.577	-48.2617	0.196985	0.803015	inact.	reliable	0.416025	0.583974	inact.	reliable	OTHER_PFAS	Side-chain aromatics	PASF-based substances	Inactive	Inactive	reliable	-11.2062	-6.62769	-8.91696	Inactive	Inactive	COC(=O)c1ccc(c(c1Cl)OS(=O)(=O)C(C(C(C(F)(F)F)(F)F)(F)F)(F)F)Cl	9	0
DTXSID20896285	FC(F)(F)C(F)(F)C(F)(F)C(F)(F)S(=O)(=O)NC1=C(NS(=O)(=O)C(F)(F)C(F)(F)C(F)(F)C(F)(F)F)C(=O)C1=O	N,N'-(3,4-Dioxocyclobut-1-ene-1,2-diyl)bis(1,1,2,2,3,3,4,4,4-nonafluorobutane-1-sulfonamide)	1234571-87-9	-7.708	-57.6766	0.196985	0.803015	inact.	reliable	0.176407	0.823593	inact.	reliable	OTHER_PFAS	Side-chain aromatics	PASF-based substances	Inactive	Inactive	reliable	-28.5348	11.5874	-8.47369	Inactive	Inactive	FC(C(C(C(F)(F)F)(F)F)(F)F)(S(=O)(=O)NC1C(NS(=O)(=O)C(C(C(C(F)(F)F)(F)F)(F)F)(F)F)C(=O)C1=O)F	9	0
DTXSID60896002	FC(F)(F)C(F)(F)C(F)(F)C(F)(F)C(F)(F)C(F)(F)C(F)(F)COS(=O)(=O)C(F)(F)C(F)(F)C(F)(F)C(F)(F)F	2,2,3,3,4,4,5,5,6,6,7,7,8,8,8-Pentadecafluorooctyl nonafluorobutane-1-sulfonate	187039-77-6	-8.955	-48.8337	0.212546	0.787454	inact.	reliable	0.416025	0.583974	inact.	reliable	OTHER_PFAS	Other aliphatics	PASF-based substances	Inactive	Inactive	reliable	-16.9731	-5.52103	-11.2471	Inactive	Inactive	FC(C(C(C(C(C(C(F)(F)F)(F)F)(F)F)(F)F)(F)F)(F)F)(COS(=O)(=O)C(C(C(C(F)(F)F)(F)F)(F)F)(F)F)F	9	0
DTXSID80896145	FC(F)(F)C(F)(F)C(F)(F)C(F)(F)S(=O)(=O)OC1=CC=C(Cl)C=C1Cl	2,4-Dichlorophenyl nonafluorobutane-1-sulfonate	32848-21-8	-9.262	-44.8102	0.196985	0.803015	inact.	reliable	0.176407	0.823593	inact.	reliable	OTHER_PFAS	Side-chain aromatics	PASF-based substances	Inactive	Inactive	reliable	-14.1268	-13.3053	-13.7161	Inactive	Inactive	Clc1ccc(c(c1)Cl)OS(=O)(=O)C(C(C(C(F)(F)F)(F)F)(F)F)(F)F	9	0
DTXSID80896029	FC(F)(F)C(F)(F)C(F)(F)C(F)(F)C(F)(F)C(F)(F)C(F)(F)C(F)(F)C(F)(F)C(F)(F)C(F)(F)COS(=O)(=O)C(F)(F)C(F)(F)C(F)(F)C(F)(F)F	2,2,3,3,4,4,5,5,6,6,7,7,8,8,9,9,10,10,11,11,12,12,12-Tricosafluorododecyl nonafluorobutane-1-sulfonate	924894-11-1	-7.555	-52.8005	0.212546	0.787454	inact.	reliable	0.416025	0.583974	inact.	reliable	OTHER_PFAS	Other aliphatics	PASF-based substances	Inactive	Inactive	reliable	-29.9533	2.15357	-13.8999	Inactive	Inactive	FC(C(C(C(C(C(C(C(C(C(C(F)(F)F)(F)F)(F)F)(F)F)(F)F)(F)F)(F)F)(F)F)(F)F)(F)F)(COS(=O)(=O)C(C(C(C(F)(F)F)(F)F)(F)F)(F)F)F	9	0
DTXSID90896075	CCOC(=O)CCC(F)(F)COS(=O)(=O)C(F)(F)C(F)(F)C(F)(F)C(F)(F)F	Ethyl 4,4-difluoro-5-[(1,1,2,2,3,3,4,4,4-nonafluorobutane-1-sulfonyl)oxy]pentanoate	1361253-41-9	-8.612	-47.5146	0.196985	0.803015	inact.	reliable	0.176407	0.823593	inact.	reliable	OTHER_PFAS	Other aliphatics	PASF-based substances	Inactive	Inactive	reliable	-20.1533	-8.07311	-14.1132	Inactive	Inactive	CCOC(=O)CCC(COS(=O)(=O)C(C(C(C(F)(F)F)(F)F)(F)F)(F)F)(F)F	9	0
DTXSID40330474	CC1=CC=CC=C1OS(=O)(=O)C(F)(F)C(F)(F)C(F)(F)C(F)(F)F	(2-methylphenyl) 1,1,2,2,3,3,4,4,4-nonafluorobutane-1-sulfonate	42096-33-3	-9.221	-45.6391	0.196985	0.803015	inact.	reliable	0.176407	0.823593	inact.	reliable	OTHER_PFAS	Side-chain aromatics	PASF-based substances	Inactive	Inactive	reliable	-14.5069	-11.7017	-13.1043	Inactive	Inactive	Cc1ccccc1OS(=O)(=O)C(C(C(C(F)(F)F)(F)F)(F)F)(F)F	9	0
DTXSID40896166	FC(F)(F)C(F)(F)C(F)(F)C(F)(F)S(=O)(=O)OC1=C2N=CC=CC2=CC=C1	Quinolin-8-yl nonafluorobutane-1-sulfonate	41605-60-1	-9.399	-46.3945	0.196985	0.803015	inact.	reliable	0.577316	0.422684	inact.	reliable	OTHER_PFAS	Side-chain aromatics	PASF-based substances	Inactive	Inactive	reliable	-12.8566	-10.2402	-11.5484	Inactive	Inactive	O=S(=O)(C(C(C(C(F)(F)F)(F)F)(F)F)(F)F)Oc1cccc2c1nccc2	9	0
DTXSID40896267	CC(=O)NS(=O)(=O)C1=CC=C(NS(=O)(=O)C(F)(F)C(F)(F)C(F)(F)C(F)(F)F)C=C1	N-{4-[(1,1,2,2,3,3,4,4,4-Nonafluorobutane-1-sulfonyl)amino]benzene-1-sulfonyl}acetamide	320599-24-4	-8.59	-50.3148	0.196985	0.803015	inact.	reliable	0.176407	0.823593	inact.	reliable	OTHER_PFAS	Side-chain aromatics	PASF-based substances	Inactive	Inactive	reliable	-20.3573	-2.65554	-11.5064	Inactive	Inactive	CC(=O)NS(=O)(=O)c1ccc(cc1)NS(=O)(=O)C(C(C(C(F)(F)F)(F)F)(F)F)(F)F	9	0
DTXSID20896245	COC(=O)C1=C(OC)C=CC=C1OS(=O)(=O)C(F)(F)C(F)(F)C(F)(F)C(F)(F)F	Methyl 2-methoxy-6-[(1,1,2,2,3,3,4,4,4-nonafluorobutane-1-sulfonyl)oxy]benzoate	475630-76-3	-8.853	-47.6851	0.196985	0.803015	inact.	reliable	0.176407	0.823593	inact.	reliable	OTHER_PFAS	Side-chain aromatics	PASF-based substances	Inactive	Inactive	reliable	-17.9188	-7.74324	-12.831	Inactive	Inactive	COC(=O)c1c(OC)cccc1OS(=O)(=O)C(C(C(C(F)(F)F)(F)F)(F)F)(F)F	9	0
DTXSID40795347	FC(F)(F)C(F)(F)C(F)(F)C(F)(F)S(=O)(=O)C(=CC1=CC=CC=C1)S(=O)(=O)C(F)(F)C(F)(F)C(F)(F)C(F)(F)F	[2,2-Bis(1,1,2,2,3,3,4,4,4-nonafluorobutane-1-sulfonyl)ethenyl]benzene	63551-09-7	-9.975	-58.8511	0.196985	0.803015	inact.	reliable	0.176407	0.823593	inact.	reliable	OTHER_PFAS	Side-chain aromatics	PASF-based substances	Inactive	Inactive	reliable	-7.51615	13.8597	3.17178	Inactive	Inactive	FC(C(C(C(F)(F)F)(F)F)(F)F)(S(=O)(=O)C(=Cc1ccccc1)S(=O)(=O)C(C(C(C(F)(F)F)(F)F)(F)F)(F)F)F	9	0
DTXSID20880609	[Na+].[H]N(CC1=CC=CC=C1S([O-])(=O)=O)S(=O)(=O)C(F)(F)C(F)(F)C(F)(F)C(F)(F)C(F)(F)C(F)(F)F	Sodium 2-((tridecafluorohexylsulphonylamino)methyl)benzenesulphonate	68299-21-8	-8.98	-65.9089	0.196985	0.803015	inact.	reliable	0.469785	0.530215	inact.	reliable	OTHER_PFAS	Side-chain aromatics	PASF-based substances	Inactive	Inactive	reliable	-16.7414	27.5145	5.38657	Inactive	Inactive	O=S(=O)(C(C(C(C(C(C(F)(F)F)(F)F)(F)F)(F)F)(F)F)(F)F)NCc1ccccc1S(=O)(=O)O	9	0
DTXSID60880608	[Na+].[H]N(CC1=CC=CC=C1S([O-])(=O)=O)S(=O)(=O)C(F)(F)C(F)(F)C(F)(F)C(F)(F)C(F)(F)F	Sodium 2-((undecafluoropentylsulphonylamino)methyl)benzenesulphonate	68299-20-7	-9.821	-61.2011	0.196985	0.803015	inact.	reliable	0.176407	0.823593	inact.	reliable	OTHER_PFAS	Side-chain aromatics	PASF-based substances	Inactive	Inactive	reliable	-8.94397	18.4063	4.73115	Inactive	Inactive	O=S(=O)(C(C(C(C(C(F)(F)F)(F)F)(F)F)(F)F)(F)F)NCc1ccccc1S(=O)(=O)O	9	0
DTXSID40896262	CCOC(=O)C(=CC1=CC=C(C=C1)N(C)C)S(=O)(=O)C(F)(F)C(F)(F)C(F)(F)C(F)(F)F	Ethyl 3-[4-(dimethylamino)phenyl]-2-(1,1,2,2,3,3,4,4,4-nonafluorobutane-1-sulfonyl)prop-2-enoate	75988-12-4	-9.77	-61.1276	0.260496	0.739504	inact.	reliable	0.558973	0.441027	inact.	reliable	OTHER_PFAS	Side-chain aromatics	PASF-based substances	Inactive	Inactive	reliable	-9.41682	18.2641	4.42363	Inactive	Inactive	CCOC(=O)C(=Cc1ccc(cc1)N(C)C)S(=O)(=O)C(C(C(C(F)(F)F)(F)F)(F)F)(F)F	9	0
DTXSID30880610	[Na+].[H]N(CC1=CC=CC=C1S([O-])(=O)=O)S(=O)(=O)C(F)(F)C(F)(F)C(F)(F)C(F)(F)C(F)(F)C(F)(F)C(F)(F)F	Sodium 2-((pentadecafluoroheptylsulphonylamino)methyl)benzenesulphonate	68299-29-6	-7.596	-66.638	0.196985	0.803015	inact.	reliable	0.577608	0.422392	inact.	reliable	OTHER_PFAS	Side-chain aromatics	PASF-based substances	Inactive	Inactive	reliable	-29.5732	28.9251	-0.324053	Inactive	Inactive	O=S(=O)(C(C(C(C(C(C(C(F)(F)F)(F)F)(F)F)(F)F)(F)F)(F)F)(F)F)NCc1ccccc1S(=O)(=O)O	9	0
DTXSID00880607	[Na+].[H]N(CC1=CC=CC=C1S([O-])(=O)=O)S(=O)(=O)C(F)(F)C(F)(F)C(F)(F)C(F)(F)F	Sodium 2-((nonafluorobutylsulfonylamino)methyl)benzenesulfonate	68299-19-4	-9.472	-60.2279	0.196985	0.803015	inact.	reliable	0.176407	0.823593	inact.	reliable	OTHER_PFAS	Side-chain aromatics	PASF-based substances	Inactive	Inactive	reliable	-12.1797	16.5234	2.17184	Inactive	Inactive	O=S(=O)(C(C(C(C(F)(F)F)(F)F)(F)F)(F)F)NCc1ccccc1S(=O)(=O)O	9	0
DTXSID80330478	FC(F)(F)C(F)(F)C(F)(F)C(F)(F)S(=O)(=O)OC1=CC=CC2=CC=CC=C12	naphthalen-1-yl 1,1,2,2,3,3,4,4,4-nonafluorobutane-1-sulfonate	32848-17-2	-10.342	-48.1332	0.184511	0.815489	inact.	reliable	0.519691	0.480309	inact.	reliable	OTHER_PFAS	Side-chain aromatics	PASF-based substances	Inactive	Inactive	reliable	-4.11348	-6.8763	-5.49489	Inactive	Inactive	O=S(=O)(C(C(C(C(F)(F)F)(F)F)(F)F)(F)F)Oc1cccc2c1cccc2	9	0
DTXSID20880427	[Na+].[H]N(CC1=CC=CC=C1S([O-])(=O)=O)S(=O)(=O)C(F)(F)C(F)(F)C(F)(F)C(F)(F)C(F)(F)C(F)(F)C(F)(F)C(F)(F)F	2-((Perfluorooctyl)sulfonylaminomethyl)benzenesulfonate sodium	51032-47-4	-5.754	-72.6262	0.196985	0.803015	inact.	reliable	0.577608	0.422392	inact.	reliable	OTHER_PFAS	Side-chain aromatics	PASF-based substances	Inactive	Inactive	reliable	-46.6514	40.5105	-3.07045	Inactive	Inactive	OS(=O)(=O)c1ccccc1CNS(=O)(=O)C(C(C(C(C(C(C(C(F)(F)F)(F)F)(F)F)(F)F)(F)F)(F)F)(F)F)(F)F	9	0
DTXSID00441939	NS(=O)(=O)C1=NN=C(NS(=O)(=O)C(F)(F)C(F)(F)C(F)(F)C(F)(F)F)S1	CHEMBL337369	316826-66-1	-7.194	-44.7199	0.196985	0.803015	inact.	reliable	0.176407	0.823593	inact.	reliable	OTHER_PFAS	Side-chain aromatics	PASF-based substances	Inactive	Inactive	reliable	-33.3004	-13.48	-23.3902	Inactive	Inactive	FC(C(C(C(F)(F)F)(F)F)(F)F)(S(=O)(=O)Nc1nnc(s1)S(=O)(=O)N)F	9	0
DTXSID20895930	CC(C)=COS(=O)(=O)C(F)(F)C(F)(F)C(F)(F)C(F)(F)F	2-Methylprop-1-en-1-yl nonafluorobutane-1-sulfonate	84224-48-6	-8.142	-40.1647	0.196985	0.803015	inact.	reliable	0.176407	0.823593	inact.	reliable	OTHER_PFAS	Other aliphatics	PASF-based substances	Inactive	Inactive	reliable	-24.5109	-22.293	-23.402	Inactive	Inactive	CC(=COS(=O)(=O)C(C(C(C(F)(F)F)(F)F)(F)F)(F)F)C	9	0
DTXSID70382047	FC(F)(F)C(F)(F)C(F)(F)COS(=O)(=O)C(F)(F)C(F)(F)C(F)(F)C(F)(F)F	1H,1H-Perfluorobutyl perfluorobutanesulfonate	883499-32-9	-7.761	-41.2266	0.212546	0.787454	inact.	reliable	0.248223	0.751777	inact.	reliable	OTHER_PFAS	Other aliphatics	PASF-based substances	Inactive	Inactive	reliable	-28.0434	-20.2386	-24.141	Inactive	Inactive	FC(C(COS(=O)(=O)C(C(C(C(F)(F)F)(F)F)(F)F)(F)F)(F)F)(C(F)(F)F)F	9	0
DTXSID30896211	FC(F)(F)C(F)(F)C(F)(F)C(F)(F)S(=O)(=O)NC(=O)C1CCCCC1	N-(1,1,2,2,3,3,4,4,4-Nonafluorobutane-1-sulfonyl)cyclohexanecarboxamide	1440968-37-5	-8.161	-39.7463	0.196985	0.803015	inact.	reliable	0.176407	0.823593	inact.	reliable	OTHER_PFAS	Other aliphatics, cyclic	PASF-based substances, cyclic	Inactive	Inactive	reliable	-24.3348	-23.1025	-23.7186	Inactive	Inactive	O=C(C1CCCCC1)NS(=O)(=O)C(C(C(C(F)(F)F)(F)F)(F)F)(F)F	9	0
DTXSID40190398	FC(F)(F)C(F)(F)C(F)(F)C(F)(F)S(=O)(=O)OS(=O)(=O)C(F)(F)C(F)(F)C(F)(F)C(F)(F)F	Perfluorobutanesulfonic anhydride	36913-91-4	-7.987	-40.3823	0.196985	0.803015	inact.	reliable	0.176407	0.823593	inact.	reliable	OTHER_PFAS	Other aliphatics	PASF-based substances	Inactive	Inactive	reliable	-25.948	-21.872	-23.91	Inactive	Inactive	FC(C(C(C(F)(F)F)(F)F)(F)F)(S(=O)(=O)OS(=O)(=O)C(C(C(C(F)(F)F)(F)F)(F)F)(F)F)F	9	0
DTXSID80478889	FC(F)(F)C(F)(F)C(F)(F)C(F)(F)S(=O)(=O)OC1=CN=CC=C1	1-Butanesulfonic acid, 1,1,2,2,3,3,4,4,4-nonafluoro-, 3-pyridinyl ester	32848-20-7	-8.858	-36.2349	0.196985	0.803015	inact.	reliable	0.176407	0.823593	inact.	reliable	OTHER_PFAS	Side-chain aromatics	PASF-based substances	Inactive	Inactive	reliable	-17.8725	-29.896	-23.8843	Inactive	Inactive	O=S(=O)(C(C(C(C(F)(F)F)(F)F)(F)F)(F)F)Oc1cccnc1	9	0
DTXSID20330472	FC(F)(F)C(F)(F)C(F)(F)C(F)(F)S(=O)(=O)CS(=O)(=O)C(F)(F)C(F)(F)C(F)(F)C(F)(F)F	1,1,1,2,2,3,3,4,4-Nonafluoro-4-[(1,1,2,2,3,3,4,4,4-nonafluorobutane-1-sulfonyl)methanesulfonyl]butane	29214-37-7	-7.899	-43.3324	0.196985	0.803015	inact.	reliable	0.176407	0.823593	inact.	reliable	OTHER_PFAS	Other aliphatics	PASF-based substances	Inactive	Inactive	reliable	-26.7639	-16.1644	-21.4642	Inactive	Inactive	FC(C(C(C(F)(F)F)(F)F)(F)F)(S(=O)(=O)CS(=O)(=O)C(C(C(C(F)(F)F)(F)F)(F)F)(F)F)F	9	0
DTXSID20896205	FC1=CC=C(NS(=O)(=O)C(F)(F)C(F)(F)C(F)(F)C(F)(F)F)C(F)=C1	N-(2,4-Difluorophenyl)-1,1,2,2,3,3,4,4,4-nonafluorobutane-1-sulfonamide	23375-29-3	-8.235	-41.8386	0.196985	0.803015	inact.	reliable	0.412421	0.587579	inact.	reliable	OTHER_PFAS	Side-chain aromatics	PASF-based substances	Inactive	Inactive	reliable	-23.6487	-19.0545	-21.3516	Inactive	Inactive	Fc1ccc(c(c1)F)NS(=O)(=O)C(C(C(C(F)(F)F)(F)F)(F)F)(F)F	9	0
DTXSID50896076	OC1=CC=C(OS(=O)(=O)C(F)(F)C(F)(F)C(F)(F)C(F)(F)F)C=C1	4-Hydroxyphenyl nonafluorobutane-1-sulfonate	1463426-93-8	-9.058	-37.0475	0.196985	0.803015	inact.	reliable	0.416025	0.583974	inact.	reliable	OTHER_PFAS	Side-chain aromatics	PASF-based substances	Inactive	Inactive	reliable	-16.0182	-28.3239	-22.171	Inactive	Inactive	FC(C(C(C(F)(F)F)(F)F)(F)F)(S(=O)(=O)Oc1ccc(cc1)O)F	9	0
DTXSID10512407	CCCC#CS(=O)(=O)C(F)(F)C(F)(F)C(F)(F)C(F)(F)F	1-(1,1,2,2,3,3,4,4,4-Nonafluorobutane-1-sulfonyl)pent-1-yne	63369-95-9	-8.433	-40.2104	0.196985	0.803015	inact.	reliable	0.248223	0.751777	inact.	reliable	OTHER_PFAS	Other aliphatics	PASF-based substances	Inactive	Inactive	reliable	-21.8129	-22.2046	-22.0088	Inactive	Inactive	CCCC#CS(=O)(=O)C(C(C(C(F)(F)F)(F)F)(F)F)(F)F	9	0
DTXSID20896023	CCOC(=O)CS(=O)(=O)C(F)(F)C(F)(F)C(F)(F)C(F)(F)F	Ethyl (1,1,2,2,3,3,4,4,4-nonafluorobutane-1-sulfonyl)acetate	161123-65-5	-8.135	-36.5272	0.196985	0.803015	inact.	reliable	0.292284	0.707716	inact.	reliable	OTHER_PFAS	Other aliphatics	PASF-based substances	Inactive	Inactive	reliable	-24.5758	-29.3305	-26.9532	Inactive	Inactive	CCOC(=O)CS(=O)(=O)C(C(C(C(F)(F)F)(F)F)(F)F)(F)F	9	0
DTXSID9068243	FC(F)(F)C(F)(F)C(F)(F)C(F)(F)S(=O)(=O)NCC=C	N-Allylperfluorobutanesulfonamide	40630-65-7	-7.875	-36.2834	0.196985	0.803015	inact.	reliable	0.176407	0.823593	inact.	reliable	OTHER_PFAS	Other aliphatics	PASF-based substances	Inactive	Inactive	reliable	-26.9864	-29.8022	-28.3943	Inactive	Inactive	C=CCNS(=O)(=O)C(C(C(C(F)(F)F)(F)F)(F)F)(F)F	9	0
DTXSID20897030	CCCCN1C[NH+](C)C=C1.FC(F)(F)C(F)(F)C(F)(F)C(F)(F)S(=O)(=O)[N-]S(=O)(=O)C(F)(F)C(F)(F)C(F)(F)C(F)(F)F	3-Butyl-1-methyl-1H-imidazolium N,N-bis(perfluorobutanesulfonyl)amide	872345-66-9	-6.641	-43.0497	0.196985	0.803015	inact.	reliable	0.176407	0.823593	inact.	reliable	OTHER_PFAS	Other aliphatics	PASF-based substances	Inactive	Inactive	reliable	-38.4275	-16.7114	-27.5695	Inactive	Inactive	FC(C(C(C(F)(F)F)(F)F)(F)F)(S(=O)(=O)NS(=O)(=O)C(C(C(C(F)(F)F)(F)F)(F)F)(F)F)F	9	0
DTXSID50896112	CC(C)[C@H](N)CNS(=O)(=O)C(F)(F)C(F)(F)C(F)(F)C(F)(F)F	N-[(2S)-2-Amino-3-methylbutyl]-1,1,2,2,3,3,4,4,4-nonafluorobutane-1-sulfonamide	1417316-15-4	-7.968	-36.5392	0.196985	0.803015	inact.	reliable	0.469785	0.530215	inact.	reliable	OTHER_PFAS	Other aliphatics	PASF-based substances	Inactive	Inactive	reliable	-26.1242	-29.3073	-27.7157	Inactive	Inactive	NC(C(C)C)CNS(=O)(=O)C(C(C(C(F)(F)F)(F)F)(F)F)(F)F	9	0
DTXSID30880236	CC[N+](CC)(CC)C(C)OS(=O)(=O)C(F)(F)C(F)(F)C(F)(F)C(F)(F)F	N,N,N,-Triethylethanaminium 1,1,2,2,3,3,4,4,4-nonafluorobutane-1-sulfonate	25628-08-4	-7.863	-39.75	0.196985	0.803015	inact.	reliable	0.176407	0.823593	inact.	reliable	OTHER_PFAS	Other aliphatics	PASF-based substances	Inactive	Inactive	reliable	-27.0977	-23.0953	-25.0965	Inactive	Inactive	CC[N+](C(OS(=O)(=O)C(C(C(C(F)(F)F)(F)F)(F)F)(F)F)C)(CC)CC	9	0
DTXSID70824497	OCCCS(=O)(=O)C(F)(F)C(F)(F)C(F)(F)C(F)(F)F	3-(1,1,2,2,3,3,4,4,4-Nonafluorobutane-1-sulfonyl)propan-1-ol	762241-70-3	-9.565	-32.0894	0.196985	0.803015	inact.	reliable	0.248223	0.751777	inact.	reliable	OTHER_PFAS	Other aliphatics	PASF-based substances	Inactive	Inactive	reliable	-11.3175	-37.9164	-24.6169	Inactive	Inactive	OCCCS(=O)(=O)C(C(C(C(F)(F)F)(F)F)(F)F)(F)F	9	0
DTXSID50891127	[NH4+].[O-]CCNS(=O)(=O)C(F)(F)C(F)(F)C(F)(F)C(F)(F)F	Ammonium 2-{[(nonafluorobutyl)sulfonyl]amino}ethanolate	484024-67-1	-8.981	-33.7503	0.196985	0.803015	inact.	reliable	0.176407	0.823593	inact.	reliable	COMMERICIAL_IMPORTANT	FASA based PFAA precursors	(N-Alkyl) FASEs	Inactive	Inactive	reliable	-16.7321	-34.703	-25.7175	Inactive	Inactive	OCCNS(=O)(=O)C(C(C(C(F)(F)F)(F)F)(F)F)(F)F	9	0
DTXSID70619002	FC(F)(F)C(F)(F)C(F)(F)C(F)(F)S(=O)(=O)ON1C(=O)CCC1=O	1-[(1,1,2,2,3,3,4,4,4-Nonafluorobutane-1-sulfonyl)oxy]pyrrolidine-2,5-dione	252937-66-9	-8.03	-38.0033	0.196985	0.803015	inact.	reliable	0.176407	0.823593	inact.	reliable	OTHER_PFAS	Other aliphatics, cyclic	PASF-based substances, cyclic	Inactive	Inactive	reliable	-25.5493	-26.4747	-26.012	Inactive	Inactive	FC(C(C(C(F)(F)F)(F)F)(F)F)(S(=O)(=O)ON1C(=O)CCC1=O)F	9	0
DTXSID20571181	CCOP(=O)(NS(=O)(=O)C(F)(F)C(F)(F)C(F)(F)C(F)(F)F)OCC	Diethyl N-(1,1,2,2,3,3,4,4,4-nonafluorobutane-1-sulfonyl)phosphoramidate	181649-25-2	-6.54	-45.2315	0.196985	0.803015	inact.	reliable	0.176407	0.823593	inact.	reliable	OTHER_PFAS	Other aliphatics	PASF-based substances	Inactive	Inactive	reliable	-39.364	-12.4902	-25.9271	Inactive	Inactive	CCOP(=O)(NS(=O)(=O)C(C(C(C(F)(F)F)(F)F)(F)F)(F)F)OCC	9	0
DTXSID70896013	FC(F)(F)C(F)(F)C(F)(F)C(F)(F)S(=O)(=O)CC1=CC=CC=C1	[(1,1,2,2,3,3,4,4,4-Nonafluorobutane-1-sulfonyl)methyl]benzene	879081-10-4	-9.144	-42.1447	0.196985	0.803015	inact.	reliable	0.251231	0.748769	inact.	reliable	OTHER_PFAS	Side-chain aromatics	PASF-based substances	Inactive	Inactive	reliable	-15.2208	-18.4623	-16.8416	Inactive	Inactive	FC(C(C(C(F)(F)F)(F)F)(F)F)(S(=O)(=O)Cc1ccccc1)F	9	0
DTXSID50896152	CN(C)C1=CC=C(OS(=O)(=O)C(F)(F)C(F)(F)C(F)(F)C(F)(F)F)C=C1	4-(Dimethylamino)phenyl nonafluorobutane-1-sulfonate	1463426-91-6	-7.892	-48.7629	0.212546	0.787454	inact.	reliable	0.412131	0.587869	inact.	reliable	OTHER_PFAS	Side-chain aromatics	PASF-based substances	Inactive	Inactive	reliable	-26.8288	-5.65801	-16.2434	Inactive	Inactive	CN(c1ccc(cc1)OS(=O)(=O)C(C(C(C(F)(F)F)(F)F)(F)F)(F)F)C	9	0
DTXSID00458188	COC(=O)C1=CC=C(OS(=O)(=O)C(F)(F)C(F)(F)C(F)(F)C(F)(F)F)C=C1	Benzoic acid, 4-[[(nonafluorobutyl)sulfonyl]oxy]-, methyl ester	41605-53-2	-9.018	-42.0111	0.196985	0.803015	inact.	reliable	0.176407	0.823593	inact.	reliable	OTHER_PFAS	Side-chain aromatics	PASF-based substances	Inactive	Inactive	reliable	-16.389	-18.7208	-17.5549	Inactive	Inactive	COC(=O)c1ccc(cc1)OS(=O)(=O)C(C(C(C(F)(F)F)(F)F)(F)F)(F)F	9	0
DTXSID40896040	CC1=CC=C(OS(=O)(=O)C(F)(F)C(F)(F)C(F)(F)C(F)(F)F)C=C1	4-Methylphenyl nonafluorobutane-1-sulfonate	93131-73-8	-8.779	-42.9409	0.196985	0.803015	inact.	reliable	0.176407	0.823593	inact.	reliable	OTHER_PFAS	Side-chain aromatics	PASF-based substances	Inactive	Inactive	reliable	-18.6049	-16.9219	-17.7634	Inactive	Inactive	FC(C(C(C(F)(F)F)(F)F)(F)F)(S(=O)(=O)Oc1ccc(cc1)C)F	9	0
DTXSID90895987	FC(F)(F)C(F)(F)C(F)(F)C(F)(F)C(F)(F)COS(=O)(=O)C(F)(F)C(F)(F)C(F)(F)C(F)(F)F	2,2,3,3,4,4,5,5,6,6,6-Undecafluorohexyl nonafluorobutane-1-sulfonate	924894-08-6	-8.608	-44.2236	0.196985	0.803015	inact.	reliable	0.416025	0.583974	inact.	reliable	OTHER_PFAS	Other aliphatics	PASF-based substances	Inactive	Inactive	reliable	-20.1904	-14.4402	-17.3153	Inactive	Inactive	FC(C(C(C(C(F)(F)F)(F)F)(F)F)(F)F)(COS(=O)(=O)C(C(C(C(F)(F)F)(F)F)(F)F)(F)F)F	9	0
DTXSID90896217	CC1(CCCC1)C(=O)NS(=O)(=O)C(F)(F)C(F)(F)C(F)(F)C(F)(F)F	1-Methyl-N-(1,1,2,2,3,3,4,4,4-nonafluorobutane-1-sulfonyl)cyclopentane-1-carboxamide	1440968-23-9	-9.029	-44.2175	0.196985	0.803015	inact.	reliable	0.176407	0.823593	inact.	reliable	OTHER_PFAS	Other aliphatics, cyclic	PASF-based substances, cyclic	Inactive	Inactive	reliable	-16.287	-14.452	-15.3695	Inactive	Inactive	O=C(C1(C)CCCC1)NS(=O)(=O)C(C(C(C(F)(F)F)(F)F)(F)F)(F)F	9	0
DTXSID80896180	COC1=CC=C(OS(=O)(=O)C(F)(F)C(F)(F)C(F)(F)C(F)(F)F)C(Cl)=C1	2-Chloro-4-methoxyphenyl nonafluorobutane-1-sulfonate	1131890-97-5	-8.908	-45.4743	0.196985	0.803015	inact.	reliable	0.176407	0.823593	inact.	reliable	OTHER_PFAS	Side-chain aromatics	PASF-based substances	Inactive	Inactive	reliable	-17.4089	-12.0205	-14.7147	Inactive	Inactive	COc1ccc(c(c1)Cl)OS(=O)(=O)C(C(C(C(F)(F)F)(F)F)(F)F)(F)F	9	0
DTXSID7071369	FC(F)(F)C(F)(F)C(F)(F)C(F)(F)S(=O)(=O)NCC1=CC=CC=C1	1-Butanesulfonamide, 1,1,2,2,3,3,4,4,4-nonafluoro-N-(phenylmethyl)-	68298-07-7	-8.769	-46.0211	0.196985	0.803015	inact.	reliable	0.176407	0.823593	inact.	reliable	OTHER_PFAS	Side-chain aromatics	PASF-based substances	Inactive	Inactive	reliable	-18.6977	-10.9626	-14.8301	Inactive	Inactive	FC(C(C(C(F)(F)F)(F)F)(F)F)(S(=O)(=O)NCc1ccccc1)F	9	0
DTXSID50313490	FC(F)(F)C(F)(F)C(F)(F)C(F)(F)S(=O)(=O)C(Br)S(=O)(=O)C(F)(F)C(F)(F)C(F)(F)C(F)(F)F	1-[bromo(1,1,2,2,3,3,4,4,4-nonafluorobutylsulfonyl)methyl]sulfonyl-1,1,2,2,3,3,4,4,4-nonafluorobutane	30416-81-0	-8.184	-48.2244	0.196985	0.803015	inact.	reliable	0.176407	0.823593	inact.	reliable	OTHER_PFAS	Other aliphatics	PASF-based substances	Inactive	Inactive	reliable	-24.1215	-6.69985	-15.4107	Inactive	Inactive	BrC(S(=O)(=O)C(C(C(C(F)(F)F)(F)F)(F)F)(F)F)S(=O)(=O)C(C(C(C(F)(F)F)(F)F)(F)F)(F)F	9	0
DTXSID70896270	FC(F)(F)C(F)(F)C(F)(F)C(F)(F)S(=O)(=O)ON1C(=O)C2C3CC(C=C3)C2C1=O	2-[(1,1,2,2,3,3,4,4,4-Nonafluorobutane-1-sulfonyl)oxy]-3a,4,7,7a-tetrahydro-1H-4,7-methanoisoindole-1,3(2H)-dione	307531-76-6	-8.928	-44.1455	0.196985	0.803015	inact.	reliable	0.176407	0.823593	inact.	reliable	OTHER_PFAS	Other aliphatics, cyclic	PASF-based substances, cyclic	Inactive	Inactive	reliable	-17.2235	-14.5913	-15.9074	Inactive	Inactive	FC(C(C(C(F)(F)F)(F)F)(F)F)(S(=O)(=O)ON1C(=O)C2C(C1=O)C1CC2C=C1)F	9	0
DTXSID10896219	FC(F)(F)C(F)(F)C(F)(F)C(F)(F)S(=O)(=O)NC(=O)C1CCC=C1	N-(1,1,2,2,3,3,4,4,4-Nonafluorobutane-1-sulfonyl)cyclopent-2-ene-1-carboxamide	1440968-24-0	-8.658	-40.9671	0.196985	0.803015	inact.	reliable	0.176407	0.823593	inact.	reliable	OTHER_PFAS	Other aliphatics, cyclic	PASF-based substances, cyclic	Inactive	Inactive	reliable	-19.7268	-20.7406	-20.2337	Inactive	Inactive	O=C(C1CCC=C1)NS(=O)(=O)C(C(C(C(F)(F)F)(F)F)(F)F)(F)F	9	0
DTXSID60896229	FC(F)(F)C(F)(F)C(F)(F)C(F)(F)S(=O)(=O)N1N=NC2=CC=CC=C12	1-(1,1,2,2,3,3,4,4,4-Nonafluorobutane-1-sulfonyl)-1H-benzotriazole	681443-29-8	-8.842	-40.8246	0.196985	0.803015	inact.	reliable	0.377847	0.622153	inact.	reliable	OTHER_PFAS	Side-chain aromatics	PASF-based substances	Inactive	Inactive	reliable	-18.0208	-21.0163	-19.5186	Inactive	Inactive	FC(C(C(C(S(=O)(=O)n1nnc2c1cccc2)(F)F)(F)F)(F)F)(F)F	9	0
DTXSID80330473	FC(F)(F)C(F)(F)C(F)(F)C(F)(F)S(=O)(=O)OC1=CC=CC=C1	Phenyl nonafluorobutane-1-sulfonate	25628-11-9	-8.697	-40.1787	0.196985	0.803015	inact.	reliable	0.176407	0.823593	inact.	reliable	OTHER_PFAS	Side-chain aromatics	PASF-based substances	Inactive	Inactive	reliable	-19.3652	-22.2659	-20.8156	Inactive	Inactive	FC(C(C(C(F)(F)F)(F)F)(F)F)(S(=O)(=O)Oc1ccccc1)F	9	0
DTXSID90896050	FC(F)(F)C(F)(F)C(F)(F)C(F)(F)S(=N)(=O)C1=CC=CC=C1	[S-(1,1,2,2,3,3,4,4,4-Nonafluorobutane-1-)sulfonimidoyl]benzene	1335014-68-0	-9.295	-37.8017	0.196985	0.803015	inact.	reliable	0.176407	0.823593	inact.	reliable	OTHER_PFAS	Side-chain aromatics	Others	Inactive	Inactive	reliable	-13.8208	-26.8647	-20.3428	Inactive	Inactive	FC(S(=O)(=N)c1ccccc1)(C(C(C(F)(F)F)(F)F)(F)F)F	9	0
DTXSID6071370	FC(F)(F)C(F)(F)C(F)(F)C(F)(F)C(F)(F)S(=O)(=O)NCC1=CC=CC=C1	1-Pentanesulfonamide, 1,1,2,2,3,3,4,4,5,5,5-undecafluoro-N-(phenylmethyl)-	68298-08-8	-8.825	-42.572	0.196985	0.803015	inact.	reliable	0.176407	0.823593	inact.	reliable	OTHER_PFAS	Side-chain aromatics	PASF-based substances	Inactive	Inactive	reliable	-18.1784	-17.6356	-17.907	Inactive	Inactive	FC(C(C(C(C(F)(F)F)(F)F)(F)F)(F)F)(S(=O)(=O)NCc1ccccc1)F	9	0
DTXSID80896201	FC(F)(F)C(F)(F)C(F)(F)C(F)(F)S(=O)(=O)NC(=O)C1CCCC1	N-(1,1,2,2,3,3,4,4,4-Nonafluorobutane-1-sulfonyl)cyclopentanecarboxamide	1440968-21-7	-8.642	-41.9767	0.196985	0.803015	inact.	reliable	0.176407	0.823593	inact.	reliable	OTHER_PFAS	Other aliphatics, cyclic	PASF-based substances, cyclic	Inactive	Inactive	reliable	-19.8751	-18.7873	-19.3312	Inactive	Inactive	O=C(C1CCCC1)NS(=O)(=O)C(C(C(C(F)(F)F)(F)F)(F)F)(F)F	9	0
DTXSID00896460	CC1=CC(=CC(C)=C1NC(=O)C1=C(F)C(NC(=O)C2=CC=C(F)C=C2Cl)=CC=C1)C(F)(C(F)(F)F)C(F)(F)F	3-(2-Chloro-4-fluorobenzamido)-2-fluoro-N-[4-(1,1,1,2,3,3,3-heptafluoropropan-2-yl)-2,6-dimethylphenyl]benzamide	862133-15-1	-9.125	-73.9408	0.196985	0.803015	inact.	reliable	0.665303	0.334697	act.	reliable	OTHER_PFAS	Side-chain aromatics	Others	Strong	Antagonist	reliable	-15.397	43.0539	13.8285	Antagonist	Antagonist	Fc1ccc(c(c1)Cl)C(=O)Nc1cccc(c1F)C(=O)Nc1c(C)cc(cc1C)C(C(F)(F)F)(C(F)(F)F)F	1	5
DTXSID50887449	[O-]C(=O)c1c(Cl)c(Cl)c(Cl)c(Cl)c1C(=O)Nc1cccc(OS(=O)(=O)C(F)(F)C(F)(F)C(F)(F)C(F)(F)C(F)(F)C(F)(F)C(F)(F)F)c1	2,3,4,5-Tetrachloro-6-[3-(perfluoroheptyl)sulfonyloxyphenylamino]carbonylbenzoate potassium	68541-01-5			0.196985	0.803015	inact.	reliable	0.89001	0.10999	act.	reliable	OTHER_PFAS	Side-chain aromatics	PASF-based substances	Inactive	Inactive	reliable				Inactive	Inactive	O=C(c1c(Cl)c(Cl)c(c(c1C(=O)O)Cl)Cl)Nc1cccc(c1)OS(=O)(=O)C(C(C(C(C(C(C(F)(F)F)(F)F)(F)F)(F)F)(F)F)(F)F)(F)F	0	1
DTXSID80881278	[K+].[H]N(C(=O)C1=C(C([O-])=O)C(Cl)=C(Cl)C(Cl)=C1Cl)C1=CC(OS(=O)(=O)C(F)(F)C(F)(F)C(F)(F)C(F)(F)C(F)(F)C(F)(F)F)=CC=C1	Potassium 6-(3-(perfluorohexyl)sulfonyloxyphenylaminocarbonyl)perchlorobenzoate	68815-72-5	-6.494	-73.2312	0.196985	0.803015	inact.	reliable	0.89001	0.10999	act.	reliable	OTHER_PFAS	Side-chain aromatics	PASF-based substances	Inactive	Inactive	reliable	-39.7905	41.681	0.945275	Inactive	Inactive	O=C(c1c(Cl)c(Cl)c(c(c1C(=O)O)Cl)Cl)Nc1cccc(c1)OS(=O)(=O)C(C(C(C(C(C(F)(F)F)(F)F)(F)F)(F)F)(F)F)(F)F	0	1
DTXSID60887450	[K+].[O-]C(=O)C1=C(Cl)C(Cl)=C(Cl)C(Cl)=C1C(=O)NC1=CC=CC(OS(=O)(=O)C(F)(F)C(F)(F)C(F)(F)C(F)(F)C(F)(F)F)=C1	2,3,4,5-Tetrachloro-6-[3-[(perfluoropentyl)sulfonyloxy]phenylaminocarbonyl]benzoate potassium salt	68541-02-6	-6.659	-67.2254	0.196985	0.803015	inact.	reliable	0.661719	0.338281	act.	reliable	OTHER_PFAS	Side-chain aromatics	PASF-based substances	Inactive	Inactive	reliable	-38.2607	30.0615	-4.09956	Inactive	Inactive	O=C(c1c(Cl)c(Cl)c(c(c1C(=O)O)Cl)Cl)Nc1cccc(c1)OS(=O)(=O)C(C(C(C(C(F)(F)F)(F)F)(F)F)(F)F)(F)F	0	1
DTXSID80880488	[K+].[H]N(C(=O)C1=C(C([O-])=O)C(Cl)=C(Cl)C(Cl)=C1Cl)C1=CC(OS(=O)(=O)C(F)(F)C(F)(F)C(F)(F)C(F)(F)C(F)(F)C(F)(F)C(F)(F)C(F)(F)F)=CC=C1	2,3,4,5-Tetrachloro-6-((3-(perfluorooctyl)sulfonyloxy)phenylaminocarbonyl)benzoic acid, potassium salt	57589-85-2	-0.727	-78.5627	0.196985	0.803015	inact.	reliable	0.89001	0.10999	act.	reliable	OTHER_PFAS	Side-chain aromatics	PASF-based substances	Inactive	Inactive	reliable	-93.2596	51.9959	-20.6318	Inactive	Inactive	O=C(c1c(Cl)c(Cl)c(c(c1C(=O)O)Cl)Cl)Nc1cccc(c1)OS(=O)(=O)C(C(C(C(C(C(C(C(F)(F)F)(F)F)(F)F)(F)F)(F)F)(F)F)(F)F)(F)F	0	1
DTXSID9066673	CCN(CCOC(=O)Nc1cc(NC(=O)OCCN(CC)S(=O)(=O)C(F)(F)C(F)(F)C(F)(F)C(F)(F)C(F)(F)C(F)(F)C(F)(F)C(F)(F)F)c(C)cc1)S(=O)(=O)C(F)(F)C(F)(F)C(F)(F)C(F)(F)C(F)(F)C(F)(F)C(F)(F)C(F)(F)F	Bis(2-(ethyl((heptadecafluorooctyl)sulphonyl)amino)ethyl) (4-methyl-1,3-phenylene)biscarbamate	21055-88-9			0.196985	0.803015	inact.	reliable	0.665303	0.334697	act.	reliable	OTHER_PFAS	Side-chain aromatics	PASF-based substances	Inactive	Inactive	reliable				Inactive	Inactive	CCN(S(=O)(=O)C(C(C(C(C(C(C(C(F)(F)F)(F)F)(F)F)(F)F)(F)F)(F)F)(F)F)(F)F)CCOC(=O)Nc1ccc(c(c1)NC(=O)OCCN(S(=O)(=O)C(C(C(C(C(C(C(C(F)(F)F)(F)F)(F)F)(F)F)(F)F)(F)F)(F)F)(F)F)CC)C	1	1
DTXSID20880604	N(C(=O)OCCN(CC)S(=O)(=O)C(F)(F)C(F)(F)C(F)(F)C(F)(F)C(F)(F)C(F)(F)F)c1cc(NC(=O)OC(C)COC(=O)C(=C)C)c(C)cc1	2-((((5-(((2-(Ethyl((tridecafluorohexyl)sulphonyl)amino)ethoxy)carbonyl)amino)-2-methylphenyl)amino)carbonyl)oxy)propyl methacrylate	68298-74-8			0.196985	0.803015	inact.	Unreliable	0.665303	0.334697	act.	Unreliable	OTHER_PFAS	Side-chain aromatics	PASF-based substances	Inactive	Inactive	Unreliable				Inactive	Inactive	CCN(S(=O)(=O)C(C(C(C(C(C(F)(F)F)(F)F)(F)F)(F)F)(F)F)(F)F)CCOC(=O)Nc1ccc(c(c1)NC(=O)OC(COC(=O)C(=C)C)C)C	1	1
DTXSID40880601	N(C(=O)OCCN(CC)S(=O)(=O)C(F)(F)C(F)(F)C(F)(F)C(F)(F)C(F)(F)C(F)(F)C(F)(F)F)c1cc(NC(=O)OC(C)COC(=O)C(=C)C)c(C)cc1	2-((((5-(((2-(Ethyl((pentadecafluoroheptyl)sulphonyl)amino)ethoxy)carbonyl)amino)-2-methylphenyl)amino)carbonyl)oxy)propyl methacrylate	68298-73-7			0.196985	0.803015	inact.	Unreliable	0.665303	0.334697	act.	Unreliable	OTHER_PFAS	Side-chain aromatics	PASF-based substances	Inactive	Inactive	Unreliable				Inactive	Inactive	CCN(S(=O)(=O)C(C(C(C(C(C(C(F)(F)F)(F)F)(F)F)(F)F)(F)F)(F)F)(F)F)CCOC(=O)Nc1ccc(c(c1)NC(=O)OC(COC(=O)C(=C)C)C)C	1	1
DTXSID30880599	N(C(=O)OCCN(CC)S(=O)(=O)C(F)(F)C(F)(F)C(F)(F)C(F)(F)C(F)(F)C(F)(F)C(F)(F)C(F)(F)F)c1cc(NC(=O)OC(C)COC(=O)C(=C)C)c(C)cc1	2-Propenoic acid, 2-methyl-, 2-[[[[5-[[[2-[ethyl[(heptadecafluorooctyl)sulfonyl]amino]ethoxy]carbonyl]amino]-2-methylphenyl]amino]carbonyl]oxy]propyl ester	68298-72-6			0.196985	0.803015	inact.	Unreliable	0.665303	0.334697	act.	Unreliable	OTHER_PFAS	Side-chain aromatics	PASF-based substances	Inactive	Inactive	Unreliable				Inactive	Inactive	CCN(S(=O)(=O)C(C(C(C(C(C(C(C(F)(F)F)(F)F)(F)F)(F)F)(F)F)(F)F)(F)F)(F)F)CCOC(=O)Nc1ccc(c(c1)NC(=O)OC(COC(=O)C(=C)C)C)C	1	1
DTXSID40880606	[H]N(C(=O)OCCN(CC)S(=O)(=O)C(F)(F)C(F)(F)C(F)(F)C(F)(F)F)C1=CC(N([H])C(=O)OC(C)COC(=O)C(C)=C)=C(C)C=C1	2-Propenoic acid, 2-methyl-, 2-[[[[5-[[[2-[ethyl[(nonafluorobutyl)sulfonyl]amino]ethoxy]carbonyl]amino]-2-methylphenyl]amino]carbonyl]oxy]propyl ester	68298-76-0	-2.193	-84.4928	0.196985	0.803015	inact.	Unreliable	0.665303	0.334697	act.	Unreliable	OTHER_PFAS	Side-chain aromatics	PASF-based substances	Inactive	Inactive	Unreliable	-79.6675	63.4689	-8.09927	Inactive	Inactive	CCN(S(=O)(=O)C(C(C(C(F)(F)F)(F)F)(F)F)(F)F)CCOC(=O)Nc1ccc(c(c1)NC(=O)OC(COC(=O)C(=C)C)C)C	1	1
DTXSID80880605	[H]N(C(=O)OCCN(CC)S(=O)(=O)C(F)(F)C(F)(F)C(F)(F)C(F)(F)C(F)(F)F)C1=CC(N([H])C(=O)OC(C)COC(=O)C(C)=C)=C(C)C=C1	2-Propenoic acid, 2-methyl-, 2-[[[[5-[[[2-[ethyl[(undecafluoropentyl)sulfonyl]amino]ethoxy]carbonyl]amino]-2-methylphenyl]amino]carbonyl]oxy]propyl ester	68298-75-9	0.707	-89.3975	0.196985	0.803015	inact.	Unreliable	0.665303	0.334697	act.	Unreliable	OTHER_PFAS	Side-chain aromatics	PASF-based substances	Inactive	Inactive	Unreliable	-106.555	72.9581	-16.7985	Inactive	Inactive	CCN(S(=O)(=O)C(C(C(C(C(F)(F)F)(F)F)(F)F)(F)F)(F)F)CCOC(=O)Nc1ccc(c(c1)NC(=O)OC(COC(=O)C(=C)C)C)C	1	1
DTXSID40897577	CCC(C)(C)c1cc(c(OCCCCCC(=O)Nc2cc(O)c(NC(=O)C(F)(F)C(F)(F)C(F)C(F)(F)F)cc2)cc1)C(C)(C)CC	6-[2,4-Bis(1,1-dimethylpropyl)phenoxy]-N-[3-hydroxy-4-[(octafluoro-1-oxopentyl)amino]phenyl]-hexanamide	97331-50-5			0.184511	0.815489	inact.	Unreliable	0.559269	0.440731	inact.	Unreliable	OTHER_PFAS	Side-chain aromatics	Others	Inactive	Inactive	Unreliable				Inactive	Inactive	CCC(c1cc(ccc1OCCCCCC(=O)Nc1ccc(c(c1)O)NC(=O)C(C(C(C(F)(F)F)F)(F)F)(F)F)C(CC)(C)C)(C)C	2	1
DTXSID60880128	CCC(Oc1c(cc(cc1)C(C)(C)CC)C(C)(C)CC)C(=O)Nc1cc(O)c(NC(=O)C(F)(F)C(F)(F)C(F)(F)F)cc1	4'-[2-(2,4-Di-tert-pentylphenoxy)butyramido]perfluoro-2'-hydroxybutyranilide	346-10-1			0.199331	0.800669	inact.	reliable	0.559269	0.440731	inact.	Unreliable	OTHER_PFAS	Side-chain aromatics	Others	Inactive	Inactive	Unreliable				Inactive	Inactive	CCC(C(=O)Nc1ccc(c(c1)O)NC(=O)C(C(C(F)(F)F)(F)F)(F)F)Oc1ccc(cc1C(CC)(C)C)C(CC)(C)C	2	1
DTXSID70897565	CCCCC(Oc1c(cc(cc1)C(C)(C)CC)C(C)(C)CC)C(=O)Nc1cc(O)c(NC(=O)C(F)(F)C(F)(F)C(F)C(F)(F)F)cc1	2-[2,4-Bis(1,1-dimethylpropyl)phenoxy]-N-[3-hydroxy-4-[(octafluoro-1-oxopentyl)amino]phenyl]-hexanamide	83003-52-5			0.184511	0.815489	inact.	reliable	0.559269	0.440731	inact.	Unreliable	OTHER_PFAS	Side-chain aromatics	Others	Inactive	Inactive	Unreliable				Inactive	Inactive	CCCCC(C(=O)Nc1ccc(c(c1)O)NC(=O)C(C(C(C(F)(F)F)F)(F)F)(F)F)Oc1ccc(cc1C(CC)(C)C)C(CC)(C)C	2	1
DTXSID30880958	CCCCC(Oc1c(cc(cc1)C(C)(C)CC)C(C)(C)CC)C(=O)Nc1ccc(NC(=O)C(F)(F)C(F)(F)C(F)(F)C(F)F)c(O)c1	2-(2,4-Di-tert-pentylphenoxy)-3'-hydroxy-4'-[(5H-perfluorovaleryl)amino]hexananilide	72494-14-5			0.184511	0.815489	inact.	reliable	0.559269	0.440731	inact.	Unreliable	OTHER_PFAS	Side-chain aromatics	Others	Inactive	Inactive	Unreliable				Inactive	Inactive	CCCCC(C(=O)Nc1ccc(c(c1)O)NC(=O)C(C(C(C(F)F)(F)F)(F)F)(F)F)Oc1ccc(cc1C(CC)(C)C)C(CC)(C)C	2	1
DTXSID00883911	CCCCC(Oc1c(cc(cc1)C(C)(C)CC)C(C)(C)CC)C(=O)Nc1ccc(NC(=O)C(F)(F)C(F)(F)C(F)(F)F)c(O)c1	2-[2,4-Bis(1,1-dimethylpropyl)phenoxy]-N-[4-[(2,2,3,3,4,4,4-heptafluoro-1-oxobutyl)amino]-3-hydroxyphenyl]-Hexanamide	2923-93-5			0.199331	0.800669	inact.	reliable	0.559269	0.440731	inact.	Unreliable	OTHER_PFAS	Side-chain aromatics	Others	Inactive	Inactive	Unreliable				Inactive	Inactive	CCCCC(C(=O)Nc1ccc(c(c1)O)NC(=O)C(C(C(F)(F)F)(F)F)(F)F)Oc1ccc(cc1C(CC)(C)C)C(CC)(C)C	2	1
DTXSID70896290	CCC(OC1=CC=C(C=C1C(C)(C)CC)C(C)(C)CC)C(=O)NC1=CC=C(C(=O)NC(F)(F)C(F)(F)C(F)(F)C(F)(F)F)C(O)=C1	4-{2-[2,4-Bis(2-methylbutan-2-yl)phenoxy]butanamido}-2-hydroxy-N-(nonafluorobutyl)benzamide	94705-65-4	-8.184	-93.2049	0.184511	0.815489	inact.	reliable	0.559269	0.440731	inact.	Unreliable	OTHER_PFAS	Side-chain aromatics	Others	Inactive	Inactive	Unreliable	-24.1215	80.3243	28.1014	Inactive	Inactive	CCC(C(=O)Nc1ccc(c(c1)O)C(=O)NC(C(C(C(F)(F)F)(F)F)(F)F)(F)F)Oc1ccc(cc1C(CC)(C)C)C(CC)(C)C	2	1
DTXSID80896468	CC1=CC(=CC(C)=C1NC(=O)C1=C(F)C(NC(=O)C2=CC=C(F)C=C2[N+]([O-])=O)=CC=C1)C(F)(C(F)(F)F)C(F)(F)F	2-Fluoro-3-(4-fluoro-2-nitrobenzamido)-N-[4-(1,1,1,2,3,3,3-heptafluoropropan-2-yl)-2,6-dimethylphenyl]benzamide	862133-14-0	-8.955	-74.4674	0.196985	0.803015	inact.	reliable	0.665303	0.334697	act.	reliable	OTHER_PFAS	Side-chain aromatics	Others	Strong	Antagonist	reliable	-16.9731	44.0727	13.5498	Antagonist	Antagonist	Fc1ccc(c(c1)[N+](=O)[O-])C(=O)Nc1cccc(c1F)C(=O)Nc1c(C)cc(cc1C)C(C(F)(F)F)(C(F)(F)F)F	1	5
DTXSID60895974	OC1=CC=CC(CCCCCCCCCCCC(F)(F)C(F)(F)C(F)(F)C(F)(F)F)=C1O	3-(12,12,13,13,14,14,15,15,15-Nonafluoropentadecyl)benzene-1,2-diol	131545-71-6	-11.64	-60.8335	0.196985	0.803015	inact.	reliable	0.675983	0.324017	act.	reliable	OTHER_PFAS	Side-chain aromatics	Others	Strong	Antagonist	reliable	7.92101	17.6951	12.808	Antagonist	Antagonist	Oc1cccc(c1O)CCCCCCCCCCCC(C(C(C(F)(F)F)(F)F)(F)F)(F)F	2	2
DTXSID50896197	FC(F)(F)C(F)(F)C(F)(F)C(F)(F)C(F)(F)C(F)(F)C(=O)CCCCCc1[nH]c2cc3ccccc3cc2n1	7,7,8,8,9,9,10,10,11,11,12,12,12-Tridecafluoro-1-(1H-naphtho[2,3-d]imidazol-2-yl)dodecan-6-one	240121-57-7			0.184511	0.815489	inact.	Unreliable	0.665303	0.334697	act.	Unreliable	OTHER_PFAS	Side-chain aromatics	Others	Inactive	Inactive	Unreliable				Inactive	Inactive	O=C(C(C(C(C(C(C(F)(F)F)(F)F)(F)F)(F)F)(F)F)(F)F)CCCCCc1nc2c([nH]1)cc1c(c2)cccc1	4	1
DTXSID00896465	CN(C(=O)C1=CC=C(F)C=C1F)C1=CC=CC(C(=O)NC2=C(C)C=C(C=C2C)C(F)(C(F)(F)F)C(F)(F)F)=C1F	2,4-Difluoro-N-(2-fluoro-3-{[4-(1,1,1,2,3,3,3-heptafluoropropan-2-yl)-2,6-dimethylphenyl]carbamoyl}phenyl)-N-methylbenzamide	862134-26-7	-9.823	-68.8518	0.196985	0.803015	inact.	reliable	0.665303	0.334697	act.	reliable	OTHER_PFAS	Side-chain aromatics	Others	Strong	Antagonist	reliable	-8.92543	33.2082	12.1414	Antagonist	Antagonist	Fc1ccc(c(c1)F)C(=O)N(c1cccc(c1F)C(=O)Nc1c(C)cc(cc1C)C(C(F)(F)F)(C(F)(F)F)F)C	1	5
DTXSID40897496	[H]C(C)(CCCC(F)(C(F)(F)F)C(F)(F)F)[C@@]1([H])CC[C@@]2([H])[C@]3([H])[C@]([H])(O)C=C4C[C@@]([H])(O)CC[C@]4(C)[C@@]3([H])CC[C@]12C	(3Î²,7Î±)-25,26,26,26,27,27,27-Heptafluorocholest-5-ene-3,7-diol	240129-40-2	-9.62	-69.7821	0.625719	0.374281	act.	reliable	0.665303	0.334697	act.	reliable	OTHER_PFAS	Steriod-Backbone	Steriod-Backbone	Strong	AGO-ANT	reliable	-10.8076	35.008	12.1002	AGO-ANT	AGO-ANT	OC1CCC2(C(=CC(C3C2CCC2(C3CCC2C(CCCC(C(F)(F)F)(C(F)(F)F)F)C)C)O)C1)C	7	2
DTXSID10896173	CC(=O)OC1=C(CC(Cl)CC(F)(F)C(F)(F)C(F)(F)C(F)(F)C(F)(F)C(F)(F)C(F)(F)C(F)(F)F)C=CC(Cl)=C1	5-Chloro-2-(2-chloro-4,4,5,5,6,6,7,7,8,8,9,9,10,10,11,11,11-heptadecafluoroundecyl)phenyl acetate	38506-72-8	-11.205	-62.9141	0.196985	0.803015	inact.	reliable	0.562927	0.437073	inact.	reliable	OTHER_PFAS	Side-chain aromatics	Others	Inactive	Inactive	reliable	3.88788	21.7204	12.8042	Inactive	Inactive	ClC(CC(C(C(C(C(C(C(C(F)(F)F)(F)F)(F)F)(F)F)(F)F)(F)F)(F)F)(F)F)Cc1ccc(cc1OC(=O)C)Cl	5	1
DTXSID00896268	FC(F)(F)C(F)(F)C(F)(F)C(=O)N1CCN(CC2=CC=C3OCOC3=C2)CC1	1-{4-[(2H-1,3-Benzodioxol-5-yl)methyl]piperazin-1-yl}-2,2,3,3,4,4,4-heptafluorobutan-1-one	546063-97-2	-9.3	-61.4806	0.196985	0.803015	inact.	reliable	0.37408	0.62592	inact.	reliable	OTHER_PFAS	Side-chain aromatics	Others	Inactive	Inactive	reliable	-13.7745	18.947	2.58629	Inactive	Inactive	O=C(C(C(C(F)(F)F)(F)F)(F)F)N1CCN(CC1)Cc1ccc2c(c1)OCO2	6	1
DTXSID60881195	CCCCCCCC/C=C\CCCCCCCCOC(=O)Nc1cc(NC(=O)OCCN(C)S(=O)(=O)C(F)(F)C(F)(F)C(F)(F)C(F)(F)C(F)(F)C(F)(F)C(F)(F)C(F)(F)F)ccc1C	(Z)-Octadec-9-enyl (5-(((2-(((perfluorooctyl)sulphonyl)methylamino)ethoxy)carbonyl)amino)-o-tolyl)carbamate	94313-84-5			0.399003	0.600997	inact.	reliable	0.665303	0.334697	act.	reliable	OTHER_PFAS	Side-chain aromatics	PASF-based substances	Inactive	Inactive	reliable				Inactive	Inactive	CCCCCCCCC=CCCCCCCCCOC(=O)Nc1cc(ccc1C)NC(=O)OCCN(S(=O)(=O)C(C(C(C(C(C(C(C(F)(F)F)(F)F)(F)F)(F)F)(F)F)(F)F)(F)F)(F)F)C	7	1
DTXSID90881128	CCCCCCCCC=CCCCCCCCCOC(=O)Nc1cc(NC(=O)OCCN(C)S(=O)(=O)C(F)(F)C(F)(F)C(F)(F)C(F)(F)C(F)(F)C(F)(C(F)(F)F)C(F)(F)F)ccc1C	9-Octadecenyl (5-(((2-(((heptadecafluoroisooctyl)sulphonyl)methylamino)ethoxy)carbonyl)amino)-2-methylphenyl)carbamate	93894-74-7			0.399003	0.600997	inact.	reliable	0.665303	0.334697	act.	reliable	OTHER_PFAS	Side-chain aromatics	PASF-based substances	Inactive	Inactive	reliable				Inactive	Inactive	CCCCCCCCC=CCCCCCCCCOC(=O)Nc1cc(ccc1C)NC(=O)OCCN(S(=O)(=O)C(C(C(C(C(C(C(F)(F)F)(C(F)(F)F)F)(F)F)(F)F)(F)F)(F)F)(F)F)C	7	1
DTXSID50897048	[H]\C(=N/[S@@](=O)C(F)(F)C(F)(F)C(F)(F)C(F)(F)F)C1=CC(F)=CC=C1	[N(E),S(S)]-N-(3-Fluorophenyl)methyleneperfluorobutanesulfinamide	1612778-41-2	-9.245	-44.1267	0.196985	0.803015	inact.	Unreliable	0.279142	0.720858	inact.	Unreliable	OTHER_PFAS	Side-chain aromatics	Others	Inactive	Inactive	Unreliable	-14.2844	-14.6277	-14.456	Inactive	Inactive	Fc1cccc(c1)C=N[S+](C(C(C(C(F)(F)F)(F)F)(F)F)(F)F)[O-]	8	1
DTXSID20897050	[H]\C(=N/[S@@](=O)C(F)(F)C(F)(F)C(F)(F)C(F)(F)F)C1=C(F)C=CC=C1	[N(E),S(S)]-N-(2-Fluorophenyl)methyleneperfluorobutanesulfinamide	1612778-40-1	-9.264	-43.8643	0.409916	0.590084	inact.	Unreliable	0.279142	0.720858	inact.	Unreliable	OTHER_PFAS	Side-chain aromatics	Others	Inactive	Inactive	Unreliable	-14.1082	-15.1354	-14.6218	Inactive	Inactive	[O-][S+](C(C(C(C(F)(F)F)(F)F)(F)F)(F)F)N=Cc1ccccc1F	8	1
DTXSID90897047	[H]\C(=N/[S@@](=O)C(F)(F)C(F)(F)C(F)(F)C(F)(F)F)C1=CC=C(Cl)C=C1	[N(E),S(S)]-N-(4-chlorophenyl)methyleneperfluorobutanesulfinamide	1612778-35-4	-9.647	-46.2896	0.196985	0.803015	inact.	reliable	0.176407	0.823593	inact.	reliable	OTHER_PFAS	Side-chain aromatics	Others	Inactive	Inactive	reliable	-10.5572	-10.4431	-10.5002	Inactive	Inactive	FC(C(C(C(F)(F)F)(F)F)(F)F)([S+](N=Cc1ccc(cc1)Cl)[O-])F	8	1
DTXSID80897051	[H]\C(=N/[S@@](=O)C(F)(F)C(F)(F)C(F)(F)C(F)(F)F)C1=CC=C(C=C1)[N+]([O-])=O	[N(E),S(S)]-N-(4-nitrophenyl)methyleneperfluorobutanesulfinamide	1612778-37-6	-9.245	-49.8147	0.196985	0.803015	inact.	reliable	0.535394	0.464606	inact.	reliable	OTHER_PFAS	Side-chain aromatics	Others	Inactive	Inactive	reliable	-14.2844	-3.62309	-8.95374	Inactive	Inactive	FC(C(C(C(F)(F)F)(F)F)(F)F)([S+](N=Cc1ccc(cc1)[N+](=O)[O-])[O-])F	8	1
DTXSID70897025	[H]\C(=N/[S@@](=O)C(F)(F)C(F)(F)C(F)(F)C(F)(F)F)C1=CC=C(C)C=C1	[N(E),S(S)]-N-(4-methylphenyl)methyleneperfluorobutanesulfinamide	1612778-39-8	-9.356	-44.2474	0.196985	0.803015	inact.	reliable	0.176407	0.823593	inact.	reliable	OTHER_PFAS	Side-chain aromatics	Others	Inactive	Inactive	reliable	-13.2552	-14.3942	-13.8247	Inactive	Inactive	FC(C(C(C(F)(F)F)(F)F)(F)F)([S+](N=Cc1ccc(cc1)C)[O-])F	8	1
DTXSID70897040	[H]\C(=N/S(=O)C(F)(F)C(F)(F)C(F)(F)C(F)(F)F)C(=O)OCC	Ethyl (2E)-2-[(S)-perfluorobutylsulfinylimino]acetate	1612778-42-3	-7.896	-36.8966	0.196985	0.803015	inact.	reliable	0.176407	0.823593	inact.	reliable	OTHER_PFAS	Other aliphatics	Ether based substances	Inactive	Inactive	reliable	-26.7917	-28.6158	-27.7038	Inactive	Inactive	CCOC(=O)C=N[S+](C(C(C(C(F)(F)F)(F)F)(F)F)(F)F)[O-]	8	1
DTXSID10897024	[H]\C(=N/[S@@](=O)C(F)(F)C(F)(F)C(F)(F)C(F)(F)F)C1=CC=CC=C1	[N(E),S(S)]-N-phenylmethyleneperfluorobutanesulfinamide	1612778-34-3	-9.21	-43.2757	0.196985	0.803015	inact.	reliable	0.176407	0.823593	inact.	reliable	OTHER_PFAS	Side-chain aromatics	Others	Inactive	Inactive	reliable	-14.6089	-16.2741	-15.4415	Inactive	Inactive	FC(C(C(C(F)(F)F)(F)F)(F)F)([S+](N=Cc1ccccc1)[O-])F	8	1
DTXSID00314351	FC(F)(F)C(F)(F)C(F)(F)C1=NN=NN1CC1(CN2N=NN=C2C(F)(F)C(F)(F)C(F)(F)F)COC1	5-(1,1,2,2,3,3,3-heptafluoropropyl)-1-[[3-[[5-(1,1,2,2,3,3,3-heptafluoropropyl)tetrazol-1-yl]methyl]oxetan-3-yl]methyl]tetrazole	2613-48-1	-8.812	-57.0335	0.196985	0.803015	inact.	Unreliable	0.176407	0.823593	inact.	Unreliable	OTHER_PFAS	Side-chain aromatics	Others	Inactive	Inactive	Unreliable	-18.299	10.3432	-3.97789	Inactive	Inactive	FC(C(C(c1nnnn1CC1(COC1)Cn1nnnc1C(C(C(F)(F)F)(F)F)(F)F)(F)F)(F)F)(F)F	9	1
DTXSID70300645	FC(F)(F)C(F)(F)C(F)(F)C1=NN=NN1C1=CC=CC=C1	5-(heptafluoropropyl)-1-phenyl-1h-tetrazole	2712-85-8	-8.787	-39.3189	0.196985	0.803015	inact.	reliable	0.176407	0.823593	inact.	reliable	OTHER_PFAS	Side-chain aromatics	Others	Inactive	Inactive	reliable	-18.5308	-23.9294	-21.2301	Inactive	Inactive	FC(C(C(c1nnnn1c1ccccc1)(F)F)(F)F)(F)F	9	1
DTXSID7057943	NC(=O)C1=NN(C(=N1)C1=CC=CC=C1)C1=CC(COCC(F)(F)C(F)(F)F)=C(Cl)C=C1	Flupoxam	119126-15-7	-10.913	-62.7848	0.260496	0.739504	inact.	Unreliable	0.793079	0.206921	act.	Unreliable	OTHER_PFAS	Side-chain aromatics	Others	Strong	Antagonist	Unreliable	1.18058	21.4703	11.3254	Inactive	Antagonist-Unreliable	Clc1ccc(cc1COCC(C(F)(F)F)(F)F)n1nc(nc1c1ccccc1)C(=O)N	9	3
DTXSID20379346	FC(C(F)(F)F)C(F)(F)OCC(F)(F)F	(2H-Perfluoropropyl)(1H,1H-perfluoroethyl)ether	993-95-3	-6.207	-25.7537	0.196985	0.803015	inact.	reliable	0.176407	0.823593	inact.	reliable	OTHER_PFAS	Other aliphatics	Ether based substances	Inactive	Inactive	reliable	-42.4514	-50.1741	-46.3128	Inactive	Inactive	FC(C(OCC(F)(F)F)(F)F)C(F)(F)F	0	2
DTXSID40377687	COC(=O)C(F)(F)OC(F)(F)C(F)(F)OC(F)(F)F	Methyl perfluoro-3,6-dioxaheptanoate	39187-41-2	-5.031	-31.7412	0.196985	0.803015	inact.	reliable	0.176407	0.823593	inact.	reliable	OTHER_PFAS	Other aliphatics	Ether and PACF-based substances	Inactive	Inactive	reliable	-53.3548	-38.59	-45.9724	Inactive	Inactive	COC(=O)C(OC(C(OC(F)(F)F)(F)F)(F)F)(F)F	0	2
DTXSID70896619	CC(=C)C(=O)OC(F)(C(F)(F)F)C(F)(F)F	1,1,1,2,3,3,3-Heptafluoropropan-2-yl 2-methylprop-2-enoate	7459-59-8	-6.393	-25.2293	0.196985	0.803015	inact.	reliable	0.176407	0.823593	inact.	reliable	OTHER_PFAS	Other aliphatics	Ether based substances	Inactive	Inactive	reliable	-40.7269	-51.1887	-45.9578	Inactive	Inactive	O=C(C(=C)C)OC(C(F)(F)F)(C(F)(F)F)F	0	2
DTXSID40880146	COC(F)(F)C(C(F)(F)F)C(F)(F)F	1,1,1,3,3-Pentafluoro-3-methoxy-2-(trifluoromethyl)propane	382-26-3	-6.473	-24.9735	0.196985	0.803015	inact.	reliable	0.176407	0.823593	inact.	reliable	OTHER_PFAS	Other aliphatics	Ether based substances	Inactive	Inactive	reliable	-39.9852	-51.6836	-45.8344	Inactive	Inactive	COC(C(C(F)(F)F)C(F)(F)F)(F)F	0	2
DTXSID10187139	OC(=O)C(F)(C(F)(F)F)C(F)(F)F	Perfluoroisobutyric acid	335-10-4	-6.951	-22.1319	0.196985	0.803015	inact.	reliable	0.176407	0.823593	inact.	reliable	OTHER_PFAS	PFAAs	PFCAs	Inactive	Inactive	reliable	-35.5534	-57.1812	-46.3673	Inactive	Inactive	OC(=O)C(C(F)(F)F)(C(F)(F)F)F	0	2
DTXSID90149518	FC(F)=C(F)F.OS(=O)(=O)C(F)(F)C(F)(F)OC(F)=C(F)F	Ethanesulfonic acid, 1,1,2,2-tetrafluoro-2-((trifluoroethenyl)oxy)-, polymer with tetrafluoroethene	111173-25-2	-5.56	-28.6588	0.196985	0.803015	inact.	reliable	0.176407	0.823593	inact.	reliable	OTHER_PFAS	Other aliphatics	PASF-based substances	Inactive	Inactive	reliable	-48.4501	-44.5536	-46.5018	Inactive	Inactive	FC(=C(OC(C(S(=O)(=O)O)(F)F)(F)F)F)F	0	2
DTXSID30379711	FC(F)(F)OC(F)(F)C(F)(F)OC(F)(F)C(Cl)=O	2,2-difluoro-2-[1,1,2,2-tetrafluoro-2-(trifluoromethoxy)ethoxy]acetyl Chloride	261503-81-5	-5.261	-30.067	0.196985	0.803015	inact.	reliable	0.176407	0.823593	inact.	reliable	OTHER_PFAS	Other aliphatics	Ether based substances	Inactive	Inactive	reliable	-51.2223	-41.8291	-46.5257	Inactive	Inactive	ClC(=O)C(OC(C(OC(F)(F)F)(F)F)(F)F)(F)F	0	2
DTXSID50451048	FC(F)(Br)C(F)(F)C(F)(F)Br	1,3-Dibromo-1,1,2,2,3,3-hexafluoropropane	4259-29-4	-6.718	-23.8479	0.196985	0.803015	inact.	reliable	0.176407	0.823593	inact.	reliable	OTHER_PFAS	Other aliphatics	Others	Inactive	Inactive	reliable	-37.7136	-53.8613	-45.7875	Inactive	Inactive	FC(C(Br)(F)F)(C(Br)(F)F)F	0	2
DTXSID00312357	FC(F)(F)COS(=O)OCC(F)(F)F	Bis(2,2,2-trifluoroethyl)sulfite	53749-89-6	-6.129	-26.6731	0.196985	0.803015	inact.	reliable	0.176407	0.823593	inact.	reliable	OTHER_PFAS	Other aliphatics	Others	Inactive	Inactive	reliable	-43.1746	-48.3953	-45.785	Inactive	Inactive	FC(COS(=O)OCC(F)(F)F)(F)F	0	2
DTXSID00239570	[K+].[O-]S(=O)(=O)C(F)(F)C(F)(C(F)(F)F)C(F)(F)F	Potassium 1,1,2,3,3,3-hexafluoro-2-(trifluoromethyl)propanesulphonate	93762-10-8	-6.93	-24.2798	0.196985	0.803015	inact.	reliable	0.176407	0.823593	inact.	reliable	OTHER_PFAS	PFAAs	PFSAs	Inactive	Inactive	reliable	-35.7481	-53.0257	-44.3869	Inactive	Inactive	FC(C(C(S(=O)(=O)O)(F)F)(C(F)(F)F)F)(F)F	0	2
DTXSID5073119	CCOC(F)(F)C(F)(C(F)(F)F)C(F)(F)F	2-Trfluoromethylpropyl ethyl ether	163702-06-5	-6.298	-27.3573	0.196985	0.803015	inact.	reliable	0.176407	0.823593	inact.	reliable	COMMERICIAL_IMPORTANT	Other aliphatics	Ether based substances	Inactive	Inactive	reliable	-41.6077	-47.0716	-44.3396	Inactive	Inactive	CCOC(C(C(F)(F)F)(C(F)(F)F)F)(F)F	0	2
DTXSID80896307	OC(=O)CC(F)(C(F)(F)F)C(F)(F)F	3,4,4,4-Tetrafluoro-3-(trifluoromethyl)butanoic acid	773869-22-0	-6.363	-27.0428	0.196985	0.803015	inact.	reliable	0.176407	0.823593	inact.	reliable	OTHER_PFAS	Fluorotelomer PFAA precursors	n:2 Fluorotelomer carboxylic acids	Inactive	Inactive	reliable	-41.005	-47.6801	-44.3426	Inactive	Inactive	OC(=O)CC(C(F)(F)F)(C(F)(F)F)F	0	2
DTXSID80528474	OC(=O)C(F)(OC(F)(F)F)C(F)(F)F	Perfluoro-2-(perfluoromethoxy)propanoic acid	13140-29-9	-6.511	-26.1938	0.196985	0.803015	inact.	reliable	0.176407	0.823593	inact.	reliable	OTHER_PFAS	PFAAs	PFECAs	Inactive	Inactive	reliable	-39.6328	-49.3226	-44.4777	Inactive	Inactive	OC(=O)C(C(F)(F)F)(OC(F)(F)F)F	0	2
DTXSID4074932	FC(F)(F)C(F)(F)C(=O)C(F)(C(F)(F)F)C(F)(F)F	Perfluoro-2-methyl-3-pentanone	756-13-8	-6.903	-24.0876	0.196985	0.803015	inact.	reliable	0.176407	0.823593	inact.	reliable	COMMERICIAL_IMPORTANT	Non-PFAA perfluoroalkyls	PFAKs	Inactive	Inactive	reliable	-35.9984	-53.3975	-44.698	Inactive	Inactive	O=C(C(C(F)(F)F)(C(F)(F)F)F)C(C(F)(F)F)(F)F	0	2
DTXSID60548635	FC(F)(Cl)C(F)(F)C(F)(F)C(Cl)=O	4-Chloro-2,2,3,3,4,4-hexafluorobutanoyl chloride	111835-69-9	-7.471	-21.286	0.196985	0.803015	inact.	reliable	0.176407	0.823593	inact.	reliable	OTHER_PFAS	Other aliphatics	Others	Inactive	Inactive	reliable	-30.7321	-58.8178	-44.775	Inactive	Inactive	ClC(=O)C(C(C(Cl)(F)F)(F)F)(F)F	0	2
DTXSID40382074	[K+].[O-]S(=O)(=O)C(F)(F)C(F)(F)OC(F)(F)C(F)(F)F	Potassium 1,1,2,2-tetrafluoro-2-(pentafluoroethoxy)ethane-1-sulfonate	117205-07-9	-5.841	-29.0342	0.196985	0.803015	inact.	reliable	0.176407	0.823593	inact.	reliable	OTHER_PFAS	PFAAs	PFESAs	Inactive	Inactive	reliable	-45.8448	-43.8273	-44.836	Inactive	Inactive	FC(C(F)(F)F)(OC(C(S(=O)(=O)O)(F)F)(F)F)F	0	2
DTXSID60710810	COC(=O)C(F)(F)C(F)(F)C(F)(F)C(F)=O	Methyl 2,2,3,3,4,4,5-heptafluoro-5-oxopentanoate	38093-90-2	-6.779	-23.6477	0.196985	0.803015	inact.	reliable	0.176407	0.823593	inact.	reliable	OTHER_PFAS	Other aliphatics	PACF-based substances	Inactive	Inactive	reliable	-37.1481	-54.2486	-45.6983	Inactive	Inactive	COC(=O)C(C(C(C(=O)F)(F)F)(F)F)(F)F	0	2
DTXSID70870515	FC(F)(F)C(F)(F)C(=O)OC(=O)C(F)(F)C(F)(F)F	Pentafluoropropanoic anhydride	356-42-3	-6.601	-24.9165	0.196985	0.803015	inact.	reliable	0.176407	0.823593	inact.	reliable	OTHER_PFAS	Other aliphatics	PACF-based substances	Inactive	Inactive	reliable	-38.7984	-51.7938	-45.2961	Inactive	Inactive	O=C(C(C(F)(F)F)(F)F)OC(=O)C(C(F)(F)F)(F)F	0	2
DTXSID30464878	FC(F)(F)OC(F)(F)C(F)(F)C(F)(F)C(F)(F)F	Trifluoromethyl perfluorobutyl ether	559-29-5	-6.783	-24.0646	0.196985	0.803015	inact.	reliable	0.176407	0.823593	inact.	reliable	OTHER_PFAS	Other aliphatics	Ether based substances	Inactive	Inactive	reliable	-37.111	-53.442	-45.2765	Inactive	Inactive	FC(OC(C(C(C(F)(F)F)(F)F)(F)F)(F)F)(F)F	0	2
DTXSID30622698	FC(=C)C(=O)OC(C(F)(F)F)C(F)(F)F	2H-Perfluoroisopropyl 2-fluoroacrylate	74359-06-1	-6.651	-24.8064	0.196985	0.803015	inact.	reliable	0.176407	0.823593	inact.	reliable	OTHER_PFAS	Other aliphatics	Ether based substances	Inactive	Inactive	reliable	-38.3348	-52.0069	-45.1708	Inactive	Inactive	FC(=C)C(=O)OC(C(F)(F)F)C(F)(F)F	0	2
DTXSID60448247	FC(F)(I)C(F)(F)C(F)(F)I	1,3-Diiodoperfluoropropane	422-91-3	-6.564	-25.2683	0.196985	0.803015	inact.	reliable	0.176407	0.823593	inact.	reliable	OTHER_PFAS	Other aliphatics	Others	Inactive	Inactive	reliable	-39.1415	-51.1132	-45.1273	Inactive	Inactive	FC(C(I)(F)F)(C(I)(F)F)F	0	2
DTXSID10880178	FC(F)(F)C(OC(=O)C=C)C(F)(F)F	Hexafluoroisopropyl acrylate	2160-89-6	-6.257	-24.6583	0.196985	0.803015	inact.	reliable	0.176407	0.823593	inact.	reliable	OTHER_PFAS	Other aliphatics	Ether based substances	Inactive	Inactive	reliable	-41.9878	-52.2934	-47.1406	Inactive	Inactive	C=CC(=O)OC(C(F)(F)F)C(F)(F)F	0	2
DTXSID90893408	FC(F)(F)OC(F)(F)OC(F)(Cl)C(F)(F)Cl	1,2-dichloro(perfluoro-1-(methoxymethoxy)ethane)	874288-98-9	-5.722	-27.2006	0.196985	0.803015	inact.	reliable	0.176407	0.823593	inact.	reliable	OTHER_PFAS	Other aliphatics	Ether based substances	Inactive	Inactive	reliable	-46.9481	-47.3748	-47.1614	Inactive	Inactive	FC(OC(OC(C(Cl)(F)F)(Cl)F)(F)F)(F)F	0	2
DTXSID00545628	FC(F)C(F)(F)C(F)(F)I	1,1,2,2,3,3-Hexafluoro-1-iodopropane	58706-58-4	-6.678	-21.0113	0.196985	0.803015	inact.	reliable	0.176407	0.823593	inact.	reliable	OTHER_PFAS	Other aliphatics	Others	Inactive	Inactive	reliable	-38.0845	-59.3493	-48.7169	Inactive	Inactive	FC(C(C(I)(F)F)(F)F)F	0	2
DTXSID00369341	OC(=O)C(O)(C(F)(F)F)C(F)(F)F	2,2-bis(Trifluoromethyl)-2-hydroxyacetic acid	662-22-6	-6.658	-20.7929	0.196985	0.803015	inact.	reliable	0.176407	0.823593	inact.	reliable	OTHER_PFAS	Other aliphatics	Others	Inactive	Inactive	reliable	-38.2699	-59.7718	-49.0209	Inactive	Inactive	OC(=O)C(C(F)(F)F)(C(F)(F)F)O	0	2
DTXSID20695972	CCOC(F)(F)C(F)C(F)(F)F	Ethyl 2H-perfluoropropyl ether	380-34-7	-5.747	-24.8418	0.196985	0.803015	inact.	reliable	0.176407	0.823593	inact.	reliable	OTHER_PFAS	Other aliphatics	Ether based substances	Inactive	Inactive	reliable	-46.7163	-51.9384	-49.3273	Inactive	Inactive	CCOC(C(C(F)(F)F)F)(F)F	0	2
DTXSID60556977	FC(F)(F)C(=O)C(F)(C(F)(F)F)C(F)(F)F	1,1,1,3,4,4,4-Heptafluoro-3-(trifluoromethyl)butan-2-one	756-12-7	-6.423	-21.4949	0.196985	0.803015	inact.	reliable	0.176407	0.823593	inact.	reliable	COMMERICIAL_IMPORTANT	Non-PFAA perfluoroalkyls	PFAKs	Inactive	Inactive	reliable	-40.4487	-58.4136	-49.4312	Inactive	Inactive	O=C(C(C(F)(F)F)(C(F)(F)F)F)C(F)(F)F	0	2
DTXSID70156624	FC(F)(F)C(F)(OC(=O)C=C)C(F)(F)F	Heptafluoroisopropyl acrylate	13057-08-4	-5.897	-23.8698	0.196985	0.803015	inact.	reliable	0.176407	0.823593	inact.	reliable	OTHER_PFAS	Other aliphatics	Ether based substances	Inactive	Inactive	reliable	-45.3256	-53.8189	-49.5722	Inactive	Inactive	C=CC(=O)OC(C(F)(F)F)(C(F)(F)F)F	0	2
DTXSID20380674	FC(F)(F)C(F)(C=C)C(F)(F)F	2-Vinylperfluoropropane	88562-41-8	-6.73	-19.8296	0.196985	0.803015	inact.	reliable	0.176407	0.823593	inact.	reliable	OTHER_PFAS	Fluorotelomer PFAA precursors	n:2 FTOs	Inactive	Inactive	reliable	-37.6024	-61.6355	-49.6189	Inactive	Inactive	C=CC(C(F)(F)F)(C(F)(F)F)F	0	2
DTXSID50371191	CC(C(F)=O)(C(F)(F)F)C(F)(F)F	2,2-Bis(trifluoromethyl)propionyl fluoride	1735-87-1	-6.835	-20.3094	0.196985	0.803015	inact.	reliable	0.176407	0.823593	inact.	reliable	OTHER_PFAS	Other aliphatics	Others	Inactive	Inactive	reliable	-36.6289	-60.7072	-48.668	Inactive	Inactive	FC(=O)C(C(F)(F)F)(C(F)(F)F)C	0	2
DTXSID00379546	COC(=O)C(F)(F)C(F)(F)C(F)F	Methyl 4H-perfluorobutanoate	356-32-1	-6.495	-20.8631	0.196985	0.803015	inact.	reliable	0.176407	0.823593	inact.	reliable	OTHER_PFAS	Other aliphatics	PACF-based substances	Inactive	Inactive	reliable	-39.7812	-59.636	-49.7086	Inactive	Inactive	COC(=O)C(C(C(F)F)(F)F)(F)F	0	2
DTXSID00442840	FC(F)(F)OCCOS(=O)(=O)C(F)(F)F	2-(Trifluoromethoxy)ethyl trifluoromethanesulfonate	329710-76-1	-5.195	-26.9124	0.196985	0.803015	inact.	reliable	0.176407	0.823593	inact.	reliable	OTHER_PFAS	Other aliphatics	PASF-based substances	Inactive	Inactive	reliable	-51.8342	-47.9324	-49.8833	Inactive	Inactive	FC(OCCOS(=O)(=O)C(F)(F)F)(F)F	0	2
DTXSID20165701	OC(=O)CC(O)(C(F)(F)F)C(F)(F)F	3,3-Bis(trifluoromethyl)-3-hydroxypropionic acid	1547-36-0	-6.347	-21.382	0.196985	0.803015	inact.	reliable	0.176407	0.823593	inact.	reliable	OTHER_PFAS	Other aliphatics	Others	Inactive	Inactive	reliable	-41.1534	-58.6321	-49.8927	Inactive	Inactive	OC(=O)CC(C(F)(F)F)(C(F)(F)F)O	0	2
DTXSID90896474	FC(F)(F)OC(F)(F)C(F)(F)OC(F)(F)Cl	1-[Chloro(difluoro)methoxy]-1,1,2,2-tetrafluoro-2-(trifluoromethoxy)ethane	87136-79-6	-4.495	-30.2493	0.196985	0.803015	inact.	reliable	0.176407	0.823593	inact.	reliable	OTHER_PFAS	Other aliphatics	Ether based substances	Inactive	Inactive	reliable	-58.3243	-41.4764	-49.9004	Inactive	Inactive	FC(OC(C(OC(Cl)(F)F)(F)F)(F)F)(F)F	0	2
DTXSID10896294	NCC(F)(C(F)(F)F)C(F)(F)F	2,3,3,3-Tetrafluoro-2-(trifluoromethyl)propan-1-amine	182243-54-5	-7.26	-16.9875	0.196985	0.803015	inact.	reliable	0.176407	0.823593	inact.	reliable	OTHER_PFAS	Other aliphatics	Others	Inactive	Inactive	reliable	-32.6884	-67.1341	-49.9113	Inactive	Inactive	NCC(C(F)(F)F)(C(F)(F)F)F	0	2
DTXSID90216375	FC(F)(Cl)C(F)(F)C(F)(F)Cl	1,3-Dichloro-1,1,2,2,3,3-hexafluoropropane	662-01-1	-6.776	-19.0078	0.196985	0.803015	inact.	reliable	0.176407	0.823593	inact.	reliable	OTHER_PFAS	Other aliphatics	Others	Inactive	Inactive	reliable	-37.1759	-63.2255	-50.2007	Inactive	Inactive	FC(C(Cl)(F)F)(C(Cl)(F)F)F	0	2
DTXSID0073168	COC(=O)C(C(F)(F)F)C(F)(F)F	Methyl 3,3,3-trifluoro-2-(trifluoromethyl)propionate	360-54-3	-6.485	-20.3898	0.196985	0.803015	inact.	reliable	0.176407	0.823593	inact.	reliable	OTHER_PFAS	Other aliphatics	Ether based substances	Inactive	Inactive	reliable	-39.8739	-60.5517	-50.2128	Inactive	Inactive	COC(=O)C(C(F)(F)F)C(F)(F)F	0	2
DTXSID10224331	FC(F)C(F)(F)COC(=O)C=C	2,2,3,3-Tetrafluoropropyl acrylate	7383-71-3	-6.106	-22.2041	0.791135	0.208865	act.	reliable	0.469785	0.530215	inact.	reliable	OTHER_PFAS	Other aliphatics	Ether based substances	Inactive	Inactive	reliable	-43.3878	-57.0415	-50.2147	Inactive	Inactive	C=CC(=O)OCC(C(F)F)(F)F	0	2
DTXSID50188882	FC(F)(F)C(F)(C(F)(F)F)C(F)(F)F	Perflisobutane	354-92-7	-6.622	-19.5381	0.196985	0.803015	inact.	reliable	0.176407	0.823593	inact.	reliable	OTHER_PFAS	Non-PFAA perfluoroalkyls	PFAs	Inactive	Inactive	reliable	-38.6037	-62.1995	-50.4016	Inactive	Inactive	FC(C(F)(F)F)(C(F)(F)F)C(F)(F)F	0	2
DTXSID80157187	COC(C(F)(F)F)C(F)(F)F	2-Methoxy-2H-perfluoropropane	13171-18-1	-5.966	-22.5883	0.196985	0.803015	inact.	reliable	0.176407	0.823593	inact.	reliable	OTHER_PFAS	Other aliphatics	Ether based substances	Inactive	Inactive	reliable	-44.6858	-56.2982	-50.492	Inactive	Inactive	COC(C(F)(F)F)C(F)(F)F	0	2
DTXSID5042326	COC(F)(F)C(F)(C(F)(F)F)C(F)(F)F	Perfluoroisobutyl methyl ether	163702-08-7	-6.117	-22.6641	0.196985	0.803015	inact.	reliable	0.176407	0.823593	inact.	reliable	COMMERICIAL_IMPORTANT	Other aliphatics	Ether based substances	Inactive	Inactive	reliable	-43.2858	-56.1516	-49.7187	Inactive	Inactive	COC(C(C(F)(F)F)(C(F)(F)F)F)(F)F	0	2
DTXSID5073292	OC(C(F)(F)F)(C(F)(F)F)C(F)(F)F	Nonafluoro-tert-butanol	2378-02-01	-6.608	-21.5326	0.196985	0.803015	inact.	reliable	0.176407	0.823593	inact.	reliable	OTHER_PFAS	Non-PFAA perfluoroalkyls	PFACs	Inactive	Inactive	reliable	-38.7335	-58.3407	-48.5371	Inactive	Inactive	OC(C(F)(F)F)(C(F)(F)F)C(F)(F)F	0	2
DTXSID70191136	OC(=O)C(F)(F)C(F)(F)OC(F)(F)F	Perfluoro-3-methoxypropanoic acid	377-73-1	-6.139	-25.1435	0.196985	0.803015	inact.	reliable	0.176407	0.823593	inact.	reliable	OTHER_PFAS	PFAAs	PFECAs	Inactive	Inactive	reliable	-43.0819	-51.3547	-47.2183	Inactive	Inactive	OC(=O)C(C(OC(F)(F)F)(F)F)(F)F	0	2
DTXSID90626970	OC(=O)C(F)(F)C(F)C(F)(F)F	3H-Perfluorobutanoic acid	379-90-8	-6.756	-22.108	0.196985	0.803015	inact.	reliable	0.176407	0.823593	inact.	reliable	OTHER_PFAS	Other aliphatics	PACF-based substances	Inactive	Inactive	reliable	-37.3613	-57.2275	-47.2944	Inactive	Inactive	OC(=O)C(C(C(F)(F)F)F)(F)F	0	2
DTXSID00196230	FC(F)(F)C(I)(C(F)(F)F)C(F)(F)F	Iodononafluoro-t-butane	4459-18-1	-6.851	-21.5276	0.196985	0.803015	inact.	reliable	0.176407	0.823593	inact.	reliable	OTHER_PFAS	Perfluoro PFAA precursors	PFAIs	Inactive	Inactive	reliable	-36.4805	-58.3504	-47.4154	Inactive	Inactive	IC(C(F)(F)F)(C(F)(F)F)C(F)(F)F	0	2
DTXSID70432935	FC(F)(F)C(C(F)(F)F)(C(F)(F)F)C(F)(F)F	2,2-bis(Trifluoromethyl)perfluoropropane	374-51-6	-7.053	-20.4643	0.196985	0.803015	inact.	reliable	0.176407	0.823593	inact.	reliable	OTHER_PFAS	Non-PFAA perfluoroalkyls	PFAs	Inactive	Inactive	reliable	-34.6077	-60.4075	-47.5076	Inactive	Inactive	FC(C(C(F)(F)F)(C(F)(F)F)C(F)(F)F)(F)F	0	2
DTXSID40960275	CC(F)(F)C(F)(F)C(F)(F)C(O)(F)F	1,1,2,2,3,3,4,4-Octafluoropentan-1-ol	39660-55-4	-6.959	-20.7817	0.196985	0.803015	inact.	reliable	0.176407	0.823593	inact.	reliable	OTHER_PFAS	Other aliphatics	Others	Inactive	Inactive	reliable	-35.4792	-59.7935	-47.6363	Inactive	Inactive	CC(C(C(C(F)(F)O)(F)F)(F)F)(F)F	0	2
DTXSID50196386	CC(=C)C(=O)OCC(F)(F)C(F)F	2,2,3,3-Tetrafluoropropyl methacrylate	45102-52-1	-6.254	-24.1412	0.196985	0.803015	inact.	reliable	0.176407	0.823593	inact.	reliable	OTHER_PFAS	Other aliphatics	Ether based substances	Inactive	Inactive	reliable	-42.0156	-53.2938	-47.6547	Inactive	Inactive	FC(C(COC(=O)C(=C)C)(F)F)F	0	2
DTXSID30456354	FC(F)(C(F)(F)S(F)(=O)=O)C(F)(F)S(F)(=O)=O	1,1,2,2,3,3-hexafluoropropane-1,3-disulfonyldifluoride	82727-16-0	-5.971	-24.7931	0.196985	0.803015	inact.	reliable	0.176407	0.823593	inact.	reliable	OTHER_PFAS	Other aliphatics	PASF-based substances	Inactive	Inactive	reliable	-44.6395	-52.0326	-48.336	Inactive	Inactive	FC(C(S(=O)(=O)F)(F)F)(C(S(=O)(=O)F)(F)F)F	0	2
DTXSID60382172	FC(F)(F)C(F)(C#C)C(F)(F)F	3,4,4,4-tetrafluoro-3-(trifluoromethyl)but-1-yne	24690-53-7	-6.787	-20.9984	0.196985	0.803015	inact.	reliable	0.176407	0.823593	inact.	reliable	OTHER_PFAS	Other aliphatics	Others	Inactive	Inactive	reliable	-37.0739	-59.3742	-48.2241	Inactive	Inactive	C#CC(C(F)(F)F)(C(F)(F)F)F	0	2
DTXSID60880143	FC(F)(F)C(F)(Br)C(F)(F)Br	1,2-Dibromohexafluoropropane	661-95-0	-6.46	-22.6773	0.196985	0.803015	inact.	reliable	0.176407	0.823593	inact.	reliable	OTHER_PFAS	Other aliphatics	Others	Inactive	Inactive	reliable	-40.1057	-56.126	-48.1159	Inactive	Inactive	FC(C(Br)(F)F)(C(F)(F)F)Br	0	2
DTXSID00880162	FC(F)(F)C(F)(F)C(=O)C(F)(F)C(F)(F)F	1,1,1,2,2,4,4,5,5,5-Decafluoro-3-pentanone	684-32-2	-6.65	-21.9489	0.196985	0.803015	inact.	reliable	0.176407	0.823593	inact.	reliable	OTHER_PFAS	Non-PFAA perfluoroalkyls	PFAKs	Inactive	Inactive	reliable	-38.3441	-57.5353	-47.9397	Inactive	Inactive	O=C(C(C(F)(F)F)(F)F)C(C(F)(F)F)(F)F	0	2
DTXSID1042027	FC(F)(F)C(F)(F)C(Cl)Cl	3,3-Dichloro-1,1,1,2,2-pentafluoropropane	422-56-0	-6.606	-22.2522	0.196985	0.803015	inact.	reliable	0.176407	0.823593	inact.	reliable	COMMERICIAL_IMPORTANT	Other aliphatics	Others	Inactive	Inactive	reliable	-38.752	-56.9485	-47.8503	Inactive	Inactive	ClC(C(C(F)(F)F)(F)F)Cl	0	2
DTXSID00502610	FC(=O)C(F)(F)C(F)(F)C(F)(F)I	2,2,3,3,4,4-Hexafluoro-4-iodobutanoyl fluoride	6044-18-4	-6.768	-21.5202	0.196985	0.803015	inact.	reliable	0.176407	0.823593	inact.	reliable	OTHER_PFAS	Other aliphatics	Others	Inactive	Inactive	reliable	-37.2501	-58.3647	-47.8074	Inactive	Inactive	FC(=O)C(C(C(I)(F)F)(F)F)(F)F	0	2
DTXSID60510796	FC(F)C(F)(F)COCC(F)(F)C(F)F	2,2,3,3-Tetrafluoropropyl ether	82914-35-0	-6.709	-28.1776	0.196985	0.803015	inact.	reliable	0.176407	0.823593	inact.	reliable	OTHER_PFAS	Other aliphatics	Ether based substances	Inactive	Inactive	reliable	-37.7971	-45.4846	-41.6408	Inactive	Inactive	FC(C(COCC(C(F)F)(F)F)(F)F)F	0	2
DTXSID80569266	FC(F)C(F)(F)OCCOC(F)(F)C(F)F	1,2-bis(1,1,2,2-Tetrafluoroethoxy)ethane	358-39-4	-5.984	-32.1134	0.196985	0.803015	inact.	reliable	0.176407	0.823593	inact.	reliable	OTHER_PFAS	Other aliphatics	Ether based substances	Inactive	Inactive	reliable	-44.519	-37.8699	-41.1944	Inactive	Inactive	FC(C(OCCOC(C(F)F)(F)F)(F)F)F	0	2
DTXSID40881012	FC(F)(F)C(F)(OC(F)(Cl)C(F)(F)Cl)C(F)(F)F	2-(1,2-Dichloro-1,2,2-trifluoroethoxy)-1,1,1,2,3,3,3-heptafluoropropane	85720-81-6	-7.066	-26.887	0.196985	0.803015	inact.	reliable	0.176407	0.823593	inact.	reliable	OTHER_PFAS	Other aliphatics	Ether based substances	Inactive	Inactive	reliable	-34.4871	-47.9815	-41.2343	Inactive	Inactive	FC(C(F)(F)F)(C(F)(F)F)OC(C(Cl)(F)F)(Cl)F	0	2
DTXSID30382109	FC(=O)C(F)(F)C(F)(F)C(F)(F)C(F)(F)Cl	5-Chloroperfluoropentanoyl fluoride	261503-68-8	-7.808	-23.263	0.196985	0.803015	inact.	reliable	0.176407	0.823593	inact.	reliable	OTHER_PFAS	Other aliphatics	Others	Inactive	Inactive	reliable	-27.6076	-54.9929	-41.3003	Inactive	Inactive	FC(=O)C(C(C(C(Cl)(F)F)(F)F)(F)F)(F)F	0	2
DTXSID10191317	FC(=O)C(F)(F)C(F)(F)C(F)(F)C(F)(F)C(F)=O	Octafluoroadipoyl difluoride	37881-62-2	-7.556	-24.4305	0.196985	0.803015	inact.	reliable	0.176407	0.823593	inact.	reliable	OTHER_PFAS	Other aliphatics	Others	Inactive	Inactive	reliable	-29.9441	-52.7341	-41.3391	Inactive	Inactive	FC(=O)C(C(C(C(C(=O)F)(F)F)(F)F)(F)F)(F)F	0	2
DTXSID60775146	CC=CC(=O)C(F)(C(F)(F)F)C(F)(F)F	1,1,1,2-Tetrafluoro-2-(trifluoromethyl)hex-4-en-3-one	184711-88-4	-7.465	-24.6877	0.196985	0.803015	inact.	reliable	0.176407	0.823593	inact.	reliable	OTHER_PFAS	Other aliphatics	Others	Inactive	Inactive	reliable	-30.7878	-52.2365	-41.5121	Inactive	Inactive	CC=CC(=O)C(C(F)(F)F)(C(F)(F)F)F	0	2
DTXSID60844624	OC(=O)C(F)OC(F)(F)C(F)(F)C(F)(F)F	Fluoro(heptafluoropropoxy)acetic acid	919005-00-8	-7.005	-26.8898	0.196985	0.803015	inact.	reliable	0.176407	0.823593	inact.	reliable	OTHER_PFAS	Other aliphatics	Ether based substances	Inactive	Inactive	reliable	-35.0527	-47.9761	-41.5144	Inactive	Inactive	OC(=O)C(OC(C(C(F)(F)F)(F)F)(F)F)F	0	2
DTXSID00559644	FC(F)(C(F)(F)C(F)(F)S(F)(=O)=O)C(F)(F)S(F)(=O)=O	Octafluorobutane-1,4-disulfonyl difluoride	84246-31-1	-6.856	-27.5385	0.196985	0.803015	inact.	reliable	0.176407	0.823593	inact.	reliable	OTHER_PFAS	Other aliphatics	PASF-based substances	Inactive	Inactive	reliable	-36.4342	-46.721	-41.5776	Inactive	Inactive	FC(C(S(=O)(=O)F)(F)F)(C(C(S(=O)(=O)F)(F)F)(F)F)F	0	2
DTXSID60654260	OCCOC(C(F)(F)F)C(F)(F)F	1,1-bis(Trifluoromethyl)methoxy-2-ethanol	63693-13-0	-8.305	-20.8697	0.196985	0.803015	inact.	reliable	0.176407	0.823593	inact.	reliable	OTHER_PFAS	Other aliphatics	Ether based substances	Inactive	Inactive	reliable	-22.9997	-59.6232	-41.3114	Inactive	Inactive	OCCOC(C(F)(F)F)C(F)(F)F	0	2
DTXSID90648137	OC(=O)CCC(=O)C(F)(C(F)(F)F)C(F)(F)F	5,6,6,6-Tetrafluoro-4-oxo-5-(trifluoromethyl)hexanoic acid	62656-74-0	-7.289	-26.9232	0.196985	0.803015	inact.	reliable	0.176407	0.823593	inact.	reliable	OTHER_PFAS	Other aliphatics	Others	Inactive	Inactive	reliable	-32.4196	-47.9115	-40.1655	Inactive	Inactive	O=C(C(C(F)(F)F)(C(F)(F)F)F)CCC(=O)O	0	2
DTXSID60500450	OC(=O)C(F)(F)C(F)(F)C(F)(F)OC(F)(F)F	Perfluoro(4-methoxybutanoic) acid	863090-89-5	-6.8	-29.2385	0.196985	0.803015	inact.	reliable	0.176407	0.823593	inact.	reliable	OTHER_PFAS	PFAAs	PFECAs	Inactive	Inactive	reliable	-36.9534	-43.432	-40.1927	Inactive	Inactive	OC(=O)C(C(C(OC(F)(F)F)(F)F)(F)F)(F)F	0	2
DTXSID30190948	FC(F)(I)C(F)(F)C(F)(F)C(F)(F)I	Perfluoro-1,4-diiodobutane	375-50-8	-7.176	-27.1711	0.196985	0.803015	inact.	reliable	0.176407	0.823593	inact.	reliable	OTHER_PFAS	Other aliphatics	Others	Inactive	Inactive	reliable	-33.4673	-47.4318	-40.4496	Inactive	Inactive	FC(C(C(I)(F)F)(F)F)(C(I)(F)F)F	0	2
DTXSID60892367	OC(=O)C(F)(F)C(F)(F)OC(F)(F)C(F)(F)F	Perfluoro-3-ethoxypropanoic acid	377-76-4	-6.928	-28.0636	0.196985	0.803015	inact.	reliable	0.176407	0.823593	inact.	reliable	OTHER_PFAS	PFAAs	PFECAs	Inactive	Inactive	reliable	-35.7666	-45.7051	-40.7359	Inactive	Inactive	OC(=O)C(C(OC(C(F)(F)F)(F)F)(F)F)(F)F	0	2
DTXSID80402088	FC(=C(F)C(F)(F)C(F)(F)C(F)(F)F)C(F)(F)F	Perfluoro-2-hexene	1584-00-5	-7.329	-26.0489	0.196985	0.803015	inact.	reliable	0.176407	0.823593	inact.	reliable	OTHER_PFAS	Non-PFAA perfluoroalkyls	PFAenes	Inactive	Inactive	reliable	-32.0487	-49.603	-40.8258	Inactive	Inactive	FC(=C(C(C(C(F)(F)F)(F)F)(F)F)F)C(F)(F)F	0	2
DTXSID00371601	FC(F)(Br)C(F)(F)C(F)(F)C(F)(F)Br	1,4-Dibromooctafluorobutane	335-48-8	-7.201	-26.6275	0.196985	0.803015	inact.	reliable	0.176407	0.823593	inact.	reliable	OTHER_PFAS	Other aliphatics	Others	Inactive	Inactive	reliable	-33.2355	-48.4836	-40.8595	Inactive	Inactive	FC(C(C(Br)(F)F)(F)F)(C(Br)(F)F)F	0	2
DTXSID00896561	FC(F)(F)C(F)(OC(F)(F)C(F)(Cl)I)C(F)(F)F	2-(2-Chloro-1,1,2-trifluoro-2-iodoethoxy)-1,1,1,2,3,3,3-heptafluoropropane	16031-04-2	-6.412	-30.7271	0.196985	0.803015	inact.	reliable	0.176407	0.823593	inact.	reliable	OTHER_PFAS	Other aliphatics	Ether based substances	Inactive	Inactive	reliable	-40.5507	-40.552	-40.5514	Inactive	Inactive	FC(C(F)(F)F)(C(F)(F)F)OC(C(I)(Cl)F)(F)F	0	2
DTXSID90501334	FC(F)(F)C(=O)C(F)(F)C(F)(C(F)(F)F)C(F)(F)F	1,1,1,3,3,4,5,5,5-Nonafluoro-4-(trifluoromethyl)pentan-2-one	73041-05-1	-7.436	-23.3392	0.196985	0.803015	inact.	reliable	0.176407	0.823593	inact.	reliable	OTHER_PFAS	Non-PFAA perfluoroalkyls	PFAKs	Inactive	Inactive	reliable	-31.0566	-54.8455	-42.9511	Inactive	Inactive	O=C(C(C(C(F)(F)F)(C(F)(F)F)F)(F)F)C(F)(F)F	0	2
DTXSID20164754	COC(=O)C(F)(F)C(F)(F)C(F)(F)C(=O)OC	Dimethyl hexafluoroglutarate	1513-62-8	-6.787	-26.4377	0.196985	0.803015	inact.	reliable	0.176407	0.823593	inact.	reliable	OTHER_PFAS	Other aliphatics	PACF-based substances	Inactive	Inactive	reliable	-37.0739	-48.8508	-42.9623	Inactive	Inactive	COC(=O)C(C(C(C(=O)OC)(F)F)(F)F)(F)F	0	2
DTXSID30170109	OC(=O)C=C(C(F)(F)F)C(F)(F)F	3,3-Bis(trifluoromethyl)-2-propenoic acid	1763-28-6	-6.862	-25.7733	0.196985	0.803015	inact.	reliable	0.176407	0.823593	inact.	reliable	OTHER_PFAS	Other aliphatics	Others	Inactive	Inactive	reliable	-36.3785	-50.1362	-43.2574	Inactive	Inactive	OC(=O)C=C(C(F)(F)F)C(F)(F)F	0	2
DTXSID80880165	FC(F)(F)C(F)(C(F)(F)F)C(F)(F)I	Propane, 2-(difluoroiodomethyl)-1,1,1,2,3,3,3-heptafluoro-	1542-18-3	-6.987	-25.1168	0.196985	0.803015	inact.	reliable	0.176407	0.823593	inact.	reliable	OTHER_PFAS	Perfluoro PFAA precursors	PFAIs	Inactive	Inactive	reliable	-35.2196	-51.4063	-43.3129	Inactive	Inactive	FC(C(I)(F)F)(C(F)(F)F)C(F)(F)F	0	2
DTXSID9066388	FC(F)(Br)C(F)(F)CCBr	1,4-Dibromo-1,1,2,2-tetrafluorobutane	18599-20-7	-6.652	-26.7088	0.196985	0.803015	inact.	reliable	0.176407	0.823593	inact.	reliable	COMMERICIAL_IMPORTANT	Other aliphatics	Others	Inactive	Inactive	reliable	-38.3256	-48.3263	-43.3259	Inactive	Inactive	BrCCC(C(Br)(F)F)(F)F	0	2
DTXSID40198753	NC(=O)C(F)(F)C(F)(F)C(F)(F)C(N)=O	Hexafluoroglutaramide	507-68-6	-7.688	-21.7177	0.196985	0.803015	inact.	reliable	0.176407	0.823593	inact.	reliable	OTHER_PFAS	Other aliphatics	Amide based substances	Inactive	Inactive	reliable	-28.7202	-57.9826	-43.3514	Inactive	Inactive	NC(=O)C(C(C(C(=O)N)(F)F)(F)F)(F)F	0	2
DTXSID50663104	COC(=O)C(F)(F)C(F)(F)C(F)(F)Br	Methyl 4-bromo-2,2,3,3,4,4-hexafluorobutanoate	128160-31-6	-7.019	-24.7336	0.196985	0.803015	inact.	reliable	0.176407	0.823593	inact.	reliable	OTHER_PFAS	Other aliphatics	PACF-based substances	Inactive	Inactive	reliable	-34.9229	-52.1477	-43.5353	Inactive	Inactive	COC(=O)C(C(C(Br)(F)F)(F)F)(F)F	0	2
DTXSID60381968	OC(=O)CC(C(F)(F)F)C(F)(F)F	2(2H-Perfluoro-2-propyl)acetic acid	17327-33-2	-6.417	-27.5445	0.196985	0.803015	inact.	reliable	0.176407	0.823593	inact.	reliable	OTHER_PFAS	Other aliphatics	Others	Inactive	Inactive	reliable	-40.5044	-46.7094	-43.6069	Inactive	Inactive	OC(=O)CC(C(F)(F)F)C(F)(F)F	0	2
DTXSID80881339	[Li+].FC(F)(F)C(F)(F)S(=O)(=O)[N-]S(=O)(=O)C(F)(F)C(F)(F)F	Lithium bis[(pentafluoroethyl)sulfonyl]azanide	132843-44-8	-5.761	-30.6248	0.196985	0.803015	inact.	reliable	0.176407	0.823593	inact.	reliable	COMMERICIAL_IMPORTANT	Other aliphatics	PASF-based substances	Inactive	Inactive	reliable	-46.5865	-40.7499	-43.6682	Inactive	Inactive	FC(S(=O)(=O)NS(=O)(=O)C(C(F)(F)F)(F)F)(C(F)(F)F)F	0	2
DTXSID90870512	FC(F)(F)C(F)(Cl)C(F)(Cl)C(F)(F)F	2,3-Dichlorooctafluorobutane	355-20-4	-7.197	-23.5879	0.196985	0.803015	inact.	reliable	0.176407	0.823593	inact.	reliable	OTHER_PFAS	Other aliphatics	Others	Inactive	Inactive	reliable	-33.2726	-54.3643	-43.8184	Inactive	Inactive	FC(C(C(F)(F)F)(Cl)F)(C(F)(F)F)Cl	0	2
DTXSID60379769	FC(F)(F)C(F)(F)COS(=O)(=O)C(F)(F)F	3H,3H-Perfluoropropyl triflate	6401-00-9	-6.51	-26.8138	0.260496	0.739504	inact.	reliable	0.248223	0.751777	inact.	reliable	OTHER_PFAS	Other aliphatics	PASF-based substances	Inactive	Inactive	reliable	-39.6421	-48.1231	-43.8826	Inactive	Inactive	FC(C(F)(F)F)(COS(=O)(=O)C(F)(F)F)F	0	2
DTXSID60188994	FC(F)(Cl)C(F)(F)C(F)(F)C(F)(F)Cl	1,4-Dichloro-1,1,2,2,3,3,4,4-octafluorobutane	355-24-8	-7.303	-24.1805	0.196985	0.803015	inact.	reliable	0.176407	0.823593	inact.	reliable	OTHER_PFAS	Other aliphatics	Others	Inactive	Inactive	reliable	-32.2898	-53.2178	-42.7538	Inactive	Inactive	FC(C(C(Cl)(F)F)(F)F)(C(Cl)(F)F)F	0	2
DTXSID70334445	FC(F)(F)C(F)(C(F)(F)F)C(F)(C(F)(F)F)C(F)(F)F	Perfluoro-2,3-dimethylbutane	354-96-1	-7.196	-25.5849	0.196985	0.803015	inact.	reliable	0.176407	0.823593	inact.	reliable	OTHER_PFAS	Non-PFAA perfluoroalkyls	PFAs	Inactive	Inactive	reliable	-33.2818	-50.5007	-41.8913	Inactive	Inactive	FC(C(C(F)(F)F)(C(F)(F)F)F)(C(F)(F)F)C(F)(F)F	0	2
DTXSID0060985	FC(F)(C(Cl)=O)C(F)(F)C(F)(F)C(Cl)=O	Hexafluoroglutaryl chloride	678-77-3	-7.335	-24.5647	0.196985	0.803015	inact.	reliable	0.176407	0.823593	inact.	reliable	OTHER_PFAS	Other aliphatics	Others	Inactive	Inactive	reliable	-31.9931	-52.4745	-42.2338	Inactive	Inactive	ClC(=O)C(C(C(C(=O)Cl)(F)F)(F)F)(F)F	0	2
DTXSID60522410	FC(F)(Cl)C(F)(F)C(F)(F)C(F)(F)C=O	5-Chloro-2,2,3,3,4,4,5,5-octafluoropentanal	88332-86-9	-7.814	-22.2364	0.196985	0.803015	inact.	reliable	0.176407	0.823593	inact.	reliable	OTHER_PFAS	Other aliphatics	Others	Inactive	Inactive	reliable	-27.552	-56.9791	-42.2655	Inactive	Inactive	O=CC(C(C(C(Cl)(F)F)(F)F)(F)F)(F)F	0	2
DTXSID00846723	OC(=O)C(F)C(F)(C(F)(F)F)C(F)(F)F	2,3,4,4,4-Pentafluoro-3-(trifluoromethyl)butanoic acid	917951-62-3	-6.849	-26.7684	0.196985	0.803015	inact.	reliable	0.176407	0.823593	inact.	reliable	OTHER_PFAS	Other aliphatics	Others	Inactive	Inactive	reliable	-36.4991	-48.211	-42.355	Inactive	Inactive	OC(=O)C(C(C(F)(F)F)(C(F)(F)F)F)F	0	2
DTXSID80826629	CCCC[NH+]1CN(C)C=C1.[O-]S(=O)(=O)OCC(F)(F)C(F)(F)C(F)(F)C(F)F	1-Butyl-3-methyl-2,3-dihydro-1H-imidazol-1-ium 2,2,3,3,4,4,5,5-octafluoropentyl sulfate	868850-24-2	-4.55	-37.7346	0.260496	0.739504	inact.	reliable	0.248223	0.751777	inact.	reliable	OTHER_PFAS	Other aliphatics	Others	Inactive	Inactive	reliable	-57.8144	-26.9946	-42.4045	Inactive	Inactive	CCCCN1C=CN(C1)C	0	2
DTXSID00766215	OC(=O)C(F)(F)C(F)(F)C(F)(F)S(O)=O	2,2,3,3,4,4-Hexafluoro-4-sulfinobutanoic acid	115432-29-6	-5.874	-31.1011	0.196985	0.803015	inact.	reliable	0.176407	0.823593	inact.	reliable	OTHER_PFAS	Other aliphatics	PACF-based substances	Inactive	Inactive	reliable	-45.5388	-39.8284	-42.6836	Inactive	Inactive	OC(=O)C(C(C(S(=O)O)(F)F)(F)F)(F)F	0	2
DTXSID70617184	CC(=C)COC(F)(C(F)(F)F)C(F)(F)F	3-[(1,1,1,2,3,3,3-Heptafluoropropan-2-yl)oxy]-2-methylprop-1-ene	38471-83-9	-6.931	-26.1256	0.196985	0.803015	inact.	reliable	0.176407	0.823593	inact.	reliable	OTHER_PFAS	Other aliphatics	Ether based substances	Inactive	Inactive	reliable	-35.7388	-49.4546	-42.5967	Inactive	Inactive	CC(=C)COC(C(F)(F)F)(C(F)(F)F)F	0	2
DTXSID40189464	FC(F)(F)C(F)(F)N(C(F)(F)C(F)(F)F)C(F)(F)C(F)(F)F	Perfluorotriethylamine	359-70-6	-6.93	-26.1407	0.196985	0.803015	inact.	reliable	0.176407	0.823593	inact.	reliable	OTHER_PFAS	Other aliphatics	Others	Inactive	Inactive	reliable	-35.7481	-49.4254	-42.5867	Inactive	Inactive	FC(C(F)(F)F)(N(C(C(F)(F)F)(F)F)C(C(F)(F)F)(F)F)F	0	2
DTXSID60502611	COC(=O)C(F)(F)C(F)(F)C(F)(F)I	Methyl 2,2,3,3,4,4-hexafluoro-4-iodobutanoate	17308-98-4	-7.043	-25.6871	0.196985	0.803015	inact.	reliable	0.176407	0.823593	inact.	reliable	OTHER_PFAS	Other aliphatics	PACF-based substances	Inactive	Inactive	reliable	-34.7004	-50.303	-42.5017	Inactive	Inactive	COC(=O)C(C(C(I)(F)F)(F)F)(F)F	0	2
DTXSID00530519	FC(F)(Cl)C(F)(F)C(F)(F)C(F)(F)Br	1-Bromo-4-chloro-1,1,2,2,3,3,4,4-octafluorobutane	89740-37-4	-7.499	-23.5211	0.196985	0.803015	inact.	reliable	0.176407	0.823593	inact.	reliable	OTHER_PFAS	Other aliphatics	Others	Inactive	Inactive	reliable	-30.4725	-54.4935	-42.483	Inactive	Inactive	FC(C(C(C(Br)(F)F)(F)F)(F)F)(Cl)F	0	2
DTXSID10233049	FC(F)(Cl)C(F)(F)C(F)(F)OCC=C	3-(3-Chloro-1,1,2,2,3,3-hexafluoropropoxy)propene	84145-20-0	-6.816	-26.8453	0.196985	0.803015	inact.	reliable	0.176407	0.823593	inact.	reliable	OTHER_PFAS	Other aliphatics	Ether based substances	Inactive	Inactive	reliable	-36.805	-48.0622	-42.4336	Inactive	Inactive	C=CCOC(C(C(Cl)(F)F)(F)F)(F)F	0	2
DTXSID40382115	COC(=O)C(F)(F)C(F)(F)Cl	Methyl 3-chloroperfluoropropanoate	127589-63-3	-5.938	-22.69	0.196985	0.803015	inact.	reliable	0.176407	0.823593	inact.	reliable	OTHER_PFAS	Other aliphatics	PACF-based substances	Inactive	Inactive	reliable	-44.9455	-56.1015	-50.5235	Inactive	Inactive	COC(=O)C(C(Cl)(F)F)(F)F	0	2
DTXSID10183954	FC(F)C(F)(F)COC=C	Vinyl 1H,1H,3H-perfluoropropyl ether	29819-80-5	-5.022	-21.3573	0.196985	0.803015	inact.	reliable	0.176407	0.823593	inact.	reliable	OTHER_PFAS	Other aliphatics	Ether based substances	Inactive	Inactive	reliable	-53.4382	-58.6799	-56.059	Inactive	Inactive	C=COCC(C(F)F)(F)F	0	2
DTXSID50379576	COC(=O)C(F)(C(F)(F)F)C(F)(F)F	Methyl tetrafluoro-2-(trifluoromethyl)propionate	680-05-7	-6.187	-21.2852	0.196985	0.803015	inact.	reliable	0.176407	0.823593	inact.	reliable	OTHER_PFAS	Other aliphatics	Ether based substances	Inactive	Inactive	reliable	-42.6368	-58.8193	-50.7281	Inactive	Inactive	COC(=O)C(C(F)(F)F)(C(F)(F)F)F	0	2
DTXSID70893300	COCCOCCOCCOCCOCCOCCOCCOC(=C(C(F)(C(F)(F)F)C(F)(F)F)C(F)(C(F)(F)F)C(F)(F)F)C(F)(F)F	26,27,27,27-Tetrafluoro-25-(1,1,1,2,3,3,3-heptafluoro-2-propanyl)-24,26-bis(trifluoromethyl)-2,5,8,11,14,17,20,23-octaoxaheptacos-24-ene	88987-13-7			0.196985	0.803015	inact.	reliable	0.176407	0.823593	inact.	reliable	OTHER_PFAS	Other aliphatics	Ether based substances	Inactive	Inactive	reliable				Inactive	Inactive	COCCOCCOCCOCCOCCOCCOCCOC(=C(C(C(F)(F)F)(C(F)(F)F)F)C(C(F)(F)F)(C(F)(F)F)F)C(F)(F)F	0	2
DTXSID80880246	FC(F)=C(F)OC(F)(F)C(F)(F)S(F)(=O)=O	Perfluoro(3-oxapent-4-ene)sulfonyl fluoride	29514-94-1	-5.21	-23.7832	0.196985	0.803015	inact.	reliable	0.176407	0.823593	inact.	reliable	OTHER_PFAS	Other aliphatics	PASF-based substances	Inactive	Inactive	reliable	-51.6952	-53.9864	-52.8408	Inactive	Inactive	FC(=C(OC(C(S(=O)(=O)F)(F)F)(F)F)F)F	0	2
DTXSID5073901	CC(F)(F)CC(F)(F)F	1,1,1,3,3-Pentafluorobutane	406-58-6	-6.309	-18.0749	0.196985	0.803015	inact.	reliable	0.176407	0.823593	inact.	reliable	OTHER_PFAS	Other aliphatics	Others	Inactive	Inactive	reliable	-41.5057	-65.0303	-53.268	Inactive	Inactive	CC(CC(F)(F)F)(F)F	0	2
DTXSID0074059	FC(F)OCC(F)(F)C(F)(F)F	Difluoromethyl 1H,1H-perfluoropropyl ether	56860-81-2	-5.839	-19.5924	0.260496	0.739504	inact.	reliable	0.176407	0.823593	inact.	reliable	OTHER_PFAS	Other aliphatics	Ether based substances	Inactive	Inactive	reliable	-45.8633	-62.0944	-53.9789	Inactive	Inactive	FC(OCC(C(F)(F)F)(F)F)F	0	2
DTXSID30379276	COC(F)(C(F)(F)F)C(F)(F)F	Heptafluoroisopropyl methyl ether	22052-84-2	-5.824	-19.643	0.196985	0.803015	inact.	reliable	0.176407	0.823593	inact.	reliable	OTHER_PFAS	Other aliphatics	Ether based substances	Inactive	Inactive	reliable	-46.0024	-61.9965	-53.9995	Inactive	Inactive	COC(C(F)(F)F)(C(F)(F)F)F	0	2
DTXSID8074786	FC(F)C(F)(F)OCC(F)(F)F	(1H,1H-Perfluoroethyl)(2H-perfluoroethyl)ether	406-78-0	-5.176	-22.6626	0.212546	0.787454	inact.	reliable	0.176407	0.823593	inact.	reliable	OTHER_PFAS	Other aliphatics	Ether based substances	Inactive	Inactive	reliable	-52.0104	-56.1545	-54.0824	Inactive	Inactive	FC(C(OCC(F)(F)F)(F)F)F	0	2
DTXSID70193675	FC(F)(F)CNC(=O)C(F)(F)F	2,2,2-Trifluoro-N-(2,2,2-trifluoroethyl)acetamide	407-37-4	-5.515	-20.8859	0.212546	0.787454	inact.	reliable	0.176407	0.823593	inact.	reliable	OTHER_PFAS	Other aliphatics	Others	Inactive	Inactive	reliable	-48.8673	-59.5919	-54.2296	Inactive	Inactive	O=C(C(F)(F)F)NCC(F)(F)F	0	2
DTXSID00753084	OC(F)(F)C(F)(F)C(F)(F)Cl	3-Chloro-1,1,2,2,3,3-hexafluoropropan-1-ol	89308-01-0	-5.754	-19.6787	0.196985	0.803015	inact.	reliable	0.176407	0.823593	inact.	reliable	OTHER_PFAS	Other aliphatics	Others	Inactive	Inactive	reliable	-46.6514	-61.9275	-54.2894	Inactive	Inactive	FC(C(Cl)(F)F)(C(F)(F)O)F	0	2
DTXSID60371783	FC(F)OCC(F)(F)C(F)F	Difluoromethyl 2,2,3,3-tetrafluoropropyl ether	35042-99-0	-5.308	-21.8147	0.196985	0.803015	inact.	reliable	0.176407	0.823593	inact.	reliable	OTHER_PFAS	Other aliphatics	Ether based substances	Inactive	Inactive	reliable	-50.7865	-57.7949	-54.2907	Inactive	Inactive	FC(OCC(C(F)F)(F)F)F	0	2
DTXSID7058177	OC(=O)C(F)(F)C(F)F	Flupropanate	756-09-2	-6.331	-18.4167	0.196985	0.803015	inact.	reliable	0.176407	0.823593	inact.	reliable	OTHER_PFAS	Other aliphatics	PACF-based substances	Inactive	Inactive	reliable	-41.3017	-64.3691	-52.8354	Inactive	Inactive	FC(C(C(=O)O)(F)F)F	0	2
DTXSID40546710	OC(=O)C(F)(F)C(F)(F)C(F)(F)S(O)(=O)=O	2,2,3,3,4,4-Hexafluoro-4-sulfobutanoic acid	83071-25-4	-5.598	-20.2007	0.196985	0.803015	inact.	reliable	0.176407	0.823593	inact.	reliable	OTHER_PFAS	Other aliphatics	PACF-based substances	Inactive	Inactive	reliable	-48.0978	-60.9175	-54.5077	Inactive	Inactive	OC(=O)C(C(C(S(=O)(=O)O)(F)F)(F)F)(F)F	0	2
DTXSID50315131	FC(F)(F)C(F)(F)S(Cl)(=O)=O	Pentafluoroethane-1-sulfonyl chloride	64773-40-6	-5.348	-21.3453	0.196985	0.803015	inact.	reliable	0.176407	0.823593	inact.	reliable	OTHER_PFAS	Other aliphatics	PASF-based substances	Inactive	Inactive	reliable	-50.4157	-58.7031	-54.5594	Inactive	Inactive	FC(S(=O)(=O)Cl)(C(F)(F)F)F	0	2
DTXSID8059926	OC(=O)C(F)(F)C(F)(F)C(F)(F)C(O)=O	Hexafluoroglutaric acid	376-73-8	-5.684	-19.6455	0.196985	0.803015	inact.	reliable	0.176407	0.823593	inact.	reliable	COMMERICIAL_IMPORTANT	Other aliphatics	PACF-based substances	Inactive	Inactive	reliable	-47.3004	-61.9917	-54.6461	Inactive	Inactive	OC(=O)C(C(C(C(=O)O)(F)F)(F)F)(F)F	0	2
DTXSID70537191	COC(F)(C(F)F)C(F)(F)F	Methyl 3H-perfluoroisopropyl ether	568550-25-4	-5.829	-18.9319	0.196985	0.803015	inact.	reliable	0.176407	0.823593	inact.	reliable	OTHER_PFAS	Other aliphatics	Ether based substances	Inactive	Inactive	reliable	-45.9561	-63.3723	-54.6642	Inactive	Inactive	COC(C(F)(F)F)(C(F)F)F	0	2
DTXSID2059930	COC(=O)C(F)(F)C(F)(F)F	Methyl pentafluoropropionate	378-75-6	-5.559	-20.196	0.196985	0.803015	inact.	reliable	0.176407	0.823593	inact.	reliable	OTHER_PFAS	Other aliphatics	PACF-based substances	Inactive	Inactive	reliable	-48.4594	-60.9266	-54.693	Inactive	Inactive	COC(=O)C(C(F)(F)F)(F)F	0	2
DTXSID70481246	NC(C(F)(F)F)C(F)(F)F	2-Amino-2H-perfluoropropane	1619-92-7	-6.304	-16.5212	0.196985	0.803015	inact.	reliable	0.176407	0.823593	inact.	reliable	OTHER_PFAS	Other aliphatics	Others	Inactive	Inactive	reliable	-41.5521	-68.0363	-54.7942	Inactive	Inactive	NC(C(F)(F)F)C(F)(F)F	0	2
DTXSID50379773	FC(F)=C(F)C(F)(F)OS(F)(=O)=O	Pentafluoroallyl fluorosulfate	67641-28-5	-5.161	-21.9918	0.196985	0.803015	inact.	reliable	0.176407	0.823593	inact.	reliable	OTHER_PFAS	Other aliphatics	Others	Inactive	Inactive	reliable	-52.1495	-57.4523	-54.8009	Inactive	Inactive	FC(=C(C(OS(=O)(=O)F)(F)F)F)F	0	2
DTXSID60370610	FC(F)(F)C(=O)OS(=O)(=O)C(F)(F)F	Trifluoroacetyl triflate	68602-57-3	-5.449	-20.4517	0.196985	0.803015	inact.	reliable	0.176407	0.823593	inact.	reliable	OTHER_PFAS	Other aliphatics	PACF-based substances	Inactive	Inactive	reliable	-49.4792	-60.4319	-54.9556	Inactive	Inactive	O=C(C(F)(F)F)OS(=O)(=O)C(F)(F)F	0	2
DTXSID1073365	FC(F)(F)COS(=O)(=O)C(F)(F)F	2,2,2-Trifluoroethyl triflate	6226-25-1	-4.969	-22.7457	0.196985	0.803015	inact.	reliable	0.176407	0.823593	inact.	reliable	OTHER_PFAS	Other aliphatics	PASF-based substances	Inactive	Inactive	reliable	-53.9296	-55.9937	-54.9617	Inactive	Inactive	FC(COS(=O)(=O)C(F)(F)F)(F)F	0	2
DTXSID40616609	CC(F)(F)C(F)(F)C(O)(F)F	1,1,2,2,3,3-Hexafluorobutan-1-ol	119398-75-3	-6.231	-16.6723	0.196985	0.803015	inact.	reliable	0.176407	0.823593	inact.	reliable	OTHER_PFAS	Other aliphatics	Others	Inactive	Inactive	reliable	-42.2289	-67.744	-54.9864	Inactive	Inactive	FC(C(F)(F)O)(C(F)(F)C)F	0	2
DTXSID90285748	CC(=O)C(F)(F)C(F)(F)F	Methyl perfluoroethyl ketone	374-41-4	-5.787	-18.7765	0.196985	0.803015	inact.	reliable	0.176407	0.823593	inact.	reliable	OTHER_PFAS	Other aliphatics	Others	Inactive	Inactive	reliable	-46.3455	-63.6729	-55.0092	Inactive	Inactive	CC(=O)C(C(F)(F)F)(F)F	0	2
DTXSID4075297	FC(F)C(F)(F)C(F)(F)F	1H-Heptafluoropropane	2252-84-8	-6.282	-16.2712	0.196985	0.803015	inact.	reliable	0.176407	0.823593	inact.	reliable	OTHER_PFAS	Other aliphatics	Others	Inactive	Inactive	reliable	-41.756	-68.52	-55.138	Inactive	Inactive	FC(C(C(F)(F)F)(F)F)F	0	2
DTXSID00880228	CC(O)C(F)(F)C(F)F	3,3,4,4-Tetrafluoro-2-butanol	17425-25-1	-6.26	-17.0047	0.196985	0.803015	inact.	reliable	0.176407	0.823593	inact.	reliable	OTHER_PFAS	Other aliphatics	Others	Inactive	Inactive	reliable	-41.96	-67.1009	-54.5304	Inactive	Inactive	CC(C(C(F)F)(F)F)O	0	2
DTXSID70880134	CC(O)C(F)(F)C(F)(F)F	1-Pentafluoroethylethanol	374-40-3	-6.543	-17.4778	0.196985	0.803015	inact.	reliable	0.176407	0.823593	inact.	reliable	OTHER_PFAS	Other aliphatics	Others	Inactive	Inactive	reliable	-39.3362	-66.1856	-52.7609	Inactive	Inactive	CC(C(C(F)(F)F)(F)F)O	0	2
DTXSID30380842	FC(F)OC(F)(F)C(F)C(F)(F)F	Difluoromethyl 2H-perfluoropropyl ether	56860-85-6	-5.481	-22.9513	0.196985	0.803015	inact.	reliable	0.176407	0.823593	inact.	reliable	OTHER_PFAS	Other aliphatics	Ether based substances	Inactive	Inactive	reliable	-49.1826	-55.5959	-52.3892	Inactive	Inactive	FC(OC(C(C(F)(F)F)F)(F)F)F	0	2
DTXSID00663078	FC(F)C(F)(F)C(F)(F)OC(F)(F)F	1,1,2,2,3,3-Hexafluoro-1-(trifluoromethoxy)propane	67490-36-2	-5.672	-22.1897	0.196985	0.803015	inact.	reliable	0.176407	0.823593	inact.	reliable	OTHER_PFAS	Other aliphatics	Ether based substances	Inactive	Inactive	reliable	-47.4117	-57.0694	-52.2405	Inactive	Inactive	FC(C(C(OC(F)(F)F)(F)F)(F)F)F	0	2
DTXSID00213537	FC(F)C(F)(F)C(F)(F)Br	1-Bromo-1,1,2,2,3,3-hexafluoropropane	63905-11-3	-6.671	-18.9625	0.196985	0.803015	inact.	reliable	0.176407	0.823593	inact.	reliable	OTHER_PFAS	Other aliphatics	Others	Inactive	Inactive	reliable	-38.1494	-63.3131	-50.7312	Inactive	Inactive	FC(C(C(Br)(F)F)(F)F)F	0	2
DTXSID00234762	CCOCCOC(F)(F)C(F)F	1-Ethoxy-2-(1,1,2,2-tetrafluoroethoxy)ethane	85567-23-3	-4.929	-27.252	0.196985	0.803015	inact.	reliable	0.176407	0.823593	inact.	reliable	OTHER_PFAS	Other aliphatics	Ether based substances	Inactive	Inactive	reliable	-54.3005	-47.2753	-50.7879	Inactive	Inactive	CCOCCOC(C(F)F)(F)F	0	2
DTXSID9059969	OC(O)C(F)(F)C(F)(F)F	1H-Perfluoro-1,1-propanediol	422-63-9	-7.577	-14.5576	0.196985	0.803015	inact.	reliable	0.176407	0.823593	inact.	reliable	COMMERICIAL_IMPORTANT	Other aliphatics	Others	Inactive	Inactive	reliable	-29.7494	-71.8353	-50.7923	Inactive	Inactive	OC(C(C(F)(F)F)(F)F)O	0	2
DTXSID00870523	OCC(F)(F)C(F)C(F)(F)F	1H,1H,3H-Perfluorobutanol	382-31-0	-7.31	-15.8049	0.196985	0.803015	inact.	reliable	0.176407	0.823593	inact.	reliable	OTHER_PFAS	Other aliphatics	Others	Inactive	Inactive	reliable	-32.2249	-69.4221	-50.8235	Inactive	Inactive	OCC(C(C(F)(F)F)F)(F)F	0	2
DTXSID60382617	FC(F)C(F)(F)COCC=C	3-(2,2,3,3-Tetrafluoropropoxy)prop-1-ene	681-68-5	-5.673	-23.5017	0.196985	0.803015	inact.	reliable	0.176407	0.823593	inact.	reliable	OTHER_PFAS	Other aliphatics	Ether based substances	Inactive	Inactive	reliable	-47.4024	-54.5311	-50.9667	Inactive	Inactive	C=CCOCC(C(F)F)(F)F	0	2
DTXSID30503574	FC(F)(F)C(F)(F)C(F)(F)OS(F)(=O)=O	Heptafluoropropyl sulfurofluoridate	662-98-6	-5.648	-23.333	0.212546	0.787454	inact.	reliable	0.176407	0.823593	inact.	reliable	OTHER_PFAS	Other aliphatics	Others	Inactive	Inactive	reliable	-47.6342	-54.8575	-51.2458	Inactive	Inactive	FS(=O)(=O)OC(C(C(F)(F)F)(F)F)(F)F	0	2
DTXSID80189069	COC(=O)C(F)(F)C(F)(F)OC(F)(F)F	Perfluoromethoxypropionic acid methyl ester	356-69-4	-5.052	-25.2331	0.196985	0.803015	inact.	reliable	0.176407	0.823593	inact.	reliable	OTHER_PFAS	Other aliphatics	PACF-based substances	Inactive	Inactive	reliable	-53.1601	-51.1813	-52.1707	Inactive	Inactive	COC(=O)C(C(OC(F)(F)F)(F)F)(F)F	0	2
DTXSID00896309	NC(=O)C(F)(C(F)(F)F)C(F)(F)F	2,3,3,3-Tetrafluoro-2-(trifluoromethyl)propanamide	662-20-4	-6.73	-17.1972	0.196985	0.803015	inact.	reliable	0.176407	0.823593	inact.	reliable	OTHER_PFAS	Other aliphatics	Others	Inactive	Inactive	reliable	-37.6024	-66.7284	-52.1654	Inactive	Inactive	NC(=O)C(C(F)(F)F)(C(F)(F)F)F	0	2
DTXSID40883576	CC(O)(C(F)(F)F)C(F)(F)F	Hexafluoro-2-methyl-2-propanol	1515-14-6	-6.636	-17.682	0.196985	0.803015	inact.	reliable	0.176407	0.823593	inact.	reliable	OTHER_PFAS	Other aliphatics	Others	Inactive	Inactive	reliable	-38.4739	-65.7905	-52.1322	Inactive	Inactive	CC(C(F)(F)F)(C(F)(F)F)O	0	2
DTXSID10193674	FC(F)(F)C(=O)NC(=O)C(F)(F)F	Perfluorodiacetamide	407-24-9	-5.576	-19.556	0.196985	0.803015	inact.	reliable	0.176407	0.823593	inact.	reliable	OTHER_PFAS	Other aliphatics	Others	Inactive	Inactive	reliable	-48.3018	-62.1648	-55.2333	Inactive	Inactive	O=C(C(F)(F)F)NC(=O)C(F)(F)F	0	2
DTXSID20896482	NC(=O)C(F)(OC(F)(F)F)C(F)(F)F	2,3,3,3-Tetrafluoro-2-(trifluoromethoxy)propanamide	67710-48-9	-6.122	-20.4882	0.196985	0.803015	inact.	reliable	0.176407	0.823593	inact.	reliable	OTHER_PFAS	Other aliphatics	Ether based substances	Inactive	Inactive	reliable	-43.2395	-60.3613	-51.8004	Inactive	Inactive	NC(=O)C(C(F)(F)F)(OC(F)(F)F)F	0	2
DTXSID80382093	NC(O)(C(F)(F)F)C(F)(F)F	2-Aminohexafluoropropan-2-ol	31253-34-6	-6.554	-18.5186	0.196985	0.803015	inact.	reliable	0.176407	0.823593	inact.	reliable	OTHER_PFAS	Other aliphatics	Others	Inactive	Inactive	reliable	-39.2342	-64.1719	-51.703	Inactive	Inactive	NC(C(F)(F)F)(C(F)(F)F)O	0	2
DTXSID50881008	FC(F)C(F)(F)OCC1CO1	(2H-Perfluoroethoxy)methyloxirane	85567-21-1	-6.167	-20.4667	0.196985	0.803015	inact.	reliable	0.176407	0.823593	inact.	reliable	OTHER_PFAS	Other aliphatics, cyclic	Others, cyclic	Inactive	Inactive	reliable	-42.8223	-60.4029	-51.6126	Inactive	Inactive	FC(C(OCC1OC1)(F)F)F	0	2
DTXSID80862360	FC(F)(F)C(F)(Cl)C(F)(F)Cl	1,2-Dichlorohexafluoropropane	661-97-2	-6.379	-19.4746	0.196985	0.803015	inact.	reliable	0.176407	0.823593	inact.	reliable	OTHER_PFAS	Other aliphatics	Others	Inactive	Inactive	reliable	-40.8567	-62.3223	-51.5895	Inactive	Inactive	FC(C(Cl)(F)F)(C(F)(F)F)Cl	0	2
DTXSID50218052	FC(=O)C(F)(F)C(F)(F)C(F)(F)C(F)=O	Perfluoroglutaryl difluoride	678-78-4	-6.395	-19.1472	0.196985	0.803015	inact.	reliable	0.176407	0.823593	inact.	reliable	OTHER_PFAS	Other aliphatics	Others	Inactive	Inactive	reliable	-40.7083	-62.9558	-51.8321	Inactive	Inactive	FC(=O)C(C(C(C(=O)F)(F)F)(F)F)(F)F	0	2
DTXSID70380841	FC(CC(F)(F)F)C(F)(F)F	1H,2H,2H-Perfluorobutane	86884-16-4	-6.406	-20.2874	0.196985	0.803015	inact.	reliable	0.176407	0.823593	inact.	reliable	OTHER_PFAS	Other aliphatics	Others	Inactive	Inactive	reliable	-40.6064	-60.7498	-50.6781	Inactive	Inactive	FC(C(F)(F)F)CC(F)(F)F	0	2
DTXSID8059970	OC(=O)C(F)(F)C(F)(F)F	Perfluoropropanoic acid	422-64-0	-5.145	-21.1167	0.196985	0.803015	inact.	reliable	0.176407	0.823593	inact.	reliable	COMMERICIAL_IMPORTANT	PFAAs	PFCAs	Inactive	Inactive	reliable	-52.2978	-59.1453	-55.7216	Inactive	Inactive	OC(=O)C(C(F)(F)F)(F)F	0	2
DTXSID50192601	FC(F)Cl.FC(F)(F)C(F)(F)Cl	Refrigerant 502	39432-81-0	-4.998	-14.7932	0.196985	0.803015	inact.	reliable	0.176407	0.823593	inact.	reliable	OTHER_PFAS	Other aliphatics	Others	Inactive	Inactive	reliable	-53.6607	-71.3795	-62.5201	Inactive	Inactive	FC(C(F)(F)F)(Cl)F	0	2
DTXSID4059968	FC(=O)C(F)(F)C(F)(F)F	Pentafluoropropionyl fluoride	422-61-7	-5.347	-12.9938	0.196985	0.803015	inact.	reliable	0.176407	0.823593	inact.	reliable	COMMERICIAL_IMPORTANT	Perfluoro PFAA precursors	PAFs	Inactive	Inactive	reliable	-50.4249	-74.8608	-62.6429	Inactive	Inactive	FC(=O)C(C(F)(F)F)(F)F	0	2
DTXSID50880177	FC(C(F)(F)F)S(F)(=O)=O	1,2,2,2-Tetrafluoroethanesulfonyl fluoride	2127-74-4	-5.063	-13.7081	0.196985	0.803015	inact.	reliable	0.176407	0.823593	inact.	reliable	OTHER_PFAS	Other aliphatics	Others	Inactive	Inactive	reliable	-53.0581	-73.4788	-63.2684	Inactive	Inactive	FC(S(=O)(=O)F)C(F)(F)F	0	2
DTXSID2044397	OS(=O)(=O)C(F)(F)F	Trifluoromethanesulfonic acid	1493-13-6	-3.614	-19.9289	0.196985	0.803015	inact.	reliable	0.176407	0.823593	inact.	reliable	OTHER_PFAS	PFAAs	PFSAs	Inactive	Inactive	reliable	-66.4926	-61.4434	-63.968	Inactive	Inactive	FC(S(=O)(=O)O)(F)F	0	2
DTXSID40195282	COC(F)(F)C(F)F	1,1,2,2-Tetrafluoro-1-methoxyethane	425-88-7	-4.287	-15.163	0.196985	0.803015	inact.	reliable	0.176407	0.823593	inact.	reliable	OTHER_PFAS	Other aliphatics	Ether based substances	Inactive	Inactive	reliable	-60.2528	-70.664	-65.4584	Inactive	Inactive	COC(C(F)F)(F)F	0	2
DTXSID1024251	FC(F)C(F)(F)F	Pentafluoroethane	354-33-6	-4.758	-12.6429	0.196985	0.803015	inact.	reliable	0.176407	0.823593	inact.	reliable	OTHER_PFAS	Other aliphatics	Others	Inactive	Inactive	reliable	-55.8859	-75.5397	-65.7128	Inactive	Inactive	FC(C(F)(F)F)F	0	2
DTXSID60881014	[2H]C(F)(F)C(F)(F)F	Pentafluoroethane-d	87458-21-7	-4.758	-12.6339	0.196985	0.803015	inact.	reliable	0.176407	0.823593	inact.	reliable	OTHER_PFAS	Others	Others	Inactive	Inactive	reliable	-55.8859	-75.5571	-65.7215	Inactive	Inactive	FC(C(F)(F)[2H])(F)F	0	2
DTXSID2041915	FC(F)(F)C(F)(F)F	Perfluoroethane	76-16-4	-4.688	-12.4776	0.196985	0.803015	inact.	reliable	0.176407	0.823593	inact.	reliable	COMMERICIAL_IMPORTANT	Non-PFAA perfluoroalkyls	PFAs	Inactive	Inactive	reliable	-56.5349	-75.8595	-66.1972	Inactive	Inactive	FC(C(F)(F)F)(F)F	0	2
DTXSID50714680	C1CNCCN1.OC(=O)C(F)(F)OC(F)(F)F	Difluoro(trifluoromethoxy)acetic acid--piperazine (1/1)	2266-82-2	-4.637	-11.7678	0.196985	0.803015	inact.	reliable	0.176407	0.823593	inact.	reliable	OTHER_PFAS	PFAAs	PFECAs	Inactive	Inactive	reliable	-57.0078	-77.2327	-67.1202	Inactive	Inactive	N1CCNCC1	0	2
DTXSID20746372	CCN1C=C[N+](C)=C1.[O-]S(=O)(=O)C(F)(F)C(F)F	1-Ethyl-3-methyl-1H-imidazol-3-ium 1,1,2,2-tetrafluoroethane-1-sulfonate	880084-63-9	-3.115	-18.9633	0.196985	0.803015	inact.	reliable	0.176407	0.823593	inact.	reliable	OTHER_PFAS	Other aliphatics	PASF-based substances	Inactive	Inactive	reliable	-71.1191	-63.3115	-67.2153	Inactive	Inactive	CCn1cc[n+](c1)C	0	2
DTXSID9041578	OC(=O)C(F)(F)F	Trifluoroacetic acid	76-05-1	-3.582	-13.9632	0.196985	0.803015	inact.	reliable	0.176407	0.823593	inact.	reliable	OTHER_PFAS	PFAAs	PFCAs	Inactive	Inactive	reliable	-66.7893	-72.9853	-69.8873	Inactive	Inactive	OC(=O)C(F)(F)F	0	2
DTXSID8058796	OCC(F)(F)C(F)F	2,2,3,3-Tetrafluoro-1-propanol	76-37-9	-5.752	-12.1495	0.196985	0.803015	inact.	reliable	0.176407	0.823593	inact.	reliable	OTHER_PFAS	Other aliphatics	Others	Inactive	Inactive	reliable	-46.67	-76.4943	-61.5821	Inactive	Inactive	OCC(C(F)F)(F)F	0	2
DTXSID10896471	FC(F)C(F)(F)OC(F)(F)F	1,1,2,2-Tetrafluoro-1-(trifluoromethoxy)ethane	2356-61-8	-4.833	-17.8877	0.196985	0.803015	inact.	reliable	0.176407	0.823593	inact.	reliable	OTHER_PFAS	Other aliphatics	Ether based substances	Inactive	Inactive	reliable	-55.1905	-65.3925	-60.2915	Inactive	Inactive	FC(C(OC(F)(F)F)(F)F)F	0	2
DTXSID8040149	FC(F)(F)C(F)(F)I	Pentafluoroiodoethane	354-64-3	-5.125	-16.6748	0.196985	0.803015	inact.	reliable	0.176407	0.823593	inact.	reliable	COMMERICIAL_IMPORTANT	Perfluoro PFAA precursors	PFAIs	Inactive	Inactive	reliable	-52.4832	-67.7391	-60.1112	Inactive	Inactive	FC(C(F)(F)F)(I)F	0	2
DTXSID70896472	FC(F)(F)OC(F)(F)C(F)(F)Cl	1-Chloro-1,1,2,2-tetrafluoro-2-(trifluoromethoxy)ethane	1561-50-8	-4.895	-22.2068	0.196985	0.803015	inact.	reliable	0.176407	0.823593	inact.	reliable	OTHER_PFAS	Other aliphatics	Ether based substances	Inactive	Inactive	reliable	-54.6157	-57.0363	-55.826	Inactive	Inactive	FC(OC(C(Cl)(F)F)(F)F)(F)F	0	2
DTXSID30378880	FC(F)COS(=O)(=O)C(F)(F)F	2,2-Difluoroethyl triflate	74427-22-8	-4.848	-22.2797	0.196985	0.803015	inact.	reliable	0.176407	0.823593	inact.	reliable	OTHER_PFAS	Other aliphatics	PASF-based substances	Inactive	Inactive	reliable	-55.0515	-56.8953	-55.9734	Inactive	Inactive	FC(COS(=O)(=O)C(F)(F)F)F	0	2
DTXSID90861920	FC(F)(F)C(=O)OC(=O)C(F)(F)F	Trifluoroacetic anhydride	407-25-0	-5.14	-20.77	0.196985	0.803015	inact.	reliable	0.176407	0.823593	inact.	reliable	OTHER_PFAS	Other aliphatics	PACF-based substances	Inactive	Inactive	reliable	-52.3442	-59.8161	-56.0801	Inactive	Inactive	O=C(C(F)(F)F)OC(=O)C(F)(F)F	0	2
DTXSID0059871	NC(=O)C(F)(F)C(F)(F)F	Pentafluoropropionamide	354-76-7	-6.321	-15.0182	0.196985	0.803015	inact.	reliable	0.176407	0.823593	inact.	reliable	OTHER_PFAS	Other aliphatics	Amide based substances	Inactive	Inactive	reliable	-41.3944	-70.9442	-56.1693	Inactive	Inactive	NC(=O)C(C(F)(F)F)(F)F	0	2
DTXSID30193676	FC(F)(F)COC(=O)C(F)(F)F	2,2,2-Trifluoroethyl trifluoroacetate	407-38-5	-5.341	-19.6868	0.212546	0.787454	inact.	reliable	0.176407	0.823593	inact.	reliable	OTHER_PFAS	Other aliphatics	PACF-based substances	Inactive	Inactive	reliable	-50.4806	-61.9118	-56.1962	Inactive	Inactive	O=C(C(F)(F)F)OCC(F)(F)F	0	2
DTXSID30870511	OS(=O)(=O)C(F)(F)C(F)(F)F	Perfluoroethanesulfonic acid	354-88-1	-5.288	-19.8448	0.196985	0.803015	inact.	reliable	0.176407	0.823593	inact.	reliable	OTHER_PFAS	PFAAs	PFSAs	Inactive	Inactive	reliable	-50.972	-61.6061	-56.289	Inactive	Inactive	FC(S(=O)(=O)O)(C(F)(F)F)F	0	2
DTXSID00861931	FC(F)C(F)C(F)(F)F	1,1,1,2,3,3-Hexafluoropropane	431-63-0	-5.973	-16.3504	0.196985	0.803015	inact.	reliable	0.176407	0.823593	inact.	reliable	OTHER_PFAS	Other aliphatics	Others	Inactive	Inactive	reliable	-44.6209	-68.3667	-56.4938	Inactive	Inactive	FC(C(C(F)(F)F)F)F	0	2
DTXSID1022134	OC(C(F)(F)F)C(F)(F)F	2H-Perfluoro-2-propanol	920-66-1	-5.566	-18.1302	0.196985	0.803015	inact.	reliable	0.176407	0.823593	inact.	reliable	OTHER_PFAS	Other aliphatics	Others	Inactive	Inactive	reliable	-48.3945	-64.9234	-56.6589	Inactive	Inactive	OC(C(F)(F)F)C(F)(F)F	0	2
DTXSID90987417	FC(F)C(F)(F)C(F)F	1,1,2,2,3,3-Hexafluoropropane	680-00-2	-6.057	-15.7037	0.196985	0.803015	inact.	reliable	0.176407	0.823593	inact.	reliable	OTHER_PFAS	Other aliphatics	Others	Inactive	Inactive	reliable	-43.8421	-69.6179	-56.73	Inactive	Inactive	FC(C(C(F)F)(F)F)F	0	2
DTXSID9075240	FC(F)(F)CC(=O)C(F)(F)F	3H,3H-Perfluoro-2-butanone	400-49-7	-5.628	-17.6181	0.212546	0.787454	inact.	reliable	0.176407	0.823593	inact.	reliable	OTHER_PFAS	Other aliphatics	Others	Inactive	Inactive	reliable	-47.8196	-65.9141	-56.8669	Inactive	Inactive	O=C(C(F)(F)F)CC(F)(F)F	0	2
DTXSID20379765	COCC(F)(F)C(F)(F)F	Methyl 1H,1H-perfluoropropyl ether	378-16-5	-5.642	-17.5322	0.212546	0.787454	inact.	reliable	0.176407	0.823593	inact.	reliable	OTHER_PFAS	Other aliphatics	Ether based substances	Inactive	Inactive	reliable	-47.6898	-66.0803	-56.8851	Inactive	Inactive	COCC(C(F)(F)F)(F)F	0	2
DTXSID20189326	FC(F)(F)C(F)(F)OC(F)(F)C(F)(F)F	Perfluoroethyl ether	358-21-4	-5.15	-19.8045	0.196985	0.803015	inact.	reliable	0.176407	0.823593	inact.	reliable	OTHER_PFAS	Other aliphatics	Ether based substances	Inactive	Inactive	reliable	-52.2514	-61.6841	-56.9678	Inactive	Inactive	FC(C(F)(F)F)(OC(C(F)(F)F)(F)F)F	0	2
DTXSID30623281	COC(F)(F)C(F)(F)C(F)F	1,1,2,2,3,3-Hexafluoro-1-methoxypropane	160620-20-2	-5.487	-17.9647	0.196985	0.803015	inact.	reliable	0.176407	0.823593	inact.	reliable	OTHER_PFAS	Other aliphatics	Ether based substances	Inactive	Inactive	reliable	-49.1269	-65.2435	-57.1852	Inactive	Inactive	COC(C(C(F)F)(F)F)(F)F	0	2
DTXSID30394964	NC(=N)C(F)(F)C(F)(F)F	Pentafluoropropylamidine	422-62-8	-5.47	-15.1823	0.196985	0.803015	inact.	reliable	0.176407	0.823593	inact.	reliable	OTHER_PFAS	Other aliphatics	Amidines based substances	Inactive	Inactive	reliable	-49.2845	-70.6267	-59.9556	Inactive	Inactive	NC(=N)C(C(F)(F)F)(F)F	0	2
DTXSID40320072	FC(F)(F)OS(=O)(=O)C(F)(F)F	Trifluoromethyl trifluoromethanesulfonate	3582-05-06	-4.287	-21.6063	0.196985	0.803015	inact.	reliable	0.176407	0.823593	inact.	reliable	OTHER_PFAS	Other aliphatics	PASF-based substances	Inactive	Inactive	reliable	-60.2528	-58.1981	-59.2255	Inactive	Inactive	FC(OS(=O)(=O)C(F)(F)F)(F)F	0	2
DTXSID90623282	COC(F)(F)C(F)OC(F)(F)F	1,1,2-Trifluoro-1-methoxy-2-(trifluoromethoxy)ethane	996-56-5	-4.212	-22.1258	0.196985	0.803015	inact.	reliable	0.176407	0.823593	inact.	reliable	OTHER_PFAS	Other aliphatics	Ether based substances	Inactive	Inactive	reliable	-60.9482	-57.193	-59.0706	Inactive	Inactive	COC(C(OC(F)(F)F)F)(F)F	0	2
DTXSID2026949	FC(F)=C(F)C(F)(F)F	1,1,2,3,3,3-Hexafluoro-1-propene	116-15-4	-5.301	-16.9521	0.196985	0.803015	inact.	reliable	0.176407	0.823593	inact.	reliable	OTHER_PFAS	Non-PFAA perfluoroalkyls	PFAenes	Inactive	Inactive	reliable	-50.8514	-67.2026	-59.027	Inactive	Inactive	FC(=C(C(F)(F)F)F)F	0	2
DTXSID5046516	FC(F)(F)COCC(F)(F)F	Flurothyl	333-36-8	-5.6	-19.1428	0.196985	0.803015	inact.	reliable	0.176407	0.823593	inact.	reliable	OTHER_PFAS	Other aliphatics	Ether based substances	Inactive	Inactive	reliable	-48.0792	-62.9643	-55.5218	Inactive	Inactive	FC(COCC(F)(F)F)(F)F	0	2
DTXSID10880956	CCOP(CC)OCC.FC(F)(F)C(F)(I)C(F)(F)F	Phosphonous acid, ethyl-, diethyl ester, compd. with 1,1,1,2,3,3,3-heptafluoro-2-iodopropane (1:1)	72220-43-0	-3.29	-27.1503	0.196985	0.803015	inact.	reliable	0.176407	0.823593	inact.	reliable	OTHER_PFAS	Perfluoro PFAA precursors	PFAIs	Inactive	Inactive	reliable	-69.4966	-47.4721	-58.4843	Inactive	Inactive	CCP(OCC)OCC	0	2
DTXSID8059928	OC(=O)C(F)(F)C(F)(F)C(O)=O	Tetrafluorosuccinic acid	377-38-8	-5.039	-18.8415	0.196985	0.803015	inact.	reliable	0.176407	0.823593	inact.	reliable	COMMERICIAL_IMPORTANT	Other aliphatics	PACF-based substances	Inactive	Inactive	reliable	-53.2806	-63.5472	-58.4139	Inactive	Inactive	OC(=O)C(C(C(=O)O)(F)F)(F)F	0	2
DTXSID60380239	NC(=O)C(F)(F)C(F)F	2,2,3,3-Tetrafluoropropionamide	2069-86-5	-6.119	-14.5689	0.196985	0.803015	inact.	reliable	0.176407	0.823593	inact.	reliable	OTHER_PFAS	Other aliphatics	Others	Inactive	Inactive	reliable	-43.2673	-71.8134	-57.5404	Inactive	Inactive	FC(C(C(=O)N)(F)F)F	0	2
DTXSID10327679	OC(=O)C(C(F)(F)F)C(F)(F)F	2H-Perfluoroisobutyric acid	564-10-3	-5.717	-16.7405	0.196985	0.803015	inact.	reliable	0.176407	0.823593	inact.	reliable	OTHER_PFAS	Other aliphatics	Others	Inactive	Inactive	reliable	-46.9945	-67.612	-57.3032	Inactive	Inactive	OC(=O)C(C(F)(F)F)C(F)(F)F	0	2
DTXSID50371479	FC(F)(Cl)C(F)(F)C(F)(F)C(F)(F)C(F)(F)C(F)(F)I	1-Chloro-6-iodoperfluorohexane	16486-97-8	-7.84	-33.1448	0.196985	0.803015	inact.	reliable	0.176407	0.823593	inact.	reliable	OTHER_PFAS	Other aliphatics	Others	Inactive	Inactive	reliable	-27.3109	-35.8745	-31.5927	Inactive	Inactive	FC(C(C(C(C(I)(F)F)(F)F)(F)F)(F)F)(C(Cl)(F)F)F	0	2
DTXSID10379719	FC(F)(C(Cl)=O)C(F)(F)C(F)(F)C(F)(F)C(Cl)=O	Perfluoroadipoyl chloride	336-06-1	-8.135	-31.3874	0.196985	0.803015	inact.	reliable	0.176407	0.823593	inact.	reliable	OTHER_PFAS	Other aliphatics	Others	Inactive	Inactive	reliable	-24.5758	-39.2745	-31.9252	Inactive	Inactive	ClC(=O)C(C(C(C(C(=O)Cl)(F)F)(F)F)(F)F)(F)F	0	2
DTXSID20335129	FC(F)(Br)C(F)(F)C(F)(F)C(F)(F)C(F)(F)C(F)(F)Br	1,6-Dibromododecafluorohexane	918-22-9	-7.793	-34.1328	0.196985	0.803015	inact.	reliable	0.176407	0.823593	inact.	reliable	OTHER_PFAS	Other aliphatics	Others	Inactive	Inactive	reliable	-27.7467	-33.963	-30.8548	Inactive	Inactive	FC(C(C(Br)(F)F)(F)F)(C(C(C(Br)(F)F)(F)F)(F)F)F	0	2
DTXSID00631393	FC(=O)C(F)(F)C(F)(F)C(F)(F)C(F)(F)C(F)(F)C(F)(F)C(F)=O	Dodecafluorooctanedioyl difluoride	24647-09-4	-8.189	-32.1351	0.196985	0.803015	inact.	reliable	0.176407	0.823593	inact.	reliable	OTHER_PFAS	Other aliphatics	Others	Inactive	Inactive	reliable	-24.0752	-37.828	-30.9516	Inactive	Inactive	FC(=O)C(C(C(C(C(C(C(=O)F)(F)F)(F)F)(F)F)(F)F)(F)F)(F)F	0	2
DTXSID20694203	CC(CC(F)(F)F)=CC(=O)CC(F)(F)F	1,1,1,7,7,7-Hexafluoro-5-methylhept-4-en-3-one	502457-69-4	-8.199	-29.9088	0.196985	0.803015	inact.	reliable	0.176407	0.823593	inact.	reliable	OTHER_PFAS	Other aliphatics	Others	Inactive	Inactive	reliable	-23.9824	-42.1352	-33.0588	Inactive	Inactive	CC(=CC(=O)CC(F)(F)F)CC(F)(F)F	0	2
DTXSID30395037	FC(F)(F)COC(OCC(F)(F)F)OCC(F)(F)F	tris(Trifluoroethoxy)methane	58244-27-2	-6.711	-36.6078	0.260496	0.739504	inact.	reliable	0.176407	0.823593	inact.	reliable	OTHER_PFAS	Other aliphatics	Ether based substances	Inactive	Inactive	reliable	-37.7785	-29.1746	-33.4766	Inactive	Inactive	FC(COC(OCC(F)(F)F)OCC(F)(F)F)(F)F	0	2
DTXSID40451956	FC(F)(Cl)C(F)(F)C(F)(F)C(F)(F)C(F)(F)C(F)(F)Br	Hexane, 1-bromo-6-chloro-1,1,2,2,3,3,4,4,5,5,6,6-dodecafluoro-	105198-06-9	-7.894	-32.4074	0.196985	0.803015	inact.	reliable	0.176407	0.823593	inact.	reliable	OTHER_PFAS	Other aliphatics	Others	Inactive	Inactive	reliable	-26.8103	-37.3011	-32.0557	Inactive	Inactive	FC(C(C(C(C(Br)(F)F)(F)F)(F)F)(F)F)(C(Cl)(F)F)F	0	2
DTXSID20672905	OCC(O)COCC(F)(F)C(F)F	3-(2,2,3,3-Tetrafluoropropoxy)propane-1,2-diol	25385-68-6	-8.86	-27.3253	0.212546	0.787454	inact.	reliable	0.176407	0.823593	inact.	reliable	OTHER_PFAS	Other aliphatics	Ether based substances	Inactive	Inactive	reliable	-17.8539	-47.1335	-32.4937	Inactive	Inactive	OCC(COCC(C(F)F)(F)F)O	0	2
DTXSID80757262	FC(F)(F)CCC(F)(F)C(F)(F)C(F)(F)OC(=O)C=C	1,1,2,2,3,3,6,6,6-Nonafluorohexyl prop-2-enoate	91528-57-3	-8.582	-32.1063	0.381844	0.618156	inact.	reliable	0.176407	0.823593	inact.	reliable	OTHER_PFAS	Other aliphatics	Ether based substances	Inactive	Inactive	reliable	-20.4314	-37.8837	-29.1576	Inactive	Inactive	C=CC(=O)OC(C(C(CCC(F)(F)F)(F)F)(F)F)(F)F	0	2
DTXSID70896598	OC(=O)C(F)(F)C(F)(F)C(F)(F)C(C(F)(F)F)(C(F)(F)F)C(F)(F)F	2,2,3,3,4,4,6,6,6-Nonafluoro-5,5-bis(trifluoromethyl)hexanoic acid	1144512-34-4	-8.544	-32.2826	0.196985	0.803015	inact.	reliable	0.176407	0.823593	inact.	reliable	OTHER_PFAS	PFAAs	PFCAs	Inactive	Inactive	reliable	-20.7838	-37.5426	-29.1632	Inactive	Inactive	OC(=O)C(C(C(C(C(F)(F)F)(C(F)(F)F)C(F)(F)F)(F)F)(F)F)(F)F	0	2
DTXSID80896600	OC(=O)C(F)(F)C(F)(F)C(F)(C(F)(F)F)C(F)(C(F)(F)F)C(F)(F)F	2,2,3,3,4,5,6,6,6-Nonafluoro-4,5-bis(trifluoromethyl)hexanoic acid	1144512-36-6	-8.205	-34.3511	0.196985	0.803015	inact.	reliable	0.176407	0.823593	inact.	reliable	OTHER_PFAS	PFAAs	PFCAs	Inactive	Inactive	reliable	-23.9268	-33.5406	-28.7337	Inactive	Inactive	OC(=O)C(C(C(C(C(F)(F)F)(C(F)(F)F)F)(C(F)(F)F)F)(F)F)(F)F	0	2
DTXSID00563029	COC(F)(F)C(F)(F)C(F)(F)C(F)(F)C(F)(F)C(F)(F)OC	1,1,2,2,3,3,4,4,5,5,6,6-Dodecafluoro-1,6-dimethoxyhexane	132182-96-8	-7.994	-35.1894	0.196985	0.803015	inact.	reliable	0.176407	0.823593	inact.	reliable	OTHER_PFAS	Other aliphatics	Ether based substances	Inactive	Inactive	reliable	-25.8831	-31.9188	-28.9009	Inactive	Inactive	COC(C(C(C(C(C(OC)(F)F)(F)F)(F)F)(F)F)(F)F)(F)F	0	2
DTXSID40699730	FC(F)(F)C(F)(OCCCCBr)C(F)(F)F	1-Bromo-4-[(1,1,1,2,3,3,3-heptafluoropropan-2-yl)oxy]butane	37027-49-9	-7.946	-33.9394	0.196985	0.803015	inact.	reliable	0.176407	0.823593	inact.	reliable	OTHER_PFAS	Other aliphatics	Ether based substances	Inactive	Inactive	reliable	-26.3282	-34.3372	-30.3327	Inactive	Inactive	BrCCCCOC(C(F)(F)F)(C(F)(F)F)F	0	2
DTXSID00623819	FC(F)=C(F)OC(F)(F)C(F)(F)C(F)(F)C(F)(F)C(F)(F)C(F)(F)F	1,1,1,2,2,3,3,4,4,5,5,6,6-Tridecafluoro-6-[(trifluoroethenyl)oxy]hexane	103489-99-2	-7.862	-33.9288	0.196985	0.803015	inact.	reliable	0.176407	0.823593	inact.	reliable	OTHER_PFAS	Other aliphatics	Ether based substances	Inactive	Inactive	reliable	-27.107	-34.3577	-30.7323	Inactive	Inactive	FC(=C(F)F)OC(C(C(C(C(C(F)(F)F)(F)F)(F)F)(F)F)(F)F)(F)F	0	2
DTXSID40338657	FC(F)(F)C(F)(F)C(F)(F)C(F)(C(=O)C(F)(C(F)(F)F)C(F)(F)F)C(F)(F)F	1,1,1,2,4,5,5,6,6,7,7,7-dodecafluoro-2,4-bis(trifluoromethyl)heptan-3-one	95639-15-9	-7.635	-35.5581	0.196985	0.803015	inact.	reliable	0.248223	0.751777	inact.	reliable	OTHER_PFAS	Non-PFAA perfluoroalkyls	PFAKs	Inactive	Inactive	reliable	-29.2116	-31.2054	-30.2085	Inactive	Inactive	O=C(C(C(C(C(F)(F)F)(F)F)(F)F)(C(F)(F)F)F)C(C(F)(F)F)(C(F)(F)F)F	0	2
DTXSID00377688	COC(=O)C(F)(F)OC(F)(F)C(F)(F)OC(F)(F)C(F)(F)OC(F)(F)F	Methyl difluoro{1,1,2,2-tetrafluoro-2-[1,1,2,2-tetrafluoro-2-(trifluoromethoxy)ethoxy]ethoxy}acetate	169289-58-1	-5.298	-39.1973	0.196985	0.803015	inact.	reliable	0.176407	0.823593	inact.	reliable	OTHER_PFAS	Other aliphatics	Ether and PACF-based substances	Inactive	Inactive	reliable	-50.8793	-24.1647	-37.522	Inactive	Inactive	COC(=O)C(OC(C(OC(C(OC(F)(F)F)(F)F)(F)F)(F)F)(F)F)(F)F	0	2
DTXSID10462473	FC(F)(F)C(F)(F)OC(F)(F)C(F)(F)C(F)(F)C(F)(F)F	Butane, 1,1,1,2,2,3,3,4,4-nonafluoro-4-(pentafluoroethoxy)-	71546-78-6	-7.222	-29.8534	0.196985	0.803015	inact.	reliable	0.176407	0.823593	inact.	reliable	OTHER_PFAS	Other aliphatics	Ether based substances	Inactive	Inactive	reliable	-33.0408	-42.2424	-37.6416	Inactive	Inactive	FC(C(OC(C(C(C(F)(F)F)(F)F)(F)F)(F)F)(F)F)(F)F	0	2
DTXSID10575037	FC(F)(F)C(F)(F)C(F)(F)C(F)(F)C(=O)N(Cl)Cl	N,N-Dichloro-2,2,3,3,4,4,5,5,5-nonafluoropentanamide	86451-49-2	-7.382	-29.0549	0.196985	0.803015	inact.	reliable	0.176407	0.823593	inact.	reliable	OTHER_PFAS	Other aliphatics	Amide based substances	Inactive	Inactive	reliable	-31.5573	-43.7872	-37.6723	Inactive	Inactive	ClN(C(=O)C(C(C(C(F)(F)F)(F)F)(F)F)(F)F)Cl	0	2
DTXSID90371317	OC(=O)CCC(F)(F)C(F)(F)Br	5-Bromo-4,4,5,5-tetrafluoropentanoic acid	234443-22-2	-7.074	-30.22	0.196985	0.803015	inact.	reliable	0.176407	0.823593	inact.	reliable	OTHER_PFAS	Other aliphatics	Others	Inactive	Inactive	reliable	-34.413	-41.5331	-37.973	Inactive	Inactive	OC(=O)CCC(C(Br)(F)F)(F)F	0	2
DTXSID60880229	COC(=O)C(F)(F)C(F)(F)C(F)(F)OC(F)=C(F)F	Methyl 4-trifluoroethenoxy-2,2,3,3,4,4-hexafluorobutanoate	19190-61-5	-7.17	-30.9542	0.196985	0.803015	inact.	reliable	0.176407	0.823593	inact.	reliable	OTHER_PFAS	Other aliphatics	PACF-based substances	Inactive	Inactive	reliable	-33.5229	-40.1127	-36.8178	Inactive	Inactive	COC(=O)C(C(C(OC(=C(F)F)F)(F)F)(F)F)(F)F	0	2
DTXSID80380256	OC(=O)CCC(F)(C(F)(F)F)C(F)(F)F	4,4-bis(Trifluoromethyl)-4-fluoropropanoic acid	243139-62-0	-7.408	-29.4879	0.196985	0.803015	inact.	reliable	0.176407	0.823593	inact.	reliable	OTHER_PFAS	Fluorotelomer PFAA precursors	n:3 Fluorotelomer carboxylic acids	Inactive	Inactive	reliable	-31.3163	-42.9495	-37.1329	Inactive	Inactive	OC(=O)CCC(C(F)(F)F)(C(F)(F)F)F	0	2
DTXSID00508475	CC(C)C(=O)C(F)(C(F)(F)F)C(F)(F)F	1,1,1,2-Tetrafluoro-4-methyl-2-(trifluoromethyl)pentan-3-one	62656-72-8	-7.55	-26.3397	0.196985	0.803015	inact.	reliable	0.176407	0.823593	inact.	reliable	OTHER_PFAS	Other aliphatics	Others	Inactive	Inactive	reliable	-29.9997	-49.0404	-39.52	Inactive	Inactive	CC(C(=O)C(C(F)(F)F)(C(F)(F)F)F)C	0	2
DTXSID10379310	FC(C(F)(F)F)C(F)(F)COC(=O)C=C	1H,1H,3H-Perfluorobutyl acrylate	54052-90-3	-7.292	-27.5041	0.725105	0.274895	act.	reliable	0.469785	0.530215	inact.	reliable	OTHER_PFAS	Other aliphatics	Ether based substances	Inactive	Inactive	reliable	-32.3918	-46.7876	-39.5897	Inactive	Inactive	C=CC(=O)OCC(C(C(F)(F)F)F)(F)F	0	2
DTXSID10855189	COC(=O)C(F)(F)C(F)(F)C(F)(F)C(Cl)=O	Methyl 5-chloro-2,2,3,3,4,4-hexafluoro-5-oxopentanoate	21543-95-3	-6.863	-29.5397	0.196985	0.803015	inact.	reliable	0.176407	0.823593	inact.	reliable	OTHER_PFAS	Other aliphatics	PACF-based substances	Inactive	Inactive	reliable	-36.3693	-42.8493	-39.6093	Inactive	Inactive	COC(=O)C(C(C(C(=O)Cl)(F)F)(F)F)(F)F	0	2
DTXSID20375106	OC(=O)C(F)(F)OC(F)(F)C(F)(F)OC(F)(F)C(O)=O	Perfluoro-3,6-dioxaoctane-1,8-dioic acid	55621-21-1	-6.005	-33.4759	0.196985	0.803015	inact.	reliable	0.176407	0.823593	inact.	reliable	OTHER_PFAS	Other aliphatics	Ether based substances	Inactive	Inactive	reliable	-44.3243	-35.2339	-39.7791	Inactive	Inactive	OC(=O)C(OC(C(OC(C(=O)O)(F)F)(F)F)(F)F)(F)F	0	2
DTXSID10896572	OC(=O)C(C(F)(F)F)(C(F)(F)F)C(C(F)(F)F)(C(F)(F)F)C(F)(F)F	4,4,4-Trifluoro-2,2,3,3-tetrakis(trifluoromethyl)butanoic acid	1882109-62-7	-6.582	-30.6206	0.196985	0.803015	inact.	reliable	0.176407	0.823593	inact.	reliable	OTHER_PFAS	PFAAs	PFCAs	Inactive	Inactive	reliable	-38.9746	-40.7581	-39.8663	Inactive	Inactive	OC(=O)C(C(C(F)(F)F)(C(F)(F)F)C(F)(F)F)(C(F)(F)F)C(F)(F)F	0	2
DTXSID4074855	FC(F)(F)C(F)(C(=O)C(F)(C(F)(F)F)C(F)(F)F)C(F)(F)F	Bis(perfluoroisopropyl)ketone	813-44-5	-7.116	-28.0272	0.196985	0.803015	inact.	reliable	0.176407	0.823593	inact.	reliable	OTHER_PFAS	Non-PFAA perfluoroalkyls	PFAKs	Inactive	Inactive	reliable	-34.0235	-45.7755	-39.8995	Inactive	Inactive	O=C(C(C(F)(F)F)(C(F)(F)F)F)C(C(F)(F)F)(C(F)(F)F)F	0	2
DTXSID80464207	FC(F)(F)C(F)(F)C(=O)OC(F)(F)C(F)(F)C(F)(F)F	Heptafluoropropyl pentafluoropropanoate	296758-60-6	-6.913	-28.972	0.196985	0.803015	inact.	reliable	0.176407	0.823593	inact.	reliable	OTHER_PFAS	Other aliphatics	PACF-based substances	Inactive	Inactive	reliable	-35.9057	-43.9476	-39.9267	Inactive	Inactive	O=C(C(C(F)(F)F)(F)F)OC(C(C(F)(F)F)(F)F)(F)F	0	2
DTXSID90509057	CC(C)(C)C(=O)CC(=O)C(F)(F)OC(F)(F)F	1,1-Difluoro-5,5-dimethyl-1-(trifluoromethoxy)hexane-2,4-dione	61894-06-2	-5.98	-33.4212	0.196985	0.803015	inact.	reliable	0.176407	0.823593	inact.	reliable	OTHER_PFAS	Other aliphatics	Ether based substances	Inactive	Inactive	reliable	-44.556	-35.3397	-39.9479	Inactive	Inactive	O=C(C(OC(F)(F)F)(F)F)CC(=O)C(C)(C)C	0	2
DTXSID20605516	FC(=O)C(F)(F)C(F)(F)C(F)(F)C(F)(F)I	2,2,3,3,4,4,5,5-Octafluoro-5-iodopentanoyl fluoride	62999-25-1	-7.734	-26.4707	0.196985	0.803015	inact.	reliable	0.176407	0.823593	inact.	reliable	OTHER_PFAS	Other aliphatics	Others	Inactive	Inactive	reliable	-28.2937	-48.7869	-38.5403	Inactive	Inactive	FC(=O)C(C(C(C(I)(F)F)(F)F)(F)F)(F)F	0	2
DTXSID60896486	OC(=O)C(F)(OC(F)(F)C(F)(F)F)C(F)(F)F	2,3,3,3-Tetrafluoro-2-(pentafluoroethoxy)propanoic acid	267239-61-2	-7.054	-29.5087	0.196985	0.803015	inact.	reliable	0.176407	0.823593	inact.	reliable	OTHER_PFAS	PFAAs	PFECAs	Inactive	Inactive	reliable	-34.5984	-42.9093	-38.7538	Inactive	Inactive	OC(=O)C(C(F)(F)F)(OC(C(F)(F)F)(F)F)F	0	2
DTXSID30892359	OC(=O)C(OC(F)(F)C(F)(F)C(F)(F)F)C(F)(F)F	3,3,3-Trifluoro-2-(heptafluoropropoxy)propanoic acid	326495-77-6	-7.046	-28.9796	0.196985	0.803015	inact.	reliable	0.176407	0.823593	inact.	reliable	OTHER_PFAS	Other aliphatics	Ether based substances	Inactive	Inactive	reliable	-34.6726	-43.9329	-39.3027	Inactive	Inactive	OC(=O)C(C(F)(F)F)OC(C(C(F)(F)F)(F)F)(F)F	0	2
DTXSID10625627	COC(=O)C(F)(F)C(F)(F)OC(F)(C(F)(F)F)C(F)(F)F	Methyl 2,2,3,3-tetrafluoro-3-[(1,1,1,2,3,3,3-heptafluoropropan-2-yl)oxy]propanoate	51502-43-3	-6.935	-29.5329	0.196985	0.803015	inact.	reliable	0.176407	0.823593	inact.	reliable	OTHER_PFAS	Other aliphatics	PACF-based substances	Inactive	Inactive	reliable	-35.7017	-42.8625	-39.2821	Inactive	Inactive	COC(=O)C(C(OC(C(F)(F)F)(C(F)(F)F)F)(F)F)(F)F	0	2
DTXSID20896306	F\C(I)=C(/F)C(F)(C(F)(F)F)C(F)(F)F	(1E)-1,2,3,4,4,4-Hexafluoro-1-iodo-3-(trifluoromethyl)but-1-ene	883882-12-0	-7.246	-28.1086	0.196985	0.803015	inact.	reliable	0.176407	0.823593	inact.	reliable	OTHER_PFAS	Other aliphatics	Others	Inactive	Inactive	reliable	-32.8182	-45.6181	-39.2182	Inactive	Inactive	FC(=C(C(C(F)(F)F)(C(F)(F)F)F)F)I	0	2
DTXSID20568672	FC(F)=C(F)OC(F)(F)C(F)(F)C(F)(F)C(F)(F)F	1,1,1,2,2,3,3,4,4-Nonafluoro-4-[(trifluoroethenyl)oxy]butane	13782-76-8	-7.31	-27.8248	0.196985	0.803015	inact.	reliable	0.176407	0.823593	inact.	reliable	OTHER_PFAS	Other aliphatics	Ether based substances	Inactive	Inactive	reliable	-32.2249	-46.1671	-39.196	Inactive	Inactive	FC(=C(OC(C(C(C(F)(F)F)(F)F)(F)F)(F)F)F)F	0	2
DTXSID90896611	CC(=C)C(=O)OC(C(F)(F)F)(C(F)(F)F)C(F)(F)F	1,1,1,3,3,3-Hexafluoro-2-(trifluoromethyl)propan-2-yl 2-methylprop-2-enoate	17526-97-5	-7.041	-29.2031	0.196985	0.803015	inact.	reliable	0.176407	0.823593	inact.	reliable	OTHER_PFAS	Other aliphatics	Ether based substances	Inactive	Inactive	reliable	-34.7189	-43.5005	-39.1097	Inactive	Inactive	O=C(C(=C)C)OC(C(F)(F)F)(C(F)(F)F)C(F)(F)F	0	2
DTXSID60844609	OC(=O)C(F)(F)C(F)(F)C(F)(F)OC(F)(F)C(F)(F)F	2,2,3,3,4,4-Hexafluoro-4-(pentafluoroethoxy)butanoic acid	919005-54-2	-6.968	-29.5844	0.196985	0.803015	inact.	reliable	0.176407	0.823593	inact.	reliable	OTHER_PFAS	PFAAs	PFECAs	Inactive	Inactive	reliable	-35.3957	-42.7628	-39.0793	Inactive	Inactive	OC(=O)C(C(C(OC(C(F)(F)F)(F)F)(F)F)(F)F)(F)F	0	2
DTXSID40380257	OC(=O)C=CC(F)(C(F)(F)F)C(F)(F)F	3-(Perfluoroisopropyl)-2-propenoic acid	243139-64-2	-7.794	-28.4287	0.196985	0.803015	inact.	reliable	0.176407	0.823593	inact.	reliable	OTHER_PFAS	Fluorotelomer PFAA precursors	n:3 Fluorotelomer unsaturated carboxylic acids	Inactive	Inactive	reliable	-27.7374	-44.9988	-36.3681	Inactive	Inactive	OC(=O)C=CC(C(F)(F)F)(C(F)(F)F)F	0	2
DTXSID80881011	FC(F)(F)C(F)(Cl)C(F)(Cl)C(F)(C(F)(F)F)C(F)(F)F	2,3-Dichloro-1,1,1,2,3,4,5,5,5-nonafluoro-4-(trifluoromethyl)pentane	85720-79-2	-7.843	-30.1808	0.196985	0.803015	inact.	reliable	0.176407	0.823593	inact.	reliable	OTHER_PFAS	Other aliphatics	Others	Inactive	Inactive	reliable	-27.2831	-41.609	-34.446	Inactive	Inactive	FC(C(C(C(C(F)(F)F)(C(F)(F)F)F)(Cl)F)(Cl)F)(F)F	0	2
DTXSID80310730	NC(=O)C(F)(F)C(F)(F)C(F)(F)C(F)(F)C(N)=O	Octafluoroadipamide	355-66-8	-8.292	-28.6071	0.196985	0.803015	inact.	reliable	0.176407	0.823593	inact.	reliable	OTHER_PFAS	Other aliphatics	Amide based substances	Inactive	Inactive	reliable	-23.1202	-44.6536	-33.8869	Inactive	Inactive	NC(=O)C(C(C(C(C(=O)N)(F)F)(F)F)(F)F)(F)F	0	2
DTXSID70844610	OC(=O)C(F)(F)C(F)(F)C(F)(F)OC(F)C(F)(F)F	2,2,3,3,4,4-Hexafluoro-4-(1,2,2,2-tetrafluoroethoxy)butanoic acid	919005-52-0	-7.906	-30.4519	0.196985	0.803015	inact.	reliable	0.176407	0.823593	inact.	reliable	OTHER_PFAS	Other aliphatics	PACF-based substances	Inactive	Inactive	reliable	-26.699	-41.0845	-33.8917	Inactive	Inactive	OC(=O)C(C(C(OC(C(F)(F)F)F)(F)F)(F)F)(F)F	0	2
DTXSID60238701	OC(C(O)(C(F)(F)F)C(F)(F)F)(C(F)(F)F)C(F)(F)F	Perfluoropinacol	918-21-8	-7.835	-30.5271	0.196985	0.803015	inact.	reliable	0.176407	0.823593	inact.	reliable	OTHER_PFAS	Other aliphatics	Others	Inactive	Inactive	reliable	-27.3573	-40.939	-34.1481	Inactive	Inactive	OC(C(C(F)(F)F)(C(F)(F)F)O)(C(F)(F)F)C(F)(F)F	0	2
DTXSID10896613	OC(=O)C(F)(F)OC(F)(C(F)(F)F)C(F)(F)Cl	[(1-Chloro-1,1,2,3,3,3-hexafluoropropan-2-yl)oxy](difluoro)acetic acid	903523-21-7	-7.588	-31.7728	0.196985	0.803015	inact.	reliable	0.176407	0.823593	inact.	reliable	OTHER_PFAS	Other aliphatics	Ether based substances	Inactive	Inactive	reliable	-29.6474	-38.5289	-34.0881	Inactive	Inactive	OC(=O)C(OC(C(Cl)(F)F)(C(F)(F)F)F)(F)F	0	2
DTXSID4059833	OC(=O)C(F)(F)C(F)(F)C(F)(F)C(F)(F)C(O)=O	Octafluoroadipic acid	336-08-3	-7.954	-30.0537	0.196985	0.803015	inact.	reliable	0.176407	0.823593	inact.	reliable	COMMERICIAL_IMPORTANT	Other aliphatics	PACF-based substances	Inactive	Inactive	reliable	-26.254	-41.8549	-34.0544	Inactive	Inactive	OC(=O)C(C(C(C(C(=O)O)(F)F)(F)F)(F)F)(F)F	0	2
DTXSID70382108	COC(=O)C(F)(F)C(F)(F)C(F)(F)C(F)(F)Cl	methyl 5-chloro-2,2,3,3,4,4,5,5-octafluoropentanoate	261503-67-7	-8.052	-28.7944	0.196985	0.803015	inact.	reliable	0.176407	0.823593	inact.	reliable	OTHER_PFAS	Other aliphatics	PACF-based substances	Inactive	Inactive	reliable	-25.3454	-44.2912	-34.8183	Inactive	Inactive	COC(=O)C(C(C(C(Cl)(F)F)(F)F)(F)F)(F)F	0	2
DTXSID40772138	O.O.OS(=O)(=O)C(F)(F)C(F)(F)C(F)(F)C(F)(F)S(O)(=O)=O	Octafluorobutane-1,4-disulfonic acid--water (1/2)	144797-51-3	-6.17	-37.8034	0.196985	0.803015	inact.	reliable	0.176407	0.823593	inact.	reliable	OTHER_PFAS	Other aliphatics	PASF-based substances	Inactive	Inactive	reliable	-42.7944	-26.8614	-34.8279	Inactive	Inactive	FC(C(S(=O)(=O)O)(F)F)(C(C(S(=O)(=O)O)(F)F)(F)F)F	0	2
DTXSID70431266	FC(F)(F)C(F)(F)C(F)(F)C(F)(F)OC(=O)C=C	Nonafluorobutyl prop-2-enoate	2708-03-04	-7.918	-28.6214	0.196985	0.803015	inact.	reliable	0.176407	0.823593	inact.	reliable	OTHER_PFAS	Other aliphatics	Ether based substances	Inactive	Inactive	reliable	-26.5878	-44.6259	-35.6068	Inactive	Inactive	C=CC(=O)OC(C(C(C(F)(F)F)(F)F)(F)F)(F)F	0	2
DTXSID80880403	CC(=C)C(=O)OCC(F)(F)C(F)C(F)(F)F	1H,1H,3H-Perfluorobutyl 2-methylacrylate	36405-47-7	-7.85	-28.9133	0.196985	0.803015	inact.	reliable	0.176407	0.823593	inact.	reliable	OTHER_PFAS	Other aliphatics	Ether based substances	Inactive	Inactive	reliable	-27.2182	-44.0612	-35.6397	Inactive	Inactive	FC(C(COC(=O)C(=C)C)(F)F)C(F)(F)F	0	2
DTXSID70469766	NS(=O)(=O)C(F)(F)C(F)(F)C(F)(F)C(F)(F)S(N)(=O)=O	octafluorobutane-1,4-disulfonamide	87988-73-6	-6.405	-35.676	0.196985	0.803015	inact.	reliable	0.630779	0.369221	act.	reliable	OTHER_PFAS	Other aliphatics	PASF-based substances	Inactive	Inactive	reliable	-40.6156	-30.9773	-35.7965	Inactive	Inactive	FC(C(S(=O)(=O)N)(F)F)(C(C(S(=O)(=O)N)(F)F)(F)F)F	0	2
DTXSID10556083	FC(F)(F)C(F)(F)OC(F)(F)C(F)(F)C(F)(F)OC(F)(F)C(F)(F)F	1,1,2,2,3,3-Hexafluoro-1,3-bis(pentafluoroethoxy)propane	114636-26-9	-6.654	-34.1643	0.196985	0.803015	inact.	reliable	0.176407	0.823593	inact.	reliable	OTHER_PFAS	Other aliphatics	Ether based substances	Inactive	Inactive	reliable	-38.307	-33.902	-36.1045	Inactive	Inactive	FC(C(OC(C(F)(F)F)(F)F)(F)F)(C(OC(C(F)(F)F)(F)F)(F)F)F	0	2
DTXSID60896688	CO\C(F)=C(/F)C(F)(F)C(F)(F)C(F)(F)C(F)(F)F	(1E)-1,2,3,3,4,4,5,5,6,6,6-Undecafluoro-1-methoxyhex-1-ene	62949-64-8	-7.883	-28.0775	0.196985	0.803015	inact.	reliable	0.176407	0.823593	inact.	reliable	OTHER_PFAS	Other aliphatics	Ether based substances	Inactive	Inactive	reliable	-26.9123	-45.6782	-36.2952	Inactive	Inactive	COC(=C(C(C(C(C(F)(F)F)(F)F)(F)F)(F)F)F)F	0	2
DTXSID30574345	FC(=O)C(F)(F)C(F)(F)C(F)(F)C(F)(F)C(F)(F)Cl	6-Chloro-2,2,3,3,4,4,5,5,6,6-decafluorohexanoyl fluoride	335-52-4	-8.133	-27.7213	0.196985	0.803015	inact.	reliable	0.176407	0.823593	inact.	reliable	OTHER_PFAS	Other aliphatics	Others	Inactive	Inactive	reliable	-24.5944	-46.3674	-35.4809	Inactive	Inactive	FC(=O)C(C(C(C(C(Cl)(F)F)(F)F)(F)F)(F)F)(F)F	0	2
DTXSID90892916	OC(=O)C(F)(F)C(F)(F)C(F)(F)C(F)(F)Cl	5-Chloro-perfluoropentanoic acid	66443-79-6	-8.041	-28.7827	0.196985	0.803015	inact.	reliable	0.176407	0.823593	inact.	reliable	OTHER_PFAS	Other aliphatics	PACF-based substances	Inactive	Inactive	reliable	-25.4474	-44.3139	-34.8806	Inactive	Inactive	OC(=O)C(C(C(C(Cl)(F)F)(F)F)(F)F)(F)F	0	2
DTXSID90301795	CC(O)C(F)(F)C(F)(F)C(F)(F)C(C)O	3,3,4,4,5,5-hexafluoroheptane-2,6-diol	3726-32-7	-8.613	-25.9831	0.196985	0.803015	inact.	reliable	0.176407	0.823593	inact.	reliable	OTHER_PFAS	Other aliphatics	Others	Inactive	Inactive	reliable	-20.144	-49.7303	-34.9371	Inactive	Inactive	CC(C(C(C(C(O)C)(F)F)(F)F)(F)F)O	0	2
DTXSID50896571	OC(=O)C(F)(C(F)(C(F)(F)F)C(F)(F)F)C(F)(C(F)(F)F)C(F)(F)F	2,3,4,4,4-Pentafluoro-2-(1,1,1,2,3,3,3-heptafluoropropan-2-yl)-3-(trifluoromethyl)butanoic acid	1882109-61-6	-6.882	-34.2383	0.196985	0.803015	inact.	reliable	0.176407	0.823593	inact.	reliable	OTHER_PFAS	PFAAs	PFCAs	Inactive	Inactive	reliable	-36.1931	-33.7589	-34.976	Inactive	Inactive	OC(=O)C(C(C(F)(F)F)(C(F)(F)F)F)(C(C(F)(F)F)(C(F)(F)F)F)F	0	2
DTXSID20896583	OC(=O)C(F)(C(F)(F)F)C(F)(F)C(C(F)(F)F)(C(F)(F)F)C(F)(F)F	2,3,3,5,5,5-Hexafluoro-2,4,4-tris(trifluoromethyl)pentanoic acid	1882109-73-0	-7.306	-32.0348	0.196985	0.803015	inact.	reliable	0.176407	0.823593	inact.	reliable	OTHER_PFAS	PFAAs	PFCAs	Inactive	Inactive	reliable	-32.262	-38.022	-35.142	Inactive	Inactive	OC(=O)C(C(C(C(F)(F)F)(C(F)(F)F)C(F)(F)F)(F)F)(C(F)(F)F)F	0	2
DTXSID90660157	CC(C)C(=O)OC(C(F)(F)F)(C(F)(F)F)C(F)(F)F	Perfluoro-tert-butyl isobutyrate	914637-43-7	-7.731	-30.3241	0.196985	0.803015	inact.	reliable	0.176407	0.823593	inact.	reliable	OTHER_PFAS	Other aliphatics	Ether based substances	Inactive	Inactive	reliable	-28.3215	-41.3317	-34.8266	Inactive	Inactive	CC(C(=O)OC(C(F)(F)F)(C(F)(F)F)C(F)(F)F)C	0	2
DTXSID90533615	FC(F)(F)C(F)(F)OC(F)(C(F)(F)F)C(F)(F)C(F)(F)C(F)(F)F	1,1,1,2,2,3,3,4,5,5,5-Undecafluoro-4-(pentafluoroethoxy)pentane	92978-07-9	-7.41	-31.4166	0.196985	0.803015	inact.	reliable	0.176407	0.823593	inact.	reliable	OTHER_PFAS	Other aliphatics	Ether based substances	Inactive	Inactive	reliable	-31.2977	-39.218	-35.2579	Inactive	Inactive	FC(C(OC(C(C(C(F)(F)F)(F)F)(F)F)(C(F)(F)F)F)(F)F)(F)F	0	2
DTXSID20657656	FC(F)=C(F)OC(F)(F)C(F)(F)C(F)(F)OC(F)(C#N)C(F)(F)F	2,3,3,3-Tetrafluoro-2-{1,1,2,2,3,3-hexafluoro-3-[(trifluoroethenyl)oxy]propoxy}propanenitrile	124709-43-9	-6.959	-33.9751	0.196985	0.803015	inact.	Unreliable	0.176407	0.823593	inact.	Unreliable	OTHER_PFAS	Other aliphatics	Ether based substances	Inactive	Inactive	Unreliable	-35.4792	-34.2681	-34.8736	Inactive	Inactive	N#CC(C(F)(F)F)(OC(C(C(OC(=C(F)F)F)(F)F)(F)F)(F)F)F	0	2
DTXSID20604605	FC(F)=C(F)OC(F)(F)C(F)(F)C(F)(F)C(F)(F)C#N	2,2,3,3,4,4,5,5-Octafluoro-5-[(trifluoroethenyl)oxy]pentanenitrile	19237-73-1	-7.989	-28.9927	0.196985	0.803015	inact.	Unreliable	0.176407	0.823593	inact.	Unreliable	OTHER_PFAS	Other aliphatics	Ether based substances	Inactive	Inactive	Unreliable	-25.9295	-43.9076	-34.9185	Inactive	Inactive	N#CC(C(C(C(OC(=C(F)F)F)(F)F)(F)F)(F)F)(F)F	0	2
DTXSID90515850	[K+].[K+].[O-]S(=O)C(F)(F)C(F)(F)OC(F)(F)C(F)(F)C(F)(F)C(F)(F)S([O-])=O	Dipotassium 1,1,2,2,3,3,4,4-octafluoro-4-(1,1,2,2-tetrafluoro-2-sulfinatoethoxy)butane-1-sulfinate	81233-10-5	-7.254	-32.4781	0.196985	0.803015	inact.	Unreliable	0.176407	0.823593	inact.	Unreliable	OTHER_PFAS	Other aliphatics	Ether based substances	Inactive	Inactive	Unreliable	-32.7441	-37.1643	-34.9542	Inactive	Inactive	OS(=O)C(C(OC(C(C(C(S(=O)O)(F)F)(F)F)(F)F)(F)F)(F)F)(F)F	0	2
DTXSID20880967	FC(F)C(F)(F)C(F)(F)C(F)(F)C(F)(F)OC(F)=C(F)F	1,1,2,2,3,3,4,4,5,5-Decafluoro-1-((trifluorovinyl)oxy)pentane	73928-40-2	-7.991	-28.7991	0.196985	0.803015	inact.	Unreliable	0.176407	0.823593	inact.	Unreliable	OTHER_PFAS	Other aliphatics	Ether based substances	Inactive	Inactive	Unreliable	-25.9109	-44.2821	-35.0965	Inactive	Inactive	FC(=C(F)F)OC(C(C(C(C(F)F)(F)F)(F)F)(F)F)(F)F	0	2
DTXSID20896487	FC(F)(F)C(F)(F)OC(F)(F)C(F)(OC(F)(F)C(F)(F)Br)C(F)(F)F	2-(2-Bromo-1,1,2,2-tetrafluoroethoxy)-1,1,1,2,3,3-hexafluoro-3-(pentafluoroethoxy)propane	1482416-44-3	-6.66	-34.9311	0.196985	0.803015	inact.	Unreliable	0.176407	0.823593	inact.	Unreliable	OTHER_PFAS	Other aliphatics	Ether based substances	Inactive	Inactive	Unreliable	-38.2514	-32.4185	-35.3349	Inactive	Inactive	FC(C(C(OC(C(F)(F)F)(F)F)(F)F)(OC(C(Br)(F)F)(F)F)F)(F)F	0	2
DTXSID80880145	FC(F)(C=C)C(F)(F)C(F)(F)C(F)(F)C=C	1,4-Divinylperfluorobutane	678-65-9	-7.73	-29.3986	0.196985	0.803015	inact.	Unreliable	0.176407	0.823593	inact.	reliable	OTHER_PFAS	Other aliphatics	Others	Inactive	Inactive	Unreliable	-28.3308	-43.1223	-35.7265	Inactive	Inactive	C=CC(C(C(C(C=C)(F)F)(F)F)(F)F)(F)F	0	2
DTXSID20880361	C1CCOC1.OC(C(F)(C(F)(F)F)C(F)(F)F)C(F)(C(F)(F)F)C(F)(F)F	3-Pentanol, 1,1,1,2,4,5,5,5-octafluoro-2,4-bis(trifluoromethyl)-, compd. with tetrahydrofuran (1:1)	6884-92-0	-7.217	-31.8488	0.196985	0.803015	inact.	Unreliable	0.176407	0.823593	inact.	Unreliable	OTHER_PFAS	Other aliphatics	Others	Inactive	Inactive	Unreliable	-33.0871	-38.3819	-35.7345	Inactive	Inactive	OC(C(C(F)(F)F)(C(F)(F)F)F)C(C(F)(F)F)(C(F)(F)F)F	0	2
DTXSID70763554	FC(F)(F)C(F)(C(=O)OOC(=O)C(F)(C(F)(F)F)C(F)(F)F)C(F)(F)F	Bis[2,3,3,3-tetrafluoro-1-oxo-2-(trifluoromethyl)propyl] peroxide	111632-55-4	-7.375	-33.4289	0.196985	0.803015	inact.	reliable	0.176407	0.823593	inact.	Unreliable	OTHER_PFAS	Other aliphatics	Others	Inactive	Inactive	Unreliable	-31.6222	-35.3248	-33.4735	Inactive	Inactive	O=C(C(C(F)(F)F)(C(F)(F)F)F)OOC(=O)C(C(F)(F)F)(C(F)(F)F)F	0	2
DTXSID50893409	[NH4+].[O-]C(=O)C(F)(F)OC(F)(F)C(F)(F)OC(F)(F)C(F)(F)F	Perfluoro(2-ethoxy-2-fluoroethoxy)acetic acid ammonium salt	908020-52-0	-6.931	-35.5199	0.196985	0.803015	inact.	Unreliable	0.292284	0.707716	inact.	Unreliable	OTHER_PFAS	PFAAs	PFECAs	Inactive	Inactive	Unreliable	-35.7388	-31.2794	-33.5091	Inactive	Inactive	OC(=O)C(OC(C(OC(C(F)(F)F)(F)F)(F)F)(F)F)(F)F	0	2
DTXSID80896746	FC(F)(F)OC(OC(F)(F)C(F)(F)OC(OC(F)(F)F)(C(F)(F)F)C(F)(F)F)(C(F)(F)F)C(F)(F)F	1,1,1,5,5,6,6,10,10,10-Decafluoro-3,3,8,8-tetrakis(trifluoromethyl)-2,4,7,9-tetraoxadecane	95841-80-8	-5.25	-43.4772	0.196985	0.803015	inact.	Unreliable	0.176407	0.823593	inact.	Unreliable	OTHER_PFAS	Other aliphatics	Ether based substances	Inactive	Inactive	Unreliable	-51.3243	-15.8843	-33.6043	Inactive	Inactive	FC(C(OC(C(F)(F)F)(C(F)(F)F)OC(F)(F)F)(F)F)(OC(C(F)(F)F)(C(F)(F)F)OC(F)(F)F)F	0	2
DTXSID20792415	FC(F)=C(F)C(F)(F)C(F)(F)C(F)(F)C(F)(F)C(F)(F)Cl	7-Chloro-1,1,2,3,3,4,4,5,5,6,6,7,7-tridecafluorohept-1-ene	66443-81-0	-8.069	-29.8931	0.196985	0.803015	inact.	Unreliable	0.176407	0.823593	inact.	Unreliable	OTHER_PFAS	Other aliphatics	Others	Inactive	Inactive	Unreliable	-25.1877	-42.1656	-33.6767	Inactive	Inactive	FC(=C(C(C(C(C(C(Cl)(F)F)(F)F)(F)F)(F)F)(F)F)F)F	0	2
DTXSID60897579	FC(F)(F)OC(F)(F)C(F)(F)C(=O)OC(=O)C(F)(F)C(F)(F)OC(F)(F)F	Perfluoro-3-methoxypropanoic anhydride	42566-65-4	-5.632	-41.4962	0.196985	0.803015	inact.	Unreliable	0.176407	0.823593	inact.	Unreliable	OTHER_PFAS	Other aliphatics	PACF-based substances	Inactive	Inactive	Unreliable	-47.7826	-19.717	-33.7498	Inactive	Inactive	O=C(C(C(OC(F)(F)F)(F)F)(F)F)OC(=O)C(C(OC(F)(F)F)(F)F)(F)F	0	2
DTXSID30896332	CC(=O)SCCC(F)(C(F)(F)F)C(F)(F)F	S-[3,4,4,4-Tetrafluoro-3-(trifluoromethyl)butyl] ethanethioate	1097631-01-0	-8.03	-29.9863	0.196985	0.803015	inact.	Unreliable	0.176407	0.823593	inact.	Unreliable	OTHER_PFAS	Other aliphatics	Others	Inactive	Inactive	Unreliable	-25.5493	-41.9853	-33.7673	Inactive	Inactive	CC(=O)SCCC(C(F)(F)F)(C(F)(F)F)F	0	2
DTXSID90510385	FC(F)=C(F)C(F)(F)C(F)(F)C(F)(F)C(F)(F)C(F)=C(F)F	1,1,2,3,3,4,4,5,5,6,6,7,8,8-Tetradecafluoroocta-1,7-diene	812-97-5	-7.891	-30.6338	0.196985	0.803015	inact.	Unreliable	0.176407	0.823593	inact.	Unreliable	OTHER_PFAS	Other aliphatics	Others	Inactive	Inactive	Unreliable	-26.8381	-40.7325	-33.7853	Inactive	Inactive	FC(=C(F)F)C(C(C(C(C(=C(F)F)F)(F)F)(F)F)(F)F)(F)F	0	2
DTXSID30546709	CCSC(F)(F)C(F)(F)C(F)(F)OC(F)=C(F)F	1-(Ethylsulfanyl)-1,1,2,2,3,3-hexafluoro-3-[(trifluoroethenyl)oxy]propane	77416-78-5	-6.874	-35.3832	0.196985	0.803015	inact.	Unreliable	0.176407	0.823593	inact.	Unreliable	OTHER_PFAS	Other aliphatics	Ether based substances	Inactive	Inactive	Unreliable	-36.2673	-31.5438	-33.9055	Inactive	Inactive	CCSC(C(C(OC(=C(F)F)F)(F)F)(F)F)(F)F	0	2
DTXSID3044596	FC(F)=C(F)OC(F)(F)C(F)(OC(F)(F)C(F)(F)S(F)(=O)=O)C(F)(F)F	Perfluoro(4-methyl-3,6-dioxaoct-7-ene)sulfonyl fluoride	16090-14-5	-6.745	-35.9236	0.196985	0.803015	inact.	Unreliable	0.176407	0.823593	inact.	Unreliable	COMMERICIAL_IMPORTANT	Other aliphatics	PASF-based substances	Inactive	Inactive	Unreliable	-37.4633	-30.4983	-33.9808	Inactive	Inactive	FC(=C(F)F)OC(C(C(F)(F)F)(OC(C(S(=O)(=O)F)(F)F)(F)F)F)(F)F	0	2
DTXSID90893382	OC(=O)CC(F)(F)C(F)(F)OC(F)(F)C(F)(F)S(F)(=O)=O	3,3,4,4-Tetrafluoro-4-[perfluoro-2-(fluorosulfonyl)ethoxy]butanoic acid	363158-84-3	-7.05	-34.4579	0.196985	0.803015	inact.	Unreliable	0.176407	0.823593	inact.	Unreliable	OTHER_PFAS	Other aliphatics	PASF-based substances	Inactive	Inactive	Unreliable	-34.6355	-33.334	-33.9847	Inactive	Inactive	OC(=O)CC(C(OC(C(S(=O)(=O)F)(F)F)(F)F)(F)F)(F)F	0	2
DTXSID80896483	FC(F)=C(F)OC(F)(F)C(F)(F)C(F)(F)C(F)(F)OC(F)(F)F	1,1,2,2,3,3,4,4-Octafluoro-1-[(trifluoroethenyl)oxy]-4-(trifluoromethoxy)butane	609818-38-4	-7.074	-34.1319	0.196985	0.803015	inact.	Unreliable	0.176407	0.823593	inact.	Unreliable	OTHER_PFAS	Other aliphatics	Ether based substances	Inactive	Inactive	Unreliable	-34.413	-33.9647	-34.1888	Inactive	Inactive	FC(=C(F)F)OC(C(C(C(OC(F)(F)F)(F)F)(F)F)(F)F)(F)F	0	2
DTXSID80896327	F\C(=C(\C(F)(F)C(F)(F)F)C(F)(C(F)(F)F)C(F)(F)F)C(F)(F)F	(2E)-1,1,1,2,4,4,5,5,5-Nonafluoro-3-(1,1,1,2,3,3,3-heptafluoropropan-2-yl)pent-2-ene	58621-72-0	-7.543	-31.4445	0.196985	0.803015	inact.	Unreliable	0.176407	0.823593	inact.	Unreliable	OTHER_PFAS	Non-PFAA perfluoroalkyls	PFAenes	Inactive	Inactive	Unreliable	-30.0646	-39.1641	-34.6143	Inactive	Inactive	FC(=C(C(C(F)(F)F)(C(F)(F)F)F)C(C(F)(F)F)(F)F)C(F)(F)F	0	2
DTXSID50768582	FC(=C(OC(F)(F)C(F)(F)C(F)(F)F)C(F)(F)F)C(F)(F)C(F)(F)F	1,1,1,3,4,4,5,5,5-Nonafluoro-2-(heptafluoropropoxy)pent-2-ene	137741-06-1	-7.367	-32.2727	0.196985	0.803015	inact.	Unreliable	0.176407	0.823593	inact.	Unreliable	OTHER_PFAS	Other aliphatics	Ether based substances	Inactive	Inactive	Unreliable	-31.6964	-37.5617	-34.6291	Inactive	Inactive	FC(=C(C(F)(F)F)OC(C(C(F)(F)F)(F)F)(F)F)C(C(F)(F)F)(F)F	0	2
DTXSID80290780	NC(=N)C(F)(F)C(F)(F)C(F)(F)C(F)(F)C(N)=N	(1z,6z)-2,2,3,3,4,4,5,5-octafluorohexanediimidamide	678-57-9	-7.317	-30.8152	0.196985	0.803015	inact.	Unreliable	0.176407	0.823593	inact.	reliable	OTHER_PFAS	Other aliphatics	Amidines based substances	Inactive	Inactive	Unreliable	-32.16	-40.3816	-36.2708	Inactive	Inactive	NC(=N)C(C(C(C(C(=N)N)(F)F)(F)F)(F)F)(F)F	0	2
DTXSID50617622	FC(F)(I)C(F)(F)C(F)(F)C(F)(F)OS(F)(=O)=O	1,1,2,2,3,3,4,4-Octafluoro-4-iodobutyl sulfurofluoridate	78522-70-0	-6.969	-30.8819	0.196985	0.803015	inact.	Unreliable	0.176407	0.823593	inact.	Unreliable	OTHER_PFAS	Other aliphatics	Others	Inactive	Inactive	Unreliable	-35.3865	-40.2525	-37.8195	Inactive	Inactive	FS(=O)(=O)OC(C(C(C(I)(F)F)(F)F)(F)F)(F)F	0	2
DTXSID10160684	FC(F)=C(F)OC(F)(F)C(F)(F)C(F)(F)OC(F)=C(F)F	1,1,2,2,3,3-Hexafluoro-1,3-bis((trifluorovinyl)oxy)propane	13846-22-5	-6.84	-31.6747	0.196985	0.803015	inact.	Unreliable	0.176407	0.823593	inact.	Unreliable	OTHER_PFAS	Other aliphatics	Ether based substances	Inactive	Inactive	Unreliable	-36.5825	-38.7187	-37.6506	Inactive	Inactive	FC(=C(F)F)OC(C(C(OC(=C(F)F)F)(F)F)(F)F)(F)F	0	2
DTXSID50397558	OC(=O)C(\F)=C(/F)C(F)(C(F)(F)F)C(F)(F)F	3-(Perfluoroisopropyl)-(2E)-difluoropropenoic acid	103229-89-6	-8.115	-24.6895	0.196985	0.803015	inact.	Unreliable	0.176407	0.823593	inact.	Unreliable	OTHER_PFAS	Other aliphatics	PACF-based substances	Inactive	Inactive	Unreliable	-24.7613	-52.233	-38.4971	Inactive	Inactive	OC(=O)C(=C(C(C(F)(F)F)(C(F)(F)F)F)F)F	0	2
DTXSID50826631	OCC(F)(F)C(F)(F)C(F)(F)OC(F)=C(F)F	2,2,3,3,4,4-Hexafluoro-4-[(trifluoroethenyl)oxy]butan-1-ol	86883-85-4	-7.851	-25.8286	0.196985	0.803015	inact.	Unreliable	0.176407	0.823593	inact.	Unreliable	OTHER_PFAS	Other aliphatics	Ether based substances	Inactive	Inactive	Unreliable	-27.209	-50.0292	-38.6191	Inactive	Inactive	OCC(C(C(OC(=C(F)F)F)(F)F)(F)F)(F)F	0	2
DTXSID80854881	FC(F)(F)C(I)C(F)(F)C(F)(C(F)(F)F)C(F)(F)F	1,1,1,2,3,3,5,5,5-Nonafluoro-4-iodo-2-(trifluoromethyl)pentane	922524-00-3	-7.387	-27.7204	0.196985	0.803015	inact.	Unreliable	0.176407	0.823593	inact.	Unreliable	OTHER_PFAS	Other aliphatics	Others	Inactive	Inactive	Unreliable	-31.511	-46.3691	-38.94	Inactive	Inactive	IC(C(C(C(F)(F)F)(C(F)(F)F)F)(F)F)C(F)(F)F	0	2
DTXSID40896742	F\C(=C(/F)C(F)(C(F)(F)F)C(F)(F)F)C(=O)C(F)(F)C(F)(F)F	(4Z)-1,1,1,2,2,4,5,6,7,7,7-Undecafluoro-6-(trifluoromethyl)hept-4-en-3-one	134330-92-0	-7.321	-27.9955	0.196985	0.803015	inact.	Unreliable	0.176407	0.823593	inact.	Unreliable	OTHER_PFAS	Other aliphatics	Others	Inactive	Inactive	Unreliable	-32.1229	-45.8369	-38.9799	Inactive	Inactive	FC(=C(C(C(F)(F)F)(C(F)(F)F)F)F)C(=O)C(C(F)(F)F)(F)F	0	2
DTXSID40897310	FC(F)(F)C(F)(F)[C](C(F)(C(F)(F)F)C(F)(F)F)C(F)(C(F)(F)F)C(F)(F)F	Perfluoro-2-methyl-3-(propan-2-yl)pentan-3-yl	93683-27-3	-7.352	-30.6196	0.196985	0.803015	inact.	Unreliable	0.176407	0.823593	inact.	Unreliable	OTHER_PFAS	Other aliphatics	Others	Inactive	Inactive	Unreliable	-31.8355	-40.76	-36.2977	Inactive	Inactive	FC(C([C](C(C(F)(F)F)(C(F)(F)F)F)C(C(F)(F)F)(C(F)(F)F)F)(F)F)(F)F	0	2
DTXSID10791336	FC(F)C(F)(F)C(F)(F)C(F)=C(C(F)(F)F)C(F)(F)F	1,1,1,3,4,4,5,5,6,6-Decafluoro-2-(trifluoromethyl)hex-2-ene	67437-94-9	-7.741	-28.5407	0.196985	0.803015	inact.	Unreliable	0.176407	0.823593	inact.	Unreliable	OTHER_PFAS	Other aliphatics	Others	Inactive	Inactive	Unreliable	-28.2288	-44.7821	-36.5054	Inactive	Inactive	FC(=C(C(F)(F)F)C(F)(F)F)C(C(C(F)F)(F)F)(F)F	0	2
DTXSID90723993	OC(=O)C(F)(F)OC(F)(F)OC(F)(F)OC(F)(F)OC(F)(F)F	Perfluoro-3,5,7,9-butaoxadecanoic acid	39492-90-5	-5.429	-39.4851	0.196985	0.803015	inact.	Unreliable	0.176407	0.823593	inact.	Unreliable	OTHER_PFAS	PFAAs	PFECAs	Inactive	Inactive	Unreliable	-49.6647	-23.6078	-36.6363	Inactive	Inactive	OC(=O)C(OC(OC(OC(OC(F)(F)F)(F)F)(F)F)(F)F)(F)F	0	2
DTXSID40904755	OS(=O)(=O)C(F)(F)C(F)OC(F)(F)C(F)(F)C(F)(F)F	1,1,2-Trifluoro-2-(heptafluoropropoxy)ethane-1-sulfonic acid	935443-55-3	-7.099	-31.3655	0.196985	0.803015	inact.	Unreliable	0.176407	0.823593	inact.	reliable	OTHER_PFAS	Other aliphatics	PASF-based substances	Inactive	Inactive	Unreliable	-34.1812	-39.3169	-36.749	Inactive	Inactive	FC(C(S(=O)(=O)O)(F)F)OC(C(C(F)(F)F)(F)F)(F)F	0	2
DTXSID70893385	FC(F)(F)OC(F)(F)C(F)(F)OC(F)(F)OC(F)(Cl)C(F)(F)Cl	1,2-Dichloro(perfluoro-1-[(2-methoxyethoxy)methoxy]ethane)	369371-43-7	-5.881	-37.1356	0.196985	0.803015	inact.	Unreliable	0.176407	0.823593	inact.	Unreliable	OTHER_PFAS	Other aliphatics	Ether based substances	Inactive	Inactive	Unreliable	-45.4739	-28.1534	-36.8137	Inactive	Inactive	FC(OC(C(Cl)(F)F)(Cl)F)(OC(C(OC(F)(F)F)(F)F)(F)F)F	0	2
DTXSID20896760	FC(=C(F)C(F)(C(F)(F)F)C(F)(F)F)C(F)(F)I	1,1,2,3,4,5,5,5-Octafluoro-1-iodo-4-(trifluoromethyl)-2-pentene	96288-51-6	-7.49	-29.3051	0.196985	0.803015	inact.	Unreliable	0.176407	0.823593	inact.	Unreliable	OTHER_PFAS	Other aliphatics	Others	Inactive	Inactive	Unreliable	-30.556	-43.3032	-36.9296	Inactive	Inactive	FC(=C(C(C(F)(F)F)(C(F)(F)F)F)F)C(I)(F)F	0	2
DTXSID20880124	CCN(CC)C(F)(F)C(F)C(F)(F)F	N,N-Diethyl-2H-perfluoropropanamine	309-88-6	-7.207	-30.2605	0.196985	0.803015	inact.	Unreliable	0.176407	0.823593	inact.	Unreliable	OTHER_PFAS	Other aliphatics	Others	Inactive	Inactive	Unreliable	-33.1798	-41.4548	-37.3173	Inactive	Inactive	CCN(C(C(C(F)(F)F)F)(F)F)CC	0	2
DTXSID00542617	FC(F)(F)OC(F)(F)C(F)(F)OC(F)(F)C(F)(F)OC(F)(F)C(F)(F)OC(F)(F)F	Perfluoro-2,5,8,11-tetraoxadodecane	64028-04-2	-5.309	-43.3837	0.196985	0.803015	inact.	Unreliable	0.176407	0.823593	inact.	Unreliable	OTHER_PFAS	Other aliphatics	Ether based substances	Inactive	Inactive	Unreliable	-50.7773	-16.0652	-33.4212	Inactive	Inactive	FC(C(OC(C(OC(F)(F)F)(F)F)(F)F)(F)F)(OC(C(OC(F)(F)F)(F)F)(F)F)F	0	2
DTXSID70381090	OCC(F)(F)OC(F)(F)C(F)(F)OC(F)(F)CO	1H,1H,8H,8H-Perfluoro-3,6-dioxaoctane-1,8-diol	129301-42-4	-6.964	-31.5838	0.196985	0.803015	inact.	Unreliable	0.176407	0.823593	inact.	reliable	OTHER_PFAS	Other aliphatics	Ether based substances	Inactive	Inactive	Unreliable	-35.4328	-38.8946	-37.1637	Inactive	Inactive	OCC(OC(C(OC(CO)(F)F)(F)F)(F)F)(F)F	0	2
DTXSID60896608	FC(F)(I)C(F)(F)C(F)(F)C(F)(F)C=C	3,3,4,4,5,5,6,6-Octafluoro-6-iodohex-1-ene	203929-12-8	-7.664	-28.3756	0.196985	0.803015	inact.	Unreliable	0.176407	0.823593	inact.	Unreliable	OTHER_PFAS	Other aliphatics	Others	Inactive	Inactive	Unreliable	-28.9427	-45.1015	-37.0221	Inactive	Inactive	C=CC(C(C(C(I)(F)F)(F)F)(F)F)(F)F	0	2
DTXSID40561004	FC(F)=C(F)OC(F)(F)C(F)(F)C(F)(F)C(F)=C(F)F	1,1,2,3,3,4,4,5,5-Nonafluoro-5-[(trifluoroethenyl)oxy]pent-1-ene	122440-16-8	-7.451	-29.411	0.196985	0.803015	inact.	Unreliable	0.176407	0.823593	inact.	Unreliable	OTHER_PFAS	Other aliphatics	Ether based substances	Inactive	Inactive	Unreliable	-30.9176	-43.0983	-37.0079	Inactive	Inactive	FC(=C(OC(C(C(C(=C(F)F)F)(F)F)(F)F)(F)F)F)F	0	2
DTXSID40521320	OC(=O)C(F)(F)OC(F)(F)C(F)(F)C(F)(F)C(F)(F)I	Difluoro(1,1,2,2,3,3,4,4-octafluoro-4-iodobutoxy)acetic acid	88239-65-0	-7.505	-32.9042	0.196985	0.803015	inact.	Unreliable	0.176407	0.823593	inact.	Unreliable	OTHER_PFAS	Other aliphatics	Ether based substances	Inactive	Inactive	Unreliable	-30.4169	-36.34	-33.3784	Inactive	Inactive	OC(=O)C(OC(C(C(C(I)(F)F)(F)F)(F)F)(F)F)(F)F	0	2
DTXSID30635667	[Li+].[O-]C(C(F)(F)F)(C(F)(F)F)C(F)(F)C(F)(F)OC(F)(C(F)(F)F)C(F)(F)F	Lithium 1,1,1,3,3,4,4-heptafluoro-4-[(1,1,1,2,3,3,3-heptafluoropropan-2-yl)oxy]-2-(trifluoromethyl)butan-2-olate	78740-39-3	-7.591	-37.1096	0.196985	0.803015	inact.	Unreliable	0.176407	0.823593	inact.	Unreliable	OTHER_PFAS	Other aliphatics	Ether based substances	Inactive	Inactive	Unreliable	-29.6196	-28.2037	-28.9117	Inactive	Inactive	FC(C(C(F)(F)F)(OC(C(C(C(F)(F)F)(C(F)(F)F)O)(F)F)(F)F)F)(F)F	0	2
DTXSID70452855	FC(F)(I)C(F)(F)C(F)(F)C(F)(F)OC(F)(F)C(F)(F)S(F)(=O)=O	1,1,2,2-Tetrafluoro-2-(1,1,2,2,3,3,4,4-octafluoro-4-iodobutoxy)ethane-1-sulfonyl fluoride	67990-76-5	-7.726	-36.3592	0.196985	0.803015	inact.	Unreliable	0.176407	0.823593	inact.	Unreliable	OTHER_PFAS	Other aliphatics	PASF-based substances	Inactive	Inactive	Unreliable	-28.3679	-29.6556	-29.0117	Inactive	Inactive	FC(C(OC(C(C(C(I)(F)F)(F)F)(F)F)(F)F)(F)F)(S(=O)(=O)F)F	0	2
DTXSID20556918	FC(F)=C(F)OC(F)(F)C(F)(F)C(F)(F)C(F)(F)C(F)(F)C#N	2,2,3,3,4,4,5,5,6,6-Decafluoro-6-[(trifluoroethenyl)oxy]hexanenitrile	120903-40-4	-8.375	-33.0912	0.196985	0.803015	inact.	Unreliable	0.176407	0.823593	inact.	Unreliable	OTHER_PFAS	Other aliphatics	Ether based substances	Inactive	Inactive	Unreliable	-22.3507	-35.9782	-29.1644	Inactive	Inactive	N#CC(C(C(C(C(OC(=C(F)F)F)(F)F)(F)F)(F)F)(F)F)(F)F	0	2
DTXSID40881350	OC(=O)C(F)(F)C(F)OC(F)(F)C(F)(F)C(F)(F)OC(F)(F)F	4,8-Dioxa-3H-perfluorononanoic acid	919005-14-4	-7.622	-37.2634	0.196985	0.803015	inact.	Unreliable	0.176407	0.823593	inact.	Unreliable	OTHER_PFAS	Other aliphatics	PACF-based substances	Inactive	Inactive	Unreliable	-29.3321	-27.9062	-28.6192	Inactive	Inactive	OC(=O)C(C(OC(C(C(OC(F)(F)F)(F)F)(F)F)(F)F)F)(F)F	0	2
DTXSID80380837	OC(=O)C(F)(F)OC(F)(F)C(F)(F)OC(F)(F)C(F)(F)OC(F)(F)F	Perfluoro-3,6,9-trioxadecanoic acid	151772-59-7	-6.612	-40.3424	0.196985	0.803015	inact.	Unreliable	0.292284	0.707716	inact.	Unreliable	OTHER_PFAS	PFAAs	PFECAs	Inactive	Inactive	Unreliable	-38.6964	-21.9492	-30.3228	Inactive	Inactive	OC(=O)C(OC(C(OC(C(OC(F)(F)F)(F)F)(F)F)(F)F)(F)F)(F)F	0	2
DTXSID8044969	COC(=O)C(F)(F)C(F)(F)OC(F)(C(F)(F)F)C(F)(F)OC(F)=C(F)F	Methyl perfluoro(3-(1-ethenyloxypropan-2-yloxy)propanoate)	63863-43-4	-7.349	-37.9209	0.196985	0.803015	inact.	Unreliable	0.176407	0.823593	inact.	Unreliable	COMMERICIAL_IMPORTANT	Other aliphatics	PACF-based substances	Inactive	Inactive	Unreliable	-31.8633	-26.6341	-29.2487	Inactive	Inactive	COC(=O)C(C(OC(C(OC(=C(F)F)F)(F)F)(C(F)(F)F)F)(F)F)(F)F	0	2
DTXSID50672892	FC(OC(F)(F)C(F)(F)C(CI)C(F)(F)F)C(F)(F)F	1,1,2,2,4,4,4-Heptafluoro-3-(iodomethyl)-1-(1,2,2,2-tetrafluoroethoxy)butane	25080-20-0	-7.875	-36.1926	0.196985	0.803015	inact.	Unreliable	0.176407	0.823593	inact.	Unreliable	OTHER_PFAS	Other aliphatics	Ether based substances	Inactive	Inactive	Unreliable	-26.9864	-29.9779	-28.4822	Inactive	Inactive	ICC(C(C(OC(C(F)(F)F)F)(F)F)(F)F)C(F)(F)F	0	2
DTXSID40611957	FC(F)C(F)(F)C(F)(F)C(=O)OOC(=O)C(F)(F)C(F)(F)C(F)F	PUBCHEM_21282862	308-71-4	-7.457	-38.2818	0.196985	0.803015	inact.	Unreliable	0.176407	0.823593	inact.	Unreliable	OTHER_PFAS	Other aliphatics	PACF-based substances	Inactive	Inactive	Unreliable	-30.8619	-25.9359	-28.3989	Inactive	Inactive	FC(C(C(C(=O)OOC(=O)C(C(C(F)F)(F)F)(F)F)(F)F)(F)F)F	0	2
DTXSID80587369	FC(F)(Br)C(F)(F)C(F)(F)C(F)(F)C(F)(F)C(F)(F)C=C	8-Bromo-3,3,4,4,5,5,6,6,7,7,8,8-dodecafluorooct-1-ene	910563-62-1	-8.226	-36.4961	0.196985	0.803015	inact.	Unreliable	0.248223	0.751777	inact.	reliable	OTHER_PFAS	Other aliphatics	Others	Inactive	Inactive	Unreliable	-23.7321	-29.3907	-26.5614	Inactive	Inactive	C=CC(C(C(C(C(C(Br)(F)F)(F)F)(F)F)(F)F)(F)F)(F)F	0	2
DTXSID80887674	NC(=O)C(F)(F)C(F)(F)OC(F)(C(F)(F)F)C(F)(F)OC(F)=C(F)F	Propanamide, 3-[1-[difluoro[(1,2,2-trifluoroethenyl)oxy]methyl]-1,2,2,2-tetrafluoroethoxy]-2,2,3,3-tetrafluoro-	69804-18-8	-8.157	-36.6696	0.196985	0.803015	inact.	Unreliable	0.176407	0.823593	inact.	Unreliable	OTHER_PFAS	Other aliphatics	Ether and Amide based substances	Inactive	Inactive	Unreliable	-24.3719	-29.055	-26.7134	Inactive	Inactive	FC(=C(F)F)OC(C(C(F)(F)F)(OC(C(C(=O)N)(F)F)(F)F)F)(F)F	0	2
DTXSID40893155	O[14C](=O)C(F)(F)C(F)OC(F)(F)C(F)(F)C(F)(F)OC(F)(F)F	2,2,3-Trifluoro-3-[1,1,2,2,3,3-hexafluoro-3-(trifluoromethoxy)propoxy](1-14C)propanoic acid	2087970-37-2	-7.709	-37.3496	0.196985	0.803015	inact.	Unreliable	0.176407	0.823593	inact.	Unreliable	OTHER_PFAS	Other aliphatics	Ether based substances	Inactive	Inactive	Unreliable	-28.5255	-27.7394	-28.1325	Inactive	Inactive	O[14C](=O)C(C(OC(C(C(OC(F)(F)F)(F)F)(F)F)(F)F)F)(F)F	0	2
DTXSID10568808	OS(=O)(=O)C(F)(F)C(F)(F)C(F)(F)C(F)(F)S(Cl)(=O)=O	4-(Chlorosulfonyl)-1,1,2,2,3,3,4,4-octafluorobutane-1-sulfonic acid	709605-80-1	-7.069	-36.5278	0.196985	0.803015	inact.	Unreliable	0.176407	0.823593	inact.	reliable	OTHER_PFAS	Other aliphatics	PASF-based substances	Inactive	Inactive	Unreliable	-34.4593	-29.3294	-31.8943	Inactive	Inactive	FC(C(C(C(S(=O)(=O)Cl)(F)F)(F)F)(F)F)(S(=O)(=O)O)F	0	2
DTXSID80830983	FC(=C(F)C(F)(F)C(F)(F)C(F)(F)F)C(F)(F)OS(F)(=O)=O	1,1,2,3,4,4,5,5,6,6,6-Undecafluorohex-2-en-1-yl sulfurofluoridate	88022-44-0	-7.957	-32.2088	0.196985	0.803015	inact.	Unreliable	0.176407	0.823593	inact.	Unreliable	OTHER_PFAS	Other aliphatics	Others	Inactive	Inactive	Unreliable	-26.2262	-37.6854	-31.9558	Inactive	Inactive	FC(=C(C(C(C(F)(F)F)(F)F)(F)F)F)C(OS(=O)(=O)F)(F)F	0	2
DTXSID10880996	FC(=C(CC=C)C(F)(F)F)C(F)(F)C(F)(F)F	5,6,6,7,7,7-Hexafluoro-4-(trifluoromethyl)-1,4-heptadiene	84100-12-9	-7.954	-32.1385	0.196985	0.803015	inact.	Unreliable	0.176407	0.823593	inact.	Unreliable	OTHER_PFAS	Other aliphatics	Others	Inactive	Inactive	Unreliable	-26.254	-37.8214	-32.0377	Inactive	Inactive	C=CCC(=C(C(C(F)(F)F)(F)F)F)C(F)(F)F	0	2
DTXSID40896489	FC1=C(F)C(F)=C(OC(F)(F)C(F)(F)F)C(F)=C1F	1,2,3,4,5-Pentafluoro-6-(pentafluoroethoxy)benzene	159752-92-8	-7.95	-32.1449	0.196985	0.803015	inact.	Unreliable	0.176407	0.823593	inact.	Unreliable	OTHER_PFAS	Side-chain aromatics	Others	Inactive	Inactive	Unreliable	-26.2911	-37.809	-32.05	Inactive	Inactive	Fc1c(OC(C(F)(F)F)(F)F)c(F)c(c(c1F)F)F	0	2
DTXSID80880943	FC(F)=C(F)OC(F)(F)C(F)(OC(F)(F)C(F)(F)C#N)C(F)(F)F	Perfluoro(3-(1-(ethenyloxy)propan-2-yloxy)propanenitrile)	69804-19-9	-7.049	-36.2485	0.196985	0.803015	inact.	Unreliable	0.312612	0.687388	inact.	Unreliable	OTHER_PFAS	Other aliphatics	Ether based substances	Inactive	Inactive	Unreliable	-34.6447	-29.8697	-32.2572	Inactive	Inactive	N#CC(C(OC(C(OC(=C(F)F)F)(F)F)(C(F)(F)F)F)(F)F)(F)F	0	2
DTXSID00896364	FC(=C(F)C(F)(C(F)(F)F)C(F)(F)F)C(=O)C(F)(C(F)(F)F)C(F)(F)F	1,1,1,2,4,5,6,7,7,7-Decafluoro-2,6-bis(trifluoromethyl)hept-4-en-3-one	235772-91-5	-7.73	-32.9719	0.196985	0.803015	inact.	Unreliable	0.176407	0.823593	inact.	Unreliable	OTHER_PFAS	Other aliphatics	Others	Inactive	Inactive	Unreliable	-28.3308	-36.209	-32.2699	Inactive	Inactive	FC(=C(C(C(F)(F)F)(C(F)(F)F)F)F)C(=O)C(C(F)(F)F)(C(F)(F)F)F	0	2
DTXSID60880360	FC(=O)C(F)(OC(F)(F)C(F)(F)OC(F)(C(F)=O)C(F)(F)F)C(F)(F)F	Perfluoro(2,7-dimethyl-3,6-dioxasuberoyl) fluoride	1644-10-6	-6.967	-36.6128	0.196985	0.803015	inact.	Unreliable	0.176407	0.823593	inact.	Unreliable	OTHER_PFAS	Other aliphatics	Ether based substances	Inactive	Inactive	Unreliable	-35.405	-29.1649	-32.285	Inactive	Inactive	FC(=O)C(C(F)(F)F)(OC(C(OC(C(F)(F)F)(C(=O)F)F)(F)F)(F)F)F	0	2
DTXSID60217076	OC(O)(CC(O)(O)C(F)(F)F)C(F)(F)F	3H,3H-Perfluoropentane-2,2,4,4-tetraol	66922-83-6	-9.217	-25.7957	0.196985	0.803015	inact.	Unreliable	0.176407	0.823593	inact.	reliable	OTHER_PFAS	Other aliphatics	Others	Inactive	Inactive	Unreliable	-14.544	-50.0928	-32.3184	Inactive	Inactive	OC(C(F)(F)F)(CC(C(F)(F)F)(O)O)O	0	2
DTXSID60381084	OC(=O)C(F)(F)OC(F)(F)C(F)(F)OC(F)(F)C(F)(F)OC(F)(F)C(O)=O	Perfluoro-3,6,9-trioxaundecane-1,11-dioic acid	55621-18-6	-6.957	-36.2441	0.196985	0.803015	inact.	Unreliable	0.292284	0.707716	inact.	Unreliable	OTHER_PFAS	Other aliphatics	Ether based substances	Inactive	Inactive	Unreliable	-35.4977	-29.8782	-32.688	Inactive	Inactive	OC(=O)C(OC(C(OC(C(OC(C(=O)O)(F)F)(F)F)(F)F)(F)F)(F)F)(F)F	0	2
DTXSID70880250	FC(=C(C(F)(C(F)(F)F)C(F)(F)F)C(F)(C(F)(F)F)C(F)(F)F)C(F)(F)F	Perfluoro(3-isopropyl-4-methyl-2-pentene)	30320-27-5	-7.434	-33.5272	0.196985	0.803015	inact.	Unreliable	0.176407	0.823593	inact.	Unreliable	OTHER_PFAS	Non-PFAA perfluoroalkyls	PFAenes	Inactive	Inactive	Unreliable	-31.0752	-35.1346	-33.1049	Inactive	Inactive	FC(=C(C(C(F)(F)F)(C(F)(F)F)F)C(C(F)(F)F)(C(F)(F)F)F)C(F)(F)F	0	2
DTXSID70379295	OC(O)(C(F)C(O)(O)C(F)(F)F)C(F)(F)F	3H-Perfluoro-2,2,4,4-tetrahydroxypentane	77953-71-0	-9.297	-24.3232	0.196985	0.803015	inact.	Unreliable	0.176407	0.823593	inact.	Unreliable	OTHER_PFAS	Other aliphatics	Others	Inactive	Inactive	Unreliable	-13.8023	-52.9417	-33.372	Inactive	Inactive	FC(C(C(F)(F)F)(O)O)C(C(F)(F)F)(O)O	0	2
DTXSID80564034	FC(F)(F)C(F)(F)OC(F)(F)C(F)(OC(F)(F)C(F)(F)S(F)(=O)=O)C(F)(F)F	1,1,2,2-Tetrafluoro-2-{[1,1,1,2,3,3-hexafluoro-3-(pentafluoroethoxy)propan-2-yl]oxy}ethane-1-sulfonyl fluoride	27744-59-8	-7.075	-35.8135	0.196985	0.803015	inact.	Unreliable	0.176407	0.823593	inact.	Unreliable	OTHER_PFAS	Other aliphatics	PASF-based substances	Inactive	Inactive	Unreliable	-34.4037	-30.7113	-32.5575	Inactive	Inactive	FC(C(OC(C(F)(F)F)(F)F)(F)F)(C(F)(F)F)OC(C(S(=O)(=O)F)(F)F)(F)F	0	2
DTXSID00544671	FC(F)(F)C(F)(OC(F)(F)C(F)(F)C(F)(F)C(F)(F)I)C(F)(F)F	1,1,2,2,3,3,4,4-Octafluoro-1-[(1,1,1,2,3,3,3-heptafluoropropan-2-yl)oxy]-4-iodobutane	25080-17-5	-7.45	-34.8176	0.196985	0.803015	inact.	Unreliable	0.176407	0.823593	inact.	Unreliable	OTHER_PFAS	Other aliphatics	Ether based substances	Inactive	Inactive	Unreliable	-30.9268	-32.6381	-31.7825	Inactive	Inactive	FC(C(F)(F)F)(C(F)(F)F)OC(C(C(C(I)(F)F)(F)F)(F)F)(F)F	0	2
DTXSID50723994	OC(=O)C(F)(F)OC(F)(F)OC(F)(F)OC(F)(F)OC(F)(F)OC(F)(F)F	Perfluoro-3,5,7,9,11-pentaoxadodecanoic acid	39492-91-6	-5.398	-44.6962	0.196985	0.803015	inact.	Unreliable	0.176407	0.823593	inact.	Unreliable	OTHER_PFAS	PFAAs	PFECAs	Inactive	Inactive	Unreliable	-49.9521	-13.5259	-31.739	Inactive	Inactive	OC(=O)C(OC(OC(OC(OC(OC(F)(F)F)(F)F)(F)F)(F)F)(F)F)(F)F	0	2
DTXSID00583621	FC(=C(C(F)(F)F)C(F)(C(F)(F)F)C(F)(F)F)C(F)(C(F)(F)F)C(F)(F)F	Hexafluoropropene Trimer	6792-31-0	-7.751	-34.4073	0.196985	0.803015	inact.	Unreliable	0.176407	0.823593	inact.	Unreliable	OTHER_PFAS	Non-PFAA perfluoroalkyls	PFAenes	Inactive	Inactive	Unreliable	-28.1361	-33.4319	-30.784	Inactive	Inactive	FC(=C(C(C(F)(F)F)(C(F)(F)F)F)C(F)(F)F)C(C(F)(F)F)(C(F)(F)F)F	0	2
DTXSID00880248	FC(F)(F)C(=C(C(F)(F)C(F)(F)F)C(F)(C(F)(F)F)C(F)(F)F)C(F)(F)F	Perfluoro-3-ethyl-2,4-dimethyl-2-pentene	30320-26-4	-7.829	-33.8227	0.260496	0.739504	inact.	Unreliable	0.176407	0.823593	inact.	Unreliable	OTHER_PFAS	Non-PFAA perfluoroalkyls	PFAenes	Inactive	Inactive	Unreliable	-27.4129	-34.5629	-30.9879	Inactive	Inactive	FC(C(=C(C(C(F)(F)F)(C(F)(F)F)F)C(C(F)(F)F)(F)F)C(F)(F)F)(F)F	0	2
DTXSID30880514	FC(F)=C(F)OC1(F)OC(F)(C(F)(F)F)C(F)(F)OC1(F)C(F)(F)F	2,2,3,5,6-Pentafluoro-3,6-bis(trifluoromethyl)-5-((trifluorovinyl)oxy)-1,4-dioxane	61097-79-8	-7.819	-33.1241	0.199331	0.800669	inact.	Unreliable	0.176407	0.823593	inact.	Unreliable	OTHER_PFAS	Other aliphatics, cyclic	Others, cyclic	Inactive	Inactive	Unreliable	-27.5056	-35.9145	-31.7101	Inactive	Inactive	FC(=C(OC1(F)OC(F)(C(F)(F)F)C(OC1(F)C(F)(F)F)(F)F)F)F	0	2
DTXSID30382149	OCC(F)(C(F)C(F)(C(F)(F)F)C(F)(F)F)C(F)(F)F	1H,1H,3H-Perfluoro(2,4-dimethylpentan-1-ol)	25065-50-3	-9.027	-27.3852	0.196985	0.803015	inact.	Unreliable	0.176407	0.823593	inact.	reliable	OTHER_PFAS	Other aliphatics	Others	Inactive	Inactive	Unreliable	-16.3056	-47.0176	-31.6616	Inactive	Inactive	OCC(C(F)(F)F)(C(C(C(F)(F)F)(C(F)(F)F)F)F)F	0	2
DTXSID60893410	COC(=O)C(F)(F)C(F)OC(F)(F)C(F)(F)C(F)(F)OC(F)(F)F	Methyl perfluoro-3-(3-methoxypropoxy)-3H-propanoate	958445-54-0	-7.041	-37.285	0.196985	0.803015	inact.	Unreliable	0.176407	0.823593	inact.	Unreliable	OTHER_PFAS	Other aliphatics	PACF-based substances	Inactive	Inactive	Unreliable	-34.7189	-27.8644	-31.2917	Inactive	Inactive	COC(=O)C(C(OC(C(C(OC(F)(F)F)(F)F)(F)F)(F)F)F)(F)F	0	2
DTXSID40380797	OCC(F)(F)OC(F)(F)C(F)(F)OC(F)(F)C(F)(F)OC(F)(F)F	1H,1H-Perfluoro-3,6,9-trioxadecan-1-ol	147492-57-7	-7.069	-37.2018	0.196985	0.803015	inact.	Unreliable	0.176407	0.823593	inact.	reliable	OTHER_PFAS	Other aliphatics	Ether based substances	Inactive	Inactive	Unreliable	-34.4593	-28.0254	-31.2423	Inactive	Inactive	OCC(OC(C(OC(C(OC(F)(F)F)(F)F)(F)F)(F)F)(F)F)(F)F	0	2
DTXSID00880940	OC(=O)C(F)(F)C(F)(F)OC(F)(C(F)(F)F)C(F)(F)OC(F)=C(F)F	Perfluoro-3-{[1-(ethenyloxy)propan-2-yl]oxy}propanoic acid	69087-46-3	-7.683	-39.2157	0.196985	0.803015	inact.	Unreliable	0.176407	0.823593	inact.	Unreliable	OTHER_PFAS	Other aliphatics	PACF-based substances	Inactive	Inactive	Unreliable	-28.7666	-24.1291	-26.4478	Inactive	Inactive	FC(=C(F)F)OC(C(C(F)(F)F)(OC(C(C(=O)O)(F)F)(F)F)F)(F)F	0	2
DTXSID00758852	FC(F)(F)C(F)(C(=O)C(F)(F)C(F)(F)I)C(F)(F)F	1,1,1,2,4,4,5,5-Octafluoro-5-iodo-2-(trifluoromethyl)pentan-3-one	93822-96-9	-7.062	-28.8535	0.196985	0.803015	inact.	Unreliable	0.176407	0.823593	inact.	Unreliable	OTHER_PFAS	Other aliphatics	Others	Inactive	Inactive	Unreliable	-34.5242	-44.1769	-39.3506	Inactive	Inactive	O=C(C(C(F)(F)F)(C(F)(F)F)F)C(C(I)(F)F)(F)F	0	2
DTXSID8073475	FC(F)(I)C(F)(F)C=C	3,3,4,4-Tetrafluoro-4-iodo-1-butene	33831-83-3	-6.131	-21.3938	0.196985	0.803015	inact.	Unreliable	0.176407	0.823593	inact.	reliable	OTHER_PFAS	Other aliphatics	Others	Inactive	Inactive	Unreliable	-43.156	-58.6092	-50.8826	Inactive	Inactive	C=CC(C(I)(F)F)(F)F	0	2
DTXSID4066389	FC(F)(Br)C(F)(F)C=C	2-Vinyl(1-bromoperfluoroethane)	18599-22-9	-6.149	-20.8047	0.196985	0.803015	inact.	Unreliable	0.176407	0.823593	inact.	reliable	COMMERICIAL_IMPORTANT	Other aliphatics	Others	Inactive	Inactive	Unreliable	-42.9892	-59.749	-51.3691	Inactive	Inactive	C=CC(C(Br)(F)F)(F)F	0	2
DTXSID20380250	FC(F)(F)OC(F)(C=C)C(F)(F)F	3,4,4,4-Tetrafluoro-3-(trifluoromethoxy)-1-butene	226575-14-0	-5.265	-24.8752	0.196985	0.803015	inact.	Unreliable	0.176407	0.823593	inact.	Unreliable	OTHER_PFAS	Other aliphatics	Ether based substances	Inactive	Inactive	Unreliable	-51.1852	-51.8737	-51.5295	Inactive	Inactive	C=CC(C(F)(F)F)(OC(F)(F)F)F	0	2
DTXSID80577407	CC(F)(F)C(F)(F)C(F)F	1,1,2,2,3,3-Hexafluorobutane	119450-66-7	-6.53	-18.6071	0.196985	0.803015	inact.	Unreliable	0.176407	0.823593	inact.	Unreliable	OTHER_PFAS	Other aliphatics	Others	Inactive	Inactive	Unreliable	-39.4567	-64.0007	-51.7287	Inactive	Inactive	FC(C(C(F)(F)C)(F)F)F	0	2
DTXSID20209134	FC(F)=C(F)OC(F)(F)C(F)(F)I	Trifluoro(1,1,2,2-tetrafluoro-2-iodoethoxy)ethylene	6037-91-8	-5.482	-23.4808	0.196985	0.803015	inact.	Unreliable	0.176407	0.823593	inact.	Unreliable	OTHER_PFAS	Other aliphatics	Ether based substances	Inactive	Inactive	Unreliable	-49.1733	-54.5715	-51.8724	Inactive	Inactive	FC(=C(OC(C(I)(F)F)(F)F)F)F	0	2
DTXSID30235040	FC(F)=C(F)OC(F)(F)C(F)(F)Br	Perfluoro(2-bromoethoxy)ethene	85737-06-0	-5.619	-22.1691	0.196985	0.803015	inact.	Unreliable	0.176407	0.823593	inact.	Unreliable	OTHER_PFAS	Other aliphatics	Ether based substances	Inactive	Inactive	Unreliable	-47.9031	-57.1093	-52.5062	Inactive	Inactive	FC(=C(OC(C(Br)(F)F)(F)F)F)F	0	2
DTXSID00896607	FC(F)=C(F)OC(F)(F)OC(F)=C(F)F	1-{Difluoro[(trifluoroethenyl)oxy]methoxy}-1,2,2-trifluoroethene	13845-92-6	-5.314	-23.5326	0.196985	0.803015	inact.	Unreliable	0.176407	0.823593	inact.	Unreliable	OTHER_PFAS	Other aliphatics	Ether based substances	Inactive	Inactive	Unreliable	-50.7309	-54.4713	-52.6011	Inactive	Inactive	FC(=C(F)F)OC(OC(=C(F)F)F)(F)F	0	2
DTXSID40381986	FC(F)(OCC=C)C(F)(F)S(F)(=O)=O	2-Allyloxyperfluoroethanesulfonyl fluoride	73606-13-0	-4.849	-25.7401	0.196985	0.803015	inact.	Unreliable	0.176407	0.823593	inact.	Unreliable	OTHER_PFAS	Other aliphatics	PASF-based substances	Inactive	Inactive	Unreliable	-55.0422	-50.2004	-52.6213	Inactive	Inactive	C=CCOC(C(S(=O)(=O)F)(F)F)(F)F	0	2
DTXSID9060990	FC(F)(F)C(=O)NOC(=O)C(F)(F)F	N,O-Bis(trifluoroacetyl)hydroxylamine	684-78-6	-5.559	-21.9571	0.196985	0.803015	inact.	reliable	0.176407	0.823593	inact.	Unreliable	OTHER_PFAS	Other aliphatics	PACF-based substances	Inactive	Inactive	Unreliable	-48.4594	-57.5194	-52.9894	Inactive	Inactive	O=C(C(F)(F)F)NOC(=O)C(F)(F)F	0	2
DTXSID50896617	FC(F)=C(F)OC(F)(F)C(F)=C(F)F	1,1,2,3,3-Pentafluoro-3-[(trifluoroethenyl)oxy]prop-1-ene	64080-43-9	-5.236	-23.1499	0.196985	0.803015	inact.	Unreliable	0.176407	0.823593	inact.	Unreliable	OTHER_PFAS	Other aliphatics	Ether based substances	Inactive	Inactive	Unreliable	-51.4541	-55.2117	-53.3329	Inactive	Inactive	FC(=C(OC(C(=C(F)F)F)(F)F)F)F	0	2
DTXSID30896473	FC(F)(F)OC(F)(I)C(F)(F)F	1,1,1,2-Tetrafluoro-2-iodo-2-(trifluoromethoxy)ethane	139604-89-0	-4.933	-24.2544	0.196985	0.803015	inact.	Unreliable	0.176407	0.823593	inact.	Unreliable	OTHER_PFAS	Other aliphatics	Ether based substances	Inactive	Inactive	Unreliable	-54.2634	-53.0748	-53.6691	Inactive	Inactive	FC(OC(C(F)(F)F)(I)F)(F)F	0	2
DTXSID70896477	F\C(OC(F)(F)F)=C(/F)C(F)(F)F	(1Z)-1,2,3,3,3-Pentafluoro-1-(trifluoromethoxy)prop-1-ene	1620992-19-9	-5.18	-22.698	0.196985	0.803015	inact.	Unreliable	0.176407	0.823593	inact.	Unreliable	OTHER_PFAS	Other aliphatics	Ether based substances	Inactive	Inactive	Unreliable	-51.9733	-56.086	-54.0296	Inactive	Inactive	FC(=C(C(F)(F)F)F)OC(F)(F)F	0	2
DTXSID3059890	FC(=C(F)C(F)(F)F)C(F)(F)F	Perfluorobut-2-ene	360-89-4	-6.275	-17.268	0.196985	0.803015	inact.	Unreliable	0.176407	0.823593	inact.	reliable	OTHER_PFAS	Non-PFAA perfluoroalkyls	PFAenes	Inactive	Inactive	Unreliable	-41.8209	-66.5915	-54.2062	Inactive	Inactive	FC(=C(C(F)(F)F)F)C(F)(F)F	0	2
DTXSID9052056	FC(F)(F)C(=C)C(F)(F)F	1,1-Bis(trifluoromethyl)ethene	382-10-5	-6.066	-18.1657	0.196985	0.803015	inact.	Unreliable	0.176407	0.823593	inact.	reliable	OTHER_PFAS	Other aliphatics	Others	Inactive	Inactive	Unreliable	-43.7587	-64.8547	-54.3067	Inactive	Inactive	C=C(C(F)(F)F)C(F)(F)F	0	2
DTXSID40446988	FC(F)C(F)(F)OC(F)(F)C(F)(F)S(F)(=O)=O	1,1,2,2-Tetrafluoro-2-(1,1,2,2-tetrafluoroethoxy)ethane-1-sulfonyl fluoride	104729-49-9	-5.381	-21.1843	0.196985	0.803015	inact.	Unreliable	0.176407	0.823593	inact.	Unreliable	OTHER_PFAS	Other aliphatics	PASF-based substances	Inactive	Inactive	Unreliable	-50.1097	-59.0146	-54.5621	Inactive	Inactive	FC(C(OC(C(S(=O)(=O)F)(F)F)(F)F)(F)F)F	0	2
DTXSID80863059	FC(=O)C(F)(OC(F)(F)F)C(F)(F)F	2,3,3,3-Tetrafluoro-2-(trifluoromethoxy)propionyl fluoride	2927-83-5	-5.099	-22.3235	0.196985	0.803015	inact.	Unreliable	0.176407	0.823593	inact.	Unreliable	OTHER_PFAS	Other aliphatics	Ether based substances	Inactive	Inactive	Unreliable	-52.7243	-56.8105	-54.7674	Inactive	Inactive	FC(=O)C(C(F)(F)F)(OC(F)(F)F)F	0	2
DTXSID10382142	FC(F)(F)OC(F)(F)C(F)(F)I	1,1,2,2-Tetrafluoro-1-iodo-2-(trifluoromethoxy)ethane	1561-52-0	-5.011	-22.5224	0.196985	0.803015	inact.	Unreliable	0.176407	0.823593	inact.	Unreliable	OTHER_PFAS	Other aliphatics	Ether based substances	Inactive	Inactive	Unreliable	-53.5402	-56.4257	-54.983	Inactive	Inactive	FC(OC(C(I)(F)F)(F)F)(F)F	0	2
DTXSID10880133	FC(F)=C(F)C(F)(F)C(F)(F)F	Octafluoro-1-butene	357-26-6	-6.15	-16.9474	0.196985	0.803015	inact.	Unreliable	0.176407	0.823593	inact.	Unreliable	OTHER_PFAS	Non-PFAA perfluoroalkyls	PFAenes	Inactive	Inactive	Unreliable	-42.9799	-67.2117	-55.0958	Inactive	Inactive	FC(=C(C(C(F)(F)F)(F)F)F)F	0	2
DTXSID40825830	FC(F)=C(F)OC(F)(F)OC(F)(F)F	1-[Difluoro(trifluoromethoxy)methoxy]-1,2,2-trifluoroethene	700874-87-9	-4.651	-23.5916	0.196985	0.803015	inact.	Unreliable	0.176407	0.823593	inact.	Unreliable	OTHER_PFAS	Other aliphatics	Ether based substances	Inactive	Inactive	Unreliable	-56.878	-54.3571	-55.6175	Inactive	Inactive	FC(=C(OC(OC(F)(F)F)(F)F)F)F	0	2
DTXSID00620545	CN(C)C(F)(F)C(F)F	N,N-dimethyl-2H-perfluoroethanamine	1550-50-1	-5.406	-22.174	0.196985	0.803015	inact.	Unreliable	0.176407	0.823593	inact.	Unreliable	OTHER_PFAS	Other aliphatics	Others	Inactive	Inactive	Unreliable	-49.8779	-57.0998	-53.4889	Inactive	Inactive	FC(C(N(C)C)(F)F)F	0	2
DTXSID1075305	FC(F)=C(F)OC(F)(F)C(F)(F)F	Pentafluoroethyl trifluorovinyl ether	10493-43-3	-5.064	-20.6063	0.196985	0.803015	inact.	Unreliable	0.176407	0.823593	inact.	Unreliable	COMMERICIAL_IMPORTANT	Other aliphatics	Ether based substances	Inactive	Inactive	Unreliable	-53.0488	-60.1328	-56.5908	Inactive	Inactive	FC(=C(OC(C(F)(F)F)(F)F)F)F	0	2
DTXSID40337468	FC(F)C(F)(F)CI	1,1,2,2-Tetrafluoro-3-iodopropane	679-87-8	-6.037	-22.159	0.196985	0.803015	inact.	Unreliable	0.176407	0.823593	inact.	Unreliable	OTHER_PFAS	Other aliphatics	Others	Inactive	Inactive	Unreliable	-44.0276	-57.1288	-50.5782	Inactive	Inactive	ICC(C(F)F)(F)F	0	2
DTXSID50880495	FC(C(F)(F)F)C(F)(F)OCC=C	2H-Hexafluoropropyl allyl ether	59158-81-5	-6.196	-24.5859	0.196985	0.803015	inact.	Unreliable	0.176407	0.823593	inact.	Unreliable	OTHER_PFAS	Other aliphatics	Ether based substances	Inactive	Inactive	Unreliable	-42.5534	-52.4335	-47.4934	Inactive	Inactive	C=CCOC(C(C(F)(F)F)F)(F)F	0	2
DTXSID80146031	FC(F)=C(F)OC(F)(C(F)(F)F)C(F)(F)F	1,1,1,2,3,3,3-Heptafluoro-2-((trifluorovinyl)oxy)propane	10372-98-2	-6.471	-23.2203	0.196985	0.803015	inact.	Unreliable	0.176407	0.823593	inact.	Unreliable	OTHER_PFAS	Other aliphatics	Ether based substances	Inactive	Inactive	Unreliable	-40.0037	-55.0755	-47.5396	Inactive	Inactive	FC(=C(OC(C(F)(F)F)(C(F)(F)F)F)F)F	0	2
DTXSID20892348	OC(=O)C(F)(F)OC(F)(F)OC(F)(F)OC(F)(F)F	Perfluoro-3,5,7-trioxaoctanoic acid	39492-89-2	-4.146	-33.8314	0.196985	0.803015	inact.	Unreliable	0.176407	0.823593	inact.	Unreliable	OTHER_PFAS	PFAAs	PFECAs	Inactive	Inactive	Unreliable	-61.5601	-34.5461	-48.0531	Inactive	Inactive	OC(=O)C(OC(OC(OC(F)(F)F)(F)F)(F)F)(F)F	0	2
DTXSID50892351	OC(=O)C(F)(F)OC(F)(F)OC(F)(F)F	Perfluoro-3,5-dioxahexanoic acid	39492-88-1	-5.542	-27.1076	0.196985	0.803015	inact.	Unreliable	0.176407	0.823593	inact.	Unreliable	OTHER_PFAS	PFAAs	PFECAs	Inactive	Inactive	Unreliable	-48.617	-47.5547	-48.0858	Inactive	Inactive	OC(=O)C(OC(OC(F)(F)F)(F)F)(F)F	0	2
DTXSID60382152	FC(F)(F)C(F)(F)OC(F)(F)C(F)(F)S(F)(=O)=O	1,1,2,2-Tetrafluoro-2-(pentafluoroethoxy)ethane-1-sulfonyl fluoride	67990-78-7	-5.455	-27.4134	0.196985	0.803015	inact.	Unreliable	0.176407	0.823593	inact.	Unreliable	OTHER_PFAS	Other aliphatics	PASF-based substances	Inactive	Inactive	Unreliable	-49.4236	-46.9631	-48.1933	Inactive	Inactive	FC(C(F)(F)F)(OC(C(S(=O)(=O)F)(F)F)(F)F)F	0	2
DTXSID30768525	FC(F)(N=O)C(F)(F)C(F)(F)N=O	1,1,2,2,3,3-Hexafluoro-1,3-dinitrosopropane	137541-04-9	-5.587	-24.4455	0.196985	0.803015	inact.	Unreliable	0.176407	0.823593	inact.	Unreliable	OTHER_PFAS	Other aliphatics	Others	Inactive	Inactive	Unreliable	-48.1998	-52.7051	-50.4524	Inactive	Inactive	O=NC(C(C(N=O)(F)F)(F)F)(F)F	0	2
DTXSID50896475	FC(F)(F)OC(F)(F)C(F)(F)OC(F)(F)I	1-[Difluoro(iodo)methoxy]-1,1,2,2-tetrafluoro-2-(trifluoromethoxy)ethane	138370-72-6	-4.45	-32.0103	0.196985	0.803015	inact.	Unreliable	0.176407	0.823593	inact.	Unreliable	OTHER_PFAS	Other aliphatics	Ether based substances	Inactive	Inactive	Unreliable	-58.7415	-38.0694	-48.4055	Inactive	Inactive	FC(OC(C(OC(I)(F)F)(F)F)(F)F)(F)F	0	2
DTXSID90233047	FC(F)C(F)(F)C(F)(F)OC(F)=C(F)F	1,1,2,2,3,3-Hexafluoro-1-((trifluorovinyl)oxy)propane	84145-18-6	-6.099	-23.9832	0.196985	0.803015	inact.	Unreliable	0.176407	0.823593	inact.	Unreliable	OTHER_PFAS	Other aliphatics	Ether based substances	Inactive	Inactive	Unreliable	-43.4527	-53.5995	-48.5261	Inactive	Inactive	FC(=C(OC(C(C(F)F)(F)F)(F)F)F)F	0	2
DTXSID0061826	FC(F)=C(F)OC(F)(F)C(F)(F)C(F)(F)F	Perfluoro(propyl vinyl ether)	1623-05-8	-6.367	-22.673	0.196985	0.803015	inact.	Unreliable	0.176407	0.823593	inact.	Unreliable	COMMERICIAL_IMPORTANT	Other aliphatics	Ether based substances	Inactive	Inactive	Unreliable	-40.968	-56.1344	-48.5512	Inactive	Inactive	FC(=C(OC(C(C(F)(F)F)(F)F)(F)F)F)F	0	2
DTXSID40379282	FC(C(=O)C(F)(F)F)C(=O)C(F)(F)F	3H-Perfluoropentane-2,4-dione	77968-17-3	-5.709	-25.1905	0.196985	0.803015	inact.	reliable	0.176407	0.823593	inact.	Unreliable	OTHER_PFAS	Other aliphatics	Others	Inactive	Inactive	Unreliable	-47.0686	-51.2637	-49.1662	Inactive	Inactive	FC(C(=O)C(F)(F)F)C(=O)C(F)(F)F	0	2
DTXSID80468003	FC(=O)C(F)(F)C(F)(F)C(F)(F)S(F)(=O)=O	2,2,3,3,4,4-Hexafluoro-4-(fluorosulfonyl)butanoyl fluoride	83071-23-2	-6.244	-22.2737	0.196985	0.803015	inact.	Unreliable	0.176407	0.823593	inact.	reliable	OTHER_PFAS	Other aliphatics	PASF-based substances	Inactive	Inactive	Unreliable	-42.1084	-56.9069	-49.5076	Inactive	Inactive	FC(=O)C(C(C(S(=O)(=O)F)(F)F)(F)F)(F)F	0	2
DTXSID20396477	FC(F)C(F)(F)COS(=O)(=O)C(F)(F)F	1H,1H,3H-Perfluoropropyl triflate	6401-02-01	-6.193	-22.512	0.196985	0.803015	inact.	reliable	0.176407	0.823593	inact.	Unreliable	OTHER_PFAS	Other aliphatics	PASF-based substances	Inactive	Inactive	Unreliable	-42.5812	-56.4458	-49.5135	Inactive	Inactive	FC(C(COS(=O)(=O)C(F)(F)F)(F)F)F	0	2
DTXSID50862736	FC(=O)C(F)(OC(F)(F)C(F)(F)F)C(F)(F)F	Propanoyl fluoride, 2,3,3,3-tetrafluoro-2-(pentafluoroethoxy)-	1682-78-6	-6.095	-22.9552	0.196985	0.803015	inact.	Unreliable	0.176407	0.823593	inact.	Unreliable	COMMERICIAL_IMPORTANT	Other aliphatics	Ether based substances	Inactive	Inactive	Unreliable	-43.4898	-55.5884	-49.5391	Inactive	Inactive	FC(=O)C(C(F)(F)F)(OC(C(F)(F)F)(F)F)F	0	2
DTXSID60381140	FC(F)(F)OC(F)(F)C(F)(F)OC(F)(F)Br	1-[bromo(difluoro)methoxy]-1,1,2,2-tetrafluoro-2-(trifluoromethoxy)ethane	87136-78-5	-4.876	-28.5586	0.196985	0.803015	inact.	Unreliable	0.176407	0.823593	inact.	Unreliable	OTHER_PFAS	Other aliphatics	Ether based substances	Inactive	Inactive	Unreliable	-54.7919	-44.7474	-49.7696	Inactive	Inactive	FC(OC(C(OC(Br)(F)F)(F)F)(F)F)(F)F	0	2
DTXSID8046614	FCOC(C(F)(F)F)C(F)(F)F	Sevoflurane	28523-86-6	-6.07	-22.8301	0.196985	0.803015	inact.	reliable	0.176407	0.823593	inact.	Unreliable	OTHER_PFAS	Other aliphatics	Ether based substances	Inactive	Inactive	Unreliable	-43.7216	-55.8304	-49.776	Inactive	Inactive	FCOC(C(F)(F)F)C(F)(F)F	0	2
DTXSID90275806	OC(=CC(=O)C(F)(F)F)C(F)(F)F	3H-Perfluoro-4-hydroxy-3-penten-2-one	1694-30-0	-5.841	-23.9227	0.212546	0.787454	inact.	Unreliable	0.176407	0.823593	inact.	Unreliable	OTHER_PFAS	Other aliphatics	Others	Inactive	Inactive	Unreliable	-45.8448	-53.7166	-49.7807	Inactive	Inactive	OC(=CC(=O)C(F)(F)F)C(F)(F)F	0	2
DTXSID6074914	FC(=O)C(F)(F)C(F)(F)OC(F)(F)F	Perfluoromethoxypropionyl fluoride	425-38-7	-4.884	-19.7514	0.196985	0.803015	inact.	Unreliable	0.176407	0.823593	inact.	Unreliable	COMMERICIAL_IMPORTANT	Other aliphatics	Ether based substances	Inactive	Inactive	Unreliable	-54.7177	-61.7868	-58.2522	Inactive	Inactive	FC(=O)C(C(OC(F)(F)F)(F)F)(F)F	0	2
DTXSID90880494	FC(F)C(F)(F)COP1(=NP(=NP(=N1)(OCC(F)(F)C(F)F)OCC(F)(F)C(F)F)(OCC(F)(F)C(F)F)OCC(F)(F)C(F)F)OCC(F)(F)C(F)F	Hexakis(1H,1H,3H-tetrafluoropropoxy)phosphazene	58943-98-9			0.196985	0.803015	inact.	Unreliable	0.176407	0.823593	inact.	Unreliable	OTHER_PFAS	Other aliphatics, cyclic	Others, cyclic	Inactive	Inactive	Unreliable				Inactive	Inactive	FC(C(COP1(=NP(=NP(=N1)(OCC(C(F)F)(F)F)OCC(C(F)F)(F)F)(OCC(C(F)F)(F)F)OCC(C(F)F)(F)F)OCC(C(F)F)(F)F)(F)F)F	0	2
DTXSID00201737	OC(F)(F)C(F)(F)C(F)F	Perfluoro-1-propanol	53520-89-1	-5.182	-15.5473	0.196985	0.803015	inact.	Unreliable	0.176407	0.823593	inact.	Unreliable	OTHER_PFAS	Other aliphatics	Others	Inactive	Inactive	Unreliable	-51.9548	-69.9205	-60.9376	Inactive	Inactive	FC(C(C(F)(F)O)(F)F)F	0	2
DTXSID3051599	FC(F)=C(F)OC(F)(F)F	Trifluoro(trifluoromethoxy)ethylene	1187-93-5	-4.202	-18.9612	0.196985	0.803015	inact.	Unreliable	0.176407	0.823593	inact.	Unreliable	OTHER_PFAS	Other aliphatics	Ether based substances	Inactive	Inactive	Unreliable	-61.0409	-63.3156	-62.1782	Inactive	Inactive	FC(=C(OC(F)(F)F)F)F	0	2
DTXSID8061000	FC(F)=CC(F)(F)F	1,1,3,3,3-Pentafluoropropene	690-27-7	-5.129	-13.2949	0.196985	0.803015	inact.	Unreliable	0.176407	0.823593	inact.	Unreliable	OTHER_PFAS	Other aliphatics	Others	Inactive	Inactive	Unreliable	-52.4461	-74.2782	-63.3622	Inactive	Inactive	FC(=CC(F)(F)F)F	0	2
DTXSID60380219	FC(F)C(F)(F)COC(F)(F)C(F)F	(2H-Perfluoroethyl)(1H,1H,3H-perfluoropropyl)ether	16627-68-2	-6.207	-24.6284	0.196985	0.803015	inact.	Unreliable	0.176407	0.823593	inact.	Unreliable	OTHER_PFAS	Other aliphatics	Ether based substances	Inactive	Inactive	Unreliable	-42.4514	-52.3512	-47.4013	Inactive	Inactive	FC(C(OCC(C(F)F)(F)F)(F)F)F	0	2
DTXSID90880555	FC(F)(I)C(F)(F)OC(F)(F)C(F)(F)S(F)(=O)=O	5-Iodoperfluoro-3-oxapentanesulfonyl fluoride	66137-74-4	-5.424	-28.4135	0.196985	0.803015	inact.	Unreliable	0.176407	0.823593	inact.	Unreliable	OTHER_PFAS	Other aliphatics	PASF-based substances	Inactive	Inactive	Unreliable	-49.711	-45.0282	-47.3696	Inactive	Inactive	FC(C(I)(F)F)(OC(C(S(=O)(=O)F)(F)F)(F)F)F	0	2
DTXSID20631431	FC(F)(F)C#COC(F)(F)C(F)(F)C(F)(F)F	3,3,3-Trifluoro-1-(heptafluoropropoxy)prop-1-yne	63904-22-3	-6.751	-28.2682	0.196985	0.803015	inact.	Unreliable	0.176407	0.823593	inact.	Unreliable	OTHER_PFAS	Other aliphatics	Ether based substances	Inactive	Inactive	Unreliable	-37.4077	-45.3093	-41.3585	Inactive	Inactive	FC(C#COC(C(C(F)(F)F)(F)F)(F)F)(F)F	0	2
[truncated: 3,532 more rows]
