# Supplementary material for: Prediction of the Interactions of a Large Number of Per- and Poly-Fluoroalkyl Substances with Ten Nuclear Receptors
Source: Environ Sci Technol. 2024 Feb 29;58(10):4487–99. doi: 10.1021/acs.est.3c05974 (PMC10938639; doi:10.1021/acs.est.3c05974)
Supplement: Supplementary file 2 — es3c05974_si_002.zip [file es3c05974_si_002.zip › es3c05974_si_002/PFAS_NR_SI/ERA_with_classification1_withSOM_with_TANIMOTOSCORE.xlsx]

## Sheet: Sheet1
NAMES	ORIGINAL_SMILES	PREFERRED_NAME	CASRN	docking score (kcal/mol)	MMGBSA (kcal/mol)	Active_AGO	Inactive_AGO	Actvity_AGO	AD_AGO	Active_ANT	Inactive_ANT	Actvity_ANT	AD_ANT	IMPORTANCE	Primary_Class	Secondary Class	Activity-NR-Toxpred	AD_NR-Toxpred	% change in docking score	% change in ΔG_bind	Average %change	Strength	Classification	can_smiles	morgan_X	morgan_Y
DTXSID00896208	[O-][N+](=O)C1=CC=C(NC(=O)C(F)(F)C(F)(F)C(F)(F)C(F)(F)C(F)(F)C(F)(F)F)C=C1	2,2,3,3,4,4,5,5,6,6,7,7,7-Tridecafluoro-N-(4-nitrophenyl)heptanamide	164796-44-5	-8.248	-48.6842	0.835248	0.164752	act.	reliable	0.870052	0.129948	act.	reliable	OTHER_PFAS	Side-chain aromatics	Others	AGO-ANT	reliable	-22.1023	1.92647	-10.0879	Weak	AGO-ANT	O=C(C(C(C(C(C(C(F)(F)F)(F)F)(F)F)(F)F)(F)F)(F)F)Nc1ccc(cc1)[N+](=O)[O-]	3	8
DTXSID20800382	FC(F)(F)C(F)(F)C(F)(F)C(F)(F)C(F)(F)C(F)(F)C(F)(F)C(F)(F)C1=CC=C(OCCOC(=O)C=C)C=C1	2-[4-(Heptadecafluorooctyl)phenoxy]ethyl prop-2-enoate	649721-92-6	-8.999	-55.4385	0.700552	0.299448	act.	reliable	0.930362	0.0696377	act.	reliable	OTHER_PFAS	Side-chain aromatics	Others	AGO-ANT	reliable	-15.0095	16.0674	0.528977	Strong	AGO-ANT	C=CC(=O)OCCOc1ccc(cc1)C(C(C(C(C(C(C(C(F)(F)F)(F)F)(F)F)(F)F)(F)F)(F)F)(F)F)(F)F	1	6
DTXSID10896214	[O-][N+](=O)C1=CC=C(NC(=O)C(F)(F)C(F)(F)C(F)(F)C(F)(F)C(F)(F)C(F)(F)C(F)(F)C(F)(F)F)C=C1	2,2,3,3,4,4,5,5,6,6,7,7,8,8,9,9,9-Heptadecafluoro-N-(4-nitrophenyl)nonanamide	164796-46-7	-8.986	-48.7104	0.835248	0.164752	act.	reliable	0.870052	0.129948	act.	reliable	OTHER_PFAS	Side-chain aromatics	Others	AGO-ANT	reliable	-15.1323	1.98132	-6.57547	Moderate	AGO-ANT	O=C(C(C(C(C(C(C(C(C(F)(F)F)(F)F)(F)F)(F)F)(F)F)(F)F)(F)F)(F)F)Nc1ccc(cc1)[N+](=O)[O-]	3	8
DTXSID00896142	FC(F)(F)C(F)(F)C(F)(F)C(F)(F)C(F)(F)C(F)(F)C(F)(F)C(F)(F)C(=O)NC1=CC=CC=C1	2,2,3,3,4,4,5,5,6,6,7,7,8,8,9,9,9-Heptadecafluoro-N-phenylnonanamide	313366-93-7	-10.155	-48.4261	0.725511	0.274489	act.	reliable	0.870052	0.129948	act.	reliable	OTHER_PFAS	Side-chain aromatics	Others	AGO-ANT	reliable	-4.09172	1.38611	-1.35281	Moderate	AGO-ANT	O=C(C(C(C(C(C(C(C(C(F)(F)F)(F)F)(F)F)(F)F)(F)F)(F)F)(F)F)(F)F)Nc1ccccc1	0	5
DTXSID00896001	OC1=CC=CC(NCC(F)(F)C(F)(F)C(F)(F)C(F)(F)C(F)(F)C(F)(F)F)=C1	3-[(2,2,3,3,4,4,5,5,6,6,7,7,7-Tridecafluoroheptyl)amino]phenol	1441382-30-4	-9.955	-44.1615	0.674291	0.325709	act.	reliable	0.793408	0.206592	act.	reliable	OTHER_PFAS	Side-chain aromatics	Others	AGO-ANT	reliable	-5.9806	-7.54237	-6.76149	Moderate	AGO-ANT	Oc1cccc(c1)NCC(C(C(C(C(C(F)(F)F)(F)F)(F)F)(F)F)(F)F)(F)F	3	9
DTXSID40763208	FC(F)(F)C(F)(F)C(F)(F)C(F)(F)C(F)(F)C(F)(F)C(F)(F)C(=O)OC1=CC=CC(=C1)C1=CC=CC=C1	[1,1'-Biphenyl]-3-yl pentadecafluorooctanoate	110262-36-7	-9.366	-51.885	0.792198	0.207802	act.	reliable	0.858885	0.141115	act.	reliable	OTHER_PFAS	Side-chain aromatics	PACF-based substances	AGO-ANT	reliable	-11.5434	8.62775	-1.45782	Moderate	AGO-ANT	O=C(C(C(C(C(C(C(C(F)(F)F)(F)F)(F)F)(F)F)(F)F)(F)F)(F)F)Oc1cccc(c1)c1ccccc1	0	5
DTXSID30893548	FC(F)C(F)(F)C(F)(F)C(F)(F)C(F)(F)C(F)(F)C(=NOS(=O)(=O)C(F)(F)C(F)(F)C(F)(F)C(F)(F)F)C1=CC2=C(C=C1)C1=C(C2)C=CC=C1	1-(6H-Perfluorohexyl)-1-(fluoren-2-yl)-N-(perfluorobutyl)sulfonyloxymethanimine	691358-66-4	-7.886	-57.3682	0.856495	0.143505	act.	reliable	0.63015	0.36985	act.	reliable	OTHER_PFAS	Side-chain aromatics	PASF-based substances	AGO-ANT	reliable	-25.5212	20.1075	-2.70682	Moderate	AGO-ANT	FC(C(C(C(C(C(C(=NOS(=O)(=O)C(C(C(C(F)(F)F)(F)F)(F)F)(F)F)c1ccc2c(c1)Cc1c2cccc1)(F)F)(F)F)(F)F)(F)F)(F)F)F	6	7
DTXSID70553179	COC1=CC=C(\C=N\C2=CC=C(C=C2)C(F)(F)C(F)(F)C(F)(F)C(F)(F)F)C=C1	(E)-1-(4-Methoxyphenyl)-N-[4-(nonafluorobutyl)phenyl]methanimine	73603-85-7	-9.825	-47.3323	0.761266	0.238734	act.	reliable	0.709631	0.290369	act.	reliable	OTHER_PFAS	Side-chain aromatics	Others	AGO-ANT	reliable	-7.20838	-0.903902	-4.05614	Moderate	AGO-ANT	COc1ccc(cc1)C=Nc1ccc(cc1)C(C(C(C(F)(F)F)(F)F)(F)F)(F)F	1	6
DTXSID80724595	CC(C)(CCC(F)(F)C(F)(F)C(F)(F)C(F)(F)C(F)(F)C(F)(F)F)OC(=O)ON=C(C#N)C1=CC=CC=C1	Phenyl[({[(5,5,6,6,7,7,8,8,9,9,10,10,10-tridecafluoro-2-methyldecan-2-yl)oxy]carbonyl}oxy)imino]acetonitrile	892154-76-6	-8.309	-53.7758	0.761266	0.238734	act.	reliable	0.793408	0.206592	act.	reliable	OTHER_PFAS	Side-chain aromatics	Others	AGO-ANT	reliable	-21.5262	12.5864	-4.46989	Moderate	AGO-ANT	N#CC(=NOC(=O)OC(CCC(C(C(C(C(C(F)(F)F)(F)F)(F)F)(F)F)(F)F)(F)F)(C)C)c1ccccc1	5	3
DTXSID30478718	FC(F)(F)C(F)(F)C(F)(F)C(F)(F)C(F)(F)C(F)(F)C(F)(F)C(F)(F)CCCOC1=CC=C(C=O)C=C1	4-[3-(Perfluorooctyl)-1-propyloxy]benzaldehyde	494798-73-1	-9.231	-55.9083	0.761266	0.238734	act.	reliable	0.793408	0.206592	act.	reliable	OTHER_PFAS	Side-chain aromatics	Others	AGO-ANT	reliable	-12.8184	17.051	2.11632	Strong	AGO-ANT	O=Cc1ccc(cc1)OCCCC(C(C(C(C(C(C(C(F)(F)F)(F)F)(F)F)(F)F)(F)F)(F)F)(F)F)(F)F	3	9
DTXSID10583713	OC1=CC=C(SCCC(F)(F)C(F)(F)C(F)(F)C(F)(F)C(F)(F)C(F)(F)F)C=C1	4-[(3,3,4,4,5,5,6,6,7,7,8,8,8-Tridecafluorooctyl)sulfanyl]phenol	892155-19-0	-9.905	-46.5371	0.946748	0.0532515	act.	reliable	0.613474	0.386526	act.	reliable	OTHER_PFAS	Side-chain aromatics	Others	AGO-ANT	reliable	-6.45283	-2.56875	-4.51079	Moderate	AGO-ANT	FC(C(C(C(C(C(F)(F)F)(F)F)(F)F)(F)F)(F)F)(CCSc1ccc(cc1)O)F	3	9
DTXSID1070800	OC(=O)C(F)(F)C(F)(F)C(F)(F)C(F)(F)C(F)(F)C(F)(F)C(F)(F)C(F)(F)C(F)(F)C(F)(F)C(F)(F)C(F)(F)C(F)(F)C(F)(F)C(F)(F)F	Perfluorohexadecanoic acid	67905-19-5	-9.079	-47.5366	0.296709	0.703291	inact.	reliable	0.813959	0.186041	act.	reliable	COMMERICIAL_IMPORTANT	PFAAs	PFCAs	Antagonist	reliable	-14.2539	-0.476174	-7.36505	Moderate	Antagonist	OC(=O)C(C(C(C(C(C(C(C(C(C(C(C(C(C(C(F)(F)F)(F)F)(F)F)(F)F)(F)F)(F)F)(F)F)(F)F)(F)F)(F)F)(F)F)(F)F)(F)F)(F)F)(F)F	3	8
DTXSID30450690	OC1=CC=C(C=C1)C(F)(F)C(F)(F)C(F)(F)C(F)(F)C(F)(F)C(F)(F)C(F)(F)C(F)(F)F	4-Heptadecafluorooctyl-phenol	80804-82-6	-10.029	-42.9417	0.960016	0.0399842	act.	reliable	0.831917	0.168083	act.	reliable	OTHER_PFAS	Side-chain aromatics	Others	AGO-ANT	reliable	-5.28172	-10.0962	-7.68894	Moderate	AGO-ANT	Oc1ccc(cc1)C(C(C(C(C(C(C(C(F)(F)F)(F)F)(F)F)(F)F)(F)F)(F)F)(F)F)(F)F	1	6
DTXSID30896897	[H]C(F)(F)C(F)(F)C(F)(F)C(F)(F)C(F)(F)C(F)(F)C(F)(F)C(F)(F)S(=O)(=O)CNCCOC(=O)C=C	2-[[(Perfluorooctyl)sulfonyl]methylamino]ethyl 2-propenoate	NOCAS_896897	-8.271	-50.181	0.700552	0.299448	act.	reliable	0.880678	0.119322	act.	reliable	OTHER_PFAS	Other aliphatics	PASF-based substances	AGO-ANT	reliable	-21.885	5.06021	-8.41242	Moderate	AGO-ANT	C=CC(=O)OCCNCS(=O)(=O)C(C(C(C(C(C(C(C(F)F)(F)F)(F)F)(F)F)(F)F)(F)F)(F)F)(F)F	3	0
DTXSID2071368	CCN(CCOC(=O)C=C)S(=O)(=O)C(F)(F)C(F)(F)C(F)(F)C(F)(F)C(F)(F)F	2-Propenoic acid, 2-[ethyl[(undecafluoropentyl)sulfonyl]amino]ethyl ester	68298-06-6	-7.683	-52.7523	0.700552	0.299448	act.	reliable	0.679654	0.320346	act.	reliable	OTHER_PFAS	FASA based PFAA precursors	N-Alkyl FASACs	AGO-ANT	reliable	-27.4384	10.4435	-8.49741	Moderate	AGO-ANT	CCN(S(=O)(=O)C(C(C(C(C(F)(F)F)(F)F)(F)F)(F)F)(F)F)CCOC(=O)C=C	1	3
DTXSID30896094	OC1=CC=C(C=C1)C(=O)OCC(F)(F)C(F)(F)C(F)(F)C(F)(F)C(F)(F)C(F)(F)C(F)(F)F	2,2,3,3,4,4,5,5,6,6,7,7,8,8,8-Pentadecafluorooctyl 4-hydroxybenzoate	869308-35-0	-9.15	-45.9874	0.960016	0.0399842	act.	reliable	0.908056	0.0919442	act.	reliable	OTHER_PFAS	Side-chain aromatics	Others	AGO-ANT	reliable	-13.5834	-3.71962	-8.6515	Moderate	AGO-ANT	O=C(c1ccc(cc1)O)OCC(C(C(C(C(C(C(F)(F)F)(F)F)(F)F)(F)F)(F)F)(F)F)(F)F	3	9
DTXSID40896202	FC(F)(F)C(F)(F)C(F)(F)C(F)(F)C(F)(F)C(F)(F)C(=N)ONC(=N)C1=CC=CC=C1	N-[(2,2,3,3,4,4,5,5,6,6,7,7,7-Tridecafluoroheptanimidoyl)oxy]benzenecarboximidamide	146304-61-2	-8.356	-49.2221	0.63181	0.36819	act.	reliable	0.679654	0.320346	act.	reliable	OTHER_PFAS	Side-chain aromatics	Others	AGO-ANT	reliable	-21.0823	3.05263	-9.01482	Moderate	AGO-ANT	N=C(C(C(C(C(C(C(F)(F)F)(F)F)(F)F)(F)F)(F)F)(F)F)ONC(=N)c1ccccc1	0	5
DTXSID90896732	C[C@]12CC[C@H]3[C@@H](CCC4=C3C=CC(OC(=O)C(F)(F)C(F)(F)C(F)(F)F)=C4)[C@@H]1CCC2=O	17-Oxoestra-1,3,5(10)-trien-3-yl heptafluorobutanoate	2192-60-1	-7.458	-53.2399	0.856495	0.143505	act.	reliable	0.681741	0.318259	act.	reliable	OTHER_PFAS	Side-chain aromatics	Others	AGO-ANT	reliable	-29.5634	11.4644	-9.04949	Moderate	AGO-ANT	O=C(C(C(C(F)(F)F)(F)F)(F)F)Oc1ccc2c(c1)CCC1C2CCC2(C1CCC2=O)C	7	8
DTXSID10305275	OC1=CC=C(C=C1)C(F)(F)C(F)(F)C(F)(F)C(F)(F)C(F)(F)C(F)(F)C(F)(F)F	4-(Pentadecafluoroheptyl)phenol	57578-99-1	-9.837	-41.8406	0.960016	0.0399842	act.	reliable	0.831917	0.168083	act.	reliable	OTHER_PFAS	Side-chain aromatics	Others	AGO-ANT	reliable	-7.09505	-12.4015	-9.74826	Moderate	AGO-ANT	Oc1ccc(cc1)C(C(C(C(C(C(C(F)(F)F)(F)F)(F)F)(F)F)(F)F)(F)F)(F)F	1	6
DTXSID30996548	CC(O)=NC1=CC=C(C=C1)C1=CC=C(NC(=O)C(F)(F)C(F)(F)C(F)(F)F)C=C1	N-[4'-(2,2,3,3,4,4,4-Heptafluorobutanamido)[1,1'-biphenyl]-4-yl]ethanimidic acid	75042-08-9	-9.702	-46.5164	0.761266	0.238734	act.	reliable	0.613474	0.386526	act.	reliable	OTHER_PFAS	Side-chain aromatics	Others	AGO-ANT	reliable	-8.37005	-2.61209	-5.49107	Moderate	AGO-ANT	CC(=Nc1ccc(cc1)c1ccc(cc1)NC(=O)C(C(C(F)(F)F)(F)F)(F)F)O	7	8
DTXSID80896463	CC1=CC(=CC(C)=C1NC(=O)C1=C(Br)C=C(Br)C(NC(=O)C2=CC=CC=C2)=C1)C(F)(C(F)(F)F)C(F)(F)F	5-Benzamido-2,4-dibromo-N-[4-(1,1,1,2,3,3,3-heptafluoropropan-2-yl)-2,6-dimethylphenyl]benzamide	862133-37-7	-9.008	-57.4672	0.6709	0.3291	act.	reliable	0.63015	0.36985	act.	reliable	OTHER_PFAS	Side-chain aromatics	Others	AGO-ANT	reliable	-14.9245	20.3148	2.69515	Strong	AGO-ANT	O=C(c1cc(NC(=O)c2ccccc2)c(cc1Br)Br)Nc1c(C)cc(cc1C)C(C(F)(F)F)(C(F)(F)F)F	1	5
DTXSID60756213	OC1=CC=CC(NCC(F)(F)C(F)(F)C(F)(F)C(F)(F)C(F)(F)C(F)(F)C(F)F)=C1	3-[(2,2,3,3,4,4,5,5,6,6,7,7,8,8-Tetradecafluorooctyl)amino]phenol	89984-91-8	-9.644	-44.574	0.674291	0.325709	act.	reliable	0.76002	0.23998	act.	reliable	OTHER_PFAS	Side-chain aromatics	Others	AGO-ANT	reliable	-8.91783	-6.67875	-7.79829	Moderate	AGO-ANT	Oc1cccc(c1)NCC(C(C(C(C(C(C(F)F)(F)F)(F)F)(F)F)(F)F)(F)F)(F)F	3	0
DTXSID10413743	OC1=CC2=C(C=C1)C=C(C=C2)S(=O)(=O)C(F)(F)C(F)(F)C(F)(F)C(F)(F)C(F)(F)C(F)(F)F	6-(1,1,2,2,3,3,4,4,5,5,6,6,6-tridecafluorohexylsulfonyl)naphthalen-2-ol	7240-48-4	-11.294	-52.6123	0.904042	0.0959581	act.	reliable	0.793408	0.206592	act.	reliable	OTHER_PFAS	Side-chain aromatics	PASF-based substances	AGO-ANT	reliable	6.6655	10.1504	8.40797	Strong	AGO-ANT	Oc1ccc2c(c1)ccc(c2)S(=O)(=O)C(C(C(C(C(C(F)(F)F)(F)F)(F)F)(F)F)(F)F)(F)F	3	8
DTXSID90785778	OC1=CC=C(OC2=CC=C(C=C2)C(F)(F)C(F)(F)C(F)(F)C(F)(F)C(F)(F)C(F)(F)C(F)(F)C(F)(F)F)C=C1	4-[4-(Heptadecafluorooctyl)phenoxy]phenol	404580-53-6	-10.964	-52.1641	0.888921	0.111079	act.	reliable	0.908056	0.0919442	act.	reliable	OTHER_PFAS	Side-chain aromatics	Others	AGO-ANT	reliable	3.54883	9.21208	6.38046	Strong	AGO-ANT	FC(C(C(C(C(C(C(C(F)(F)F)(F)F)(F)F)(F)F)(F)F)(F)F)(F)F)(c1ccc(cc1)Oc1ccc(cc1)O)F	1	6
DTXSID30896195	COC1=CC=C(NC(=O)C(F)(F)C(F)(F)C(F)(F)C(F)(F)C(F)(F)C(F)(F)C(F)(F)F)C=C1	2,2,3,3,4,4,5,5,6,6,7,7,8,8,8-Pentadecafluoro-N-(4-methoxyphenyl)octanamide	103188-04-1	-8.054	-47.9517	0.700552	0.299448	act.	reliable	0.658077	0.341923	act.	reliable	OTHER_PFAS	Side-chain aromatics	Others	AGO-ANT	reliable	-23.9345	0.39289	-11.7708	Weak	AGO-ANT	COc1ccc(cc1)NC(=O)C(C(C(C(C(C(C(F)(F)F)(F)F)(F)F)(F)F)(F)F)(F)F)(F)F	3	8
DTXSID00896182	FC1=CC=CC=C1NC(=O)C(F)(F)C(F)(F)C(F)(F)C(F)(F)C(F)(F)C(F)(F)C(F)(F)C(F)(F)F	2,2,3,3,4,4,5,5,6,6,7,7,8,8,9,9,9-Heptadecafluoro-N-(2-fluorophenyl)nonanamide	344282-15-1	-8.789	-42.6353	0.761266	0.238734	act.	reliable	0.846657	0.153343	act.	reliable	OTHER_PFAS	Side-chain aromatics	Others	AGO-ANT	reliable	-16.9928	-10.7377	-13.8652	Weak	AGO-ANT	Fc1ccccc1NC(=O)C(C(C(C(C(C(C(C(F)(F)F)(F)F)(F)F)(F)F)(F)F)(F)F)(F)F)(F)F	7	8
DTXSID20896260	CC1(C)CC2=CC=CC=C2C(NNC(=O)C(F)(F)C(F)(F)C(F)(F)F)=N1	N'-(3,3-Dimethyl-3,4-dihydroisoquinolin-1-yl)-2,2,3,3,4,4,4-heptafluorobutanehydrazide	304435-60-7	-8.048	-45.7176	0.764212	0.235788	act.	reliable	0.793408	0.206592	act.	reliable	OTHER_PFAS	Side-chain aromatics	Others	AGO-ANT	reliable	-23.9912	-4.28448	-14.1378	Weak	AGO-ANT	O=C(C(C(C(F)(F)F)(F)F)(F)F)NNC1=NC(C)(C)Cc2c1cccc2	2	6
DTXSID30881364	CC(F)(F)C(F)(F)C(F)(F)C(F)(F)C(F)(F)C(F)(F)C(F)(F)C(F)(F)C(F)(F)CCOC(=O)C=C	2-Propenoic acid, 3,3,4,4,5,5,6,6,7,7,8,8,9,9,10,10,11,11-octadecafluorododecyl ester	57678-90-7	-7.837	-44.0899	0.835248	0.164752	act.	reliable	0.629811	0.370189	act.	reliable	OTHER_PFAS	Other aliphatics	Ether based substances	AGO-ANT	reliable	-25.9839	-7.69227	-16.8381	Weak	AGO-ANT	C=CC(=O)OCCC(C(C(C(C(C(C(C(C(F)(F)C)(F)F)(F)F)(F)F)(F)F)(F)F)(F)F)(F)F)(F)F	7	5
DTXSID50462159	C[C@]12CC[C@H]3[C@H]([C@@H]1CC[C@@H]2O)[C@H](CCCCCCCCCSCCCC(F)(F)C(F)(F)F)CC1=C3C=CC(O)=C1	S-Deoxo fulvestrant	153004-31-0	-15.022	-87.9548	0.965831	0.0341694	act.	reliable	0.989841	0.0101587	act.	reliable	OTHER_PFAS	Side-chain aromatics	Others	AGO-ANT	reliable	41.8744	84.1444	63.0094	Strong	AGO-ANT	Oc1ccc2c(c1)CC(C1C2CCC2(C1CCC2O)C)CCCCCCCCCSCCCC(C(F)(F)F)(F)F	5	5
DTXSID90243368	C[C@]12CC[C@H]3[C@H]([C@@H]1CC[C@@H]2O)[C@H](CCCCCCCCCS(=O)(=O)CCCC(F)(F)C(F)(F)F)CC1=C3C=CC(O)=C1	Fulvestrant sulfone	98008-06-1	-14.691	-88.642	0.965831	0.0341694	act.	reliable	0.989841	0.0101587	act.	reliable	OTHER_PFAS	Side-chain aromatics	PASF-based substances	AGO-ANT	reliable	38.7483	85.5831	62.1657	Strong	AGO-ANT	Oc1ccc2c(c1)CC(C1C2CCC2(C1CCC2O)C)CCCCCCCCCS(=O)(=O)CCCC(C(F)(F)F)(F)F	5	5
DTXSID10814392	OC(=O)C1=C(O)C=C(OS(=O)(=O)C(F)(F)C(F)(F)C(F)(F)C(F)(F)C(F)(F)C(F)(F)C(F)(F)C(F)(F)F)C=C1	4-[(1,1,2,2,3,3,4,4,5,5,6,6,7,7,8,8,8-Heptadecafluorooctane-1-sulfonyl)oxy]-2-hydroxybenzoic acid	61753-99-9	-9.529	-56.3053	0.728741	0.271259	act.	reliable	0.673852	0.326148	act.	reliable	OTHER_PFAS	Side-chain aromatics	PASF-based substances	AGO-ANT	reliable	-10.0039	17.8822	3.93913	Strong	AGO-ANT	OC(=O)c1ccc(cc1O)OS(=O)(=O)C(C(C(C(C(C(C(C(F)(F)F)(F)F)(F)F)(F)F)(F)F)(F)F)(F)F)(F)F	3	8
DTXSID20577062	OC1=CC=C(C=C1)C1(C2=CC=C(O)C=C2)C(F)(F)C(F)(F)C(F)(F)C1(F)F	4,4'-(2,2,3,3,4,4,5,5-Octafluorocyclopentane-1,1-diyl)diphenol	136525-92-3	-11.912	-42.5	0.904042	0.0959581	act.	reliable	0.658077	0.341923	act.	reliable	OTHER_PFAS	Side-chain aromatics	Others	AGO-ANT	reliable	12.5022	-11.0209	0.740618	Strong	AGO-ANT	FC1(F)C(F)(F)C(C(C1(c1ccc(cc1)O)c1ccc(cc1)O)(F)F)(F)F	8	0
DTXSID90896555	FC(F)(F)C(F)(F)C(F)(F)OC(F)(C(F)(F)F)C(F)(F)OC(F)(C(=O)NC1=CC=CC=C1)C(F)(F)F	2,3,3,3-Tetrafluoro-2-[1,1,2,3,3,3-hexafluoro-2-(heptafluoropropoxy)propoxy]-N-phenylpropanamide	178167-74-3	-8.552	-42.5172	0.835248	0.164752	act.	reliable	0.818158	0.181842	act.	reliable	OTHER_PFAS	Side-chain aromatics	Others	AGO-ANT	reliable	-19.2312	-10.9849	-15.108	Weak	AGO-ANT	O=C(C(C(F)(F)F)(OC(C(C(F)(F)F)(OC(C(C(F)(F)F)(F)F)(F)F)F)(F)F)F)Nc1ccccc1	4	3
DTXSID60880128	CCC(Oc1c(cc(cc1)C(C)(C)CC)C(C)(C)CC)C(=O)Nc1cc(O)c(NC(=O)C(F)(F)C(F)(F)C(F)(F)F)cc1	4'-[2-(2,4-Di-tert-pentylphenoxy)butyramido]perfluoro-2'-hydroxybutyranilide	346-10-1	-8.781	-73.938	0.761266	0.238734	act.	reliable	0.965908	0.034092	act.	reliable	OTHER_PFAS	Side-chain aromatics	Others	AGO-ANT	reliable	-17.0684	54.7985	18.865	Strong	AGO-ANT	CCC(C(=O)Nc1ccc(c(c1)O)NC(=O)C(C(C(F)(F)F)(F)F)(F)F)Oc1ccc(cc1C(CC)(C)C)C(CC)(C)C	2	1
DTXSID80896185	FC(F)(F)C(F)(F)C(F)(F)C(F)(F)C(F)(F)C(F)(F)C(F)(F)C(F)(F)C(F)(F)C(F)(F)CCOC(=O)NC1=CC=CC=C1	3,3,4,4,5,5,6,6,7,7,8,8,9,9,10,10,11,11,12,12,12-Henicosafluorododecyl phenylcarbamate	305849-13-2	-9.479	-60.0704	0.761266	0.238734	act.	reliable	0.658077	0.341923	act.	reliable	OTHER_PFAS	Side-chain aromatics	Others	AGO-ANT	reliable	-10.4762	25.7649	7.64437	Strong	AGO-ANT	O=C(Nc1ccccc1)OCCC(C(C(C(C(C(C(C(C(C(F)(F)F)(F)F)(F)F)(F)F)(F)F)(F)F)(F)F)(F)F)(F)F)(F)F	7	5
DTXSID30897041	FC(F)(F)C(F)(F)C(F)(F)\C(\C=N\NC1=CC=CC=C1)=N\NC1=CC=CC=C1	(Perfluoropropyl)-2-(2-phenylhydrazinylidene)ethanal phenylhydrazone	57912-15-9	-10.641	-53.4755	0.835248	0.164752	act.	reliable	0.880678	0.119322	act.	reliable	OTHER_PFAS	Side-chain aromatics	Others	AGO-ANT	reliable	0.498281	11.9577	6.22797	Strong	AGO-ANT	FC(C(C(=NNc1ccccc1)C=NNc1ccccc1)(F)F)(C(F)(F)F)F	0	5
DTXSID40897476	[H]C(CCCCCCCC[C@]1([H])CC2=CC(O)=CC=C2[C@@]2([H])CC[C@]3(C)C(=O)CC[C@@]3([H])[C@]12[H])(CCCC(F)(F)C(F)(F)C(F)(F)C(F)(F)F)C(O)=O	(Î±R,7Î±)-3-Hydroxy-Î±-((perfluorobutyl)propyl)-17-oxo-estra-1,3,5(10)-triene-7-decanoic acid	615563-01-4	-13.816	-83.3342	0.965831	0.0341694	act.	reliable	0.974286	0.0257138	act.	reliable	OTHER_PFAS	Side-chain aromatics	Others	AGO-ANT	reliable	30.4844	74.4706	52.4775	Strong	AGO-ANT	Oc1ccc2c(c1)CC(C1C2CCC2(C1CCC2=O)C)CCCCCCCCC(C(=O)O)CCCC(C(C(C(F)(F)F)(F)F)(F)F)(F)F	5	5
DTXSID60893551	[H][C@@]12CC[C@@](O)(C(F)(F)C(F)(F)F)[C@@]1(C)C[C@]([H])(C1=CC=C(C=C1)C(C)=O)C1=C3CCC(=O)C=C3CC[C@@]21[H]	Lonaprisan	211254-73-8	-11.851	-70.6834	0.6709	0.3291	act.	reliable	0.965908	0.034092	act.	reliable	OTHER_PFAS	Steriod-Backbone	Steriod-Backbone	AGO-ANT	reliable	11.9261	47.9846	29.9553	Strong	AGO-ANT	O=C1CCC2=C3C(CC4(C(C3CCC2=C1)CCC4(O)C(C(F)(F)F)(F)F)C)c1ccc(cc1)C(=O)C	2	4
DTXSID00883911	CCCCC(OC1=C(C=C(C=C1)C(C)(C)CC)C(C)(C)CC)C(=O)NC1=CC=C(NC(=O)C(F)(F)C(F)(F)C(F)(F)F)C(O)=C1	Hexanamide, 2-[2,4-bis(1,1-dimethylpropyl)phenoxy]-N-[4-[(2,2,3,3,4,4,4-heptafluoro-1-oxobutyl)amino]-3-hydroxyphenyl]-	2923-93-5	-7.467	-82.9138	0.674291	0.325709	act.	reliable	0.965908	0.034092	act.	reliable	OTHER_PFAS	Side-chain aromatics	Others	AGO-ANT	reliable	-29.4784	73.5904	22.056	Strong	AGO-ANT	CCCCC(C(=O)Nc1ccc(c(c1)O)NC(=O)C(C(C(F)(F)F)(F)F)(F)F)Oc1ccc(cc1C(CC)(C)C)C(CC)(C)C	2	1
DTXSID70896457	CC1=CC(=CC(C)=C1NC(=O)C1=CC=C(F)C(NC(=O)C2=CC=C(F)C=C2F)=C1)C(F)(C(F)(F)F)C(F)(F)F	2,4-Difluoro-N-(2-fluoro-5-{[4-(1,1,1,2,3,3,3-heptafluoropropan-2-yl)-2,6-dimethylphenyl]carbamoyl}phenyl)benzamide	862133-29-7	-10.171	-63.6824	0.6709	0.3291	act.	reliable	0.793408	0.206592	act.	reliable	OTHER_PFAS	Side-chain aromatics	Others	AGO-ANT	reliable	-3.94061	33.3271	14.6932	Strong	AGO-ANT	Fc1ccc(c(c1)F)C(=O)Nc1cc(ccc1F)C(=O)Nc1c(C)cc(cc1C)C(C(F)(F)F)(C(F)(F)F)F	1	5
DTXSID60774058	OC1=CC=C(SC(F)(F)C(F)(F)C(F)(F)C(F)(F)C(F)(F)C(F)(F)C(F)(F)C(F)(F)C(F)(F)C(F)(F)C(F)(F)C(F)(F)F)C=C1	4-[(Pentacosafluorododecyl)sulfanyl]phenol	189196-62-1	-10.841	-57.5827	0.907445	0.0925546	act.	reliable	0.613474	0.386526	act.	reliable	OTHER_PFAS	Side-chain aromatics	Others	AGO-ANT	reliable	2.38717	20.5566	11.4719	Strong	AGO-ANT	Oc1ccc(cc1)SC(C(C(C(C(C(C(C(C(C(C(C(F)(F)F)(F)F)(F)F)(F)F)(F)F)(F)F)(F)F)(F)F)(F)F)(F)F)(F)F)(F)F	3	8
DTXSID70226013	CC(=O)NC1=C(Cl)C=C(C=C1)C1=CC(Cl)=C(NC(=O)C(F)(F)C(F)(F)C(F)(F)F)C=C1	Butanamide, N-(4'-(acetylamino)-3,3'-dichloro(1,1'-biphenyl)-4-yl)-2,2,3,3,4,4,4-heptafluoro-	75042-10-3	-10.261	-49.4252	0.761266	0.238734	act.	reliable	0.788784	0.211216	act.	reliable	OTHER_PFAS	Side-chain aromatics	Others	AGO-ANT	reliable	-3.09061	3.47785	0.19362	Strong	AGO-ANT	CC(=O)Nc1ccc(cc1Cl)c1ccc(c(c1)Cl)NC(=O)C(C(C(F)(F)F)(F)F)(F)F	7	8
DTXSID70231581	FC(F)(F)C(F)(F)C(F)(F)C(=O)NC1=CC2=C(C=C1)C1=C(C2)C=CC=C1OC(=O)C(F)(F)C(F)(F)C(F)(F)F	(7-(2,2,3,3,4,4,4-heptafluorobutanoylamino)-9H-fluoren-4-yl) 2,2,3,3,4,4,4-heptafluorobutanoate	82137-36-8	-10.322	-59.6898	0.835248	0.164752	act.	reliable	0.63015	0.36985	act.	reliable	OTHER_PFAS	Side-chain aromatics	PACF-based substances	AGO-ANT	reliable	-2.5145	24.9681	11.2268	Strong	AGO-ANT	O=C(C(C(C(F)(F)F)(F)F)(F)F)Nc1ccc2c(c1)Cc1c2c(ccc1)OC(=O)C(C(C(F)(F)F)(F)F)(F)F	7	8
DTXSID1072559	CN(CCOC(=O)C=C)S(=O)(=O)CCC(F)(F)C(F)(F)C(F)(F)C(F)(F)C(F)(F)C(F)(F)C(F)(F)C(F)(F)C(F)(F)C(F)(F)C(F)(F)C(F)(F)C(F)(F)C(F)(F)C(F)(F)C(F)(F)F	2-[Methyl[(perfluorohexadecyl)ethylsulfonyl]amino]ethyl 2-propenoate	72276-08-5	-8.384	-57.6586	0.761266	0.238734	act.	reliable	0.541995	0.458005	inact.	reliable	OTHER_PFAS	Other aliphatics	Others	Agonist	reliable	-20.8178	20.7155	-0.0511593	Moderate	Agonist	C=CC(=O)OCCN(S(=O)(=O)CCC(C(C(C(C(C(C(C(C(C(C(C(C(C(C(C(F)(F)F)(F)F)(F)F)(F)F)(F)F)(F)F)(F)F)(F)F)(F)F)(F)F)(F)F)(F)F)(F)F)(F)F)(F)F)(F)F)C	1	3
DTXSID70772025	CN(C)C1=CC=C(C=C1)\N=N\C1=CC=C(C=C1)C(F)(F)C(F)(F)C(F)(F)F	4-{(E)-[4-(Heptafluoropropyl)phenyl]diazenyl}-N,N-dimethylaniline	144499-72-9	-9.52	-48.111	0.835248	0.164752	act.	reliable	0.2083	0.7917	inact.	reliable	OTHER_PFAS	Side-chain aromatics	Others	Agonist	reliable	-10.0889	0.726404	-4.68127	Moderate	Agonist	CN(c1ccc(cc1)N=Nc1ccc(cc1)C(C(C(F)(F)F)(F)F)(F)F)C	1	6
DTXSID3059975	CCN(CCOC(=O)C=C)S(=O)(=O)C(F)(F)C(F)(F)C(F)(F)C(F)(F)C(F)(F)C(F)(F)C(F)(F)C(F)(F)F	2-(N-Ethyl-N-(perfluorooctylsulfonyl)amino)ethyl acrylate	423-82-5	-8.301	-50.7854	0.700552	0.299448	act.	reliable	0.679654	0.320346	act.	reliable	COMMERICIAL_IMPORTANT	FASA based PFAA precursors	N-Alkyl FASACs	AGO-ANT	reliable	-21.6017	6.3256	-7.63806	Moderate	AGO-ANT	CCN(S(=O)(=O)C(C(C(C(C(C(C(C(F)(F)F)(F)F)(F)F)(F)F)(F)F)(F)F)(F)F)(F)F)CCOC(=O)C=C	1	3
DTXSID70896114	FC(F)(F)C(F)(F)C(F)(F)C(F)(F)C(F)(F)C(F)(F)C1=CC=C(S1)C1=CC=CS1	5-(Tridecafluorohexyl)-2,2'-bithiophene	327630-34-2	-9.367	-45.5725	0.602993	0.397007	act.	reliable	0.2083	0.7917	inact.	Unreliable	OTHER_PFAS	Side-chain aromatics	Others	Agonist	reliable	-11.5339	-4.58826	-8.0611	Moderate	Agonist	FC(C(C(C(C(F)(F)F)(F)F)(F)F)(F)F)(C(c1ccc(s1)c1cccs1)(F)F)F	1	6
DTXSID30896130	FC(F)(F)C(F)(F)C(F)(F)C1=C(N=C2C=CC=CC2=N1)C1=CC=CC=C1	2-(Heptafluoropropyl)-3-phenylquinoxaline	69492-70-2	-10.347	-45.4643	0.674291	0.325709	act.	reliable	0.344263	0.655737	inact.	reliable	OTHER_PFAS	Side-chain aromatics	Others	Agonist	reliable	-2.27838	-4.81479	-3.54659	Moderate	Agonist	FC(C(c1nc2ccccc2nc1c1ccccc1)(F)F)(C(F)(F)F)F	6	4
DTXSID1072557	CN(CCOC(=O)C=C)S(=O)(=O)CCC(F)(F)C(F)(F)C(F)(F)C(F)(F)C(F)(F)C(F)(F)C(F)(F)C(F)(F)C(F)(F)C(F)(F)C(F)(F)C(F)(F)F	2-[Methyl[(perfluorododecyl)ethylsulfonyl]amino]ethyl 2-propenoate	72276-06-3	-7.928	-61.9891	0.761266	0.238734	act.	reliable	0.541995	0.458005	inact.	reliable	OTHER_PFAS	Other aliphatics	Others	Agonist	reliable	-25.1245	29.7819	2.32873	Strong	Agonist	C=CC(=O)OCCN(S(=O)(=O)CCC(C(C(C(C(C(C(C(C(C(C(C(F)(F)F)(F)F)(F)F)(F)F)(F)F)(F)F)(F)F)(F)F)(F)F)(F)F)(F)F)(F)F)C	1	3
DTXSID4070376	CN(CCOC(=O)C=C)S(=O)(=O)CC(F)(F)C(F)(F)C(F)(F)C(F)(F)C(F)(F)C(F)(F)C(F)(F)C(F)(F)C(F)(F)C(F)(F)F	2-[N-(1,1-Dihydroperfluoroundecylsulfonyl)-N-methylamino]ethyl acrylate	66008-68-2	-9.286	-56.8046	0.633268	0.366732	act.	reliable	0.493895	0.506105	inact.	reliable	OTHER_PFAS	Other aliphatics	Others	Agonist	reliable	-12.2989	18.9275	3.3143	Strong	Agonist	C=CC(=O)OCCN(S(=O)(=O)CC(C(C(C(C(C(C(C(C(C(F)(F)F)(F)F)(F)F)(F)F)(F)F)(F)F)(F)F)(F)F)(F)F)(F)F)C	1	3
DTXSID00896223	FC(F)(F)C(F)(F)C(F)(F)C1=CC=C(NC(=O)C2=CC=CC=C2)C(=C1)C1=CC=CC=C1	N-[5-(Heptafluoropropyl)[1,1'-biphenyl]-2-yl]benzamide	748785-00-4	-10.245	-52.3644	0.731774	0.268226	act.	reliable	0.2083	0.7917	inact.	reliable	OTHER_PFAS	Side-chain aromatics	Others	Agonist	reliable	-3.24172	9.63143	3.19486	Strong	Agonist	O=C(c1ccccc1)Nc1ccc(cc1c1ccccc1)C(C(C(F)(F)F)(F)F)(F)F	0	5
DTXSID90896717	FC(F)(F)C(F)(F)C(F)(F)COP(=O)(C1=CC=CC=C1)C1=CC=CC=C1	2,2,3,3,4,4,4-Heptafluorobutyl diphenylphosphinate	55776-72-2	-10.359	-51.9322	0.725511	0.274489	act.	reliable	0.2083	0.7917	inact.	reliable	OTHER_PFAS	Side-chain aromatics	Others	Agonist	reliable	-2.16505	8.72657	3.28076	Strong	Agonist	FC(C(C(F)(F)F)(F)F)(COP(=O)(c1ccccc1)c1ccccc1)F	0	5
DTXSID9070375	CN(CCOC(=O)C=C)S(=O)(=O)CC(F)(F)C(F)(F)C(F)(F)C(F)(F)C(F)(F)C(F)(F)C(F)(F)C(F)(F)C(F)(F)C(F)(F)C(F)(F)C(F)(F)F	2-[N-(1,1-Dihydroperfluorotridecylsulfonyl)-N-methylamino]ethyl acrylate	66008-67-1	-9.537	-55.6814	0.633268	0.366732	act.	reliable	0.493895	0.506105	inact.	reliable	OTHER_PFAS	Other aliphatics	Others	Agonist	reliable	-9.92838	16.576	3.3238	Strong	Agonist	C=CC(=O)OCCN(S(=O)(=O)CC(C(C(C(C(C(C(C(C(C(C(C(F)(F)F)(F)F)(F)F)(F)F)(F)F)(F)F)(F)F)(F)F)(F)F)(F)F)(F)F)(F)F)C	1	3
DTXSID10240839	FC(F)(F)C(F)(C(F)(F)F)C(F)(F)C(F)(F)C(F)(F)C(F)(F)C(F)(F)C(F)(F)C(F)(F)C(F)(F)C(F)(F)C(F)(F)C(F)(F)C(F)(F)C(F)(F)C(F)(F)CCOC(=O)C=C	(Perfluoro-15-methylhexadecyl)ethyl acrylate	94158-63-1	-8.151	-57.2576	0.835248	0.164752	act.	reliable	0.2083	0.7917	inact.	reliable	OTHER_PFAS	Fluorotelomer PFAA precursors	n:2 FTACs	Agonist	reliable	-23.0184	19.876	-1.57121	Moderate	Agonist	C=CC(=O)OCCC(C(C(C(C(C(C(C(C(C(C(C(C(C(C(C(F)(F)F)(C(F)(F)F)F)(F)F)(F)F)(F)F)(F)F)(F)F)(F)F)(F)F)(F)F)(F)F)(F)F)(F)F)(F)F)(F)F)(F)F	7	5
DTXSID70464958	CC1=C(C2=CC=CC=C2S1)C1=C(C2=C(C)SC3=CC=CC=C23)C(F)(F)C(F)(F)C1(F)F	1,2-Bis[2-methylbenzo[b]thiophen-3-yl]-3,3,4,4,5,5-hexafluoro-1-cyclopentene	137814-07-4	-10.63	-54.0714	0.6709	0.3291	act.	reliable	0.344263	0.655737	inact.	reliable	OTHER_PFAS	Side-chain aromatics	Others	Agonist	reliable	0.394392	13.2052	6.79982	Strong	Agonist	Cc1sc2c(c1C1=C(c3c(C)sc4c3cccc4)C(C(C1(F)F)(F)F)(F)F)cccc2	8	0
DTXSID80238647	FC(F)(F)C(F)(C(F)(F)F)C(F)(F)C(F)(F)C(F)(F)C(F)(F)C(F)(F)C(F)(F)C(F)(F)C(F)(F)C(F)(F)C(F)(F)C(F)(F)C(F)(F)CCOC(=O)C=C	((Perfluoro-13-methyltetradecyl)ethyl) acrylate	91615-22-4	-10.003	-52.7417	0.835248	0.164752	act.	reliable	0.2083	0.7917	inact.	reliable	OTHER_PFAS	Fluorotelomer PFAA precursors	n:2 FTACs	Agonist	reliable	-5.52727	10.4214	2.44704	Strong	Agonist	C=CC(=O)OCCC(C(C(C(C(C(C(C(C(C(C(C(C(C(F)(F)F)(C(F)(F)F)F)(F)F)(F)F)(F)F)(F)F)(F)F)(F)F)(F)F)(F)F)(F)F)(F)F)(F)F)(F)F	7	5
DTXSID20724594	CC(C)(CCC(F)(F)C(F)(F)C(F)(F)C(F)(F)F)OC(=O)ON=C(C#N)C1=CC=CC=C1	[({[(5,5,6,6,7,7,8,8,8-Nonafluoro-2-methyloctan-2-yl)oxy]carbonyl}oxy)imino](phenyl)acetonitrile	892154-46-0	-8.758	-54.0218	0.700552	0.299448	act.	reliable	0.487266	0.512734	inact.	reliable	OTHER_PFAS	Side-chain aromatics	Others	Agonist	reliable	-17.2856	13.1014	-2.0921	Moderate	Agonist	N#CC(=NOC(=O)OC(CCC(C(C(C(F)(F)F)(F)F)(F)F)(F)F)(C)C)c1ccccc1	5	3
DTXSID80458207	FC(F)(F)C(F)(F)C(F)(F)C(F)(F)C(F)(F)C(F)(F)C(F)(F)C1=NC(=NO1)C1=CC=CC=C1	1,2,4-Oxadiazole, 5-(pentadecafluoroheptyl)-3-phenyl-	21733-14-2	-8.872	-47.5538	0.761266	0.238734	act.	reliable	0.344263	0.655737	inact.	reliable	OTHER_PFAS	Side-chain aromatics	Others	Agonist	reliable	-16.2089	-0.440164	-8.32455	Moderate	Agonist	FC(C(C(C(C(C(C(F)(F)F)(F)F)(F)F)(F)F)(F)F)(F)F)(c1onc(n1)c1ccccc1)F	1	6
DTXSID00516671	FC(F)(C(=O)C1=CC=CC=C1)C(F)(F)C(F)(F)C(F)(F)C(=O)C1=CC=CC=C1	2,2,3,3,4,4,5,5-Octafluoro-1,6-diphenylhexane-1,6-dione	2525-80-6	-9.885	-47.8567	0.731774	0.268226	act.	reliable	0.2083	0.7917	inact.	reliable	OTHER_PFAS	Side-chain aromatics	Others	Agonist	reliable	-6.64172	0.193995	-3.22386	Moderate	Agonist	O=C(C(C(C(C(C(=O)c1ccccc1)(F)F)(F)F)(F)F)(F)F)c1ccccc1	0	5
DTXSID20772898	FC(F)(Cl)C(F)(F)C(F)(F)C(F)(F)CC=CCCC(=O)C1=CC=CC=C1	10-Chloro-7,7,8,8,9,9,10,10-octafluoro-1-phenyldec-4-en-1-one	195147-90-1	-10.256	-45.6674	0.835248	0.164752	act.	reliable	0.2083	0.7917	inact.	reliable	OTHER_PFAS	Side-chain aromatics	Others	Agonist	reliable	-3.13783	-4.38958	-3.7637	Moderate	Agonist	O=C(c1ccccc1)CCC=CCC(C(C(C(Cl)(F)F)(F)F)(F)F)(F)F	0	5
DTXSID80371063	FC(F)(F)C(F)(F)C(F)(F)C(F)(F)C(F)(F)C(F)(F)C1=NN(C(=O)C2=CC=CC=C2)C(=C1)C(F)(F)C(F)(F)C(F)(F)C(F)(F)C(F)(F)C(F)(F)F	1-Benzoyl-3,5-bis(perfluorohexyl)pyrazole	230295-10-0	-8.77	-51.0309	0.602993	0.397007	act.	reliable	0.2083	0.7917	inact.	reliable	OTHER_PFAS	Side-chain aromatics	Others	Agonist	reliable	-17.1723	6.83958	-5.16634	Moderate	Agonist	O=C(n1nc(cc1C(C(C(C(C(C(F)(F)F)(F)F)(F)F)(F)F)(F)F)(F)F)C(C(C(C(C(C(F)(F)F)(F)F)(F)F)(F)F)(F)F)(F)F)c1ccccc1	9	5
DTXSID40896005	FC(F)(F)C(F)(F)C(F)(F)COP(=O)(OCC(F)(F)C(F)(F)C(F)(F)F)C1=CC=CC=C1	Bis(2,2,3,3,4,4,4-heptafluorobutyl) phenylphosphonate	31430-72-5	-8.753	-50.3113	0.63181	0.36819	act.	reliable	0.2083	0.7917	inact.	reliable	OTHER_PFAS	Side-chain aromatics	Others	Agonist	reliable	-17.3328	5.33301	-5.99991	Moderate	Agonist	FC(C(C(F)(F)F)(F)F)(COP(=O)(c1ccccc1)OCC(C(C(F)(F)F)(F)F)(F)F)F	0	5
DTXSID50846778	FC(F)(F)C(F)(F)C(F)(F)CNC(=O)C1=CC(NC(=O)C2=CC=CC=C2)=CC=C1	3-Benzamido-N-(2,2,3,3,4,4,4-heptafluorobutyl)benzamide	917920-92-4	-9.002	-48.8178	0.731774	0.268226	act.	reliable	0.344263	0.655737	inact.	reliable	OTHER_PFAS	Side-chain aromatics	Others	Agonist	reliable	-14.9812	2.20618	-6.38749	Moderate	Agonist	O=C(c1cccc(c1)NC(=O)c1ccccc1)NCC(C(C(F)(F)F)(F)F)(F)F	0	5
DTXSID0068523	CN(CCOC(=O)C=C)S(=O)(=O)CCC(F)(F)C(F)(F)C(F)(F)C(F)(F)C(F)(F)C(F)(F)F	2-[Methyl[(perfluorohexyl)ethylsulfonyl]amino]ethyl 2-propenoate	49859-70-3	-7.961	-52.9131	0.761266	0.238734	act.	reliable	0.541995	0.458005	inact.	reliable	OTHER_PFAS	Other aliphatics	Others	Agonist	reliable	-24.8128	10.7802	-7.01631	Moderate	Agonist	C=CC(=O)OCCN(S(=O)(=O)CCC(C(C(C(C(C(F)(F)F)(F)F)(F)F)(F)F)(F)F)(F)F)C	1	3
DTXSID60794635	OC(C=CC1=CC=CC=C1)C(F)(F)C(F)(F)C(F)(F)C(F)(F)C(F)(F)C(F)(F)F	4,4,5,5,6,6,7,7,8,8,9,9,9-Tridecafluoro-1-phenylnon-1-en-3-ol	64511-24-6	-9.706	-45.0097	0.725511	0.274489	act.	reliable	0.344263	0.655737	inact.	reliable	OTHER_PFAS	Side-chain aromatics	Others	Agonist	reliable	-8.33227	-5.76656	-7.04941	Moderate	Agonist	OC(C(C(C(C(C(C(F)(F)F)(F)F)(F)F)(F)F)(F)F)(F)F)C=Cc1ccccc1	3	8
DTXSID50382161	FC(F)(F)C(F)(F)C(F)(F)C(F)(F)C(F)(F)C(F)(F)C(=O)CC(=O)C1=CC=CC=C1	4,4,5,5,6,6,7,7,8,8,9,9,9-Tridecafluoro-1-phenylnonane-1,3-dione	99338-16-6	-9.209	-46.9574	0.807775	0.192225	act.	reliable	0.328435	0.671565	inact.	reliable	OTHER_PFAS	Side-chain aromatics	Others	Agonist	reliable	-13.0262	-1.6888	-7.35748	Moderate	Agonist	O=C(C(C(C(C(C(C(F)(F)F)(F)F)(F)F)(F)F)(F)F)(F)F)CC(=O)c1ccccc1	0	5
DTXSID00896228	FC(F)(F)C(F)(F)C(F)(F)C(F)(F)C(F)(F)C(F)(F)C1=NC(=NO1)C1=CC=CC=C1	3-Phenyl-5-(tridecafluorohexyl)-1,2,4-oxadiazole	146304-76-9	-9.289	-45.6717	0.761266	0.238734	act.	reliable	0.344263	0.655737	inact.	reliable	OTHER_PFAS	Side-chain aromatics	Others	Agonist	reliable	-12.2706	-4.38058	-8.32559	Moderate	Agonist	FC(C(C(C(C(C(F)(F)F)(F)F)(F)F)(F)F)(F)F)(c1onc(n1)c1ccccc1)F	1	6
DTXSID70558861	FC(F)(F)C(F)(F)C(F)(F)C(F)(F)C(F)(F)C(F)(F)C1=CC=CC2=CC=CC=C12	1-(Tridecafluorohexyl)naphthalene	93697-17-7	-9.409	-44.7514	0.63181	0.36819	act.	reliable	0.2083	0.7917	inact.	reliable	OTHER_PFAS	Side-chain aromatics	Others	Agonist	reliable	-11.1373	-6.30734	-8.7223	Moderate	Agonist	FC(C(C(C(C(C(F)(F)F)(F)F)(F)F)(F)F)(F)F)(c1cccc2c1cccc2)F	1	6
DTXSID80880423	CN(CCOC(=O)C=C)S(=O)(=O)CCC(F)(F)C(F)(F)C(F)(F)C(F)(F)C(F)(F)C(F)(F)C(F)(F)C(F)(F)F	2-(1-(Perfluorooctyl)-2-ethylsulfonylmethylamino)ethyl 2-propenoate	48077-95-8	-7.88	-50.914	0.761266	0.238734	act.	reliable	0.541995	0.458005	inact.	reliable	OTHER_PFAS	Other aliphatics	Others	Agonist	reliable	-25.5778	6.59484	-9.49149	Moderate	Agonist	C=CC(=O)OCCN(S(=O)(=O)CCC(C(C(C(C(C(C(C(F)(F)F)(F)F)(F)F)(F)F)(F)F)(F)F)(F)F)(F)F)C	1	3
DTXSID70718943	ONC(=O)C(F)(F)C(F)(F)C(F)(F)C(F)(F)C(F)(F)C(F)(F)C(=O)NC1=CC=CC=C1	2,2,3,3,4,4,5,5,6,6,7,7-Dodecafluoro-N~1~-hydroxy-N~8~-phenyloctanediamide	1308677-14-6	-8.518	-48.0187	0.63181	0.36819	act.	reliable	0.467181	0.532819	inact.	reliable	OTHER_PFAS	Side-chain aromatics	Others	Agonist	reliable	-19.5523	0.533163	-9.50955	Moderate	Agonist	ONC(=O)C(C(C(C(C(C(C(=O)Nc1ccccc1)(F)F)(F)F)(F)F)(F)F)(F)F)(F)F	0	5
DTXSID70896215	CCOC(=O)C(CCC(F)(F)C(F)(F)C(F)(F)C(F)(F)F)N=C(C1=CC=CC=C1)C1=CC=CC=C1	Ethyl 2-[(diphenylmethylidene)amino]-5,5,6,6,7,7,8,8,8-nonafluorooctanoate	125162-61-0	-10.564	-57.0959	0.602993	0.397007	act.	reliable	0.2083	0.7917	inact.	reliable	OTHER_PFAS	Side-chain aromatics	Others	Agonist	reliable	-0.228941	19.5374	9.65424	Strong	Agonist	CCOC(=O)C(N=C(c1ccccc1)c1ccccc1)CCC(C(C(C(F)(F)F)(F)F)(F)F)(F)F	0	5
DTXSID10896239	C\C(NNC(=O)C1=CC=CC=C1)=C\C(=O)C(F)(F)C(F)(F)C(F)(F)C(F)(F)C(F)(F)C(F)(F)C(F)(F)C(F)(F)F	N'-[(2Z)-5,5,6,6,7,7,8,8,9,9,10,10,11,11,12,12,12-Heptadecafluoro-4-oxododec-2-en-2-yl]benzohydrazide	203200-82-2	-9.564	-49.66	0.63181	0.36819	act.	reliable	0.477884	0.522116	inact.	reliable	OTHER_PFAS	Side-chain aromatics	Others	Agonist	reliable	-9.67338	3.96943	-2.85198	Moderate	Agonist	O=C(C(C(C(C(C(C(C(C(F)(F)F)(F)F)(F)F)(F)F)(F)F)(F)F)(F)F)(F)F)C=C(NNC(=O)c1ccccc1)C	5	4
DTXSID90893549	[Li+].[H]C([H])(OC(=O)CC(SCC([O-])=O)C(=O)OC([H])([H])C([H])([H])C(F)(F)C(F)(F)C(F)(F)C(F)(F)F)C([H])([H])C(F)(F)C(F)(F)C(F)(F)C(F)(F)F	Bis((perfluorobutyl)ethyl) 2-[(carboxymethyl)thio]butanedioate lithium salt	503534-33-6	-9.298	-63.418	0.637782	0.362218	act.	reliable	0.2083	0.7917	inact.	reliable	OTHER_PFAS	Other aliphatics	Ether based substances	Agonist	reliable	-12.1856	32.7735	10.294	Strong	Agonist	OC(=O)CSC(C(=O)OCCC(C(C(C(F)(F)F)(F)F)(F)F)(F)F)CC(=O)OCCC(C(C(C(F)(F)F)(F)F)(F)F)(F)F	7	5
DTXSID80320031	NC1=CC=CC=C1NC(=O)C(F)(F)C(F)(F)C(F)(F)C(=O)NC1=CC=CC=C1N	N,N'-bis(2-aminophenyl)-2,2,3,3,4,4-hexafluoropentanediamide	79834-53-0	-9.022	-51.3908	0.835248	0.164752	act.	reliable	0.2083	0.7917	inact.	reliable	OTHER_PFAS	Side-chain aromatics	Others	Agonist	reliable	-14.7923	7.59308	-3.5996	Moderate	Agonist	O=C(C(C(C(C(=O)Nc1ccccc1N)(F)F)(F)F)(F)F)Nc1ccccc1N	7	8
DTXSID80897495	C(C)(CCCC(F)(C(F)(F)F)C(F)(F)F)[C@H]1CC[C@H]2[C@@H]3CC=C4C[C@@H](O)CC[C@]4(C)[C@H]3CC[C@]12C	(3Î²)-25,26,26,26,27,27,27-Heptafluoro-cholest-5-en-3-ol	153463-21-9	-10.531	-60.586	0.892529	0.107471	act.	reliable	0.344263	0.655737	inact.	reliable	OTHER_PFAS	Steriod-Backbone	Steriod-Backbone	Agonist	reliable	-0.540608	26.8444	13.1519	Strong	Agonist	OC1CCC2(C(=CCC3C2CCC2(C3CCC2C(CCCC(C(F)(F)F)(C(F)(F)F)F)C)C)C1)C	7	2
DTXSID80198893	FC(F)(C1=NN=C(O1)C1=CC=CC=C1)C(F)(F)C(F)(F)C1=NN=C(O1)C1=CC=CC=C1	1,3-Bis(2-phenyl-1,3,4-oxadiazol-5-yl)perfluoropropane	5086-79-3	-10.373	-58.7347	0.63181	0.36819	act.	reliable	0.2083	0.7917	inact.	reliable	OTHER_PFAS	Side-chain aromatics	Others	Agonist	reliable	-2.03283	22.9685	10.4678	Strong	Agonist	FC(C(c1nnc(o1)c1ccccc1)(F)F)(C(c1nnc(o1)c1ccccc1)(F)F)F	6	4
DTXSID50200997	FC(F)(F)C(F)(C(F)(F)F)C(F)(F)C(F)(F)C(F)(F)C(F)(F)C(F)(F)C(F)(F)C(F)(F)C(F)(F)CCOC(=O)C=C	(Perfluoro-9-methyldecyl)ethyl acrylate	52956-81-7	-8.332	-43.2882	0.835248	0.164752	act.	reliable	0.2083	0.7917	inact.	reliable	OTHER_PFAS	Fluorotelomer PFAA precursors	n:2 FTACs	Agonist	reliable	-21.3089	-9.37073	-15.3398	Weak	Agonist	C=CC(=O)OCCC(C(C(C(C(C(C(C(C(C(F)(F)F)(C(F)(F)F)F)(F)F)(F)F)(F)F)(F)F)(F)F)(F)F)(F)F)(F)F	7	5
DTXSID50896258	FC(F)(F)C(F)(F)C(F)(F)C(=O)NC1=CC=CC2=C1C(=O)C1=CC=CC=C1C2=O	N-(9,10-Dioxo-9,10-dihydroanthracen-1-yl)-2,2,3,3,4,4,4-heptafluorobutanamide	162441-56-7	-8.731	-46.3773	0.835248	0.164752	act.	reliable	0.344263	0.655737	inact.	reliable	OTHER_PFAS	Side-chain aromatics	Others	Agonist	reliable	-17.5406	-2.90331	-10.222	Weak	Agonist	O=C(C(C(C(F)(F)F)(F)F)(F)F)Nc1cccc2c1C(=O)c1ccccc1C2=O	7	8
DTXSID70752180	FC(F)(F)C(F)(F)C(F)(F)C(F)(F)C(F)(F)C(F)(F)C(=O)C=CC1=CC=CC=C1	4,4,5,5,6,6,7,7,8,8,9,9,9-Tridecafluoro-1-phenylnon-1-en-3-one	89176-08-9	-9.331	-43.1523	0.761266	0.238734	act.	reliable	0.2083	0.7917	inact.	reliable	OTHER_PFAS	Side-chain aromatics	Others	Agonist	reliable	-11.8739	-9.65526	-10.7646	Weak	Agonist	O=C(C(C(C(C(C(C(F)(F)F)(F)F)(F)F)(F)F)(F)F)(F)F)C=Cc1ccccc1	0	5
DTXSID30602213	FC(F)(F)C(F)(F)C(F)(F)C(F)(F)C(F)(F)C(F)(F)C(F)(F)COC1=CSC=C1	3-[(2,2,3,3,4,4,5,5,6,6,7,7,8,8,8-Pentadecafluorooctyl)oxy]thiophene	142214-54-8	-8.93	-44.8352	0.761266	0.238734	act.	reliable	0.2083	0.7917	inact.	reliable	OTHER_PFAS	Side-chain aromatics	Others	Agonist	reliable	-15.6612	-6.13189	-10.8965	Weak	Agonist	FC(C(C(C(C(C(C(F)(F)F)(F)F)(F)F)(F)F)(F)F)(F)F)(COc1ccsc1)F	3	9
DTXSID80542670	COC(CC(=O)C1=CC=CC=C1)C(F)(F)C(F)(F)C(F)(F)C(F)(F)F	4,4,5,5,6,6,7,7,7-Nonafluoro-3-methoxy-1-phenylheptan-1-one	105602-77-5	-9.169	-43.4071	0.700552	0.299448	act.	reliable	0.344263	0.655737	inact.	reliable	OTHER_PFAS	Side-chain aromatics	Others	Agonist	reliable	-13.4039	-9.1218	-11.2629	Weak	Agonist	COC(C(C(C(C(F)(F)F)(F)F)(F)F)(F)F)CC(=O)c1ccccc1	0	5
DTXSID70827185	OC(=CC(=O)C(F)(F)C(F)(F)C(F)(F)F)C1=CC2=CC=CC=C2C=C1	4,4,5,5,6,6,6-Heptafluoro-1-hydroxy-1-(naphthalen-2-yl)hex-1-en-3-one	849798-42-1	-9.184	-42.3794	0.634013	0.365987	act.	reliable	0.344263	0.655737	inact.	reliable	OTHER_PFAS	Side-chain aromatics	Others	Agonist	reliable	-13.2623	-11.2734	-12.2678	Weak	Agonist	O=C(C(C(C(F)(F)F)(F)F)(F)F)C=C(c1ccc2c(c1)cccc2)O	0	5
DTXSID50896273	FC1=CC=C(C=C1F)C1=CSC(NC(=O)C(F)(F)C(F)(F)C(F)(F)F)=N1	N-[4-(3,4-Difluorophenyl)-1,3-thiazol-2-yl]-2,2,3,3,4,4,4-heptafluorobutanamide	299198-90-6	-8.601	-44.6096	0.761266	0.238734	act.	reliable	0.535404	0.464596	inact.	reliable	OTHER_PFAS	Side-chain aromatics	Others	Agonist	reliable	-18.7684	-6.60422	-12.6863	Weak	Agonist	O=C(C(C(C(F)(F)F)(F)F)(F)F)Nc1scc(n1)c1ccc(c(c1)F)F	7	8
DTXSID20881277	CN(CCOC(=O)C=C)S(=O)(=O)CC(F)(F)C(F)(F)C(F)(F)C(F)(F)C(F)(F)C(F)(F)C(F)(F)C(F)(F)C(F)(F)C(F)(F)C(F)(F)C(F)(F)C(F)(F)C(F)(F)F	2-(N-(1,1-dihydroperfluoropentadecylsulfonyl)-N-methylamino)ethyl acrylate	68758-55-4	-7.476	-49.6008	0.633268	0.366732	act.	reliable	0.493895	0.506105	inact.	reliable	OTHER_PFAS	Other aliphatics	Others	Agonist	reliable	-29.3934	3.84549	-12.7739	Weak	Agonist	C=CC(=O)OCCN(S(=O)(=O)CC(C(C(C(C(C(C(C(C(C(C(C(C(C(F)(F)F)(F)F)(F)F)(F)F)(F)F)(F)F)(F)F)(F)F)(F)F)(F)F)(F)F)(F)F)(F)F)(F)F)C	1	3
DTXSID60895712	FC(F)(F)C(F)(F)C(F)(F)C(F)(F)C(F)(F)C(F)(F)CCCCOC(=O)C=C	5,5,6,6,7,7,8,8,9,9,10,10,10-Tridecafluorodecyl prop-2-enoate	451456-30-7	-8.45	-43.9333	0.761266	0.238734	act.	reliable	0.344263	0.655737	inact.	reliable	OTHER_PFAS	Other aliphatics	Ether based substances	Agonist	reliable	-20.1945	-8.02013	-14.1073	Weak	Agonist	C=CC(=O)OCCCCC(C(C(C(C(C(F)(F)F)(F)F)(F)F)(F)F)(F)F)(F)F	1	3
DTXSID70880553	CN(CCOC(=O)C=C)S(=O)(=O)CC(F)(F)C(F)(F)C(F)(F)C(F)(F)C(F)(F)C(F)(F)C(F)(F)C(F)(F)F	2-(N-((Perfluorooctyl)methylsulfonyl)-N-methylamino)ethyl acrylate	66008-69-3	-7.946	-46.1856	0.633268	0.366732	act.	reliable	0.493895	0.506105	inact.	reliable	OTHER_PFAS	Other aliphatics	Others	Agonist	reliable	-24.9545	-3.30466	-14.1296	Weak	Agonist	C=CC(=O)OCCN(S(=O)(=O)CC(C(C(C(C(C(C(C(F)(F)F)(F)F)(F)F)(F)F)(F)F)(F)F)(F)F)(F)F)C	1	3
DTXSID9070377	CN(CCOC(=O)C=C)S(=O)(=O)CC(F)(F)C(F)(F)C(F)(F)C(F)(F)C(F)(F)C(F)(F)F	2-(Methyl((perfluorohexyl)methylsulfonyl)amino)ethyl 2-propenoate	66008-70-6	-8.201	-48.4379	0.636836	0.363164	act.	reliable	0.493895	0.506105	inact.	reliable	OTHER_PFAS	Other aliphatics	Others	Agonist	reliable	-22.5462	1.41081	-10.5677	Weak	Agonist	C=CC(=O)OCCN(S(=O)(=O)CC(C(C(C(C(C(F)(F)F)(F)F)(F)F)(F)F)(F)F)(F)F)C	1	3
DTXSID40896000	COC1=CC=C(C=C1)C(=O)CC(=O)C(F)(F)C(F)(F)C(F)(F)F	4,4,5,5,6,6,6-Heptafluoro-1-(4-methoxyphenyl)hexane-1,3-dione	515163-04-9	-8.322	-42.3715	0.807775	0.192225	act.	reliable	0.477884	0.522116	inact.	reliable	OTHER_PFAS	Side-chain aromatics	Others	Agonist	reliable	-21.4034	-11.29	-16.3467	Weak	Agonist	COc1ccc(cc1)C(=O)CC(=O)C(C(C(F)(F)F)(F)F)(F)F	7	4
DTXSID6067836	FC(F)(F)C(F)(F)C(F)(F)C(F)(F)C(F)(F)C(F)(F)C(F)(F)C(F)(F)C(F)(F)C(F)(F)C(F)(F)C(F)(F)C(F)(F)C(F)(F)CCOC(=O)C=C	1,1,2,2-Tetrahydroperfluorohexadecyl acrylate	34362-49-7	-9.231	-46.0168	0.761266	0.238734	act.	reliable	0.328435	0.671565	inact.	reliable	COMMERICIAL_IMPORTANT	Fluorotelomer PFAA precursors	n:2 FTACs	Agonist	reliable	-12.8184	-3.65807	-8.23822	Moderate	Agonist	C=CC(=O)OCCC(C(C(C(C(C(C(C(C(C(C(C(C(C(F)(F)F)(F)F)(F)F)(F)F)(F)F)(F)F)(F)F)(F)F)(F)F)(F)F)(F)F)(F)F)(F)F)(F)F	7	5
DTXSID70880957	CN(CCOC(=O)C=C)S(=O)(=O)CCC(F)(F)C(F)(F)C(F)(F)C(F)(F)C(F)(F)C(F)(F)C(F)(F)C(F)(F)C(F)(F)C(F)(F)F	(((Perfluorodecyl)ethylsulphonyl)methylamino)ethyl acrylate	72276-05-2	-8.971	-55.5602	0.761266	0.238734	act.	reliable	0.541995	0.458005	inact.	reliable	OTHER_PFAS	Other aliphatics	Others	Agonist	reliable	-15.2739	16.3222	0.524152	Strong	Agonist	C=CC(=O)OCCN(S(=O)(=O)CCC(C(C(C(C(C(C(C(C(C(F)(F)F)(F)F)(F)F)(F)F)(F)F)(F)F)(F)F)(F)F)(F)F)(F)F)C	1	3
DTXSID60897498	C(C)(CCCC(F)(C(F)(F)F)C(F)(F)F)[C@H]1CC[C@H]2[C@@H]3C(=O)C=C4C[C@@H](O)CC[C@]4(C)[C@H]3CC[C@]12C	(3Î²)-25,26,26,26,27,27,27-Heptafluoro-3-hydroxycholest-5-en-7-one	215094-37-4	-10.655	-62.0054	0.673674	0.326326	act.	reliable	0.493895	0.506105	inact.	reliable	OTHER_PFAS	Steriod-Backbone	Steriod-Backbone	Agonist	reliable	0.630503	29.8161	15.2233	Strong	Agonist	OC1CCC2(C(=CC(=O)C3C2CCC2(C3CCC2C(CCCC(C(F)(F)F)(C(F)(F)F)F)C)C)C1)C	7	2
DTXSID00194615	FC(F)C(F)(F)C(F)(F)C(F)(F)C(F)(F)C(F)(F)C(F)(F)C(F)(F)COC(=O)C=C	1H,1H,9H-Perfluorononyl acrylate	4180-26-1	-7.643	-41.8743	0.764212	0.235788	act.	reliable	0.2083	0.7917	inact.	reliable	OTHER_PFAS	Other aliphatics	Ether based substances	Agonist	reliable	-27.8161	-12.3309	-20.0735	Weak	Agonist	C=CC(=O)OCC(C(C(C(C(C(C(C(F)F)(F)F)(F)F)(F)F)(F)F)(F)F)(F)F)(F)F	3	0
DTXSID70464615	OC1=CC=C(SCCC(F)(F)C(F)(F)C(F)(F)C(F)(F)C(F)(F)C(F)(F)C(F)(F)C(F)(F)F)C=C1	4-(1H,1H,2H,2H-Perfluorodecylthio)phenol	142623-70-9	-10.532	-51.4597	0.937895	0.0621049	act.	reliable	0.460585	0.539415	inact.	reliable	OTHER_PFAS	Side-chain aromatics	Others	Agonist	reliable	-0.531163	7.73733	3.60308	Strong	Agonist	FC(C(C(C(C(C(C(C(F)(F)F)(F)F)(F)F)(F)F)(F)F)(F)F)(F)F)(CCSc1ccc(cc1)O)F	3	9
DTXSID10895707	FC(F)(F)C(F)(F)C(F)(F)C(F)(F)C(F)(F)C(F)(F)CCCOC(=O)C=C	4,4,5,5,6,6,7,7,8,8,9,9,9-Tridecafluorononyl prop-2-enoate	216389-85-4	-7.862	-41.5745	0.761266	0.238734	act.	reliable	0.493895	0.506105	inact.	reliable	OTHER_PFAS	Other aliphatics	Ether based substances	Agonist	reliable	-25.7478	-12.9586	-19.3532	Weak	Agonist	C=CC(=O)OCCCC(C(C(C(C(C(F)(F)F)(F)F)(F)F)(F)F)(F)F)(F)F	7	5
DTXSID00880223	FC(F)(F)C(F)(C(F)(F)F)C(F)(F)C(F)(F)C(F)(F)C(F)(F)C(F)(F)C(F)(F)CCOC(=O)C=C	3,3,4,4,5,5,6,6,7,7,8,8,9,10,10,10-Hexadecafluoro-9-(trifluoromethyl)decyl acrylate	15577-26-1	-8.09	-42.2152	0.835248	0.164752	act.	reliable	0.2083	0.7917	inact.	reliable	OTHER_PFAS	Fluorotelomer PFAA precursors	n:2 FTACs	Agonist	reliable	-23.5945	-11.6172	-17.6058	Weak	Agonist	C=CC(=O)OCCC(C(C(C(C(C(C(C(F)(F)F)(C(F)(F)F)F)(F)F)(F)F)(F)F)(F)F)(F)F)(F)F	7	5
DTXSID3059921	OC(=O)C(F)(F)C(F)(F)C(F)(F)C(F)(F)C(F)(F)C(F)(F)C(F)(F)C(F)(F)C(F)(F)C(F)(F)C(F)(F)C(F)(F)C(F)(F)F	Perfluorotetradecanoic acid	376-06-7	-8.747	-46.9552	0.296709	0.703291	inact.	reliable	0.813959	0.186041	act.	reliable	CAL_EPA	PFAAs	PFCAs	Antagonist	reliable	-17.3895	-1.69341	-9.54145	Moderate	Antagonist	OC(=O)C(C(C(C(C(C(C(C(C(C(C(C(C(F)(F)F)(F)F)(F)F)(F)F)(F)F)(F)F)(F)F)(F)F)(F)F)(F)F)(F)F)(F)F)(F)F	3	8
DTXSID90895962	FC(F)(F)C(F)(F)C(F)(F)C(F)(F)C(=O)CC(=O)C1=CC=CC=C1	4,4,5,5,6,6,7,7,7-Nonafluoro-1-phenylheptane-1,3-dione	168920-97-6	-7.684	-41.691	0.835248	0.164752	act.	reliable	0.2083	0.7917	inact.	reliable	OTHER_PFAS	Side-chain aromatics	Others	Agonist	reliable	-27.4289	-12.7147	-20.0718	Weak	Agonist	O=C(C(C(C(C(F)(F)F)(F)F)(F)F)(F)F)CC(=O)c1ccccc1	0	5
DTXSID80827555	CCCC(OP(=O)(OC1=CC=CC=C1)OC1=CC=CC=C1)C1=CC=C(C=C1)C(F)(F)C(F)(F)C(F)(F)C(F)(F)F	1-[4-(Nonafluorobutyl)phenyl]butyl diphenyl phosphate	846543-02-0	-11.269	-60.072	0.700552	0.299448	act.	reliable	0.535404	0.464596	inact.	reliable	OTHER_PFAS	Side-chain aromatics	Others	Agonist	reliable	6.42939	25.7683	16.0988	Strong	Agonist	CCCC(c1ccc(cc1)C(C(C(C(F)(F)F)(F)F)(F)F)(F)F)OP(=O)(Oc1ccccc1)Oc1ccccc1	1	2
DTXSID10897488	CC1=CC=C(C=C1)S(O)(=O)=O.CCN1C(C)[NH+](CC)C2=C1C=CC(=C2)S(=O)(=O)C(F)(F)C(F)(F)C(F)(F)C(F)(F)C(F)(F)C(F)(F)F	1,3-Diethyl-2-methyl-5-[(perfluorohexyl)sulfonyl]-1H-benzimidazolium 4-methylbenzenesulfonate	76848-68-5	-8.637	-57.3153	0.296709	0.703291	inact.	reliable	0.793408	0.206592	act.	reliable	OTHER_PFAS	Side-chain aromatics	PASF-based substances	Antagonist	reliable	-18.4284	19.9968	0.784192	Strong	Antagonist	CCN1c2cc(ccc2N(C1C)CC)S(=O)(=O)C(C(C(C(C(C(F)(F)F)(F)F)(F)F)(F)F)(F)F)(F)F	3	8
DTXSID20771664	FC(OC1=CC=C(C=C1)C(=O)NCC=C)=C(F)C(F)(F)C(F)(F)C(F)(F)C(F)(F)C(F)(F)C(F)(F)C(F)(F)F	4-[(1,2,3,3,4,4,5,5,6,6,7,7,8,8,9,9,9-Heptadecafluoronon-1-en-1-yl)oxy]-N-(prop-2-en-1-yl)benzamide	143906-91-6	-9.447	-53.4004	0.438127	0.561873	inact.	reliable	0.930362	0.0696377	act.	reliable	OTHER_PFAS	Side-chain aromatics	Others	Antagonist	reliable	-10.7784	11.8004	0.511023	Strong	Antagonist	C=CCNC(=O)c1ccc(cc1)OC(=C(C(C(C(C(C(C(C(F)(F)F)(F)F)(F)F)(F)F)(F)F)(F)F)(F)F)F)F	8	8
DTXSID40796596	FC(OC1=CC=CC=C1C(Cl)=O)=C(F)C(F)(F)C(F)(F)C(F)(F)C(F)(F)C(F)(F)C(F)(F)C(F)(F)F	2-[(1,2,3,3,4,4,5,5,6,6,7,7,8,8,9,9,9-Heptadecafluoronon-1-en-1-yl)oxy]benzoyl chloride	62751-26-2	-9.154	-51.5097	0.337299	0.662701	inact.	reliable	0.629811	0.370189	act.	reliable	OTHER_PFAS	Side-chain aromatics	Others	Antagonist	reliable	-13.5456	7.84201	-2.8518	Moderate	Antagonist	FC(=C(C(C(C(C(C(C(C(F)(F)F)(F)F)(F)F)(F)F)(F)F)(F)F)(F)F)F)Oc1ccccc1C(=O)Cl	8	8
DTXSID60893319	C[N+](C)(CCCNC(=O)C(F)(F)C(F)(F)C(F)(F)C(F)(F)C(F)(F)C(F)(F)C(F)(F)C(F)(F)C(F)(F)F)CCC([O-])=O	N-(2-Carboxyethyl)-N,N-dimethyl-3-[(perfluoro-1-oxodecyl)amino]propanaminium	113933-98-5	-9.356	-53.5594	0.438127	0.561873	inact.	reliable	0.646189	0.353811	act.	reliable	OTHER_PFAS	Other aliphatics	Amide based substances	Antagonist	reliable	-11.6378	12.1333	0.247744	Strong	Antagonist	O=C(C(C(C(C(C(C(C(C(C(F)(F)F)(F)F)(F)F)(F)F)(F)F)(F)F)(F)F)(F)F)(F)F)NCCC[N+](CCC(=O)[O-])(C)C	6	9
DTXSID60896623	OC(=O)C(F)(F)C(F)(F)C(F)(F)C(F)(F)C(F)(F)C(F)(F)C(F)(F)C(F)(F)C(F)(F)C(F)(F)C(F)(F)C(F)(F)C(F)(F)C(F)(F)C(F)(F)C(F)(F)F	Perfluoroheptadecanoic acid	57475-95-3	-8.78	-53.0554	0.296709	0.703291	inact.	reliable	0.813959	0.186041	act.	reliable	OTHER_PFAS	PFAAs	PFCAs	Antagonist	reliable	-17.0778	11.0781	-2.99985	Moderate	Antagonist	OC(=O)C(C(C(C(C(C(C(C(C(C(C(C(C(C(C(C(F)(F)F)(F)F)(F)F)(F)F)(F)F)(F)F)(F)F)(F)F)(F)F)(F)F)(F)F)(F)F)(F)F)(F)F)(F)F)(F)F	3	8
DTXSID30896175	FC1=CC(NC(=O)C(F)(F)C(F)(F)C(F)(F)C(F)(F)C(F)(F)C(F)(F)C(F)(F)C(F)(F)F)=CC=C1	2,2,3,3,4,4,5,5,6,6,7,7,8,8,9,9,9-Heptadecafluoro-N-(3-fluorophenyl)nonanamide	541514-85-6	-8.779	-47.4809	0.439455	0.560545	inact.	reliable	0.930362	0.0696377	act.	reliable	OTHER_PFAS	Side-chain aromatics	Others	Antagonist	reliable	-17.0873	-0.592789	-8.84003	Moderate	Antagonist	Fc1cccc(c1)NC(=O)C(C(C(C(C(C(C(C(F)(F)F)(F)F)(F)F)(F)F)(F)F)(F)F)(F)F)(F)F	3	8
DTXSID80800383	FC(F)(F)C(F)(F)C(F)(F)C(F)(F)C(F)(F)C(F)(F)C(F)(F)C(F)(F)C1=CC=C(OC(=O)C=C)C=C1	4-(Heptadecafluorooctyl)phenyl prop-2-enoate	649721-89-1	-8.935	-46.2455	0.595386	0.404614	inact.	reliable	0.658077	0.341923	act.	reliable	OTHER_PFAS	Side-chain aromatics	Others	Antagonist	reliable	-15.6139	-3.17925	-9.39659	Moderate	Antagonist	C=CC(=O)Oc1ccc(cc1)C(C(C(C(C(C(C(C(F)(F)F)(F)F)(F)F)(F)F)(F)F)(F)F)(F)F)(F)F	1	6
DTXSID60529606	[O-][N+](=O)CC(CS(=O)(=O)C(F)(F)C(F)(F)C(F)(F)C(F)(F)C(F)(F)C(F)(F)F)C1=CC=CS1	2-[1-Nitro-3-(1,1,2,2,3,3,4,4,5,5,6,6,6-tridecafluorohexane-1-sulfonyl)propan-2-yl]thiophene	89863-55-8	-9.126	-51.9594	0.333867	0.666133	inact.	reliable	0.679654	0.320346	act.	reliable	OTHER_PFAS	Side-chain aromatics	PASF-based substances	Antagonist	reliable	-13.81	8.78351	-2.51327	Moderate	Antagonist	[O-][N+](=O)CC(c1cccs1)CS(=O)(=O)C(C(C(C(C(C(F)(F)F)(F)F)(F)F)(F)F)(F)F)(F)F	6	5
DTXSID8071302	CN(CCCCOC(=O)C=C)S(=O)(=O)C(F)(F)C(F)(F)C(F)(F)C(F)(F)C(F)(F)C(F)(F)F	2-Propenoic acid, 4-[methyl[(tridecafluorohexyl)sulfonyl]amino]butyl ester	68227-98-5	-8.696	-48.8599	0.296709	0.703291	inact.	reliable	0.679654	0.320346	act.	reliable	OTHER_PFAS	Other aliphatics	PASF-based substances	Antagonist	reliable	-17.8712	2.29432	-7.78842	Moderate	Antagonist	C=CC(=O)OCCCCN(S(=O)(=O)C(C(C(C(C(C(F)(F)F)(F)F)(F)F)(F)F)(F)F)(F)F)C	1	3
DTXSID10896193	CC1=CC=C(C=NNC(=O)C(F)(F)C(F)(F)C(F)(F)C(F)(F)C(F)(F)C(F)(F)F)C=C1	2,2,3,3,4,4,5,5,6,6,7,7,7-Tridecafluoro-N'-[(4-methylphenyl)methylidene]heptanehydrazide	445258-02-6	-9.288	-44.5	0.296709	0.703291	inact.	reliable	0.613474	0.386526	act.	reliable	OTHER_PFAS	Side-chain aromatics	Others	Antagonist	reliable	-12.28	-6.83368	-9.55686	Moderate	Antagonist	O=C(C(C(C(C(C(C(F)(F)F)(F)F)(F)F)(F)F)(F)F)(F)F)NN=Cc1ccc(cc1)C	3	3
DTXSID40880181	CCCN(CCOC(=O)C=C)S(=O)(=O)C(F)(F)C(F)(F)C(F)(F)C(F)(F)C(F)(F)C(F)(F)C(F)(F)C(F)(F)F	Perfluorooctylsulfonylpropylaminoethyl acrylate	2357-60-0	-8.914	-53.6105	0.554848	0.445152	inact.	reliable	0.679654	0.320346	act.	reliable	OTHER_PFAS	FASA based PFAA precursors	N-Alkyl FASACs	Antagonist	reliable	-15.8123	12.2403	-1.78598	Moderate	Antagonist	CCCN(S(=O)(=O)C(C(C(C(C(C(C(C(F)(F)F)(F)F)(F)F)(F)F)(F)F)(F)F)(F)F)(F)F)CCOC(=O)C=C	1	3
DTXSID80896261	COC1=C2OC=CC2=C(OC)C2=C1OC(=CC2=O)C(F)(F)C(F)(F)C(F)(F)C(F)(F)F	4,9-Dimethoxy-7-(nonafluorobutyl)-5H-furo[3,2-g][1]benzopyran-5-one	376380-66-4	-9.633	-49.6956	0.296709	0.703291	inact.	reliable	0.679654	0.320346	act.	reliable	OTHER_PFAS	Side-chain aromatics	Others	Antagonist	reliable	-9.02171	4.04396	-2.48888	Moderate	Antagonist	COc1c2oc(cc(=O)c2c(c2c1occ2)OC)C(C(C(C(F)(F)F)(F)F)(F)F)(F)F	6	4
DTXSID7066300	OC(=O)C(F)(F)C(F)(F)C(F)(F)C(F)(F)C(F)(F)C(F)(F)C(F)(F)C(F)(F)C(F)(F)C(F)(F)C(F)(F)C(F)(C(F)(F)F)C(F)(F)F	Hexacosafluoro-13-(trifluoromethyl)myristic acid	18024-09-4	-8.62	-49.1659	0.296709	0.703291	inact.	reliable	0.701827	0.298173	act.	reliable	OTHER_PFAS	PFAAs	PFCAs	Antagonist	reliable	-18.5889	2.93497	-7.82698	Moderate	Antagonist	OC(=O)C(C(C(C(C(C(C(C(C(C(C(C(C(F)(F)F)(C(F)(F)F)F)(F)F)(F)F)(F)F)(F)F)(F)F)(F)F)(F)F)(F)F)(F)F)(F)F)(F)F	3	4
DTXSID00896243	OC1=CC(=NN1C1=CC=CC=C1)C(F)(F)C(F)(F)C(F)(F)C(F)(F)F	3-(Nonafluorobutyl)-1-phenyl-1H-pyrazol-5-ol	96146-02-0	-9.108	-45.2276	0.296709	0.703291	inact.	reliable	0.63631	0.36369	act.	reliable	OTHER_PFAS	Side-chain aromatics	Others	Antagonist	reliable	-13.98	-5.31035	-9.6452	Moderate	Antagonist	FC(C(C(C(F)(F)F)(F)F)(F)F)(c1cc(n(n1)c1ccccc1)O)F	6	4
DTXSID00880208	C[N+](C)(CCCNC(=O)C(F)(F)C(F)(F)C(F)(F)C(F)(F)C(F)(F)C(F)(F)C(F)(F)F)CCC([O-])=O	(2-Carboxyethyl)dimethyl[3-(perfluorooctanamido)propyl]ammonium	5158-52-1	-9.631	-52.0332	0.438127	0.561873	inact.	reliable	0.646189	0.353811	act.	reliable	OTHER_PFAS	Other aliphatics	Amide based substances	Antagonist	reliable	-9.0406	8.93802	-0.051291	Moderate	Antagonist	O=C(C(C(C(C(C(C(C(F)(F)F)(F)F)(F)F)(F)F)(F)F)(F)F)(F)F)NCCC[N+](CCC(=O)[O-])(C)C	6	9
DTXSID10896451	CC1=CC(=CC(C)=C1NC(=O)C1=CC=CC(NC(=O)C2=CC=C(F)C=C2F)=C1)C(F)(C(F)(F)F)C(F)(F)F	2,4-Difluoro-N-(3-{[4-(1,1,1,2,3,3,3-heptafluoropropan-2-yl)-2,6-dimethylphenyl]carbamoyl}phenyl)benzamide	862130-66-3	-8.482	-58.4153	0.520641	0.479359	inact.	reliable	0.908056	0.0919442	act.	reliable	OTHER_PFAS	Side-chain aromatics	Others	Antagonist	reliable	-19.8923	22.2997	1.20374	Strong	Antagonist	Fc1ccc(c(c1)F)C(=O)Nc1cccc(c1)C(=O)Nc1c(C)cc(cc1C)C(C(F)(F)F)(C(F)(F)F)F	1	5
DTXSID90697584	FC(F)(F)CCC(F)(F)C(F)(F)C(F)(F)C(F)(F)C(F)(F)C(F)(F)C(F)(F)C1=CC=C(Br)C=C1	1-Bromo-4-(1,1,2,2,3,3,4,4,5,5,6,6,7,7,10,10,10-heptadecafluorodecyl)benzene	195324-88-0	-10.061	-49.7154	0.293506	0.706494	inact.	reliable	0.646189	0.353811	act.	reliable	OTHER_PFAS	Side-chain aromatics	Others	Antagonist	reliable	-4.97949	4.08542	-0.447039	Moderate	Antagonist	Brc1ccc(cc1)C(C(C(C(C(C(C(CCC(F)(F)F)(F)F)(F)F)(F)F)(F)F)(F)F)(F)F)(F)F	1	6
DTXSID70895980	OC1=CC=CC(CCCCCC(F)(F)C(F)(F)C(F)(F)C(F)(F)C(F)(F)C(F)(F)F)=C1O	3-(6,6,7,7,8,8,9,9,10,10,11,11,11-Tridecafluoroundecyl)benzene-1,2-diol	131545-70-5	-10.457	-45.0478	0.439455	0.560545	inact.	reliable	0.908056	0.0919442	act.	reliable	OTHER_PFAS	Side-chain aromatics	Others	Antagonist	reliable	-1.2395	-5.68679	-3.46314	Moderate	Antagonist	Oc1cccc(c1O)CCCCCC(C(C(C(C(C(F)(F)F)(F)F)(F)F)(F)F)(F)F)(F)F	2	2
DTXSID80585047	OCC1=CC=C(OCCCC(F)(F)C(F)(F)C(F)(F)C(F)(F)C(F)(F)C(F)(F)C(F)(F)C(F)(F)F)C=C1	{4-[(4,4,5,5,6,6,7,7,8,8,9,9,10,10,11,11,11-Heptadecafluoroundecyl)oxy]phenyl}methanol	892155-69-0	-10.253	-50.7235	0.595386	0.404614	inact.	reliable	0.679654	0.320346	act.	reliable	OTHER_PFAS	Side-chain aromatics	Others	Antagonist	reliable	-3.16616	6.196	1.51492	Strong	Antagonist	OCc1ccc(cc1)OCCCC(C(C(C(C(C(C(C(F)(F)F)(F)F)(F)F)(F)F)(F)F)(F)F)(F)F)(F)F	3	9
DTXSID00896460	CC1=CC(=CC(C)=C1NC(=O)C1=C(F)C(NC(=O)C2=CC=C(F)C=C2Cl)=CC=C1)C(F)(C(F)(F)F)C(F)(F)F	3-(2-Chloro-4-fluorobenzamido)-2-fluoro-N-[4-(1,1,1,2,3,3,3-heptafluoropropan-2-yl)-2,6-dimethylphenyl]benzamide	862133-15-1	-9.127	-61.6454	0.337299	0.662701	inact.	reliable	0.793408	0.206592	act.	reliable	OTHER_PFAS	Side-chain aromatics	Others	Antagonist	reliable	-13.8006	29.0624	7.63088	Strong	Antagonist	Fc1ccc(c(c1)Cl)C(=O)Nc1cccc(c1F)C(=O)Nc1c(C)cc(cc1C)C(C(F)(F)F)(C(F)(F)F)F	1	5
DTXSID50696538	OCC1=CC=C(OCCCC(F)(F)C(F)(F)C(F)(F)C(F)(F)C(F)(F)C(F)(F)F)C=C1	{4-[(4,4,5,5,6,6,7,7,8,8,9,9,9-Tridecafluorononyl)oxy]phenyl}methanol	957206-65-4	-10.374	-50.8869	0.595386	0.404614	inact.	reliable	0.679654	0.320346	act.	reliable	OTHER_PFAS	Side-chain aromatics	Others	Antagonist	reliable	-2.02338	6.5381	2.25736	Strong	Antagonist	OCc1ccc(cc1)OCCCC(C(C(C(C(C(F)(F)F)(F)F)(F)F)(F)F)(F)F)(F)F	3	9
DTXSID00881331	[OH-].[Na+].C[N+](C)(CCO)CCCN(CC(O)CS([O-])(=O)=O)S(=O)(=O)C(F)(F)C(F)(F)C(F)(F)C(F)(F)C(F)(F)C(F)(F)C(F)(F)C(F)(F)F	3-((Perfluorooctylsulfonyl)-2-hydroxy-3-sulfopropylamino)-N-(2-hydroxyethyl)-N,N-dimethyl-1-propanaminium monosodium hydroxide	94133-91-2	-7.554	-74.4513	0.293506	0.706494	inact.	reliable	0.679654	0.320346	act.	reliable	OTHER_PFAS	Other aliphatics	PASF-based substances	Antagonist	reliable	-28.6567	55.8731	13.6082	Strong	Antagonist	OCC[N+](CCCN(S(=O)(=O)C(C(C(C(C(C(C(C(F)(F)F)(F)F)(F)F)(F)F)(F)F)(F)F)(F)F)(F)F)CC(CS(=O)(=O)[O-])O)(C)C	0	7
DTXSID00468500	COC1=CC=C(C=C1)C(Cl)(C1=CC=C(CCC(F)(F)C(F)(F)C(F)(F)C(F)(F)C(F)(F)C(F)(F)C(F)(F)C(F)(F)F)C=C1)C1=CC=C(OC)C=C1	1,1-Di-(4-methoxyphenyl)-1-[4-(1H,1H,2H,2H-perfluorodecyl)phenyl]methyl chloride	865758-36-7	-8.704	-68.436	0.595386	0.404614	inact.	reliable	0.793408	0.206592	act.	reliable	OTHER_PFAS	Side-chain aromatics	Others	Antagonist	reliable	-17.7956	43.2793	12.7419	Strong	Antagonist	COc1ccc(cc1)C(c1ccc(cc1)OC)(c1ccc(cc1)CCC(C(C(C(C(C(C(C(F)(F)F)(F)F)(F)F)(F)F)(F)F)(F)F)(F)F)(F)F)Cl	9	9
DTXSID70897565	CCCCC(Oc1c(cc(cc1)C(C)(C)CC)C(C)(C)CC)C(=O)Nc1cc(O)c(NC(=O)C(F)(F)C(F)(F)C(F)C(F)(F)F)cc1	2-[2,4-Bis(1,1-dimethylpropyl)phenoxy]-N-[3-hydroxy-4-[(octafluoro-1-oxopentyl)amino]phenyl]-hexanamide	83003-52-5	-9.015	-66.8054	0.337299	0.662701	inact.	reliable	0.971717	0.028283	act.	reliable	OTHER_PFAS	Side-chain aromatics	Others	Antagonist	reliable	-14.8584	39.8655	12.5035	Strong	Antagonist	CCCCC(C(=O)Nc1ccc(c(c1)O)NC(=O)C(C(C(C(F)(F)F)F)(F)F)(F)F)Oc1ccc(cc1C(CC)(C)C)C(CC)(C)C	2	1
DTXSID40178853	FC(F)(F)C(F)(F)C(F)(F)C(F)(F)C(F)(F)C(F)(F)C(F)(F)C(=O)NC1=CC=C(NC(=O)C(F)(F)C(F)(F)C(F)(F)C(F)(F)C(F)(F)C(F)(F)C(F)(F)F)C=C1	Octanamide, N,N'-(1,2-phenylene)bis(2,2,3,3,4,4,5,5,6,6,7,7,8,8,8-pentadecafluoro-	24151-81-3	-9.616	-63.2574	0.549489	0.450511	inact.	reliable	0.78718	0.21282	act.	reliable	OTHER_PFAS	Side-chain aromatics	Others	Antagonist	reliable	-9.18227	32.4373	11.6275	Strong	Antagonist	O=C(C(C(C(C(C(C(C(F)(F)F)(F)F)(F)F)(F)F)(F)F)(F)F)(F)F)Nc1ccc(cc1)NC(=O)C(C(C(C(C(C(C(F)(F)F)(F)F)(F)F)(F)F)(F)F)(F)F)(F)F	3	8
DTXSID30896453	CC1=CC(=CC(C)=C1NC(=O)C1=CC=CC(NC(=O)C2=CC=C(F)C=C2Cl)=C1)C(F)(C(F)(F)F)C(F)(F)F	2-Chloro-4-fluoro-N-(3-{[4-(1,1,1,2,3,3,3-heptafluoropropan-2-yl)-2,6-dimethylphenyl]carbamoyl}phenyl)benzamide	862130-87-8	-9.527	-63.2955	0.337299	0.662701	inact.	reliable	0.63015	0.36985	act.	reliable	OTHER_PFAS	Side-chain aromatics	Others	Antagonist	reliable	-10.0228	32.5171	11.2471	Strong	Antagonist	Fc1ccc(c(c1)Cl)C(=O)Nc1cccc(c1)C(=O)Nc1c(C)cc(cc1C)C(C(F)(F)F)(C(F)(F)F)F	1	5
DTXSID90880616	[K+].[H]N(C(=O)C1=C(C([O-])=O)C(Cl)=C(Cl)C(Cl)=C1Cl)C1=CC(OS(=O)(=O)C(F)(F)C(F)(F)C(F)(F)C(F)(F)F)=CC=C1	Potassium 6-(((3-(perfluorobutylsulphonyloxy)phenyl)amino)carbonyl)perchlorobenzoate	68568-54-7	-9.782	-61.7058	0.296709	0.703291	inact.	reliable	0.76002	0.23998	act.	reliable	OTHER_PFAS	Side-chain aromatics	PASF-based substances	Antagonist	reliable	-7.61449	29.1888	10.7872	Strong	Antagonist	O=C(c1c(Cl)c(Cl)c(c(c1C(=O)O)Cl)Cl)Nc1cccc(c1)OS(=O)(=O)C(C(C(C(F)(F)F)(F)F)(F)F)(F)F	0	1
DTXSID60896461	CC1=CC(=CC(C)=C1NC(=O)C1=C(F)C(NC(=O)C2=CC=C(Cl)C=C2F)=CC=C1)C(F)(C(F)(F)F)C(F)(F)F	3-(4-Chloro-2-fluorobenzamido)-2-fluoro-N-[4-(1,1,1,2,3,3,3-heptafluoropropan-2-yl)-2,6-dimethylphenyl]benzamide	862133-16-2	-8.612	-65.6589	0.374688	0.625312	inact.	reliable	0.76002	0.23998	act.	reliable	OTHER_PFAS	Side-chain aromatics	Others	Antagonist	reliable	-18.6645	37.4651	9.40032	Strong	Antagonist	Clc1ccc(c(c1)F)C(=O)Nc1cccc(c1F)C(=O)Nc1c(C)cc(cc1C)C(C(F)(F)F)(C(F)(F)F)F	1	5
DTXSID10881362	[I-].C[N+](C)(C)CCCNS(=O)(=O)C1=CC=C(OC(F)=C(F)C(F)(F)C(F)(F)C(F)(F)C(F)(F)C(F)(F)C(F)(F)C(F)(F)F)C=C1	3-[[[4-[(Heptadecafluorononenyl)oxy]phenyl]sulfonyl]amino]-N,N,N-trimethyl-1-propanaminium, iodide	59493-70-8	-9.365	-62.2581	0.293506	0.706494	inact.	reliable	0.930362	0.0696377	act.	reliable	OTHER_PFAS	Side-chain aromatics	Others	Antagonist	reliable	-11.5528	30.3451	9.39615	Strong	Antagonist	FC(=C(C(C(C(C(C(C(C(F)(F)F)(F)F)(F)F)(F)F)(F)F)(F)F)(F)F)F)Oc1ccc(cc1)S(=O)(=O)NCCC[N+](C)(C)C	8	8
DTXSID20896063	CCCCCCCCNC(=O)C(F)(F)C(F)(F)C(F)(F)C(F)(F)C(F)(F)C(F)(F)C(F)(F)C(F)(F)F	2,2,3,3,4,4,5,5,6,6,7,7,8,8,9,9,9-Heptadecafluoro-N-octylnonanamide	33496-55-8	-9.606	-60.144	0.296709	0.703291	inact.	reliable	0.7531	0.2469	act.	reliable	OTHER_PFAS	Other aliphatics	Polyfluorinated amidesÂ	Antagonist	reliable	-9.27671	25.919	8.32114	Strong	Antagonist	CCCCCCCCNC(=O)C(C(C(C(C(C(C(C(F)(F)F)(F)F)(F)F)(F)F)(F)F)(F)F)(F)F)(F)F	6	9
DTXSID90896095	CC1=CC=C(C=C1)S(=O)(=O)OCCC(F)(F)C(F)(F)C(F)(F)C(F)(F)C(F)(F)C(F)(F)C(F)(F)C(F)(F)F	3,3,4,4,5,5,6,6,7,7,8,8,9,9,10,10,10-Heptadecafluorodecyl 4-methylbenzene-1-sulfonate	113823-56-6	-8.595	-56.1968	0.333867	0.666133	inact.	reliable	0.679654	0.320346	act.	reliable	OTHER_PFAS	Side-chain aromatics	Others	Antagonist	reliable	-18.825	17.655	-0.585002	Moderate	Antagonist	FC(C(C(C(C(C(C(C(F)(F)F)(F)F)(F)F)(F)F)(F)F)(F)F)(F)F)(CCOS(=O)(=O)c1ccc(cc1)C)F	3	5
DTXSID4070378	CN(CCC[N+](C)(C)CCC([O-])=O)S(=O)(=O)CCC(F)(F)C(F)(F)C(F)(F)C(F)(F)C(F)(F)C(F)(F)F	N-(2-Carboxyethyl)-N,N-dimethyl-3-[methyl[(perfluorohexyl)ethylsulfonyl]amino]-1-propanaminium	66008-72-8	-9.629	-59.0034	0.484731	0.515269	inact.	reliable	0.679654	0.320346	act.	reliable	OTHER_PFAS	Other aliphatics	PASF-based substances	Antagonist	reliable	-9.05949	23.531	7.23576	Strong	Antagonist	[O-]C(=O)CC[N+](CCCN(S(=O)(=O)CCC(C(C(C(C(C(F)(F)F)(F)F)(F)F)(F)F)(F)F)(F)F)C)(C)C	7	3
DTXSID40454503	FC(F)(F)C(F)(F)C(F)(F)C(F)(F)C(F)(F)C(F)(F)C(F)(F)C(F)(F)CCC1=CC=C(COC(=O)ON2C(=O)CCC2=O)C=C1	1-[4-((Perfluorooctyl)ethyl)phenylmethoxycarbonyloxy]pyrrolidine-2,5-dione	556050-49-8	-9.342	-60.2053	0.337299	0.662701	inact.	reliable	0.658077	0.341923	act.	reliable	OTHER_PFAS	Side-chain aromatics	Others	Antagonist	reliable	-11.77	26.0473	7.13864	Strong	Antagonist	O=C(ON1C(=O)CCC1=O)OCc1ccc(cc1)CCC(C(C(C(C(C(C(C(F)(F)F)(F)F)(F)F)(F)F)(F)F)(F)F)(F)F)(F)F	7	0
DTXSID00896066	CCCCCCCCCCCCNC(=O)C(F)(F)C(F)(F)C(F)(F)C(F)(F)C(F)(F)C(F)(F)C(F)(F)F	N-Dodecyl-2,2,3,3,4,4,5,5,6,6,7,7,8,8,8-pentadecafluorooctanamide	37696-86-9	-8.901	-61.8193	0.296709	0.703291	inact.	reliable	0.7531	0.2469	act.	reliable	OTHER_PFAS	Other aliphatics	Polyfluorinated amidesÂ	Antagonist	reliable	-15.935	29.4264	6.7457	Strong	Antagonist	CCCCCCCCCCCCNC(=O)C(C(C(C(C(C(C(F)(F)F)(F)F)(F)F)(F)F)(F)F)(F)F)(F)F	6	9
DTXSID20824806	FC(F)(F)C(F)(F)C(F)(F)C(F)(F)C(F)(F)C(F)(F)C1=CC=C(C=C1)C(=O)OC1=CC=C(C=C1)C#N	4-Cyanophenyl 4-(tridecafluorohexyl)benzoate	74701-19-2	-9.673	-57.9237	0.484731	0.515269	inact.	reliable	0.793408	0.206592	act.	reliable	OTHER_PFAS	Side-chain aromatics	Others	Antagonist	reliable	-8.64394	21.2705	6.31329	Strong	Antagonist	N#Cc1ccc(cc1)OC(=O)c1ccc(cc1)C(C(C(C(C(C(F)(F)F)(F)F)(F)F)(F)F)(F)F)(F)F	1	6
DTXSID10409808	COC1=CC(=CC(OC)=C1)C(=O)NC(=S)NC1=CC=CC(=C1)C(F)(F)C(F)(F)OC(F)(F)C(F)(F)C(F)(F)OC(F)(F)F	STK252124	4550-62-3	-9.064	-60.0352	0.595386	0.404614	inact.	reliable	0.793408	0.206592	act.	reliable	OTHER_PFAS	Side-chain aromatics	Others	Antagonist	reliable	-14.3956	25.6912	5.64781	Strong	Antagonist	COc1cc(OC)cc(c1)C(=O)NC(=S)Nc1cccc(c1)C(C(OC(C(C(OC(F)(F)F)(F)F)(F)F)(F)F)(F)F)(F)F	3	1
DTXSID30896251	NS(=O)(=O)C1=CC=C(CNC(=O)C(F)(F)C(F)(F)C(F)(F)C(F)(F)C(F)(F)C(F)(F)C(F)(F)C(F)(F)F)C=C1	2,2,3,3,4,4,5,5,6,6,7,7,8,8,9,9,9-Heptadecafluoro-N-[(4-sulfamoylphenyl)methyl]nonanamide	316827-33-5	-9.716	-56.8595	0.296709	0.703291	inact.	reliable	0.880678	0.119322	act.	reliable	OTHER_PFAS	Side-chain aromatics	Others	Antagonist	reliable	-8.23783	19.0425	5.40233	Strong	Antagonist	O=C(C(C(C(C(C(C(C(C(F)(F)F)(F)F)(F)F)(F)F)(F)F)(F)F)(F)F)(F)F)NCc1ccc(cc1)S(=O)(=O)N	6	9
DTXSID3071301	CN(CCCCOC(=O)C=C)S(=O)(=O)C(F)(F)C(F)(F)C(F)(F)C(F)(F)C(F)(F)C(F)(F)C(F)(F)F	2-Propenoic acid, 4-[methyl[(pentadecafluoroheptyl)sulfonyl]amino]butyl ester	68227-97-4	-8.213	-63.5942	0.296709	0.703291	inact.	reliable	0.679654	0.320346	act.	reliable	OTHER_PFAS	Other aliphatics	PASF-based substances	Antagonist	reliable	-22.4328	33.1424	5.3548	Strong	Antagonist	C=CC(=O)OCCCCN(S(=O)(=O)C(C(C(C(C(C(C(F)(F)F)(F)F)(F)F)(F)F)(F)F)(F)F)(F)F)C	1	3
DTXSID60750736	FC(F)(F)C(F)(F)C(F)(F)C(F)(F)C(F)(F)C(F)(F)C(F)(F)C(F)(F)C(F)(F)C1=CC=C(C=C1)C(=O)OC1=CC=C(C=C1)C#N	4-Cyanophenyl 4-(nonadecafluorononyl)benzoate	88951-08-0	-7.573	-65.9669	0.484731	0.515269	inact.	reliable	0.793408	0.206592	act.	reliable	OTHER_PFAS	Side-chain aromatics	Others	Antagonist	reliable	-28.4773	38.11	4.81635	Strong	Antagonist	N#Cc1ccc(cc1)OC(=O)c1ccc(cc1)C(C(C(C(C(C(C(C(C(F)(F)F)(F)F)(F)F)(F)F)(F)F)(F)F)(F)F)(F)F)(F)F	1	6
DTXSID50806711	OCCOC(=O)C1=CC=C(OC(F)=C(F)C(F)(F)C(F)(F)C(F)(F)C(F)(F)C(F)(F)C(F)(F)C(F)(F)F)C=C1	2-Hydroxyethyl 4-[(1,2,3,3,4,4,5,5,6,6,7,7,8,8,9,9,9-heptadecafluoronon-1-en-1-yl)oxy]benzoate	62623-11-4	-10.688	-51.7973	0.595386	0.404614	inact.	reliable	0.7531	0.2469	act.	reliable	OTHER_PFAS	Side-chain aromatics	Others	Antagonist	reliable	0.942169	8.44413	4.69315	Strong	Antagonist	OCCOC(=O)c1ccc(cc1)OC(=C(C(C(C(C(C(C(C(F)(F)F)(F)F)(F)F)(F)F)(F)F)(F)F)(F)F)F)F	8	8
DTXSID30896458	CC1=CC(=CC(C)=C1NC(=O)C1=C(F)C(NC(=O)C2=CC=CC=C2)=CC=C1F)C(F)(C(F)(F)F)C(F)(F)F	3-Benzamido-2,6-difluoro-N-[4-(1,1,1,2,3,3,3-heptafluoropropan-2-yl)-2,6-dimethylphenyl]benzamide	862133-36-6	-8.611	-58.261	0.401464	0.598536	inact.	reliable	0.63015	0.36985	act.	reliable	OTHER_PFAS	Side-chain aromatics	Others	Antagonist	reliable	-18.6739	21.9767	1.65138	Strong	Antagonist	O=C(c1ccccc1)Nc1ccc(c(c1F)C(=O)Nc1c(C)cc(cc1C)C(C(F)(F)F)(C(F)(F)F)F)F	1	5
DTXSID70888610	NC1=C(O)C=CC(=C1)C(C1=CC(N)=C(O)C=C1)(C(F)(F)F)C(F)(F)F	Phenol, 4,4'-[2,2,2-trifluoro-1-(trifluoromethyl)ethylidene]bis[2-amino-	83558-87-6	-11.326	-43.8349	0.553516	0.446484	inact.	reliable	0.945109	0.0548908	act.	reliable	OTHER_PFAS	Side-chain aromatics	Others	Antagonist	reliable	6.96772	-8.22615	-0.629212	Moderate	Antagonist	Oc1ccc(cc1N)C(C(F)(F)F)(C(F)(F)F)c1ccc(c(c1)N)O	0	9
DTXSID90305273	OC1=C(C=C(C=C1)C(F)(F)C(F)(F)C(F)(F)C1=CC(=C(O)C=C1)[N+]([O-])=O)[N+]([O-])=O	4,4'-(1,1,2,2,3,3-Hexafluoropropane-1,3-diyl)bis(2-nitrophenol)	57558-14-2	-8.925	-51.801	0.328446	0.671554	inact.	reliable	0.687089	0.312911	act.	reliable	OTHER_PFAS	Side-chain aromatics	Others	Antagonist	reliable	-15.7084	8.45188	-3.62825	Moderate	Antagonist	[O-][N+](=O)c1cc(ccc1O)C(C(C(c1ccc(c(c1)[N+](=O)[O-])O)(F)F)(F)F)(F)F	6	4
DTXSID60896209	FC(F)(F)C(F)(F)C(F)(F)C(F)(F)C(F)(F)C(F)(F)C1=CC=CC=C1NC(=O)NC1=CC=CC=C1	N-Phenyl-N'-[2-(tridecafluorohexyl)phenyl]urea	288161-40-0	-9.478	-50.8121	0.557318	0.442682	inact.	reliable	0.673852	0.326148	act.	reliable	OTHER_PFAS	Side-chain aromatics	Others	Antagonist	reliable	-10.4856	6.3815	-2.05205	Moderate	Antagonist	O=C(Nc1ccccc1C(C(C(C(C(C(F)(F)F)(F)F)(F)F)(F)F)(F)F)(F)F)Nc1ccccc1	0	5
DTXSID40800384	FC(F)(F)C(F)(F)C(F)(F)C(F)(F)C(F)(F)C(F)(F)C(F)(F)C(F)(F)C1=CC=C(NC(=O)C=C)C=C1	N-[4-(Heptadecafluorooctyl)phenyl]prop-2-enamide	649721-86-8	-9.514	-46.5089	0.549489	0.450511	inact.	reliable	0.76002	0.23998	act.	reliable	OTHER_PFAS	Side-chain aromatics	Others	Antagonist	reliable	-10.1456	-2.62779	-6.3867	Moderate	Antagonist	C=CC(=O)Nc1ccc(cc1)C(C(C(C(C(C(C(C(F)(F)F)(F)F)(F)F)(F)F)(F)F)(F)F)(F)F)(F)F	1	6
DTXSID6068145	C[N+](C)(C)CCCN(CC([O-])=O)S(=O)(=O)C(F)(F)C(F)(F)C(F)(F)C(F)(F)C(F)(F)C(F)(F)F	3-(Carboxymethyl(perfluorohexylsulfonyl)amino)-N,N,N-trimethylpropanaminium	38850-52-1	-8.069	-52.9934	0.296709	0.703291	inact.	reliable	0.679654	0.320346	act.	reliable	OTHER_PFAS	Other aliphatics	PASF-based substances	Antagonist	reliable	-23.7928	10.9483	-6.42225	Moderate	Antagonist	[O-]C(=O)CN(S(=O)(=O)C(C(C(C(C(C(F)(F)F)(F)F)(F)F)(F)F)(F)F)(F)F)CCC[N+](C)(C)C	0	7
DTXSID00896041	OC(=O)C1=CC=C(OCCC(F)(F)C(F)(F)C(F)(F)C(F)(F)C(F)(F)C(F)(F)C(F)(F)C(F)(F)F)C=C1	4-[(3,3,4,4,5,5,6,6,7,7,8,8,9,9,10,10,10-Heptadecafluorodecyl)oxy]benzoic acid	188034-84-6	-9.602	-45.9449	0.337299	0.662701	inact.	reliable	0.638529	0.361471	act.	reliable	OTHER_PFAS	Side-chain aromatics	Others	Antagonist	reliable	-9.31449	-3.8086	-6.56154	Moderate	Antagonist	OC(=O)c1ccc(cc1)OCCC(C(C(C(C(C(C(C(F)(F)F)(F)F)(F)F)(F)F)(F)F)(F)F)(F)F)(F)F	7	5
DTXSID60897473	FC(F)(F)C(F)(F)C(F)(F)C(F)(F)C(F)(F)C(F)(F)C(F)(F)C(=O)N[C@@H]1CCCC[C@H]1NC(=O)C(F)(F)C(F)(F)C(F)(F)C(F)(F)C(F)(F)C(F)(F)C(F)(F)F	(1R,2R)-N,N'-bis(Perfluorooctanoyl)-1,2-cyclohexanediamine	864149-62-2	-7.82	-53.7453	0.293506	0.706494	inact.	reliable	0.78718	0.21282	act.	reliable	OTHER_PFAS	Other aliphatics, cyclic	Others, cyclic	Antagonist	reliable	-26.1445	12.5225	-6.81098	Moderate	Antagonist	O=C(C(C(C(C(C(C(C(F)(F)F)(F)F)(F)F)(F)F)(F)F)(F)F)(F)F)NC1CCCCC1NC(=O)C(C(C(C(C(C(C(F)(F)F)(F)F)(F)F)(F)F)(F)F)(F)F)(F)F	3	8
DTXSID80865199	CN(CCOC(=O)C=C)S(=O)(=O)C(F)(F)C(F)(F)C(F)(F)C(F)(F)C(F)(F)C(F)(F)C(F)(F)C(F)(F)F	N-Methylperfluorooctanesulfonamidoethyl acrylate	25268-77-3	-7.888	-49.8917	0.447272	0.552728	inact.	reliable	0.679654	0.320346	act.	reliable	COMMERICIAL_IMPORTANT	FASA based PFAA precursors	N-Alkyl FASACs	Antagonist	reliable	-25.5023	4.45452	-10.5239	Weak	Antagonist	C=CC(=O)OCCN(S(=O)(=O)C(C(C(C(C(C(C(C(F)(F)F)(F)F)(F)F)(F)F)(F)F)(F)F)(F)F)(F)F)C	1	3
DTXSID7073777	[O-][N+](=O)C1=CC(C#N)=C(NC(=O)C2(F)C(F)(F)C(F)(F)C(F)(F)C(F)(F)C2(F)F)C=C1	Cyclohexanecarboxamide, N-(2-cyano-4-nitrophenyl)-1,2,2,3,3,4,4,5,5,6,6-undecafluoro-	107349-93-9	-8.064	-52.0216	0.374688	0.625312	inact.	reliable	0.804562	0.195438	act.	reliable	OTHER_PFAS	Side-chain aromatics	Others	Antagonist	reliable	-23.84	8.91374	-7.46315	Moderate	Antagonist	N#Cc1cc(ccc1NC(=O)C1(F)C(F)(F)C(F)(F)C(C(C1(F)F)(F)F)(F)F)[N+](=O)[O-]	5	8
DTXSID50823887	FC(F)(F)C(F)(F)C(F)(F)C(F)(F)C1=CC=C(C=C1)C(=O)OC1=CC=C(C=C1)C#N	4-Cyanophenyl 4-(nonafluorobutyl)benzoate	79049-17-5	-8.619	-49.4487	0.484731	0.515269	inact.	reliable	0.63015	0.36985	act.	reliable	OTHER_PFAS	Side-chain aromatics	Others	Antagonist	reliable	-18.5984	3.52705	-7.53566	Moderate	Antagonist	N#Cc1ccc(cc1)OC(=O)c1ccc(cc1)C(C(C(C(F)(F)F)(F)F)(F)F)(F)F	1	6
DTXSID30880493	CN(CCCCOC(=O)C=C)S(=O)(=O)C(F)(F)C(F)(F)C(F)(F)C(F)(F)C(F)(F)C(F)(F)C(F)(F)C(F)(F)F	4-(Methyl((perfluorooctyl)sulfonyl)amino)butyl 2-propenoate	58920-31-3	-8.25	-51.0337	0.296709	0.703291	inact.	reliable	0.679654	0.320346	act.	reliable	OTHER_PFAS	Other aliphatics	PASF-based substances	Antagonist	reliable	-22.0834	6.84544	-7.61897	Moderate	Antagonist	C=CC(=O)OCCCCN(S(=O)(=O)C(C(C(C(C(C(C(C(F)(F)F)(F)F)(F)F)(F)F)(F)F)(F)F)(F)F)(F)F)C	1	3
DTXSID40797528	CCCCCCCCOC(=O)C(F)(F)C(F)(F)C(F)(F)C(F)(F)C(F)(F)C(F)(F)C(F)(F)F	Octyl pentadecafluorooctanoate	67699-49-4	-8.713	-50.2182	0.296709	0.703291	inact.	reliable	0.679654	0.320346	act.	reliable	OTHER_PFAS	Other aliphatics	PACF-based substances	Antagonist	reliable	-17.7106	5.13809	-6.28625	Moderate	Antagonist	CCCCCCCCOC(=O)C(C(C(C(C(C(C(F)(F)F)(F)F)(F)F)(F)F)(F)F)(F)F)(F)F	4	9
DTXSID50785153	FC(F)(F)C(F)(F)C(F)(F)C(F)(F)S(=O)(=O)CCCNCCOC(=O)C=C	2-{[3-(1,1,2,2,3,3,4,4,4-Nonafluorobutane-1-sulfonyl)propyl]amino}ethyl prop-2-enoate	499776-70-4	-10.016	-42.4534	0.553516	0.446484	inact.	reliable	0.752671	0.247329	act.	reliable	OTHER_PFAS	Other aliphatics	PASF-based substances	Antagonist	reliable	-5.40449	-11.1185	-8.26149	Moderate	Antagonist	C=CC(=O)OCCNCCCS(=O)(=O)C(C(C(C(F)(F)F)(F)F)(F)F)(F)F	1	3
DTXSID30772304	[O-][N+](=O)C1=CC=C(OCCC(F)(F)C(F)(F)C(F)(F)C(F)(F)C(F)(F)C(F)(F)F)C=C1	1-Nitro-4-[(3,3,4,4,5,5,6,6,7,7,8,8,8-tridecafluorooctyl)oxy]benzene	147395-05-9	-8.719	-48.1312	0.595386	0.404614	inact.	reliable	0.930362	0.0696377	act.	reliable	OTHER_PFAS	Side-chain aromatics	Others	Antagonist	reliable	-17.6539	0.768695	-8.44262	Moderate	Antagonist	[O-][N+](=O)c1ccc(cc1)OCCC(C(C(C(C(C(F)(F)F)(F)F)(F)F)(F)F)(F)F)(F)F	7	5
DTXSID1071080	CN(CCOC(=O)C=C)S(=O)(=O)C(F)(F)C(F)(F)C(F)(F)C(F)(F)C(F)(F)C(F)(F)C(F)(F)F	2-(Methyl((pentadecafluoroheptyl)sulphonyl)amino)ethyl acrylate	68084-62-8	-8.14	-48.6956	0.447272	0.552728	inact.	reliable	0.679654	0.320346	act.	reliable	COMMERICIAL_IMPORTANT	FASA based PFAA precursors	N-Alkyl FASACs	Antagonist	reliable	-23.1223	1.95034	-10.586	Weak	Antagonist	C=CC(=O)OCCN(S(=O)(=O)C(C(C(C(C(C(C(F)(F)F)(F)F)(F)F)(F)F)(F)F)(F)F)(F)F)C	1	3
DTXSID40895937	CC(C)CCOC(=O)C(F)(F)C(F)(F)C(F)(F)C(F)(F)C(F)(F)C(F)(F)C(F)(F)C(F)(F)F	3-Methylbutyl heptadecafluorononanoate	117374-32-0	-8.423	-48.4838	0.296709	0.703291	inact.	reliable	0.772461	0.227539	act.	reliable	OTHER_PFAS	Other aliphatics	PACF-based substances	Antagonist	reliable	-20.4495	1.50691	-9.47129	Moderate	Antagonist	CC(CCOC(=O)C(C(C(C(C(C(C(C(F)(F)F)(F)F)(F)F)(F)F)(F)F)(F)F)(F)F)(F)F)C	4	9
DTXSID40892941	[H]C(F)(F)C(F)(F)C(F)(F)C(F)(F)C(F)(F)C(F)(F)C(F)(F)C(F)(F)C(F)(F)C(F)(F)C(F)(F)C(F)(F)C(O)=O	13-H-Perfluorotridecanoic acid	423-73-4	-8.81	-46.8114	0.296709	0.703291	inact.	reliable	0.701827	0.298173	act.	reliable	OTHER_PFAS	Other aliphatics	PACF-based substances	Antagonist	reliable	-16.7945	-1.99447	-9.39448	Moderate	Antagonist	FC(C(C(C(C(C(C(C(C(C(C(C(C(=O)O)(F)F)(F)F)(F)F)(F)F)(F)F)(F)F)(F)F)(F)F)(F)F)(F)F)(F)F)F	3	0
DTXSID70880598	C[N+](C)(CCO)CCCN(CCCS([O-])(=O)=O)S(=O)(=O)C(F)(F)C(F)(F)C(F)(F)C(F)(F)C(F)(F)C(F)(F)C(F)(F)C(F)(F)F	3-(((Perfluorooctyl)sulfonyl)(3-sulfopropyl)amino)-N-(2-hydroxyethyl)-N,N-dimethylpropanaminium	68298-11-3	-8.01	-50.626	0.296709	0.703291	inact.	reliable	0.679654	0.320346	act.	reliable	OTHER_PFAS	Other aliphatics	PASF-based substances	Antagonist	reliable	-24.35	5.99187	-9.17908	Moderate	Antagonist	OCC[N+](CCCN(S(=O)(=O)C(C(C(C(C(C(C(C(F)(F)F)(F)F)(F)F)(F)F)(F)F)(F)F)(F)F)(F)F)CCCS(=O)(=O)[O-])(C)C	0	7
DTXSID90896232	CN(C)C1=CC=C(C=NNC(=O)C(F)(F)C(F)(F)C(F)(F)C(F)(F)C(F)(F)C(F)(F)F)C=C1	N'-{[4-(Dimethylamino)phenyl]methylidene}-2,2,3,3,4,4,5,5,6,6,7,7,7-tridecafluoroheptanehydrazide	328016-16-6	-9.228	-45.2396	0.557318	0.442682	inact.	reliable	0.793408	0.206592	act.	reliable	OTHER_PFAS	Side-chain aromatics	Others	Antagonist	reliable	-12.8467	-5.28523	-9.06597	Moderate	Antagonist	CN(c1ccc(cc1)C=NNC(=O)C(C(C(C(C(C(F)(F)F)(F)F)(F)F)(F)F)(F)F)(F)F)C	3	3
DTXSID00896622	OC(=O)C(F)(F)C(F)(F)C(F)(F)C(F)(F)C(F)(F)C(F)(F)C(F)(F)C(F)(F)C(F)(F)C(F)(F)C(F)(F)C(F)(F)C(F)(F)C(F)(F)C(F)(F)C(F)(F)C(F)(F)C(F)(F)F	Heptatriacontafluorononadecanoic acid	133921-38-7	-8.371	-49.6597	0.296709	0.703291	inact.	reliable	0.813959	0.186041	act.	reliable	OTHER_PFAS	PFAAs	PFCAs	Antagonist	reliable	-20.9406	3.9688	-8.4859	Moderate	Antagonist	OC(=O)C(C(C(C(C(C(C(C(C(C(C(C(C(C(C(C(C(C(F)(F)F)(F)F)(F)F)(F)F)(F)F)(F)F)(F)F)(F)F)(F)F)(F)F)(F)F)(F)F)(F)F)(F)F)(F)F)(F)F)(F)F)(F)F	3	8
DTXSID40896464	CC1=CC(=CC(C)=C1NC(=O)C1=CC=CC(NC(=O)C2=CC=C(Cl)C=C2[N+]([O-])=O)=C1)C(F)(C(F)(F)F)C(F)(F)F	4-Chloro-N-(3-{[4-(1,1,1,2,3,3,3-heptafluoropropan-2-yl)-2,6-dimethylphenyl]carbamoyl}phenyl)-2-nitrobenzamide	862130-91-4	-9.361	-67.4262	0.296709	0.703291	inact.	reliable	0.63015	0.36985	act.	reliable	OTHER_PFAS	Side-chain aromatics	Others	Antagonist	reliable	-11.5906	41.1652	14.7873	Strong	Antagonist	Clc1ccc(c(c1)[N+](=O)[O-])C(=O)Nc1cccc(c1)C(=O)Nc1c(C)cc(cc1C)C(C(F)(F)F)(C(F)(F)F)F	1	5
DTXSID20786152	CC(C)C(=NS(=O)(=O)C(F)(F)C(F)(F)C(F)(F)C(F)(F)F)N1CCCC1	1,1,2,2,3,3,4,4,4-Nonafluoro-N-[2-methyl-1-(pyrrolidin-1-yl)propylidene]butane-1-sulfonamide	496949-61-2	-8.497	-49.2323	0.296709	0.703291	inact.	reliable	0.752671	0.247329	act.	reliable	OTHER_PFAS	Other aliphatics, cyclic	PASF-based substances, cyclic	Antagonist	reliable	-19.7506	3.07399	-8.33831	Moderate	Antagonist	CC(C(=NS(=O)(=O)C(C(C(C(F)(F)F)(F)F)(F)F)(F)F)N1CCCC1)C	9	0
DTXSID40750734	FC(F)(F)C(F)(F)C(F)(F)C(F)(F)C(F)(F)C1=CC=C(C=C1)C(=O)OC1=CC=C(C=C1)C#N	4-Cyanophenyl 4-(undecafluoropentyl)benzoate	88951-06-8	-9.222	-52.6108	0.438127	0.561873	inact.	reliable	0.793408	0.206592	act.	reliable	OTHER_PFAS	Side-chain aromatics	Others	Antagonist	reliable	-12.9034	10.1473	-1.37804	Moderate	Antagonist	N#Cc1ccc(cc1)OC(=O)c1ccc(cc1)C(C(C(C(C(F)(F)F)(F)F)(F)F)(F)F)(F)F	1	6
DTXSID60800381	FC(F)(F)C(F)(F)C(F)(F)C(F)(F)C(F)(F)C(F)(F)C(F)(F)C(F)(F)C1=CC=C(OCCCCOC(=O)C=C)C=C1	4-[4-(Heptadecafluorooctyl)phenoxy]butyl prop-2-enoate	649721-94-8	-8.988	-49.0662	0.438127	0.561873	inact.	reliable	0.793408	0.206592	act.	reliable	OTHER_PFAS	Side-chain aromatics	Others	Antagonist	reliable	-15.1134	2.72624	-6.19357	Moderate	Antagonist	C=CC(=O)OCCCCOc1ccc(cc1)C(C(C(C(C(C(C(C(F)(F)F)(F)F)(F)F)(F)F)(F)F)(F)F)(F)F)(F)F	1	6
DTXSID10896279	CC1=NN=C2CC=C(OS(=O)(=O)C(F)(F)C(F)(F)C(F)(F)C(F)(F)F)C3=CC=CC=C3N12	1-Methyl-4H-[1,2,4]triazolo[4,3-a][1]benzazepin-6-yl nonafluorobutane-1-sulfonate	1588522-06-8	-7.929	-54.2413	0.371088	0.628913	inact.	reliable	0.63631	0.36369	act.	reliable	OTHER_PFAS	Side-chain aromatics	PASF-based substances	Antagonist	reliable	-25.115	13.561	-5.77704	Moderate	Antagonist	Cc1nnc2n1c1ccccc1C(=CC2)OS(=O)(=O)C(C(C(C(F)(F)F)(F)F)(F)F)(F)F	9	0
DTXSID50771490	[O-][N+](=O)C1=CC=CC(=C1COC(=O)C(F)(F)C(F)(F)C(F)(F)C(F)(F)C(F)(F)C(F)(F)F)[N+]([O-])=O	(2,6-Dinitrophenyl)methyl tridecafluoroheptanoate	143662-85-5	-8.662	-54.3926	0.296709	0.703291	inact.	reliable	0.793408	0.206592	act.	reliable	OTHER_PFAS	Side-chain aromatics	PACF-based substances	Antagonist	reliable	-18.1923	13.8777	-2.15727	Moderate	Antagonist	O=C(C(C(C(C(C(C(F)(F)F)(F)F)(F)F)(F)F)(F)F)(F)F)OCc1c(cccc1[N+](=O)[O-])[N+](=O)[O-]	0	5
DTXSID90880510	FC(OC1=CC=C(C=C1)S(Cl)(=O)=O)=C(F)C(F)(F)C(F)(F)C(F)(F)C(F)(F)C(F)(F)C(F)(F)C(F)(F)F	4-((Heptadecafluorononenyl)oxy)benzenesulphonyl chloride	59536-15-1	-9.183	-51.9845	0.293506	0.706494	inact.	reliable	0.78718	0.21282	act.	reliable	OTHER_PFAS	Side-chain aromatics	Others	Antagonist	reliable	-13.2717	8.83606	-2.21783	Moderate	Antagonist	FC(=C(C(C(C(C(C(C(C(F)(F)F)(F)F)(F)F)(F)F)(F)F)(F)F)(F)F)F)Oc1ccc(cc1)S(=O)(=O)Cl	8	8
DTXSID50896253	FC(F)(F)C(F)(F)C(F)(F)C(F)(F)C(F)(F)C(F)(F)C(F)(F)C(F)(F)S(=O)(=O)NC1CCCCCCC1=O	1,1,2,2,3,3,4,4,5,5,6,6,7,7,8,8,8-Heptadecafluoro-N-(2-oxocyclooctyl)octane-1-sulfonamide	240801-56-3	-8.913	-53.1647	0.296709	0.703291	inact.	reliable	0.679654	0.320346	act.	reliable	OTHER_PFAS	Other aliphatics, cyclic	PASF-based substances, cyclic	Antagonist	reliable	-15.8217	11.307	-2.25738	Moderate	Antagonist	O=C1CCCCCCC1NS(=O)(=O)C(C(C(C(C(C(C(C(F)(F)F)(F)F)(F)F)(F)F)(F)F)(F)F)(F)F)(F)F	3	8
DTXSID90410836	CCOC(=O)C1=C(C)C(C#N)=C(NC(=O)C(F)(F)C(F)(F)C(F)(F)C(F)(F)C(F)(F)C(F)(F)F)S1	Ethyl 4-cyano-3-methyl-5-[(2,2,3,3,4,4,5,5,6,6,7,7,7-tridecafluoroheptanoyl)amino]thiophene-2-carboxylate	6351-69-5	-7.829	-57.9531	0.296709	0.703291	inact.	reliable	0.930362	0.0696377	act.	reliable	OTHER_PFAS	Side-chain aromatics	Others	Antagonist	reliable	-26.0595	21.3321	-2.3637	Moderate	Antagonist	CCOC(=O)c1sc(c(c1C)C#N)NC(=O)C(C(C(C(C(C(F)(F)F)(F)F)(F)F)(F)F)(F)F)(F)F	3	8
DTXSID50380763	FC(F)(F)C(F)(F)C(F)(F)C(F)(F)C(F)(F)C(F)(F)C(F)(F)C(=O)OCC1=CC=C(C=C)C=C1	4-Vinylbenzyl perfluorooctanoate	230295-06-4	-9.309	-51.1999	0.296709	0.703291	inact.	reliable	0.673532	0.326468	act.	reliable	OTHER_PFAS	Side-chain aromatics	PACF-based substances	Antagonist	reliable	-12.0817	7.1934	-2.44415	Moderate	Antagonist	C=Cc1ccc(cc1)COC(=O)C(C(C(C(C(C(C(F)(F)F)(F)F)(F)F)(F)F)(F)F)(F)F)(F)F	0	5
DTXSID20529607	[O-][N+](=O)CC(CS(=O)(=O)C(F)(F)C(F)(F)C(F)(F)C(F)(F)C(F)(F)C(F)(F)F)C1=CC=CO1	2-[1-Nitro-3-(1,1,2,2,3,3,4,4,5,5,6,6,6-tridecafluorohexane-1-sulfonyl)propan-2-yl]furan	89863-56-9	-8.695	-53.6727	0.293506	0.706494	inact.	reliable	0.679654	0.320346	act.	reliable	OTHER_PFAS	Side-chain aromatics	PASF-based substances	Antagonist	reliable	-17.8806	12.3705	-2.75504	Moderate	Antagonist	[O-][N+](=O)CC(c1ccco1)CS(=O)(=O)C(C(C(C(C(C(F)(F)F)(F)F)(F)F)(F)F)(F)F)(F)F	6	5
DTXSID20710295	FC(OC1=CC(=CC(=C1)C(Cl)=O)C(Cl)=O)=C(F)C(F)(F)C(F)(F)C(F)(F)C(F)(F)C(F)(F)C(F)(F)C(F)(F)F	5-[(1,2,3,3,4,4,5,5,6,6,7,7,8,8,9,9,9-Heptadecafluoronon-1-en-1-yl)oxy]benzene-1,3-dicarbonyl dichloride	121699-18-1	-8.746	-53.1902	0.393877	0.606123	inact.	reliable	0.78718	0.21282	act.	reliable	OTHER_PFAS	Side-chain aromatics	Others	Antagonist	reliable	-17.3989	11.3603	-3.01929	Moderate	Antagonist	FC(=C(C(C(C(C(C(C(C(F)(F)F)(F)F)(F)F)(F)F)(F)F)(F)F)(F)F)F)Oc1cc(cc(c1)C(=O)Cl)C(=O)Cl	8	8
DTXSID70896194	FC(F)(F)C1=CC=CC(NC(=O)C(F)(F)C(F)(F)C(F)(F)C(F)(F)C(F)(F)C(F)(F)C(F)(F)C(F)(F)F)=C1	2,2,3,3,4,4,5,5,6,6,7,7,8,8,9,9,9-Heptadecafluoro-N-[3-(trifluoromethyl)phenyl]nonanamide	325989-96-6	-9.118	-51.4807	0.296709	0.703291	inact.	reliable	0.930362	0.0696377	act.	reliable	OTHER_PFAS	Side-chain aromatics	Others	Antagonist	reliable	-13.8856	7.78129	-3.05215	Moderate	Antagonist	O=C(C(C(C(C(C(C(C(C(F)(F)F)(F)F)(F)F)(F)F)(F)F)(F)F)(F)F)(F)F)Nc1cccc(c1)C(F)(F)F	7	8
DTXSID70699223	OC(=O)C1=CC=C(OC(F)=C(F)C(F)(F)C(F)(F)C(F)(F)C(F)(F)C(F)(F)C(F)(F)C(F)(F)F)C=C1	4-[(1,2,3,3,4,4,5,5,6,6,7,7,8,8,9,9,9-Heptadecafluoronon-1-en-1-yl)oxy]benzoic acid	58253-65-9	-8.838	-50.0335	0.293506	0.706494	inact.	reliable	0.7531	0.2469	act.	reliable	OTHER_PFAS	Side-chain aromatics	Others	Antagonist	reliable	-16.53	4.7514	-5.88932	Moderate	Antagonist	FC(=C(C(C(C(C(C(C(C(F)(F)F)(F)F)(F)F)(F)F)(F)F)(F)F)(F)F)F)Oc1ccc(cc1)C(=O)O	8	8
DTXSID30850393	FC(OC1=CC(OC(F)=C(F)C(F)(F)C(F)(F)C(F)(F)C(F)(F)C(F)(F)C(F)(F)C(F)(F)F)=CC=C1)=C(F)C(F)(F)C(F)(F)C(F)(F)C(F)(F)C(F)(F)C(F)(F)C(F)(F)F	1,3-Bis[(1,2,3,3,4,4,5,5,6,6,7,7,8,8,9,9,9-heptadecafluoronon-1-en-1-yl)oxy]benzene	55987-23-0	-8.669	-52.9805	0.333867	0.666133	inact.	reliable	0.63631	0.36369	act.	reliable	OTHER_PFAS	Side-chain aromatics	Others	Antagonist	reliable	-18.1262	10.9213	-3.60242	Moderate	Antagonist	FC(=C(C(C(C(C(C(C(C(F)(F)F)(F)F)(F)F)(F)F)(F)F)(F)F)(F)F)F)Oc1cccc(c1)OC(=C(C(C(C(C(C(C(C(F)(F)F)(F)F)(F)F)(F)F)(F)F)(F)F)(F)F)F)F	8	8
DTXSID80881354	[Na+].OP([O-])(=O)CC1=CC=C(OC(F)=C(F)C(F)(F)C(F)(F)C(F)(F)C(F)(F)C(F)(F)C(F)(F)C(F)(F)F)C=C1	[[4-[(Heptadecafluorononenyl)oxy]phenyl]methyl]phosphonic acid, monosodium salt	63661-51-8	-8.949	-51.5873	0.293506	0.706494	inact.	reliable	0.78718	0.21282	act.	reliable	OTHER_PFAS	Side-chain aromatics	Others	Antagonist	reliable	-15.4817	8.00447	-3.73862	Moderate	Antagonist	FC(=C(C(C(C(C(C(C(C(F)(F)F)(F)F)(F)F)(F)F)(F)F)(F)F)(F)F)F)Oc1ccc(cc1)CP(=O)(O)O	8	8
DTXSID00896203	CCC1=CC=C(C=NNC(=O)C(F)(F)C(F)(F)C(F)(F)C(F)(F)C(F)(F)C(F)(F)F)C=C1	N'-[(4-Ethylphenyl)methylidene]-2,2,3,3,4,4,5,5,6,6,7,7,7-tridecafluoroheptanehydrazide	445258-05-9	-8.62	-53.0336	0.296709	0.703291	inact.	reliable	0.793408	0.206592	act.	reliable	OTHER_PFAS	Side-chain aromatics	Others	Antagonist	reliable	-18.5889	11.0325	-3.77822	Moderate	Antagonist	CCc1ccc(cc1)C=NNC(=O)C(C(C(C(C(C(F)(F)F)(F)F)(F)F)(F)F)(F)F)(F)F	3	3
DTXSID30710923	FC(OC1=CC=C(C=C1)C(Cl)=O)=C(F)C(F)(F)C(F)(F)C(F)(F)C(F)(F)C(F)(F)C(F)(F)C(F)(F)F	4-[(1,2,3,3,4,4,5,5,6,6,7,7,8,8,9,9,9-Heptadecafluoronon-1-en-1-yl)oxy]benzoyl chloride	59432-83-6	-9.283	-49.7943	0.393877	0.606123	inact.	reliable	0.7531	0.2469	act.	reliable	OTHER_PFAS	Side-chain aromatics	Others	Antagonist	reliable	-12.3273	4.2506	-4.03833	Moderate	Antagonist	FC(=C(C(C(C(C(C(C(C(F)(F)F)(F)F)(F)F)(F)F)(F)F)(F)F)(F)F)F)Oc1ccc(cc1)C(=O)Cl	8	8
DTXSID10896254	COC(=O)C1=CC=C(Cl)C(OS(=O)(=O)C(F)(F)C(F)(F)C(F)(F)C(F)(F)F)=C1Cl	Methyl 2,4-dichloro-3-[(1,1,2,2,3,3,4,4,4-nonafluorobutane-1-sulfonyl)oxy]benzoate	1451750-40-5	-9.405	-48.687	0.293506	0.706494	inact.	reliable	0.76002	0.23998	act.	reliable	OTHER_PFAS	Side-chain aromatics	PASF-based substances	Antagonist	reliable	-11.175	1.93233	-4.62136	Moderate	Antagonist	COC(=O)c1ccc(c(c1Cl)OS(=O)(=O)C(C(C(C(F)(F)F)(F)F)(F)F)(F)F)Cl	9	0
DTXSID80896246	NS(=O)(=O)C1=CC=C(CNC(=O)C(F)(F)C(F)(F)C(F)(F)C(F)(F)C(F)(F)C(F)(F)F)C=C1	2,2,3,3,4,4,5,5,6,6,7,7,7-Tridecafluoro-N-[(4-sulfamoylphenyl)methyl]heptanamide	165618-99-5	-8.921	-50.6809	0.296709	0.703291	inact.	reliable	0.793408	0.206592	act.	reliable	OTHER_PFAS	Side-chain aromatics	Others	Antagonist	reliable	-15.7462	6.10681	-4.81967	Moderate	Antagonist	O=C(C(C(C(C(C(C(F)(F)F)(F)F)(F)F)(F)F)(F)F)(F)F)NCc1ccc(cc1)S(=O)(=O)N	6	9
DTXSID70892939	[H]C(F)(F)C(F)(F)C(F)(F)C(F)(F)C(F)(F)C(F)(F)C(F)(F)C(F)(F)C(F)(F)C(F)(F)C(F)(F)C(F)(F)C(F)(F)C(O)=O	14-H-Perfluorotetradecanoic acid	2274731-00-7	-8.289	-53.3966	0.296709	0.703291	inact.	reliable	0.701827	0.298173	act.	reliable	OTHER_PFAS	Other aliphatics	PACF-based substances	Antagonist	reliable	-21.715	11.7925	-4.96129	Moderate	Antagonist	FC(C(C(C(C(C(C(C(C(C(C(C(C(C(=O)O)(F)F)(F)F)(F)F)(F)F)(F)F)(F)F)(F)F)(F)F)(F)F)(F)F)(F)F)(F)F)F	3	0
DTXSID70880952	OCC[N+]1(CC([O-])=O)CCN(CC1)C(=O)C(F)(F)C(F)(F)C(F)(F)C(F)(F)C(F)(F)C(F)(F)C(F)(F)C(F)(F)C(F)(F)F	1-(Carboxymethyl)-1-(2-hydroxyethyl)-4-(perfluoro-1-oxodecyl)piperazinium	71356-38-2	-9.249	-48.5692	0.296709	0.703291	inact.	reliable	0.766049	0.233951	act.	reliable	OTHER_PFAS	Other aliphatics, cyclic	Others, cyclic	Antagonist	reliable	-12.6484	1.6857	-5.48134	Moderate	Antagonist	OCC[N+]1(CCN(CC1)C(=O)C(C(C(C(C(C(C(C(C(F)(F)F)(F)F)(F)F)(F)F)(F)F)(F)F)(F)F)(F)F)(F)F)CC(=O)[O-]	3	8
DTXSID90880459	[Cl-].C[N+](C)(C)CCCNC(=O)C(F)(F)C(F)(F)C(F)(F)C(F)(F)C(F)(F)C(F)(F)C(F)(F)F	N,N,N-trimethyl-3-[(perfluorooctanoyl)amino]-1-propanaminium chloride	53517-98-9	-9.067	-49.1552	0.293506	0.706494	inact.	reliable	0.66554	0.33446	act.	reliable	OTHER_PFAS	Other aliphatics	Polyfluorinated amidesÂ	Antagonist	reliable	-14.3673	2.91257	-5.72735	Moderate	Antagonist	O=C(C(C(C(C(C(C(C(F)(F)F)(F)F)(F)F)(F)F)(F)F)(F)F)(F)F)NCCC[N+](C)(C)C	6	9
DTXSID00893297	[Na+].CN(CC([O-])=O)S(=O)(=O)C1=CC=C(OC(F)=C(F)C(F)(F)C(F)(F)C(F)(F)C(F)(F)C(F)(F)C(F)(F)C(F)(F)F)C=C1	N-[[4-[(Heptadecafluorononenyl)oxy]phenyl]sulfonyl]-N-methylglycine sodium salt	85228-95-1	-7.635	-57.5375	0.293506	0.706494	inact.	reliable	0.772461	0.227539	act.	reliable	OTHER_PFAS	Side-chain aromatics	Others	Antagonist	reliable	-27.8917	20.462	-3.71487	Moderate	Antagonist	CN(S(=O)(=O)c1ccc(cc1)OC(=C(C(C(C(C(C(C(C(F)(F)F)(F)F)(F)F)(F)F)(F)F)(F)F)(F)F)F)F)CC(=O)O	8	8
DTXSID70896730	CC[C@H](C)CC1=CC=C(C=C1)C1=CC=C(C=C1)C(=O)OCC(F)(F)C(F)(F)C(F)(F)C(F)(F)C(F)(F)C(F)(F)C(F)(F)F	2,2,3,3,4,4,5,5,6,6,7,7,8,8,8-Pentadecafluorooctyl 4'-[(2S)-2-methylbutyl][1,1'-biphenyl]-4-carboxylate	118826-52-1	-10.612	-63.414	0.595386	0.404614	inact.	reliable	0.793408	0.206592	act.	reliable	OTHER_PFAS	Side-chain aromatics	Others	Antagonist	reliable	0.224392	32.7652	16.4948	Strong	Antagonist	CCC(Cc1ccc(cc1)c1ccc(cc1)C(=O)OCC(C(C(C(C(C(C(F)(F)F)(F)F)(F)F)(F)F)(F)F)(F)F)(F)F)C	3	9
DTXSID90772305	NC1=CC=C(OCCC(F)(F)C(F)(F)C(F)(F)C(F)(F)C(F)(F)C(F)(F)F)C=C1	4-[(3,3,4,4,5,5,6,6,7,7,8,8,8-Tridecafluorooctyl)oxy]aniline	147395-06-0	-9.449	-45.421	0.595386	0.404614	inact.	reliable	0.681741	0.318259	act.	reliable	OTHER_PFAS	Side-chain aromatics	Others	Antagonist	reliable	-10.7595	-4.90545	-7.83247	Moderate	Antagonist	FC(C(C(C(C(C(F)(F)F)(F)F)(F)F)(F)F)(F)F)(CCOc1ccc(cc1)N)F	7	5
DTXSID40896469	CC1=CC(=CC(C)=C1NC(=O)C1=C(F)C(NC(=O)C2=CC=C(Cl)C=C2[N+]([O-])=O)=CC=C1)C(F)(C(F)(F)F)C(F)(F)F	3-(4-Chloro-2-nitrobenzamido)-2-fluoro-N-[4-(1,1,1,2,3,3,3-heptafluoropropan-2-yl)-2,6-dimethylphenyl]benzamide	862133-18-4	-8.676	-72.8841	0.296709	0.703291	inact.	reliable	0.673852	0.326148	act.	reliable	OTHER_PFAS	Side-chain aromatics	Others	Antagonist	reliable	-18.06	52.592	17.266	Strong	Antagonist	Clc1ccc(c(c1)[N+](=O)[O-])C(=O)Nc1cccc(c1F)C(=O)Nc1c(C)cc(cc1C)C(C(F)(F)F)(C(F)(F)F)F	1	5
DTXSID90892618	OC(=O)C(F)(F)C(F)(F)C(F)(F)C(F)(F)C(F)(F)C(F)(F)C(F)(F)C(F)(F)C(F)(F)C(F)(F)C(F)(F)Cl	12-Cl-Perfluorododecanoic acid	574715-87-0	-7.739	-49.0964	0.296709	0.703291	inact.	reliable	0.701827	0.298173	act.	reliable	OTHER_PFAS	Other aliphatics	PACF-based substances	Antagonist	reliable	-26.9095	2.78946	-12.06	Weak	Antagonist	OC(=O)C(C(C(C(C(C(C(C(C(C(C(Cl)(F)F)(F)F)(F)F)(F)F)(F)F)(F)F)(F)F)(F)F)(F)F)(F)F)(F)F	0	2
DTXSID40568997	[O-][N+](=O)C1=CC=CC(=C1)C(F)(F)C(F)(F)C(F)(F)C(F)(F)C(F)(F)C(F)(F)F	1-Nitro-3-(tridecafluorohexyl)benzene	132782-24-2	-8.935	-43.6966	0.296709	0.703291	inact.	reliable	0.629811	0.370189	act.	reliable	OTHER_PFAS	Side-chain aromatics	Others	Antagonist	reliable	-15.6139	-8.5157	-12.0648	Weak	Antagonist	[O-][N+](=O)c1cccc(c1)C(C(C(C(C(C(F)(F)F)(F)F)(F)F)(F)F)(F)F)(F)F	1	6
DTXSID00896248	COC1=CC(=CC=C1)C(=O)NN\C(C)=C\C(=O)C(F)(F)C(F)(F)C(F)(F)F	N'-[(2E)-5,5,6,6,7,7,7-Heptafluoro-4-oxohept-2-en-2-yl]-3-methoxybenzohydrazide	1164461-08-8	-8.985	-43.4051	0.296709	0.703291	inact.	reliable	0.646189	0.353811	act.	reliable	OTHER_PFAS	Side-chain aromatics	Others	Antagonist	reliable	-15.1417	-9.12599	-12.1338	Weak	Antagonist	COc1cccc(c1)C(=O)NNC(=CC(=O)C(C(C(F)(F)F)(F)F)(F)F)C	5	4
DTXSID30893341	OC(=O)C(F)(F)C(F)(F)C(F)(F)C(F)(F)C(F)(F)C(F)(F)C(F)(F)C(F)(F)C(F)(F)C(F)(F)C(F)(F)C(F)(F)C(F)(F)C(F)(F)F	Perfluoropentadecanoic acid	141074-63-7	-7.411	-50.3115	0.296709	0.703291	inact.	reliable	0.813959	0.186041	act.	reliable	OTHER_PFAS	PFAAs	PFCAs	Antagonist	reliable	-30.0073	5.33343	-12.3369	Weak	Antagonist	OC(=O)C(C(C(C(C(C(C(C(C(C(C(C(C(C(F)(F)F)(F)F)(F)F)(F)F)(F)F)(F)F)(F)F)(F)F)(F)F)(F)F)(F)F)(F)F)(F)F)(F)F	3	8
DTXSID70893340	C[N+](C)(CCC\N=C(/O)C(F)(F)C(F)(F)C(F)(F)C(F)(F)C(F)(F)C(F)(F)C(F)(F)C(F)(F)F)CCC(O)=O	N-(2-Carboxyethyl)-3-[(perfluoro-1-oxononyl)amino]-N,N-dimethyl-1-propanaminium	119131-05-4	-8.595	-44.8376	0.393877	0.606123	inact.	reliable	0.772461	0.227539	act.	reliable	OTHER_PFAS	Other aliphatics	Others	Antagonist	reliable	-18.825	-6.12687	-12.476	Weak	Antagonist	OC(=NCCC[N+](CCC(=O)O)(C)C)C(C(C(C(C(C(C(C(F)(F)F)(F)F)(F)F)(F)F)(F)F)(F)F)(F)F)(F)F	3	8
DTXSID70892616	OC(=O)C(F)(F)C(F)(F)C(F)(F)C(F)(F)C(F)(F)C(F)(F)C(F)(F)C(F)(F)C(F)(F)Cl	10-Chloro-perfluorodecanoic acid	574715-86-9	-9.135	-42.2908	0.296709	0.703291	inact.	reliable	0.701827	0.298173	act.	reliable	OTHER_PFAS	Other aliphatics	PACF-based substances	Antagonist	reliable	-13.725	-11.4589	-12.592	Weak	Antagonist	OC(=O)C(C(C(C(C(C(C(C(C(Cl)(F)F)(F)F)(F)F)(F)F)(F)F)(F)F)(F)F)(F)F)(F)F	0	2
DTXSID60896244	COC1=C2OC=CC2=C(OC)C2=C1OC(=CC2=O)C(F)(F)C(F)(F)C(F)(F)F	7-(Heptafluoropropyl)-4,9-dimethoxy-5H-furo[3,2-g][1]benzopyran-5-one	376383-49-2	-8.472	-46.0072	0.296709	0.703291	inact.	reliable	0.63631	0.36369	act.	reliable	OTHER_PFAS	Side-chain aromatics	Others	Antagonist	reliable	-19.9867	-3.67816	-11.8324	Weak	Antagonist	COc1c2oc(cc(=O)c2c(c2c1occ2)OC)C(C(C(F)(F)F)(F)F)(F)F	6	4
DTXSID5061954	OC(=O)C(F)(F)C(F)(F)C(F)(F)C(F)(F)C(F)(F)C(F)(F)C(F)(F)C(F)(F)C(F)(F)C(F)F	11-H-Perfluoroundecanoic acid	1765-48-6	-8.352	-45.712	0.296709	0.703291	inact.	reliable	0.701827	0.298173	act.	reliable	OTHER_PFAS	Other aliphatics	PACF-based substances	Antagonist	reliable	-21.12	-4.2962	-12.7081	Weak	Antagonist	FC(C(C(C(C(C(C(C(C(C(C(=O)O)(F)F)(F)F)(F)F)(F)F)(F)F)(F)F)(F)F)(F)F)(F)F)F	3	0
DTXSID30880195	[H]N([H])[H].OC(=O)C(F)(F)C(F)(F)C(F)(F)C(F)(F)C(F)(F)C(F)(C(F)(F)F)C(F)(F)Cl	Ammonium 8-chlorohexadecafluoro-7-methyloctanoate	3658-57-9	-8.851	-42.8541	0.296709	0.703291	inact.	reliable	0.629811	0.370189	act.	reliable	OTHER_PFAS	Other aliphatics	PACF-based substances	Antagonist	reliable	-16.4073	-10.2796	-13.3434	Weak	Antagonist	OC(=O)C(C(C(C(C(C(C(Cl)(F)F)(C(F)(F)F)F)(F)F)(F)F)(F)F)(F)F)(F)F	7	4
DTXSID40896101	FC(F)(F)C(F)(F)C(F)(F)C(F)(F)C(F)(F)C(F)(F)C(=N)NC(=N)C1=CC=CC=C1	N-(2,2,3,3,4,4,5,5,6,6,7,7,7-Tridecafluoroheptanimidoyl)benzenecarboximidamide	123528-68-7	-8.543	-43.9188	0.484731	0.515269	inact.	reliable	0.679654	0.320346	act.	reliable	OTHER_PFAS	Side-chain aromatics	Others	Antagonist	reliable	-19.3162	-8.05049	-13.6833	Weak	Antagonist	N=C(C(C(C(C(C(C(F)(F)F)(F)F)(F)F)(F)F)(F)F)(F)F)NC(=N)c1ccccc1	0	5
DTXSID70893320	FC(F)(F)C(F)(F)C(F)(F)C(F)(F)C(F)(F)C(F)(F)C(F)(F)C(F)(F)S(=O)(=O)CCCNCCOC(=O)C=C	2-[[3-[(Perfluorooctyl)sulfonyl]propyl]amino]ethyl-2-propenoate	110570-90-6	-7.453	-48.817	0.553516	0.446484	inact.	reliable	0.845106	0.154894	act.	reliable	OTHER_PFAS	Other aliphatics	PASF-based substances	Antagonist	reliable	-29.6106	2.2045	-13.703	Weak	Antagonist	C=CC(=O)OCCNCCCS(=O)(=O)C(C(C(C(C(C(C(C(F)(F)F)(F)F)(F)F)(F)F)(F)F)(F)F)(F)F)(F)F	1	3
DTXSID7070509	CN(CCOC(=O)C=C)S(=O)(=O)C(F)(F)C(F)(F)C(F)(F)C(F)(F)C(F)(F)C(F)(F)F	2-(Methyl((tridecafluorohexyl)sulphonyl)amino)ethyl acrylate	67584-57-0	-8.359	-47.396	0.447272	0.552728	inact.	reliable	0.679654	0.320346	act.	reliable	COMMERICIAL_IMPORTANT	FASA based PFAA precursors	N-Alkyl FASACs	Antagonist	reliable	-21.0539	-0.770538	-10.9122	Weak	Antagonist	C=CC(=O)OCCN(S(=O)(=O)C(C(C(C(C(C(F)(F)F)(F)F)(F)F)(F)F)(F)F)(F)F)C	1	3
DTXSID10892918	OC(=O)C(F)(F)C(F)(F)C(F)(F)C(F)(F)C(F)(F)C(F)(F)C(F)(F)C(F)(F)C(F)(F)C(F)(F)Cl	11-Chloro-Perfluoroundecanoic acid	2823-49-6	-7.976	-46.3859	0.296709	0.703291	inact.	reliable	0.701827	0.298173	act.	reliable	OTHER_PFAS	Other aliphatics	PACF-based substances	Antagonist	reliable	-24.6712	-2.88531	-13.7782	Weak	Antagonist	OC(=O)C(C(C(C(C(C(C(C(C(C(Cl)(F)F)(F)F)(F)F)(F)F)(F)F)(F)F)(F)F)(F)F)(F)F)(F)F	0	2
DTXSID30700420	COC1=CC(C)=C(C=C1)\N=C(/Cl)C(F)(F)C(F)(F)C(F)(F)F	(1Z)-2,2,3,3,4,4,4-Heptafluoro-N-(4-methoxy-2-methylphenyl)butanimidoyl chloride	923569-77-1	-8.801	-42.3412	0.599089	0.400911	inact.	reliable	0.638529	0.361471	act.	reliable	OTHER_PFAS	Side-chain aromatics	Others	Antagonist	reliable	-16.8795	-11.3534	-14.1164	Weak	Antagonist	COc1ccc(c(c1)C)N=C(C(C(C(F)(F)F)(F)F)(F)F)Cl	7	8
DTXSID50896172	FC1=CC=C(NC(=O)C(F)(F)C(F)(F)C(F)(F)C(F)(F)C(F)(F)C(F)(F)C(F)(F)C(F)(F)F)C=C1	2,2,3,3,4,4,5,5,6,6,7,7,8,8,9,9,9-Heptadecafluoro-N-(4-fluorophenyl)nonanamide	344282-18-4	-8.945	-42.974	0.333867	0.666133	inact.	reliable	0.870052	0.129948	act.	reliable	OTHER_PFAS	Side-chain aromatics	Others	Antagonist	reliable	-15.5195	-10.0285	-12.774	Weak	Antagonist	Fc1ccc(cc1)NC(=O)C(C(C(C(C(C(C(C(F)(F)F)(F)F)(F)F)(F)F)(F)F)(F)F)(F)F)(F)F	3	8
DTXSID50893303	OC(=O)C1=CC(=CC(OC(F)=C(F)C(F)(F)C(F)(F)C(F)(F)C(F)(F)C(F)(F)C(F)(F)C(F)(F)F)=C1)C(O)=O	5-[(Heptadecafluorononenyl)oxy]-1,3-benzenedicarboxylic acid	96210-37-6	-7.881	-48.6983	0.393877	0.606123	inact.	reliable	0.78718	0.21282	act.	reliable	OTHER_PFAS	Side-chain aromatics	Others	Antagonist	reliable	-25.5684	1.95599	-11.8062	Weak	Antagonist	FC(=C(C(C(C(C(C(C(C(F)(F)F)(F)F)(F)F)(F)F)(F)F)(F)F)(F)F)F)Oc1cc(cc(c1)C(=O)O)C(=O)O	8	8
DTXSID50892937	[H]C(F)(F)C(F)(F)C(F)(F)C(F)(F)C(F)(F)C(F)(F)C(F)(F)C(F)(F)C(F)(F)C(F)(F)C(F)(F)C(F)(F)C(F)(F)C(F)(F)C(O)=O	15-H-Perfluoropentadecanoic acid	1895-14-3	-7.814	-49.2566	0.296709	0.703291	inact.	reliable	0.701827	0.298173	act.	reliable	OTHER_PFAS	Other aliphatics	PACF-based substances	Antagonist	reliable	-26.2011	3.12486	-11.5381	Weak	Antagonist	FC(C(C(C(C(C(C(C(C(C(C(C(C(C(C(=O)O)(F)F)(F)F)(F)F)(F)F)(F)F)(F)F)(F)F)(F)F)(F)F)(F)F)(F)F)(F)F)(F)F)F	3	0
DTXSID70895763	CCCCOC(=O)C(F)(F)C(F)(F)C(F)(F)C(F)(F)C(F)(F)C(F)(F)C(F)(F)C(F)(F)F	Butyl heptadecafluorononanoate	117374-31-9	-8.578	-45.943	0.296709	0.703291	inact.	reliable	0.673532	0.326468	act.	reliable	OTHER_PFAS	Other aliphatics	PACF-based substances	Antagonist	reliable	-18.9856	-3.81258	-11.3991	Weak	Antagonist	CCCCOC(=O)C(C(C(C(C(C(C(C(F)(F)F)(F)F)(F)F)(F)F)(F)F)(F)F)(F)F)(F)F	4	9
DTXSID60887450	[K+].[O-]C(=O)C1=C(Cl)C(Cl)=C(Cl)C(Cl)=C1C(=O)NC1=CC=CC(OS(=O)(=O)C(F)(F)C(F)(F)C(F)(F)C(F)(F)C(F)(F)F)=C1	2,3,4,5-Tetrachloro-6-[3-[(perfluoropentyl)sulfonyloxy]phenylaminocarbonyl]benzoate potassium salt	68541-02-6	-10.124	-65.8329	0.296709	0.703291	inact.	reliable	0.76002	0.23998	act.	reliable	OTHER_PFAS	Side-chain aromatics	PASF-based substances	Antagonist	reliable	-4.38449	37.8294	16.7225	Strong	Antagonist	O=C(c1c(Cl)c(Cl)c(c(c1C(=O)O)Cl)Cl)Nc1cccc(c1)OS(=O)(=O)C(C(C(C(C(F)(F)F)(F)F)(F)F)(F)F)(F)F	0	1
DTXSID00909827	OC(=NC1=C(Br)C=C(C=C1)N(=O)=O)C(F)(C(F)(F)F)C(F)(F)C(F)(F)C(F)(F)F	N-(2-Bromo-4-nitrophenyl)-2,3,3,4,4,5,5,5-octafluoro-2-(trifluoromethyl)pentanimidic acid	105923-79-3	-8.745	-43.6556	0.296709	0.703291	inact.	reliable	0.804562	0.195438	act.	reliable	OTHER_PFAS	Side-chain aromatics	Others	Antagonist	reliable	-17.4084	-8.60153	-13.005	Weak	Antagonist	Brc1cc(ccc1N=C(C(C(C(C(F)(F)F)(F)F)(F)F)(C(F)(F)F)F)O)[N+](=O)[O-]	3	8
DTXSID40603731	[H]C12CCC(C1)(C=C2)C(F)(F)C(F)(F)C(F)(F)C(F)(F)C(F)(F)C(F)(F)F	1-(Tridecafluorohexyl)bicyclo[2.2.1]hept-2-ene	116087-09-3	-9.021	-41.656	0.296709	0.703291	inact.	reliable	0.752671	0.247329	act.	reliable	OTHER_PFAS	Other aliphatics, cyclic	Others, cyclic	Antagonist	reliable	-14.8017	-12.7879	-13.7948	Weak	Antagonist	FC(C(C(C(C(F)(F)F)(F)F)(F)F)(F)F)(C(C12CCC(C2)C=C1)(F)F)F	3	8
DTXSID10720565	OS(=O)(=O)C1=CC=C(OC(F)=C(F)C(F)(F)C(F)(F)C(F)(F)C(F)(F)C(F)(F)C(F)(F)C(F)(F)F)C=C1	4-[(1,2,3,3,4,4,5,5,6,6,7,7,8,8,9,9,9-Heptadecafluoronon-1-en-1-yl)oxy]benzene-1-sulfonic acid	71212-45-8	-8.97	-41.5831	0.293506	0.706494	inact.	reliable	0.629811	0.370189	act.	reliable	OTHER_PFAS	Side-chain aromatics	Others	Antagonist	reliable	-15.2834	-12.9406	-14.112	Weak	Antagonist	FC(=C(C(C(C(C(C(C(C(F)(F)F)(F)F)(F)F)(F)F)(F)F)(F)F)(F)F)F)Oc1ccc(cc1)S(=O)(=O)O	8	8
DTXSID5072353	CCN(CCCP(O)(O)=O)S(=O)(=O)C(F)(F)C(F)(F)C(F)(F)C(F)(F)C(F)(F)C(F)(F)C(F)(F)C(F)(F)F	Phosphonic acid, [3-[ethyl[(heptadecafluorooctyl)sulfonyl]amino]propyl]-	71463-78-0	-7.961	-46.7098	0.293506	0.706494	inact.	reliable	0.63631	0.36369	act.	reliable	OTHER_PFAS	Other aliphatics	PASF-based substances	Antagonist	reliable	-24.8128	-2.20718	-13.51	Weak	Antagonist	CCN(S(=O)(=O)C(C(C(C(C(C(C(C(F)(F)F)(F)F)(F)F)(F)F)(F)F)(F)F)(F)F)(F)F)CCCP(=O)(O)O	0	7
DTXSID00896167	FC(F)(F)C(F)(F)C(F)(F)C(F)(F)C(F)(F)C(F)(F)C(F)(F)C(F)(F)C(=O)NC1CCCCC1	N-Cyclohexyl-2,2,3,3,4,4,5,5,6,6,7,7,8,8,9,9,9-heptadecafluorononanamide	73602-46-7	-8.904	-45.7991	0.293506	0.706494	inact.	reliable	0.78718	0.21282	act.	reliable	OTHER_PFAS	Other aliphatics, cyclic	Others, cyclic	Antagonist	reliable	-15.9067	-4.11385	-10.0103	Weak	Antagonist	O=C(C(C(C(C(C(C(C(C(F)(F)F)(F)F)(F)F)(F)F)(F)F)(F)F)(F)F)(F)F)NC1CCCCC1	3	8
DTXSID20552874	NC1=CC(Cl)=C(OCC(F)(F)C(F)(F)C(F)(F)C(F)F)C(Cl)=C1	3,5-Dichloro-4-[(2,2,3,3,4,4,5,5-octafluoropentyl)oxy]aniline	105406-41-5	-9.736	-41.6558	0.401464	0.598536	inact.	reliable	0.971717	0.028283	act.	reliable	OTHER_PFAS	Side-chain aromatics	Others	Antagonist	reliable	-8.04894	-12.7884	-10.4187	Weak	Antagonist	FC(C(C(C(COc1c(Cl)cc(cc1Cl)N)(F)F)(F)F)(F)F)F	3	0
DTXSID90868151	OC(=O)C(F)(F)C(F)(F)C(F)(F)C(F)(F)C(F)(F)C(F)(F)C(F)(F)C(F)(F)C(F)(F)C(F)(F)C(F)(F)C(F)(F)F	Perfluorotridecanoic acid	72629-94-8	-8.021	-46.2472	0.296709	0.703291	inact.	reliable	0.813959	0.186041	act.	reliable	CAL_EPA	PFAAs	PFCAs	Antagonist	reliable	-24.2462	-3.17569	-13.7109	Weak	Antagonist	OC(=O)C(C(C(C(C(C(C(C(C(C(C(C(F)(F)F)(F)F)(F)F)(F)F)(F)F)(F)F)(F)F)(F)F)(F)F)(F)F)(F)F)(F)F	3	8
DTXSID9037743	FC(F)(F)C(F)(F)C(F)(F)C(F)(F)C(F)(F)C(F)(F)C(F)(F)C(F)(F)C(F)(F)C(F)(F)CCOC(=O)C=C	10:2 Fluorotelomer acrylate	17741-60-5	-8.126	-44.1238	0.761266	0.238734	act.	reliable	0.328435	0.671565	inact.	reliable	COMMERICIAL_IMPORTANT	Fluorotelomer PFAA precursors	n:2 FTACs	Agonist	reliable	-23.2545	-7.6213	-15.4379	Weak	Agonist	C=CC(=O)OCCC(C(C(C(C(C(C(C(C(C(F)(F)F)(F)F)(F)F)(F)F)(F)F)(F)F)(F)F)(F)F)(F)F)(F)F	7	5
DTXSID60730715	CCN(CS(O)(=O)=O)S(=O)(=O)C(F)(F)C(F)(F)C(F)(F)C(F)(F)C(F)(F)C(F)(F)C(F)(F)C(F)(F)F	[Ethyl(1,1,2,2,3,3,4,4,5,5,6,6,7,7,8,8,8-heptadecafluorooctane-1-sulfonyl)amino]methanesulfonic acid	94196-26-6	-7.653	-50.7351	0.296709	0.703291	inact.	reliable	0.679654	0.320346	act.	reliable	OTHER_PFAS	Other aliphatics	PASF-based substances	Antagonist	reliable	-27.7217	6.22029	-10.7507	Weak	Antagonist	CCN(S(=O)(=O)C(C(C(C(C(C(C(C(F)(F)F)(F)F)(F)F)(F)F)(F)F)(F)F)(F)F)(F)F)CS(=O)(=O)O	0	7
DTXSID80892925	[H]C(F)(F)C(F)(F)C(F)(F)C(F)(F)C(F)(F)C(F)(F)C(F)(F)C(F)(F)C(F)(F)C(F)(F)C(F)(F)C(F)(F)C(F)(F)C(F)(F)C(F)(F)C(F)(F)C(O)=O	17-H-Perfluoroheptadecanoic acid	1870-13-9	-7.832	-49.9272	0.296709	0.703291	inact.	reliable	0.701827	0.298173	act.	reliable	OTHER_PFAS	Other aliphatics	PACF-based substances	Antagonist	reliable	-26.0311	4.52885	-10.7512	Weak	Antagonist	FC(C(C(C(C(C(C(C(C(C(C(C(C(C(C(C(C(=O)O)(F)F)(F)F)(F)F)(F)F)(F)F)(F)F)(F)F)(F)F)(F)F)(F)F)(F)F)(F)F)(F)F)(F)F)(F)F)F	3	0
DTXSID70896210	COC1=CC=CC(NC(=O)C(F)(F)C(F)(F)C(F)(F)C(F)(F)C(F)(F)C(F)(F)F)=C1	2,2,3,3,4,4,5,5,6,6,7,7,7-Tridecafluoro-N-(3-methoxyphenyl)heptanamide	904565-42-0	-8.337	-47.5969	0.484731	0.515269	inact.	reliable	0.793408	0.206592	act.	reliable	OTHER_PFAS	Side-chain aromatics	Others	Antagonist	reliable	-21.2617	-0.349929	-10.8058	Weak	Antagonist	COc1cccc(c1)NC(=O)C(C(C(C(C(C(F)(F)F)(F)F)(F)F)(F)F)(F)F)(F)F	7	8
DTXSID60892928	[H]C(F)(F)C(F)(F)C(F)(F)C(F)(F)C(F)(F)C(F)(F)C(F)(F)C(F)(F)C(F)(F)C(F)(F)C(F)(F)C(F)(F)C(F)(F)C(F)(F)C(F)(F)C(O)=O	16-H-Perfluorohexadecanoic acid	2274731-01-8	-8.691	-45.9945	0.296709	0.703291	inact.	reliable	0.701827	0.298173	act.	reliable	OTHER_PFAS	Other aliphatics	PACF-based substances	Antagonist	reliable	-17.9184	-3.70475	-10.8116	Weak	Antagonist	FC(C(C(C(C(C(C(C(C(C(C(C(C(C(C(C(=O)O)(F)F)(F)F)(F)F)(F)F)(F)F)(F)F)(F)F)(F)F)(F)F)(F)F)(F)F)(F)F)(F)F)(F)F)F	3	0
DTXSID8031861	OC(=O)C(F)(F)C(F)(F)C(F)(F)C(F)(F)C(F)(F)C(F)(F)C(F)(F)C(F)(F)C(F)(F)C(F)(F)C(F)(F)F	Perfluorododecanoic acid	307-55-1	-7.609	-45.7217	0.296709	0.703291	inact.	reliable	0.813959	0.186041	act.	reliable	CAL_EPA	PFAAs	PFCAs	Antagonist	reliable	-28.1373	-4.27589	-16.2066	Weak	Antagonist	OC(=O)C(C(C(C(C(C(C(C(C(C(C(F)(F)F)(F)F)(F)F)(F)F)(F)F)(F)F)(F)F)(F)F)(F)F)(F)F)(F)F	3	8
DTXSID70751658	FC(F)(F)C(F)(F)C(F)(F)C(=O)OC1=C(Cl)C(Cl)=C(Cl)C=C1Cl	2,3,4,6-Tetrachlorophenyl heptafluorobutanoate	89071-43-2	-9.271	-43.1713	0.39777	0.60223	inact.	reliable	0.908056	0.0919442	act.	reliable	OTHER_PFAS	Side-chain aromatics	PACF-based substances	Antagonist	reliable	-12.4406	-9.61548	-11.028	Weak	Antagonist	Clc1cc(Cl)c(c(c1OC(=O)C(C(C(F)(F)F)(F)F)(F)F)Cl)Cl	7	4
DTXSID30896135	CC1=CC=C(NC(=O)C(F)(F)C(F)(F)C(F)(F)F)C=C1Cl	N-(3-Chloro-4-methylphenyl)-2,2,3,3,4,4,4-heptafluorobutanamide	111216-49-0	-8.87	-41.6876	0.439455	0.560545	inact.	reliable	0.658077	0.341923	act.	reliable	OTHER_PFAS	Side-chain aromatics	Others	Antagonist	reliable	-16.2278	-12.7218	-14.4748	Weak	Antagonist	O=C(C(C(C(F)(F)F)(F)F)(F)F)Nc1ccc(c(c1)Cl)C	7	8
DTXSID70897020	FC(F)(F)C(F)(F)C(F)(F)C(F)(F)C(F)(F)C(F)(F)C(F)(F)C(F)(F)C(=O)NCC=C	N-Allylperfluorononanamide	221466-77-9	-8.668	-42.2003	0.293506	0.706494	inact.	reliable	0.78718	0.21282	act.	reliable	OTHER_PFAS	Other aliphatics	Amide based substances	Antagonist	reliable	-18.1356	-11.6484	-14.892	Weak	Antagonist	C=CCNC(=O)C(C(C(C(C(C(C(C(F)(F)F)(F)F)(F)F)(F)F)(F)F)(F)F)(F)F)(F)F	6	9
DTXSID6070984	CCN.OC(=O)C(F)(F)C(F)(F)C(F)(F)C(F)(F)C(F)(F)C(F)(F)C(F)(F)C(F)(C(F)(F)F)C(F)(F)F	Ethanaminium perfluoro-9-methyldecanoate	68015-85-0	-8.704	-42.6132	0.296709	0.703291	inact.	reliable	0.701827	0.298173	act.	reliable	OTHER_PFAS	PFAAs	PFCAs	Antagonist	reliable	-17.7956	-10.7839	-14.2898	Weak	Antagonist	OC(=O)C(C(C(C(C(C(C(C(C(F)(F)F)(C(F)(F)F)F)(F)F)(F)F)(F)F)(F)F)(F)F)(F)F)(F)F	3	4
DTXSID00336619	FC(F)(F)C(F)(F)C(F)(F)C(F)(F)C(F)(F)C(F)(F)C(F)(F)C(F)(F)C(=O)OCC=C	Prop-2-en-1-yl heptadecafluorononanoate	117374-33-1	-8.135	-43.8926	0.296709	0.703291	inact.	reliable	0.804562	0.195438	act.	reliable	OTHER_PFAS	Other aliphatics	PACF-based substances	Antagonist	reliable	-23.1695	-8.10534	-15.6374	Weak	Antagonist	C=CCOC(=O)C(C(C(C(C(C(C(C(F)(F)F)(F)F)(F)F)(F)F)(F)F)(F)F)(F)F)(F)F	4	9
DTXSID20896467	CN(C(=O)C1=CC=C(F)C=C1Cl)C1=CC=CC(C(=O)NC2=C(C)C=C(C=C2C)C(F)(C(F)(F)F)C(F)(F)F)=C1F	2-Chloro-4-fluoro-N-(2-fluoro-3-{[4-(1,1,1,2,3,3,3-heptafluoropropan-2-yl)-2,6-dimethylphenyl]carbamoyl}phenyl)-N-methylbenzamide	862134-29-0	-8.974	-67.9441	0.337299	0.662701	inact.	reliable	0.63015	0.36985	act.	reliable	OTHER_PFAS	Side-chain aromatics	Others	Antagonist	reliable	-15.2456	42.2495	13.5019	Strong	Antagonist	Fc1ccc(c(c1)Cl)C(=O)N(c1cccc(c1F)C(=O)Nc1c(C)cc(cc1C)C(C(F)(F)F)(C(F)(F)F)F)C	1	5
DTXSID20896083	CCCCCCCCCCCCNC(=O)C(F)(F)C(F)(F)C(F)(F)C(F)(F)C(F)(F)C(F)(F)C(F)(F)C(F)(F)F	N-Dodecyl-2,2,3,3,4,4,5,5,6,6,7,7,8,8,9,9,9-heptadecafluorononanamide	34111-24-5	-9.581	-58.9912	0.296709	0.703291	inact.	reliable	0.7531	0.2469	act.	reliable	OTHER_PFAS	Other aliphatics	Polyfluorinated amidesÂ	Antagonist	reliable	-9.51283	23.5055	6.99632	Strong	Antagonist	CCCCCCCCCCCCNC(=O)C(C(C(C(C(C(C(C(F)(F)F)(F)F)(F)F)(F)F)(F)F)(F)F)(F)F)(F)F	6	9
DTXSID70896098	CCCCCC1=CC=C(N=C1)C1=CC=C(C=C1)C(F)(F)C(F)(F)C(F)(F)C(F)(F)C(F)(F)C(F)(F)F	5-Pentyl-2-[4-(tridecafluorohexyl)phenyl]pyridine	139030-54-9	-10.418	-54.5064	0.438127	0.561873	inact.	reliable	0.63015	0.36985	act.	reliable	OTHER_PFAS	Side-chain aromatics	Others	Antagonist	reliable	-1.60783	14.116	6.25407	Strong	Antagonist	CCCCCc1ccc(nc1)c1ccc(cc1)C(C(C(C(C(C(F)(F)F)(F)F)(F)F)(F)F)(F)F)(F)F	1	6
DTXSID20451116	FC(F)(F)C(F)(F)C(F)(F)C(F)(F)C(F)(F)C(F)(F)CCC1=CC=C(COC(=O)ON2C(=O)CCC2=O)C=C1	N-[4-(3,3,4,4,5,5,6,6,7,7,8,8,8-Tridecafluorooctyl)benzyloxycarbonyloxy] succinimide	556050-48-7	-9.548	-57.946	0.337299	0.662701	inact.	reliable	0.658077	0.341923	act.	reliable	OTHER_PFAS	Side-chain aromatics	Others	Antagonist	reliable	-9.82449	21.3172	5.74636	Strong	Antagonist	O=C(ON1C(=O)CCC1=O)OCc1ccc(cc1)CCC(C(C(C(C(C(F)(F)F)(F)F)(F)F)(F)F)(F)F)(F)F	7	0
DTXSID40758533	FC(F)(F)C(F)(F)C(F)(F)C(F)(F)C(F)(F)C(F)(F)C(F)(F)C(F)(F)C(F)(F)C1=CC=C(C=C1)C(=O)N=[N+]=[N-]	4-(Nonadecafluorononyl)benzoyl azide	93238-01-8	-10.016	-54.5829	0.549489	0.450511	inact.	reliable	0.845106	0.154894	act.	reliable	OTHER_PFAS	Side-chain aromatics	Others	Antagonist	reliable	-5.40449	14.2761	4.43582	Strong	Antagonist	[N-]=[N+]=NC(=O)c1ccc(cc1)C(C(C(C(C(C(C(C(C(F)(F)F)(F)F)(F)F)(F)F)(F)F)(F)F)(F)F)(F)F)(F)F	1	6
DTXSID80896468	CC1=CC(=CC(C)=C1NC(=O)C1=C(F)C(NC(=O)C2=CC=C(F)C=C2[N+]([O-])=O)=CC=C1)C(F)(C(F)(F)F)C(F)(F)F	2-Fluoro-3-(4-fluoro-2-nitrobenzamido)-N-[4-(1,1,1,2,3,3,3-heptafluoropropan-2-yl)-2,6-dimethylphenyl]benzamide	862133-14-0	-8.024	-62.1479	0.337299	0.662701	inact.	reliable	0.63015	0.36985	act.	reliable	OTHER_PFAS	Side-chain aromatics	Others	Antagonist	reliable	-24.2178	30.1144	2.9483	Strong	Antagonist	Fc1ccc(c(c1)[N+](=O)[O-])C(=O)Nc1cccc(c1F)C(=O)Nc1c(C)cc(cc1C)C(C(F)(F)F)(C(F)(F)F)F	1	5
DTXSID10896158	CCCCCCOC1=CC=C(C=C1)S(=O)(=O)CCC(F)(F)C(F)(F)C(F)(F)C(F)(F)C(F)(F)C(F)(F)C(F)(F)C(F)(F)C(F)(F)C(F)(F)F	1-(3,3,4,4,5,5,6,6,7,7,8,8,9,9,10,10,11,11,12,12,12-Henicosafluorododecane-1-sulfonyl)-4-(hexyloxy)benzene	1161917-33-4	-9.825	-64.1062	0.39777	0.60223	inact.	reliable	0.930362	0.0696377	act.	reliable	OTHER_PFAS	Side-chain aromatics	Others	Antagonist	reliable	-7.20838	34.2144	13.503	Strong	Antagonist	CCCCCCOc1ccc(cc1)S(=O)(=O)CCC(C(C(C(C(C(C(C(C(C(F)(F)F)(F)F)(F)F)(F)F)(F)F)(F)F)(F)F)(F)F)(F)F)(F)F	3	9
DTXSID70754942	CCCCCCCCCCNC(=O)C(F)(F)C(F)(F)C(F)(F)C(F)(F)C(F)(F)C(F)(F)C(F)(F)F	N-Decyl-2,2,3,3,4,4,5,5,6,6,7,7,8,8,8-pentadecafluorooctanamide	89685-58-5	-8.889	-57.5686	0.296709	0.703291	inact.	reliable	0.7531	0.2469	act.	reliable	OTHER_PFAS	Other aliphatics	Polyfluorinated amidesÂ	Antagonist	reliable	-16.0484	20.5271	2.23935	Strong	Antagonist	CCCCCCCCCCNC(=O)C(C(C(C(C(C(C(F)(F)F)(F)F)(F)F)(F)F)(F)F)(F)F)(F)F	6	9
DTXSID00584835	COC1=CC=C(C=C1)C(Cl)(C1=CC=CC=C1)C1=CC=C(CCC(F)(F)C(F)(F)C(F)(F)C(F)(F)C(F)(F)C(F)(F)C(F)(F)C(F)(F)F)C=C1	1-(Chloro[4-(2-(perfluorooctyl)ethyl)phenyl]phenylmethyl)-4-methoxybenzene	865758-37-8	-12.85	-70.8796	0.595386	0.404614	inact.	reliable	0.673852	0.326148	act.	reliable	OTHER_PFAS	Side-chain aromatics	Others	Antagonist	reliable	21.361	48.3953	34.8782	Strong	Antagonist	COc1ccc(cc1)C(c1ccccc1)(c1ccc(cc1)CCC(C(C(C(C(C(C(C(F)(F)F)(F)F)(F)F)(F)F)(F)F)(F)F)(F)F)(F)F)Cl	9	9
DTXSID50887449	[K+].[O-]C(=O)C1=C(Cl)C(Cl)=C(Cl)C(Cl)=C1C(=O)NC1=CC=CC(OS(=O)(=O)C(F)(F)C(F)(F)C(F)(F)C(F)(F)C(F)(F)C(F)(F)C(F)(F)F)=C1	2,3,4,5-Tetrachloro-6-[3-(perfluoroheptyl)sulfonyloxyphenylamino]carbonylbenzoate potassium	68541-01-5	-11.308	-69.6598	0.39777	0.60223	inact.	reliable	0.76002	0.23998	act.	reliable	OTHER_PFAS	Side-chain aromatics	PASF-based substances	Antagonist	reliable	6.79772	45.8415	26.3196	Strong	Antagonist	O=C(c1c(Cl)c(Cl)c(c(c1C(=O)O)Cl)Cl)Nc1cccc(c1)OS(=O)(=O)C(C(C(C(C(C(C(F)(F)F)(F)F)(F)F)(F)F)(F)F)(F)F)(F)F	0	1
DTXSID80881278	[K+].[H]N(C(=O)C1=C(C([O-])=O)C(Cl)=C(Cl)C(Cl)=C1Cl)C1=CC(OS(=O)(=O)C(F)(F)C(F)(F)C(F)(F)C(F)(F)C(F)(F)C(F)(F)F)=CC=C1	Potassium 6-(3-(perfluorohexyl)sulfonyloxyphenylaminocarbonyl)perchlorobenzoate	68815-72-5	-10.928	-68.5498	0.401464	0.598536	inact.	reliable	0.76002	0.23998	act.	reliable	OTHER_PFAS	Side-chain aromatics	PASF-based substances	Antagonist	reliable	3.20883	43.5176	23.3632	Strong	Antagonist	O=C(c1c(Cl)c(Cl)c(c(c1C(=O)O)Cl)Cl)Nc1cccc(c1)OS(=O)(=O)C(C(C(C(C(C(F)(F)F)(F)F)(F)F)(F)F)(F)F)(F)F	0	1
DTXSID60895974	OC1=CC=CC(CCCCCCCCCCCC(F)(F)C(F)(F)C(F)(F)C(F)(F)F)=C1O	3-(12,12,13,13,14,14,15,15,15-Nonafluoropentadecyl)benzene-1,2-diol	131545-71-6	-12.159	-61.2656	0.599301	0.400699	inact.	reliable	0.908056	0.0919442	act.	reliable	OTHER_PFAS	Side-chain aromatics	Others	Antagonist	reliable	14.8349	28.2672	21.5511	Strong	Antagonist	Oc1cccc(c1O)CCCCCCCCCCCC(C(C(C(F)(F)F)(F)F)(F)F)(F)F	2	2
DTXSID60897054	FC(F)(F)C(F)(F)C(F)(F)C(F)(F)C(F)(F)C(F)(F)C(F)(F)C(F)(F)C(=O)NCCCCCCNC(=O)C(F)(F)C(F)(F)C(F)(F)C(F)(F)C(F)(F)C(F)(F)C(F)(F)C(F)(F)F	N,N'-bis(Perfluorononanoyl)1,6-hexanediamine	174495-83-1	-9.954	-71.5033	0.296709	0.703291	inact.	reliable	0.62135	0.37865	act.	reliable	OTHER_PFAS	Other aliphatics	Polyfluorinated amidesÂ	Antagonist	reliable	-5.99005	49.7011	21.8555	Strong	Antagonist	O=C(C(C(C(C(C(C(C(C(F)(F)F)(F)F)(F)F)(F)F)(F)F)(F)F)(F)F)(F)F)NCCCCCCNC(=O)C(C(C(C(C(C(C(C(F)(F)F)(F)F)(F)F)(F)F)(F)F)(F)F)(F)F)(F)F	6	9
DTXSID70896033	CC(C)NC(=O)C(F)(F)C(F)(F)C(F)(F)C(F)(F)C(F)(F)C(F)(F)C(F)(F)C(F)(F)F	2,2,3,3,4,4,5,5,6,6,7,7,8,8,9,9,9-Heptadecafluoro-N-(propan-2-yl)nonanamide	6104-22-9	-8.433	-42.8407	0.293506	0.706494	inact.	reliable	0.78718	0.21282	act.	reliable	OTHER_PFAS	Other aliphatics	Amide based substances	Antagonist	reliable	-20.355	-10.3076	-15.3313	Weak	Antagonist	CC(NC(=O)C(C(C(C(C(C(C(C(F)(F)F)(F)F)(F)F)(F)F)(F)F)(F)F)(F)F)(F)F)C	3	8
DTXSID90832413	CCCCCC(OCCOCCOCCOCCO)C1=CC=C(C=C1)C(F)(F)C(F)(F)C(F)(F)C(F)(F)C(F)(F)C(F)(F)F	13-[4-(Tridecafluorohexyl)phenyl]-3,6,9,12-tetraoxaoctadecan-1-ol	874212-25-6	-11.896	-76.3304	0.296709	0.703291	inact.	reliable	0.679654	0.320346	act.	reliable	OTHER_PFAS	Side-chain aromatics	Others	Antagonist	reliable	12.3511	59.8073	36.0792	Strong	Antagonist	CCCCCC(c1ccc(cc1)C(C(C(C(C(C(F)(F)F)(F)F)(F)F)(F)F)(F)F)(F)F)OCCOCCOCCOCCO	1	6
DTXSID00896465	CN(C(=O)C1=CC=C(F)C=C1F)C1=CC=CC(C(=O)NC2=C(C)C=C(C=C2C)C(F)(C(F)(F)F)C(F)(F)F)=C1F	2,4-Difluoro-N-(2-fluoro-3-{[4-(1,1,1,2,3,3,3-heptafluoropropan-2-yl)-2,6-dimethylphenyl]carbamoyl}phenyl)-N-methylbenzamide	862134-26-7	-10.772	-65.0249	0.524482	0.475518	inact.	reliable	0.63015	0.36985	act.	reliable	OTHER_PFAS	Side-chain aromatics	Others	Antagonist	reliable	1.7355	36.1378	18.9366	Strong	Antagonist	Fc1ccc(c(c1)F)C(=O)N(c1cccc(c1F)C(=O)Nc1c(C)cc(cc1C)C(C(F)(F)F)(C(F)(F)F)F)C	1	5
DTXSID70896290	CCC(Oc1ccc(cc1C(C)(C)CC)C(C)(C)CC)C(=O)Nc1ccc(C(=O)NC(F)(F)C(F)(F)C(F)(F)C(F)(F)F)c(O)c1	4-{2-[2,4-Bis(2-methylbutan-2-yl)phenoxy]butanamido}-2-hydroxy-N-(nonafluorobutyl)benzamide	94705-65-4	-9.593	-74.439	0.337299	0.662701	inact.	reliable	0.938432	0.0615675	act.	reliable	OTHER_PFAS	Side-chain aromatics	Others	Antagonist	reliable	-9.39949	55.8474	23.2239	Strong	Antagonist	CCC(C(=O)Nc1ccc(c(c1)O)C(=O)NC(C(C(C(F)(F)F)(F)F)(F)F)(F)F)Oc1ccc(cc1C(CC)(C)C)C(CC)(C)C	2	1
DTXSID00787162	OCNC(=O)C1=CC=C(OC(F)=C(F)C(F)(F)C(F)(F)C(F)(F)C(F)(F)C(F)(F)C(F)(F)C(F)(F)F)C=C1	4-[(1,2,3,3,4,4,5,5,6,6,7,7,8,8,9,9,9-Heptadecafluoronon-1-en-1-yl)oxy]-N-(hydroxymethyl)benzamide	59379-88-3	-10.323	-54.4332	0.328446	0.671554	inact.	reliable	0.78718	0.21282	act.	reliable	OTHER_PFAS	Side-chain aromatics	Others	Antagonist	reliable	-2.50505	13.9627	5.72884	Strong	Antagonist	OCNC(=O)c1ccc(cc1)OC(=C(C(C(C(C(C(C(C(F)(F)F)(F)F)(F)F)(F)F)(F)F)(F)F)(F)F)F)F	8	8
DTXSID60896289	CCOC(=O)C1=C(NC(=O)C(F)(F)C(F)(F)C(F)(F)F)N(N=C1)C1=CC=CC=C1	Ethyl 5-(2,2,3,3,4,4,4-heptafluorobutanamido)-1-phenyl-1H-pyrazole-4-carboxylate	545359-89-5	-9.202	-54.9324	0.524482	0.475518	inact.	reliable	0.793408	0.206592	act.	reliable	OTHER_PFAS	Side-chain aromatics	Others	Antagonist	reliable	-13.0923	15.0079	0.957796	Strong	Antagonist	CCOC(=O)c1cnn(c1NC(=O)C(C(C(F)(F)F)(F)F)(F)F)c1ccccc1	7	8
DTXSID20896240	Cl.FC(F)(F)C(F)(F)C(F)(F)C(F)(F)OC1=CC=C(NC(=O)C2=CC=NC=C2)C=C1	N-[4-(Nonafluorobutoxy)phenyl]pyridine-4-carboxamide--hydrogen chloride (1/1)	62315-29-1	-8.069	-43.8662	0.296709	0.703291	inact.	reliable	0.63631	0.36369	act.	reliable	OTHER_PFAS	Side-chain aromatics	Others	Antagonist	reliable	-23.7928	-8.16062	-15.9767	Weak	Antagonist	O=C(c1ccncc1)Nc1ccc(cc1)OC(C(C(C(F)(F)F)(F)F)(F)F)(F)F	8	5
DTXSID5067348	FC(F)(F)C(F)(F)C(F)(F)C(F)(F)C(F)(F)C(F)(F)C(F)(F)C(F)(F)CCOC(=O)C=C	8:2 Fluorotelomer acrylate	27905-45-9	-8.053	-42.4773	0.761266	0.238734	act.	reliable	0.328435	0.671565	inact.	reliable	COMMERICIAL_IMPORTANT	Fluorotelomer PFAA precursors	n:2 FTACs	Agonist	reliable	-23.9439	-11.0685	-17.5062	Weak	Agonist	C=CC(=O)OCCC(C(C(C(C(C(C(C(F)(F)F)(F)F)(F)F)(F)F)(F)F)(F)F)(F)F)(F)F	7	5
DTXSID80896064	OC(=O)C=CC(=O)OC(F)(F)C(F)(F)C(F)(F)C(F)(F)C(F)(F)C(F)(F)C(F)(F)C(F)(F)F	4-[(Heptadecafluorooctyl)oxy]-4-oxobut-2-enoic acid	152682-85-4	-8.313	-42.457	0.296709	0.703291	inact.	reliable	0.63631	0.36369	act.	reliable	OTHER_PFAS	Other aliphatics	Ether based substances	Antagonist	reliable	-21.4884	-11.111	-16.2997	Weak	Antagonist	OC(=O)C=CC(=O)OC(C(C(C(C(C(C(C(F)(F)F)(F)F)(F)F)(F)F)(F)F)(F)F)(F)F)(F)F	3	8
DTXSID20371921	CCOC(=O)C(F)(F)C(F)(F)C(F)(F)C(F)(F)C(F)(F)C(F)(F)C(F)(F)C(F)(F)C(F)(F)C(F)(F)C(F)(F)F	Ethyl perfluorododecanoate	158607-41-1	-8.203	-42.9246	0.296709	0.703291	inact.	reliable	0.804562	0.195438	act.	reliable	OTHER_PFAS	Other aliphatics	PACF-based substances	Antagonist	reliable	-22.5273	-10.132	-16.3296	Weak	Antagonist	CCOC(=O)C(C(C(C(C(C(C(C(C(C(C(F)(F)F)(F)F)(F)F)(F)F)(F)F)(F)F)(F)F)(F)F)(F)F)(F)F)(F)F	4	9
DTXSID60892923	[H]C(F)(F)C(F)(F)C(F)(F)C(F)(F)C(F)(F)C(F)(F)C(F)(F)C(F)(F)C(F)(F)C(F)(F)C(F)(F)C(O)=O	12-H-Perfluorododecanoic acid	351194-78-0	-8.066	-42.8119	0.296709	0.703291	inact.	reliable	0.701827	0.298173	act.	reliable	OTHER_PFAS	Other aliphatics	PACF-based substances	Antagonist	reliable	-23.8212	-10.3679	-17.0945	Weak	Antagonist	FC(C(C(C(C(C(C(C(C(C(C(C(=O)O)(F)F)(F)F)(F)F)(F)F)(F)F)(F)F)(F)F)(F)F)(F)F)(F)F)F	3	0
DTXSID70896250	NC1=C(C=C(C=C1NC(=O)C(F)(F)C(F)(F)C(F)(F)F)C(F)(F)F)[N+]([O-])=O	N-[2-Amino-3-nitro-5-(trifluoromethyl)phenyl]-2,2,3,3,4,4,4-heptafluorobutanamide	57450-70-1	-8.008	-42.9976	0.337299	0.662701	inact.	reliable	0.908056	0.0919442	act.	reliable	OTHER_PFAS	Side-chain aromatics	Others	Antagonist	reliable	-24.3689	-9.97914	-17.174	Weak	Antagonist	[O-][N+](=O)c1cc(cc(c1N)NC(=O)C(C(C(F)(F)F)(F)F)(F)F)C(F)(F)F	7	8
DTXSID20895738	CCCCOC(=O)C(F)(F)C(F)(F)C(F)(F)C(F)(F)C(F)(F)C(F)(F)C(F)(F)F	Butyl pentadecafluorooctanoate	307-96-0	-8.451	-42.0846	0.296709	0.703291	inact.	reliable	0.673532	0.326468	act.	reliable	OTHER_PFAS	Other aliphatics	PACF-based substances	Antagonist	reliable	-20.185	-11.8906	-16.0378	Weak	Antagonist	CCCCOC(=O)C(C(C(C(C(C(C(F)(F)F)(F)F)(F)F)(F)F)(F)F)(F)F)(F)F	4	9
DTXSID60184456	CCOC(=O)C(F)(F)C(F)(F)C(F)(F)C(F)(F)C(F)(F)C(F)(F)C(F)(F)C(F)(F)F	Ethyl perfluorononan-1-oate	30377-52-7	-7.761	-41.808	0.296709	0.703291	inact.	reliable	0.804562	0.195438	act.	reliable	OTHER_PFAS	Other aliphatics	PACF-based substances	Antagonist	reliable	-26.7017	-12.4697	-19.5857	Weak	Antagonist	CCOC(=O)C(C(C(C(C(C(C(C(F)(F)F)(F)F)(F)F)(F)F)(F)F)(F)F)(F)F)(F)F	4	9
DTXSID40896227	COC1=CC(CO)=C(C=C1OCCCC(F)(F)C(F)(F)C(F)(F)C(F)(F)C(F)(F)C(F)(F)C(F)(F)C(F)(F)F)[N+]([O-])=O	{4-[(4,4,5,5,6,6,7,7,8,8,9,9,10,10,11,11,11-Heptadecafluoroundecyl)oxy]-5-methoxy-2-nitrophenyl}methanol	853929-03-0	-10.078	-56.2566	0.439455	0.560545	inact.	reliable	0.679654	0.320346	act.	reliable	OTHER_PFAS	Side-chain aromatics	Others	Antagonist	reliable	-4.81894	17.7802	6.48065	Strong	Antagonist	OCc1cc(OC)c(cc1[N+](=O)[O-])OCCCC(C(C(C(C(C(C(C(F)(F)F)(F)F)(F)F)(F)F)(F)F)(F)F)(F)F)(F)F	3	9
DTXSID8047553	OC(=O)C(F)(F)C(F)(F)C(F)(F)C(F)(F)C(F)(F)C(F)(F)C(F)(F)C(F)(F)C(F)(F)C(F)(F)F	Perfluoroundecanoic acid	2058-94-8	-7.575	-44.588	0.296709	0.703291	inact.	reliable	0.813959	0.186041	act.	reliable	CAL_EPA	PFAAs	PFCAs	Antagonist	reliable	-28.4584	-6.64944	-17.5539	Weak	Antagonist	OC(=O)C(C(C(C(C(C(C(C(C(C(F)(F)F)(F)F)(F)F)(F)F)(F)F)(F)F)(F)F)(F)F)(F)F)(F)F	3	8
DTXSID00750735	FC(F)(F)C(F)(F)C(F)(F)C(F)(F)C(F)(F)C(F)(F)C(F)(F)C1=CC=C(C=C1)C(=O)OC1=CC=C(C=C1)C#N	4-Cyanophenyl 4-(pentadecafluoroheptyl)benzoate	88951-07-9	-10.002	-59.8922	0.484731	0.515269	inact.	reliable	0.793408	0.206592	act.	reliable	OTHER_PFAS	Side-chain aromatics	Others	Antagonist	reliable	-5.53672	25.3918	9.92755	Strong	Antagonist	N#Cc1ccc(cc1)OC(=O)c1ccc(cc1)C(C(C(C(C(C(C(F)(F)F)(F)F)(F)F)(F)F)(F)F)(F)F)(F)F	1	6
DTXSID30896059	FC(F)(F)COP(=O)(OCC(F)(F)F)OC(C1=CC=CC=C1)C(F)(F)C(F)(F)C(F)(F)C(F)(F)F	2,2,3,3,4,4,5,5,5-Nonafluoro-1-phenylpentyl bis(2,2,2-trifluoroethyl) phosphate	100664-15-1	-7.824	-45.0937	0.296709	0.703291	inact.	reliable	0.679654	0.320346	act.	reliable	OTHER_PFAS	Side-chain aromatics	Others	Antagonist	reliable	-26.1067	-5.59069	-15.8487	Weak	Antagonist	FC(COP(=O)(OC(C(C(C(C(F)(F)F)(F)F)(F)F)(F)F)c1ccccc1)OCC(F)(F)F)(F)F	1	2
DTXSID60896466	CN(C(=O)C1=CC=C(Cl)C=C1F)C1=CC=CC(C(=O)NC2=C(C)C=C(C=C2C)C(F)(C(F)(F)F)C(F)(F)F)=C1F	4-Chloro-2-fluoro-N-(2-fluoro-3-{[4-(1,1,1,2,3,3,3-heptafluoropropan-2-yl)-2,6-dimethylphenyl]carbamoyl}phenyl)-N-methylbenzamide	862134-30-3	-11.279	-67.6501	0.331851	0.668149	inact.	reliable	0.63015	0.36985	act.	reliable	OTHER_PFAS	Side-chain aromatics	Others	Antagonist	reliable	6.52383	41.634	24.0789	Strong	Antagonist	Clc1ccc(c(c1)F)C(=O)N(c1cccc(c1F)C(=O)Nc1c(C)cc(cc1C)C(C(F)(F)F)(C(F)(F)F)F)C	1	5
DTXSID20584837	FC(F)(F)C(F)(F)C(F)(F)C(F)(F)C(F)(F)C(F)(F)CCCOC1=NC(OCCCC(F)(F)C(F)(F)C(F)(F)C(F)(F)C(F)(F)C(F)(F)F)=NC(Cl)=N1	2-Chloro-4,6-bis[(4,4,5,5,6,6,7,7,8,8,9,9,9-tridecafluorononyl)oxy]-1,3,5-triazine	916770-15-5	-7.476	-75.506	0.595386	0.404614	inact.	reliable	0.679654	0.320346	act.	reliable	OTHER_PFAS	Side-chain aromatics	Others	Antagonist	reliable	-29.3934	58.0813	14.3439	Strong	Antagonist	Clc1nc(OCCCC(C(C(C(C(C(F)(F)F)(F)F)(F)F)(F)F)(F)F)(F)F)nc(n1)OCCCC(C(C(C(C(C(F)(F)F)(F)F)(F)F)(F)F)(F)F)(F)F	3	9
DTXSID50896455	CC1=CC(=CC(C)=C1NC(=O)C1=CC=CC(NC(=O)C2=CC(F)=CC=C2F)=C1)C(F)(C(F)(F)F)C(F)(F)F	2,5-Difluoro-N-(3-{[4-(1,1,1,2,3,3,3-heptafluoropropan-2-yl)-2,6-dimethylphenyl]carbamoyl}phenyl)benzamide	862130-67-4	-11.038	-63.4835	0.293506	0.706494	inact.	reliable	0.63015	0.36985	act.	reliable	OTHER_PFAS	Side-chain aromatics	Others	Antagonist	reliable	4.24772	32.9107	18.5792	Strong	Antagonist	Fc1ccc(c(c1)C(=O)Nc1cccc(c1)C(=O)Nc1c(C)cc(cc1C)C(C(F)(F)F)(C(F)(F)F)F)F	1	5
DTXSID90380989	OC(=O)C1=CC=CC=C1OC(F)(F)C(F)F	2-(1,1,2,2-Tetrafluoroethoxy)benzoic acid	10008-97-6	-6.465	-26.4982	0.331851	0.668149	inact.	reliable	0.2083	0.7917	inact.	reliable	OTHER_PFAS	Side-chain aromatics	Others	Inactive	reliable	-38.9417	-44.5227	-41.7322	Inactive	Inactive	FC(C(Oc1ccccc1C(=O)O)(F)F)F	0	5
DTXSID80310730	NC(=O)C(F)(F)C(F)(F)C(F)(F)C(F)(F)C(N)=O	Octafluoroadipamide	355-66-8	-6.998	-24.3356	0.401464	0.598536	inact.	reliable	0.2083	0.7917	inact.	reliable	OTHER_PFAS	Other aliphatics	Amide based substances	Inactive	reliable	-33.9078	-49.0504	-41.4791	Inactive	Inactive	NC(=O)C(C(C(C(C(=O)N)(F)F)(F)F)(F)F)(F)F	0	2
DTXSID2070217	FC(F)(F)C(F)(F)C(F)(F)C(F)(F)C(F)(F)C(F)(F)C(F)(F)C(F)(F)C(F)(F)C(F)(F)C(F)(F)C(F)(F)C(F)(F)C(F)(F)C(F)(F)C(F)(F)C(F)(F)C(F)(F)CCI	18:2 Fluorotelomer iodide	65104-63-4	-2.386	-45.0807	0.508152	0.491848	inact.	reliable	0.2083	0.7917	inact.	reliable	OTHER_PFAS	Fluorotelomer PFAA precursors	n:2 FTIs	Inactive	reliable	-77.4656	-5.61791	-41.5417	Inactive	Inactive	ICCC(C(C(C(C(C(C(C(C(C(C(C(C(C(C(C(C(C(F)(F)F)(F)F)(F)F)(F)F)(F)F)(F)F)(F)F)(F)F)(F)F)(F)F)(F)F)(F)F)(F)F)(F)F)(F)F)(F)F)(F)F)(F)F	3	9
DTXSID60162012	FC(F)(F)C(F)(F)C(F)(F)C(F)(F)C(F)(F)C(F)(F)S(F)(F)(F)(F)F	Hexane, 1-(pentafluorothio)-tridecafluoro-	1423-20-7	-6.732	-25.4402	0.293506	0.706494	inact.	reliable	0.2083	0.7917	inact.	reliable	OTHER_PFAS	Other aliphatics	Others	Inactive	reliable	-36.42	-46.7378	-41.5789	Inactive	Inactive	FC(C(C(C(C(C(S(F)(F)(F)(F)F)(F)F)(F)F)(F)F)(F)F)(F)F)(F)F	3	8
DTXSID3068465	CC(=C)C(=O)OCC(F)(F)C(F)(F)F	1H,1H-Perfluoropropyl methacrylate	45115-53-5	-6.401	-26.9329	0.296709	0.703291	inact.	reliable	0.2083	0.7917	inact.	reliable	OTHER_PFAS	Other aliphatics	Ether based substances	Inactive	reliable	-39.5461	-43.6126	-41.5794	Inactive	Inactive	O=C(C(=C)C)OCC(C(F)(F)F)(F)F	7	4
DTXSID40895391	COC(=O)CCC(F)(F)C(F)(F)C(F)(F)F	Methyl 4,4,5,5,6,6,6-heptafluorohexanoate	2070-60-2	-6.366	-27.0701	0.296709	0.703291	inact.	reliable	0.2083	0.7917	inact.	reliable	OTHER_PFAS	Other aliphatics	PACF-based substances	Inactive	reliable	-39.8767	-43.3254	-41.601	Inactive	Inactive	COC(=O)CCC(C(C(F)(F)F)(F)F)(F)F	7	4
DTXSID10462473	FC(F)(F)C(F)(F)OC(F)(F)C(F)(F)C(F)(F)C(F)(F)F	Butane, 1,1,1,2,2,3,3,4,4-nonafluoro-4-(pentafluoroethoxy)-	71546-78-6	-6.536	-26.2799	0.293506	0.706494	inact.	reliable	0.2083	0.7917	inact.	reliable	OTHER_PFAS	Other aliphatics	Ether based substances	Inactive	reliable	-38.2711	-44.9797	-41.6254	Inactive	Inactive	FC(C(OC(C(C(C(F)(F)F)(F)F)(F)F)(F)F)(F)F)(F)F	0	2
DTXSID00382156	COC(=O)CC(=O)C(F)(F)C(F)(F)C(F)(F)C(F)F	Methyl 4,4,5,5,6,6,7,7-octafluoro-3-oxoheptanoate	89129-69-1	-5.353	-31.6105	0.296709	0.703291	inact.	reliable	0.2083	0.7917	inact.	reliable	OTHER_PFAS	Other aliphatics	Ether based substances	Inactive	reliable	-49.4439	-33.8195	-41.6317	Inactive	Inactive	COC(=O)CC(=O)C(C(C(C(F)F)(F)F)(F)F)(F)F	3	0
DTXSID50880490	OCCNCCO.OP(=O)(OCCC(F)(F)C(F)(F)C(F)(F)C(F)(F)C(F)(F)C(F)(F)C(F)(F)C(F)(F)C(F)(F)C(F)(F)F)OCCC(F)(F)C(F)(F)C(F)(F)C(F)(F)C(F)(F)C(F)(F)C(F)(F)C(F)(F)C(F)(F)C(F)(F)F	Bis((perfluorodecyl)ethyl) hydrogen phosphate 2,2'-iminodiethanol	57677-98-2	0.897	-59.7991	0.337299	0.662701	inact.	reliable	0.2083	0.7917	inact.	reliable	OTHER_PFAS	Fluorotelomer PFAA precursors	n:2 Polyfluoroalkyl phosphoric acid esters, diester	Inactive	reliable	-108.472	25.1969	-41.6374	Inactive	Inactive	FC(C(C(C(C(C(C(C(C(C(F)(F)F)(F)F)(F)F)(F)F)(F)F)(F)F)(F)F)(F)F)(F)F)(CCOP(=O)(OCCC(C(C(C(C(C(C(C(C(C(F)(F)F)(F)F)(F)F)(F)F)(F)F)(F)F)(F)F)(F)F)(F)F)(F)F)O)F	7	5
DTXSID60620167	NC(F)(F)C(F)(F)C(F)(F)C(F)(F)C(F)(F)F	Undecafluoropentan-1-amine	134380-80-6	-7.422	-22.2474	0.296709	0.703291	inact.	reliable	0.2083	0.7917	inact.	reliable	OTHER_PFAS	Other aliphatics	Others	Inactive	reliable	-29.9034	-53.4223	-41.6628	Inactive	Inactive	NC(C(C(C(C(F)(F)F)(F)F)(F)F)(F)F)(F)F	3	8
DTXSID30895360	OC(=O)C=CC(F)(F)C(F)(F)C(F)(F)F	4,4,5,5,6,6,6-Heptafluorohex-2-enoic acid	356-03-6	-7.014	-24.0719	0.296709	0.703291	inact.	reliable	0.2083	0.7917	inact.	reliable	OTHER_PFAS	Fluorotelomer PFAA precursors	n:3 Fluorotelomer unsaturated carboxylic acids	Inactive	reliable	-33.7567	-49.6025	-41.6796	Inactive	Inactive	OC(=O)C=CC(C(C(F)(F)F)(F)F)(F)F	3	4
DTXSID50371494	FC1(F)C(F)(F)C(F)(F)C(F)(Cl)C(F)(F)C1(F)F	Chloroperfluorocyclohexane	336-15-2	-7.58	-21.5094	0.296709	0.703291	inact.	reliable	0.2083	0.7917	inact.	reliable	OTHER_PFAS	Other aliphatics, cyclic	Others, cyclic	Inactive	reliable	-28.4111	-54.9674	-41.6893	Inactive	Inactive	FC1(F)C(F)(F)C(F)(F)C(C(C1(F)F)(F)Cl)(F)F	8	0
DTXSID60706091	FCC(F)(F)C(F)(F)C(F)(F)C(F)(F)C(F)(F)F	1,1,1,2,2,3,3,4,4,5,5,6-Dodecafluorohexane	86498-66-0	-7.135	-23.6191	0.296709	0.703291	inact.	reliable	0.2083	0.7917	inact.	reliable	OTHER_PFAS	Other aliphatics	Others	Inactive	reliable	-32.6139	-50.5505	-41.5822	Inactive	Inactive	FCC(C(C(C(C(F)(F)F)(F)F)(F)F)(F)F)(F)F	3	9
DTXSID00853098	FC1(F)C(F)(F)C2(F)C(F)(F)C(F)(F)C(F)(F)C2(F)C1(F)F	Tetradecafluorooctahydropentalene	57133-61-6	-7.448	-21.9347	0.296709	0.703291	inact.	reliable	0.2083	0.7917	inact.	reliable	OTHER_PFAS	Non-PFAA perfluoroalkyls, cyclic	PFAs, cyclic	Inactive	reliable	-29.6578	-54.077	-41.8674	Inactive	Inactive	FC12C(F)(C(C(C2(F)F)(F)F)(F)F)C(C(C1(F)F)(F)F)(F)F	8	0
DTXSID70190947	FC(F)(F)C(Cl)(Cl)C(Cl)(Cl)C(F)(F)F	Hexafluoro-2,2,3,3-tetrachlorobutane	375-34-8	-7.157	-23.3286	0.296709	0.703291	inact.	reliable	0.2083	0.7917	inact.	reliable	OTHER_PFAS	Other aliphatics	Others	Inactive	reliable	-32.4061	-51.1587	-41.7824	Inactive	Inactive	ClC(C(C(F)(F)F)(Cl)Cl)(C(F)(F)F)Cl	3	4
DTXSID50602255	OC(=O)COC(F)(F)C(F)(F)C(F)(F)C(F)(F)F	(Nonafluorobutoxy)acetic acid	919005-47-3	-6.647	-25.6273	0.293506	0.706494	inact.	reliable	0.2083	0.7917	inact.	reliable	OTHER_PFAS	Other aliphatics	Ether and PACF-based substances	Inactive	reliable	-37.2228	-46.346	-41.7844	Inactive	Inactive	OC(=O)COC(C(C(C(F)(F)F)(F)F)(F)F)(F)F	7	4
DTXSID90897567	NC(C(O)=O)C(F)(F)C(F)(F)C(F)(F)F	2-(Perfluoropropyl)glycine	26208-02-6	-6.867	-24.6347	0.296709	0.703291	inact.	reliable	0.2083	0.7917	inact.	reliable	OTHER_PFAS	Other aliphatics	Others	Inactive	reliable	-35.145	-48.4242	-41.7846	Inactive	Inactive	NC(C(C(C(F)(F)F)(F)F)(F)F)C(=O)O	7	4
DTXSID40542590	FC(F)(F)N(C(F)(F)F)C(F)(F)C(F)(F)C(F)(F)F	1,1,2,2,3,3,3-Heptafluoro-N,N-bis(trifluoromethyl)propan-1-amine	103217-78-3	-6.781	-24.9895	0.296709	0.703291	inact.	reliable	0.2083	0.7917	inact.	reliable	OTHER_PFAS	Other aliphatics	Others	Inactive	reliable	-35.9573	-47.6814	-41.8193	Inactive	Inactive	FC(N(C(C(C(F)(F)F)(F)F)(F)F)C(F)(F)F)(F)F	3	4
DTXSID00239570	[K+].[O-]S(=O)(=O)C(F)(F)C(F)(C(F)(F)F)C(F)(F)F	Potassium 1,1,2,3,3,3-hexafluoro-2-(trifluoromethyl)propanesulphonate	93762-10-8	-6.717	-25.266	0.296709	0.703291	inact.	reliable	0.2083	0.7917	inact.	reliable	OTHER_PFAS	PFAAs	PFSAs	Inactive	reliable	-36.5617	-47.1025	-41.8321	Inactive	Inactive	FC(C(C(S(=O)(=O)O)(F)F)(C(F)(F)F)F)(F)F	0	2
DTXSID70379876	FC(F)(F)C(F)(C(F)(F)F)C(F)(F)C(F)(F)I	Perfluoro-3-methylbutyl iodide	1514-90-5	-6.975	-24.0988	0.296709	0.703291	inact.	reliable	0.2083	0.7917	inact.	reliable	OTHER_PFAS	Perfluoro PFAA precursors	PFAIs	Inactive	reliable	-34.125	-49.5461	-41.8356	Inactive	Inactive	FC(C(C(C(F)(F)F)(C(F)(F)F)F)(F)F)(I)F	3	4
DTXSID00895377	FC(F)OCC(F)(F)C(F)(F)C(F)(F)C(F)(F)F	5-(Difluoromethoxy)-1,1,1,2,2,3,3,4,4-nonafluoropentane	1661005-79-3	-6.743	-25.0964	0.293506	0.706494	inact.	reliable	0.2083	0.7917	inact.	reliable	OTHER_PFAS	Other aliphatics	Ether based substances	Inactive	reliable	-36.3161	-47.4575	-41.8868	Inactive	Inactive	FC(OCC(C(C(C(F)(F)F)(F)F)(F)F)(F)F)F	3	4
DTXSID30893321	FC(F)(F)C(F)(F)CC1COC(=O)O1	4-(1H,1H-Perfluoropropyl)-1,3-dioxolan-2-one	114810-51-4	-6.934	-24.2098	0.296709	0.703291	inact.	reliable	0.2083	0.7917	inact.	reliable	OTHER_PFAS	Other aliphatics, cyclic	Others, cyclic	Inactive	reliable	-34.5123	-49.3138	-41.913	Inactive	Inactive	FC(C(F)(F)F)(CC1COC(=O)O1)F	4	5
DTXSID90448210	FC(F)(F)C(C(F)(F)F)C(F)(F)C(F)(F)C(F)(F)F	2H-Perfluoro(2-methylpentane)	30320-28-6	-7.018	-23.8286	0.293506	0.706494	inact.	reliable	0.2083	0.7917	inact.	reliable	OTHER_PFAS	Other aliphatics	Others	Inactive	reliable	-33.7189	-50.1118	-41.9154	Inactive	Inactive	FC(C(C(C(C(F)(F)F)(F)F)(F)F)C(F)(F)F)(F)F	3	4
DTXSID00226440	FC(F)=C(F)C(F)(F)C(F)(F)C(F)(F)C(F)(F)F	Perfluorohex-1-ene	755-25-9	-7.113	-23.3995	0.296709	0.703291	inact.	reliable	0.2083	0.7917	inact.	reliable	OTHER_PFAS	Non-PFAA perfluoroalkyls	PFAenes	Inactive	reliable	-32.8217	-51.0102	-41.916	Inactive	Inactive	FC(=C(C(C(C(C(F)(F)F)(F)F)(F)F)(F)F)F)F	3	4
DTXSID00883370	CCOC(O)C(F)(F)C(F)(F)C(F)(F)F	Heptafluorobutyraldehyde ethyl hemiacetal	356-26-3	-6.744	-25.0254	0.293506	0.706494	inact.	reliable	0.2083	0.7917	inact.	reliable	OTHER_PFAS	Other aliphatics	Ether based substances	Inactive	reliable	-36.3067	-47.6062	-41.9564	Inactive	Inactive	CCOC(C(C(C(F)(F)F)(F)F)(F)F)O	7	4
DTXSID30895522	CS(=O)(=O)OCC(F)(F)C(F)(F)C(F)(F)F	2,2,3,3,4,4,4-Heptafluorobutyl methanesulfonate	755-88-4	-6.295	-27.0142	0.296709	0.703291	inact.	reliable	0.2083	0.7917	inact.	reliable	OTHER_PFAS	Other aliphatics	Others	Inactive	reliable	-40.5473	-43.4424	-41.9948	Inactive	Inactive	FC(C(C(F)(F)F)(F)F)(COS(=O)(=O)C)F	3	4
DTXSID60379269	OCCCC(F)(F)C(F)(F)C(F)(F)F	3-(Perfluoropropyl)propanol	679-02-7	-7.199	-22.9357	0.296709	0.703291	inact.	reliable	0.2083	0.7917	inact.	reliable	OTHER_PFAS	Other aliphatics	FTOH	Inactive	reliable	-32.0095	-51.9812	-41.9954	Inactive	Inactive	OCCCC(C(C(F)(F)F)(F)F)(F)F	3	4
DTXSID90895942	FC(F)(F)C(F)(F)C(F)(F)C(F)(F)C1(F)OC1(F)F	2,2,3-Trifluoro-3-(nonafluorobutyl)oxirane	72804-48-9	-7.225	-22.8039	0.296709	0.703291	inact.	reliable	0.2083	0.7917	inact.	reliable	OTHER_PFAS	Other aliphatics, cyclic	Others, cyclic	Inactive	reliable	-31.7639	-52.2572	-42.0106	Inactive	Inactive	FC(C(C(C1(F)OC1(F)F)(F)F)(F)F)(C(F)(F)F)F	8	0
DTXSID50895180	FC(F)(F)C(F)(F)C(F)(F)C(F)(F)CC=C	4,4,5,5,6,6,7,7,7-Nonafluorohept-1-ene	129846-67-9	-7.039	-23.8972	0.296709	0.703291	inact.	reliable	0.2083	0.7917	inact.	reliable	OTHER_PFAS	Other aliphatics	Others	Inactive	reliable	-33.5206	-49.9682	-41.7444	Inactive	Inactive	C=CCC(C(C(C(F)(F)F)(F)F)(F)F)(F)F	3	4
DTXSID40956976	FC(F)(F)C(F)(F)C(F)(F)OC(F)(F)C(F)(F)C(F)(F)F	1,1,1,2,2,3,3-Heptafluoro-3-(heptafluoropropoxy)propane	356-62-7	-6.666	-25.8609	0.296709	0.703291	inact.	reliable	0.2083	0.7917	inact.	reliable	OTHER_PFAS	Other aliphatics	Ether based substances	Inactive	reliable	-37.0434	-45.857	-41.4502	Inactive	Inactive	FC(C(C(F)(F)F)(F)F)(OC(C(C(F)(F)F)(F)F)(F)F)F	4	3
DTXSID80402088	FC(=C(F)C(F)(F)C(F)(F)C(F)(F)F)C(F)(F)F	Perfluoro-2-hexene	1584-00-5	-7.118	-24.1887	0.296709	0.703291	inact.	reliable	0.2083	0.7917	inact.	reliable	OTHER_PFAS	Non-PFAA perfluoroalkyls	PFAenes	Inactive	reliable	-32.7745	-49.3579	-41.0662	Inactive	Inactive	FC(=C(C(C(C(F)(F)F)(F)F)(F)F)F)C(F)(F)F	0	2
DTXSID30395178	FC(F)(F)C(F)(F)C(F)(F)C(F)(F)CI	1-Iodo-1H,1H-nonafluoropentane	2253-14-7	-7.075	-24.1318	0.401464	0.598536	inact.	reliable	0.2083	0.7917	inact.	reliable	OTHER_PFAS	Other aliphatics	FTI	Inactive	reliable	-33.1806	-49.4771	-41.3288	Inactive	Inactive	ICC(C(C(C(F)(F)F)(F)F)(F)F)(F)F	3	4
DTXSID50792928	FC(F)(F)C(F)(F)C(F)(F)C(F)(Cl)I	1-Chloro-1,2,2,3,3,4,4,4-octafluoro-1-iodobutane	65975-08-8	-7.125	-23.2108	0.296709	0.703291	inact.	reliable	0.328435	0.671565	inact.	reliable	OTHER_PFAS	Other aliphatics	Others	Inactive	reliable	-32.7084	-51.4053	-42.0568	Inactive	Inactive	FC(C(C(C(I)(Cl)F)(F)F)(F)F)(F)F	3	4
DTXSID70896497	FC(F)(F)C(F)(F)C(F)(F)OC(F)(C#N)C(F)(F)F	2,3,3,3-Tetrafluoro-2-(heptafluoropropoxy)propanenitrile	60308-66-9	-6.699	-26.4993	0.293506	0.706494	inact.	reliable	0.2083	0.7917	inact.	reliable	OTHER_PFAS	Other aliphatics	Ether based substances	Inactive	reliable	-36.7317	-44.5204	-40.626	Inactive	Inactive	N#CC(C(F)(F)F)(OC(C(C(F)(F)F)(F)F)(F)F)F	4	3
DTXSID10840171	COC(=O)C=CC(F)(F)C(F)(F)C(F)(F)F	Methyl 4,4,5,5,6,6,6-heptafluorohex-2-enoate	813-06-9	-6.903	-25.513	0.296709	0.703291	inact.	reliable	0.2083	0.7917	inact.	reliable	OTHER_PFAS	Other aliphatics	Ether based substances	Inactive	reliable	-34.805	-46.5853	-40.6952	Inactive	Inactive	COC(=O)C=CC(C(C(F)(F)F)(F)F)(F)F	7	4
DTXSID00244104	FC(F)(F)C1(C(F)(F)F)C(F)(F)C(F)(F)C(F)(F)C1(F)F	Cyclopentane, octafluorobis(trifluoromethyl)-	99510-46-0	-7.312	-23.644	0.296709	0.703291	inact.	reliable	0.403557	0.596443	inact.	reliable	OTHER_PFAS	Non-PFAA perfluoroalkyls, cyclic	PFAs, cyclic	Inactive	reliable	-30.9423	-50.4983	-40.7203	Inactive	Inactive	FC(C1(C(F)(F)F)C(F)(F)C(C(C1(F)F)(F)F)(F)F)(F)F	8	0
DTXSID70431266	FC(F)(F)C(F)(F)C(F)(F)C(F)(F)OC(=O)C=C	Nonafluorobutyl prop-2-enoate	2708-03-04	-6.565	-27.0089	0.293506	0.706494	inact.	reliable	0.328435	0.671565	inact.	reliable	OTHER_PFAS	Other aliphatics	Ether based substances	Inactive	reliable	-37.9973	-43.4535	-40.7254	Inactive	Inactive	C=CC(=O)OC(C(C(C(F)(F)F)(F)F)(F)F)(F)F	0	2
DTXSID90301795	CC(O)C(F)(F)C(F)(F)C(F)(F)C(C)O	3,3,4,4,5,5-hexafluoroheptane-2,6-diol	3726-32-7	-6.954	-25.2257	0.296709	0.703291	inact.	reliable	0.2083	0.7917	inact.	reliable	OTHER_PFAS	Other aliphatics	Others	Inactive	reliable	-34.3234	-47.1868	-40.7551	Inactive	Inactive	CC(C(C(C(C(O)C)(F)F)(F)F)(F)F)O	0	2
DTXSID00893252	FC(F)(F)C(F)(F)C(C(F)(F)F)(C(F)(F)F)C(F)(F)C(F)(F)F	3,3-Bis(trifluoromethyl)perfluoropentane	36591-89-6	-6.984	-25.0858	0.296709	0.703291	inact.	reliable	0.2083	0.7917	inact.	reliable	OTHER_PFAS	Non-PFAA perfluoroalkyls	PFAs	Inactive	reliable	-34.04	-47.4797	-40.7599	Inactive	Inactive	FC(C(C(C(F)(F)F)(F)F)(C(C(F)(F)F)(F)F)C(F)(F)F)(F)F	3	4
DTXSID5060936	FC(F)(F)C(F)(F)C(F)(F)C(F)(F)C(F)(F)I	1-Iodoperfluoropentane	638-79-9	-7.002	-24.9898	0.296709	0.703291	inact.	reliable	0.328435	0.671565	inact.	reliable	OTHER_PFAS	Perfluoro PFAA precursors	PFAIs	Inactive	reliable	-33.87	-47.6807	-40.7754	Inactive	Inactive	FC(C(C(C(C(I)(F)F)(F)F)(F)F)(F)F)(F)F	3	4
DTXSID00195203	FC(F)(F)C(F)(F)C(F)(F)C(F)(F)C(=O)OC=C	Vinyl perfluorovalerate	424-37-3	-6.85	-25.6634	0.293506	0.706494	inact.	reliable	0.2083	0.7917	inact.	reliable	OTHER_PFAS	Other aliphatics	PACF-based substances	Inactive	reliable	-35.3056	-46.2705	-40.788	Inactive	Inactive	C=COC(=O)C(C(C(C(F)(F)F)(F)F)(F)F)(F)F	7	4
DTXSID70844610	OC(=O)C(F)(F)C(F)(F)C(F)(F)OC(F)C(F)(F)F	2,2,3,3,4,4-Hexafluoro-4-(1,2,2,2-tetrafluoroethoxy)butanoic acid	919005-52-0	-6.426	-27.542	0.296709	0.703291	inact.	reliable	0.2083	0.7917	inact.	reliable	OTHER_PFAS	Other aliphatics	PACF-based substances	Inactive	reliable	-39.31	-42.3374	-40.8237	Inactive	Inactive	OC(=O)C(C(C(OC(C(F)(F)F)F)(F)F)(F)F)(F)F	0	2
DTXSID60409510	CCOC(=O)C(F)(F)C(F)(F)C(F)(F)Cl	ethyl 4-chloro-2,2,3,3,4,4-hexafluorobutanoate	6395-45-5	-6.614	-26.6598	0.296709	0.703291	inact.	reliable	0.2083	0.7917	inact.	reliable	OTHER_PFAS	Other aliphatics	PACF-based substances	Inactive	reliable	-37.5345	-44.1844	-40.8594	Inactive	Inactive	CCOC(=O)C(C(C(Cl)(F)F)(F)F)(F)F	7	4
DTXSID60188999	OCC(F)(F)C(F)(F)C(F)(F)C(F)(F)CO	1H,1H,6H,6H-Perfluoro-1,6-hexanediol	355-74-8	-7.308	-23.4889	0.296709	0.703291	inact.	reliable	0.2083	0.7917	inact.	reliable	OTHER_PFAS	Other aliphatics	Others	Inactive	reliable	-30.98	-50.823	-40.9015	Inactive	Inactive	OCC(C(C(C(CO)(F)F)(F)F)(F)F)(F)F	3	4
DTXSID70896619	CC(=C)C(=O)OC(F)(C(F)(F)F)C(F)(F)F	1,1,1,2,3,3,3-Heptafluoropropan-2-yl 2-methylprop-2-enoate	7459-59-8	-6.687	-26.2607	0.296709	0.703291	inact.	reliable	0.2083	0.7917	inact.	reliable	OTHER_PFAS	Other aliphatics	Ether based substances	Inactive	reliable	-36.845	-45.0199	-40.9325	Inactive	Inactive	O=C(C(=C)C)OC(C(F)(F)F)(C(F)(F)F)F	0	2
DTXSID20382274	COS(=O)(=O)C(F)(F)C(F)(F)C(F)(F)C(F)(F)F	Methyl nonaflate	6401-03-02	-6.877	-25.3916	0.293506	0.706494	inact.	reliable	0.2083	0.7917	inact.	reliable	OTHER_PFAS	Other aliphatics	PASF-based substances	Inactive	reliable	-35.0506	-46.8395	-40.945	Inactive	Inactive	COS(=O)(=O)C(C(C(C(F)(F)F)(F)F)(F)F)(F)F	9	0
DTXSID20896740	OC\C=C/C(F)(C(F)(F)F)C(F)(F)F	(2Z)-4,5,5,5-Tetrafluoro-4-(trifluoromethyl)pent-2-en-1-ol	83706-99-4	-7.755	-21.0455	0.296709	0.703291	inact.	reliable	0.2083	0.7917	inact.	reliable	OTHER_PFAS	Other aliphatics	Others	Inactive	reliable	-26.7584	-55.9386	-41.3485	Inactive	Inactive	OCC=CC(C(F)(F)F)(C(F)(F)F)F	3	4
DTXSID5030030	OS(=O)(=O)C(F)(F)C(F)(F)C(F)(F)C(F)(F)F	Perfluorobutanesulfonic acid	375-73-5	-6.678	-26.2715	0.296709	0.703291	inact.	reliable	0.2083	0.7917	inact.	reliable	CAL_EPA	PFAAs	PFSAs	Inactive	reliable	-36.93	-44.9973	-40.9637	Inactive	Inactive	FC(C(C(S(=O)(=O)O)(F)F)(F)F)(C(F)(F)F)F	9	0
DTXSID4074855	FC(F)(F)C(F)(C(=O)C(F)(C(F)(F)F)C(F)(F)F)C(F)(F)F	Bis(perfluoroisopropyl)ketone	813-44-5	-7.053	-24.4561	0.296709	0.703291	inact.	reliable	0.2083	0.7917	inact.	reliable	OTHER_PFAS	Non-PFAA perfluoroalkyls	PFAKs	Inactive	reliable	-33.3884	-48.7981	-41.0932	Inactive	Inactive	O=C(C(C(F)(F)F)(C(F)(F)F)F)C(C(F)(F)F)(C(F)(F)F)F	0	2
DTXSID90509057	CC(C)(C)C(=O)CC(=O)C(F)(F)OC(F)(F)F	1,1-Difluoro-5,5-dimethyl-1-(trifluoromethoxy)hexane-2,4-dione	61894-06-2	-5.37	-32.0424	0.296709	0.703291	inact.	reliable	0.2083	0.7917	inact.	reliable	OTHER_PFAS	Other aliphatics	Ether based substances	Inactive	reliable	-49.2834	-32.9152	-41.0993	Inactive	Inactive	O=C(C(OC(F)(F)F)(F)F)CC(=O)C(C)(C)C	0	2
DTXSID50896975	N[S@](=O)C(F)(F)C(F)(F)C(F)(F)C(F)(F)F	(S)-Perfluorobutanesulfinamide	1303994-31-1	-7.184	-23.8438	0.296709	0.703291	inact.	reliable	0.2083	0.7917	inact.	reliable	OTHER_PFAS	Other aliphatics	Others	Inactive	reliable	-32.1511	-50.08	-41.1156	Inactive	Inactive	[O-][S+](C(C(C(C(F)(F)F)(F)F)(F)F)(F)F)N	3	4
DTXSID50896697	OOS(=O)(=O)C(F)(F)C(F)(F)C(F)(F)C(F)(F)F	Nonafluorobutane-1-sulfonoperoxoic acid	85963-79-7	-7.347	-23.1009	0.293506	0.706494	inact.	reliable	0.2083	0.7917	inact.	reliable	OTHER_PFAS	Other aliphatics	PASF-based substances	Inactive	reliable	-30.6117	-51.6354	-41.1235	Inactive	Inactive	OOS(=O)(=O)C(C(C(C(F)(F)F)(F)F)(F)F)(F)F	9	0
DTXSID70381090	OCC(F)(F)OC(F)(F)C(F)(F)OC(F)(F)CO	1H,1H,8H,8H-Perfluoro-3,6-dioxaoctane-1,8-diol	129301-42-4	-5.595	-30.9333	0.296709	0.703291	inact.	reliable	0.2083	0.7917	inact.	reliable	OTHER_PFAS	Other aliphatics	Ether based substances	Inactive	reliable	-47.1584	-35.2373	-41.1978	Inactive	Inactive	OCC(OC(C(OC(CO)(F)F)(F)F)(F)F)(F)F	0	2
DTXSID10895560	FC(F)(F)C(F)(F)C(F)(F)COC(=O)CC=C	2,2,3,3,4,4,4-Heptafluorobutyl but-3-enoate	17165-56-9	-5.985	-29.1472	0.296709	0.703291	inact.	reliable	0.2083	0.7917	inact.	reliable	OTHER_PFAS	Other aliphatics	Ether based substances	Inactive	reliable	-43.475	-38.9767	-41.2259	Inactive	Inactive	C=CCC(=O)OCC(C(C(F)(F)F)(F)F)(F)F	7	4
DTXSID20672905	OCC(O)COCC(F)(F)C(F)F	3-(2,2,3,3-Tetrafluoropropoxy)propane-1,2-diol	25385-68-6	-6.767	-25.6002	0.296709	0.703291	inact.	reliable	0.2083	0.7917	inact.	reliable	OTHER_PFAS	Other aliphatics	Ether based substances	Inactive	reliable	-36.0895	-46.4028	-41.2461	Inactive	Inactive	OCC(COCC(C(F)F)(F)F)O	0	2
DTXSID30896695	OP([O-])(=O)OCC(F)(F)C(F)(F)C(F)(F)F	2,2,3,3,4,4,4-Heptafluorobutyl hydrogen phosphate	425-67-2	-6.212	-28.0966	0.296709	0.703291	inact.	reliable	0.2083	0.7917	inact.	reliable	OTHER_PFAS	Other aliphatics	Others	Inactive	reliable	-41.3311	-41.1762	-41.2537	Inactive	Inactive	FC(C(C(F)(F)F)(F)F)(COP(=O)(O)O)F	3	4
DTXSID30893346	CN(CCOP(O)(=O)OCCN(C)S(=O)(=O)C(F)(F)C(F)(F)C(F)(F)C(F)(F)F)S(=O)(=O)C(F)(F)C(F)(F)C(F)(F)C(F)(F)F	Bis[N-methyl(perfluorobutyl)sulfonamidoethyl]phosphoric acid	120945-47-3	-4.34	-36.5378	0.401464	0.598536	inact.	reliable	0.328435	0.671565	inact.	reliable	OTHER_PFAS	Other aliphatics	PASF-based substances	Inactive	reliable	-59.0111	-23.5035	-41.2573	Inactive	Inactive	CN(S(=O)(=O)C(C(C(C(F)(F)F)(F)F)(F)F)(F)F)CCOP(=O)(OCCN(S(=O)(=O)C(C(C(C(F)(F)F)(F)F)(F)F)(F)F)C)O	0	7
DTXSID40379267	CC(=O)CC(=O)C(F)(F)C(F)(F)C(F)(F)F	5,5,6,6,7,7,7-heptafluoroheptane-2,4-dione	356-30-9	-6.142	-28.4076	0.293506	0.706494	inact.	reliable	0.2083	0.7917	inact.	reliable	OTHER_PFAS	Other aliphatics	Others	Inactive	reliable	-41.9923	-40.5251	-41.2587	Inactive	Inactive	O=C(C(C(C(F)(F)F)(F)F)(F)F)CC(=O)C	7	4
DTXSID40617035	FC(F)(F)C(F)(F)C(F)(F)C(F)(Br)Br	1,1-Dibromo-1,2,2,3,3,4,4,4-octafluorobutane	73533-18-3	-6.955	-24.7361	0.296709	0.703291	inact.	reliable	0.2083	0.7917	inact.	reliable	OTHER_PFAS	Other aliphatics	Others	Inactive	reliable	-34.3139	-48.2119	-41.2629	Inactive	Inactive	FC(C(C(C(Br)(Br)F)(F)F)(F)F)(F)F	3	4
DTXSID80544033	FC(F)(F)C(F)(F)C(F)(F)C(F)(F)C(F)(F)C#N	Undecafluorohexanenitrile	23790-49-0	-6.943	-24.7794	0.293506	0.706494	inact.	reliable	0.2083	0.7917	inact.	reliable	OTHER_PFAS	Other aliphatics	Nitrile based substances	Inactive	reliable	-34.4273	-48.1212	-41.2742	Inactive	Inactive	N#CC(C(C(C(C(F)(F)F)(F)F)(F)F)(F)F)(F)F	3	8
DTXSID60775146	CC=CC(=O)C(F)(C(F)(F)F)C(F)(F)F	1,1,1,2-Tetrafluoro-2-(trifluoromethyl)hex-4-en-3-one	184711-88-4	-7.161	-23.7871	0.296709	0.703291	inact.	reliable	0.2083	0.7917	inact.	reliable	OTHER_PFAS	Other aliphatics	Others	Inactive	reliable	-32.3684	-50.1987	-41.2835	Inactive	Inactive	CC=CC(=O)C(C(F)(F)F)(C(F)(F)F)F	0	2
DTXSID20570533	CCOC(=O)CC(F)(F)C(F)(F)C(F)(F)C(F)(F)F	Ethyl 3,3,4,4,5,5,6,6,6-nonafluorohexanoate	172287-15-9	-5.953	-29.2337	0.296709	0.703291	inact.	reliable	0.2083	0.7917	inact.	reliable	OTHER_PFAS	Other aliphatics	PACF-based substances	Inactive	reliable	-43.7773	-38.7956	-41.2864	Inactive	Inactive	CCOC(=O)CC(C(C(C(F)(F)F)(F)F)(F)F)(F)F	7	4
DTXSID60514552	FC(=O)C(F)(OC(F)(F)C(F)(F)C(F)(F)C(F)(F)F)C(F)(F)F	2,3,3,3-Tetrafluoro-2-(nonafluorobutoxy)propanoyl fluoride	65566-03-2	-6.685	-26.1769	0.296709	0.703291	inact.	reliable	0.2083	0.7917	inact.	reliable	OTHER_PFAS	Other aliphatics	Ether based substances	Inactive	reliable	-36.8639	-45.1954	-41.0297	Inactive	Inactive	FC(=O)C(C(F)(F)F)(OC(C(C(C(F)(F)F)(F)F)(F)F)(F)F)F	4	3
DTXSID50837828	OC(=O)CC(=O)C(F)(F)C(F)(F)C(F)(F)F	4,4,5,5,6,6,6-Heptafluoro-3-oxohexanoic acid	824424-65-9	-6.569	-25.7119	0.296709	0.703291	inact.	reliable	0.2083	0.7917	inact.	reliable	OTHER_PFAS	Other aliphatics	FT	Inactive	reliable	-37.9595	-46.1689	-42.0642	Inactive	Inactive	O=C(C(C(C(F)(F)F)(F)F)(F)F)CC(=O)O	7	4
DTXSID60330471	CS(=O)(=O)C(F)(F)C(F)(F)C(F)(F)C(F)(F)F	1,1,1,2,2,3,3,4,4-Nonafluoro-4-(methanesulfonyl)butane	40630-22-6	-6.951	-23.2705	0.296709	0.703291	inact.	reliable	0.2083	0.7917	inact.	reliable	OTHER_PFAS	Other aliphatics	PASF-based substances	Inactive	reliable	-34.3517	-51.2803	-42.816	Inactive	Inactive	FC(C(C(S(=O)(=O)C)(F)F)(F)F)(C(F)(F)F)F	9	0
DTXSID20164754	COC(=O)C(F)(F)C(F)(F)C(F)(F)C(=O)OC	Dimethyl hexafluoroglutarate	1513-62-8	-6.027	-28.1508	0.296709	0.703291	inact.	reliable	0.2083	0.7917	inact.	reliable	OTHER_PFAS	Other aliphatics	PACF-based substances	Inactive	reliable	-43.0784	-41.0628	-42.0706	Inactive	Inactive	COC(=O)C(C(C(C(=O)OC)(F)F)(F)F)(F)F	0	2
DTXSID40896303	OCC(F)(F)C(F)(C(F)(F)F)C(F)(F)F	2,2,3,4,4,4-Hexafluoro-3-(trifluoromethyl)butan-1-ol	782390-93-6	-7.484	-20.854	0.296709	0.703291	inact.	reliable	0.2083	0.7917	inact.	reliable	OTHER_PFAS	Fluorotelomer PFAA precursors	n:1 FTOHs	Inactive	reliable	-29.3178	-56.3395	-42.8287	Inactive	Inactive	OCC(C(C(F)(F)F)(C(F)(F)F)F)(F)F	3	4
DTXSID10436078	FC1(F)C(F)(F)C(F)(F)C(F)(F)C(F)(F)C(F)(F)C1(F)F	Cycloheptane, tetradecafluoro-	355-59-9	-7.363	-21.391	0.296709	0.703291	inact.	reliable	0.2083	0.7917	inact.	reliable	OTHER_PFAS	Non-PFAA perfluoroalkyls, cyclic	PFAs, cyclic	Inactive	reliable	-30.4606	-55.2153	-42.8379	Inactive	Inactive	FC1(F)C(F)(F)C(F)(F)C(C(C(C1(F)F)(F)F)(F)F)(F)F	8	0
DTXSID60895156	FC(F)(F)C(F)(F)C(F)(F)CCBr	5-Bromo-1,1,1,2,2,3,3-heptafluoropentane	355-94-2	-6.823	-23.8048	0.296709	0.703291	inact.	reliable	0.2083	0.7917	inact.	reliable	OTHER_PFAS	Other aliphatics	FTBr	Inactive	reliable	-35.5606	-50.1617	-42.8611	Inactive	Inactive	BrCCC(C(C(F)(F)F)(F)F)(F)F	3	4
DTXSID10335698	COC(=O)C(F)(F)C(F)(F)C(F)(F)C(F)(F)F	Methyl nonafluorovalerate	13038-26-1	-6.864	-23.6041	0.296709	0.703291	inact.	reliable	0.2083	0.7917	inact.	reliable	OTHER_PFAS	Other aliphatics	PACF-based substances	Inactive	reliable	-35.1734	-50.5819	-42.8776	Inactive	Inactive	COC(=O)C(C(C(C(F)(F)F)(F)F)(F)F)(F)F	7	4
DTXSID90516569	CC(=O)CC(F)(F)C(F)(F)C(F)(F)C(F)(F)F	4,4,5,5,6,6,7,7,7-Nonafluoroheptan-2-one	86358-19-2	-6.775	-23.9927	0.296709	0.703291	inact.	reliable	0.2083	0.7917	inact.	reliable	OTHER_PFAS	Other aliphatics	Others	Inactive	reliable	-36.0139	-49.7683	-42.8911	Inactive	Inactive	CC(=O)CC(C(C(C(F)(F)F)(F)F)(F)F)(F)F	7	4
DTXSID80896660	FC(F)(F)\C=C\C(F)(F)C(F)(F)C(F)(F)F	(2E)-1,1,1,4,4,5,5,6,6,6-Decafluorohex-2-ene	83227-62-7	-7.121	-22.4312	0.296709	0.703291	inact.	reliable	0.2083	0.7917	inact.	reliable	OTHER_PFAS	Other aliphatics	FT	Inactive	reliable	-32.7461	-53.0375	-42.8918	Inactive	Inactive	FC(C=CC(C(C(F)(F)F)(F)F)(F)F)(F)F	3	4
DTXSID60183181	FC(F)(F)C(F)(F)C(F)(F)C(Cl)(Cl)Cl	Trichloroheptafluorobutane	28984-80-7	-7.107	-22.4599	0.293506	0.706494	inact.	reliable	0.2083	0.7917	inact.	reliable	OTHER_PFAS	Other aliphatics	Others	Inactive	reliable	-32.8784	-52.9774	-42.9279	Inactive	Inactive	FC(C(C(C(Cl)(Cl)Cl)(F)F)(F)F)(F)F	3	4
DTXSID20375106	OC(=O)C(F)(F)OC(F)(F)C(F)(F)OC(F)(F)C(O)=O	Perfluoro-3,6-dioxaoctane-1,8-dioic acid	55621-21-1	-4.802	-32.8555	0.296709	0.703291	inact.	reliable	0.2083	0.7917	inact.	reliable	OTHER_PFAS	Other aliphatics	Ether based substances	Inactive	reliable	-54.6478	-31.2129	-42.9303	Inactive	Inactive	OC(=O)C(OC(C(OC(C(=O)O)(F)F)(F)F)(F)F)(F)F	0	2
DTXSID70379715	CC(=O)CC(=O)C(F)(F)C(F)(F)C(F)(F)C(F)(F)F	(Perfluoro-1-butyl)butane-1,3-dione	355-84-0	-6.519	-25.0831	0.393877	0.606123	inact.	reliable	0.2083	0.7917	inact.	reliable	OTHER_PFAS	Other aliphatics	FT	Inactive	reliable	-38.4317	-47.4854	-42.9585	Inactive	Inactive	O=C(C(C(C(C(F)(F)F)(F)F)(F)F)(F)F)CC(=O)C	7	4
DTXSID50296259	NCC(O)C(F)(F)C(F)(F)C(F)(F)F	1-Amino-3,3,4,4,5,5,5-heptafluoro-2-pentanol	336-53-8	-9.445	-11.8384	0.296709	0.703291	inact.	reliable	0.2083	0.7917	inact.	reliable	OTHER_PFAS	Other aliphatics	Others	Inactive	reliable	-10.7973	-75.2148	-43.006	Inactive	Inactive	NCC(C(C(C(F)(F)F)(F)F)(F)F)O	7	4
DTXSID20568672	FC(F)=C(F)OC(F)(F)C(F)(F)C(F)(F)C(F)(F)F	1,1,1,2,2,3,3,4,4-Nonafluoro-4-[(trifluoroethenyl)oxy]butane	13782-76-8	-6.66	-24.3975	0.293506	0.706494	inact.	reliable	0.2083	0.7917	inact.	reliable	OTHER_PFAS	Other aliphatics	Ether based substances	Inactive	reliable	-37.1	-48.9208	-43.0104	Inactive	Inactive	FC(=C(OC(C(C(C(F)(F)F)(F)F)(F)F)(F)F)F)F	0	2
DTXSID80590878	FC(F)(F)C(F)(F)C(F)(F)C(F)(F)C(F)(F)C=O	2,2,3,3,4,4,5,5,6,6,6-Undecafluorohexanal	754-79-0	-6.969	-22.9938	0.296709	0.703291	inact.	reliable	0.2083	0.7917	inact.	reliable	OTHER_PFAS	Perfluoro PFAA precursors	PFALs	Inactive	reliable	-34.1817	-51.8596	-43.0207	Inactive	Inactive	O=CC(C(C(C(C(F)(F)F)(F)F)(F)F)(F)F)(F)F	3	8
DTXSID50663104	COC(=O)C(F)(F)C(F)(F)C(F)(F)Br	Methyl 4-bromo-2,2,3,3,4,4-hexafluorobutanoate	128160-31-6	-6.627	-24.5364	0.296709	0.703291	inact.	reliable	0.2083	0.7917	inact.	reliable	OTHER_PFAS	Other aliphatics	PACF-based substances	Inactive	reliable	-37.4117	-48.63	-43.0208	Inactive	Inactive	COC(=O)C(C(C(Br)(F)F)(F)F)(F)F	0	2
DTXSID70334445	FC(F)(F)C(F)(C(F)(F)F)C(F)(C(F)(F)F)C(F)(F)F	Perfluoro-2,3-dimethylbutane	354-96-1	-6.981	-22.9252	0.296709	0.703291	inact.	reliable	0.2083	0.7917	inact.	reliable	OTHER_PFAS	Non-PFAA perfluoroalkyls	PFAs	Inactive	reliable	-34.0684	-52.0032	-43.0358	Inactive	Inactive	FC(C(C(F)(F)F)(C(F)(F)F)F)(C(F)(F)F)C(F)(F)F	0	2
DTXSID90895225	CCC(C)(O)C(F)(F)C(F)(F)C(F)(F)F	4,4,5,5,6,6,6-Heptafluoro-3-methylhexan-3-ol	423-43-8	-7.37	-23.4763	0.296709	0.703291	inact.	reliable	0.328435	0.671565	inact.	reliable	OTHER_PFAS	Other aliphatics	Others	Inactive	reliable	-30.3945	-50.8494	-40.622	Inactive	Inactive	CCC(C(C(C(F)(F)F)(F)F)(F)F)(O)C	3	4
DTXSID30880251	[H]N([H])S(=O)(=O)C(F)(F)C(F)(F)C(F)(F)C(F)(F)F	Perfluorobutylsulfonamide	30334-69-1	-6.398	-25.5131	0.508152	0.491848	inact.	reliable	0.2083	0.7917	inact.	reliable	OTHER_PFAS	Perfluoro PFAA precursors	FASAs	Inactive	reliable	-39.5745	-46.5851	-43.0798	Inactive	Inactive	FC(C(C(S(=O)(=O)N)(F)F)(F)F)(C(F)(F)F)F	9	0
DTXSID10233049	FC(F)(Cl)C(F)(F)C(F)(F)OCC=C	3-(3-Chloro-1,1,2,2,3,3-hexafluoropropoxy)propene	84145-20-0	-6.189	-26.4205	0.401464	0.598536	inact.	reliable	0.2083	0.7917	inact.	reliable	OTHER_PFAS	Other aliphatics	Ether based substances	Inactive	reliable	-41.5484	-44.6854	-43.1169	Inactive	Inactive	C=CCOC(C(C(Cl)(F)F)(F)F)(F)F	0	2
DTXSID80315129	FC(F)(F)C(F)(F)C(F)(F)C(F)(F)S(Cl)(=O)=O	Perfluoro-1-butanesulfonyl chloride	2991-84-6	-6.947	-22.978	0.293506	0.706494	inact.	reliable	0.2083	0.7917	inact.	reliable	OTHER_PFAS	Other aliphatics	PASF-based substances	Inactive	reliable	-34.3895	-51.8927	-43.1411	Inactive	Inactive	FC(C(C(S(=O)(=O)Cl)(F)F)(F)F)(C(F)(F)F)F	9	0
DTXSID90895720	CNC(=O)C(F)(F)C(F)(F)C(F)(F)C(F)(F)F	2,2,3,3,4,4,5,5,5-Nonafluoro-N-methylpentanamide	115585-00-7	-6.916	-23.1124	0.296709	0.703291	inact.	reliable	0.2083	0.7917	inact.	reliable	OTHER_PFAS	Other aliphatics	Amide based substances	Inactive	reliable	-34.6823	-51.6113	-43.1468	Inactive	Inactive	CNC(=O)C(C(C(C(F)(F)F)(F)F)(F)F)(F)F	7	4
DTXSID40338632	FC(C(F)(F)C(F)(F)F)C(F)(F)C(F)(F)C(F)(F)F	1,1,1,2,2,3,3,4,5,5,6,6,6-Tridecafluorohexane	1998-67-0	-7.074	-22.3725	0.296709	0.703291	inact.	reliable	0.2083	0.7917	inact.	reliable	OTHER_PFAS	Other aliphatics	Others	Inactive	reliable	-33.19	-53.1604	-43.1752	Inactive	Inactive	FC(C(C(C(F)(F)F)(F)F)(F)F)C(C(F)(F)F)(F)F	3	4
DTXSID40881330	FC(F)(F)C(=O)C(F)(C(F)(F)F)C(F)(F)C(F)(F)F	3-Trifluoromethylperfluoro-2-pentanone	93830-92-3	-6.88	-23.232	0.296709	0.703291	inact.	reliable	0.2083	0.7917	inact.	reliable	OTHER_PFAS	Non-PFAA perfluoroalkyls	PFAKs	Inactive	reliable	-35.0223	-51.3609	-43.1916	Inactive	Inactive	O=C(C(C(C(F)(F)F)(F)F)(C(F)(F)F)F)C(F)(F)F	7	4
DTXSID40892986	[Na+].[O-]C(=O)CCC(F)(F)C(F)(F)C(F)(F)F	Sodium 3-(perfluoropropyl)propanoate	1207462-13-2	-6.826	-23.4746	0.296709	0.703291	inact.	reliable	0.2083	0.7917	inact.	reliable	OTHER_PFAS	Fluorotelomer PFAA precursors	n:3 Fluorotelomer carboxylic acids	Inactive	reliable	-35.5323	-50.853	-43.1926	Inactive	Inactive	OC(=O)CCC(C(C(F)(F)F)(F)F)(F)F	3	4
DTXSID50896293	FC(F)(F)C(F)(CCBr)C(F)(F)F	4-Bromo-1,1,1,2-tetrafluoro-2-(trifluoromethyl)butane	1274903-97-7	-7.201	-21.7646	0.296709	0.703291	inact.	reliable	0.2083	0.7917	inact.	reliable	OTHER_PFAS	Other aliphatics	Others	Inactive	reliable	-31.9906	-54.4331	-43.2118	Inactive	Inactive	BrCCC(C(F)(F)F)(C(F)(F)F)F	3	4
DTXSID00766215	OC(=O)C(F)(F)C(F)(F)C(F)(F)S(O)=O	2,2,3,3,4,4-Hexafluoro-4-sulfinobutanoic acid	115432-29-6	-6.104	-26.7077	0.296709	0.703291	inact.	reliable	0.2083	0.7917	inact.	reliable	OTHER_PFAS	Other aliphatics	PACF-based substances	Inactive	reliable	-42.3511	-44.0841	-43.2176	Inactive	Inactive	OC(=O)C(C(C(S(=O)O)(F)F)(F)F)(F)F	0	2
DTXSID20541223	[Cd++].F[C-](F)C(F)(F)C(F)(F)C(F)(F)C(F)(F)C(F)(F)F.F[C-](F)C(F)(F)C(F)(F)C(F)(F)C(F)(F)C(F)(F)F	Cadmium bis(1,1,2,2,3,3,4,4,5,5,6,6,6-tridecafluorohexan-1-ide)	104698-09-1	-6.898	-23.1191	0.296709	0.703291	inact.	reliable	0.2083	0.7917	inact.	reliable	OTHER_PFAS	Other aliphatics	Polyfluoralkanes	Inactive	reliable	-34.8523	-51.5973	-43.2248	Inactive	Inactive	FC(C(C(C(C(C(F)(F)F)(F)F)(F)F)(F)F)(F)F)F	3	0
DTXSID30558584	OP(=O)(C(F)(F)C(F)(F)C(F)(F)F)C(F)(F)C(F)(F)C(F)(F)F	Bis(heptafluoropropyl)phosphinic acid	1481-60-3	-4.519	-33.8202	0.296709	0.703291	inact.	reliable	0.2083	0.7917	inact.	reliable	OTHER_PFAS	PFAAs	PFPiAs	Inactive	reliable	-57.3206	-29.1932	-43.2569	Inactive	Inactive	FC(C(C(F)(F)F)(F)F)(P(=O)(C(C(C(F)(F)F)(F)F)(F)F)O)F	3	4
DTXSID60400587	NC(=O)C(F)(F)C(F)(F)C(F)(F)C(F)(F)F	Nonafluoropentanamide	13485-61-5	-7.218	-21.5157	0.296709	0.703291	inact.	reliable	0.2083	0.7917	inact.	reliable	OTHER_PFAS	Other aliphatics	Amide based substances	Inactive	reliable	-31.83	-54.9542	-43.3921	Inactive	Inactive	NC(=O)C(C(C(C(F)(F)F)(F)F)(F)F)(F)F	7	4
DTXSID40880227	FC(F)(F)C(F)(F)C(F)(F)CC(=O)OC=C	Allyl heptafluorobutyrate	17165-55-8	-6.499	-24.7567	0.296709	0.703291	inact.	reliable	0.2083	0.7917	inact.	reliable	OTHER_PFAS	Other aliphatics	Ether based substances	Inactive	reliable	-38.6206	-48.1687	-43.3947	Inactive	Inactive	C=COC(=O)CC(C(C(F)(F)F)(F)F)(F)F	7	4
DTXSID70292733	FC(F)(F)COC(=N)C(F)(F)C(F)(F)C(F)(F)F	2,2,2-trifluoroethyl perfluorobutanimidate	4078-29-9	-6.022	-26.8749	0.296709	0.703291	inact.	reliable	0.2083	0.7917	inact.	reliable	OTHER_PFAS	Other aliphatics	Ether based substances	Inactive	reliable	-43.1256	-43.734	-43.4298	Inactive	Inactive	N=C(C(C(C(F)(F)F)(F)F)(F)F)OCC(F)(F)F	7	4
DTXSID80895178	NCCC(F)(F)C(F)(F)C(F)(F)F	3,3,4,4,5,5,5-Heptafluoropentan-1-amine	1000509-29-4	-9.241	-12.3349	0.39777	0.60223	inact.	reliable	0.2083	0.7917	inact.	reliable	OTHER_PFAS	Other aliphatics	Others	Inactive	reliable	-12.7239	-74.1753	-43.4496	Inactive	Inactive	NCCC(C(C(F)(F)F)(F)F)(F)F	3	4
DTXSID30895168	FC(F)(F)CCC(F)(F)C(F)(F)C(F)(F)F	1,1,1,2,2,3,3,6,6,6-Decafluorohexane	188189-52-8	-6.984	-22.8584	0.296709	0.703291	inact.	reliable	0.2083	0.7917	inact.	reliable	OTHER_PFAS	Other aliphatics	FT	Inactive	reliable	-34.04	-52.1431	-43.0916	Inactive	Inactive	FC(CCC(C(C(F)(F)F)(F)F)(F)F)(F)F	3	4
DTXSID8059978	FC(F)(F)C(F)(F)C(F)(F)COC(=O)C=C	1H,1H-Perfluorobutyl acrylate	424-64-6	-6.573	-25.6915	0.557318	0.442682	inact.	reliable	0.2083	0.7917	inact.	reliable	OTHER_PFAS	Other aliphatics	Ether based substances	Inactive	reliable	-37.9217	-46.2116	-42.0667	Inactive	Inactive	C=CC(=O)OCC(C(C(F)(F)F)(F)F)(F)F	7	4
DTXSID90963099	FC(F)(F)C(F)(F)C(F)(F)C(=N)NOC(Cl)=O	N-[(Chlorocarbonyl)oxy]-2,2,3,3,4,4,4-heptafluorobutanimidamide	4368-74-5	-6.519	-25.2311	0.296709	0.703291	inact.	reliable	0.2083	0.7917	inact.	reliable	OTHER_PFAS	Other aliphatics	Others	Inactive	reliable	-38.4317	-47.1755	-42.8036	Inactive	Inactive	N=C(C(C(C(F)(F)F)(F)F)(F)F)NOC(=O)Cl	7	4
DTXSID70348047	FC(F)(F)C(F)(CCI)C(F)(F)F	2-(2-Iodoethyl)perfluoropropane	99324-96-6	-7.178	-22.284	0.296709	0.703291	inact.	reliable	0.2083	0.7917	inact.	reliable	OTHER_PFAS	Fluorotelomer PFAA precursors	n:2 FTIs	Inactive	reliable	-32.2078	-53.3457	-42.7767	Inactive	Inactive	ICCC(C(F)(F)F)(C(F)(F)F)F	3	4
DTXSID10895222	CCCC(=O)C(F)(F)C(F)(F)C(F)(F)F	1,1,1,2,2,3,3-Heptafluoroheptan-4-one	425-22-9	-6.917	-24.0839	0.393877	0.606123	inact.	reliable	0.2083	0.7917	inact.	reliable	OTHER_PFAS	Other aliphatics	Others	Inactive	reliable	-34.6728	-49.5773	-42.1251	Inactive	Inactive	CCCC(=O)C(C(C(F)(F)F)(F)F)(F)F	7	4
DTXSID60654260	OCCOC(C(F)(F)F)C(F)(F)F	1,1-bis(Trifluoromethyl)methoxy-2-ethanol	63693-13-0	-6.822	-24.5068	0.293506	0.706494	inact.	reliable	0.2083	0.7917	inact.	reliable	OTHER_PFAS	Other aliphatics	Ether based substances	Inactive	reliable	-35.57	-48.6919	-42.131	Inactive	Inactive	OCCOC(C(F)(F)F)C(F)(F)F	0	2
DTXSID90149518	FC(F)=C(F)F.OS(=O)(=O)C(F)(F)C(F)(F)OC(F)=C(F)F	Ethanesulfonic acid, 1,1,2,2-tetrafluoro-2-((trifluoroethenyl)oxy)-, polymer with tetrafluoroethene	111173-25-2	-5.669	-29.6555	0.296709	0.703291	inact.	reliable	0.2083	0.7917	inact.	reliable	OTHER_PFAS	Other aliphatics	PASF-based substances	Inactive	reliable	-46.4595	-37.9125	-42.186	Inactive	Inactive	FC(=C(OC(C(S(=O)(=O)O)(F)F)(F)F)F)F	0	2
DTXSID80881238	FC(F)(F)C(F)(CC1CO1)C(F)(F)F	[2,3,3,3-Tetrafluoro-2-(trifluoromethyl)propyl]oxirane	74328-57-7	-7.029	-23.5183	0.296709	0.703291	inact.	reliable	0.2083	0.7917	inact.	reliable	OTHER_PFAS	Other aliphatics, cyclic	Others, cyclic	Inactive	reliable	-33.615	-50.7615	-42.1883	Inactive	Inactive	FC(C(F)(F)F)(C(F)(F)F)CC1OC1	4	5
DTXSID00896965	FC(F)(F)C(F)(F)C(F)(F)C(F)(F)S(Cl)=O	Perfluorobutanesulfinyl chloride	41006-41-1	-6.917	-23.9743	0.296709	0.703291	inact.	reliable	0.2083	0.7917	inact.	reliable	OTHER_PFAS	Others	Others	Inactive	reliable	-34.6728	-49.8068	-42.2398	Inactive	Inactive	[O-][S+](C(C(C(C(F)(F)F)(F)F)(F)F)(F)F)Cl	3	4
DTXSID70510388	COC(=O)C(=O)C(F)(F)C(F)(F)C(F)(F)C(F)F	Methyl 3,3,4,4,5,5,6,6-octafluoro-2-oxohexanoate	74067-15-5	-6.397	-26.2886	0.296709	0.703291	inact.	reliable	0.2083	0.7917	inact.	reliable	OTHER_PFAS	Other aliphatics	PACF-based substances	Inactive	reliable	-39.5839	-44.9615	-42.2727	Inactive	Inactive	COC(=O)C(=O)C(C(C(C(F)F)(F)F)(F)F)(F)F	3	0
DTXSID40380257	OC(=O)C=CC(F)(C(F)(F)F)C(F)(F)F	3-(Perfluoroisopropyl)-2-propenoic acid	243139-64-2	-7.284	-22.2712	0.296709	0.703291	inact.	reliable	0.2083	0.7917	inact.	reliable	OTHER_PFAS	Fluorotelomer PFAA precursors	n:3 Fluorotelomer unsaturated carboxylic acids	Inactive	reliable	-31.2067	-53.3725	-42.2896	Inactive	Inactive	OC(=O)C=CC(C(F)(F)F)(C(F)(F)F)F	0	2
DTXSID90892916	OC(=O)C(F)(F)C(F)(F)C(F)(F)C(F)(F)Cl	5-Chloro-perfluoropentanoic acid	66443-79-6	-6.608	-25.2678	0.296709	0.703291	inact.	reliable	0.2083	0.7917	inact.	reliable	OTHER_PFAS	Other aliphatics	PACF-based substances	Inactive	reliable	-37.5911	-47.0987	-42.3449	Inactive	Inactive	OC(=O)C(C(C(C(Cl)(F)F)(F)F)(F)F)(F)F	0	2
DTXSID00346051	FC(F)(F)C(F)(F)C(F)(F)C=CI	3,3,4,4,5,5,5-Heptafluoro-1-iodo-1-pentene	376-97-6	-7.09	-23.093	0.293506	0.706494	inact.	reliable	0.2083	0.7917	inact.	reliable	OTHER_PFAS	Other aliphatics	FTI	Inactive	reliable	-33.0389	-51.6519	-42.3454	Inactive	Inactive	IC=CC(C(C(F)(F)F)(F)F)(F)F	3	4
DTXSID6062599	OC(=O)C(F)(F)C(F)(F)C(F)(F)C(F)(F)F	Perfluoropentanoic acid	2706-90-3	-6.704	-24.8325	0.296709	0.703291	inact.	reliable	0.2083	0.7917	inact.	reliable	CAL_EPA	PFAAs	PFCAs	Inactive	reliable	-36.6845	-48.0101	-42.3473	Inactive	Inactive	OC(=O)C(C(C(C(F)(F)F)(F)F)(F)F)(F)F	7	4
DTXSID70895349	FC(F)(F)C(F)(F)C(F)(F)C(F)(F)C(Br)=O	Nonafluoropentanoyl bromide	159623-35-5	-6.659	-25.0297	0.296709	0.703291	inact.	reliable	0.2083	0.7917	inact.	reliable	OTHER_PFAS	Other aliphatics	Others	Inactive	reliable	-37.1095	-47.5972	-42.3533	Inactive	Inactive	BrC(=O)C(C(C(C(F)(F)F)(F)F)(F)F)(F)F	7	4
DTXSID40546710	OC(=O)C(F)(F)C(F)(F)C(F)(F)S(O)(=O)=O	2,2,3,3,4,4-Hexafluoro-4-sulfobutanoic acid	83071-25-4	-5.997	-27.9979	0.296709	0.703291	inact.	reliable	0.2083	0.7917	inact.	reliable	OTHER_PFAS	Other aliphatics	PACF-based substances	Inactive	reliable	-43.3617	-41.3829	-42.3723	Inactive	Inactive	OC(=O)C(C(C(S(=O)(=O)O)(F)F)(F)F)(F)F	0	2
DTXSID50575036	FC(F)(F)C(F)(F)C(F)(F)C(=O)N(Cl)Cl	N,N-Dichloro-2,2,3,3,4,4,4-heptafluorobutanamide	86451-48-1	-6.306	-26.5971	0.296709	0.703291	inact.	reliable	0.2083	0.7917	inact.	reliable	OTHER_PFAS	Other aliphatics	Amide based substances	Inactive	reliable	-40.4434	-44.3156	-42.3795	Inactive	Inactive	ClN(C(=O)C(C(C(F)(F)F)(F)F)(F)F)Cl	7	4
DTXSID70897489	FC(F)(F)OC(F)(CC1CO1)C(F)(F)F	[2,3,3,3-Tetrafluoro-2-(trifluoromethoxy)propyl]oxirane	243139-60-8	-6.577	-25.3595	0.296709	0.703291	inact.	reliable	0.2083	0.7917	inact.	reliable	OTHER_PFAS	Other aliphatics, cyclic	Others, cyclic	Inactive	reliable	-37.8839	-46.9067	-42.3953	Inactive	Inactive	FC(C(F)(F)F)(OC(F)(F)F)CC1OC1	4	5
DTXSID60880229	COC(=O)C(F)(F)C(F)(F)C(F)(F)OC(F)=C(F)F	Methyl 4-trifluoroethenoxy-2,2,3,3,4,4-hexafluorobutanoate	19190-61-5	-5.769	-28.6321	0.296709	0.703291	inact.	reliable	0.2083	0.7917	inact.	reliable	OTHER_PFAS	Other aliphatics	PACF-based substances	Inactive	reliable	-45.515	-40.0551	-42.7851	Inactive	Inactive	COC(=O)C(C(C(OC(=C(F)F)F)(F)F)(F)F)(F)F	0	2
DTXSID00530519	FC(F)(Cl)C(F)(F)C(F)(F)C(F)(F)Br	1-Bromo-4-chloro-1,1,2,2,3,3,4,4-octafluorobutane	89740-37-4	-7.096	-22.9508	0.296709	0.703291	inact.	reliable	0.2083	0.7917	inact.	reliable	OTHER_PFAS	Other aliphatics	Others	Inactive	reliable	-32.9823	-51.9496	-42.4659	Inactive	Inactive	FC(C(C(C(Br)(F)F)(F)F)(F)F)(Cl)F	0	2
DTXSID80896488	COC(=O)C(F)(OC(F)(F)C(F)(F)F)C(F)(F)F	Methyl 2,3,3,3-tetrafluoro-2-(pentafluoroethoxy)propanoate	117516-09-3	-6.261	-26.6737	0.296709	0.703291	inact.	reliable	0.2083	0.7917	inact.	reliable	OTHER_PFAS	Other aliphatics	Ether and PACF-based substances	Inactive	reliable	-40.8684	-44.1553	-42.5118	Inactive	Inactive	COC(=O)C(C(F)(F)F)(OC(C(F)(F)F)(F)F)F	4	3
DTXSID70527416	FC(F)(F)C(F)(F)C(F)(F)P(Cl)(=O)C(F)(F)C(F)(F)C(F)(F)F	Bis(heptafluoropropyl)phosphinic chloride	90403-29-5	-6.228	-26.8006	0.296709	0.703291	inact.	reliable	0.2083	0.7917	inact.	reliable	OTHER_PFAS	Other aliphatics	Others	Inactive	reliable	-41.18	-43.8896	-42.5348	Inactive	Inactive	FC(C(C(F)(F)F)(F)F)(P(=O)(C(C(C(F)(F)F)(F)F)(F)F)Cl)F	3	4
DTXSID30881304	FC(F)(F)C(F)(F)C(F)(F)C(F)(I)C(F)(F)F	1,1,1,2,2,3,3,4,5,5,5-Undecafluoro-4-iodopentane	68158-13-4	-6.898	-23.762	0.296709	0.703291	inact.	reliable	0.2083	0.7917	inact.	reliable	OTHER_PFAS	Perfluoro PFAA precursors	PFAIs	Inactive	reliable	-34.8523	-50.2513	-42.5518	Inactive	Inactive	FC(C(C(C(C(F)(F)F)(I)F)(F)F)(F)F)(F)F	3	4
DTXSID00895615	CCO\C=C\C(=O)C(F)(F)C(F)(F)C(F)(F)F	(1E)-1-Ethoxy-4,4,5,5,6,6,6-heptafluorohex-1-en-3-one	170118-61-3	-6.061	-27.5365	0.439455	0.560545	inact.	reliable	0.2083	0.7917	inact.	reliable	OTHER_PFAS	Other aliphatics	Ether based substances	Inactive	reliable	-42.7573	-42.3489	-42.5531	Inactive	Inactive	CCOC=CC(=O)C(C(C(F)(F)F)(F)F)(F)F	7	4
DTXSID00371601	FC(F)(Br)C(F)(F)C(F)(F)C(F)(F)Br	1,4-Dibromooctafluorobutane	335-48-8	-7.15	-22.6237	0.296709	0.703291	inact.	reliable	0.2083	0.7917	inact.	reliable	OTHER_PFAS	Other aliphatics	Others	Inactive	reliable	-32.4723	-52.6345	-42.5534	Inactive	Inactive	FC(C(C(Br)(F)F)(F)F)(C(Br)(F)F)F	0	2
DTXSID50880137	FC(F)(F)C(F)(F)C(F)(F)C(F)(F)C(F)(F)S(F)(=O)=O	Perfluoropentanesulfonyl fluoride	375-81-5	-6.813	-24.1377	0.296709	0.703291	inact.	reliable	0.2083	0.7917	inact.	reliable	OTHER_PFAS	Perfluoro PFAA precursors	PASFs	Inactive	reliable	-35.655	-49.4647	-42.5599	Inactive	Inactive	FC(C(C(C(C(S(=O)(=O)F)(F)F)(F)F)(F)F)(F)F)(F)F	3	8
DTXSID10881064	OCCN(CCO)S(=O)(=O)C1=CC=C(OC(=C(C(F)(F)F)C(C(F)(F)F)(C(F)(F)C(F)(F)F)C(F)(F)C(F)(F)F)C(F)(F)F)C=C1	N,N-Bis(2-hydroxyethyl)-4-(perfluoro(4-ethyl-3,4-dimethylhex-2-en-2-yl)oxy)benzenesulfonamide	93819-97-7	2.711	-67.0917	0.599301	0.400699	inact.	reliable	0.487266	0.512734	inact.	reliable	OTHER_PFAS	Side-chain aromatics	Others	Inactive	reliable	-125.604	40.4649	-42.5695	Inactive	Inactive	OCCN(S(=O)(=O)c1ccc(cc1)OC(=C(C(C(C(F)(F)F)(F)F)(C(C(F)(F)F)(F)F)C(F)(F)F)C(F)(F)F)C(F)(F)F)CCO	0	3
DTXSID20505825	FC(F)(F)C(F)(F)C(F)(F)C(F)(F)C#C	3,3,4,4,5,5,6,6,6-Nonafluorohex-1-yne	59665-30-4	-6.959	-23.4646	0.296709	0.703291	inact.	reliable	0.2083	0.7917	inact.	reliable	OTHER_PFAS	Other aliphatics	Others	Inactive	reliable	-34.2761	-50.8739	-42.575	Inactive	Inactive	C#CC(C(C(C(F)(F)F)(F)F)(F)F)(F)F	3	4
DTXSID60371288	FC(F)(F)C(F)(F)C(F)(F)C(Br)=C	2-bromo-3,3,4,4,5,5,5-heptafluoropent-1-ene	96916-53-9	-7.233	-22.1837	0.296709	0.703291	inact.	reliable	0.2083	0.7917	inact.	reliable	OTHER_PFAS	Other aliphatics	Others	Inactive	reliable	-31.6884	-53.5556	-42.622	Inactive	Inactive	BrC(=C)C(C(C(F)(F)F)(F)F)(F)F	3	4
DTXSID20784855	FC(F)(F)COC(=O)C(F)(F)C(F)(F)C(F)(F)F	2,2,2-Trifluoroethyl heptafluorobutanoate	336-63-0	-6.758	-24.3256	0.296709	0.703291	inact.	reliable	0.2083	0.7917	inact.	reliable	OTHER_PFAS	Other aliphatics	PACF-based substances	Inactive	reliable	-36.1745	-49.0713	-42.6229	Inactive	Inactive	O=C(C(C(C(F)(F)F)(F)F)(F)F)OCC(F)(F)F	7	4
DTXSID0073118	CCOC(F)(F)C(F)(F)C(F)(F)C(F)(F)F	Ethyl perfluorobutyl ether	163702-05-4	-6.323	-26.232	0.293506	0.706494	inact.	reliable	0.2083	0.7917	inact.	reliable	COMMERICIAL_IMPORTANT	Other aliphatics	Ether based substances	Inactive	reliable	-40.2828	-45.08	-42.6814	Inactive	Inactive	CCOC(C(C(C(F)(F)F)(F)F)(F)F)(F)F	3	4
DTXSID5073119	CCOC(F)(F)C(F)(C(F)(F)F)C(F)(F)F	2-Trfluoromethylpropyl ethyl ether	163702-06-5	-6.506	-25.3731	0.296709	0.703291	inact.	reliable	0.2083	0.7917	inact.	reliable	COMMERICIAL_IMPORTANT	Other aliphatics	Ether based substances	Inactive	reliable	-38.5545	-46.8782	-42.7164	Inactive	Inactive	CCOC(C(C(F)(F)F)(C(F)(F)F)F)(F)F	0	2
DTXSID10450214	FC(F)(F)C(F)(F)C(F)(F)C(=O)C(F)(Cl)Cl	2-Pentanone, 1,1-dichloro-1,3,3,4,4,5,5,5-octafluoro-	110921-39-6	-6.866	-23.7316	0.293506	0.706494	inact.	reliable	0.2083	0.7917	inact.	reliable	OTHER_PFAS	Other aliphatics	Others	Inactive	reliable	-35.1545	-50.3149	-42.7347	Inactive	Inactive	O=C(C(C(C(F)(F)F)(F)F)(F)F)C(Cl)(Cl)F	7	4
DTXSID5075236	FC(F)C(F)(F)C(F)(F)C(F)(F)COC(=O)C=C	1H,1H,5H-Perfluoropentyl acrylate	376-84-1	-5.634	-29.2651	0.401464	0.598536	inact.	reliable	0.328435	0.671565	inact.	reliable	OTHER_PFAS	Other aliphatics	Ether based substances	Inactive	reliable	-46.79	-38.7298	-42.7599	Inactive	Inactive	C=CC(=O)OCC(C(C(C(F)F)(F)F)(F)F)(F)F	3	0
DTXSID60895459	CCCCCCCCCCCCCCCCCCCC(F)(F)C(F)(F)C(F)(F)C(F)(F)C(F)(F)C(F)(F)C(F)(F)C(F)(F)C(F)(F)C(F)(F)C(F)(F)C(F)(F)F	1,1,1,2,2,3,3,4,4,5,5,6,6,7,7,8,8,9,9,10,10,11,11,12,12-Pentacosafluorohentriacontane	264229-79-0	-0.288	-53.6288	0.293506	0.706494	inact.	reliable	0.2083	0.7917	inact.	reliable	OTHER_PFAS	Fluorotelomer PFAA precursors	SFAs	Inactive	reliable	-97.28	12.2786	-42.5007	Inactive	Inactive	CCCCCCCCCCCCCCCCCCCC(C(C(C(C(C(C(C(C(C(C(C(F)(F)F)(F)F)(F)F)(F)F)(F)F)(F)F)(F)F)(F)F)(F)F)(F)F)(F)F)(F)F	2	2
DTXSID40337443	OCCCC(F)(C(F)(F)F)C(F)(F)F	3-(Perfluoroisopropyl)propanol	29819-73-6	-7.582	-22.5955	0.296709	0.703291	inact.	reliable	0.2083	0.7917	inact.	reliable	OTHER_PFAS	Other aliphatics	Others	Inactive	reliable	-28.3923	-52.6935	-40.5429	Inactive	Inactive	OCCCC(C(F)(F)F)(C(F)(F)F)F	3	4
DTXSID00880147	FC(F)(F)C(F)(F)C(F)(F)C(=O)C(F)(C(F)(F)F)C(F)(F)F	1,1,1,2,4,4,5,5,6,6,6-Undecafluoro-2-(trifluoromethyl)-3-hexanone	813-45-6	-7.144	-25.5579	0.296709	0.703291	inact.	reliable	0.2083	0.7917	inact.	reliable	COMMERICIAL_IMPORTANT	Non-PFAA perfluoroalkyls	PFAKs	Inactive	reliable	-32.5289	-46.4913	-39.5101	Inactive	Inactive	O=C(C(C(C(F)(F)F)(F)F)(F)F)C(C(F)(F)F)(C(F)(F)F)F	7	4
DTXSID50896718	CCCCCCCCCCCCCCCCOC[C@H](COC(=O)C(F)(F)C(F)(F)C(F)(F)F)OC(C)=O	(2R)-2-(Acetyloxy)-3-(hexadecyloxy)propyl heptafluorobutanoate	119206-62-1	-6.815	-26.1242	0.296709	0.703291	inact.	reliable	0.372274	0.627726	inact.	reliable	OTHER_PFAS	Other aliphatics	Ether based substances	Inactive	reliable	-35.6361	-45.3057	-40.4709	Inactive	Inactive	CCCCCCCCCCCCCCCCOCC(OC(=O)C)COC(=O)C(C(C(F)(F)F)(F)F)(F)F	4	9
DTXSID20880169	OC(=O)C(F)(F)C(F)(F)C(F)(F)C(F)(F)C(F)F	6-H-Perfluorohexanoic acid	1726-50-7	-7.201	-27.0239	0.296709	0.703291	inact.	reliable	0.328435	0.671565	inact.	reliable	OTHER_PFAS	Other aliphatics	PACF-based substances	Inactive	reliable	-31.9906	-43.4221	-37.7063	Inactive	Inactive	FC(C(C(C(C(C(=O)O)(F)F)(F)F)(F)F)(F)F)F	3	0
DTXSID80334416	CCOC(=O)CC(=O)C(F)(F)C(F)(F)C(F)(F)F	Ethyl heptafluorobutyrylacetate	336-62-9	-6.314	-30.9958	0.296709	0.703291	inact.	reliable	0.2083	0.7917	inact.	reliable	OTHER_PFAS	Other aliphatics	Ether based substances	Inactive	reliable	-40.3678	-35.1064	-37.7371	Inactive	Inactive	CCOC(=O)CC(=O)C(C(C(F)(F)F)(F)F)(F)F	7	4
DTXSID10880118	FC(F)(F)C(F)(F)C(F)(C(F)(F)F)C(F)(C(F)(F)F)C(F)(F)F	Perfluoro-2,3-dimethylpentane	335-14-8	-7.231	-26.8395	0.296709	0.703291	inact.	reliable	0.2083	0.7917	inact.	reliable	OTHER_PFAS	Non-PFAA perfluoroalkyls	PFAs	Inactive	reliable	-31.7073	-43.8081	-37.7577	Inactive	Inactive	FC(C(C(C(C(F)(F)F)(C(F)(F)F)F)(C(F)(F)F)F)(F)F)(F)F	3	4
DTXSID10379719	FC(F)(C(Cl)=O)C(F)(F)C(F)(F)C(F)(F)C(Cl)=O	Perfluoroadipoyl chloride	336-06-1	-6.946	-28.082	0.296709	0.703291	inact.	reliable	0.2083	0.7917	inact.	reliable	OTHER_PFAS	Other aliphatics	Others	Inactive	reliable	-34.3989	-41.2068	-37.8029	Inactive	Inactive	ClC(=O)C(C(C(C(C(=O)Cl)(F)F)(F)F)(F)F)(F)F	0	2
DTXSID30955377	FC(F)(F)C(F)(F)N(C(F)(F)C(F)(F)F)C(F)(F)C(F)(F)C(F)(F)F	1,1,2,2,3,3,3-Heptafluoro-N,N-bis(pentafluoroethyl)propan-1-aminato(2-)	338-81-8	-6.658	-29.3407	0.296709	0.703291	inact.	reliable	0.2083	0.7917	inact.	reliable	OTHER_PFAS	Other aliphatics	Others	Inactive	reliable	-37.1189	-38.5716	-37.8452	Inactive	Inactive	FC(C(N(C(C(C(F)(F)F)(F)F)(F)F)C(C(F)(F)F)(F)F)(F)F)(F)F	3	4
DTXSID00404882	OCCNC(=O)C(F)(F)C(F)(F)C(F)(F)F	N-(2-Hydroxyethyl)perfluorobutanamide	377-66-2	-7.39	-25.9789	0.401464	0.598536	inact.	reliable	0.2083	0.7917	inact.	reliable	OTHER_PFAS	Other aliphatics	Amide based substances	Inactive	reliable	-30.2056	-45.6099	-37.9078	Inactive	Inactive	OCCNC(=O)C(C(C(F)(F)F)(F)F)(F)F	7	8
DTXSID20895430	FC(F)(F)C(F)(F)C(F)(F)C(F)(F)C(F)(F)C(Cl)=O	Undecafluorohexanoyl chloride	335-53-5	-7.144	-27.0783	0.296709	0.703291	inact.	reliable	0.2083	0.7917	inact.	reliable	OTHER_PFAS	Other aliphatics	Others	Inactive	reliable	-32.5289	-43.3082	-37.9186	Inactive	Inactive	ClC(=O)C(C(C(C(C(F)(F)F)(F)F)(F)F)(F)F)(F)F	3	8
DTXSID20896568	OC(=O)C(C(F)(F)C(F)(F)F)(C(F)(F)C(F)(F)F)C(F)(F)C(F)(F)F	3,3,4,4,4-Pentafluoro-2,2-bis(pentafluoroethyl)butanoic acid	1882109-58-1	-6.532	-29.8218	0.296709	0.703291	inact.	reliable	0.2083	0.7917	inact.	reliable	OTHER_PFAS	PFAAs	PFCAs	Inactive	reliable	-38.3089	-37.5643	-37.9366	Inactive	Inactive	OC(=O)C(C(C(F)(F)F)(F)F)(C(C(F)(F)F)(F)F)C(C(F)(F)F)(F)F	3	4
DTXSID30187297	FC1(F)C(Cl)=C(Cl)C(F)(F)C(F)(F)C1(F)F	1,2-Dichloroperfluorocyclohexene	336-19-6	-7.526	-25.3011	0.296709	0.703291	inact.	reliable	0.2083	0.7917	inact.	reliable	OTHER_PFAS	Other aliphatics, cyclic	Others, cyclic	Inactive	reliable	-28.9211	-47.029	-37.9751	Inactive	Inactive	ClC1=C(Cl)C(F)(F)C(C(C1(F)F)(F)F)(F)F	8	0
DTXSID60844609	OC(=O)C(F)(F)C(F)(F)C(F)(F)OC(F)(F)C(F)(F)F	2,2,3,3,4,4-Hexafluoro-4-(pentafluoroethoxy)butanoic acid	919005-54-2	-6.538	-29.7566	0.296709	0.703291	inact.	reliable	0.2083	0.7917	inact.	reliable	OTHER_PFAS	PFAAs	PFECAs	Inactive	reliable	-38.2523	-37.7008	-37.9765	Inactive	Inactive	OC(=O)C(C(C(OC(C(F)(F)F)(F)F)(F)F)(F)F)(F)F	0	2
DTXSID80371528	FC(F)(F)C(F)(F)C(F)(F)C(Cl)(C(F)(F)F)C(F)(F)F	2-Chloro(perfluoro-2-methylpentane)	67437-97-2	-7.335	-26.1334	0.293506	0.706494	inact.	reliable	0.328435	0.671565	inact.	reliable	OTHER_PFAS	Other aliphatics	Others	Inactive	reliable	-30.725	-45.2865	-38.0057	Inactive	Inactive	FC(C(C(C(C(F)(F)F)(C(F)(F)F)Cl)(F)F)(F)F)(F)F	3	4
DTXSID70382108	COC(=O)C(F)(F)C(F)(F)C(F)(F)C(F)(F)Cl	methyl 5-chloro-2,2,3,3,4,4,5,5-octafluoropentanoate	261503-67-7	-7.293	-26.2854	0.296709	0.703291	inact.	reliable	0.2083	0.7917	inact.	reliable	OTHER_PFAS	Other aliphatics	PACF-based substances	Inactive	reliable	-31.1217	-44.9682	-38.045	Inactive	Inactive	COC(=O)C(C(C(C(Cl)(F)F)(F)F)(F)F)(F)F	0	2
DTXSID60467913	CC(C(F)(F)F)(C(F)(F)F)C(F)(F)C(F)(F)C(F)(F)F	2-Methyl-2-trifluoromethylperfluoropentane	100645-99-6	-7.279	-26.3389	0.293506	0.706494	inact.	reliable	0.2083	0.7917	inact.	reliable	OTHER_PFAS	Fluorotelomer PFAA precursors	SFAs	Inactive	reliable	-31.2539	-44.8562	-38.0551	Inactive	Inactive	FC(C(C(C(C(F)(F)F)(C(F)(F)F)C)(F)F)(F)F)(F)F	3	4
DTXSID10575037	FC(F)(F)C(F)(F)C(F)(F)C(F)(F)C(=O)N(Cl)Cl	N,N-Dichloro-2,2,3,3,4,4,5,5,5-nonafluoropentanamide	86451-49-2	-6.997	-27.6045	0.296709	0.703291	inact.	reliable	0.2083	0.7917	inact.	reliable	OTHER_PFAS	Other aliphatics	Amide based substances	Inactive	reliable	-33.9173	-42.2065	-38.0619	Inactive	Inactive	ClN(C(=O)C(C(C(C(F)(F)F)(F)F)(F)F)(F)F)Cl	0	2
DTXSID10285765	CCCC(O)C(F)(F)C(F)(F)C(F)(F)F	1,1,1,2,2,3,3-heptafluoroheptan-4-ol	425-21-8	-7.423	-25.6309	0.293506	0.706494	inact.	reliable	0.2083	0.7917	inact.	reliable	OTHER_PFAS	Other aliphatics	Others	Inactive	reliable	-29.8939	-46.3385	-38.1162	Inactive	Inactive	CCCC(C(C(C(F)(F)F)(F)F)(F)F)O	7	4
DTXSID70895208	FC(F)(F)C(F)(F)C(F)(F)C(F)(F)C(Br)=C	2-Bromo-3,3,4,4,5,5,6,6,6-nonafluorohex-1-ene	59665-23-5	-7.496	-25.2817	0.296709	0.703291	inact.	reliable	0.2083	0.7917	inact.	reliable	OTHER_PFAS	Other aliphatics	Others	Inactive	reliable	-29.2045	-47.0696	-38.137	Inactive	Inactive	BrC(=C)C(C(C(C(F)(F)F)(F)F)(F)F)(F)F	3	4
DTXSID10232971	FC(F)(F)C(F)(F)C(F)(F)C(F)(F)C(F)(F)C=C	3,3,4,4,5,5,6,6,7,7,7-Undecafluorohept-1-ene	84100-13-0	-7.307	-26.1223	0.296709	0.703291	inact.	reliable	0.2083	0.7917	inact.	reliable	OTHER_PFAS	Fluorotelomer PFAA precursors	n:2 FTOs	Inactive	reliable	-30.9895	-45.3097	-38.1496	Inactive	Inactive	C=CC(C(C(C(C(F)(F)F)(F)F)(F)F)(F)F)(F)F	3	4
DTXSID4059918	FC(=O)C(F)(F)C(F)(F)C(F)(F)C(F)(F)C(F)(F)C(F)(F)F	Perfluoroheptanoyl fluoride	375-84-8	-7.094	-27.0745	0.296709	0.703291	inact.	reliable	0.328435	0.671565	inact.	reliable	COMMERICIAL_IMPORTANT	Perfluoro PFAA precursors	PAFs	Inactive	reliable	-33.0011	-43.3161	-38.1586	Inactive	Inactive	FC(=O)C(C(C(C(C(C(F)(F)F)(F)F)(F)F)(F)F)(F)F)(F)F	3	8
DTXSID1047578	FC(F)(F)C(F)(F)C(F)(F)C(F)(F)CCI	1H,1H,2H,2H-Perfluorohexyl iodide	2043-55-2	-7.271	-26.2742	0.39777	0.60223	inact.	reliable	0.2083	0.7917	inact.	reliable	COMMERICIAL_IMPORTANT	Fluorotelomer PFAA precursors	n:2 FTIs	Inactive	reliable	-31.3295	-44.9917	-38.1606	Inactive	Inactive	ICCC(C(C(C(F)(F)F)(F)F)(F)F)(F)F	3	4
DTXSID10625627	COC(=O)C(F)(F)C(F)(F)OC(F)(C(F)(F)F)C(F)(F)F	Methyl 2,2,3,3-tetrafluoro-3-[(1,1,1,2,3,3,3-heptafluoropropan-2-yl)oxy]propanoate	51502-43-3	-6.573	-29.4194	0.296709	0.703291	inact.	reliable	0.2083	0.7917	inact.	reliable	OTHER_PFAS	Other aliphatics	PACF-based substances	Inactive	reliable	-37.9217	-38.4068	-38.1643	Inactive	Inactive	COC(=O)C(C(OC(C(F)(F)F)(C(F)(F)F)F)(F)F)(F)F	0	2
DTXSID20896265	FC(F)(F)C(F)(F)C(F)(F)C(F)(F)C(F)(F)C(F)(F)C(F)(F)COC(=O)C1=C(Cl)C(Cl)=C(Cl)C(Cl)=C1C(=O)OCC(F)(F)C(F)(F)C(F)(F)C(F)(F)C(F)(F)C(F)(F)C(F)(F)F	Bis(2,2,3,3,4,4,5,5,6,6,7,7,8,8,8-pentadecafluorooctyl) 3,4,5,6-tetrachlorobenzene-1,2-dicarboxylate	2212-77-3	-1.335	-53.0251	0.439455	0.560545	inact.	reliable	0.2083	0.7917	inact.	reliable	OTHER_PFAS	Side-chain aromatics	Others	Inactive	reliable	-87.3917	11.0147	-38.1885	Inactive	Inactive	O=C(c1c(C(=O)OCC(C(C(C(C(C(C(F)(F)F)(F)F)(F)F)(F)F)(F)F)(F)F)(F)F)c(Cl)c(c(c1Cl)Cl)Cl)OCC(C(C(C(C(C(C(F)(F)F)(F)F)(F)F)(F)F)(F)F)(F)F)(F)F	3	9
DTXSID30292734	FC(F)(F)C(F)(F)C(F)(F)C(=O)NCCCl	n-(2-chloroethyl)-2,2,3,3,4,4,4-heptafluorobutanamide	4314-29-8	-7.058	-27.2035	0.553516	0.446484	inact.	reliable	0.2083	0.7917	inact.	reliable	OTHER_PFAS	Other aliphatics	Amide based substances	Inactive	reliable	-33.3411	-43.0461	-38.1936	Inactive	Inactive	ClCCNC(=O)C(C(C(F)(F)F)(F)F)(F)F	7	8
DTXSID50637845	Cl.CCC(N)CC(F)(F)C(F)(F)C(F)(F)F	5,5,6,6,7,7,7-Heptafluoroheptan-3-amine--hydrogen chloride (1/1)	2263-70-9	-9.256	-17.2526	0.296709	0.703291	inact.	reliable	0.2083	0.7917	inact.	reliable	OTHER_PFAS	Other aliphatics	Others	Inactive	reliable	-12.5823	-63.8795	-38.2309	Inactive	Inactive	CCC(CC(C(C(F)(F)F)(F)F)(F)F)N	3	4
DTXSID60830981	COC(=O)C(F)=C(F)C(F)(F)C(F)(F)C(F)(F)F	Methyl 2,3,4,4,5,5,6,6,6-nonafluorohex-2-enoate	88022-46-2	-7.297	-26.01	0.296709	0.703291	inact.	reliable	0.2083	0.7917	inact.	reliable	OTHER_PFAS	Other aliphatics	Ether based substances	Inactive	reliable	-31.0839	-45.5448	-38.3144	Inactive	Inactive	COC(=O)C(=C(C(C(C(F)(F)F)(F)F)(F)F)F)F	7	4
DTXSID40627472	CCCOC(F)(F)C(F)(F)C(F)(F)C(F)(F)F	1,1,1,2,2,3,3,4,4-Nonafluoro-4-propoxybutane	72372-80-6	-6.76	-28.3711	0.293506	0.706494	inact.	reliable	0.2083	0.7917	inact.	reliable	OTHER_PFAS	Other aliphatics	Ether based substances	Inactive	reliable	-36.1556	-40.6015	-38.3786	Inactive	Inactive	CCCOC(C(C(C(F)(F)F)(F)F)(F)F)(F)F	3	4
DTXSID90660157	CC(C)C(=O)OC(C(F)(F)F)(C(F)(F)F)C(F)(F)F	Perfluoro-tert-butyl isobutyrate	914637-43-7	-6.674	-28.7263	0.296709	0.703291	inact.	reliable	0.2083	0.7917	inact.	reliable	OTHER_PFAS	Other aliphatics	Ether based substances	Inactive	reliable	-36.9678	-39.8579	-38.4129	Inactive	Inactive	CC(C(=O)OC(C(F)(F)F)(C(F)(F)F)C(F)(F)F)C	0	2
DTXSID90544625	COC(F)(F)C(=O)C(F)(F)C(F)(F)C(F)(F)C(F)(F)F	1,1,3,3,4,4,5,5,6,6,6-Undecafluoro-1-methoxyhexan-2-one	106693-00-9	-6.821	-28.0608	0.393877	0.606123	inact.	reliable	0.2083	0.7917	inact.	reliable	OTHER_PFAS	Other aliphatics	Ether based substances	Inactive	reliable	-35.5795	-41.2512	-38.4153	Inactive	Inactive	COC(C(=O)C(C(C(C(F)(F)F)(F)F)(F)F)(F)F)(F)F	7	4
DTXSID20372190	FC(F)(F)C(F)(F)C(F)(F)COCC=C	Allyl 1H,1H-heptafluorobutyl ether	648-42-0	-6.792	-28.16	0.296709	0.703291	inact.	reliable	0.2083	0.7917	inact.	reliable	OTHER_PFAS	Other aliphatics	Ether based substances	Inactive	reliable	-35.8534	-41.0435	-38.4484	Inactive	Inactive	C=CCOCC(C(C(F)(F)F)(F)F)(F)F	3	4
DTXSID70617184	CC(=C)COC(F)(C(F)(F)F)C(F)(F)F	3-[(1,1,1,2,3,3,3-Heptafluoropropan-2-yl)oxy]-2-methylprop-1-ene	38471-83-9	-7.066	-26.8428	0.296709	0.703291	inact.	reliable	0.2083	0.7917	inact.	reliable	OTHER_PFAS	Other aliphatics	Ether based substances	Inactive	reliable	-33.2656	-43.8012	-38.5334	Inactive	Inactive	CC(=C)COC(C(F)(F)F)(C(F)(F)F)F	0	2
DTXSID00503607	FC(F)(F)C(F)(F)C(F)(F)C(F)(F)S(=O)(=O)CC#N	(1,1,2,2,3,3,4,4,4-Nonafluorobutane-1-sulfonyl)acetonitrile	75988-02-2	-7.116	-27.424	0.293506	0.706494	inact.	reliable	0.2083	0.7917	inact.	reliable	OTHER_PFAS	Other aliphatics	PASF-based substances	Inactive	reliable	-32.7934	-42.5844	-37.6889	Inactive	Inactive	N#CCS(=O)(=O)C(C(C(C(F)(F)F)(F)F)(F)F)(F)F	9	0
DTXSID00895438	FC(F)(F)C(F)(F)C(F)(F)C(F)(F)CCOC=C	6-(Ethenyloxy)-1,1,1,2,2,3,3,4,4-nonafluorohexane	63391-84-4	-6.605	-29.7704	0.401464	0.598536	inact.	reliable	0.2083	0.7917	inact.	reliable	OTHER_PFAS	Other aliphatics	Ether based substances	Inactive	reliable	-37.6195	-37.6719	-37.6457	Inactive	Inactive	C=COCCC(C(C(C(F)(F)F)(F)F)(F)F)(F)F	7	5
DTXSID10896577	OC(=O)C(F)(F)C(C(F)(F)F)(C(F)(F)C(F)(F)F)C(F)(F)C(F)(F)F	2,2,4,4,5,5,5-Heptafluoro-3-(pentafluoroethyl)-3-(trifluoromethyl)pentanoic acid	1882109-67-2	-6.599	-29.8014	0.296709	0.703291	inact.	reliable	0.2083	0.7917	inact.	reliable	OTHER_PFAS	PFAAs	PFCAs	Inactive	reliable	-37.6761	-37.607	-37.6416	Inactive	Inactive	OC(=O)C(C(C(C(F)(F)F)(F)F)(C(C(F)(F)F)(F)F)C(F)(F)F)(F)F	7	4
DTXSID80382053	FC(F)(F)C(F)(F)C(F)(F)C(F)(F)C(F)(F)CI	1-Iodo-1H,1H-perfluorohexane	335-50-2	-7.217	-27.0196	0.296709	0.703291	inact.	reliable	0.2083	0.7917	inact.	reliable	OTHER_PFAS	Other aliphatics	FTI	Inactive	reliable	-31.8395	-43.4311	-37.6353	Inactive	Inactive	ICC(C(C(C(C(F)(F)F)(F)F)(F)F)(F)F)(F)F	3	9
DTXSID70465985	FC(F)(F)C(F)(F)C(F)(F)C(F)(F)C(F)(C(F)(F)F)C(F)(F)F	Hexane, 1,1,1,2,2,3,3,4,4,5,6,6,6-tridecafluoro-5-(trifluoromethyl)-	36610-38-5	-7.232	-27.1934	0.296709	0.703291	inact.	reliable	0.2083	0.7917	inact.	reliable	OTHER_PFAS	Non-PFAA perfluoroalkyls	PFAs	Inactive	reliable	-31.6978	-43.0672	-37.3825	Inactive	Inactive	FC(C(C(C(C(C(F)(F)F)(C(F)(F)F)F)(F)F)(F)F)(F)F)(F)F	3	4
DTXSID00895478	CC(=O)OCCCC(F)(F)C(F)(F)C(F)(F)F	4,4,5,5,6,6,6-Heptafluorohexyl acetate	25600-64-0	-6.693	-29.6257	0.296709	0.703291	inact.	reliable	0.2083	0.7917	inact.	reliable	OTHER_PFAS	Other aliphatics	Ether based substances	Inactive	reliable	-36.7884	-37.9749	-37.3816	Inactive	Inactive	CC(=O)OCCCC(C(C(F)(F)F)(F)F)(F)F	7	4
DTXSID60881332	FC(F)(F)C(F)(F)C(F)(F)OC(F)(Cl)C(F)(F)Cl	1,2-Dichloro-1,2,2-trifluoroethyl heptafluoropropyl ether	106372-30-9	-7.193	-27.3765	0.296709	0.703291	inact.	reliable	0.2083	0.7917	inact.	reliable	OTHER_PFAS	Other aliphatics	Ether based substances	Inactive	reliable	-32.0661	-42.6839	-37.375	Inactive	Inactive	FC(C(Cl)(F)F)(OC(C(C(F)(F)F)(F)F)(F)F)Cl	4	3
DTXSID30591739	OC(F)(F)C(F)(F)C(F)(F)C(F)(F)C(F)(F)C(F)(F)F	Tridecafluorohexan-1-ol	7057-81-0	-7.119	-27.7406	0.296709	0.703291	inact.	reliable	0.328435	0.671565	inact.	reliable	OTHER_PFAS	Non-PFAA perfluoroalkyls	PFACs	Inactive	reliable	-32.765	-41.9216	-37.3433	Inactive	Inactive	FC(C(C(C(C(F)(F)F)(F)F)(F)F)(F)F)(C(F)(F)O)F	3	8
DTXSID70469766	NS(=O)(=O)C(F)(F)C(F)(F)C(F)(F)C(F)(F)S(N)(=O)=O	octafluorobutane-1,4-disulfonamide	87988-73-6	-5.886	-33.3292	0.39777	0.60223	inact.	reliable	0.2083	0.7917	inact.	reliable	OTHER_PFAS	Other aliphatics	PASF-based substances	Inactive	reliable	-44.41	-30.2211	-37.3156	Inactive	Inactive	FC(C(S(=O)(=O)N)(F)F)(C(C(S(=O)(=O)N)(F)F)(F)F)F	0	2
DTXSID4074932	FC(F)(F)C(F)(F)C(=O)C(F)(C(F)(F)F)C(F)(F)F	Perfluoro-2-methyl-3-pentanone	756-13-8	-6.894	-22.9177	0.296709	0.703291	inact.	reliable	0.2083	0.7917	inact.	reliable	COMMERICIAL_IMPORTANT	Non-PFAA perfluoroalkyls	PFAKs	Inactive	reliable	-34.89	-52.0189	-43.4545	Inactive	Inactive	O=C(C(C(F)(F)F)(C(F)(F)F)F)C(C(F)(F)F)(F)F	0	2
DTXSID80620063	CC(=C)C(=O)OCC(F)(F)C(F)(F)C(F)F	2,2,3,3,4,4-Hexafluorobutyl 2-methylprop-2-enoate	45168-50-1	-6.802	-29.1998	0.296709	0.703291	inact.	reliable	0.2083	0.7917	inact.	reliable	OTHER_PFAS	Other aliphatics	Ether based substances	Inactive	reliable	-35.7589	-38.8666	-37.3127	Inactive	Inactive	FC(C(C(COC(=O)C(=C)C)(F)F)(F)F)F	3	0
DTXSID50371297	FC(F)(F)C(F)(F)C(F)(F)C(F)(F)CCBr	1H,1H,2H,2H-Perfluorohexyl bromide	38436-14-5	-7.426	-26.408	0.401464	0.598536	inact.	reliable	0.2083	0.7917	inact.	reliable	OTHER_PFAS	Other aliphatics	FTBr	Inactive	reliable	-29.8656	-44.7115	-37.2886	Inactive	Inactive	BrCCC(C(C(C(F)(F)F)(F)F)(F)F)(F)F	3	4
DTXSID80871634	FC(F)C(F)(F)C(F)(F)C(F)(F)C(F)(F)C(F)(F)C(F)(F)F	1-Hydroperfluoroheptane	375-83-7	-7.177	-27.5509	0.296709	0.703291	inact.	reliable	0.328435	0.671565	inact.	reliable	OTHER_PFAS	Other aliphatics	Polyfluoralkanes	Inactive	reliable	-32.2173	-42.3187	-37.268	Inactive	Inactive	FC(C(C(C(C(C(C(F)(F)F)(F)F)(F)F)(F)F)(F)F)(F)F)F	3	0
DTXSID30895502	FC(F)(F)C(F)(F)C(F)(F)C(F)(F)CCOC=O	3,3,4,4,5,5,6,6,6-Nonafluorohexyl formate	78689-20-0	-7.14	-27.7484	0.443469	0.556531	inact.	reliable	0.557066	0.442934	inact.	reliable	OTHER_PFAS	Other aliphatics	Ether based substances	Inactive	reliable	-32.5667	-41.9052	-37.236	Inactive	Inactive	O=COCCC(C(C(C(F)(F)F)(F)F)(F)F)(F)F	7	5
DTXSID00895690	CCCNC(=O)C(F)(F)C(F)(F)C(F)(F)F	2,2,3,3,4,4,4-Heptafluoro-N-propylbutanamide	75668-24-5	-7.109	-27.8885	0.293506	0.706494	inact.	reliable	0.2083	0.7917	inact.	reliable	OTHER_PFAS	Other aliphatics	FT	Inactive	reliable	-32.8595	-41.6119	-37.2357	Inactive	Inactive	CCCNC(=O)C(C(C(F)(F)F)(F)F)(F)F	7	8
DTXSID30837947	OC(=O)C(F)(F)C(F)OC(F)(F)C(F)(F)C(F)(F)F	2,2,3-Trifluoro-3-(heptafluoropropoxy)propanoic acid	824393-42-2	-7.04	-28.2202	0.296709	0.703291	inact.	reliable	0.2083	0.7917	inact.	reliable	OTHER_PFAS	Other aliphatics	PACF-based substances	Inactive	reliable	-33.5111	-40.9175	-37.2143	Inactive	Inactive	OC(=O)C(C(OC(C(C(F)(F)F)(F)F)(F)F)F)(F)F	7	4
DTXSID00631393	FC(=O)C(F)(F)C(F)(F)C(F)(F)C(F)(F)C(F)(F)C(F)(F)C(F)=O	Dodecafluorooctanedioyl difluoride	24647-09-4	-7.095	-27.9929	0.296709	0.703291	inact.	reliable	0.2083	0.7917	inact.	reliable	OTHER_PFAS	Other aliphatics	Others	Inactive	reliable	-32.9917	-41.3934	-37.1925	Inactive	Inactive	FC(=O)C(C(C(C(C(C(C(=O)F)(F)F)(F)F)(F)F)(F)F)(F)F)(F)F	0	2
DTXSID40880388	FC(F)(F)C(F)(F)C(F)(F)C(F)(F)CCS	2-(Perfluorobutyl)ethanethiol	34451-25-7	-7.743	-25.0838	0.401464	0.598536	inact.	reliable	0.2083	0.7917	inact.	reliable	OTHER_PFAS	Other aliphatics	FTSH	Inactive	reliable	-26.8717	-47.4839	-37.1778	Inactive	Inactive	SCCC(C(C(C(F)(F)F)(F)F)(F)F)(F)F	3	4
DTXSID90289322	FC(F)(F)C(F)(F)C(F)(F)C(=O)NNC(=O)C(F)(F)C(F)(F)C(F)(F)F	2,2,3,3,4,4,4-heptafluoro-n'-(2,2,3,3,4,4,4-heptafluorobutanoyl)butanehydrazide	648-19-1	-5.774	-32.6659	0.595386	0.404614	inact.	reliable	0.2083	0.7917	inact.	reliable	OTHER_PFAS	Other aliphatics	Amide based substances	Inactive	reliable	-45.4678	-31.6098	-38.5388	Inactive	Inactive	O=C(C(C(C(F)(F)F)(F)F)(F)F)NNC(=O)C(C(C(F)(F)F)(F)F)(F)F	7	8
DTXSID40600245	OCCOCC(F)(F)C(F)(F)C(F)(F)C(F)F	2-[(2,2,3,3,4,4,5,5-Octafluoropentyl)oxy]ethan-1-ol	50997-69-8	-7.3	-27.207	0.296709	0.703291	inact.	reliable	0.328435	0.671565	inact.	reliable	OTHER_PFAS	Other aliphatics	Ether based substances	Inactive	reliable	-31.0556	-43.0387	-37.0472	Inactive	Inactive	OCCOCC(C(C(C(F)F)(F)F)(F)F)(F)F	3	0
DTXSID60595543	FC(C(F)C(F)(F)C(F)(F)C(F)(F)C(F)(F)F)C(F)(F)F	1,1,1,2,2,3,3,4,4,5,6,7,7,7-Tetradecafluoroheptane	142347-10-2	-7.346	-26.6173	0.438127	0.561873	inact.	reliable	0.2083	0.7917	inact.	reliable	OTHER_PFAS	Other aliphatics	Others	Inactive	reliable	-30.6211	-44.2733	-37.4472	Inactive	Inactive	FC(C(F)(F)F)C(C(C(C(C(F)(F)F)(F)F)(F)F)(F)F)F	3	4
DTXSID00895756	COC(=O)C=C(N)C(F)(F)C(F)(F)C(F)(F)F	Methyl 3-amino-4,4,5,5,6,6,6-heptafluorohex-2-enoate	106203-17-2	-6.949	-28.379	0.393877	0.606123	inact.	reliable	0.2083	0.7917	inact.	reliable	OTHER_PFAS	Other aliphatics	Ether based substances	Inactive	reliable	-34.3706	-40.585	-37.4778	Inactive	Inactive	COC(=O)C=C(C(C(C(F)(F)F)(F)F)(F)F)N	7	4
DTXSID00377688	COC(=O)C(F)(F)OC(F)(F)C(F)(F)OC(F)(F)C(F)(F)OC(F)(F)F	Methyl difluoro{1,1,2,2-tetrafluoro-2-[1,1,2,2-tetrafluoro-2-(trifluoromethoxy)ethoxy]ethoxy}acetate	169289-58-1	-4.626	-38.8505	0.393877	0.606123	inact.	reliable	0.2083	0.7917	inact.	reliable	OTHER_PFAS	Other aliphatics	Ether and PACF-based substances	Inactive	reliable	-56.31	-18.6616	-37.4858	Inactive	Inactive	COC(=O)C(OC(C(OC(C(OC(F)(F)F)(F)F)(F)F)(F)F)(F)F)(F)F	0	2
DTXSID20434227	FC(F)(F)C(F)(F)C(F)(F)C1OC(=O)C=C1	2(5H)-Furanone, 5-(heptafluoropropyl)-	143469-51-6	-7.776	-24.6369	0.393877	0.606123	inact.	reliable	0.2083	0.7917	inact.	reliable	OTHER_PFAS	Other aliphatics, cyclic	Others, cyclic	Inactive	reliable	-26.56	-48.4196	-37.4898	Inactive	Inactive	FC(C(C(F)(F)F)(F)F)(C1C=CC(=O)O1)F	6	4
DTXSID90301790	OC(CC(O)=O)C(F)(F)C(F)(F)C(F)(F)F	4,4,5,5,6,6,6-heptafluoro-3-hydroxyhexanoic acid	356-31-0	-7.337	-26.5987	0.296709	0.703291	inact.	reliable	0.2083	0.7917	inact.	reliable	OTHER_PFAS	Other aliphatics	Others	Inactive	reliable	-30.7061	-44.3123	-37.5092	Inactive	Inactive	OC(C(C(C(F)(F)F)(F)F)(F)F)CC(=O)O	7	4
DTXSID00399941	FC(F)(F)C(F)(F)C(F)(F)C(F)(F)S(=O)(=O)OC=C	Vinyl nonafluoro-1-butanesulfonate	42409-05-2	-6.906	-28.5278	0.293506	0.706494	inact.	reliable	0.2083	0.7917	inact.	reliable	OTHER_PFAS	Other aliphatics	PASF-based substances	Inactive	reliable	-34.7767	-40.2735	-37.5251	Inactive	Inactive	C=COS(=O)(=O)C(C(C(C(F)(F)F)(F)F)(F)F)(F)F	9	0
DTXSID00786953	OP(=O)(C(F)(F)C(F)(F)C(F)(F)C(F)(F)C(F)(F)C(F)(F)F)C(F)(F)C(F)(F)C(F)(F)C(F)(F)C(F)(F)C(F)(F)F	Bis(tridecafluorohexyl)phosphinic acid	40143-77-9	-3.855	-42.2763	0.296709	0.703291	inact.	reliable	0.2083	0.7917	inact.	reliable	OTHER_PFAS	PFAAs	PFPiAs	Inactive	reliable	-63.5917	-11.4893	-37.5405	Inactive	Inactive	FC(C(C(C(C(C(F)(F)F)(F)F)(F)F)(F)F)(F)F)(P(=O)(C(C(C(C(C(C(F)(F)F)(F)F)(F)F)(F)F)(F)F)(F)F)O)F	3	4
DTXSID80171484	CCOC(=O)C(F)(F)C(F)(F)C(F)(F)C(Cl)=O	4-Carbethoxyhexafluorobutyryl chloride	18381-53-8	-6.494	-30.3607	0.293506	0.706494	inact.	reliable	0.2083	0.7917	inact.	reliable	OTHER_PFAS	Other aliphatics	PACF-based substances	Inactive	reliable	-38.6678	-36.4361	-37.5519	Inactive	Inactive	CCOC(=O)C(C(C(C(=O)Cl)(F)F)(F)F)(F)F	7	4
DTXSID70371572	FC(F)(F)C(F)(F)C(F)(F)C(I)(C(F)(F)F)C(F)(F)F	1,1,1,2,2,3,3,5,5,5-Decafluoro-4-iodo-4-(trifluoromethyl)pentane	102780-88-1	-7.082	-27.6933	0.293506	0.706494	inact.	reliable	0.2083	0.7917	inact.	reliable	OTHER_PFAS	Perfluoro PFAA precursors	PFAIs	Inactive	reliable	-33.1145	-42.0206	-37.5675	Inactive	Inactive	FC(C(C(C(C(F)(F)F)(C(F)(F)F)I)(F)F)(F)F)(F)F	3	4
DTXSID30182964	OCC1(F)C(F)(F)C(F)(F)C(F)(F)C(F)(F)C1(F)F	(Perfluorocyclohexyl)methanol	28788-68-3	-7.987	-23.6102	0.296709	0.703291	inact.	reliable	0.2083	0.7917	inact.	reliable	OTHER_PFAS	Fluorotelomer PFAA precursors, cyclic	n:1 FTOHs, cyclic	Inactive	reliable	-24.5673	-50.5691	-37.5682	Inactive	Inactive	OCC1(F)C(F)(F)C(F)(F)C(C(C1(F)F)(F)F)(F)F	8	0
DTXSID50895483	OC(=O)CC(CC(O)=O)C(F)(F)C(F)(F)C(F)(F)F	3-(Heptafluoropropyl)pentanedioic acid	336-32-3	-6.66	-29.5698	0.296709	0.703291	inact.	reliable	0.2083	0.7917	inact.	reliable	OTHER_PFAS	Other aliphatics	Others	Inactive	reliable	-37.1	-38.0919	-37.596	Inactive	Inactive	OC(=O)CC(C(C(C(F)(F)F)(F)F)(F)F)CC(=O)O	7	4
DTXSID30880115	FC(F)(F)C(F)(F)C(F)(F)C(F)(F)C(F)(I)C(F)(F)F	1,1,1,2,2,3,3,4,4,5,6,6,6-Tridecafluoro-5-iodohexane	355-44-2	-7.281	-26.7654	0.296709	0.703291	inact.	reliable	0.2083	0.7917	inact.	reliable	OTHER_PFAS	Perfluoro PFAA precursors	PFAIs	Inactive	reliable	-31.235	-43.9633	-37.5992	Inactive	Inactive	FC(C(C(C(C(C(F)(F)F)(I)F)(F)F)(F)F)(F)F)(F)F	3	8
DTXSID40895432	CCCCCCCCCCCCCCC(F)(F)C(F)(F)C(F)(F)C(F)(F)C(F)(F)C(F)(F)C(F)(F)C(F)(F)C(F)(F)C(F)(F)C(F)(F)C(F)(F)F	1,1,1,2,2,3,3,4,4,5,5,6,6,7,7,8,8,9,9,10,10,11,11,12,12-Pentacosafluorohexacosane	93454-73-0	-0.873	-55.6577	0.293506	0.706494	inact.	reliable	0.2083	0.7917	inact.	reliable	OTHER_PFAS	Fluorotelomer PFAA precursors	SFAs	Inactive	reliable	-91.755	16.5264	-37.6143	Inactive	Inactive	CCCCCCCCCCCCCCC(C(C(C(C(C(C(C(C(C(C(C(F)(F)F)(F)F)(F)F)(F)F)(F)F)(F)F)(F)F)(F)F)(F)F)(F)F)(F)F)(F)F	2	2
DTXSID20881338	COC(F)(C(F)(F)C(F)(F)F)C(F)(C(F)(F)F)C(F)(F)F	3-Methoxyperfluoro(2-methylpentane)	132182-92-4	-7.355	-26.4004	0.296709	0.703291	inact.	reliable	0.2083	0.7917	inact.	reliable	COMMERICIAL_IMPORTANT	Other aliphatics	Ether based substances	Inactive	reliable	-30.5361	-44.7275	-37.6318	Inactive	Inactive	COC(C(C(F)(F)F)(C(F)(F)F)F)(C(C(F)(F)F)(F)F)F	3	4
DTXSID30395037	FC(F)(F)COC(OCC(F)(F)F)OCC(F)(F)F	tris(Trifluoroethoxy)methane	58244-27-2	-6.381	-31.0203	0.296709	0.703291	inact.	reliable	0.2083	0.7917	inact.	reliable	OTHER_PFAS	Other aliphatics	Ether based substances	Inactive	reliable	-39.735	-35.0551	-37.3951	Inactive	Inactive	FC(COC(OCC(F)(F)F)OCC(F)(F)F)(F)F	0	2
DTXSID30895668	CCNC(=O)C(F)(F)C(F)(F)C(F)(F)F	N-Ethyl-2,2,3,3,4,4,4-heptafluorobutanamide	70473-76-6	-6.872	-25.7987	0.293506	0.706494	inact.	reliable	0.2083	0.7917	inact.	reliable	OTHER_PFAS	Other aliphatics	FT	Inactive	reliable	-35.0978	-45.9872	-40.5425	Inactive	Inactive	CCNC(=O)C(C(C(F)(F)F)(F)F)(F)F	7	8
DTXSID00469991	FC=C(F)C(F)(F)C(F)(F)C(F)(F)C(F)(F)C(F)(F)F	1H-Perfluoro-1-heptene	75180-14-2	-7.329	-25.6355	0.296709	0.703291	inact.	reliable	0.2083	0.7917	inact.	reliable	OTHER_PFAS	Other aliphatics	Others	Inactive	reliable	-30.7817	-46.3289	-38.5553	Inactive	Inactive	FC=C(C(C(C(C(C(F)(F)F)(F)F)(F)F)(F)F)(F)F)F	3	8
DTXSID70880215	OC(=O)C(F)(OC(F)(F)C(F)(F)C(F)(F)F)C(F)(F)F	Perfluoro-2-methyl-3-oxahexanoic acid	13252-13-6	-6.55	-29.0951	0.296709	0.703291	inact.	reliable	0.2083	0.7917	inact.	reliable	CAL_EPA	PFAAs	PFECAs	Inactive	reliable	-38.1389	-39.0858	-38.6123	Inactive	Inactive	OC(=O)C(C(F)(F)F)(OC(C(C(F)(F)F)(F)F)(F)F)F	4	3
DTXSID70895243	FC(F)(F)C(F)(F)C(F)(F)COCCCl	4-(2-Chloroethoxy)-1,1,1,2,2,3,3-heptafluorobutane	679-53-8	-6.844	-26.8114	0.296709	0.703291	inact.	reliable	0.2083	0.7917	inact.	reliable	OTHER_PFAS	Other aliphatics	Ether based substances	Inactive	reliable	-35.3623	-43.867	-39.6146	Inactive	Inactive	ClCCOCC(C(C(F)(F)F)(F)F)(F)F	3	4
DTXSID40610223	FC(F)C(F)(F)C(F)(F)C(F)(F)C(F)(F)C(F)(F)C(F)F	1,1,2,2,3,3,4,4,5,5,6,6,7,7-Tetradecafluoroheptane	19493-30-2	-7.106	-25.6246	0.296709	0.703291	inact.	reliable	0.2083	0.7917	inact.	reliable	OTHER_PFAS	Other aliphatics	Polyfluoralkanes	Inactive	reliable	-32.8878	-46.3517	-39.6198	Inactive	Inactive	FC(C(C(C(C(C(C(F)F)(F)F)(F)F)(F)F)(F)F)(F)F)F	3	0
DTXSID60217076	OC(O)(CC(O)(O)C(F)(F)F)C(F)(F)F	3H,3H-Perfluoropentane-2,2,4,4-tetraol	66922-83-6	-7.413	-24.2268	0.296709	0.703291	inact.	reliable	0.2083	0.7917	inact.	reliable	OTHER_PFAS	Other aliphatics	Others	Inactive	reliable	-29.9884	-49.2782	-39.6333	Inactive	Inactive	OC(C(F)(F)F)(CC(C(F)(F)F)(O)O)O	0	2
DTXSID60379284	OCC(F)(OC(F)(F)C(F)(F)C(F)(F)F)C(F)(F)F	2-(Perfluoropropoxy)-1H,1H-perfluoropropanol	26537-88-2	-6.948	-26.3201	0.296709	0.703291	inact.	reliable	0.2083	0.7917	inact.	reliable	OTHER_PFAS	Other aliphatics	Ether based substances	Inactive	reliable	-34.38	-44.8956	-39.6378	Inactive	Inactive	OCC(C(F)(F)F)(OC(C(C(F)(F)F)(F)F)(F)F)F	4	3
DTXSID80895193	FC(F)(F)C(F)(F)C(F)(F)C(F)(F)C=C=C	4,4,5,5,6,6,7,7,7-Nonafluorohepta-1,2-diene	132673-98-4	-7.194	-25.1339	0.296709	0.703291	inact.	reliable	0.2083	0.7917	inact.	reliable	OTHER_PFAS	Other aliphatics	Others	Inactive	reliable	-32.0567	-47.379	-39.7179	Inactive	Inactive	C=C=CC(C(C(C(F)(F)F)(F)F)(F)F)(F)F	3	4
DTXSID40895694	CCOC(=O)C(N)CC(F)(F)C(F)(F)C(F)(F)F	Ethyl 4,4,5,5,6,6,6-heptafluoronorleucinate	63664-52-8	-7.498	-23.6738	0.296709	0.703291	inact.	reliable	0.2083	0.7917	inact.	reliable	OTHER_PFAS	Other aliphatics	Ether based substances	Inactive	reliable	-29.1856	-50.4359	-39.8108	Inactive	Inactive	CCOC(=O)C(CC(C(C(F)(F)F)(F)F)(F)F)N	7	4
DTXSID20371926	CCOC(=O)C(F)(F)C(F)(F)C(F)(F)C(F)F	Ethyl 5H-octafluoropentanoate	2795-50-8	-6.753	-27.0252	0.296709	0.703291	inact.	reliable	0.344263	0.655737	inact.	reliable	OTHER_PFAS	Other aliphatics	PACF-based substances	Inactive	reliable	-36.2217	-43.4194	-39.8205	Inactive	Inactive	CCOC(=O)C(C(C(C(F)F)(F)F)(F)F)(F)F	3	0
DTXSID20191242	OC(=O)C(F)(F)C(F)(F)OC(F)(F)C(F)(F)C(F)(F)F	2,2,3,3-Tetrafluoro-3-(heptafluoropropoxy)propionic acid	378-03-0	-6.62	-27.6084	0.296709	0.703291	inact.	reliable	0.2083	0.7917	inact.	reliable	OTHER_PFAS	PFAAs	PFECAs	Inactive	reliable	-37.4778	-42.1984	-39.8381	Inactive	Inactive	OC(=O)C(C(OC(C(C(F)(F)F)(F)F)(F)F)(F)F)(F)F	4	3
DTXSID10895505	CCOC(=O)CC(F)(F)C(F)(F)C(F)(F)F	Ethyl 3,3,4,4,5,5,5-heptafluoropentanoate	773136-96-2	-6.51	-28.0247	0.296709	0.703291	inact.	reliable	0.2083	0.7917	inact.	reliable	OTHER_PFAS	Other aliphatics	PACF-based substances	Inactive	reliable	-38.5167	-41.3268	-39.9217	Inactive	Inactive	CCOC(=O)CC(C(C(F)(F)F)(F)F)(F)F	7	4
DTXSID00895519	OS(=O)C(F)(F)C(F)(F)C(F)(F)C(F)(F)F	Nonafluorobutane-1-sulfinic acid	34642-43-8	-6.978	-25.9083	0.296709	0.703291	inact.	reliable	0.2083	0.7917	inact.	reliable	OTHER_PFAS	PFAAs	PFSiAs	Inactive	reliable	-34.0967	-45.7577	-39.9272	Inactive	Inactive	OS(=O)C(C(C(C(F)(F)F)(F)F)(F)F)(F)F	3	4
DTXSID00896581	OC(=O)C(F)(C(F)(F)F)C(C(F)(F)F)(C(F)(F)F)C(F)(F)C(F)(F)F	2,4,4,5,5,5-Hexafluoro-2,3,3-tris(trifluoromethyl)pentanoic acid	1882109-71-8	-6.689	-27.156	0.296709	0.703291	inact.	reliable	0.2083	0.7917	inact.	reliable	OTHER_PFAS	PFAAs	PFCAs	Inactive	reliable	-36.8261	-43.1455	-39.9858	Inactive	Inactive	OC(=O)C(C(C(C(F)(F)F)(F)F)(C(F)(F)F)C(F)(F)F)(C(F)(F)F)F	3	4
DTXSID60379709	FC(F)(F)C(F)(F)C(F)(F)C(F)(F)CC1CO1	2-(2,2,3,3,4,4,5,5,5-Nonafluoropentyl)oxirane	81190-28-5	-7.119	-25.212	0.401464	0.598536	inact.	reliable	0.2083	0.7917	inact.	reliable	OTHER_PFAS	Other aliphatics, cyclic	Others, cyclic	Inactive	reliable	-32.765	-47.2155	-39.9903	Inactive	Inactive	FC(C(C(C(F)(F)F)(F)F)(F)F)(CC1OC1)F	4	5
DTXSID90648137	OC(=O)CCC(=O)C(F)(C(F)(F)F)C(F)(F)F	5,6,6,6-Tetrafluoro-4-oxo-5-(trifluoromethyl)hexanoic acid	62656-74-0	-6.672	-27.2266	0.296709	0.703291	inact.	reliable	0.2083	0.7917	inact.	reliable	OTHER_PFAS	Other aliphatics	Others	Inactive	reliable	-36.9867	-42.9977	-39.9922	Inactive	Inactive	O=C(C(C(F)(F)F)(C(F)(F)F)F)CCC(=O)O	0	2
DTXSID50382106	FC(F)C(F)(F)C(F)(F)C(F)(F)C(F)(F)C(F)(F)Cl	1-chloro-1,1,2,2,3,3,4,4,5,5,6,6-dodecafluorohexane	307-22-2	-7.259	-24.5393	0.296709	0.703291	inact.	reliable	0.2083	0.7917	inact.	reliable	OTHER_PFAS	Other aliphatics	Polyfluoralkanes	Inactive	reliable	-31.4428	-48.6239	-40.0334	Inactive	Inactive	FC(C(C(C(C(C(Cl)(F)F)(F)F)(F)F)(F)F)(F)F)F	3	0
DTXSID80892526	[H]N(CCC[N+](C)(C)CC([O-])=O)S(=O)(=O)CCC(F)(F)C(F)(F)C(F)(F)C(F)(F)C(F)(F)C(F)(F)C(F)(F)C(F)(F)C(F)(F)C(F)(F)C(F)(F)C(F)(F)F	12:2 Fluorotelomer sulfonamido betaine	278598-45-1	-3.193	-42.8579	0.337299	0.662701	inact.	reliable	0.344263	0.655737	inact.	reliable	OTHER_PFAS	Other aliphatics	PASF-based substances	Inactive	reliable	-69.8439	-10.2716	-40.0578	Inactive	Inactive	[O-]C(=O)C[N+](CCCNS(=O)(=O)CCC(C(C(C(C(C(C(C(C(C(C(C(F)(F)F)(F)F)(F)F)(F)F)(F)F)(F)F)(F)F)(F)F)(F)F)(F)F)(F)F)(F)F)(C)C	7	3
DTXSID60599647	CCCCC(F)(F)C(F)(F)C(F)(F)F	1,1,1,2,2,3,3-Heptafluoroheptane	152076-35-2	-7.119	-25.1228	0.296709	0.703291	inact.	reliable	0.2083	0.7917	inact.	reliable	OTHER_PFAS	Fluorotelomer PFAA precursors	SFAs	Inactive	reliable	-32.765	-47.4023	-40.0837	Inactive	Inactive	CCCCC(C(C(F)(F)F)(F)F)(F)F	3	4
DTXSID1062122	OCCC(F)(F)C(F)(F)C(F)(F)C(F)(F)F	4:2 Fluorotelomer alcohol	2043-47-2	-7.496	-23.4173	0.296709	0.703291	inact.	reliable	0.2083	0.7917	inact.	reliable	COMMERICIAL_IMPORTANT	Fluorotelomer PFAA precursors	n:2 FTOHs	Inactive	reliable	-29.2045	-50.9729	-40.0887	Inactive	Inactive	OCCC(C(C(C(F)(F)F)(F)F)(F)F)(F)F	3	4
DTXSID80229474	OP(=O)(OCCC(F)(F)C(F)(F)C(F)(F)C(F)(F)C(F)(F)C(F)(F)C(F)(C(F)(F)F)C(F)(F)F)OCCC(F)(F)C(F)(F)C(F)(F)C(F)(F)C(F)(F)C(F)(F)C(F)(C(F)(F)F)C(F)(F)F	Bis(2-(perfluoro-7-methyloctyl)ethyl) hydrogen phosphate	78974-41-1	-0.957	-52.8297	0.443251	0.556749	inact.	reliable	0.2083	0.7917	inact.	reliable	OTHER_PFAS	Fluorotelomer PFAA precursors	n:2 Polyfluoroalkyl phosphoric acid esters, diester	Inactive	reliable	-90.9617	10.6056	-40.178	Inactive	Inactive	FC(C(C(C(C(C(C(C(F)(F)F)(C(F)(F)F)F)(F)F)(F)F)(F)F)(F)F)(F)F)(CCOP(=O)(OCCC(C(C(C(C(C(C(C(F)(F)F)(C(F)(F)F)F)(F)F)(F)F)(F)F)(F)F)(F)F)(F)F)O)F	7	5
DTXSID10844619	OC(=O)C(F)C(F)(F)OC(F)(F)C(F)(F)C(F)(F)F	2,3,3-Trifluoro-3-(heptafluoropropoxy)propanoic acid	919005-19-9	-6.266	-28.8802	0.296709	0.703291	inact.	reliable	0.403557	0.596443	inact.	reliable	OTHER_PFAS	Other aliphatics	Ether based substances	Inactive	reliable	-40.8211	-39.5357	-40.1784	Inactive	Inactive	OC(=O)C(C(OC(C(C(F)(F)F)(F)F)(F)F)(F)F)F	4	3
DTXSID00895211	FC(F)(F)C(F)(F)C(F)(F)C(F)(F)C(Cl)=C	2-Chloro-3,3,4,4,5,5,6,6,6-nonafluorohex-1-ene	110927-72-5	-7.384	-23.8279	0.296709	0.703291	inact.	reliable	0.2083	0.7917	inact.	reliable	OTHER_PFAS	Other aliphatics	Others	Inactive	reliable	-30.2623	-50.1133	-40.1878	Inactive	Inactive	ClC(=C)C(C(C(C(F)(F)F)(F)F)(F)F)(F)F	3	4
DTXSID40895412	COC(F)(F)C(F)(F)C(F)(F)C(F)(F)C(F)(F)F	1,1,1,2,2,3,3,4,4,5,5-Undecafluoro-5-methoxypentane	181214-74-4	-7.011	-25.4791	0.296709	0.703291	inact.	reliable	0.2083	0.7917	inact.	reliable	OTHER_PFAS	Other aliphatics	Ether based substances	Inactive	reliable	-33.785	-46.6563	-40.2207	Inactive	Inactive	COC(C(C(C(C(F)(F)F)(F)F)(F)F)(F)F)(F)F	3	8
DTXSID20880563	FC(F)C(F)(F)C(F)(F)C(F)(F)COC=C	1,1,2,2,3,3,4,4-Octafluoro-5-(vinyloxy)pentane	66396-73-4	-7.036	-25.3162	0.296709	0.703291	inact.	reliable	0.493895	0.506105	inact.	reliable	OTHER_PFAS	Other aliphatics	Ether based substances	Inactive	reliable	-33.5489	-46.9974	-40.2731	Inactive	Inactive	C=COCC(C(C(C(F)F)(F)F)(F)F)(F)F	3	0
DTXSID80895173	CCC(F)(F)C(F)(F)C(F)(F)C(F)(F)C(F)(F)F	1,1,1,2,2,3,3,4,4,5,5-Undecafluoroheptane	503189-10-4	-7.21	-24.5271	0.296709	0.703291	inact.	reliable	0.2083	0.7917	inact.	reliable	OTHER_PFAS	Fluorotelomer PFAA precursors	SFAs	Inactive	reliable	-31.9056	-48.6494	-40.2775	Inactive	Inactive	CCC(C(C(C(C(F)(F)F)(F)F)(F)F)(F)F)(F)F	3	9
DTXSID60525027	COC(=O)CC(=O)C(F)(F)C(F)(F)C(F)(F)C(F)(F)F	Methyl 4,4,5,5,6,6,7,7,7-nonafluoro-3-oxoheptanoate	89129-70-4	-6.115	-29.4223	0.393877	0.606123	inact.	reliable	0.2083	0.7917	inact.	reliable	OTHER_PFAS	Other aliphatics	Ether based substances	Inactive	reliable	-42.2473	-38.4007	-40.324	Inactive	Inactive	COC(=O)CC(=O)C(C(C(C(F)(F)F)(F)F)(F)F)(F)F	7	4
DTXSID4059833	OC(=O)C(F)(F)C(F)(F)C(F)(F)C(F)(F)C(O)=O	Octafluoroadipic acid	336-08-3	-6.267	-28.7036	0.296709	0.703291	inact.	reliable	0.2083	0.7917	inact.	reliable	COMMERICIAL_IMPORTANT	Other aliphatics	PACF-based substances	Inactive	reliable	-40.8117	-39.9054	-40.3586	Inactive	Inactive	OC(=O)C(C(C(C(C(=O)O)(F)F)(F)F)(F)F)(F)F	0	2
DTXSID00895216	FC(F)(F)C(F)(F)C(F)(F)C(C(F)(F)F)(C(F)(F)F)C(F)(F)F	1,1,1,2,2,3,3,5,5,5-Decafluoro-4,4-bis(trifluoromethyl)pentane	29971-79-7	-6.976	-25.461	0.296709	0.703291	inact.	reliable	0.403557	0.596443	inact.	reliable	OTHER_PFAS	Non-PFAA perfluoroalkyls	PFAs	Inactive	reliable	-34.1156	-46.6942	-40.4049	Inactive	Inactive	FC(C(C(C(C(F)(F)F)(C(F)(F)F)C(F)(F)F)(F)F)(F)F)(F)F	3	4
DTXSID40392097	OC(=O)CSC(F)(F)C(F)(F)C(F)(F)F	[(Heptafluoropropyl)sulfanyl]acetic acid	204057-69-2	-6.677	-26.8006	0.296709	0.703291	inact.	reliable	0.2083	0.7917	inact.	reliable	OTHER_PFAS	Other aliphatics	Others	Inactive	reliable	-36.9395	-43.8896	-40.4145	Inactive	Inactive	OC(=O)CSC(C(C(F)(F)F)(F)F)(F)F	7	4
DTXSID30448517	FC(F)(Cl)C(F)(F)C(F)(F)C(F)(F)C=C	1-Hexene, 6-chloro-3,3,4,4,5,5,6,6-octafluoro-	99930-55-9	-7.327	-23.8469	0.296709	0.703291	inact.	reliable	0.2083	0.7917	inact.	reliable	OTHER_PFAS	Other aliphatics	Others	Inactive	reliable	-30.8006	-50.0735	-40.4371	Inactive	Inactive	C=CC(C(C(C(Cl)(F)F)(F)F)(F)F)(F)F	3	4
DTXSID20756890	FC(F)(F)C(F)(CCOC=C)C(F)(F)F	4-(Ethenyloxy)-1,1,1,2-tetrafluoro-2-(trifluoromethyl)butane	90999-86-3	-6.881	-25.8515	0.296709	0.703291	inact.	reliable	0.2083	0.7917	inact.	reliable	OTHER_PFAS	Other aliphatics	Ether based substances	Inactive	reliable	-35.0128	-45.8766	-40.4447	Inactive	Inactive	C=COCCC(C(F)(F)F)(C(F)(F)F)F	3	4
DTXSID40895593	CC(C)(C)OC(=O)C(F)(F)C(F)(F)C(F)(F)F	tert-Butyl heptafluorobutanoate	425-24-1	-6.389	-28.8682	0.296709	0.703291	inact.	reliable	0.2083	0.7917	inact.	reliable	OTHER_PFAS	Other aliphatics	PACF-based substances	Inactive	reliable	-39.6595	-39.5608	-39.6101	Inactive	Inactive	O=C(C(C(C(F)(F)F)(F)F)(F)F)OC(C)(C)C	7	4
DTXSID40881012	FC(F)(F)C(F)(OC(F)(Cl)C(F)(F)Cl)C(F)(F)F	2-(1,2-Dichloro-1,2,2-trifluoroethoxy)-1,1,1,2,3,3,3-heptafluoropropane	85720-81-6	-7.232	-25.0735	0.296709	0.703291	inact.	reliable	0.2083	0.7917	inact.	reliable	OTHER_PFAS	Other aliphatics	Ether based substances	Inactive	reliable	-31.6978	-47.5055	-39.6017	Inactive	Inactive	FC(C(F)(F)F)(C(F)(F)F)OC(C(Cl)(F)F)(Cl)F	0	2
DTXSID10895161	CCCC(F)(F)C(F)(F)C(F)(F)C(F)(F)F	1,1,1,2,2,3,3,4,4-Nonafluoroheptane	154381-51-8	-7.287	-24.8824	0.401464	0.598536	inact.	reliable	0.2083	0.7917	inact.	reliable	OTHER_PFAS	Fluorotelomer PFAA precursors	SFAs	Inactive	reliable	-31.1784	-47.9056	-39.542	Inactive	Inactive	CCCC(C(C(C(F)(F)F)(F)F)(F)F)(F)F	3	4
DTXSID30175730	CC(C)(C)C(=O)CC(=O)C(F)(F)C(F)(F)F	4H,4H-Perfluoro-6,6-dimethylheptane-3,5-dione	2145-68-8	-6.389	-28.9436	0.293506	0.706494	inact.	reliable	0.2083	0.7917	inact.	reliable	OTHER_PFAS	Other aliphatics	Others	Inactive	reliable	-39.6595	-39.4029	-39.5312	Inactive	Inactive	O=C(C(C(F)(F)F)(F)F)CC(=O)C(C)(C)C	7	4
DTXSID80188996	FC(F)(F)C(F)(F)C(F)(F)C(F)(F)C(F)(F)C(F)(F)Cl	Perfluorohexylchloride	355-41-9	-7.282	-25.7631	0.296709	0.703291	inact.	reliable	0.2083	0.7917	inact.	reliable	OTHER_PFAS	Other aliphatics	Others	Inactive	reliable	-31.2256	-46.0617	-38.6437	Inactive	Inactive	FC(C(C(C(C(Cl)(F)F)(F)F)(F)F)(F)F)(C(F)(F)F)F	3	8
DTXSID10519219	FC(F)(F)C(F)(F)C(F)(F)C(=O)C(F)(F)C(F)(F)C(F)(F)F	Tetradecafluoroheptan-4-one	378-90-5	-7.238	-25.8372	0.393877	0.606123	inact.	reliable	0.2083	0.7917	inact.	reliable	OTHER_PFAS	Non-PFAA perfluoroalkyls	PFAKs	Inactive	reliable	-31.6411	-45.9066	-38.7739	Inactive	Inactive	O=C(C(C(C(F)(F)F)(F)F)(F)F)C(C(C(F)(F)F)(F)F)(F)F	7	4
DTXSID3031862	OC(=O)C(F)(F)C(F)(F)C(F)(F)C(F)(F)C(F)(F)F	Perfluorohexanoic acid	307-24-4	-6.966	-27.0587	0.296709	0.703291	inact.	reliable	0.2083	0.7917	inact.	reliable	CAL_EPA	PFAAs	PFCAs	Inactive	reliable	-34.21	-43.3492	-38.7796	Inactive	Inactive	OC(=O)C(C(C(C(C(F)(F)F)(F)F)(F)F)(F)F)(F)F	3	8
DTXSID10556083	FC(F)(F)C(F)(F)OC(F)(F)C(F)(F)C(F)(F)OC(F)(F)C(F)(F)F	1,1,2,2,3,3-Hexafluoro-1,3-bis(pentafluoroethoxy)propane	114636-26-9	-6.277	-30.1352	0.296709	0.703291	inact.	reliable	0.2083	0.7917	inact.	reliable	OTHER_PFAS	Other aliphatics	Ether based substances	Inactive	reliable	-40.7173	-36.9082	-38.8127	Inactive	Inactive	FC(C(OC(C(F)(F)F)(F)F)(F)F)(C(OC(C(F)(F)F)(F)F)(F)F)F	0	2
DTXSID50335697	CCOC(=O)C(F)(F)C(F)(F)C(F)(F)C(F)(F)F	Ethyl nonafluoropentanoate	424-36-2	-6.864	-27.4537	0.293506	0.706494	inact.	reliable	0.2083	0.7917	inact.	reliable	OTHER_PFAS	Other aliphatics	PACF-based substances	Inactive	reliable	-35.1734	-42.5222	-38.8478	Inactive	Inactive	CCOC(=O)C(C(C(C(F)(F)F)(F)F)(F)F)(F)F	7	4
DTXSID10561152	FC(F)(F)C(F)(F)C(F)(F)C(F)(F)CCC#N	4,4,5,5,6,6,7,7,7-Nonafluoroheptanenitrile	26649-23-0	-6.979	-26.9221	0.401464	0.598536	inact.	reliable	0.2083	0.7917	inact.	reliable	OTHER_PFAS	Other aliphatics	Others	Inactive	reliable	-34.0873	-43.6352	-38.8612	Inactive	Inactive	N#CCCC(C(C(C(F)(F)F)(F)F)(F)F)(F)F	3	4
DTXSID10382167	FC(F)(F)C(F)(F)C(F)(F)OC(F)(C(Cl)=O)C(F)(F)F	2,3,3,3-Tetrafluoro-2-(heptafluoropropoxy)propanoyl chloride	72848-57-8	-6.922	-27.1707	0.296709	0.703291	inact.	reliable	0.2083	0.7917	inact.	reliable	OTHER_PFAS	Other aliphatics	Ether based substances	Inactive	reliable	-34.6256	-43.1147	-38.8702	Inactive	Inactive	ClC(=O)C(C(F)(F)F)(OC(C(C(F)(F)F)(F)F)(F)F)F	4	3
DTXSID30507734	FC(F)(F)C(F)(F)C(F)(F)C(N=O)(C(F)(F)F)C(F)(F)F	1,1,1,2,2,3,3,5,5,5-Decafluoro-4-nitroso-4-(trifluoromethyl)pentane	67728-23-8	-6.921	-27.1527	0.293506	0.706494	inact.	reliable	0.2083	0.7917	inact.	reliable	OTHER_PFAS	Other aliphatics	Others	Inactive	reliable	-34.635	-43.1524	-38.8937	Inactive	Inactive	O=NC(C(C(C(F)(F)F)(F)F)(F)F)(C(F)(F)F)C(F)(F)F	3	4
DTXSID00895938	CCNC(=O)C(F)(F)C(F)(F)C(F)(F)C(F)(F)F	N-Ethyl-2,2,3,3,4,4,5,5,5-nonafluoropentanamide	158018-93-0	-6.829	-27.5619	0.293506	0.706494	inact.	reliable	0.2083	0.7917	inact.	reliable	OTHER_PFAS	Other aliphatics	Amide based substances	Inactive	reliable	-35.5039	-42.2957	-38.8998	Inactive	Inactive	CCNC(=O)C(C(C(C(F)(F)F)(F)F)(F)F)(F)F	6	9
DTXSID30510389	COC(=O)C(=O)C(F)(F)C(F)(F)C(F)(F)C(F)(F)F	Methyl 3,3,4,4,5,5,6,6,6-nonafluoro-2-oxohexanoate	74067-16-6	-6.882	-27.2754	0.293506	0.706494	inact.	reliable	0.2083	0.7917	inact.	reliable	OTHER_PFAS	Other aliphatics	Ether based substances	Inactive	reliable	-35.0034	-42.8955	-38.9495	Inactive	Inactive	COC(=O)C(=O)C(C(C(C(F)(F)F)(F)F)(F)F)(F)F	7	4
DTXSID30297204	FC(F)(CI)C(F)(F)C(F)(F)CI	2,2,3,3,4,4-hexafluoro-1,5-diiodopentane	33619-80-6	-6.963	-26.8705	0.296709	0.703291	inact.	reliable	0.2083	0.7917	inact.	reliable	OTHER_PFAS	Other aliphatics	FTI	Inactive	reliable	-34.2384	-43.7432	-38.9908	Inactive	Inactive	ICC(C(C(CI)(F)F)(F)F)(F)F	3	4
DTXSID30190948	FC(F)(I)C(F)(F)C(F)(F)C(F)(F)I	Perfluoro-1,4-diiodobutane	375-50-8	-7	-26.6979	0.296709	0.703291	inact.	reliable	0.2083	0.7917	inact.	reliable	OTHER_PFAS	Other aliphatics	Others	Inactive	reliable	-33.8889	-44.1046	-38.9968	Inactive	Inactive	FC(C(C(I)(F)F)(F)F)(C(I)(F)F)F	0	2
DTXSID30574345	FC(=O)C(F)(F)C(F)(F)C(F)(F)C(F)(F)C(F)(F)Cl	6-Chloro-2,2,3,3,4,4,5,5,6,6-decafluorohexanoyl fluoride	335-52-4	-7.202	-25.7821	0.296709	0.703291	inact.	reliable	0.2083	0.7917	inact.	reliable	OTHER_PFAS	Other aliphatics	Others	Inactive	reliable	-31.9811	-46.0219	-39.0015	Inactive	Inactive	FC(=O)C(C(C(C(C(Cl)(F)F)(F)F)(F)F)(F)F)(F)F	0	2
DTXSID10880158	FC(F)(F)C(F)(F)C(F)(F)C(F)(C(F)(F)F)C(F)(F)C(F)(F)F	Hexane, 1,1,1,2,2,3,3,4,5,5,6,6,6-tridecafluoro-4-(trifluoromethyl)-	558-69-0	-7.266	-25.4803	0.296709	0.703291	inact.	reliable	0.2083	0.7917	inact.	reliable	OTHER_PFAS	Non-PFAA perfluoroalkyls	PFAs	Inactive	reliable	-31.3767	-46.6538	-39.0153	Inactive	Inactive	FC(C(C(C(C(F)(F)F)(F)F)(C(F)(F)F)F)(F)F)(C(F)(F)F)F	3	4
DTXSID50450177	CC(O)C(F)(F)C(F)(F)C(F)(F)C(F)(F)F	3,3,4,4,5,5,6,6,6-Nonafluoro-2-hexanol	116741-81-2	-7.709	-23.8741	0.296709	0.703291	inact.	reliable	0.2083	0.7917	inact.	reliable	OTHER_PFAS	Other aliphatics	Others	Inactive	reliable	-27.1928	-50.0166	-38.6047	Inactive	Inactive	CC(C(C(C(C(F)(F)F)(F)F)(F)F)(F)F)O	3	4
DTXSID90561751	NC(=O)C(F)(F)C(F)(F)C(F)(F)C(F)(F)C(F)(F)F	2,2,3,3,4,4,5,5,6,6,6-Undecafluorohexanamide	335-54-6	-7.634	-23.803	0.296709	0.703291	inact.	reliable	0.2083	0.7917	inact.	reliable	OTHER_PFAS	Other aliphatics	Amide based substances	Inactive	reliable	-27.9011	-50.1654	-39.0333	Inactive	Inactive	NC(=O)C(C(C(C(C(F)(F)F)(F)F)(F)F)(F)F)(F)F	3	8
DTXSID60955229	FC1(F)C(F)(F)C(F)(F)C(F)(Br)C(F)(Br)C1(F)F	1,2-Dibromo-1,2,3,3,4,4,5,5,6,6-decafluorocyclohexane	336-12-9	-7.372	-24.9368	0.296709	0.703291	inact.	reliable	0.2083	0.7917	inact.	reliable	OTHER_PFAS	Other aliphatics, cyclic	Others, cyclic	Inactive	reliable	-30.3756	-47.7917	-39.0836	Inactive	Inactive	FC1(F)C(F)(F)C(F)(F)C(C(C1(F)F)(F)Br)(F)Br	8	0
DTXSID40880540	FC(F)(F)C(F)(F)C(F)(F)C(F)(F)CC(Cl)=O	3,3,4,4,5,5,6,6,6-Nonafluorohexanoyl chloride	64018-24-2	-7.159	-25.8561	0.296709	0.703291	inact.	reliable	0.2083	0.7917	inact.	reliable	OTHER_PFAS	Other aliphatics	Others	Inactive	reliable	-32.3873	-45.867	-39.1271	Inactive	Inactive	ClC(=O)CC(C(C(C(F)(F)F)(F)F)(F)F)(F)F	7	4
DTXSID20895495	CC(=O)OCCC(F)(F)C(F)(F)C(F)(F)F	3,3,4,4,5,5,5-Heptafluoropentyl acetate	425-68-3	-6.678	-27.9706	0.337299	0.662701	inact.	reliable	0.2083	0.7917	inact.	reliable	OTHER_PFAS	Other aliphatics	Ether based substances	Inactive	reliable	-36.93	-41.44	-39.185	Inactive	Inactive	CC(=O)OCCC(C(C(F)(F)F)(F)F)(F)F	7	4
DTXSID00508475	CC(C)C(=O)C(F)(C(F)(F)F)C(F)(F)F	1,1,1,2-Tetrafluoro-4-methyl-2-(trifluoromethyl)pentan-3-one	62656-72-8	-7.277	-25.259	0.296709	0.703291	inact.	reliable	0.2083	0.7917	inact.	reliable	OTHER_PFAS	Other aliphatics	Others	Inactive	reliable	-31.2728	-47.1171	-39.195	Inactive	Inactive	CC(C(=O)C(C(F)(F)F)(C(F)(F)F)F)C	0	2
DTXSID10895247	OCCOCC(F)(F)C(F)(F)C(F)(F)F	2-(2,2,3,3,4,4,4-Heptafluorobutoxy)ethan-1-ol	2266-43-5	-7.263	-25.3143	0.296709	0.703291	inact.	reliable	0.2083	0.7917	inact.	reliable	OTHER_PFAS	Other aliphatics	Ether based substances	Inactive	reliable	-31.405	-47.0013	-39.2032	Inactive	Inactive	OCCOCC(C(C(F)(F)F)(F)F)(F)F	3	4
DTXSID1071373	CNS(=O)(=O)C(F)(F)C(F)(F)C(F)(F)C(F)(F)F	1-Butanesulfonamide, 1,1,2,2,3,3,4,4,4-nonafluoro-N-methyl-	68298-12-4	-6.839	-27.1909	0.296709	0.703291	inact.	reliable	0.2083	0.7917	inact.	reliable	COMMERICIAL_IMPORTANT	FASA based PFAA precursors	N-Alkyl FASAs	Inactive	reliable	-35.4095	-43.0724	-39.241	Inactive	Inactive	CNS(=O)(=O)C(C(C(C(F)(F)F)(F)F)(F)F)(F)F	9	0
DTXSID70895248	OC(O)C(F)(F)C(F)(F)C(F)(F)C(F)(F)F	2,2,3,3,4,4,5,5,5-Nonafluoropentane-1,1-diol	355-30-6	-8.288	-20.5562	0.296709	0.703291	inact.	reliable	0.2083	0.7917	inact.	reliable	OTHER_PFAS	Other aliphatics	Others	Inactive	reliable	-21.7245	-56.963	-39.3438	Inactive	Inactive	OC(C(C(C(C(F)(F)F)(F)F)(F)F)(F)F)O	3	4
DTXSID00578936	CC(=O)C(F)(F)C(F)(F)C(F)(F)C(F)(F)C(F)(F)F	Methyl perfluoropentyl ketone	2708-07-08	-7.213	-25.3319	0.296709	0.703291	inact.	reliable	0.2083	0.7917	inact.	reliable	OTHER_PFAS	Other aliphatics	Others	Inactive	reliable	-31.8773	-46.9645	-39.4209	Inactive	Inactive	CC(=O)C(C(C(C(C(F)(F)F)(F)F)(F)F)(F)F)(F)F	3	8
DTXSID60238701	OC(C(O)(C(F)(F)F)C(F)(F)F)(C(F)(F)F)C(F)(F)F	Perfluoropinacol	918-21-8	-6.896	-26.7467	0.296709	0.703291	inact.	reliable	0.2083	0.7917	inact.	reliable	OTHER_PFAS	Other aliphatics	Others	Inactive	reliable	-34.8711	-44.0024	-39.4368	Inactive	Inactive	OC(C(C(F)(F)F)(C(F)(F)F)O)(C(F)(F)F)C(F)(F)F	0	2
DTXSID00188998	FC(F)=C(F)C(F)(F)C(F)(F)C(F)(F)C(F)(F)C(F)(F)F	Perfluorohept-1-ene	355-63-5	-7.375	-24.5671	0.296709	0.703291	inact.	reliable	0.328435	0.671565	inact.	reliable	OTHER_PFAS	Non-PFAA perfluoroalkyls	PFAenes	Inactive	reliable	-30.3473	-48.5657	-39.4565	Inactive	Inactive	FC(=C(C(C(C(C(C(F)(F)F)(F)F)(F)F)(F)F)(F)F)F)F	3	8
DTXSID90896035	COC(=O)CNC(=O)C(F)(F)C(F)(F)C(F)(F)F	Methyl N-(2,2,3,3,4,4,4-heptafluorobutanoyl)glycinate	81084-29-9	-6.171	-29.9862	0.296709	0.703291	inact.	reliable	0.2083	0.7917	inact.	reliable	OTHER_PFAS	Other aliphatics	Ether based substances	Inactive	reliable	-41.7184	-37.2201	-39.4692	Inactive	Inactive	COC(=O)CNC(=O)C(C(C(F)(F)F)(F)F)(F)F	7	8
DTXSID0066296	FC(=O)C(F)(F)C(F)(F)C(F)(F)C(F)(C(F)(F)F)C(F)(F)F	Hexanoyl fluoride, 2,2,3,3,4,4,5,6,6,6-decafluoro-5-(trifluoromethyl)-	18017-31-7	-7.06	-25.9701	0.296709	0.703291	inact.	reliable	0.2083	0.7917	inact.	reliable	OTHER_PFAS	Perfluoro PFAA precursors	PAFs	Inactive	reliable	-33.3223	-45.6283	-39.4753	Inactive	Inactive	FC(=O)C(C(C(C(C(F)(F)F)(C(F)(F)F)F)(F)F)(F)F)(F)F	3	4
DTXSID60527006	FC(F)(F)C(F)(F)C(F)(F)C(F)(F)OC(F)(F)C(F)(F)S(F)(=O)=O	1,1,2,2-Tetrafluoro-2-(nonafluorobutoxy)ethane-1-sulfonyl fluoride	67990-79-8	-6.184	-29.9116	0.296709	0.703291	inact.	reliable	0.2083	0.7917	inact.	reliable	OTHER_PFAS	Other aliphatics	PASF-based substances	Inactive	reliable	-41.5956	-37.3763	-39.486	Inactive	Inactive	FC(C(OC(C(C(C(F)(F)F)(F)F)(F)F)(F)F)(F)F)(S(=O)(=O)F)F	9	0
DTXSID00382070	OCC(F)(F)C(F)(F)C(F)(F)C(F)(F)C(F)(F)F	5:1 Fluorotelomer alcohol	423-46-1	-7.562	-23.6834	0.296709	0.703291	inact.	reliable	0.2083	0.7917	inact.	reliable	OTHER_PFAS	Fluorotelomer PFAA precursors	n:1 FTOHs	Inactive	reliable	-28.5811	-50.4158	-39.4985	Inactive	Inactive	OCC(C(C(C(C(F)(F)F)(F)F)(F)F)(F)F)(F)F	3	4
DTXSID80896988	CC(C)OC(=N)C(F)(F)C(F)(F)C(F)(F)F	1-Methylethyl perfluorobutanimidoate	4192-05-06	-6.681	-28.1003	0.296709	0.703291	inact.	reliable	0.2083	0.7917	inact.	reliable	OTHER_PFAS	Other aliphatics	Ether based substances	Inactive	reliable	-36.9017	-41.1685	-39.0351	Inactive	Inactive	CC(OC(=N)C(C(C(F)(F)F)(F)F)(F)F)C	7	4
DTXSID10379310	FC(C(F)(F)F)C(F)(F)COC(=O)C=C	1H,1H,3H-Perfluorobutyl acrylate	54052-90-3	-6.238	-25.8583	0.511999	0.488001	inact.	reliable	0.2083	0.7917	inact.	reliable	OTHER_PFAS	Other aliphatics	Ether based substances	Inactive	reliable	-41.0856	-45.8624	-43.474	Inactive	Inactive	C=CC(=O)OCC(C(C(F)(F)F)F)(F)F	0	2
DTXSID50451048	FC(F)(Br)C(F)(F)C(F)(F)Br	1,3-Dibromo-1,1,2,2,3,3-hexafluoropropane	4259-29-4	-6.501	-20.4318	0.296709	0.703291	inact.	reliable	0.2083	0.7917	inact.	reliable	OTHER_PFAS	Other aliphatics	Others	Inactive	reliable	-38.6017	-57.2235	-47.9126	Inactive	Inactive	FC(C(Br)(F)F)(C(Br)(F)F)F	0	2
DTXSID60880148	FC(F)(F)C(F)(F)C(F)(F)CCI	3:2 Fluorotelomer iodide	1513-88-8	-6.992	-22.4352	0.401464	0.598536	inact.	reliable	0.2083	0.7917	inact.	reliable	OTHER_PFAS	Fluorotelomer PFAA precursors	n:2 FTIs	Inactive	reliable	-33.9645	-53.0291	-43.4968	Inactive	Inactive	ICCC(C(C(F)(F)F)(F)F)(F)F	3	4
DTXSID9059884	FC(F)(F)C(F)(F)COC(=O)C=C	1H,1H-Perfluoropropyl acrylate	356-86-5	-5.587	-23.1702	0.401464	0.598536	inact.	reliable	0.2083	0.7917	inact.	reliable	OTHER_PFAS	Other aliphatics	Ether based substances	Inactive	reliable	-47.2339	-51.4903	-49.3621	Inactive	Inactive	C=CC(=O)OCC(C(F)(F)F)(F)F	7	4
DTXSID1061073	FC(F)(F)C(F)(F)C(F)(F)I	Heptafluoropropyl iodide	754-34-7	-6.715	-18.0371	0.296709	0.703291	inact.	reliable	0.2083	0.7917	inact.	reliable	COMMERICIAL_IMPORTANT	Perfluoro PFAA precursors	PFAIs	Inactive	reliable	-36.5806	-62.2371	-49.4088	Inactive	Inactive	FC(C(I)(F)F)(C(F)(F)F)F	3	4
DTXSID10880178	FC(F)(F)C(OC(=O)C=C)C(F)(F)F	Hexafluoroisopropyl acrylate	2160-89-6	-5.529	-23.3723	0.293506	0.706494	inact.	reliable	0.328435	0.671565	inact.	reliable	OTHER_PFAS	Other aliphatics	Ether based substances	Inactive	reliable	-47.7817	-51.0672	-49.4244	Inactive	Inactive	C=CC(=O)OC(C(F)(F)F)C(F)(F)F	0	2
DTXSID70554560	FC12OC1(F)C(F)(F)C(F)(F)C2(F)F	1,2,2,3,3,4,4,5-Octafluoro-6-oxabicyclo[3.1.0]hexane	710-70-3	-6.915	-17.1119	0.296709	0.703291	inact.	reliable	0.2083	0.7917	inact.	reliable	OTHER_PFAS	Other aliphatics, cyclic	Others, cyclic	Inactive	reliable	-34.6917	-64.1741	-49.4329	Inactive	Inactive	FC1(F)C(F)(F)C2(C(C1(F)F)(O2)F)F	8	0
DTXSID00190839	FC(F)(F)C(F)(F)C(F)(F)CCl	1,1,1,2,2,3,3-Heptafluoro-4-chlorobutane	374-97-0	-6.788	-17.6701	0.296709	0.703291	inact.	reliable	0.2083	0.7917	inact.	reliable	OTHER_PFAS	Other aliphatics	Others	Inactive	reliable	-35.8911	-63.0054	-49.4483	Inactive	Inactive	ClCC(C(C(F)(F)F)(F)F)(F)F	3	4
DTXSID40895154	FC(F)(F)C(F)(F)C(F)(F)C=C	3,3,4,4,5,5,5-Heptafluoropent-1-ene	355-08-8	-6.469	-19.0356	0.296709	0.703291	inact.	reliable	0.2083	0.7917	inact.	reliable	OTHER_PFAS	Fluorotelomer PFAA precursors	n:2 FTOs	Inactive	reliable	-38.9039	-60.1466	-49.5253	Inactive	Inactive	C=CC(C(C(F)(F)F)(F)F)(F)F	3	4
DTXSID00895493	FC(F)(F)C(F)(F)C(F)(F)COC(Cl)=O	2,2,3,3,4,4,4-Heptafluorobutyl carbonochloridate	108156-21-4	-5.673	-22.6199	0.296709	0.703291	inact.	reliable	0.2083	0.7917	inact.	reliable	OTHER_PFAS	Other aliphatics	Ether based substances	Inactive	reliable	-46.4217	-52.6424	-49.5321	Inactive	Inactive	ClC(=O)OCC(C(C(F)(F)F)(F)F)(F)F	7	4
DTXSID60626987	FC(F)(F)C(F)(F)C(F)(F)SCl	1-(Chlorosulfanyl)-1,1,2,2,3,3,3-heptafluoropropane	662-42-0	-6.637	-18.1572	0.296709	0.703291	inact.	reliable	0.2083	0.7917	inact.	reliable	OTHER_PFAS	Other aliphatics	Others	Inactive	reliable	-37.3173	-61.9856	-49.6514	Inactive	Inactive	ClSC(C(C(F)(F)F)(F)F)(F)F	3	4
DTXSID70156624	FC(F)(F)C(F)(OC(=O)C=C)C(F)(F)F	Heptafluoroisopropyl acrylate	13057-08-4	-5.369	-23.8065	0.296709	0.703291	inact.	reliable	0.2083	0.7917	inact.	reliable	OTHER_PFAS	Other aliphatics	Ether based substances	Inactive	reliable	-49.2928	-50.1581	-49.7255	Inactive	Inactive	C=CC(=O)OC(C(F)(F)F)(C(F)(F)F)F	0	2
DTXSID80474568	FC(F)C(F)(F)C(F)(F)C(F)(F)C(F)F	1H,5H-Perfluoropentane	755-23-7	-6.511	-18.6316	0.296709	0.703291	inact.	reliable	0.2083	0.7917	inact.	reliable	OTHER_PFAS	Other aliphatics	Polyfluoralkanes	Inactive	reliable	-38.5073	-60.9924	-49.7498	Inactive	Inactive	FC(C(C(C(C(F)F)(F)F)(F)F)(F)F)F	3	0
DTXSID00312357	FC(F)(F)COS(=O)OCC(F)(F)F	Bis(2,2,2-trifluoroethyl)sulfite	53749-89-6	-5.392	-23.6296	0.296709	0.703291	inact.	reliable	0.2083	0.7917	inact.	reliable	OTHER_PFAS	Other aliphatics	Others	Inactive	reliable	-49.0756	-50.5285	-49.802	Inactive	Inactive	FC(COS(=O)OCC(F)(F)F)(F)F	0	2
DTXSID20431978	FC(F)(F)C1(F)C(F)(F)C(F)(F)C1(F)F	Cyclobutane, heptafluoro(trifluoromethyl)-	5187-89-3	-6.813	-17.1306	0.296709	0.703291	inact.	reliable	0.2083	0.7917	inact.	reliable	OTHER_PFAS	Non-PFAA perfluoroalkyls, cyclic	PFAs, cyclic	Inactive	reliable	-35.655	-64.1349	-49.895	Inactive	Inactive	FC(C1(F)C(F)(F)C(C1(F)F)(F)F)(F)F	8	0
DTXSID60472481	FC(F)(F)C(=O)C(F)(F)C(F)(F)C(F)(F)F	Perfluoro-2-pentanone	377-54-8	-6.424	-18.8177	0.296709	0.703291	inact.	reliable	0.2083	0.7917	inact.	reliable	OTHER_PFAS	Non-PFAA perfluoroalkyls	PFAKs	Inactive	reliable	-39.3289	-60.6028	-49.9659	Inactive	Inactive	O=C(C(C(C(F)(F)F)(F)F)(F)F)C(F)(F)F	7	4
DTXSID10468995	CCOC(F)(F)C(F)(F)C(F)(F)F	Ethyl heptafluoropropyl ether	22052-86-4	-5.891	-21.2203	0.296709	0.703291	inact.	reliable	0.2083	0.7917	inact.	reliable	OTHER_PFAS	Other aliphatics	Ether based substances	Inactive	reliable	-44.3628	-55.5726	-49.9677	Inactive	Inactive	CCOC(C(C(F)(F)F)(F)F)(F)F	3	4
DTXSID50566181	FN(F)C(F)(F)C(F)(F)C(F)(F)C(F)(F)F	N-Fluoro-N-(nonafluorobutyl)hypofluorous amide (non-preferred name)	812-47-5	-6.232	-19.6643	0.293506	0.706494	inact.	reliable	0.2083	0.7917	inact.	reliable	OTHER_PFAS	Other aliphatics	Others	Inactive	reliable	-41.1423	-58.8303	-49.9863	Inactive	Inactive	FN(C(C(C(C(F)(F)F)(F)F)(F)F)(F)F)F	3	4
DTXSID00880162	FC(F)(F)C(F)(F)C(=O)C(F)(F)C(F)(F)F	1,1,1,2,2,4,4,5,5,5-Decafluoro-3-pentanone	684-32-2	-6.364	-18.938	0.393877	0.606123	inact.	reliable	0.2083	0.7917	inact.	reliable	OTHER_PFAS	Non-PFAA perfluoroalkyls	PFAKs	Inactive	reliable	-39.8956	-60.3509	-50.1233	Inactive	Inactive	O=C(C(C(F)(F)F)(F)F)C(C(F)(F)F)(F)F	0	2
DTXSID60710810	COC(=O)C(F)(F)C(F)(F)C(F)(F)C(F)=O	Methyl 2,2,3,3,4,4,5-heptafluoro-5-oxopentanoate	38093-90-2	-5.623	-22.2308	0.296709	0.703291	inact.	reliable	0.2083	0.7917	inact.	reliable	OTHER_PFAS	Other aliphatics	PACF-based substances	Inactive	reliable	-46.8939	-53.457	-50.1755	Inactive	Inactive	COC(=O)C(C(C(C(=O)F)(F)F)(F)F)(F)F	0	2
DTXSID10191317	FC(=O)C(F)(F)C(F)(F)C(F)(F)C(F)(F)C(F)=O	Octafluoroadipoyl difluoride	37881-62-2	-5.95	-20.691	0.296709	0.703291	inact.	reliable	0.2083	0.7917	inact.	reliable	OTHER_PFAS	Other aliphatics	Others	Inactive	reliable	-43.8056	-56.6808	-50.2432	Inactive	Inactive	FC(=O)C(C(C(C(C(=O)F)(F)F)(F)F)(F)F)(F)F	0	2
DTXSID2075217	FC1(F)C(F)(F)C(Cl)(Cl)C1(F)F	Cyclobutane, dichlorohexafluoro-	27154-45-6	-6.358	-18.7742	0.296709	0.703291	inact.	reliable	0.2083	0.7917	inact.	reliable	OTHER_PFAS	Other aliphatics, cyclic	Others, cyclic	Inactive	reliable	-39.9523	-60.6939	-50.3231	Inactive	Inactive	FC1(F)C(F)(F)C(C1(Cl)Cl)(F)F	8	0
DTXSID30456354	FC(F)(C(F)(F)S(F)(=O)=O)C(F)(F)S(F)(=O)=O	1,1,2,2,3,3-hexafluoropropane-1,3-disulfonyldifluoride	82727-16-0	-5.669	-21.8728	0.296709	0.703291	inact.	reliable	0.2083	0.7917	inact.	reliable	OTHER_PFAS	Other aliphatics	PASF-based substances	Inactive	reliable	-46.4595	-54.2066	-50.333	Inactive	Inactive	FC(C(S(=O)(=O)F)(F)F)(C(S(=O)(=O)F)(F)F)F	0	2
DTXSID90382140	FC(F)(F)C(F)(F)C(F)(F)CC=O	3,3,4,4,5,5,5-heptafluoropentanal	126015-32-5	-6.08	-19.852	0.401464	0.598536	inact.	reliable	0.2083	0.7917	inact.	reliable	OTHER_PFAS	Fluorotelomer PFAA precursors	n:2 Fluorotelomer aldehydes	Inactive	reliable	-42.5778	-58.4374	-50.5076	Inactive	Inactive	O=CCC(C(C(F)(F)F)(F)F)(F)F	3	4
DTXSID30170109	OC(=O)C=C(C(F)(F)F)C(F)(F)F	3,3-Bis(trifluoromethyl)-2-propenoic acid	1763-28-6	-6.034	-20.0101	0.401464	0.598536	inact.	reliable	0.328435	0.671565	inact.	reliable	OTHER_PFAS	Other aliphatics	Others	Inactive	reliable	-43.0123	-58.1063	-50.5593	Inactive	Inactive	OC(=O)C=C(C(F)(F)F)C(F)(F)F	0	2
DTXSID90216375	FC(F)(Cl)C(F)(F)C(F)(F)Cl	1,3-Dichloro-1,1,2,2,3,3-hexafluoropropane	662-01-1	-6.449	-18.044	0.296709	0.703291	inact.	reliable	0.2083	0.7917	inact.	reliable	OTHER_PFAS	Other aliphatics	Others	Inactive	reliable	-39.0928	-62.2226	-50.6577	Inactive	Inactive	FC(C(Cl)(F)F)(C(Cl)(F)F)F	0	2
DTXSID00663114	FC(F)(F)C(F)(F)C(F)(F)C(F)(F)C(F)(F)C(F)(F)C(F)(F)C(F)(F)C(F)(F)C(=O)OC(=O)C(F)(F)C(F)(F)C(F)(F)C(F)(F)C(F)(F)C(F)(F)C(F)(F)C(F)(F)C(F)(F)F	Nonadecafluorodecanoic anhydride	942199-24-8	-2.178	-37.2676	0.296709	0.703291	inact.	reliable	0.477884	0.522116	inact.	reliable	OTHER_PFAS	Other aliphatics	PACF-based substances	Inactive	reliable	-79.43	-21.9756	-50.7028	Inactive	Inactive	O=C(C(C(C(C(C(C(C(C(C(F)(F)F)(F)F)(F)F)(F)F)(F)F)(F)F)(F)F)(F)F)(F)F)OC(=O)C(C(C(C(C(C(C(C(C(F)(F)F)(F)F)(F)F)(F)F)(F)F)(F)F)(F)F)(F)F)(F)F	3	8
DTXSID80437198	FC1(F)C(F)(F)C(F)(Cl)C1(F)F	CHLOROHEPTAFLUOROCYCLOBUTANE	377-41-3	-6.64	-17.1331	0.296709	0.703291	inact.	reliable	0.2083	0.7917	inact.	reliable	OTHER_PFAS	Other aliphatics, cyclic	Others, cyclic	Inactive	reliable	-37.2889	-64.1297	-50.7093	Inactive	Inactive	FC1(F)C(F)(F)C(C1(F)Cl)(F)F	8	0
DTXSID80880140	OCC1CC(F)(F)C1(F)F	2,2,3,3-Tetrafluorocyclobutanemethanol	378-17-6	-6.441	-18.009	0.293506	0.706494	inact.	reliable	0.2083	0.7917	inact.	reliable	OTHER_PFAS	Other aliphatics, cyclic	Others, cyclic	Inactive	reliable	-39.1684	-62.2959	-50.7321	Inactive	Inactive	OCC1CC(C1(F)F)(F)F	8	0
DTXSID80880246	FC(F)=C(F)OC(F)(F)C(F)(F)S(F)(=O)=O	Perfluoro(3-oxapent-4-ene)sulfonyl fluoride	29514-94-1	-5.235	-23.3825	0.296709	0.703291	inact.	reliable	0.2083	0.7917	inact.	reliable	OTHER_PFAS	Other aliphatics	PASF-based substances	Inactive	reliable	-50.5584	-51.0458	-50.8021	Inactive	Inactive	FC(=C(OC(C(S(=O)(=O)F)(F)F)(F)F)F)F	0	2
DTXSID70880578	[H][N+]([H])([H])[H].CCN(CCOP([O-])(=O)OCCN(CC)S(=O)(=O)C(F)(F)C(F)(F)C(F)(F)C(F)(F)C(F)(F)C(F)(F)C(F)(F)F)S(=O)(=O)C(F)(F)C(F)(F)C(F)(F)C(F)(F)C(F)(F)C(F)(F)C(F)(F)F	Ammonium bis(2-(ethyl((pentadecafluoroheptyl)sulphonyl)amino)ethyl) phosphate	67939-97-3	-2.944	-33.6977	0.393877	0.606123	inact.	reliable	0.541995	0.458005	inact.	reliable	OTHER_PFAS	Other aliphatics	PASF-based substances	Inactive	reliable	-72.1956	-29.4496	-50.8226	Inactive	Inactive	CCN(S(=O)(=O)C(C(C(C(C(C(C(F)(F)F)(F)F)(F)F)(F)F)(F)F)(F)F)(F)F)CCOP(=O)(OCCN(S(=O)(=O)C(C(C(C(C(C(C(F)(F)F)(F)F)(F)F)(F)F)(F)F)(F)F)(F)F)CC)O	0	7
DTXSID50188882	FC(F)(F)C(F)(C(F)(F)F)C(F)(F)F	Perflisobutane	354-92-7	-6.554	-17.4023	0.296709	0.703291	inact.	reliable	0.2083	0.7917	inact.	reliable	OTHER_PFAS	Non-PFAA perfluoroalkyls	PFAs	Inactive	reliable	-38.1011	-63.5661	-50.8336	Inactive	Inactive	FC(C(F)(F)F)(C(F)(F)F)C(F)(F)F	0	2
DTXSID70432935	FC(F)(F)C(C(F)(F)F)(C(F)(F)F)C(F)(F)F	2,2-bis(Trifluoromethyl)perfluoropropane	374-51-6	-6.739	-17.9738	0.296709	0.703291	inact.	reliable	0.2083	0.7917	inact.	reliable	OTHER_PFAS	Non-PFAA perfluoroalkyls	PFAs	Inactive	reliable	-36.3539	-62.3696	-49.3618	Inactive	Inactive	FC(C(C(F)(F)F)(C(F)(F)F)C(F)(F)F)(F)F	0	2
DTXSID00502610	FC(=O)C(F)(F)C(F)(F)C(F)(F)I	2,2,3,3,4,4-Hexafluoro-4-iodobutanoyl fluoride	6044-18-4	-5.99	-21.416	0.296709	0.703291	inact.	reliable	0.328435	0.671565	inact.	reliable	OTHER_PFAS	Other aliphatics	Others	Inactive	reliable	-43.4278	-55.1629	-49.2954	Inactive	Inactive	FC(=O)C(C(C(I)(F)F)(F)F)(F)F	0	2
DTXSID50607462	FC(F)(F)C(F)(F)C(F)(F)C(F)(F)S	Nonafluorobutane-1-thiol	125870-53-3	-6.066	-21.1349	0.293506	0.706494	inact.	reliable	0.2083	0.7917	inact.	reliable	OTHER_PFAS	Other aliphatics	Others	Inactive	reliable	-42.71	-55.7514	-49.2307	Inactive	Inactive	FC(C(C(C(S)(F)F)(F)F)(F)F)(F)F	3	4
DTXSID9059917	FC(=O)C(F)(F)C(F)(F)C(F)(F)C(F)(F)F	Perfluoropentanoyl fluoride	375-62-2	-6.084	-21.0543	0.296709	0.703291	inact.	reliable	0.2083	0.7917	inact.	reliable	COMMERICIAL_IMPORTANT	Perfluoro PFAA precursors	PAFs	Inactive	reliable	-42.54	-55.9202	-49.2301	Inactive	Inactive	FC(=O)C(C(C(C(F)(F)F)(F)F)(F)F)(F)F	7	4
DTXSID60382172	FC(F)(F)C(F)(C#C)C(F)(F)F	3,4,4,4-tetrafluoro-3-(trifluoromethyl)but-1-yne	24690-53-7	-6.636	-19.551	0.296709	0.703291	inact.	reliable	0.2083	0.7917	inact.	reliable	OTHER_PFAS	Other aliphatics	Others	Inactive	reliable	-37.3267	-59.0675	-48.1971	Inactive	Inactive	C#CC(C(F)(F)F)(C(F)(F)F)F	0	2
DTXSID8068250	FC(F)(F)C(F)(F)CCI	2:2 Fluorotelomer iodide	40723-80-6	-6.257	-21.2577	0.401464	0.598536	inact.	reliable	0.2083	0.7917	inact.	reliable	OTHER_PFAS	Fluorotelomer PFAA precursors	n:2 FTIs	Inactive	reliable	-40.9061	-55.4943	-48.2002	Inactive	Inactive	ICCC(C(F)(F)F)(F)F	3	4
DTXSID70880139	FC(F)=C(F)C(F)(F)C(F)(F)C(F)(F)F	Perfluoropent-1-ene	376-87-4	-6.77	-18.9363	0.296709	0.703291	inact.	reliable	0.2083	0.7917	inact.	reliable	OTHER_PFAS	Non-PFAA perfluoroalkyls	PFAenes	Inactive	reliable	-36.0611	-60.3545	-48.2078	Inactive	Inactive	FC(=C(C(C(C(F)(F)F)(F)F)(F)F)F)F	3	4
DTXSID20379346	FC(C(F)(F)F)C(F)(F)OCC(F)(F)F	(2H-Perfluoropropyl)(1H,1H-perfluoroethyl)ether	993-95-3	-6.184	-21.5567	0.296709	0.703291	inact.	reliable	0.2083	0.7917	inact.	reliable	OTHER_PFAS	Other aliphatics	Ether based substances	Inactive	reliable	-41.5956	-54.8683	-48.232	Inactive	Inactive	FC(C(OCC(F)(F)F)(F)F)C(F)(F)F	0	2
DTXSID80579921	OC(=O)C(F)C(F)(F)C(F)(F)C(F)F	2,3,3,4,4,5,5-Heptafluoropentanoic acid	143467-04-3	-6.127	-21.8	0.296709	0.703291	inact.	reliable	0.403557	0.596443	inact.	reliable	OTHER_PFAS	Other aliphatics	PACF-based substances	Inactive	reliable	-42.1339	-54.359	-48.2464	Inactive	Inactive	OC(=O)C(C(C(C(F)F)(F)F)(F)F)F	3	0
DTXSID70371491	FC(F)(F)C(F)(F)C(F)(F)C(F)(F)Cl	1-Chlorononafluorobutane	558-89-4	-6.795	-18.7322	0.296709	0.703291	inact.	reliable	0.2083	0.7917	inact.	reliable	OTHER_PFAS	Other aliphatics	Others	Inactive	reliable	-35.825	-60.7818	-48.3034	Inactive	Inactive	FC(C(C(C(Cl)(F)F)(F)F)(F)F)(F)F	3	4
DTXSID90475662	FC(F)C(F)C(F)(F)C(F)(F)C(F)(F)F	1H,2H-Perfluoropentane	150999-42-1	-6.582	-19.688	0.296709	0.703291	inact.	reliable	0.2083	0.7917	inact.	reliable	OTHER_PFAS	Other aliphatics	Others	Inactive	reliable	-37.8367	-58.7807	-48.3087	Inactive	Inactive	FC(C(C(C(C(F)(F)F)(F)F)(F)F)F)F	3	4
DTXSID90896757	O.FC(F)(F)C(F)(F)C(F)(F)C(F)(F)C=O	2,2,3,3,4,4,5,5,5-Nonafluoropentanal hydrate (1:1)	907607-08-3	-6.513	-19.9974	0.293506	0.706494	inact.	reliable	0.2083	0.7917	inact.	reliable	OTHER_PFAS	Perfluoro PFAA precursors	PFALs	Inactive	reliable	-38.4884	-58.1329	-48.3107	Inactive	Inactive	O=CC(C(C(C(F)(F)F)(F)F)(F)F)(F)F	3	4
DTXSID90693006	FC(F)(F)C(F)(F)C(F)(F)C(=O)ON=O	2,2,3,3,4,4,4-Heptafluorobutanoyl nitrite	663-25-2	-5.805	-23.1805	0.296709	0.703291	inact.	reliable	0.2083	0.7917	inact.	reliable	OTHER_PFAS	Other aliphatics	PACF-based substances	Inactive	reliable	-45.175	-51.4687	-48.3219	Inactive	Inactive	O=NOC(=O)C(C(C(F)(F)F)(F)F)(F)F	7	4
DTXSID60377826	NCC(F)(F)C(F)(F)C(F)(F)C(F)(F)F	1H,1H-Perfluoropentylamine	355-27-1	-8.83	-9.4765	0.293506	0.706494	inact.	reliable	0.2083	0.7917	inact.	reliable	OTHER_PFAS	Other aliphatics	Others	Inactive	reliable	-16.6056	-80.1598	-48.3827	Inactive	Inactive	NCC(C(C(C(F)(F)F)(F)F)(F)F)(F)F	3	4
DTXSID60895217	FC(F)OCC(F)(F)C(F)(F)C(F)(F)F	4-(Difluoromethoxy)-1,1,1,2,2,3,3-heptafluorobutane	50428-19-8	-6.045	-21.9854	0.296709	0.703291	inact.	reliable	0.2083	0.7917	inact.	reliable	OTHER_PFAS	Other aliphatics	Ether based substances	Inactive	reliable	-42.9084	-53.9708	-48.4396	Inactive	Inactive	FC(OCC(C(C(F)(F)F)(F)F)(F)F)F	3	4
DTXSID80862360	FC(F)(F)C(F)(Cl)C(F)(F)Cl	1,2-Dichlorohexafluoropropane	661-97-2	-6.529	-19.7875	0.296709	0.703291	inact.	reliable	0.2083	0.7917	inact.	reliable	OTHER_PFAS	Other aliphatics	Others	Inactive	reliable	-38.3373	-58.5724	-48.4548	Inactive	Inactive	FC(C(Cl)(F)F)(C(F)(F)F)Cl	0	2
DTXSID60896300	FC(F)(F)C(F)(CC=O)C(F)(F)F	3,4,4,4-Tetrafluoro-3-(trifluoromethyl)butanal	131118-41-7	-6.5	-19.8971	0.401464	0.598536	inact.	reliable	0.2083	0.7917	inact.	reliable	OTHER_PFAS	Fluorotelomer PFAA precursors	n:2 Fluorotelomer aldehydes	Inactive	reliable	-38.6111	-58.3429	-48.477	Inactive	Inactive	O=CCC(C(F)(F)F)(C(F)(F)F)F	3	4
DTXSID70705873	FC=C(F)C(F)(F)C(F)(F)C(F)(F)F	1,2,3,3,4,4,5,5,5-Nonafluoropent-1-ene	75180-13-1	-6.677	-19.0077	0.296709	0.703291	inact.	reliable	0.2083	0.7917	inact.	reliable	OTHER_PFAS	Other aliphatics	Others	Inactive	reliable	-36.9395	-60.205	-48.5722	Inactive	Inactive	FC=C(C(C(C(F)(F)F)(F)F)(F)F)F	3	4
DTXSID50380243	FC(F)C(F)(F)COC(=O)C(F)(F)F	2,2,3,3-Tetrafluoropropyl trifluoroacetate	107551-72-4	-5.92	-20.1845	0.296709	0.703291	inact.	reliable	0.2083	0.7917	inact.	reliable	OTHER_PFAS	Other aliphatics	PACF-based substances	Inactive	reliable	-44.0889	-57.7412	-50.9151	Inactive	Inactive	FC(C(COC(=O)C(F)(F)F)(F)F)F	7	4
DTXSID10599394	CNCC(F)(F)C(F)(F)C(F)(F)F	2,2,3,3,4,4,4-Heptafluoro-N-methylbutan-1-amine	755-42-0	-7.98	-13.1249	0.296709	0.703291	inact.	reliable	0.2083	0.7917	inact.	reliable	OTHER_PFAS	Other aliphatics	Others	Inactive	reliable	-24.6334	-72.5214	-48.5774	Inactive	Inactive	CNCC(C(C(F)(F)F)(F)F)(F)F	3	4
DTXSID30625826	CC(F)C(F)(F)C(F)(F)C(F)(F)F	1,1,1,2,2,3,3,4-Octafluoropentane	72923-37-6	-6.787	-18.4286	0.296709	0.703291	inact.	reliable	0.2083	0.7917	inact.	reliable	OTHER_PFAS	Other aliphatics	Others	Inactive	reliable	-35.9006	-61.4174	-48.659	Inactive	Inactive	CC(C(C(C(F)(F)F)(F)F)(F)F)F	3	4
DTXSID30379711	FC(F)(F)OC(F)(F)C(F)(F)OC(F)(F)C(Cl)=O	2,2-difluoro-2-[1,1,2,2-tetrafluoro-2-(trifluoromethoxy)ethoxy]acetyl Chloride	261503-81-5	-4.318	-29.5379	0.393877	0.606123	inact.	reliable	0.2083	0.7917	inact.	reliable	OTHER_PFAS	Other aliphatics	Ether based substances	Inactive	reliable	-59.2189	-38.1587	-48.6888	Inactive	Inactive	ClC(=O)C(OC(C(OC(F)(F)F)(F)F)(F)F)(F)F	0	2
DTXSID20895692	NC(=C[N+]([O-])=O)C(F)(F)C(F)(F)C(F)(F)C(F)(F)F	3,3,4,4,5,5,6,6,6-Nonafluoro-1-nitrohex-1-en-2-amine	223260-92-2	-4.503	-28.6991	0.293506	0.706494	inact.	reliable	0.2083	0.7917	inact.	reliable	OTHER_PFAS	Other aliphatics	Others	Inactive	reliable	-57.4717	-39.9148	-48.6933	Inactive	Inactive	NC(=C[N+](=O)[O-])C(C(C(C(F)(F)F)(F)F)(F)F)(F)F	7	4
DTXSID00895155	CC(F)(F)C(F)(F)C(F)(F)C(F)(F)F	1,1,1,2,2,3,3,4,4-Nonafluoropentane	158118-01-5	-6.68	-18.8776	0.296709	0.703291	inact.	reliable	0.2083	0.7917	inact.	reliable	OTHER_PFAS	Fluorotelomer PFAA precursors	SFAs	Inactive	reliable	-36.9111	-60.4774	-48.6943	Inactive	Inactive	CC(C(C(C(F)(F)F)(F)F)(F)F)(F)F	3	4
DTXSID60548635	FC(F)(Cl)C(F)(F)C(F)(F)C(Cl)=O	4-Chloro-2,2,3,3,4,4-hexafluorobutanoyl chloride	111835-69-9	-6.027	-21.7631	0.296709	0.703291	inact.	reliable	0.2083	0.7917	inact.	reliable	OTHER_PFAS	Other aliphatics	Others	Inactive	reliable	-43.0784	-54.4362	-48.7573	Inactive	Inactive	ClC(=O)C(C(C(Cl)(F)F)(F)F)(F)F	0	2
DTXSID4059881	COC(=O)C(F)(F)C(F)(F)C(F)(F)F	Heptafluorobutyryl methyl ester	356-24-1	-6.173	-21.0647	0.296709	0.703291	inact.	reliable	0.2083	0.7917	inact.	reliable	COMMERICIAL_IMPORTANT	Other aliphatics	PACF-based substances	Inactive	reliable	-41.6995	-55.8984	-48.7989	Inactive	Inactive	COC(=O)C(C(C(F)(F)F)(F)F)(F)F	7	4
DTXSID60379769	FC(F)(F)C(F)(F)COS(=O)(=O)C(F)(F)F	3H,3H-Perfluoropropyl triflate	6401-00-9	-5.896	-22.3038	0.296709	0.703291	inact.	reliable	0.2083	0.7917	inact.	reliable	OTHER_PFAS	Other aliphatics	PASF-based substances	Inactive	reliable	-44.3156	-53.3042	-48.8099	Inactive	Inactive	FC(C(F)(F)F)(COS(=O)(=O)C(F)(F)F)F	0	2
DTXSID10880956	CCOP(CC)OCC.FC(F)(F)C(F)(I)C(F)(F)F	Phosphonous acid, ethyl-, diethyl ester, compd. with 1,1,1,2,3,3,3-heptafluoro-2-iodopropane (1:1)	72220-43-0	-6.596	-19.0842	0.296709	0.703291	inact.	reliable	0.2083	0.7917	inact.	reliable	OTHER_PFAS	Perfluoro PFAA precursors	PFAIs	Inactive	reliable	-37.7045	-60.0448	-48.8747	Inactive	Inactive	CCP(OCC)OCC	0	2
DTXSID00381422	NCC(F)(F)C(F)(F)C(F)(F)C(F)(F)CN	2,2,3,3,4,4,5,5-Octafluoro-1,6-hexanediamine	355-73-7	-7.353	-15.6641	0.401464	0.598536	inact.	reliable	0.2083	0.7917	inact.	reliable	OTHER_PFAS	Other aliphatics	Others	Inactive	reliable	-30.555	-67.2052	-48.8801	Inactive	Inactive	NCC(C(C(C(CN)(F)F)(F)F)(F)F)(F)F	3	4
DTXSID70533537	FC(F)C(F)(F)C(F)(F)CCl	4-Chloro-1,1,2,2,3,3-hexafluorobutane	75877-96-2	-6.467	-19.6158	0.296709	0.703291	inact.	reliable	0.2083	0.7917	inact.	reliable	OTHER_PFAS	Other aliphatics	Others	Inactive	reliable	-38.9228	-58.9319	-48.9273	Inactive	Inactive	ClCC(C(C(F)F)(F)F)(F)F	3	0
DTXSID60591585	COCC(F)(F)C(F)(F)C(F)(F)F	Methyl 2H,2H-perfluorobutyl ether	376-98-7	-6.238	-20.5607	0.296709	0.703291	inact.	reliable	0.2083	0.7917	inact.	reliable	OTHER_PFAS	Other aliphatics	Ether based substances	Inactive	reliable	-41.0856	-56.9536	-49.0196	Inactive	Inactive	COCC(C(C(F)(F)F)(F)F)(F)F	3	4
DTXSID50474570	CCC(F)(F)C(F)(F)C(F)(F)F	1,1,1,2,2,3,3-Heptafluoropentane	30423-63-3	-6.647	-18.69	0.296709	0.703291	inact.	reliable	0.2083	0.7917	inact.	reliable	OTHER_PFAS	Fluorotelomer PFAA precursors	SFAs	Inactive	reliable	-37.2228	-60.8701	-49.0465	Inactive	Inactive	CCC(C(C(F)(F)F)(F)F)(F)F	3	4
DTXSID80379261	FC(F)(F)C(F)(F)C(F)(F)C(Br)=O	heptafluorobutanoyl bromide	375-13-3	-5.862	-22.1837	0.296709	0.703291	inact.	reliable	0.2083	0.7917	inact.	reliable	OTHER_PFAS	Other aliphatics	Others	Inactive	reliable	-44.6367	-53.5556	-49.0962	Inactive	Inactive	BrC(=O)C(C(C(F)(F)F)(F)F)(F)F	7	4
DTXSID20861913	FC(F)(F)C(F)(F)C(F)(F)C(F)(F)S(F)(=O)=O	Perfluorobutanesulfonyl fluoride	375-72-4	-6.638	-18.6495	0.293506	0.706494	inact.	reliable	0.2083	0.7917	inact.	reliable	COMMERICIAL_IMPORTANT	Perfluoro PFAA precursors	PASFs	Inactive	reliable	-37.3078	-60.9549	-49.1314	Inactive	Inactive	FC(C(C(S(=O)(=O)F)(F)F)(F)F)(C(F)(F)F)F	9	0
DTXSID40548411	NC(F)(F)C(F)(F)C(F)(F)C(F)(F)F	Nonafluorobutan-1-amine	74753-16-5	-6.806	-18.3795	0.296709	0.703291	inact.	reliable	0.2083	0.7917	inact.	reliable	OTHER_PFAS	Other aliphatics	Others	Inactive	reliable	-35.7211	-61.5202	-48.6207	Inactive	Inactive	NC(C(C(C(F)(F)F)(F)F)(F)F)(F)F	3	4
DTXSID9074721	FC(F)(F)C(F)(F)C(F)(C(F)(F)F)C(F)(F)F	Perfluoro-2-methylbutane	594-91-2	-6.839	-18.6383	0.296709	0.703291	inact.	reliable	0.2083	0.7917	inact.	reliable	OTHER_PFAS	Non-PFAA perfluoroalkyls	PFAs	Inactive	reliable	-35.4095	-60.9784	-48.1939	Inactive	Inactive	FC(C(C(C(F)(F)F)(F)F)(C(F)(F)F)F)(F)F	3	4
DTXSID40516670	FC(F)(F)OC(F)(F)C(F)(F)C(F)(F)F	1,1,1,2,2,3,3-Heptafluoro-3-(trifluoromethoxy)propane	59426-77-6	-5.639	-21.3197	0.296709	0.703291	inact.	reliable	0.2083	0.7917	inact.	reliable	OTHER_PFAS	Other aliphatics	Ether based substances	Inactive	reliable	-46.7428	-55.3645	-51.0537	Inactive	Inactive	FC(OC(C(C(F)(F)F)(F)F)(F)F)(F)F	4	3
DTXSID10191039	FC1(F)C(F)(F)C(F)(F)C(F)(F)C1(F)F	Decafluorocyclopentane	376-77-2	-6.687	-16.5135	0.296709	0.703291	inact.	reliable	0.2083	0.7917	inact.	reliable	OTHER_PFAS	Non-PFAA perfluoroalkyls, cyclic	PFAs, cyclic	Inactive	reliable	-36.845	-65.4269	-51.136	Inactive	Inactive	FC1(F)C(F)(F)C(C(C1(F)F)(F)F)(F)F	8	0
DTXSID70880134	CC(O)C(F)(F)C(F)(F)F	1-Pentafluoroethylethanol	374-40-3	-5.666	-19.483	0.296709	0.703291	inact.	reliable	0.2083	0.7917	inact.	reliable	OTHER_PFAS	Other aliphatics	Others	Inactive	reliable	-46.4878	-59.2099	-52.8489	Inactive	Inactive	CC(C(C(F)(F)F)(F)F)O	0	2
DTXSID20731440	FCOC(F)(F)C(F)(F)C(F)(F)F	1,1,1,2,2,3,3-Heptafluoro-3-(fluoromethoxy)propane	184899-81-8	-5.45	-20.4402	0.296709	0.703291	inact.	reliable	0.2083	0.7917	inact.	reliable	OTHER_PFAS	Other aliphatics	Ether based substances	Inactive	reliable	-48.5278	-57.2059	-52.8668	Inactive	Inactive	FCOC(C(C(F)(F)F)(F)F)(F)F	3	4
DTXSID20615933	FC(F)=C(F)C(=C(F)F)C(F)(F)F	1,1,2,4,4-Pentafluoro-3-(trifluoromethyl)buta-1,3-diene	384-04-3	-6.203	-16.97	0.296709	0.703291	inact.	reliable	0.2083	0.7917	inact.	reliable	OTHER_PFAS	Other aliphatics	Others	Inactive	reliable	-41.4161	-64.4712	-52.9437	Inactive	Inactive	FC(=C(C(=C(F)F)C(F)(F)F)F)F	0	2
DTXSID90626970	OC(=O)C(F)(F)C(F)C(F)(F)F	3H-Perfluorobutanoic acid	379-90-8	-5.744	-18.8668	0.296709	0.703291	inact.	reliable	0.2083	0.7917	inact.	reliable	OTHER_PFAS	Other aliphatics	PACF-based substances	Inactive	reliable	-45.7511	-60.5	-53.1256	Inactive	Inactive	OC(=O)C(C(C(F)(F)F)F)(F)F	0	2
DTXSID4066389	FC(F)(Br)C(F)(F)C=C	2-Vinyl(1-bromoperfluoroethane)	18599-22-9	-5.616	-19.3591	0.296709	0.703291	inact.	reliable	0.2083	0.7917	inact.	reliable	COMMERICIAL_IMPORTANT	Other aliphatics	Others	Inactive	reliable	-46.96	-59.4693	-53.2147	Inactive	Inactive	C=CC(C(Br)(F)F)(F)F	0	2
DTXSID50892417	OC(=O)C(F)(F)C(F)(F)C(F)F	4H-Perfluorobutanoic acid	679-12-9	-5.4	-20.3281	0.296709	0.703291	inact.	reliable	0.2083	0.7917	inact.	reliable	OTHER_PFAS	Other aliphatics	PACF-based substances	Inactive	reliable	-49	-57.4406	-53.2203	Inactive	Inactive	FC(C(C(C(=O)O)(F)F)(F)F)F	3	0
DTXSID40655199	Cl.NC(=N)C(F)(F)C(F)(F)C(F)(F)F	2,2,3,3,4,4,4-Heptafluorobutanimidamide--hydrogen chloride (1/1)	2358-53-4	-6.827	-13.8589	0.296709	0.703291	inact.	reliable	0.2083	0.7917	inact.	reliable	OTHER_PFAS	Other aliphatics	Amidines based substances	Inactive	reliable	-35.5228	-70.9847	-53.2537	Inactive	Inactive	NC(=N)C(C(C(F)(F)F)(F)F)(F)F	7	4
DTXSID5059876	FC(F)(F)C(F)(F)C(F)(F)C(F)(F)F	Perfluorobutane	355-25-9	-6.347	-16.0036	0.296709	0.703291	inact.	reliable	0.2083	0.7917	inact.	reliable	COMMERICIAL_IMPORTANT	Non-PFAA perfluoroalkyls	PFAs	Inactive	reliable	-40.0561	-66.4945	-53.2753	Inactive	Inactive	FC(C(C(F)(F)F)(F)F)(C(F)(F)F)F	3	4
DTXSID60707740	FC(F)=NC(F)(F)C(F)(F)C(F)(F)F	(Heptafluoropropyl)carbonimidoyl	378-00-7	-5.808	-18.4327	0.333867	0.666133	inact.	reliable	0.2083	0.7917	inact.	reliable	OTHER_PFAS	Other aliphatics	Others	Inactive	reliable	-45.1467	-61.4088	-53.2778	Inactive	Inactive	FC(=NC(C(C(F)(F)F)(F)F)(F)F)F	3	4
DTXSID70191136	OC(=O)C(F)(F)C(F)(F)OC(F)(F)F	Perfluoro-3-methoxypropanoic acid	377-73-1	-4.564	-24.0408	0.296709	0.703291	inact.	reliable	0.2083	0.7917	inact.	reliable	OTHER_PFAS	PFAAs	PFECAs	Inactive	reliable	-56.8956	-49.6676	-53.2816	Inactive	Inactive	OC(=O)C(C(OC(F)(F)F)(F)F)(F)F	0	2
DTXSID10896572	OC(=O)C(C(F)(F)F)(C(F)(F)F)C(C(F)(F)F)(C(F)(F)F)C(F)(F)F	4,4,4-Trifluoro-2,2,3,3-tetrakis(trifluoromethyl)butanoic acid	1882109-62-7	-3.426	-29.1434	0.296709	0.703291	inact.	reliable	0.2083	0.7917	inact.	reliable	OTHER_PFAS	PFAAs	PFCAs	Inactive	reliable	-67.6434	-38.9846	-53.314	Inactive	Inactive	OC(=O)C(C(C(F)(F)F)(C(F)(F)F)C(F)(F)F)(C(F)(F)F)C(F)(F)F	0	2
DTXSID90505110	FC(F)(F)C(F)(C#N)C(F)(F)F	2,3,3,3-Tetrafluoro-2-(trifluoromethyl)propanenitrile	42532-60-5	-6.124	-16.8181	0.296709	0.703291	inact.	reliable	0.2083	0.7917	inact.	reliable	OTHER_PFAS	Other aliphatics	Others	Inactive	reliable	-42.1623	-64.7892	-53.4757	Inactive	Inactive	N#CC(C(F)(F)F)(C(F)(F)F)F	3	4
DTXSID70380841	FC(CC(F)(F)F)C(F)(F)F	1H,2H,2H-Perfluorobutane	86884-16-4	-6.181	-16.5133	0.293506	0.706494	inact.	reliable	0.2083	0.7917	inact.	reliable	OTHER_PFAS	Other aliphatics	Others	Inactive	reliable	-41.6239	-65.4273	-53.5256	Inactive	Inactive	FC(C(F)(F)F)CC(F)(F)F	0	2
DTXSID00188993	CC(=O)C(F)(F)C(F)(F)C(F)(F)F	Methyl heptafluoropropylketone	355-17-9	-5.675	-18.6913	0.296709	0.703291	inact.	reliable	0.2083	0.7917	inact.	reliable	OTHER_PFAS	Other aliphatics	Others	Inactive	reliable	-46.4028	-60.8674	-53.6351	Inactive	Inactive	CC(=O)C(C(C(F)(F)F)(F)F)(F)F	7	4
DTXSID20379700	FC(F)C(F)(F)C(F)(F)C(F)(F)F	1H-Nonafluorobutane	375-17-7	-5.861	-17.6829	0.296709	0.703291	inact.	reliable	0.2083	0.7917	inact.	reliable	OTHER_PFAS	Other aliphatics	Polyfluoralkanes	Inactive	reliable	-44.6461	-62.9786	-53.8124	Inactive	Inactive	FC(C(C(C(F)(F)F)(F)F)(F)F)F	3	0
DTXSID00663078	FC(F)C(F)(F)C(F)(F)OC(F)(F)F	1,1,2,2,3,3-Hexafluoro-1-(trifluoromethoxy)propane	67490-36-2	-5.148	-20.7865	0.296709	0.703291	inact.	reliable	0.2083	0.7917	inact.	reliable	OTHER_PFAS	Other aliphatics	Ether based substances	Inactive	reliable	-51.38	-56.4809	-53.9304	Inactive	Inactive	FC(C(C(OC(F)(F)F)(F)F)(F)F)F	0	2
DTXSID20276407	NC(F)(F)C(F)(F)C(F)(F)F	Perfluoropropanamine	105579-92-8	-5.994	-16.8574	0.296709	0.703291	inact.	reliable	0.2083	0.7917	inact.	reliable	OTHER_PFAS	Other aliphatics	Others	Inactive	reliable	-43.39	-64.7069	-54.0485	Inactive	Inactive	FC(C(F)(F)F)(C(F)(F)N)F	3	4
DTXSID50881008	FC(F)C(F)(F)OCC1CO1	(2H-Perfluoroethoxy)methyloxirane	85567-21-1	-4.787	-22.2603	0.296709	0.703291	inact.	reliable	0.2083	0.7917	inact.	reliable	OTHER_PFAS	Other aliphatics, cyclic	Others, cyclic	Inactive	reliable	-54.7895	-53.3953	-54.0924	Inactive	Inactive	FC(C(OCC1OC1)(F)F)F	0	2
DTXSID5046516	FC(F)(F)COCC(F)(F)F	Flurothyl	333-36-8	-5.488	-18.9882	0.296709	0.703291	inact.	reliable	0.2083	0.7917	inact.	reliable	OTHER_PFAS	Other aliphatics	Ether based substances	Inactive	reliable	-48.1689	-60.2458	-54.2074	Inactive	Inactive	FC(COCC(F)(F)F)(F)F	0	2
DTXSID4059916	OC(=O)C(F)(F)C(F)(F)C(F)(F)F	Perfluorobutanoic acid	375-22-4	-5.435	-19.0867	0.296709	0.703291	inact.	reliable	0.2083	0.7917	inact.	reliable	CAL_EPA	PFAAs	PFCAs	Inactive	reliable	-48.6695	-60.0396	-54.3545	Inactive	Inactive	OC(=O)C(C(C(F)(F)F)(F)F)(F)F	7	4
DTXSID10894957	FCC(F)(F)C(F)(F)C(F)(F)F	1,1,1,2,2,3,3,4-octafluorobutane	662-35-1	-6.085	-16.0359	0.296709	0.703291	inact.	reliable	0.2083	0.7917	inact.	reliable	OTHER_PFAS	Other aliphatics	Others	Inactive	reliable	-42.5306	-66.4268	-54.4787	Inactive	Inactive	FCC(C(C(F)(F)F)(F)F)(F)F	3	4
DTXSID50218052	FC(=O)C(F)(F)C(F)(F)C(F)(F)C(F)=O	Perfluoroglutaryl difluoride	678-78-4	-5.215	-19.9459	0.296709	0.703291	inact.	reliable	0.2083	0.7917	inact.	reliable	OTHER_PFAS	Other aliphatics	Others	Inactive	reliable	-50.7472	-58.2408	-54.494	Inactive	Inactive	FC(=O)C(C(C(C(=O)F)(F)F)(F)F)(F)F	0	2
DTXSID0074059	FC(F)OCC(F)(F)C(F)(F)F	Difluoromethyl 1H,1H-perfluoropropyl ether	56860-81-2	-5.174	-20.1088	0.296709	0.703291	inact.	reliable	0.2083	0.7917	inact.	reliable	OTHER_PFAS	Other aliphatics	Ether based substances	Inactive	reliable	-51.1345	-57.8997	-54.5171	Inactive	Inactive	FC(OCC(C(F)(F)F)(F)F)F	0	2
DTXSID1073365	FC(F)(F)COS(=O)(=O)C(F)(F)F	2,2,2-Trifluoroethyl triflate	6226-25-1	-4.888	-21.3843	0.296709	0.703291	inact.	reliable	0.2083	0.7917	inact.	reliable	OTHER_PFAS	Other aliphatics	PASF-based substances	Inactive	reliable	-53.8356	-55.2293	-54.5324	Inactive	Inactive	FC(COS(=O)(=O)C(F)(F)F)(F)F	0	2
DTXSID80157187	COC(C(F)(F)F)C(F)(F)F	2-Methoxy-2H-perfluoropropane	13171-18-1	-5.682	-17.5859	0.296709	0.703291	inact.	reliable	0.2083	0.7917	inact.	reliable	OTHER_PFAS	Other aliphatics	Ether based substances	Inactive	reliable	-46.3367	-63.1817	-54.7592	Inactive	Inactive	COC(C(F)(F)F)C(F)(F)F	0	2
DTXSID90896116	FC(F)(F)C(F)(F)C(F)(F)C(F)(F)C(F)(F)C(F)(F)C(F)(F)C(F)(F)OC(=O)CC(=C)C(=O)OC(F)(F)C(F)(F)C(F)(F)C(F)(F)C(F)(F)C(F)(F)C(F)(F)C(F)(F)F	Bis(heptadecafluorooctyl) 2-methylidenebutanedioate	243977-25-5	-2.415	-32.2722	0.296709	0.703291	inact.	reliable	0.2083	0.7917	inact.	reliable	OTHER_PFAS	Other aliphatics	Ether based substances	Inactive	reliable	-77.1917	-32.4341	-54.8129	Inactive	Inactive	O=C(OC(C(C(C(C(C(C(C(F)(F)F)(F)F)(F)F)(F)F)(F)F)(F)F)(F)F)(F)F)CC(=C)C(=O)OC(C(C(C(C(C(C(C(F)(F)F)(F)F)(F)F)(F)F)(F)F)(F)F)(F)F)(F)F	3	8
DTXSID6068985	OCCC(F)(F)C(F)(F)F	2:2 fluorotelomer alcohol	54949-74-5	-5.74	-17.2333	0.296709	0.703291	inact.	reliable	0.2083	0.7917	inact.	reliable	OTHER_PFAS	Fluorotelomer PFAA precursors	n:2 FTOHs	Inactive	reliable	-45.7889	-63.9199	-54.8544	Inactive	Inactive	OCCC(C(F)(F)F)(F)F	3	4
DTXSID00213537	FC(F)C(F)(F)C(F)(F)Br	1-Bromo-1,1,2,2,3,3-hexafluoropropane	63905-11-3	-5.757	-17.1379	0.296709	0.703291	inact.	reliable	0.2083	0.7917	inact.	reliable	OTHER_PFAS	Other aliphatics	Others	Inactive	reliable	-45.6284	-64.1197	-54.874	Inactive	Inactive	FC(C(C(Br)(F)F)(F)F)F	0	2
DTXSID60382617	FC(F)C(F)(F)COCC=C	3-(2,2,3,3-Tetrafluoropropoxy)prop-1-ene	681-68-5	-4.854	-21.0907	0.401464	0.598536	inact.	reliable	0.2083	0.7917	inact.	reliable	OTHER_PFAS	Other aliphatics	Ether based substances	Inactive	reliable	-54.1567	-55.844	-55.0003	Inactive	Inactive	C=CCOCC(C(F)F)(F)F	0	2
DTXSID00896309	NC(=O)C(F)(C(F)(F)F)C(F)(F)F	2,3,3,3-Tetrafluoro-2-(trifluoromethyl)propanamide	662-20-4	-6.49	-15.8308	0.401464	0.598536	inact.	reliable	0.403557	0.596443	inact.	reliable	OTHER_PFAS	Other aliphatics	Others	Inactive	reliable	-38.7056	-66.8562	-52.7809	Inactive	Inactive	NC(=O)C(C(F)(F)F)(C(F)(F)F)F	0	2
DTXSID8046614	FCOC(C(F)(F)F)C(F)(F)F	Sevoflurane	28523-86-6	-5.366	-20.9118	0.293506	0.706494	inact.	reliable	0.2083	0.7917	inact.	reliable	OTHER_PFAS	Other aliphatics	Ether based substances	Inactive	reliable	-49.3211	-56.2185	-52.7698	Inactive	Inactive	FCOC(C(F)(F)F)C(F)(F)F	0	2
DTXSID1042027	FC(F)(F)C(F)(F)C(Cl)Cl	3,3-Dichloro-1,1,1,2,2-pentafluoropropane	422-56-0	-6.379	-16.3637	0.296709	0.703291	inact.	reliable	0.2083	0.7917	inact.	reliable	COMMERICIAL_IMPORTANT	Other aliphatics	Others	Inactive	reliable	-39.7539	-65.7405	-52.7472	Inactive	Inactive	ClC(C(C(F)(F)F)(F)F)Cl	0	2
DTXSID50371191	CC(C(F)=O)(C(F)(F)F)C(F)(F)F	2,2-Bis(trifluoromethyl)propionyl fluoride	1735-87-1	-6.224	-17.0933	0.296709	0.703291	inact.	reliable	0.2083	0.7917	inact.	reliable	OTHER_PFAS	Other aliphatics	Others	Inactive	reliable	-41.2178	-64.213	-52.7154	Inactive	Inactive	FC(=O)C(C(F)(F)F)(C(F)(F)F)C	0	2
DTXSID9059915	FC(F)(F)C(F)(F)C(F)(F)C(Cl)=O	Heptafluorobutyryl Chloride	375-16-6	-6.013	-19.5155	0.296709	0.703291	inact.	reliable	0.2083	0.7917	inact.	reliable	COMMERICIAL_IMPORTANT	Other aliphatics	Others	Inactive	reliable	-43.2106	-59.1419	-51.1762	Inactive	Inactive	ClC(=O)C(C(C(F)(F)F)(F)F)(F)F	7	4
DTXSID70869964	OCCCC(F)(F)C(F)(F)F	3-(Perfluoroethyl)propanol	148043-73-6	-6.139	-18.9466	0.296709	0.703291	inact.	reliable	0.2083	0.7917	inact.	reliable	OTHER_PFAS	Other aliphatics	FTOH	Inactive	reliable	-42.0206	-60.3329	-51.1768	Inactive	Inactive	OCCCC(C(F)(F)F)(F)F	3	4
DTXSID4059914	OCC(F)(F)C(F)(F)C(F)(F)F	1H,1H-Heptafluorobutanol	375-01-9	-6.325	-18.076	0.296709	0.703291	inact.	reliable	0.2083	0.7917	inact.	reliable	COMMERICIAL_IMPORTANT	Fluorotelomer PFAA precursors	n:1 FTOHs	Inactive	reliable	-40.2639	-62.1556	-51.2098	Inactive	Inactive	OCC(C(C(F)(F)F)(F)F)(F)F	3	4
DTXSID90896474	FC(F)(F)OC(F)(F)C(F)(F)OC(F)(F)Cl	1-[Chloro(difluoro)methoxy]-1,1,2,2-tetrafluoro-2-(trifluoromethoxy)ethane	87136-79-6	-4.347	-26.9435	0.296709	0.703291	inact.	reliable	0.2083	0.7917	inact.	reliable	OTHER_PFAS	Other aliphatics	Ether based substances	Inactive	reliable	-58.945	-43.5904	-51.2677	Inactive	Inactive	FC(OC(C(OC(Cl)(F)F)(F)F)(F)F)(F)F	0	2
DTXSID00234762	CCOCCOC(F)(F)C(F)F	1-Ethoxy-2-(1,1,2,2-tetrafluoroethoxy)ethane	85567-23-3	-4.423	-26.5803	0.401464	0.598536	inact.	reliable	0.2083	0.7917	inact.	reliable	OTHER_PFAS	Other aliphatics	Ether based substances	Inactive	reliable	-58.2272	-44.3508	-51.289	Inactive	Inactive	CCOCCOC(C(F)F)(F)F	0	2
DTXSID30503574	FC(F)(F)C(F)(F)C(F)(F)OS(F)(=O)=O	Heptafluoropropyl sulfurofluoridate	662-98-6	-5.483	-21.755	0.296709	0.703291	inact.	reliable	0.403557	0.596443	inact.	reliable	OTHER_PFAS	Other aliphatics	Others	Inactive	reliable	-48.2161	-54.4532	-51.3347	Inactive	Inactive	FS(=O)(=O)OC(C(C(F)(F)F)(F)F)(F)F	0	2
DTXSID80528474	OC(=O)C(F)(OC(F)(F)F)C(F)(F)F	Perfluoro-2-(perfluoromethoxy)propanoic acid	13140-29-9	-4.69	-25.2826	0.296709	0.703291	inact.	reliable	0.2083	0.7917	inact.	reliable	OTHER_PFAS	PFAAs	PFECAs	Inactive	reliable	-55.7056	-47.0677	-51.3866	Inactive	Inactive	OC(=O)C(C(F)(F)F)(OC(F)(F)F)F	0	2
DTXSID00369341	OC(=O)C(O)(C(F)(F)F)C(F)(F)F	2,2-bis(Trifluoromethyl)-2-hydroxyacetic acid	662-22-6	-5.777	-20.372	0.296709	0.703291	inact.	reliable	0.2083	0.7917	inact.	reliable	OTHER_PFAS	Other aliphatics	Others	Inactive	reliable	-45.4395	-57.3487	-51.3941	Inactive	Inactive	OC(=O)C(C(F)(F)F)(C(F)(F)F)O	0	2
DTXSID3059927	OCC(F)(F)C(F)(F)C(F)(F)CO	Hexafluoroamylene glycol	376-90-9	-6.208	-18.4219	0.296709	0.703291	inact.	reliable	0.2083	0.7917	inact.	reliable	COMMERICIAL_IMPORTANT	Other aliphatics	Others	Inactive	reliable	-41.3689	-61.4314	-51.4002	Inactive	Inactive	OCC(C(C(CO)(F)F)(F)F)(F)F	3	4
DTXSID10327679	OC(=O)C(C(F)(F)F)C(F)(F)F	2H-Perfluoroisobutyric acid	564-10-3	-5.55	-21.3831	0.296709	0.703291	inact.	reliable	0.2083	0.7917	inact.	reliable	OTHER_PFAS	Other aliphatics	Others	Inactive	reliable	-47.5834	-55.2318	-51.4076	Inactive	Inactive	OC(=O)C(C(F)(F)F)C(F)(F)F	0	2
DTXSID3059971	FC(F)(F)C(F)(F)C(F)(F)Br	1-Bromoheptafluoropropane	422-85-5	-6.338	-17.7376	0.296709	0.703291	inact.	reliable	0.2083	0.7917	inact.	reliable	OTHER_PFAS	Other aliphatics	Others	Inactive	reliable	-40.1411	-62.8641	-51.5026	Inactive	Inactive	FC(C(Br)(F)F)(C(F)(F)F)F	3	4
DTXSID00545628	FC(F)C(F)(F)C(F)(F)I	1,1,2,2,3,3-Hexafluoro-1-iodopropane	58706-58-4	-6.208	-18.1394	0.401464	0.598536	inact.	reliable	0.2083	0.7917	inact.	reliable	OTHER_PFAS	Other aliphatics	Others	Inactive	reliable	-41.3689	-62.0229	-51.6959	Inactive	Inactive	FC(C(C(I)(F)F)(F)F)F	0	2
DTXSID70881308	[H]C([H])(C([H])([H])P(O)(=O)C([H])([H])C([H])([H])C(F)(F)C(F)(F)C(F)(F)C(F)(F)C(F)(F)C(F)(F)C(F)(F)C(F)(F)F)C(F)(F)C(F)(F)C(F)(F)C(F)(F)C(F)(F)C(F)(F)C(F)(F)C(F)(F)F	Bis(heneicosafluorodecyl)phosphinic acid	52299-27-1	-2.235	-35.9603	0.296709	0.703291	inact.	reliable	0.2083	0.7917	inact.	reliable	OTHER_PFAS	Other aliphatics	FTPO3	Inactive	reliable	-78.8917	-24.7126	-51.8021	Inactive	Inactive	FC(C(C(C(C(C(C(C(F)(F)F)(F)F)(F)F)(F)F)(F)F)(F)F)(F)F)(CCP(=O)(CCC(C(C(C(C(C(C(C(F)(F)F)(F)F)(F)F)(F)F)(F)F)(F)F)(F)F)(F)F)O)F	3	9
DTXSID20191040	FC(F)(C#N)C(F)(F)C(F)(F)C#N	Glutaronitrile, perfluoro-	376-89-6	-5.883	-19.4421	0.296709	0.703291	inact.	reliable	0.2083	0.7917	inact.	reliable	OTHER_PFAS	Other aliphatics	Nitrile based substances	Inactive	reliable	-44.4384	-59.2955	-51.8669	Inactive	Inactive	N#CC(C(C(C#N)(F)F)(F)F)(F)F	3	4
DTXSID4075245	FC(F)C(F)(F)C(F)(F)C(F)(F)Cl	Butane, 1-chloro-1,1,2,2,3,3,4,4-octafluoro-	423-31-4	-6.442	-17.6753	0.296709	0.703291	inact.	reliable	0.2083	0.7917	inact.	reliable	OTHER_PFAS	Other aliphatics	Others	Inactive	reliable	-39.1589	-62.9945	-51.0767	Inactive	Inactive	FC(C(C(C(Cl)(F)F)(F)F)(F)F)F	3	0
DTXSID80562292	OC(F)(F)C(F)(F)C(F)(F)C(F)(F)F	Perfluorobutanol	3056-01-07	-5.623	-20.4136	0.296709	0.703291	inact.	reliable	0.2083	0.7917	inact.	reliable	OTHER_PFAS	Non-PFAA perfluoroalkyls	PFACs	Inactive	reliable	-46.8939	-57.2616	-52.0777	Inactive	Inactive	OC(C(C(C(F)(F)F)(F)F)(F)F)(F)F	3	4
DTXSID40526456	ONC(=O)C(F)(F)C(F)(F)C(F)(F)F	2,2,3,3,4,4,4-Heptafluoro-N-hydroxybutanamide	87050-96-2	-6.062	-18.3988	0.296709	0.703291	inact.	reliable	0.2083	0.7917	inact.	reliable	OTHER_PFAS	Other aliphatics	Amide based substances	Inactive	reliable	-42.7478	-61.4798	-52.1138	Inactive	Inactive	ONC(=O)C(C(C(F)(F)F)(F)F)(F)F	7	8
DTXSID0073168	COC(=O)C(C(F)(F)F)C(F)(F)F	Methyl 3,3,3-trifluoro-2-(trifluoromethyl)propionate	360-54-3	-5.698	-20.0049	0.296709	0.703291	inact.	reliable	0.2083	0.7917	inact.	reliable	OTHER_PFAS	Other aliphatics	Ether based substances	Inactive	reliable	-46.1856	-58.1172	-52.1514	Inactive	Inactive	COC(=O)C(C(F)(F)F)C(F)(F)F	0	2
DTXSID40382115	COC(=O)C(F)(F)C(F)(F)Cl	Methyl 3-chloroperfluoropropanoate	127589-63-3	-5.635	-20.2603	0.296709	0.703291	inact.	reliable	0.2083	0.7917	inact.	reliable	OTHER_PFAS	Other aliphatics	PACF-based substances	Inactive	reliable	-46.7806	-57.5825	-52.1816	Inactive	Inactive	COC(=O)C(C(Cl)(F)F)(F)F	0	2
DTXSID30380842	FC(F)OC(F)(F)C(F)C(F)(F)F	Difluoromethyl 2H-perfluoropropyl ether	56860-85-6	-5.277	-21.8415	0.296709	0.703291	inact.	reliable	0.2083	0.7917	inact.	reliable	OTHER_PFAS	Other aliphatics	Ether based substances	Inactive	reliable	-50.1617	-54.2721	-52.2169	Inactive	Inactive	FC(OC(C(C(F)(F)F)F)(F)F)F	0	2
DTXSID70880230	FC(F)C(F)(F)COCC1CO1	((2,2,3,3-Tetrafluoropropoxy)methyl)oxirane	19932-26-4	-5.23	-22.0308	0.296709	0.703291	inact.	reliable	0.2083	0.7917	inact.	reliable	OTHER_PFAS	Other aliphatics, cyclic	Others, cyclic	Inactive	reliable	-50.6056	-53.8758	-52.2407	Inactive	Inactive	FC(C(COCC1OC1)(F)F)F	4	5
DTXSID9059913	FC(F)(F)C(F)(F)C(F)(F)C#N	Heptafluorobutyronitrile	375-00-8	-5.906	-18.9255	0.296709	0.703291	inact.	reliable	0.2083	0.7917	inact.	reliable	COMMERICIAL_IMPORTANT	Other aliphatics	Nitrile based substances	Inactive	reliable	-44.2211	-60.3771	-52.2991	Inactive	Inactive	N#CC(C(C(F)(F)F)(F)F)(F)F	3	4
DTXSID00870523	OCC(F)(F)C(F)C(F)(F)F	1H,1H,3H-Perfluorobutanol	382-31-0	-6.377	-16.7977	0.296709	0.703291	inact.	reliable	0.2083	0.7917	inact.	reliable	OTHER_PFAS	Other aliphatics	Others	Inactive	reliable	-39.7728	-64.8319	-52.3024	Inactive	Inactive	OCC(C(C(F)(F)F)F)(F)F	0	2
DTXSID10895186	CC(N)C(F)(F)C(F)(F)C(F)(F)F	3,3,4,4,5,5,5-Heptafluoropentan-2-amine	1446355-42-5	-7.386	-12.2144	0.296709	0.703291	inact.	reliable	0.2083	0.7917	inact.	reliable	OTHER_PFAS	Other aliphatics	Others	Inactive	reliable	-30.2434	-74.4276	-52.3355	Inactive	Inactive	CC(C(C(C(F)(F)F)(F)F)(F)F)N	3	4
DTXSID3059890	FC(=C(F)C(F)(F)F)C(F)(F)F	Perfluorobut-2-ene	360-89-4	-5.921	-18.769	0.296709	0.703291	inact.	reliable	0.2083	0.7917	inact.	reliable	OTHER_PFAS	Non-PFAA perfluoroalkyls	PFAenes	Inactive	reliable	-44.0795	-60.7047	-52.3921	Inactive	Inactive	FC(=C(C(F)(F)F)F)C(F)(F)F	0	2
DTXSID00379546	COC(=O)C(F)(F)C(F)(F)C(F)F	Methyl 4H-perfluorobutanoate	356-32-1	-5.656	-19.9587	0.296709	0.703291	inact.	reliable	0.2083	0.7917	inact.	reliable	OTHER_PFAS	Other aliphatics	PACF-based substances	Inactive	reliable	-46.5823	-58.214	-52.3981	Inactive	Inactive	COC(=O)C(C(C(F)F)(F)F)(F)F	0	2
DTXSID60897519	FC(F)(F)C(F)(F)C(F)(F)OC=C	1-Vinyloxyperfluoropropane	6996-01-06	-5.549	-20.428	0.397559	0.602441	inact.	reliable	0.2083	0.7917	inact.	reliable	OTHER_PFAS	Other aliphatics	Ether based substances	Inactive	reliable	-47.5928	-57.2314	-52.4121	Inactive	Inactive	C=COC(C(C(F)(F)F)(F)F)(F)F	3	4
DTXSID00458749	FC1(F)C(=O)C(F)(F)C(F)(F)C1(F)F	octafluorocyclopentanone	376-66-9	-6.201	-17.4737	0.296709	0.703291	inact.	reliable	0.2083	0.7917	inact.	reliable	OTHER_PFAS	Perfluoro PFAA precursors, cyclic	PAFs, cyclic	Inactive	reliable	-41.435	-63.4166	-52.4258	Inactive	Inactive	O=C1C(F)(F)C(C(C1(F)F)(F)F)(F)F	8	0
DTXSID50379773	FC(F)=C(F)C(F)(F)OS(F)(=O)=O	Pentafluoroallyl fluorosulfate	67641-28-5	-5.045	-22.5138	0.296709	0.703291	inact.	reliable	0.403557	0.596443	inact.	reliable	OTHER_PFAS	Other aliphatics	Others	Inactive	reliable	-52.3528	-52.8645	-52.6087	Inactive	Inactive	FC(=C(C(OS(=O)(=O)F)(F)F)F)F	0	2
DTXSID8059972	FC(F)(F)C(F)(F)C(F)(F)Cl	CFC-217ca	422-86-6	-6.397	-16.3344	0.296709	0.703291	inact.	reliable	0.2083	0.7917	inact.	reliable	OTHER_PFAS	Other aliphatics	Others	Inactive	reliable	-39.5839	-65.8019	-52.6929	Inactive	Inactive	FC(C(Cl)(F)F)(C(F)(F)F)F	3	4
DTXSID10187139	OC(=O)C(F)(C(F)(F)F)C(F)(F)F	Perfluoroisobutyric acid	335-10-4	-6.077	-18.3544	0.296709	0.703291	inact.	reliable	0.2083	0.7917	inact.	reliable	OTHER_PFAS	PFAAs	PFCAs	Inactive	reliable	-42.6061	-61.5728	-52.0895	Inactive	Inactive	OC(=O)C(C(F)(F)F)(C(F)(F)F)F	0	2
DTXSID50235603	FC(F)(F)C(F)(F)C(F)(C(F)(F)F)C(F)(F)C(F)(F)F	1,1,1,2,2,3,4,4,5,5,5-Undecafluoro-3-(trifluoromethyl)pentane	865-71-4	-7.01	-22.3544	0.296709	0.703291	inact.	reliable	0.2083	0.7917	inact.	reliable	OTHER_PFAS	Non-PFAA perfluoroalkyls	PFAs	Inactive	reliable	-33.7945	-53.1983	-43.4964	Inactive	Inactive	FC(C(C(C(F)(F)F)(F)F)(C(C(F)(F)F)(F)F)F)(F)F	3	4
DTXSID40381087	OCC(F)(F)OC(F)(F)C(F)(F)OC(F)(F)F	1H,1H-Nonafluoro-3,6-dioxaheptan-1-ol	330562-43-1	-5.182	-26.1588	0.296709	0.703291	inact.	reliable	0.2083	0.7917	inact.	reliable	OTHER_PFAS	Other aliphatics	Ether based substances	Inactive	reliable	-51.0589	-45.2333	-48.1461	Inactive	Inactive	OCC(OC(C(OC(F)(F)F)(F)F)(F)F)(F)F	0	2
DTXSID00442840	FC(F)(F)OCCOS(=O)(=O)C(F)(F)F	2-(Trifluoromethoxy)ethyl trifluoromethanesulfonate	329710-76-1	-4.763	-28.108	0.296709	0.703291	inact.	reliable	0.2083	0.7917	inact.	reliable	OTHER_PFAS	Other aliphatics	PASF-based substances	Inactive	reliable	-55.0161	-41.1524	-48.0843	Inactive	Inactive	FC(OCCOS(=O)(=O)C(F)(F)F)(F)F	0	2
DTXSID00881114	OP(=O)(OCCC(F)(F)C(F)(F)C(F)(F)C(F)(F)C(F)(F)C(F)(F)C(F)(F)C(F)(F)C(F)(C(F)(F)F)C(F)(F)F)OCCC(F)(F)C(F)(F)C(F)(F)C(F)(F)C(F)(F)C(F)(F)C(F)(F)C(F)(F)C(F)(C(F)(F)F)C(F)(F)F	Bis((perfluoro-9-methyldecyl)ethyl) phosphate	93857-55-7	-0.053	-52.535	0.443251	0.556749	inact.	reliable	0.2083	0.7917	inact.	reliable	OTHER_PFAS	Fluorotelomer PFAA precursors	n:2 Polyfluoroalkyl phosphoric acid esters, diester	Inactive	reliable	-99.4994	9.9886	-44.7554	Inactive	Inactive	FC(C(C(C(C(C(C(C(C(C(F)(F)F)(C(F)(F)F)F)(F)F)(F)F)(F)F)(F)F)(F)F)(F)F)(F)F)(CCOP(=O)(OCCC(C(C(C(C(C(C(C(C(C(F)(F)F)(C(F)(F)F)F)(F)F)(F)F)(F)F)(F)F)(F)F)(F)F)(F)F)(F)F)O)F	7	5
DTXSID90501334	FC(F)(F)C(=O)C(F)(F)C(F)(C(F)(F)F)C(F)(F)F	1,1,1,3,3,4,5,5,5-Nonafluoro-4-(trifluoromethyl)pentan-2-one	73041-05-1	-6.88	-21.7178	0.393877	0.606123	inact.	reliable	0.2083	0.7917	inact.	reliable	OTHER_PFAS	Non-PFAA perfluoroalkyls	PFAKs	Inactive	reliable	-35.0223	-54.5311	-44.7767	Inactive	Inactive	O=C(C(C(C(F)(F)F)(C(F)(F)F)F)(F)F)C(F)(F)F	0	2
DTXSID9059882	CCOC(=O)C(F)(F)C(F)(F)C(F)(F)F	Ethyl heptafluorobutyrate	356-27-4	-6.202	-24.7193	0.296709	0.703291	inact.	reliable	0.2083	0.7917	inact.	reliable	COMMERICIAL_IMPORTANT	Other aliphatics	PACF-based substances	Inactive	reliable	-41.4256	-48.247	-44.8363	Inactive	Inactive	CCOC(=O)C(C(C(F)(F)F)(F)F)(F)F	7	4
DTXSID90870512	FC(F)(F)C(F)(Cl)C(F)(Cl)C(F)(F)F	2,3-Dichlorooctafluorobutane	355-20-4	-6.967	-21.2628	0.296709	0.703291	inact.	reliable	0.2083	0.7917	inact.	reliable	OTHER_PFAS	Other aliphatics	Others	Inactive	reliable	-34.2006	-55.4837	-44.8421	Inactive	Inactive	FC(C(C(F)(F)F)(Cl)F)(C(F)(F)F)Cl	0	2
DTXSID80895153	CCCC(F)(F)C(F)(F)C(F)(F)F	1,1,1,2,2,3,3-Heptafluorohexane	678-98-8	-6.871	-21.6038	0.296709	0.703291	inact.	reliable	0.2083	0.7917	inact.	reliable	OTHER_PFAS	Fluorotelomer PFAA precursors	SFAs	Inactive	reliable	-35.1073	-54.7697	-44.9385	Inactive	Inactive	CCCC(C(C(F)(F)F)(F)F)(F)F	3	4
DTXSID80177249	[NH4+].[O-]C(=O)C(F)(F)C(F)(F)C(F)(F)C(F)F	Ammonium 2,2,3,3,4,4,5,5-octafluorovalerate	22715-45-3	-6.452	-23.4775	0.296709	0.703291	inact.	reliable	0.2083	0.7917	inact.	reliable	OTHER_PFAS	Other aliphatics	PACF-based substances	Inactive	reliable	-39.0645	-50.8469	-44.9557	Inactive	Inactive	FC(C(C(C(C(=O)O)(F)F)(F)F)(F)F)F	3	0
DTXSID20830982	FC(=O)C(F)=C(F)C(F)(F)C(F)(F)C(F)(F)F	2,3,4,4,5,5,6,6,6-Nonafluorohex-2-enoyl fluoride	88022-45-1	-6.947	-21.1857	0.296709	0.703291	inact.	reliable	0.2083	0.7917	inact.	reliable	OTHER_PFAS	Other aliphatics	Others	Inactive	reliable	-34.3895	-55.6451	-45.0173	Inactive	Inactive	FC(=O)C(=C(C(C(C(F)(F)F)(F)F)(F)F)F)F	7	4
DTXSID70510944	FC1(F)C(Cl)=C(C#N)C(F)(F)C1(F)F	2-Chloro-3,3,4,4,5,5-hexafluorocyclopent-1-ene-1-carbonitrile	84439-71-4	-6.47	-23.2622	0.296709	0.703291	inact.	reliable	0.328435	0.671565	inact.	reliable	OTHER_PFAS	Other aliphatics, cyclic	Others, cyclic	Inactive	reliable	-38.8945	-51.2977	-45.0961	Inactive	Inactive	N#CC1=C(Cl)C(C(C1(F)F)(F)F)(F)F	8	0
DTXSID7061982	FC(F)(F)C1(F)C(F)(F)C(F)(F)C(F)(F)C1(F)F	Perfluoromethylcyclopentane	1805-22-7	-7.244	-19.7359	0.296709	0.703291	inact.	reliable	0.2083	0.7917	inact.	reliable	OTHER_PFAS	Non-PFAA perfluoroalkyls, cyclic	PFAs, cyclic	Inactive	reliable	-31.5845	-58.6804	-45.1325	Inactive	Inactive	FC(C1(F)C(F)(F)C(C(C1(F)F)(F)F)(F)F)(F)F	8	0
DTXSID6047575	FC(F)(F)C(F)(F)C(F)(F)C(F)(F)C=C	3,3,4,4,5,5,6,6,6-Nonafluorohexene	19430-93-4	-6.882	-21.2651	0.296709	0.703291	inact.	reliable	0.2083	0.7917	inact.	reliable	COMMERICIAL_IMPORTANT	Fluorotelomer PFAA precursors	n:2 FTOs	Inactive	reliable	-35.0034	-55.4788	-45.2411	Inactive	Inactive	C=CC(C(C(C(F)(F)F)(F)F)(F)F)(F)F	3	4
DTXSID30622698	FC(=C)C(=O)OC(C(F)(F)F)C(F)(F)F	2H-Perfluoroisopropyl 2-fluoroacrylate	74359-06-1	-6.308	-23.8356	0.296709	0.703291	inact.	reliable	0.2083	0.7917	inact.	reliable	OTHER_PFAS	Other aliphatics	Ether based substances	Inactive	reliable	-40.4245	-50.0972	-45.2608	Inactive	Inactive	FC(=C)C(=O)OC(C(F)(F)F)C(F)(F)F	0	2
DTXSID70897525	FC(F)(F)C1(C(F)(F)F)C(F)(F)C(F)(F)C1(F)F	Perfluoro(1,1-dimethylcyclobutane)	37360-98-8	-7.25	-19.5804	0.296709	0.703291	inact.	reliable	0.2083	0.7917	inact.	reliable	OTHER_PFAS	Non-PFAA perfluoroalkyls, cyclic	PFAs, cyclic	Inactive	reliable	-31.5278	-59.006	-45.2669	Inactive	Inactive	FC(C1(C(F)(F)F)C(F)(F)C(C1(F)F)(F)F)(F)F	8	0
DTXSID10892473	OS(=O)(=O)C1(C(F)(F)C(F)(F)F)C(F)(F)C(F)(F)C(F)(F)C(F)(F)C1(F)F	Perfluoro-1-(perfluoroethyl)cyclohexanesulfonic acid	1135682-88-0	-3.943	-34.4636	0.296709	0.703291	inact.	reliable	0.2083	0.7917	inact.	reliable	OTHER_PFAS	PFAAs, cyclic	PFSAs, cyclic	Inactive	reliable	-62.7606	-27.8461	-45.3034	Inactive	Inactive	FC(C(C1(S(=O)(=O)O)C(F)(F)C(F)(F)C(C(C1(F)F)(F)F)(F)F)(F)F)(F)F	8	0
DTXSID40896681	FC(F)=NC(F)(F)C(F)(F)C(F)(F)C(F)(F)F	(Nonafluorobutyl)carbonimidoyl	424-32-8	-6.577	-22.561	0.296709	0.703291	inact.	reliable	0.2083	0.7917	inact.	reliable	OTHER_PFAS	Other aliphatics	Others	Inactive	reliable	-37.8839	-52.7657	-45.3248	Inactive	Inactive	FC(=NC(C(C(C(F)(F)F)(F)F)(F)F)(F)F)F	3	4
DTXSID4059912	FC(F)(F)C(F)(F)C(F)(F)CI	Heptafluorobutyl iodide	374-98-1	-6.844	-21.3203	0.296709	0.703291	inact.	reliable	0.2083	0.7917	inact.	reliable	OTHER_PFAS	Other aliphatics	FTI	Inactive	reliable	-35.3623	-55.3633	-45.3628	Inactive	Inactive	ICC(C(C(F)(F)F)(F)F)(F)F	3	4
DTXSID00596453	FC(F)(F)C(F)(F)C(F)(F)C(F)(Cl)Cl	1,1-Dichloro-1,2,2,3,3,4,4,4-octafluorobutane	355-23-7	-7.098	-20.1216	0.296709	0.703291	inact.	reliable	0.328435	0.671565	inact.	reliable	OTHER_PFAS	Other aliphatics	Others	Inactive	reliable	-32.9634	-57.8729	-45.4181	Inactive	Inactive	FC(C(C(C(Cl)(Cl)F)(F)F)(F)F)(F)F	3	4
DTXSID30844611	OC(=O)C(F)(F)OC(F)(F)C(F)(F)C(F)(F)F	Difluoro(perfluoropropoxy)acetic acid	919005-50-8	-5.625	-26.7559	0.296709	0.703291	inact.	reliable	0.2083	0.7917	inact.	reliable	OTHER_PFAS	PFAAs	PFECAs	Inactive	reliable	-46.875	-43.9832	-45.4291	Inactive	Inactive	OC(=O)C(OC(C(C(F)(F)F)(F)F)(F)F)(F)F	4	3
DTXSID60895398	CCCCCCCCCC(F)(F)C(F)(F)C(F)(F)C(F)(F)C(F)(F)C(F)(F)C(F)(F)C(F)(F)C(F)(F)C(F)(F)C(F)(F)C(F)(F)F	1,1,1,2,2,3,3,4,4,5,5,6,6,7,7,8,8,9,9,10,10,11,11,12,12-Pentacosafluorohenicosane	677324-30-0	-2.483	-40.9031	0.293506	0.706494	inact.	reliable	0.2083	0.7917	inact.	reliable	OTHER_PFAS	Fluorotelomer PFAA precursors	SFAs	Inactive	reliable	-76.5495	-14.3642	-45.4568	Inactive	Inactive	CCCCCCCCCC(C(C(C(C(C(C(C(C(C(C(C(F)(F)F)(F)F)(F)F)(F)F)(F)F)(F)F)(F)F)(F)F)(F)F)(F)F)(F)F)(F)F	2	2
DTXSID60381968	OC(=O)CC(C(F)(F)F)C(F)(F)F	2(2H-Perfluoro-2-propyl)acetic acid	17327-33-2	-6.747	-21.6613	0.393877	0.606123	inact.	reliable	0.2083	0.7917	inact.	reliable	OTHER_PFAS	Other aliphatics	Others	Inactive	reliable	-36.2784	-54.6494	-45.4639	Inactive	Inactive	OC(=O)CC(C(F)(F)F)C(F)(F)F	0	2
DTXSID50379359	FC(F)(F)C(F)(F)C(F)(C=C)C(F)(F)F	2-Vinylperfluorobutane	239795-57-4	-6.961	-20.6723	0.296709	0.703291	inact.	reliable	0.328435	0.671565	inact.	reliable	OTHER_PFAS	Fluorotelomer PFAA precursors	n:2 FTOs	Inactive	reliable	-34.2573	-56.72	-45.4886	Inactive	Inactive	C=CC(C(C(F)(F)F)(F)F)(C(F)(F)F)F	3	4
DTXSID80896307	OC(=O)CC(F)(C(F)(F)F)C(F)(F)F	3,4,4,4-Tetrafluoro-3-(trifluoromethyl)butanoic acid	773869-22-0	-6.289	-23.6619	0.296709	0.703291	inact.	reliable	0.2083	0.7917	inact.	reliable	OTHER_PFAS	Fluorotelomer PFAA precursors	n:2 Fluorotelomer carboxylic acids	Inactive	reliable	-40.6039	-50.4608	-45.5324	Inactive	Inactive	OC(=O)CC(C(F)(F)F)(C(F)(F)F)F	0	2
DTXSID90893347	CCCCCCCCCCCCCCCCCCN1CC(CN(C)S(=O)(=O)C(F)(F)C(F)(F)C(F)(F)C(F)(F)C(F)(F)C(F)(F)C(F)(F)C(F)(F)F)OC1=O	N-Methyl-N-[(3-octadecyl-2-oxo-5-oxazolidinyl)methyl]perfluoro-1-octanesulfonamide	138704-55-9	-0.893	-47.9501	0.447272	0.552728	inact.	reliable	0.679654	0.320346	act.	reliable	OTHER_PFAS	Other aliphatics, cyclic	PASF-based substances, cyclic	Inactive	reliable	-91.5661	0.38954	-45.5883	Inactive	Inactive	CCCCCCCCCCCCCCCCCCN1CC(OC1=O)CN(S(=O)(=O)C(C(C(C(C(C(C(C(F)(F)F)(F)F)(F)F)(F)F)(F)F)(F)F)(F)F)(F)F)C	0	7
DTXSID10508547	CCOC(=O)C(F)(C(F)(F)F)C(F)(F)F	Ethyl 2,3,3,3-tetrafluoro-2-(trifluoromethyl)propanoate	1526-49-4	-6.117	-24.3443	0.296709	0.703291	inact.	reliable	0.2083	0.7917	inact.	reliable	OTHER_PFAS	Other aliphatics	Ether based substances	Inactive	reliable	-42.2284	-49.0322	-45.6303	Inactive	Inactive	CCOC(=O)C(C(F)(F)F)(C(F)(F)F)F	7	4
DTXSID90893408	FC(F)(F)OC(F)(F)OC(F)(Cl)C(F)(F)Cl	1,2-dichloro(perfluoro-1-(methoxymethoxy)ethane)	874288-98-9	-5.258	-28.2024	0.393877	0.606123	inact.	reliable	0.2083	0.7917	inact.	reliable	OTHER_PFAS	Other aliphatics	Ether based substances	Inactive	reliable	-50.3411	-40.9547	-45.6479	Inactive	Inactive	FC(OC(OC(C(Cl)(F)F)(Cl)F)(F)F)(F)F	0	2
DTXSID50382141	OCCC(F)(F)C(F)(F)C(F)(F)F	3:2 Fluorotelomer alcohol	755-40-8	-7.102	-19.8566	0.296709	0.703291	inact.	reliable	0.2083	0.7917	inact.	reliable	OTHER_PFAS	Fluorotelomer PFAA precursors	n:2 FTOHs	Inactive	reliable	-32.9256	-58.4277	-45.6767	Inactive	Inactive	OCCC(C(C(F)(F)F)(F)F)(F)F	3	4
DTXSID20605516	FC(=O)C(F)(F)C(F)(F)C(F)(F)C(F)(F)I	2,2,3,3,4,4,5,5-Octafluoro-5-iodopentanoyl fluoride	62999-25-1	-6.435	-22.7901	0.296709	0.703291	inact.	reliable	0.328435	0.671565	inact.	reliable	OTHER_PFAS	Other aliphatics	Others	Inactive	reliable	-39.225	-52.2861	-45.7556	Inactive	Inactive	FC(=O)C(C(C(C(I)(F)F)(F)F)(F)F)(F)F	0	2
DTXSID60188994	FC(F)(Cl)C(F)(F)C(F)(F)C(F)(F)Cl	1,4-Dichloro-1,1,2,2,3,3,4,4-octafluorobutane	355-24-8	-6.97	-20.3607	0.296709	0.703291	inact.	reliable	0.2083	0.7917	inact.	reliable	OTHER_PFAS	Other aliphatics	Others	Inactive	reliable	-34.1723	-57.3723	-45.7723	Inactive	Inactive	FC(C(C(Cl)(F)F)(F)F)(C(Cl)(F)F)F	0	2
DTXSID5075232	FC1(F)C(F)(F)C(F)(F)C(F)(F)C(F)(F)C1(F)F	Perfluorocyclohexane	355-68-0	-7.174	-19.3919	0.296709	0.703291	inact.	reliable	0.2083	0.7917	inact.	reliable	OTHER_PFAS	Non-PFAA perfluoroalkyls, cyclic	PFAs, cyclic	Inactive	reliable	-32.2456	-59.4006	-45.8231	Inactive	Inactive	FC1(F)C(F)(F)C(F)(F)C(C(C1(F)F)(F)F)(F)F	8	0
DTXSID90897486	C(C)(CCCC(C)C)[C@H]1CC[C@H]2[C@@H]3CC[C@H]4C[C@H](CC[C@]4(C)[C@H]3CC[C@]12C)OC(=O)C(F)C(F)(F)C(F)(F)C(F)(F)C(F)(F)C(F)(F)C(F)(F)F	(3Î²,5Î±)-Cholestan-3-ol 2,3,3,4,4,5,5,6,6,7,7,8,8,8-tetradecafluorooctanoate	123613-18-3	-2.244	-41.5869	0.636836	0.363164	act.	reliable	0.574487	0.425513	inact.	reliable	OTHER_PFAS	Steriod-Backbone	Steriod-Backbone	Inactive	reliable	-78.8067	-12.9326	-45.8696	Inactive	Inactive	CC(CCCC(C1CCC2C1(C)CCC1C2CCC2C1(C)CCC(C2)OC(=O)C(C(C(C(C(C(C(F)(F)F)(F)F)(F)F)(F)F)(F)F)(F)F)F)C)C	7	2
DTXSID20880129	OCC(F)(F)C(F)(F)C(F)(F)C(F)(F)F	1H,1H-Perfluoro-1-pentanol	355-28-2	-7.366	-19.5624	0.296709	0.703291	inact.	reliable	0.2083	0.7917	inact.	reliable	OTHER_PFAS	Fluorotelomer PFAA precursors	n:1 FTOHs	Inactive	reliable	-30.4323	-59.0437	-44.738	Inactive	Inactive	OCC(C(C(C(F)(F)F)(F)F)(F)F)(F)F	3	4
DTXSID30464878	FC(F)(F)OC(F)(F)C(F)(F)C(F)(F)C(F)(F)F	Trifluoromethyl perfluorobutyl ether	559-29-5	-6.392	-23.9727	0.296709	0.703291	inact.	reliable	0.2083	0.7917	inact.	reliable	OTHER_PFAS	Other aliphatics	Ether based substances	Inactive	reliable	-39.6311	-49.8102	-44.7206	Inactive	Inactive	FC(OC(C(C(C(F)(F)F)(F)F)(F)F)(F)F)(F)F	0	2
DTXSID90371317	OC(=O)CCC(F)(F)C(F)(F)Br	5-Bromo-4,4,5,5-tetrafluoropentanoic acid	234443-22-2	-6.541	-23.3104	0.296709	0.703291	inact.	reliable	0.2083	0.7917	inact.	reliable	OTHER_PFAS	Other aliphatics	Others	Inactive	reliable	-38.2239	-51.1968	-44.7103	Inactive	Inactive	OC(=O)CCC(C(Br)(F)F)(F)F	0	2
DTXSID90379717	FC(F)(F)C(F)(F)C(F)(F)C(F)(F)C(Cl)=O	Nonafluoropentanoyl chloride	375-60-0	-6.937	-21.548	0.293506	0.706494	inact.	reliable	0.2083	0.7917	inact.	reliable	OTHER_PFAS	Other aliphatics	Others	Inactive	reliable	-34.4839	-54.8866	-44.6852	Inactive	Inactive	ClC(=O)C(C(C(C(F)(F)F)(F)F)(F)F)(F)F	7	4
DTXSID50379556	COC(=O)C(F)(F)C(F)(F)C(F)(F)C(F)F	Methyl 5H-perfluoropentanoate	54822-22-9	-6.737	-23.5544	0.296709	0.703291	inact.	reliable	0.2083	0.7917	inact.	reliable	OTHER_PFAS	Other aliphatics	PACF-based substances	Inactive	reliable	-36.3728	-50.6859	-43.5294	Inactive	Inactive	COC(=O)C(C(C(C(F)F)(F)F)(F)F)(F)F	3	0
DTXSID30191036	FC(F)(C#N)C(F)(F)C(F)(F)C(F)(F)C#N	Adiponitrile, perfluoro	376-53-4	-6.519	-24.4999	0.296709	0.703291	inact.	reliable	0.2083	0.7917	inact.	reliable	OTHER_PFAS	Other aliphatics	Nitrile based substances	Inactive	reliable	-38.4317	-48.7064	-43.569	Inactive	Inactive	N#CC(C(C(C(C#N)(F)F)(F)F)(F)F)(F)F	3	4
DTXSID80380256	OC(=O)CCC(F)(C(F)(F)F)C(F)(F)F	4,4-bis(Trifluoromethyl)-4-fluoropropanoic acid	243139-62-0	-7.211	-21.3606	0.296709	0.703291	inact.	reliable	0.2083	0.7917	inact.	reliable	OTHER_PFAS	Fluorotelomer PFAA precursors	n:3 Fluorotelomer carboxylic acids	Inactive	reliable	-31.8961	-55.2789	-43.5875	Inactive	Inactive	OC(=O)CCC(C(F)(F)F)(C(F)(F)F)F	0	2
DTXSID80892066	FC(F)(F)C(F)(F)OC(F)(F)C(F)(F)C(F)(F)F	1-(Perfluoroethoxy)perfluoropropane	66840-50-4	-6.767	-23.3273	0.293506	0.706494	inact.	reliable	0.2083	0.7917	inact.	reliable	OTHER_PFAS	Other aliphatics	Ether based substances	Inactive	reliable	-36.0895	-51.1614	-43.6254	Inactive	Inactive	FC(C(OC(C(C(F)(F)F)(F)F)(F)F)(F)F)(F)F	4	3
DTXSID80620164	CC(F)(F)C(F)(F)C(F)(F)C(F)(F)C(F)(F)F	1,1,1,2,2,3,3,4,4,5,5-Undecafluorohexane	154275-17-9	-6.986	-22.33	0.296709	0.703291	inact.	reliable	0.2083	0.7917	inact.	reliable	OTHER_PFAS	Fluorotelomer PFAA precursors	SFAs	Inactive	reliable	-34.0211	-53.2493	-43.6352	Inactive	Inactive	CC(C(C(C(C(F)(F)F)(F)F)(F)F)(F)F)(F)F	3	8
DTXSID00893358	[I-].C[N+](C)(C)CCCNS(=O)(=O)C1=CC=C(OC(=C(C(F)(C(F)(F)F)C(F)(F)F)C(F)(C(F)(F)F)C(F)(F)F)C(F)(F)F)C=C1	Trimethyl{3-{4-[perfluoro-4-methyl-3-(propan-2-yl)pent-2-en-2-oxy]phenylsulfonylamino}propyl}ammonium iodide	158658-62-9	0.858	-57.7083	0.296709	0.703291	inact.	reliable	0.793408	0.206592	act.	reliable	OTHER_PFAS	Side-chain aromatics	Others	Inactive	reliable	-108.103	20.8196	-43.6419	Inactive	Inactive	FC(C(=C(C(C(F)(F)F)(C(F)(F)F)F)C(C(F)(F)F)(C(F)(F)F)F)Oc1ccc(cc1)S(=O)(=O)NCCC[N+](C)(C)C)(F)F	4	4
DTXSID00559644	FC(F)(C(F)(F)C(F)(F)S(F)(=O)=O)C(F)(F)S(F)(=O)=O	Octafluorobutane-1,4-disulfonyl difluoride	84246-31-1	-6.334	-25.2607	0.296709	0.703291	inact.	reliable	0.2083	0.7917	inact.	reliable	OTHER_PFAS	Other aliphatics	PASF-based substances	Inactive	reliable	-40.1789	-47.1136	-43.6462	Inactive	Inactive	FC(C(S(=O)(=O)F)(F)F)(C(C(S(=O)(=O)F)(F)F)(F)F)F	0	2
DTXSID20459495	CCC(F)(F)C(F)(F)C(F)(F)C(F)(F)F	1,1,1,2,2,3,3,4,4-Nonafluorohexane	38436-17-8	-6.988	-22.2702	0.296709	0.703291	inact.	reliable	0.2083	0.7917	inact.	reliable	OTHER_PFAS	Fluorotelomer PFAA precursors	SFAs	Inactive	reliable	-34.0023	-53.3745	-43.6884	Inactive	Inactive	CCC(C(C(C(F)(F)F)(F)F)(F)F)(F)F	3	4
DTXSID40382074	[K+].[O-]S(=O)(=O)C(F)(F)C(F)(F)OC(F)(F)C(F)(F)F	Potassium 1,1,2,2-tetrafluoro-2-(pentafluoroethoxy)ethane-1-sulfonate	117205-07-9	-5.31	-29.7921	0.296709	0.703291	inact.	reliable	0.2083	0.7917	inact.	reliable	OTHER_PFAS	PFAAs	PFESAs	Inactive	reliable	-49.85	-37.6265	-43.7383	Inactive	Inactive	FC(C(F)(F)F)(OC(C(S(=O)(=O)O)(F)F)(F)F)F	0	2
DTXSID80464207	FC(F)(F)C(F)(F)C(=O)OC(F)(F)C(F)(F)C(F)(F)F	Heptafluoropropyl pentafluoropropanoate	296758-60-6	-6.534	-24.198	0.296709	0.703291	inact.	reliable	0.328435	0.671565	inact.	reliable	OTHER_PFAS	Other aliphatics	PACF-based substances	Inactive	reliable	-38.29	-49.3385	-43.8142	Inactive	Inactive	O=C(C(C(F)(F)F)(F)F)OC(C(C(F)(F)F)(F)F)(F)F	0	2
DTXSID60896486	OC(=O)C(F)(OC(F)(F)C(F)(F)F)C(F)(F)F	2,3,3,3-Tetrafluoro-2-(pentafluoroethoxy)propanoic acid	267239-61-2	-5.9	-26.9351	0.296709	0.703291	inact.	reliable	0.2083	0.7917	inact.	reliable	OTHER_PFAS	PFAAs	PFECAs	Inactive	reliable	-44.2778	-43.608	-43.9429	Inactive	Inactive	OC(=O)C(C(F)(F)F)(OC(C(F)(F)F)(F)F)F	0	2
DTXSID40188992	FC(F)(F)C(F)(F)C(F)(F)C(F)(C(F)(F)F)C(F)(F)F	Perfluoroisohexane	355-04-4	-7.016	-21.8718	0.296709	0.703291	inact.	reliable	0.2083	0.7917	inact.	reliable	OTHER_PFAS	Non-PFAA perfluoroalkyls	PFAs	Inactive	reliable	-33.7378	-54.2086	-43.9732	Inactive	Inactive	FC(C(C(C(C(F)(F)F)(C(F)(F)F)F)(F)F)(F)F)(F)F	3	4
DTXSID7046548	FC(F)(F)C(F)(F)C(F)(F)C(F)(F)C(F)(F)C(F)(F)F	Perflexane	355-42-0	-6.959	-22.1134	0.296709	0.703291	inact.	reliable	0.2083	0.7917	inact.	reliable	COMMERICIAL_IMPORTANT	Non-PFAA perfluoroalkyls	PFAs	Inactive	reliable	-34.2761	-53.7028	-43.9895	Inactive	Inactive	FC(C(C(F)(F)F)(F)F)(C(C(C(F)(F)F)(F)F)(F)F)F	3	8
DTXSID80895239	FC(F)(F)C(F)(F)C(F)(F)C(F)(F)CC=O	3,3,4,4,5,5,6,6,6-Nonafluorohexanal	135984-67-7	-6.643	-23.528	0.296709	0.703291	inact.	reliable	0.2083	0.7917	inact.	reliable	OTHER_PFAS	Fluorotelomer PFAA precursors	n:2 Fluorotelomer aldehydes	Inactive	reliable	-37.2606	-50.7412	-44.0009	Inactive	Inactive	O=CCC(C(C(C(F)(F)F)(F)F)(F)F)(F)F	3	4
DTXSID50620171	NCC(F)(F)C(F)(F)C(F)(F)C(F)(F)C(F)(F)F	1H,1H-Perfluorohexylamine	355-34-0	-8.484	-13.427	0.293506	0.706494	inact.	reliable	0.2083	0.7917	inact.	reliable	OTHER_PFAS	Other aliphatics	Others	Inactive	reliable	-19.8734	-71.8889	-45.8811	Inactive	Inactive	NCC(C(C(C(C(F)(F)F)(F)F)(F)F)(F)F)(F)F	3	9
DTXSID70895622	CC(=O)C=C(N)C(F)(F)C(F)(F)C(F)(F)F	4-Amino-5,5,6,6,7,7,7-heptafluorohept-3-en-2-one	70168-24-0	-6.85	-22.5919	0.296709	0.703291	inact.	reliable	0.2083	0.7917	inact.	reliable	OTHER_PFAS	Other aliphatics	Others	Inactive	reliable	-35.3056	-52.701	-44.0033	Inactive	Inactive	NC(=CC(=O)C)C(C(C(F)(F)F)(F)F)(F)F	7	4
DTXSID0059877	FC(=O)C(F)(F)C(F)(F)C(F)(F)C(F)(F)C(F)(F)F	Perfluorohexanoyl fluoride	355-38-4	-6.95	-22.0307	0.296709	0.703291	inact.	reliable	0.328435	0.671565	inact.	reliable	COMMERICIAL_IMPORTANT	Perfluoro PFAA precursors	PAFs	Inactive	reliable	-34.3611	-53.876	-44.1186	Inactive	Inactive	FC(=O)C(C(C(C(C(F)(F)F)(F)F)(F)F)(F)F)(F)F	3	8
DTXSID40895497	COC(=O)OCC(F)(F)C(F)(F)C(F)(F)F	2,2,3,3,4,4,4-Heptafluorobutyl methyl carbonate	277332-95-3	-6.161	-25.5851	0.296709	0.703291	inact.	reliable	0.2083	0.7917	inact.	reliable	OTHER_PFAS	Other aliphatics	Ether based substances	Inactive	reliable	-41.8128	-46.4344	-44.1236	Inactive	Inactive	COC(=O)OCC(C(C(F)(F)F)(F)F)(F)F	7	4
DTXSID80881339	[Li+].FC(F)(F)C(F)(F)S(=O)(=O)[N-]S(=O)(=O)C(F)(F)C(F)(F)F	Lithium bis[(pentafluoroethyl)sulfonyl]azanide	132843-44-8	-5.512	-28.4943	0.296709	0.703291	inact.	reliable	0.2083	0.7917	inact.	reliable	COMMERICIAL_IMPORTANT	Other aliphatics	PASF-based substances	Inactive	reliable	-47.9422	-40.3436	-44.1429	Inactive	Inactive	FC(S(=O)(=O)NS(=O)(=O)C(C(F)(F)F)(F)F)(C(F)(F)F)F	0	2
DTXSID20895218	FC=C(F)C(F)(F)C(F)(F)C(F)(F)C(F)(F)F	1,2,3,3,4,4,5,5,6,6,6-Undecafluorohex-1-ene	66249-21-6	-7.062	-21.422	0.296709	0.703291	inact.	reliable	0.2083	0.7917	inact.	reliable	OTHER_PFAS	Other aliphatics	Others	Inactive	reliable	-33.3034	-55.1504	-44.2269	Inactive	Inactive	FC=C(C(C(C(C(F)(F)F)(F)F)(F)F)(F)F)F	3	8
DTXSID90711052	CC(F)C(F)(F)C(F)(F)C(F)(F)C(F)(F)F	1,1,1,2,2,3,3,4,4,5-Decafluorohexane	155072-58-5	-7.17	-20.9337	0.293506	0.706494	inact.	reliable	0.2083	0.7917	inact.	reliable	OTHER_PFAS	Other aliphatics	Others	Inactive	reliable	-32.2834	-56.1727	-44.228	Inactive	Inactive	CC(C(C(C(C(F)(F)F)(F)F)(F)F)(F)F)F	3	4
DTXSID90895361	NC(=S)C(F)(F)C(F)(F)C(F)(F)F	2,2,3,3,4,4,4-Heptafluorobutanethioamide	375-20-2	-7.012	-21.6349	0.296709	0.703291	inact.	reliable	0.2083	0.7917	inact.	reliable	OTHER_PFAS	Other aliphatics	Others	Inactive	reliable	-33.7756	-54.7046	-44.2401	Inactive	Inactive	NC(=S)C(C(C(F)(F)F)(F)F)(F)F	3	4
DTXSID40198753	NC(=O)C(F)(F)C(F)(F)C(F)(F)C(N)=O	Hexafluoroglutaramide	507-68-6	-6.39	-24.4193	0.401464	0.598536	inact.	reliable	0.2083	0.7917	inact.	reliable	OTHER_PFAS	Other aliphatics	Amide based substances	Inactive	reliable	-39.65	-48.8751	-44.2626	Inactive	Inactive	NC(=O)C(C(C(C(=O)N)(F)F)(F)F)(F)F	0	2
DTXSID60502611	COC(=O)C(F)(F)C(F)(F)C(F)(F)I	Methyl 2,2,3,3,4,4-hexafluoro-4-iodobutanoate	17308-98-4	-6.332	-24.6629	0.296709	0.703291	inact.	reliable	0.2083	0.7917	inact.	reliable	OTHER_PFAS	Other aliphatics	PACF-based substances	Inactive	reliable	-40.1978	-48.3651	-44.2815	Inactive	Inactive	COC(=O)C(C(C(I)(F)F)(F)F)(F)F	0	2
DTXSID30773270	CN(O)C(=O)C(F)(F)C(F)(F)C(F)(F)F	2,2,3,3,4,4,4-Heptafluoro-N-hydroxy-N-methylbutanamide	193008-44-5	-6.622	-23.3468	0.296709	0.703291	inact.	reliable	0.2083	0.7917	inact.	reliable	OTHER_PFAS	Other aliphatics	Amide based substances	Inactive	reliable	-37.4589	-51.1206	-44.2897	Inactive	Inactive	CN(C(=O)C(C(C(F)(F)F)(F)F)(F)F)O	7	4
DTXSID50196386	CC(=C)C(=O)OCC(F)(F)C(F)F	2,2,3,3-Tetrafluoropropyl methacrylate	45102-52-1	-6.006	-26.1155	0.296709	0.703291	inact.	reliable	0.2083	0.7917	inact.	reliable	OTHER_PFAS	Other aliphatics	Ether based substances	Inactive	reliable	-43.2767	-45.3239	-44.3003	Inactive	Inactive	FC(C(COC(=O)C(=C)C)(F)F)F	0	2
DTXSID00525026	COC(=O)CC(=O)C(F)(F)C(F)(F)C(F)(F)F	Methyl 4,4,5,5,6,6,6-heptafluoro-3-oxohexanoate	89129-68-0	-6.206	-25.1775	0.296709	0.703291	inact.	reliable	0.2083	0.7917	inact.	reliable	OTHER_PFAS	Other aliphatics	Ether based substances	Inactive	reliable	-41.3878	-47.2878	-44.3378	Inactive	Inactive	COC(=O)CC(=O)C(C(C(F)(F)F)(F)F)(F)F	7	4
DTXSID70895223	CCNCC(F)(F)C(F)(F)C(F)(F)F	N-Ethyl-2,2,3,3,4,4,4-heptafluorobutan-1-amine	355-99-7	-6.166	-25.0749	0.296709	0.703291	inact.	reliable	0.2083	0.7917	inact.	reliable	OTHER_PFAS	Other aliphatics	Others	Inactive	reliable	-41.7656	-47.5026	-44.6341	Inactive	Inactive	CCNCC(C(C(F)(F)F)(F)F)(F)F	3	4
DTXSID10379254	FC(F)(F)C(F)(F)C(F)(F)CC1CO1	1H,1H-Heptafluorobutyl epoxide	1765-92-0	-6.708	-22.6244	0.401464	0.598536	inact.	reliable	0.2083	0.7917	inact.	reliable	OTHER_PFAS	Other aliphatics, cyclic	Others, cyclic	Inactive	reliable	-36.6467	-52.633	-44.6398	Inactive	Inactive	FC(C(C(F)(F)F)(F)F)(CC1OC1)F	4	5
DTXSID20337244	CC(C)(O)C(F)(F)C(F)(F)C(F)(F)F	2-Perfluoropropyl-2-propanol	355-22-6	-6.522	-23.4241	0.296709	0.703291	inact.	reliable	0.2083	0.7917	inact.	reliable	OTHER_PFAS	Other aliphatics	Others	Inactive	reliable	-38.4034	-50.9587	-44.681	Inactive	Inactive	CC(C(C(C(F)(F)F)(F)F)(F)F)(O)C	3	4
DTXSID70895687	FC(F)(F)C(F)(F)C(F)(F)CNC(=O)C=C	N-(2,2,3,3,4,4,4-Heptafluorobutyl)prop-2-enamide	1422-65-7	-5.902	-26.807	0.296709	0.703291	inact.	reliable	0.2083	0.7917	inact.	reliable	OTHER_PFAS	Other aliphatics	Others	Inactive	reliable	-44.2589	-43.8762	-44.0676	Inactive	Inactive	C=CC(=O)NCC(C(C(F)(F)F)(F)F)(F)F	7	4
DTXSID90382049	FC(F)(F)C(F)(F)C(F)(F)C#C	3,3,4,4,5,5,5-heptafluoropent-1-yne	80337-25-3	-6.529	-20.1174	0.296709	0.703291	inact.	reliable	0.2083	0.7917	inact.	reliable	OTHER_PFAS	Other aliphatics	Others	Inactive	reliable	-38.3373	-57.8817	-48.1095	Inactive	Inactive	C#CC(C(C(F)(F)F)(F)F)(F)F	3	4
DTXSID90880171	FC1=C(Cl)C(F)(F)C(F)(F)C1(F)F	1-Chloroheptafluorocyclopentene	1759-63-3	-6.968	-20.2579	0.296709	0.703291	inact.	reliable	0.2083	0.7917	inact.	reliable	OTHER_PFAS	Other aliphatics, cyclic	Others, cyclic	Inactive	reliable	-34.1911	-57.5875	-45.8893	Inactive	Inactive	FC1=C(Cl)C(C(C1(F)F)(F)F)(F)F	8	0
DTXSID00382171	OCCC(F)(C(F)(F)F)C(F)(F)F	2(Perfluoro-2-propyl)ethanol	90999-87-4	-6.877	-20.655	0.296709	0.703291	inact.	reliable	0.2083	0.7917	inact.	reliable	OTHER_PFAS	Fluorotelomer PFAA precursors	n:2 FTOHs	Inactive	reliable	-35.0506	-56.7562	-45.9034	Inactive	Inactive	OCCC(C(F)(F)F)(C(F)(F)F)F	3	4
DTXSID0047583	FC(F)(F)C(F)(F)C(F)(F)C(F)(F)I	Nonafluoro-1-iodobutane	423-39-2	-6.849	-19.8498	0.296709	0.703291	inact.	reliable	0.2083	0.7917	inact.	reliable	COMMERICIAL_IMPORTANT	Perfluoro PFAA precursors	PFAIs	Inactive	reliable	-35.315	-58.442	-46.8785	Inactive	Inactive	FC(C(C(C(I)(F)F)(F)F)(F)F)(F)F	3	4
DTXSID60844624	OC(=O)C(F)OC(F)(F)C(F)(F)C(F)(F)F	Fluoro(heptafluoropropoxy)acetic acid	919005-00-8	-6.155	-22.973	0.296709	0.703291	inact.	reliable	0.2083	0.7917	inact.	reliable	OTHER_PFAS	Other aliphatics	Ether based substances	Inactive	reliable	-41.8695	-51.9031	-46.8863	Inactive	Inactive	OC(=O)C(OC(C(C(F)(F)F)(F)F)(F)F)F	0	2
DTXSID50617268	OC(=O)CC(F)(F)C(F)(F)C(F)(F)F	3,3,4,4,5,5,5-Heptafluoropentanoic acid	679-46-9	-6.314	-22.249	0.296709	0.703291	inact.	reliable	0.2083	0.7917	inact.	reliable	OTHER_PFAS	Fluorotelomer PFAA precursors	n:2 Fluorotelomer carboxylic acids	Inactive	reliable	-40.3678	-53.4189	-46.8934	Inactive	Inactive	OC(=O)CC(C(C(F)(F)F)(F)F)(F)F	7	4
DTXSID60896345	CCOC(=O)C(=O)C(F)(C(F)(F)F)C(F)(F)F	Ethyl 3,4,4,4-tetrafluoro-2-oxo-3-(trifluoromethyl)butanoate	74405-85-9	-5.333	-26.6658	0.296709	0.703291	inact.	reliable	0.2083	0.7917	inact.	reliable	OTHER_PFAS	Other aliphatics	Ether based substances	Inactive	reliable	-49.6328	-44.1718	-46.9023	Inactive	Inactive	CCOC(=O)C(=O)C(C(F)(F)F)(C(F)(F)F)F	7	4
DTXSID60880143	FC(F)(F)C(F)(Br)C(F)(F)Br	1,2-Dibromohexafluoropropane	661-95-0	-6.672	-20.5866	0.296709	0.703291	inact.	reliable	0.2083	0.7917	inact.	reliable	OTHER_PFAS	Other aliphatics	Others	Inactive	reliable	-36.9867	-56.8994	-46.943	Inactive	Inactive	FC(C(Br)(F)F)(C(F)(F)F)Br	0	2
DTXSID20895410	OP(O)(=O)C(F)(F)C(F)(F)C(F)(F)C(F)(F)F	(Nonafluorobutyl)phosphonic acid	52299-24-8	-6.041	-23.3661	0.296709	0.703291	inact.	reliable	0.2083	0.7917	inact.	reliable	OTHER_PFAS	PFAAs	PFPAs	Inactive	reliable	-42.9461	-51.0801	-47.0131	Inactive	Inactive	FC(C(C(P(=O)(O)O)(F)F)(F)F)(C(F)(F)F)F	3	4
DTXSID60382157	FC(F)(F)C(F)(F)C(F)(F)C(F)(F)C#N	2,2,3,3,4,4,5,5,5-nonafluoropentanenitrile	22325-71-9	-6.433	-21.5615	0.293506	0.706494	inact.	reliable	0.2083	0.7917	inact.	reliable	OTHER_PFAS	Other aliphatics	Nitrile based substances	Inactive	reliable	-39.2439	-54.8583	-47.0511	Inactive	Inactive	N#CC(C(C(C(F)(F)F)(F)F)(F)F)(F)F	3	4
DTXSID2060965	NC(=O)C(F)(F)C(F)(F)C(F)(F)F	Heptafluorobutyramide	662-50-0	-6.736	-20.1713	0.401464	0.598536	inact.	reliable	0.2083	0.7917	inact.	reliable	OTHER_PFAS	Other aliphatics	Amide based substances	Inactive	reliable	-36.3823	-57.7689	-47.0756	Inactive	Inactive	NC(=O)C(C(C(F)(F)F)(F)F)(F)F	7	4
DTXSID50597571	FC(F)(F)C(F)(F)C(F)(F)COC=C	4-(Ethenyloxy)-1,1,1,2,2,3,3-heptafluorobutane	356-00-3	-6.292	-22.1726	0.296709	0.703291	inact.	reliable	0.2083	0.7917	inact.	reliable	OTHER_PFAS	Other aliphatics	Ether based substances	Inactive	reliable	-40.5756	-53.5789	-47.0772	Inactive	Inactive	C=COCC(C(C(F)(F)F)(F)F)(F)F	3	4
DTXSID70456712	FC1(F)C(F)(F)C(F)(F)C(F)(Cl)C1(F)F	Chloro(nonafluoro)cyclopentane	376-76-1	-6.96	-19.1567	0.296709	0.703291	inact.	reliable	0.2083	0.7917	inact.	reliable	OTHER_PFAS	Other aliphatics, cyclic	Others, cyclic	Inactive	reliable	-34.2667	-59.893	-47.0799	Inactive	Inactive	FC1(F)C(F)(Cl)C(C(C1(F)F)(F)F)(F)F	8	0
DTXSID00624967	FCC(F)(F)C(F)(F)C(F)(F)C(F)(F)F	1,1,1,2,2,3,3,4,4,5-Decafluoropentane	51000-94-3	-6.744	-20.1234	0.296709	0.703291	inact.	reliable	0.2083	0.7917	inact.	reliable	OTHER_PFAS	Other aliphatics	Others	Inactive	reliable	-36.3067	-57.8691	-47.0879	Inactive	Inactive	FCC(C(C(C(F)(F)F)(F)F)(F)F)(F)F	3	4
DTXSID60189067	FC(F)(F)C(F)(F)C(F)(F)C(=O)OC=C	Vinyl perfluorobutyrate	356-28-5	-6.025	-23.3606	0.296709	0.703291	inact.	reliable	0.2083	0.7917	inact.	reliable	OTHER_PFAS	Other aliphatics	PACF-based substances	Inactive	reliable	-43.0973	-51.0917	-47.0945	Inactive	Inactive	C=COC(=O)C(C(C(F)(F)F)(F)F)(F)F	7	4
DTXSID70870515	FC(F)(F)C(F)(F)C(=O)OC(=O)C(F)(F)C(F)(F)F	Pentafluoropropanoic anhydride	356-42-3	-5.821	-24.2649	0.296709	0.703291	inact.	reliable	0.2083	0.7917	inact.	reliable	OTHER_PFAS	Other aliphatics	PACF-based substances	Inactive	reliable	-45.0239	-49.1984	-47.1112	Inactive	Inactive	O=C(C(C(F)(F)F)(F)F)OC(=O)C(C(F)(F)F)(F)F	0	2
DTXSID60556977	FC(F)(F)C(=O)C(F)(C(F)(F)F)C(F)(F)F	1,1,1,3,4,4,4-Heptafluoro-3-(trifluoromethyl)butan-2-one	756-12-7	-6.708	-20.2369	0.296709	0.703291	inact.	reliable	0.2083	0.7917	inact.	reliable	COMMERICIAL_IMPORTANT	Non-PFAA perfluoroalkyls	PFAKs	Inactive	reliable	-36.6467	-57.6315	-47.1391	Inactive	Inactive	O=C(C(C(F)(F)F)(C(F)(F)F)F)C(F)(F)F	0	2
DTXSID5073292	OC(C(F)(F)F)(C(F)(F)F)C(F)(F)F	Nonafluoro-tert-butanol	2378-02-01	-6.443	-21.3902	0.296709	0.703291	inact.	reliable	0.2083	0.7917	inact.	reliable	OTHER_PFAS	Non-PFAA perfluoroalkyls	PFACs	Inactive	reliable	-39.1495	-55.2169	-47.1832	Inactive	Inactive	OC(C(F)(F)F)(C(F)(F)F)C(F)(F)F	0	2
DTXSID50895160	FC(F)C(F)(F)C(F)(F)C(F)(F)C(F)(F)F	1,1,1,2,2,3,3,4,4,5,5-Undecafluoropentane	375-61-1	-6.6	-20.6026	0.296709	0.703291	inact.	reliable	0.2083	0.7917	inact.	reliable	OTHER_PFAS	Other aliphatics	Polyfluoralkanes	Inactive	reliable	-37.6667	-56.8659	-47.2663	Inactive	Inactive	FC(C(C(C(C(F)(F)F)(F)F)(F)F)(F)F)F	3	0
DTXSID40880146	COC(F)(F)C(C(F)(F)F)C(F)(F)F	1,1,1,3,3-Pentafluoro-3-methoxy-2-(trifluoromethyl)propane	382-26-3	-6.04	-23.1269	0.296709	0.703291	inact.	reliable	0.2083	0.7917	inact.	reliable	OTHER_PFAS	Other aliphatics	Ether based substances	Inactive	reliable	-42.9556	-51.5809	-47.2683	Inactive	Inactive	COC(C(C(F)(F)F)C(F)(F)F)(F)F	0	2
DTXSID00895473	CC(=O)OCC(F)(F)C(F)(F)C(F)(F)F	2,2,3,3,4,4,4-Heptafluorobutyl acetate	356-06-9	-5.932	-23.5936	0.296709	0.703291	inact.	reliable	0.2083	0.7917	inact.	reliable	OTHER_PFAS	Other aliphatics	Ether based substances	Inactive	reliable	-43.9756	-50.6038	-47.2897	Inactive	Inactive	CC(=O)OCC(C(C(F)(F)F)(F)F)(F)F	7	4
DTXSID40377687	COC(=O)C(F)(F)OC(F)(F)C(F)(F)OC(F)(F)F	Methyl perfluoro-3,6-dioxaheptanoate	39187-41-2	-4.342	-30.5835	0.293506	0.706494	inact.	reliable	0.2083	0.7917	inact.	reliable	OTHER_PFAS	Other aliphatics	Ether and PACF-based substances	Inactive	reliable	-58.9922	-35.9696	-47.4809	Inactive	Inactive	COC(=O)C(OC(C(OC(F)(F)F)(F)F)(F)F)(F)F	0	2
DTXSID50379576	COC(=O)C(F)(C(F)(F)F)C(F)(F)F	Methyl tetrafluoro-2-(trifluoromethyl)propionate	680-05-7	-6.144	-22.3709	0.296709	0.703291	inact.	reliable	0.2083	0.7917	inact.	reliable	OTHER_PFAS	Other aliphatics	Ether based substances	Inactive	reliable	-41.9734	-53.1637	-47.5685	Inactive	Inactive	COC(=O)C(C(F)(F)F)(C(F)(F)F)F	0	2
DTXSID5042326	COC(F)(F)C(F)(C(F)(F)F)C(F)(F)F	Perfluoroisobutyl methyl ether	163702-08-7	-6.258	-21.7734	0.296709	0.703291	inact.	reliable	0.2083	0.7917	inact.	reliable	COMMERICIAL_IMPORTANT	Other aliphatics	Ether based substances	Inactive	reliable	-40.8967	-54.4147	-47.6557	Inactive	Inactive	COC(C(C(F)(F)F)(C(F)(F)F)F)(F)F	0	2
DTXSID60500450	OC(=O)C(F)(F)C(F)(F)C(F)(F)OC(F)(F)F	Perfluoro(4-methoxybutanoic) acid	863090-89-5	-5.137	-26.7641	0.296709	0.703291	inact.	reliable	0.2083	0.7917	inact.	reliable	OTHER_PFAS	PFAAs	PFECAs	Inactive	reliable	-51.4839	-43.966	-47.725	Inactive	Inactive	OC(=O)C(C(C(OC(F)(F)F)(F)F)(F)F)(F)F	0	2
DTXSID60895292	FC(F)(F)C(F)(F)C(F)(F)C1CO1	2-(Heptafluoropropyl)oxirane	51035-20-2	-6.8	-19.1581	0.296709	0.703291	inact.	reliable	0.2083	0.7917	inact.	reliable	OTHER_PFAS	Other aliphatics, cyclic	Others, cyclic	Inactive	reliable	-35.7778	-59.8901	-47.834	Inactive	Inactive	FC(C(C1OC1)(F)F)(C(F)(F)F)F	4	5
DTXSID30503716	FC(F)(F)C(F)(F)C(F)(F)CC=C	4,4,5,5,6,6,6-Heptafluorohex-1-ene	2317-84-2	-6.603	-20.0315	0.296709	0.703291	inact.	reliable	0.2083	0.7917	inact.	reliable	OTHER_PFAS	Other aliphatics	Others	Inactive	reliable	-37.6384	-58.0615	-47.85	Inactive	Inactive	C=CCC(C(C(F)(F)F)(F)F)(F)F	3	4
DTXSID90371231	FC(F)(F)C(F)(F)C(F)(F)C(Br)(C(F)(F)F)C(F)(F)F	2-bromo-1,1,1,3,3,4,4,5,5,5-decafluoro-2-(trifluoromethyl)pentane	22528-67-2	-7.278	-27.341	0.393877	0.606123	inact.	reliable	0.2083	0.7917	inact.	reliable	OTHER_PFAS	Other aliphatics	Others	Inactive	reliable	-31.2634	-42.7582	-37.0108	Inactive	Inactive	FC(C(C(C(C(F)(F)F)(C(F)(F)F)Br)(F)F)(F)F)(F)F	3	4
DTXSID80382139	CC(=O)CC(F)(F)C(F)(F)C(F)(F)F	3-(Perfluoropropyl)-2-propanone	136909-72-3	-6.202	-21.7465	0.296709	0.703291	inact.	reliable	0.2083	0.7917	inact.	reliable	OTHER_PFAS	Other aliphatics	Others	Inactive	reliable	-41.4256	-54.471	-47.9483	Inactive	Inactive	CC(=O)CC(C(C(F)(F)F)(F)F)(F)F	7	4
DTXSID0059879	OCC(F)(F)C(F)(F)C(F)(F)C(F)F	1H,1H,5H-Perfluoropentanol	355-80-6	-6.629	-19.7713	0.296709	0.703291	inact.	reliable	0.2083	0.7917	inact.	reliable	COMMERICIAL_IMPORTANT	Other aliphatics	Alcohol based substances	Inactive	reliable	-37.3928	-58.6063	-47.9996	Inactive	Inactive	OCC(C(C(C(F)F)(F)F)(F)F)(F)F	3	0
DTXSID30870531	OS(=O)(=O)C(F)(F)C(F)(F)C(F)(F)F	Perfluoropropanesulfonic acid	423-41-6	-5.981	-22.6792	0.296709	0.703291	inact.	reliable	0.2083	0.7917	inact.	reliable	OTHER_PFAS	PFAAs	PFSAs	Inactive	reliable	-43.5128	-52.5183	-48.0155	Inactive	Inactive	FC(C(C(S(=O)(=O)O)(F)F)(F)F)(F)F	3	8
DTXSID0060985	FC(F)(C(Cl)=O)C(F)(F)C(F)(F)C(Cl)=O	Hexafluoroglutaryl chloride	678-77-3	-6.073	-22.2391	0.296709	0.703291	inact.	reliable	0.2083	0.7917	inact.	reliable	OTHER_PFAS	Other aliphatics	Others	Inactive	reliable	-42.6439	-53.4397	-48.0418	Inactive	Inactive	ClC(=O)C(C(C(C(=O)Cl)(F)F)(F)F)(F)F	0	2
DTXSID20892585	CC(C)(CS(O)(=O)=O)NC(=O)CCSCCC(F)(F)C(F)(F)C(F)(F)C(F)(F)C(F)(F)C(F)(F)C(F)(F)C(F)(F)C(F)(F)C(F)(F)C(F)(F)C(F)(F)F	12:2 Fluorotelomer thioether amido sulfonic acid	1513864-07-7	0.031	-50.9259	0.337299	0.662701	inact.	reliable	0.344263	0.655737	inact.	reliable	OTHER_PFAS	Other aliphatics	Others	Inactive	reliable	-100.293	6.61975	-46.8365	Inactive	Inactive	O=C(NC(CS(=O)(=O)O)(C)C)CCSCCC(C(C(C(C(C(C(C(C(C(C(C(F)(F)F)(F)F)(F)F)(F)F)(F)F)(F)F)(F)F)(F)F)(F)F)(F)F)(F)F)(F)F	3	9
DTXSID60895191	OC(O)C(F)(F)C(F)(F)C(F)(F)F	2,2,3,3,4,4,4-Heptafluorobutane-1,1-diol	375-21-3	-7.306	-17.8624	0.296709	0.703291	inact.	reliable	0.2083	0.7917	inact.	reliable	OTHER_PFAS	Other aliphatics	Others	Inactive	reliable	-30.9989	-62.6028	-46.8009	Inactive	Inactive	OC(C(C(C(F)(F)F)(F)F)(F)F)O	3	4
DTXSID60448247	FC(F)(I)C(F)(F)C(F)(F)I	1,3-Diiodoperfluoropropane	422-91-3	-6.656	-20.8118	0.296709	0.703291	inact.	reliable	0.2083	0.7917	inact.	reliable	OTHER_PFAS	Other aliphatics	Others	Inactive	reliable	-37.1378	-56.4279	-46.7829	Inactive	Inactive	FC(C(I)(F)F)(C(I)(F)F)F	0	2
DTXSID3046613	FC(F)(F)C(F)(F)C(F)(F)C(F)(F)C(F)(F)F	Perflenapent	678-26-2	-6.803	-20.1946	0.296709	0.703291	inact.	reliable	0.2083	0.7917	inact.	reliable	COMMERICIAL_IMPORTANT	Non-PFAA perfluoroalkyls	PFAs	Inactive	reliable	-35.7495	-57.7201	-46.7348	Inactive	Inactive	FC(C(C(F)(F)F)(F)F)(C(C(F)(F)F)(F)F)F	3	8
DTXSID00846723	OC(=O)C(F)C(F)(C(F)(F)F)C(F)(F)F	2,3,4,4,4-Pentafluoro-3-(trifluoromethyl)butanoic acid	917951-62-3	-6.727	-21.2978	0.296709	0.703291	inact.	reliable	0.403557	0.596443	inact.	reliable	OTHER_PFAS	Other aliphatics	Others	Inactive	reliable	-36.4673	-55.4104	-45.9388	Inactive	Inactive	OC(=O)C(C(C(F)(F)F)(C(F)(F)F)F)F	0	2
DTXSID8071726	CN(CCOC(=O)C=C)S(=O)(=O)CC(F)(F)C(F)(F)C(F)(F)C(F)(F)C(F)(F)C(F)(F)C(F)(F)C(F)(F)C(F)(F)C(F)(F)C(F)(F)C(F)(F)C(F)(F)C(F)(F)C(F)(F)C(F)(F)F	2-[Methyl[(perfluorohexadecyl)methylsulfonyl]amino]ethyl 2-propenoate	68758-56-5	-6.384	-22.834	0.633268	0.366732	act.	reliable	0.493895	0.506105	inact.	reliable	OTHER_PFAS	Other aliphatics	Others	Inactive	reliable	-39.7067	-52.1942	-45.9504	Inactive	Inactive	C=CC(=O)OCCN(S(=O)(=O)CC(C(C(C(C(C(C(C(C(C(C(C(C(C(C(C(F)(F)F)(F)F)(F)F)(F)F)(F)F)(F)F)(F)F)(F)F)(F)F)(F)F)(F)F)(F)F)(F)F)(F)F)(F)F)(F)F)C	1	3
DTXSID40880949	OS(=O)(=O)C(F)(F)C(F)(F)C(F)(F)C(F)F	1,1,2,2,3,3,4,4-Octafluorobutane-1-sulphonic acid	70259-86-8	-6.127	-23.9933	0.296709	0.703291	inact.	reliable	0.2083	0.7917	inact.	reliable	OTHER_PFAS	Other aliphatics	PASF-based substances	Inactive	reliable	-42.1339	-49.767	-45.9505	Inactive	Inactive	FC(C(C(C(S(=O)(=O)O)(F)F)(F)F)(F)F)F	3	0
DTXSID60510796	FC(F)C(F)(F)COCC(F)(F)C(F)F	2,2,3,3-Tetrafluoropropyl ether	82914-35-0	-6.366	-22.9018	0.296709	0.703291	inact.	reliable	0.2083	0.7917	inact.	reliable	OTHER_PFAS	Other aliphatics	Ether based substances	Inactive	reliable	-39.8767	-52.0522	-45.9645	Inactive	Inactive	FC(C(COCC(C(F)F)(F)F)(F)F)F	0	2
DTXSID70379270	CC=CC(F)(F)C(F)(F)C(F)(F)F	1-Propenylperfluoropropane	355-95-3	-6.84	-20.7549	0.296709	0.703291	inact.	reliable	0.2083	0.7917	inact.	reliable	OTHER_PFAS	Fluorotelomer PFAA precursors	SFAenes	Inactive	reliable	-35.4	-56.547	-45.9735	Inactive	Inactive	CC=CC(C(C(F)(F)F)(F)F)(F)F	3	4
DTXSID00196230	FC(F)(F)C(I)(C(F)(F)F)C(F)(F)F	Iodononafluoro-t-butane	4459-18-1	-6.771	-21.0598	0.296709	0.703291	inact.	reliable	0.2083	0.7917	inact.	reliable	OTHER_PFAS	Perfluoro PFAA precursors	PFAIs	Inactive	reliable	-36.0517	-55.9087	-45.9802	Inactive	Inactive	IC(C(F)(F)F)(C(F)(F)F)C(F)(F)F	0	2
DTXSID10855189	COC(=O)C(F)(F)C(F)(F)C(F)(F)C(Cl)=O	Methyl 5-chloro-2,2,3,3,4,4-hexafluoro-5-oxopentanoate	21543-95-3	-5.8	-25.4086	0.296709	0.703291	inact.	reliable	0.2083	0.7917	inact.	reliable	OTHER_PFAS	Other aliphatics	PACF-based substances	Inactive	reliable	-45.2223	-46.8039	-46.0131	Inactive	Inactive	COC(=O)C(C(C(C(=O)Cl)(F)F)(F)F)(F)F	0	2
DTXSID20880144	CCOC(=O)CC(=O)C(F)(F)C(F)(F)F	Ethyl pentafluoropropionyl acetate	663-35-4	-5.9	-24.9167	0.296709	0.703291	inact.	reliable	0.2083	0.7917	inact.	reliable	OTHER_PFAS	Other aliphatics	Ether based substances	Inactive	reliable	-44.2778	-47.8338	-46.0558	Inactive	Inactive	CCOC(=O)CC(=O)C(C(F)(F)F)(F)F	7	4
DTXSID50897563	[H][C@](C)(O)C(F)(F)C(F)(F)C(F)(F)F	(-)-1-Perfluoropropylethanol	85571-83-1	-7.268	-18.6931	0.296709	0.703291	inact.	reliable	0.2083	0.7917	inact.	reliable	OTHER_PFAS	Other aliphatics	Others	Inactive	reliable	-31.3578	-60.8637	-46.1107	Inactive	Inactive	CC(C(C(C(F)(F)F)(F)F)(F)F)O	3	4
DTXSID20895591	CNC(=O)C(F)(F)C(F)(F)C(F)(F)F	2,2,3,3,4,4,4-Heptafluoro-N-methylbutanamide	4314-42-5	-6.513	-22.0583	0.296709	0.703291	inact.	reliable	0.2083	0.7917	inact.	reliable	OTHER_PFAS	Other aliphatics	Amide based substances	Inactive	reliable	-38.4884	-53.8182	-46.1533	Inactive	Inactive	CNC(=O)C(C(C(F)(F)F)(F)F)(F)F	7	8
DTXSID20379427	FC(F)(F)C(F)(F)C(F)(I)C(F)(F)F	2-Iodoperfluorobutane	375-51-9	-6.791	-20.7763	0.296709	0.703291	inact.	reliable	0.2083	0.7917	inact.	reliable	OTHER_PFAS	Perfluoro PFAA precursors	PFAIs	Inactive	reliable	-35.8628	-56.5022	-46.1825	Inactive	Inactive	FC(C(C(C(F)(F)F)(F)F)(I)F)(F)F	3	4
DTXSID30289321	NNC(=O)C(F)(F)C(F)(F)C(F)(F)F	2,2,3,3,4,4,4-heptafluorobutanehydrazide	1515-05-5	-6.264	-23.1457	0.296709	0.703291	inact.	reliable	0.2083	0.7917	inact.	reliable	OTHER_PFAS	Other aliphatics	Amide based substances	Inactive	reliable	-40.84	-51.5416	-46.1908	Inactive	Inactive	NNC(=O)C(C(C(F)(F)F)(F)F)(F)F	7	8
DTXSID0061038	FC1(F)C(Cl)=C(Cl)C(F)(F)C1(F)F	Cyclopentene, 1,2-dichloro-3,3,4,4,5,5-hexafluoro-	706-79-6	-6.746	-20.8851	0.296709	0.703291	inact.	reliable	0.328435	0.671565	inact.	reliable	OTHER_PFAS	Other aliphatics, cyclic	Others, cyclic	Inactive	reliable	-36.2878	-56.2744	-46.2811	Inactive	Inactive	ClC1=C(Cl)C(C(C1(F)F)(F)F)(F)F	8	0
DTXSID30382109	FC(=O)C(F)(F)C(F)(F)C(F)(F)C(F)(F)Cl	5-Chloroperfluoropentanoyl fluoride	261503-68-8	-6.768	-20.7461	0.296709	0.703291	inact.	reliable	0.2083	0.7917	inact.	reliable	OTHER_PFAS	Other aliphatics	Others	Inactive	reliable	-36.08	-56.5654	-46.3227	Inactive	Inactive	FC(=O)C(C(C(C(Cl)(F)F)(F)F)(F)F)(F)F	0	2
DTXSID60892367	OC(=O)C(F)(F)C(F)(F)OC(F)(F)C(F)(F)F	Perfluoro-3-ethoxypropanoic acid	377-76-4	-5.571	-26.5524	0.296709	0.703291	inact.	reliable	0.2083	0.7917	inact.	reliable	OTHER_PFAS	PFAAs	PFECAs	Inactive	reliable	-47.385	-44.4092	-45.8971	Inactive	Inactive	OC(=O)C(C(OC(C(F)(F)F)(F)F)(F)F)(F)F	0	2
DTXSID40960275	CC(F)(F)C(F)(F)C(F)(F)C(O)(F)F	1,1,2,2,3,3,4,4-Octafluoropentan-1-ol	39660-55-4	-6.317	-22.7588	0.296709	0.703291	inact.	reliable	0.2083	0.7917	inact.	reliable	OTHER_PFAS	Other aliphatics	Others	Inactive	reliable	-40.3395	-52.3516	-46.3455	Inactive	Inactive	CC(C(C(C(F)(F)O)(F)F)(F)F)(F)F	0	2
DTXSID30893381	CCCCCCCCCCCCCCCCCCN1C(CN(C)S(=O)(=O)C(F)(F)C(F)(F)C(F)(F)C(F)(F)C(F)(F)C(F)(F)C(F)(F)C(F)(F)F)COC1=O	N-methyl-N-[(3-octadecyl-2-oxo-4-oxazolidinyl)methyl]perfluorooctanesulfonamide	348144-85-4	-3.315	-36.2603	0.296709	0.703291	inact.	reliable	0.388991	0.611009	inact.	reliable	OTHER_PFAS	Other aliphatics, cyclic	PASF-based substances, cyclic	Inactive	reliable	-68.6917	-24.0845	-46.3881	Inactive	Inactive	CCCCCCCCCCCCCCCCCCN1C(=O)OCC1CN(S(=O)(=O)C(C(C(C(C(C(C(C(F)(F)F)(F)F)(F)F)(F)F)(F)F)(F)F)(F)F)(F)F)C	0	7
DTXSID70292455	FC(F)(F)C(F)(F)C(F)(F)C(=O)NC=C	N-Vinylperfluorobutanamide	4314-32-3	-6.164	-23.402	0.484731	0.515269	inact.	reliable	0.2083	0.7917	inact.	reliable	OTHER_PFAS	Other aliphatics	Others	Inactive	reliable	-41.7845	-51.005	-46.3947	Inactive	Inactive	C=CNC(=O)C(C(C(F)(F)F)(F)F)(F)F	7	8
DTXSID90895588	FC(F)(F)C(=O)OCC(F)(F)C(F)(F)C(F)(F)F	2,2,3,3,4,4,4-Heptafluorobutyl trifluoroacetate	1365808-09-8	-5.833	-24.88	0.296709	0.703291	inact.	reliable	0.2083	0.7917	inact.	reliable	OTHER_PFAS	Other aliphatics	PACF-based substances	Inactive	reliable	-44.9106	-47.9106	-46.4106	Inactive	Inactive	O=C(C(F)(F)F)OCC(C(C(F)(F)F)(F)F)(F)F	7	4
DTXSID70895743	FC(F)(F)C(F)(F)C(F)(F)C1(F)OC1(F)F	2,2,3-Trifluoro-3-(heptafluoropropyl)oxirane	74942-19-1	-6.884	-20.1233	0.293506	0.706494	inact.	reliable	0.403557	0.596443	inact.	reliable	OTHER_PFAS	Other aliphatics, cyclic	Others, cyclic	Inactive	reliable	-34.9845	-57.8694	-46.4269	Inactive	Inactive	FC(C(C(C1(F)OC1(F)F)(F)F)(F)F)(F)F	8	0
DTXSID60502833	FC(F)(F)C(=O)C(=O)C(F)(F)C(F)(F)C(F)(F)F	Decafluorohexane-2,3-dione	74728-96-4	-6.491	-21.8854	0.293506	0.706494	inact.	reliable	0.2083	0.7917	inact.	reliable	OTHER_PFAS	Other aliphatics	Others	Inactive	reliable	-38.6961	-54.1802	-46.4382	Inactive	Inactive	O=C(C(F)(F)F)C(=O)C(C(C(F)(F)F)(F)F)(F)F	7	4
DTXSID20873415	OP(=O)(OCCC(F)(F)C(F)(F)C(F)(F)C(F)(F)C(F)(F)C(F)(F)F)OCCC(F)(F)C(F)(F)C(F)(F)C(F)(F)C(F)(F)C(F)(F)C(F)(F)C(F)(F)F	6:2/8:2 Fluorotelomer phosphate diester	943913-15-3	-3.328	-36.0834	0.337299	0.662701	inact.	reliable	0.2083	0.7917	inact.	reliable	OTHER_PFAS	Fluorotelomer PFAA precursors	n:2 Polyfluoroalkyl phosphoric acid esters, diester	Inactive	reliable	-68.5689	-24.4549	-46.5119	Inactive	Inactive	OP(=O)(OCCC(C(C(C(C(C(F)(F)F)(F)F)(F)F)(F)F)(F)F)(F)F)OCCC(C(C(C(C(C(C(C(F)(F)F)(F)F)(F)F)(F)F)(F)F)(F)F)(F)F)(F)F	7	5
DTXSID30338641	FC(F)(F)C(F)(F)C(F)(F)C(F)(F)Br	1-Bromoperfluorobutane	375-48-4	-6.855	-20.1562	0.296709	0.703291	inact.	reliable	0.2083	0.7917	inact.	reliable	OTHER_PFAS	Other aliphatics	Others	Inactive	reliable	-35.2584	-57.8005	-46.5294	Inactive	Inactive	FC(C(C(C(Br)(F)F)(F)F)(F)F)(F)F	3	4
DTXSID90379555	CC(=O)C(F)(F)C(F)(F)C(F)(F)C(F)(F)F	Methyl perfluorobutyl ketone	678-18-2	-6.719	-20.756	0.296709	0.703291	inact.	reliable	0.2083	0.7917	inact.	reliable	OTHER_PFAS	Other aliphatics	Others	Inactive	reliable	-36.5428	-56.5447	-46.5438	Inactive	Inactive	CC(=O)C(C(C(C(F)(F)F)(F)F)(F)F)(F)F	7	4
DTXSID20165701	OC(=O)CC(O)(C(F)(F)F)C(F)(F)F	3,3-Bis(trifluoromethyl)-3-hydroxypropionic acid	1547-36-0	-6.018	-23.8747	0.296709	0.703291	inact.	reliable	0.2083	0.7917	inact.	reliable	OTHER_PFAS	Other aliphatics	Others	Inactive	reliable	-43.1634	-50.0153	-46.5893	Inactive	Inactive	OC(=O)CC(C(F)(F)F)(C(F)(F)F)O	0	2
DTXSID90221580	CC(=O)OC1(Br)C(F)(F)C(F)(F)C1(F)F	Cyclobutanol, 1-bromo-2,2,3,3,4,4-hexafluoro-, acetate	714-43-2	-6.22	-22.9371	0.296709	0.703291	inact.	reliable	0.2083	0.7917	inact.	reliable	OTHER_PFAS	Other aliphatics, cyclic	Others, cyclic	Inactive	reliable	-41.2556	-51.9783	-46.6169	Inactive	Inactive	CC(=O)OC1(Br)C(F)(F)C(C1(F)F)(F)F	8	0
DTXSID90844612	OC(=O)COC(F)(F)C(F)(F)C(F)(F)F	(Heptafluoropropoxy)acetic acid	919005-49-5	-6.031	-23.7836	0.296709	0.703291	inact.	reliable	0.2083	0.7917	inact.	reliable	OTHER_PFAS	Other aliphatics	Ether and PACF-based substances	Inactive	reliable	-43.0406	-50.2061	-46.6233	Inactive	Inactive	OC(=O)COC(C(C(F)(F)F)(F)F)(F)F	7	4
DTXSID70896538	CCOC(=O)C(F)(OC(F)(F)C(F)(OC(F)(F)C(F)(OC(F)(F)C(F)(OC(F)(F)C(F)(OC(F)(F)C(F)(OC(F)(F)C(F)(F)C(F)(F)F)C(F)(F)F)C(F)(F)F)C(F)(F)F)C(F)(F)F)C(F)(F)F)C(F)(F)F	Ethyl 2,4,4,5,7,7,8,10,10,11,13,13,14,16,16,17,19,19,20,20,21,21,21-tricosafluoro-2,5,8,11,14,17-hexakis(trifluoromethyl)-3,6,9,12,15,18-hexaoxahenicosan-1-oate	121368-60-3	-3.005	-37.4069	0.296709	0.703291	inact.	reliable	0.344263	0.655737	inact.	reliable	OTHER_PFAS	Other aliphatics	Ether and PACF-based substances	Inactive	reliable	-71.6195	-21.684	-46.6517	Inactive	Inactive	CCOC(=O)C(C(F)(F)F)(OC(C(C(F)(F)F)(OC(C(C(F)(F)F)(OC(C(C(F)(F)F)(OC(C(C(F)(F)F)(OC(C(C(F)(F)F)(OC(C(C(F)(F)F)(F)F)(F)F)F)(F)F)F)(F)F)F)(F)F)F)(F)F)F)(F)F)F	4	3
DTXSID60522410	FC(F)(Cl)C(F)(F)C(F)(F)C(F)(F)C=O	5-Chloro-2,2,3,3,4,4,5,5-octafluoropentanal	88332-86-9	-6.623	-21.05	0.296709	0.703291	inact.	reliable	0.2083	0.7917	inact.	reliable	OTHER_PFAS	Other aliphatics	Others	Inactive	reliable	-37.4495	-55.9292	-46.6893	Inactive	Inactive	O=CC(C(C(C(Cl)(F)F)(F)F)(F)F)(F)F	0	2
DTXSID4073120	COC(F)(F)C(F)(F)C(F)(F)C(F)(F)F	Perfluorobutyl methyl ether	163702-07-6	-6.348	-22.2739	0.293506	0.706494	inact.	reliable	0.2083	0.7917	inact.	reliable	COMMERICIAL_IMPORTANT	Other aliphatics	Ether based substances	Inactive	reliable	-40.0467	-53.3668	-46.7067	Inactive	Inactive	COC(C(C(C(F)(F)F)(F)F)(F)F)(F)F	3	4
DTXSID8059926	OC(=O)C(F)(F)C(F)(F)C(F)(F)C(O)=O	Hexafluoroglutaric acid	376-73-8	-5.391	-26.9282	0.296709	0.703291	inact.	reliable	0.2083	0.7917	inact.	reliable	COMMERICIAL_IMPORTANT	Other aliphatics	PACF-based substances	Inactive	reliable	-49.085	-43.6224	-46.3537	Inactive	Inactive	OC(=O)C(C(C(C(=O)O)(F)F)(F)F)(F)F	0	2
DTXSID10895242	FC(F)(F)C=CC(F)(F)C(F)(F)C(F)(F)C(F)(F)F	1,1,1,4,4,5,5,6,6,7,7,7-Dodecafluorohept-2-ene	887111-62-8	-7.418	-26.731	0.296709	0.703291	inact.	reliable	0.2083	0.7917	inact.	reliable	OTHER_PFAS	Other aliphatics	FT	Inactive	reliable	-29.9411	-44.0353	-36.9882	Inactive	Inactive	FC(C=CC(C(C(C(F)(F)F)(F)F)(F)F)(F)F)(F)F	3	4
DTXSID70895268	OCC(O)C(F)(F)C(F)(F)C(F)(F)C(F)(F)F	3,3,4,4,5,5,6,6,6-Nonafluorohexane-1,2-diol	124995-00-2	-8.486	-24.6772	0.293506	0.706494	inact.	reliable	0.2083	0.7917	inact.	reliable	OTHER_PFAS	Other aliphatics	Others	Inactive	reliable	-19.8545	-48.3352	-34.0948	Inactive	Inactive	OCC(C(C(C(C(F)(F)F)(F)F)(F)F)(F)F)O	3	4
DTXSID10694136	FC(=C(F)C(F)(F)C(F)(F)C(F)(F)C(F)(F)F)C(F)(F)F	1,1,1,2,3,4,4,5,5,6,6,7,7,7-Tetradecafluorohept-2-ene	1582-32-7	-7.409	-26.8009	0.296709	0.703291	inact.	reliable	0.328435	0.671565	inact.	reliable	OTHER_PFAS	Non-PFAA perfluoroalkyls	PFAenes	Inactive	reliable	-30.0261	-43.889	-36.9576	Inactive	Inactive	FC(=C(C(C(C(C(F)(F)F)(F)F)(F)F)(F)F)F)C(F)(F)F	3	4
DTXSID80895335	OCCOCCOCC(F)(F)C(F)(F)C(F)(F)F	2-[2-(2,2,3,3,4,4,4-Heptafluorobutoxy)ethoxy]ethan-1-ol	54336-56-0	-7.92	-31.3655	0.296709	0.703291	inact.	reliable	0.2083	0.7917	inact.	reliable	OTHER_PFAS	Other aliphatics	Ether based substances	Inactive	reliable	-25.2	-34.3324	-29.7662	Inactive	Inactive	OCCOCCOCC(C(C(F)(F)F)(F)F)(F)F	3	4
DTXSID80895158	CCCCCCC(F)(F)C(F)(F)C(F)(F)F	1,1,1,2,2,3,3-Heptafluorononane	755-89-5	-7.743	-32.1372	0.296709	0.703291	inact.	reliable	0.2083	0.7917	inact.	reliable	OTHER_PFAS	Fluorotelomer PFAA precursors	SFAs	Inactive	reliable	-26.8717	-32.7167	-29.7942	Inactive	Inactive	CCCCCCC(C(C(F)(F)F)(F)F)(F)F	2	2
DTXSID80389027	CNC(=O)C(F)(F)C(F)(F)C(F)(F)C(F)(F)C(F)(F)C(F)(F)F	N-Methylperfluoroheptanamide	89932-74-1	-7.819	-31.7638	0.296709	0.703291	inact.	reliable	0.328435	0.671565	inact.	reliable	OTHER_PFAS	Other aliphatics	Amide based substances	Inactive	reliable	-26.1539	-33.4985	-29.8262	Inactive	Inactive	CNC(=O)C(C(C(C(C(C(F)(F)F)(F)F)(F)F)(F)F)(F)F)(F)F	3	8
DTXSID50517633	OC(=O)C(F)(F)C(F)(F)C(F)(F)OC(F)(Cl)C(F)(F)Cl	4-(1,2-Dichloro-1,2,2-trifluoroethoxy)-2,2,3,3,4,4-hexafluorobutanoic acid	86556-81-2	-7.461	-33.3712	0.296709	0.703291	inact.	reliable	0.2083	0.7917	inact.	reliable	OTHER_PFAS	Other aliphatics	PACF-based substances	Inactive	reliable	-29.535	-30.1332	-29.8341	Inactive	Inactive	OC(=O)C(C(C(OC(C(Cl)(F)F)(Cl)F)(F)F)(F)F)(F)F	0	2
DTXSID40897097	FC(F)(F)C(F)(F)C(F)(F)C(F)(F)N1OC1(F)C(F)(F)C(F)(F)C(F)(F)F	Perfluoro-2-butyl-3-propyloxaziridine	143813-70-1	-7.235	-34.3843	0.296709	0.703291	inact.	reliable	0.2083	0.7917	inact.	reliable	OTHER_PFAS	Other aliphatics, cyclic	Others, cyclic	Inactive	reliable	-31.6695	-28.0122	-29.8408	Inactive	Inactive	FC(C(C(C(F)(F)F)(F)F)(F)F)(N1OC1(F)C(C(C(F)(F)F)(F)F)(F)F)F	3	4
DTXSID50895544	FC(F)(F)C(F)(F)C(F)(F)C(F)(F)C(F)(F)C(F)(F)C(F)(F)C(Br)=O	Pentadecafluorooctanoyl bromide	222037-87-8	-7.623	-32.6335	0.296709	0.703291	inact.	reliable	0.477884	0.522116	inact.	reliable	OTHER_PFAS	Other aliphatics	Others	Inactive	reliable	-28.005	-31.6777	-29.8414	Inactive	Inactive	BrC(=O)C(C(C(C(C(C(C(F)(F)F)(F)F)(F)F)(F)F)(F)F)(F)F)(F)F	3	8
DTXSID90880439	OP(O)(=O)C(F)(F)C(F)(F)C(F)(F)C(F)(F)C(F)(F)C(F)(F)F	Phosphonic acid, (tridecafluorohexyl)-	40143-76-8	-7.293	-34.1192	0.296709	0.703291	inact.	reliable	0.328435	0.671565	inact.	reliable	OTHER_PFAS	PFAAs	PFPAs	Inactive	reliable	-31.1217	-28.5672	-29.8444	Inactive	Inactive	FC(C(C(C(C(C(P(=O)(O)O)(F)F)(F)F)(F)F)(F)F)(F)F)(F)F	3	8
DTXSID00623819	FC(F)=C(F)OC(F)(F)C(F)(F)C(F)(F)C(F)(F)C(F)(F)C(F)(F)F	1,1,1,2,2,3,3,4,4,5,5,6,6-Tridecafluoro-6-[(trifluoroethenyl)oxy]hexane	103489-99-2	-7.417	-33.5177	0.296709	0.703291	inact.	reliable	0.2083	0.7917	inact.	reliable	OTHER_PFAS	Other aliphatics	Ether based substances	Inactive	reliable	-29.9506	-29.8265	-29.8885	Inactive	Inactive	FC(=C(F)F)OC(C(C(C(C(C(F)(F)F)(F)F)(F)F)(F)F)(F)F)(F)F	0	2
DTXSID90180087	FC(F)(F)C(F)(F)C(F)(F)C(F)(F)C(F)(F)C(F)(F)C(F)(F)C=C	(Perfluoroheptyl)ethene	25431-45-2	-7.828	-31.6243	0.296709	0.703291	inact.	reliable	0.2083	0.7917	inact.	reliable	OTHER_PFAS	Fluorotelomer PFAA precursors	n:2 FTOs	Inactive	reliable	-26.0689	-33.7906	-29.9297	Inactive	Inactive	C=CC(C(C(C(C(C(C(F)(F)F)(F)F)(F)F)(F)F)(F)F)(F)F)(F)F	3	8
DTXSID70817586	FC(F)(F)C(F)(F)C(F)(F)C(F)(F)C(F)(F)C(F)(F)S(Cl)=O	Tridecafluorohexane-1-sulfinyl chloride	61424-51-9	-7.757	-31.9433	0.296709	0.703291	inact.	reliable	0.2083	0.7917	inact.	reliable	OTHER_PFAS	Others	Others	Inactive	reliable	-26.7395	-33.1227	-29.9311	Inactive	Inactive	[O-][S+](C(C(C(C(C(C(F)(F)F)(F)F)(F)F)(F)F)(F)F)(F)F)Cl	3	8
DTXSID00896824	FC(F)(F)C(F)(F)C(F)(F)COC(=O)OCC(F)(F)C(F)(F)C(F)(F)F	Bis(2,2,3,3,4,4,4-heptafluorobutyl) carbonate	1026739-75-2	-6.945	-35.5939	0.296709	0.703291	inact.	reliable	0.2083	0.7917	inact.	reliable	OTHER_PFAS	Other aliphatics	Ether based substances	Inactive	reliable	-34.4084	-25.4797	-29.944	Inactive	Inactive	O=C(OCC(C(C(F)(F)F)(F)F)(F)F)OCC(C(C(F)(F)F)(F)F)(F)F	7	4
DTXSID80344217	FC(F)(F)C(F)(F)C(F)(F)C1=CNC(=O)NC1=O	AC1LC6EI	60007-37-6	-8.85	-26.9908	0.296709	0.703291	inact.	reliable	0.2083	0.7917	inact.	reliable	OTHER_PFAS	Side-chain aromatics	Others	Inactive	reliable	-16.4167	-43.4914	-29.954	Inactive	Inactive	O=c1[nH]c(=O)[nH]cc1C(C(C(F)(F)F)(F)F)(F)F	6	4
DTXSID9075246	FC(F)C(F)(F)C(F)(F)C(F)(F)C(F)(F)C(F)(F)C(F)(F)C(F)(F)Cl	Octane, 1-chloro-1,1,2,2,3,3,4,4,5,5,6,6,7,7,8,8-hexadecafluoro-	423-53-0	-7.524	-32.9625	0.296709	0.703291	inact.	reliable	0.2083	0.7917	inact.	reliable	OTHER_PFAS	Other aliphatics	Polyfluoralkanes	Inactive	reliable	-28.94	-30.9889	-29.9645	Inactive	Inactive	FC(C(C(C(C(C(C(C(Cl)(F)F)(F)F)(F)F)(F)F)(F)F)(F)F)(F)F)F	3	0
DTXSID10895646	CCC(C(O)C(F)(F)C(F)(F)C(F)(F)F)[N+]([O-])=O	1,1,1,2,2,3,3-Heptafluoro-5-nitroheptan-4-ol	355-90-8	-7.429	-33.3642	0.296709	0.703291	inact.	reliable	0.2083	0.7917	inact.	reliable	OTHER_PFAS	Other aliphatics	Others	Inactive	reliable	-29.8373	-30.1479	-29.9926	Inactive	Inactive	CCC(C(C(C(C(F)(F)F)(F)F)(F)F)O)[N+](=O)[O-]	7	4
DTXSID00895554	FC(=O)C(F)(F)C(F)(F)C(F)(F)C(F)(F)C(F)(F)C(F)(F)C(F)(F)C(F)(F)F	Heptadecafluorononanoyl fluoride	558-95-2	-7.46	-33.2191	0.296709	0.703291	inact.	reliable	0.629811	0.370189	act.	reliable	OTHER_PFAS	Perfluoro PFAA precursors	PAFs	Inactive	reliable	-29.5445	-30.4517	-29.9981	Inactive	Inactive	FC(=O)C(C(C(C(C(C(C(C(F)(F)F)(F)F)(F)F)(F)F)(F)F)(F)F)(F)F)(F)F	3	8
DTXSID80768818	CCOC(=O)COCC(F)(F)C(F)(F)C(F)(F)C(F)F	Ethyl [(2,2,3,3,4,4,5,5-octafluoropentyl)oxy]acetate	138224-54-1	-7.031	-35.1411	0.296709	0.703291	inact.	reliable	0.2083	0.7917	inact.	reliable	OTHER_PFAS	Other aliphatics	Ether based substances	Inactive	reliable	-33.5961	-26.4277	-30.0119	Inactive	Inactive	CCOC(=O)COCC(C(C(C(F)F)(F)F)(F)F)(F)F	3	0
DTXSID30790740	OCCC(CCO)C(F)(F)C(F)(F)C(F)(F)F	3-(Heptafluoropropyl)pentane-1,5-diol	678-93-3	-8.235	-29.671	0.393877	0.606123	inact.	reliable	0.2083	0.7917	inact.	reliable	OTHER_PFAS	Other aliphatics	Others	Inactive	reliable	-22.225	-37.88	-30.0525	Inactive	Inactive	OCCC(C(C(C(F)(F)F)(F)F)(F)F)CCO	3	4
DTXSID50504109	CC(=O)C(F)(F)C(F)(F)C(F)(F)C(F)(F)C(F)(F)C(F)(F)C(F)(F)F	3,3,4,4,5,5,6,6,7,7,8,8,9,9,9-Pentadecafluorononan-2-one	754-85-8	-7.763	-31.799	0.296709	0.703291	inact.	reliable	0.629811	0.370189	act.	reliable	OTHER_PFAS	Other aliphatics	Others	Inactive	reliable	-26.6828	-33.4248	-30.0538	Inactive	Inactive	CC(=O)C(C(C(C(C(C(C(F)(F)F)(F)F)(F)F)(F)F)(F)F)(F)F)(F)F	3	8
DTXSID00893292	FC(F)(F)C(C(F)(F)F)(C(F)(F)F)C(F)(F)C(F)(F)C(C(F)(F)F)(C(F)(F)F)C(F)(F)F	Perfluoro-2,2,5,5-tetramethylhexane	71076-47-6	-7.265	-33.9839	0.296709	0.703291	inact.	reliable	0.403557	0.596443	inact.	reliable	OTHER_PFAS	Non-PFAA perfluoroalkyls	PFAs	Inactive	reliable	-31.3861	-28.8504	-30.1183	Inactive	Inactive	FC(C(C(F)(F)F)(C(F)(F)F)C(F)(F)F)(C(C(C(F)(F)F)(C(F)(F)F)C(F)(F)F)(F)F)F	3	4
DTXSID00760218	CC(C)=CCC(F)(F)C(F)(F)C(F)(F)C(F)(F)F	5,5,6,6,7,7,8,8,8-Nonafluoro-2-methyloct-2-ene	97294-02-5	-7.781	-31.6455	0.337299	0.662701	inact.	reliable	0.2083	0.7917	inact.	reliable	OTHER_PFAS	Other aliphatics	Others	Inactive	reliable	-26.5128	-33.7462	-30.1295	Inactive	Inactive	CC(=CCC(C(C(C(F)(F)F)(F)F)(F)F)(F)F)C	3	4
DTXSID40379782	FC1(F)C(F)(F)C(F)(F)C(F)(COC(=O)C=C)C(F)(F)C1(F)F	(Perfluorocyclohexyl)methyl prop-2-enoate	40677-94-9	-7.356	-33.5572	0.337299	0.662701	inact.	reliable	0.2083	0.7917	inact.	reliable	OTHER_PFAS	Other aliphatics, cyclic	Others, cyclic	Inactive	reliable	-30.5267	-29.7438	-30.1353	Inactive	Inactive	C=CC(=O)OCC1(F)C(F)(F)C(F)(F)C(C(C1(F)F)(F)F)(F)F	8	0
DTXSID10184724	FC(F)(F)C(F)(F)C(F)(F)C(F)(F)C(F)(F)C(F)(F)C(F)(F)C(F)(F)Cl	1-Chloroheptadecafluorooctane	307-33-5	-7.606	-32.4285	0.296709	0.703291	inact.	reliable	0.2083	0.7917	inact.	reliable	OTHER_PFAS	Other aliphatics	Others	Inactive	reliable	-28.1656	-32.1069	-30.1362	Inactive	Inactive	FC(C(C(C(C(C(C(C(Cl)(F)F)(F)F)(F)F)(F)F)(F)F)(F)F)(F)F)(F)F	3	8
DTXSID60184810	FC(F)(F)C(F)(F)C(F)(F)C(F)(F)OC(F)(F)C(F)(F)C(F)(F)C(F)(F)F	Ether, bis(nonafluorobutyl)	308-48-5	-7.159	-34.4157	0.296709	0.703291	inact.	reliable	0.2083	0.7917	inact.	reliable	OTHER_PFAS	Other aliphatics	Ether based	Inactive	reliable	-32.3873	-27.9464	-30.1668	Inactive	Inactive	FC(C(C(C(F)(F)F)(F)F)(F)F)(OC(C(C(C(F)(F)F)(F)F)(F)F)(F)F)F	0	2
DTXSID20617578	CC(C)(C=O)C(F)(F)C(F)(F)C(F)(F)C(F)(F)C(F)(F)C(F)(F)F	3,3,4,4,5,5,6,6,7,7,8,8,8-Tridecafluoro-2,2-dimethyloctanal	56734-80-6	-7.682	-32.0352	0.296709	0.703291	inact.	reliable	0.2083	0.7917	inact.	reliable	OTHER_PFAS	Other aliphatics	Others	Inactive	reliable	-27.4478	-32.9303	-30.1891	Inactive	Inactive	O=CC(C(C(C(C(C(C(F)(F)F)(F)F)(F)F)(F)F)(F)F)(F)F)(C)C	3	8
DTXSID90773039	FC(F)C(F)(F)C(F)(F)C(F)CC1CCCO1	2-(2,3,3,4,4,5,5-Heptafluoropentyl)oxolane	194348-01-1	-7.863	-31.2145	0.296709	0.703291	inact.	reliable	0.2083	0.7917	inact.	reliable	OTHER_PFAS	Other aliphatics, cyclic	Others, cyclic	Inactive	reliable	-25.7384	-34.6485	-30.1935	Inactive	Inactive	FC(C(C(C(F)F)(F)F)(F)F)CC1CCCO1	3	0
DTXSID90896515	CCOC(=O)C(F)(OC(F)(F)C(F)(OC(F)(F)C(F)(F)C(F)(F)F)C(F)(F)F)C(F)(F)F	Ethyl 2,3,3,3-tetrafluoro-2-[1,1,2,3,3,3-hexafluoro-2-(heptafluoropropoxy)propoxy]propanoate	76145-88-5	-6.407	-37.7742	0.296709	0.703291	inact.	reliable	0.344263	0.655737	inact.	reliable	OTHER_PFAS	Other aliphatics	Ether and PACF-based substances	Inactive	reliable	-39.4895	-20.915	-30.2022	Inactive	Inactive	CCOC(=O)C(C(F)(F)F)(OC(C(C(F)(F)F)(OC(C(C(F)(F)F)(F)F)(F)F)F)(F)F)F	4	3
DTXSID0059829	FC(=O)C(F)(F)C(F)(F)C(F)(F)C(F)(F)C(F)(F)C(F)(F)C(F)(F)F	Perfluorooctanoyl fluoride	335-66-0	-7.622	-32.2738	0.296709	0.703291	inact.	reliable	0.629811	0.370189	act.	reliable	COMMERICIAL_IMPORTANT	Perfluoro PFAA precursors	PAFs	Inactive	reliable	-28.0145	-32.4308	-30.2226	Inactive	Inactive	FC(=O)C(C(C(C(C(C(C(F)(F)F)(F)F)(F)F)(F)F)(F)F)(F)F)(F)F	3	8
DTXSID20895379	FC(F)(F)C(F)(F)C(F)(F)C(F)(F)C(F)(F)C(F)(F)CC=O	3,3,4,4,5,5,6,6,7,7,8,8,8-Tridecafluorooctanal	56734-81-7	-7.697	-31.9252	0.293506	0.706494	inact.	reliable	0.2083	0.7917	inact.	reliable	OTHER_PFAS	Fluorotelomer PFAA precursors	n:2 Fluorotelomer aldehydes	Inactive	reliable	-27.3061	-33.1606	-30.2334	Inactive	Inactive	O=CCC(C(C(C(C(C(F)(F)F)(F)F)(F)F)(F)F)(F)F)(F)F	3	9
DTXSID60536673	COC(F)(F)C(F)C(F)(F)C(F)(F)C(F)(F)C(F)(F)C(F)(F)F	1,1,1,2,2,3,3,4,4,5,5,6,7,7-Tetradecafluoro-7-methoxyheptane	355-70-4	-7.584	-32.3828	0.296709	0.703291	inact.	reliable	0.2083	0.7917	inact.	reliable	OTHER_PFAS	Other aliphatics	Ether based substances	Inactive	reliable	-28.3734	-32.2026	-30.288	Inactive	Inactive	COC(C(C(C(C(C(C(F)(F)F)(F)F)(F)F)(F)F)(F)F)F)(F)F	3	8
DTXSID20465531	FC(F)(F)C(F)(C(=O)C1=CC=CC=C1)C(F)(F)F	1-Propanone, 2,3,3,3-tetrafluoro-1-phenyl-2-(trifluoromethyl)-	56112-35-7	-8.326	-29.5443	0.731774	0.268226	act.	reliable	0.2083	0.7917	inact.	reliable	OTHER_PFAS	Side-chain aromatics	Others	Inactive	reliable	-21.3656	-38.1453	-29.7555	Inactive	Inactive	O=C(C(C(F)(F)F)(C(F)(F)F)F)c1ccccc1	0	5
DTXSID901009913	OS(=O)(=O)C(F)(F)C(F)(F)C(F)(F)C(F)(F)C(F)(F)C(F)(F)C(F)(F)C(F)(F)C(F)(F)C(F)(F)C(F)(F)C(F)(F)C(F)(F)C(F)(F)C(F)(F)C(F)(F)C(F)(F)C(F)(F)F	Perfluorooctadecanesulfonic acid	NOCAS_1009913	-3.712	-50.3907	0.296709	0.703291	inact.	reliable	0.403557	0.596443	inact.	reliable	OTHER_PFAS	PFAAs	PFSAs	Inactive	reliable	-64.9422	5.49924	-29.7215	Inactive	Inactive	FC(C(C(C(C(C(C(C(C(C(S(=O)(=O)O)(F)F)(F)F)(F)F)(F)F)(F)F)(F)F)(F)F)(F)F)(F)F)(C(C(C(C(C(C(C(C(F)(F)F)(F)F)(F)F)(F)F)(F)F)(F)F)(F)F)(F)F)F	3	8
DTXSID00787364	FC(F)(F)C(F)(F)C(F)(F)C1=NN=C(N=N1)C(F)(F)C(F)(F)C(F)(F)F	3,6-Bis(heptafluoropropyl)-1,2,4,5-tetrazine	5585-47-7	-7.295	-34.2337	0.296709	0.703291	inact.	reliable	0.2083	0.7917	inact.	reliable	OTHER_PFAS	Side-chain aromatics	Others	Inactive	reliable	-31.1028	-28.3275	-29.7151	Inactive	Inactive	FC(C(C(F)(F)F)(F)F)(c1nnc(nn1)C(C(C(F)(F)F)(F)F)(F)F)F	6	4
DTXSID10191034	FC(F)=C(F)C(F)(F)C(F)(F)C(F)(F)C(F)(F)C(F)(F)C(F)(F)C(F)(F)F	Perfluoronon-1-ene	376-22-7	-7.604	-32.8449	0.296709	0.703291	inact.	reliable	0.328435	0.671565	inact.	reliable	OTHER_PFAS	Non-PFAA perfluoroalkyls	PFAenes	Inactive	reliable	-28.1845	-31.2351	-29.7098	Inactive	Inactive	FC(=C(C(C(C(C(C(C(C(F)(F)F)(F)F)(F)F)(F)F)(F)F)(F)F)(F)F)F)F	3	8
DTXSID00292125	CC1=CC(C(=O)CC(=O)C(F)(F)C(F)(F)C(F)(F)F)=C(C)O1	1-(2,5-dimethylfuran-3-yl)-4,4,5,5,6,6,6-heptafluorohexane-1,3-dione	308-42-9	-6.79	-36.9335	0.296709	0.703291	inact.	reliable	0.344263	0.655737	inact.	reliable	OTHER_PFAS	Side-chain aromatics	Others	Inactive	reliable	-35.8723	-22.6751	-29.2737	Inactive	Inactive	Cc1cc(c(o1)C)C(=O)CC(=O)C(C(C(F)(F)F)(F)F)(F)F	7	4
DTXSID20895930	CC(C)=COS(=O)(=O)C(F)(F)C(F)(F)C(F)(F)C(F)(F)F	2-Methylprop-1-en-1-yl nonafluorobutane-1-sulfonate	84224-48-6	-7.354	-34.3745	0.296709	0.703291	inact.	reliable	0.715065	0.284935	act.	reliable	OTHER_PFAS	Other aliphatics	PASF-based substances	Inactive	reliable	-30.5456	-28.0327	-29.2891	Inactive	Inactive	CC(=COS(=O)(=O)C(C(C(C(F)(F)F)(F)F)(F)F)(F)F)C	9	0
DTXSID30895961	CCCCNC(=O)C(F)(F)C(F)(F)C(F)(F)C(F)(F)F	N-Butyl-2,2,3,3,4,4,5,5,5-nonafluoropentanamide	73602-44-5	-7.385	-34.2318	0.293506	0.706494	inact.	reliable	0.2083	0.7917	inact.	reliable	OTHER_PFAS	Other aliphatics	Polyfluorinated amidesÂ	Inactive	reliable	-30.2528	-28.3314	-29.2921	Inactive	Inactive	CCCCNC(=O)C(C(C(C(F)(F)F)(F)F)(F)F)(F)F	6	9
DTXSID30892490	OC(=O)C(F)(F)C(F)(F)C(F)(F)OC(F)(F)C(F)(F)C(F)(F)F	2,2,3,3,4,4-Hexafluoro-4-(heptafluoropropoxy)butanoic acid	1010786-64-7	-7.665	-32.947	0.296709	0.703291	inact.	reliable	0.2083	0.7917	inact.	reliable	OTHER_PFAS	PFAAs	PFECAs	Inactive	reliable	-27.6084	-31.0213	-29.3149	Inactive	Inactive	OC(=O)C(C(C(OC(C(C(F)(F)F)(F)F)(F)F)(F)F)(F)F)(F)F	4	3
DTXSID70379250	FC(F)(F)C(F)(F)C(F)(F)C(CCI)(C(F)(F)F)C(F)(F)F	1,1,1,2,2,3,3-heptafluoro-6-iodo-4,4-bis(trifluoromethyl)hexane	115347-68-7	-7.514	-33.6166	0.401464	0.598536	inact.	reliable	0.2083	0.7917	inact.	reliable	OTHER_PFAS	Fluorotelomer PFAA precursors	n:2 FTIs	Inactive	reliable	-29.0345	-29.6194	-29.327	Inactive	Inactive	ICCC(C(C(C(F)(F)F)(F)F)(F)F)(C(F)(F)F)C(F)(F)F	3	4
DTXSID50301791	OC(=O)CSC(CC(O)=O)C(F)(F)C(F)(F)C(F)(F)F	NSC146413	424-55-5	-7.383	-34.1624	0.296709	0.703291	inact.	reliable	0.2083	0.7917	inact.	reliable	OTHER_PFAS	Other aliphatics	Others	Inactive	reliable	-30.2717	-28.4767	-29.3742	Inactive	Inactive	OC(=O)CC(C(C(C(F)(F)F)(F)F)(F)F)SCC(=O)O	7	4
DTXSID40614988	FC(F)(C(F)(F)C(F)(F)C(F)(F)S(F)(=O)=O)C(F)(F)C(F)(F)S(F)(=O)=O	Dodecafluorohexane-1,6-disulfonyl difluoride	144368-88-7	-7.145	-35.2347	0.296709	0.703291	inact.	reliable	0.2083	0.7917	inact.	reliable	OTHER_PFAS	Other aliphatics	PASF-based substances	Inactive	reliable	-32.5195	-26.2317	-29.3756	Inactive	Inactive	FC(C(C(S(=O)(=O)F)(F)F)(F)F)(C(C(C(S(=O)(=O)F)(F)F)(F)F)(F)F)F	3	8
DTXSID90896530	FC(F)(F)C(F)(F)C(F)(F)OC(F)(C(=O)CC(=O)C(F)(OC(F)(F)C(F)(F)C(F)(F)F)C(F)(F)F)C(F)(F)F	1,1,1,2,6,7,7,7-Octafluoro-2,6-bis(heptafluoropropoxy)heptane-3,5-dione	87405-74-1	-4.14	-48.7856	0.296709	0.703291	inact.	reliable	0.2083	0.7917	inact.	reliable	OTHER_PFAS	Other aliphatics	Ether based substances	Inactive	reliable	-60.9	2.13876	-29.3806	Inactive	Inactive	O=C(C(C(F)(F)F)(OC(C(C(F)(F)F)(F)F)(F)F)F)CC(=O)C(C(F)(F)F)(OC(C(C(F)(F)F)(F)F)(F)F)F	4	3
DTXSID90426033	FC(F)C(F)(F)C(F)(F)C(F)(F)C(=O)CC(=O)C1=CC=CC=C1	4,4,5,5,6,6,7,7-octafluoro-1-phenylheptane-1,3-dione	63166-36-9	-5.691	-41.7705	0.731774	0.268226	act.	reliable	0.2083	0.7917	inact.	reliable	OTHER_PFAS	Side-chain aromatics	Others	Inactive	reliable	-46.2517	-12.5482	-29.4	Inactive	Inactive	FC(C(C(C(C(=O)CC(=O)c1ccccc1)(F)F)(F)F)(F)F)F	0	5
DTXSID10382147	OCC(O)CC(F)(F)C(F)(F)C(F)(F)C(F)(F)F	3-(Perfluoro-2-butyl)propane-1,2-diol	125070-38-4	-8.993	-26.8546	0.296709	0.703291	inact.	reliable	0.2083	0.7917	inact.	reliable	OTHER_PFAS	Other aliphatics	Others	Inactive	reliable	-15.0662	-43.7765	-29.4213	Inactive	Inactive	OCC(CC(C(C(C(F)(F)F)(F)F)(F)F)(F)F)O	3	4
DTXSID70706284	CCCC(F)C(F)(F)C(F)(F)C(F)(F)C(F)(F)C(F)(F)F	1,1,1,2,2,3,3,4,4,5,5,6-Dodecafluorononane	126038-58-2	-7.907	-31.7425	0.296709	0.703291	inact.	reliable	0.2083	0.7917	inact.	reliable	OTHER_PFAS	Other aliphatics	Others	Inactive	reliable	-25.3228	-33.5431	-29.433	Inactive	Inactive	CCCC(C(C(C(C(C(F)(F)F)(F)F)(F)F)(F)F)(F)F)F	3	4
DTXSID60452864	FC(F)(F)C(F)(F)C(F)(F)C(F)(F)C(F)(F)C(F)(F)CCC1=CC=C(C=C1)P(C1=CC=C(CCC(F)(F)C(F)(F)C(F)(F)C(F)(F)C(F)(F)C(F)(F)F)C=C1)C1=CC=C(CCC(F)(F)C(F)(F)C(F)(F)C(F)(F)C(F)(F)C(F)(F)F)C=C1	Tris[4-(3,3,4,4,5,5,6,6,7,7,8,8,8-tridecafluorooctyl)phenyl]phosphine	219985-31-6	0.324	-68.8622	0.333867	0.666133	inact.	reliable	0.328435	0.671565	inact.	reliable	OTHER_PFAS	Side-chain aromatics	Others	Inactive	reliable	-103.06	44.1716	-29.4442	Inactive	Inactive	FC(C(C(C(C(C(F)(F)F)(F)F)(F)F)(F)F)(F)F)(CCc1ccc(cc1)P(c1ccc(cc1)CCC(C(C(C(C(C(F)(F)F)(F)F)(F)F)(F)F)(F)F)(F)F)c1ccc(cc1)CCC(C(C(C(C(C(F)(F)F)(F)F)(F)F)(F)F)(F)F)(F)F)F	9	9
DTXSID20895339	FC(F)(F)C(F)(F)C=CC(F)(F)C(F)(F)C(F)(F)C(F)(F)C(F)(F)F	1,1,1,2,2,5,5,6,6,7,7,8,8,9,9,9-Hexadecafluoronon-3-ene	935477-04-6	-7.778	-32.306	0.296709	0.703291	inact.	reliable	0.2083	0.7917	inact.	reliable	OTHER_PFAS	Other aliphatics	FT	Inactive	reliable	-26.5411	-32.3633	-29.4522	Inactive	Inactive	FC(C(C=CC(C(C(C(C(F)(F)F)(F)F)(F)F)(F)F)(F)F)(F)F)(F)F	3	4
DTXSID90455222	FC(F)(F)C(F)(F)C(F)(F)C(F)(F)C(F)(F)C(F)(F)CC=C	4,4,5,5,6,6,7,7,8,8,9,9,9-tridecafluoro-1-nonene	80793-18-6	-7.505	-33.5018	0.293506	0.706494	inact.	reliable	0.2083	0.7917	inact.	reliable	OTHER_PFAS	Other aliphatics	Others	Inactive	reliable	-29.1195	-29.8598	-29.4896	Inactive	Inactive	C=CCC(C(C(C(C(C(F)(F)F)(F)F)(F)F)(F)F)(F)F)(F)F	3	9
DTXSID40895659	CCOC(=O)C(=C)C(F)(F)C(F)(F)C(F)(F)C(F)(F)F	Ethyl 3,3,4,4,5,5,6,6,6-nonafluoro-2-methylidenehexanoate	117374-41-1	-7.68	-31.9408	0.296709	0.703291	inact.	reliable	0.2083	0.7917	inact.	reliable	OTHER_PFAS	Other aliphatics	Ether based substances	Inactive	reliable	-27.4667	-33.1279	-30.2973	Inactive	Inactive	CCOC(=O)C(=C)C(C(C(C(F)(F)F)(F)F)(F)F)(F)F	7	4
DTXSID20895253	FC(F)(F)C(F)(F)C(F)(F)CC1=CC=CC=C1	(2,2,3,3,4,4,4-Heptafluorobutyl)benzene	81664-99-5	-8.486	-29.0608	0.401464	0.598536	inact.	reliable	0.2083	0.7917	inact.	reliable	OTHER_PFAS	Side-chain aromatics	Others	Inactive	reliable	-19.8545	-39.1576	-29.506	Inactive	Inactive	FC(C(C(F)(F)F)(F)F)(Cc1ccccc1)F	0	5
DTXSID00895913	CCN(CC)C(=O)C(F)(F)C(F)(F)C(F)(F)C(F)(F)F	N,N-Diethyl-2,2,3,3,4,4,5,5,5-nonafluoropentanamide	158018-94-1	-6.932	-36.0262	0.296709	0.703291	inact.	reliable	0.2083	0.7917	inact.	reliable	OTHER_PFAS	Other aliphatics	Amide based substances	Inactive	reliable	-34.5311	-24.5746	-29.5529	Inactive	Inactive	CCN(C(=O)C(C(C(C(F)(F)F)(F)F)(F)F)(F)F)CC	7	4
DTXSID9068243	FC(F)(F)C(F)(F)C(F)(F)C(F)(F)S(=O)(=O)NCC=C	N-Allylperfluorobutanesulfonamide	40630-65-7	-7.343	-34.1582	0.293506	0.706494	inact.	reliable	0.2083	0.7917	inact.	reliable	OTHER_PFAS	Other aliphatics	PASF-based substances	Inactive	reliable	-30.6495	-28.4855	-29.5675	Inactive	Inactive	C=CCNS(=O)(=O)C(C(C(C(F)(F)F)(F)F)(F)F)(F)F	9	0
DTXSID90379272	OC(=O)C(CCCC(F)(F)C(F)(F)C(F)(F)F)C(O)=O	2-(4,4,5,5,6,6,6-heptafluorohexyl)propanedioic Acid	244022-64-8	-7.676	-32.6232	0.296709	0.703291	inact.	reliable	0.2083	0.7917	inact.	reliable	OTHER_PFAS	Other aliphatics	Others	Inactive	reliable	-27.5045	-31.6992	-29.6019	Inactive	Inactive	OC(=O)C(C(=O)O)CCCC(C(C(F)(F)F)(F)F)(F)F	7	4
DTXSID40607395	OCCC(F)(F)C(F)(F)C(F)(F)C(F)(F)C(F)(F)C(F)F	3,3,4,4,5,5,6,6,7,7,8,8-Dodecafluorooctan-1-ol	800382-22-3	-8.321	-29.7105	0.296709	0.703291	inact.	reliable	0.2083	0.7917	inact.	reliable	OTHER_PFAS	Other aliphatics	Alcohol based substances	Inactive	reliable	-21.4128	-37.7973	-29.6051	Inactive	Inactive	OCCC(C(C(C(C(C(F)F)(F)F)(F)F)(F)F)(F)F)(F)F	3	0
DTXSID10525032	COC(=O)CC(O)(O)C(F)(F)C(F)(F)C(F)(F)C(F)F	Methyl 4,4,5,5,6,6,7,7-octafluoro-3,3-dihydroxyheptanoate	89129-74-8	-7.758	-32.2444	0.296709	0.703291	inact.	reliable	0.2083	0.7917	inact.	reliable	OTHER_PFAS	Other aliphatics	Ether based substances	Inactive	reliable	-26.73	-32.4923	-29.6112	Inactive	Inactive	COC(=O)CC(C(C(C(C(F)F)(F)F)(F)F)(F)F)(O)O	3	0
DTXSID50895923	FC(F)(F)C(F)(F)C(F)(F)C(F)(F)C(F)(F)COS(=O)(=O)C(F)(F)F	2,2,3,3,4,4,5,5,6,6,6-Undecafluorohexyl trifluoromethanesulfonate	168632-11-9	-7.22	-34.6621	0.296709	0.703291	inact.	reliable	0.2083	0.7917	inact.	reliable	OTHER_PFAS	Other aliphatics	PASF-based substances	Inactive	reliable	-31.8111	-27.4306	-29.6208	Inactive	Inactive	FC(C(C(C(C(F)(F)F)(F)F)(F)F)(F)F)(COS(=O)(=O)C(F)(F)F)F	3	9
DTXSID60603314	CC(=C)C(=O)OC(F)(F)C(F)(F)C(F)(F)C(F)(F)C(F)(F)F	Undecafluoropentyl 2-methylprop-2-enoate	89004-77-3	-7.096	-35.2067	0.296709	0.703291	inact.	reliable	0.328435	0.671565	inact.	reliable	OTHER_PFAS	Other aliphatics	Ether based substances	Inactive	reliable	-32.9823	-26.2904	-29.6363	Inactive	Inactive	O=C(C(=C)C)OC(C(C(C(C(F)(F)F)(F)F)(F)F)(F)F)(F)F	3	8
DTXSID00880541	FC(F)(F)C(F)(F)C(F)(F)C(F)(F)C(F)(F)C(F)(F)CCCl	3,3,4,4,5,5,6,6,7,7,8,8,8-Tridecafluorooctyl chloride	64018-25-3	-7.706	-32.4345	0.393877	0.606123	inact.	reliable	0.2083	0.7917	inact.	reliable	OTHER_PFAS	Other aliphatics	Others	Inactive	reliable	-27.2211	-32.0943	-29.6577	Inactive	Inactive	ClCCC(C(C(C(C(C(F)(F)F)(F)F)(F)F)(F)F)(F)F)(F)F	3	9
DTXSID00563029	COC(F)(F)C(F)(F)C(F)(F)C(F)(F)C(F)(F)C(F)(F)OC	1,1,2,2,3,3,4,4,5,5,6,6-Dodecafluoro-1,6-dimethoxyhexane	132182-96-8	-7.318	-34.1735	0.296709	0.703291	inact.	reliable	0.2083	0.7917	inact.	reliable	OTHER_PFAS	Other aliphatics	Ether based substances	Inactive	reliable	-30.8856	-28.4535	-29.6695	Inactive	Inactive	COC(C(C(C(C(C(OC)(F)F)(F)F)(F)F)(F)F)(F)F)(F)F	0	2
DTXSID2047565	FC(F)(F)C(F)(F)C(F)(F)C(F)(F)C(F)(F)C(F)(F)CCI	1H,1H,2H,2H-Perfluorooctyl iodide	2043-57-4	-7.847	-31.7775	0.508152	0.491848	inact.	reliable	0.328435	0.671565	inact.	reliable	COMMERICIAL_IMPORTANT	Fluorotelomer PFAA precursors	n:2 FTIs	Inactive	reliable	-25.8895	-33.4698	-29.6797	Inactive	Inactive	ICCC(C(C(C(C(C(F)(F)F)(F)F)(F)F)(F)F)(F)F)(F)F	3	9
DTXSID20896588	OC(=O)C(F)(F)C(F)(C(F)(F)C(F)(F)F)C(F)(F)C(F)(F)C(F)(F)F	2,2,3,4,4,5,5,6,6,6-Decafluoro-3-(pentafluoroethyl)hexanoic acid	1882109-78-5	-7.507	-33.3021	0.296709	0.703291	inact.	reliable	0.2083	0.7917	inact.	reliable	OTHER_PFAS	PFAAs	PFCAs	Inactive	reliable	-29.1006	-30.2779	-29.6892	Inactive	Inactive	OC(=O)C(C(C(C(F)(F)F)(F)F)(C(C(C(F)(F)F)(F)F)(F)F)F)(F)F	3	4
DTXSID20896326	NC1=CC=CC=C1C(F)(C(F)(F)F)C(F)(F)F	2-(1,1,1,2,3,3,3-Heptafluoropropan-2-yl)aniline	2396-15-8	-8.807	-27.4357	0.296709	0.703291	inact.	reliable	0.2083	0.7917	inact.	reliable	OTHER_PFAS	Side-chain aromatics	Others	Inactive	reliable	-16.8228	-42.5599	-29.6914	Inactive	Inactive	Nc1ccccc1C(C(F)(F)F)(C(F)(F)F)F	0	9
DTXSID10897302	[Pr+3].[2H]C([2H])([2H])C(C(=O)\C=C(/[O-])C(F)(F)C(F)(F)C(F)(F)F)(C([2H])([2H])[2H])C([2H])([2H])[2H].[2H]C([2H])([2H])C(C(=O)\C=C(/[O-])C(F)(F)C(F)(F)C(F)(F)F)(C([2H])([2H])[2H])C([2H])([2H])[2H].[2H]C([2H])([2H])C(C(=O)\C=C(/[O-])C(F)(F)C(F)(F)C(F)(F)F)(C([2H])([2H])[2H])C([2H])([2H])[2H]	Praseodymium, tris[6,6,7,7,8,8,8-heptafluoro-2,2-di(methyl-d3)-3,5-octanedion-1,1,1-d3-ato-O,O']- (9CI)	42942-19-8	-7.182	-34.7624	0.337299	0.662701	inact.	reliable	0.493895	0.506105	inact.	reliable	OTHER_PFAS	Others	Others	Inactive	reliable	-32.17	-27.2206	-29.6953	Inactive	Inactive	OC(=CC(=O)C(C([2H])([2H])[2H])(C([2H])([2H])[2H])C([2H])([2H])[2H])C(C(C(F)(F)F)(F)F)(F)F	7	4
DTXSID50881341	FC(F)(F)OC(F)(F)C(F)(F)C(F)(F)C(F)(F)C(F)(F)C(F)(F)C(F)(F)F	Heptane, 1,1,1,2,2,3,3,4,4,5,5,6,6,7,7-pentadecafluoro-7-(trifluoromethoxy)-	133881-46-6	-7.446	-33.5616	0.296709	0.703291	inact.	reliable	0.2083	0.7917	inact.	reliable	OTHER_PFAS	Other aliphatics	Ether based substances	Inactive	reliable	-29.6767	-29.7346	-29.7056	Inactive	Inactive	FC(OC(C(C(C(C(C(C(F)(F)F)(F)F)(F)F)(F)F)(F)F)(F)F)(F)F)(F)F	3	8
DTXSID30573459	COC(=O)CC(F)(F)C(F)(F)C(F)(F)C(F)(F)C(F)(F)C(F)(F)F	Methyl 3,3,4,4,5,5,6,6,7,7,8,8,8-tridecafluorooctanoate	70887-85-3	-7.312	-34.3561	0.296709	0.703291	inact.	reliable	0.2083	0.7917	inact.	reliable	OTHER_PFAS	Other aliphatics	PACF-based substances	Inactive	reliable	-30.9423	-28.0712	-29.5067	Inactive	Inactive	COC(=O)CC(C(C(C(C(C(F)(F)F)(F)F)(F)F)(F)F)(F)F)(F)F	3	9
DTXSID60346052	FC(F)(F)C(F)(F)C(F)(F)C(F)(F)C(F)(F)C(F)(F)C=CI	3,3,4,4,5,5,6,6,7,7,8,8,8-Tridecafluoro-1-iodooct-1-ene	150223-14-6	-7.835	-32.2998	0.293506	0.706494	inact.	reliable	0.328435	0.671565	inact.	reliable	OTHER_PFAS	Other aliphatics	FTI	Inactive	reliable	-26.0028	-32.3763	-29.1896	Inactive	Inactive	IC=CC(C(C(C(C(C(F)(F)F)(F)F)(F)F)(F)F)(F)F)(F)F	3	8
DTXSID40892547	CN(C)CCCN(CCC(O)=O)S(=O)(=O)C(F)(F)C(F)(F)C(F)(F)C(F)(F)C(F)(F)C(F)(F)C(F)(F)F	N-[3-(Dimethylamino)propyl]-N-[(pentadecafluoroheptyl)sulfonyl]-beta-alanine	1432486-91-3	-3.155	-52.3509	0.296709	0.703291	inact.	reliable	0.344263	0.655737	inact.	reliable	OTHER_PFAS	Other aliphatics	PASF-based substances	Inactive	reliable	-70.2028	9.60317	-30.2998	Inactive	Inactive	CN(CCCN(S(=O)(=O)C(C(C(C(C(C(C(F)(F)F)(F)F)(F)F)(F)F)(F)F)(F)F)(F)F)CCC(=O)O)C	0	7
DTXSID00895413	FC(F)(F)C(F)(F)C(F)(F)COCC(F)(F)C(F)(F)C(F)(F)F	1,1,1,2,2,3,3-Heptafluoro-4-(2,2,3,3,4,4,4-heptafluorobutoxy)butane	647-91-6	-7.663	-31.9964	0.296709	0.703291	inact.	reliable	0.2083	0.7917	inact.	reliable	OTHER_PFAS	Other aliphatics	Ether based substances	Inactive	reliable	-27.6273	-33.0115	-30.3194	Inactive	Inactive	FC(C(C(F)(F)F)(F)F)(COCC(C(C(F)(F)F)(F)F)(F)F)F	3	4
DTXSID50452833	FC(F)(F)C(F)(F)C(F)(F)C(=O)OOC(=O)C(F)(F)C(F)(F)C(F)(F)F	bis(heptafluorobutyryl)peroxide	336-64-1	-6.976	-34.4629	0.293506	0.706494	inact.	reliable	0.2083	0.7917	inact.	reliable	OTHER_PFAS	Other aliphatics	PACF-based substances	Inactive	reliable	-34.1156	-27.8476	-30.9816	Inactive	Inactive	O=C(C(C(C(F)(F)F)(F)F)(F)F)OOC(=O)C(C(C(F)(F)F)(F)F)(F)F	7	4
DTXSID60896360	FC(F)(F)C(F)(C1=CC=CN=C1Cl)C(F)(F)F	2-Chloro-3-(1,1,1,2,3,3,3-heptafluoropropan-2-yl)pyridine	1816284-43-1	-8.339	-28.2978	0.337299	0.662701	inact.	reliable	0.2083	0.7917	inact.	reliable	OTHER_PFAS	Side-chain aromatics	Others	Inactive	reliable	-21.2428	-40.755	-30.9989	Inactive	Inactive	FC(C(F)(F)F)(C(F)(F)F)c1cccnc1Cl	0	9
DTXSID50895701	FC(F)(F)C(F)(F)C(F)(F)C(F)(F)C(F)(F)COC(=O)C=C	2,2,3,3,4,4,5,5,6,6,6-Undecafluorohexyl prop-2-enoate	376-56-7	-7.194	-33.4594	0.700552	0.299448	act.	reliable	0.2083	0.7917	inact.	reliable	OTHER_PFAS	Other aliphatics	Ether based substances	Inactive	reliable	-32.0567	-29.9486	-31.0026	Inactive	Inactive	C=CC(=O)OCC(C(C(C(C(F)(F)F)(F)F)(F)F)(F)F)(F)F	3	9
DTXSID1068772	FC(F)(F)C(F)(F)C(F)(F)C(F)(F)CCOC(=O)C=C	2-(Perfluorobutyl)ethyl acrylate	52591-27-2	-7.315	-32.9069	0.835248	0.164752	act.	reliable	0.629811	0.370189	act.	reliable	COMMERICIAL_IMPORTANT	Fluorotelomer PFAA precursors	n:2 FTACs	Inactive	reliable	-30.9139	-31.1053	-31.0096	Inactive	Inactive	C=CC(=O)OCCC(C(C(C(F)(F)F)(F)F)(F)F)(F)F	7	5
DTXSID5059793	OCC(F)(F)C(F)(F)C(F)(F)C(F)(F)C(F)(F)C(F)(F)C(F)(F)F	7:1 Fluorotelomer alcohol	307-30-2	-8.169	-29.0502	0.296709	0.703291	inact.	reliable	0.2083	0.7917	inact.	reliable	COMMERICIAL_IMPORTANT	Fluorotelomer PFAA precursors	n:1 FTOHs	Inactive	reliable	-22.8484	-39.1798	-31.0141	Inactive	Inactive	OCC(C(C(C(C(C(C(F)(F)F)(F)F)(F)F)(F)F)(F)F)(F)F)(F)F	3	9
DTXSID80826629	CCCC[NH+]1CN(C)C=C1.[O-]S(=O)(=O)OCC(F)(F)C(F)(F)C(F)(F)C(F)F	1-Butyl-3-methyl-2,3-dihydro-1H-imidazol-1-ium 2,2,3,3,4,4,5,5-octafluoropentyl sulfate	868850-24-2	-7.284	-33.0249	0.296709	0.703291	inact.	reliable	0.328435	0.671565	inact.	reliable	OTHER_PFAS	Other aliphatics	Others	Inactive	reliable	-31.2067	-30.8582	-31.0325	Inactive	Inactive	CCCCN1C=CN(C1)C	0	2
DTXSID10539699	NC1=CC=CC2=C1C(F)(F)C(F)(F)C2(F)F	1,1,2,2,3,3-Hexafluoro-2,3-dihydro-1H-inden-4-amine	63002-46-0	-8.206	-28.8369	0.293506	0.706494	inact.	reliable	0.2083	0.7917	inact.	reliable	OTHER_PFAS	Side-chain aromatics	Others	Inactive	reliable	-22.4989	-39.6263	-31.0626	Inactive	Inactive	Nc1cccc2c1C(F)(F)C(C2(F)F)(F)F	8	0
DTXSID90190949	FC(F)(I)C(F)(F)C(F)(F)C(F)(F)C(F)(F)C(F)(F)I	1,6-Diiodoperfluorohexane	375-80-4	-7.71	-31.0675	0.296709	0.703291	inact.	reliable	0.2083	0.7917	inact.	reliable	OTHER_PFAS	Other aliphatics	Others	Inactive	reliable	-27.1834	-34.9563	-31.0698	Inactive	Inactive	FC(C(C(I)(F)F)(F)F)(C(C(C(I)(F)F)(F)F)(F)F)F	0	2
DTXSID80896024	FC(F)(F)C(F)(F)C(F)(F)C1=CNC(=S)NC1=O	5-(Heptafluoropropyl)-2-sulfanylidene-2,3-dihydropyrimidin-4(1H)-one	145663-11-2	-7.466	-32.0956	0.296709	0.703291	inact.	reliable	0.344263	0.655737	inact.	reliable	OTHER_PFAS	Side-chain aromatics	Others	Inactive	reliable	-29.4878	-32.8038	-31.1458	Inactive	Inactive	O=c1[nH]c(=S)[nH]cc1C(C(C(F)(F)F)(F)F)(F)F	6	4
DTXSID80458500	CS(=O)CCC(F)(F)C(F)(F)C(F)(F)C(F)(F)F	1,1,1,2,2,3,3,4,4-Nonafluoro-6-(methanesulfinyl)hexane	357604-65-0	-7.9	-30.1375	0.447272	0.552728	inact.	reliable	0.2083	0.7917	inact.	reliable	OTHER_PFAS	Other aliphatics	Others	Inactive	reliable	-25.3889	-36.9034	-31.1461	Inactive	Inactive	FC(C(C(C(F)(F)F)(F)F)(F)F)(CC[S+](C)[O-])F	3	4
DTXSID10896653	[Na+].[O-]C(=O)C(F)(C(F)(F)C(F)(F)F)C(F)(F)C(F)(F)C(F)(F)C(F)(F)F	Sodium 2,3,3,4,4,5,5,6,6,6-decafluoro-2-(pentafluoroethyl)hexanoate	1195164-59-0	-6.938	-34.4747	0.296709	0.703291	inact.	reliable	0.2083	0.7917	inact.	reliable	OTHER_PFAS	PFAAs	PFCAs	Inactive	reliable	-34.4745	-27.8229	-31.1487	Inactive	Inactive	OC(=O)C(C(C(C(C(F)(F)F)(F)F)(F)F)(F)F)(C(C(F)(F)F)(F)F)F	3	8
DTXSID80758653	OC(CBr)(C(F)(F)C(F)(F)F)C(F)(F)C(F)(F)C(F)(F)F	3-(Bromomethyl)-1,1,1,2,2,4,4,5,5,6,6,6-dodecafluorohexan-3-ol	93417-72-2	-7.403	-32.3507	0.296709	0.703291	inact.	reliable	0.2083	0.7917	inact.	reliable	OTHER_PFAS	Other aliphatics	Others	Inactive	reliable	-30.0828	-32.2698	-31.1763	Inactive	Inactive	BrCC(C(C(F)(F)F)(F)F)(C(C(C(F)(F)F)(F)F)(F)F)O	3	4
DTXSID10706485	FC(=C(F)C(F)(F)C(F)(F)C(F)(F)F)C(F)(F)C(F)(F)C(F)(F)F	1,1,1,2,2,3,3,4,5,6,6,7,7,8,8,8-Hexadecafluorooct-4-ene	35844-81-6	-7.71	-30.9637	0.296709	0.703291	inact.	reliable	0.2083	0.7917	inact.	reliable	OTHER_PFAS	Non-PFAA perfluoroalkyls	PFAenes	Inactive	reliable	-27.1834	-35.1736	-31.1785	Inactive	Inactive	FC(=C(C(C(C(F)(F)F)(F)F)(F)F)F)C(C(C(F)(F)F)(F)F)(F)F	3	4
DTXSID90896575	OC(=O)C(F)(C(F)(F)C(F)(F)F)C(F)(F)C(F)(C(F)(F)F)C(F)(F)F	2,3,3,4,5,5,5-Heptafluoro-2-(pentafluoroethyl)-4-(trifluoromethyl)pentanoic acid	1882109-65-0	-7.032	-33.9949	0.296709	0.703291	inact.	reliable	0.2083	0.7917	inact.	reliable	OTHER_PFAS	PFAAs	PFCAs	Inactive	reliable	-33.5867	-28.8274	-31.2071	Inactive	Inactive	OC(=O)C(C(C(C(F)(F)F)(C(F)(F)F)F)(F)F)(C(C(F)(F)F)(F)F)F	3	4
DTXSID1070220	CC(=C)C(=O)OCCC(F)(F)C(F)(F)C(F)(F)C(F)(F)C(F)(F)C(F)(F)C(F)(F)C(F)(F)C(F)(F)C(F)(F)C(F)(F)C(F)(F)C(F)(F)C(F)(F)C(F)(F)C(F)(F)C(F)(F)C(F)(F)F	1,H,1H,2H,2H-perfluoroeicosyl methacrylate	65104-66-7	-2.552	-54.1947	0.333867	0.666133	inact.	reliable	0.2083	0.7917	inact.	reliable	OTHER_PFAS	Fluorotelomer PFAA precursors	n:2 FTMACs	Inactive	reliable	-75.8978	13.4634	-31.2172	Inactive	Inactive	CC(=C)C(=O)OCCC(C(C(C(C(C(C(C(C(C(C(C(C(C(C(C(C(C(F)(F)F)(F)F)(F)F)(F)F)(F)F)(F)F)(F)F)(F)F)(F)F)(F)F)(F)F)(F)F)(F)F)(F)F)(F)F)(F)F)(F)F)(F)F	7	5
DTXSID90794305	NNC(O)C(F)(F)C(F)(F)C(F)(F)C(F)(F)C(F)(F)C(F)(F)F	2,2,3,3,4,4,5,5,6,6,7,7,7-Tridecafluoro-1-hydrazinylheptan-1-ol	64739-15-7	-8.213	-28.6253	0.296709	0.703291	inact.	reliable	0.2083	0.7917	inact.	reliable	OTHER_PFAS	Other aliphatics	Others	Inactive	reliable	-22.4328	-40.0693	-31.2511	Inactive	Inactive	NNC(C(C(C(C(C(C(F)(F)F)(F)F)(F)F)(F)F)(F)F)(F)F)O	3	8
DTXSID50844613	OC(=O)CCOC(F)(F)C(F)(F)C(F)(F)C(F)(F)F	3-(Nonafluorobutoxy)propanoic acid	919005-48-4	-7.681	-30.9962	0.293506	0.706494	inact.	reliable	0.2083	0.7917	inact.	reliable	OTHER_PFAS	Other aliphatics	Ether based substances	Inactive	reliable	-27.4573	-35.1056	-31.2814	Inactive	Inactive	OC(=O)CCOC(C(C(C(F)(F)F)(F)F)(F)F)(F)F	7	4
DTXSID6071374	CNS(=O)(=O)C(F)(F)C(F)(F)C(F)(F)C(F)(F)C(F)(F)F	1-Pentanesulfonamide, 1,1,2,2,3,3,4,4,5,5,5-undecafluoro-N-methyl-	68298-13-5	-7.337	-32.5373	0.296709	0.703291	inact.	reliable	0.328435	0.671565	inact.	reliable	OTHER_PFAS	FASA based PFAA precursors	N-Alkyl FASAs	Inactive	reliable	-30.7061	-31.8791	-31.2926	Inactive	Inactive	CNS(=O)(=O)C(C(C(C(C(F)(F)F)(F)F)(F)F)(F)F)(F)F	3	8
DTXSID90511175	FC(C(F)(F)C(F)(F)C(F)(F)C(F)(F)C(F)S(F)(=O)=O)S(F)(=O)=O	1,2,2,3,3,4,4,5,5,6-Decafluorohexane-1,6-disulfonyl difluoride	84933-50-6	-7.113	-33.5444	0.293506	0.706494	inact.	reliable	0.2083	0.7917	inact.	reliable	OTHER_PFAS	Other aliphatics	Others	Inactive	reliable	-32.8217	-29.7706	-31.2961	Inactive	Inactive	FC(C(C(C(C(C(S(=O)(=O)F)F)(F)F)(F)F)(F)F)(F)F)S(=O)(=O)F	3	0
DTXSID50880233	FC(F)(F)C(F)(F)C(F)(F)C(F)(F)C(F)(F)C(F)(I)C(F)(F)F	Pentadecafluoro-2-iodoheptane	24394-25-0	-7.536	-31.6314	0.296709	0.703291	inact.	reliable	0.328435	0.671565	inact.	reliable	OTHER_PFAS	Perfluoro PFAA precursors	PFAIs	Inactive	reliable	-28.8267	-33.7757	-31.3012	Inactive	Inactive	FC(C(C(C(C(C(C(F)(F)F)(I)F)(F)F)(F)F)(F)F)(F)F)(F)F	3	8
DTXSID10215385	FC(F)C(F)(F)C(F)(F)C(F)(F)COC(C(F)(F)F)C(F)(F)F	2,2,3,3,4,4,5,5-Octafluoropentyl-1',1',2',3',3',3'-hexafluoropropyl ether	65064-81-5	-7.357	-32.4285	0.337299	0.662701	inact.	reliable	0.328435	0.671565	inact.	reliable	OTHER_PFAS	Other aliphatics	Ether based substances	Inactive	reliable	-30.5173	-32.1069	-31.3121	Inactive	Inactive	FC(C(C(C(COC(C(F)(F)F)C(F)(F)F)(F)F)(F)F)(F)F)F	3	0
DTXSID70477407	FC(F)(F)C(F)(F)C(F)(F)C(F)(F)C(F)(F)C(F)(F)C1=NC(=S)NN1	CTK0E6263	162466-06-0	-6.834	-34.7095	0.296709	0.703291	inact.	reliable	0.344263	0.655737	inact.	reliable	OTHER_PFAS	Side-chain aromatics	Others	Inactive	reliable	-35.4567	-27.3313	-31.394	Inactive	Inactive	S=c1[nH][nH]c(n1)C(C(C(C(C(C(F)(F)F)(F)F)(F)F)(F)F)(F)F)(F)F	6	4
DTXSID70477447	FC(F)(F)C(F)(F)C(F)(F)C(F)(F)C(F)(F)C(F)(F)C1(F)OC1(F)F	Oxirane, trifluoro(tridecafluorohexyl)-	87375-53-9	-7.444	-31.9512	0.293506	0.706494	inact.	reliable	0.328435	0.671565	inact.	reliable	OTHER_PFAS	Other aliphatics, cyclic	Others, cyclic	Inactive	reliable	-29.6956	-33.1062	-31.4009	Inactive	Inactive	FC(C(C(C(C(C(C1(F)OC1(F)F)(F)F)(F)F)(F)F)(F)F)(F)F)(F)F	3	8
DTXSID70896598	OC(=O)C(F)(F)C(F)(F)C(F)(F)C(C(F)(F)F)(C(F)(F)F)C(F)(F)F	2,2,3,3,4,4,6,6,6-Nonafluoro-5,5-bis(trifluoromethyl)hexanoic acid	1144512-34-4	-7.563	-31.3858	0.296709	0.703291	inact.	reliable	0.813959	0.186041	act.	reliable	OTHER_PFAS	PFAAs	PFCAs	Inactive	reliable	-28.5717	-34.2899	-31.4308	Inactive	Inactive	OC(=O)C(C(C(C(C(F)(F)F)(C(F)(F)F)C(F)(F)F)(F)F)(F)F)(F)F	0	2
DTXSID00344572	CN(C(=O)C(F)(F)C(F)(F)C(F)(F)F)C(=O)C(F)(F)C(F)(F)C(F)(F)F	N-Methyl-bis-heptafluorobutyramide	73980-71-9	-7.12	-33.3688	0.296709	0.703291	inact.	reliable	0.2083	0.7917	inact.	reliable	OTHER_PFAS	Other aliphatics	Amide based substances	Inactive	reliable	-32.7556	-30.1382	-31.4469	Inactive	Inactive	CN(C(=O)C(C(C(F)(F)F)(F)F)(F)F)C(=O)C(C(C(F)(F)F)(F)F)(F)F	7	4
DTXSID20892065	FC(F)(F)C(F)(F)OC(F)(F)C(F)(F)C(F)(F)OC(F)(F)C(F)(F)C(F)(F)F	Perfluoroethoxy-3-propoxypropane	1464062-44-9	-6.601	-35.689	0.293506	0.706494	inact.	reliable	0.2083	0.7917	inact.	reliable	OTHER_PFAS	Other aliphatics	Ether based substances	Inactive	reliable	-37.6573	-25.2806	-31.4689	Inactive	Inactive	FC(C(C(OC(C(F)(F)F)(F)F)(F)F)(F)F)(OC(C(C(F)(F)F)(F)F)(F)F)F	4	3
DTXSID20767880	FC(F)(F)C(F)(F)C(F)(F)COC(=O)C(=C)C#N	2,2,3,3,4,4,4-Heptafluorobutyl 2-cyanoprop-2-enoate	130192-28-8	-7.571	-31.3127	0.296709	0.703291	inact.	reliable	0.2083	0.7917	inact.	reliable	OTHER_PFAS	Other aliphatics	Ether based substances	Inactive	reliable	-28.4961	-34.4429	-31.4695	Inactive	Inactive	N#CC(=C)C(=O)OCC(C(C(F)(F)F)(F)F)(F)F	7	4
DTXSID30761218	FC(I)=C(F)C(F)(F)C(F)(F)C(F)(F)C(F)(F)C(F)(F)F	1,2,3,3,4,4,5,5,6,6,7,7,7-Tridecafluoro-1-iodohept-1-ene	102682-83-7	-7.502	-31.6121	0.296709	0.703291	inact.	reliable	0.372274	0.627726	inact.	reliable	OTHER_PFAS	Other aliphatics	Others	Inactive	reliable	-29.1478	-33.8161	-31.482	Inactive	Inactive	FC(=C(C(C(C(C(C(F)(F)F)(F)F)(F)F)(F)F)(F)F)F)I	3	8
DTXSID10568808	OS(=O)(=O)C(F)(F)C(F)(F)C(F)(F)C(F)(F)S(Cl)(=O)=O	4-(Chlorosulfonyl)-1,1,2,2,3,3,4,4-octafluorobutane-1-sulfonic acid	709605-80-1	-6.613	-35.6146	0.296709	0.703291	inact.	reliable	0.2083	0.7917	inact.	reliable	OTHER_PFAS	Other aliphatics	PASF-based substances	Inactive	reliable	-37.5439	-25.4364	-31.4901	Inactive	Inactive	FC(C(C(C(S(=O)(=O)Cl)(F)F)(F)F)(F)F)(S(=O)(=O)O)F	0	2
DTXSID40896606	CC(=C)C(=O)OC(C(F)(F)F)(C(F)(F)F)C(F)(F)C(F)(F)F	1,1,1,3,3,4,4,4-Octafluoro-2-(trifluoromethyl)butan-2-yl 2-methylprop-2-enoate	101061-05-6	-7.615	-31.5952	0.296709	0.703291	inact.	reliable	0.2083	0.7917	inact.	reliable	OTHER_PFAS	Other aliphatics	Ether based substances	Inactive	reliable	-28.0806	-33.8515	-30.966	Inactive	Inactive	O=C(C(=C)C)OC(C(C(F)(F)F)(F)F)(C(F)(F)F)C(F)(F)F	7	4
DTXSID60382137	FC(F)C(F)(F)C(F)(F)C(F)(F)COC(=O)C(F)=C	1H,1H,5H-perfluoropentyl 2-fluoroacrylate	87910-92-7	-7.491	-32.1551	0.296709	0.703291	inact.	reliable	0.344263	0.655737	inact.	reliable	OTHER_PFAS	Other aliphatics	Ether based substances	Inactive	reliable	-29.2517	-32.6793	-30.9655	Inactive	Inactive	FC(=C)C(=O)OCC(C(C(C(F)F)(F)F)(F)F)(F)F	3	0
DTXSID80757262	FC(F)(F)CCC(F)(F)C(F)(F)C(F)(F)OC(=O)C=C	1,1,2,2,3,3,6,6,6-Nonafluorohexyl prop-2-enoate	91528-57-3	-7.007	-34.3596	0.296709	0.703291	inact.	reliable	0.328435	0.671565	inact.	reliable	OTHER_PFAS	Other aliphatics	Ether based substances	Inactive	reliable	-33.8228	-28.0639	-30.9433	Inactive	Inactive	C=CC(=O)OC(C(C(CCC(F)(F)F)(F)F)(F)F)(F)F	0	2
DTXSID30566780	FC(F)(C#N)C(F)(F)C(F)(F)C(F)(F)C(F)(F)C(F)(F)C#N	Dodecafluorooctanedinitrile	3885-85-6	-7.538	-31.9671	0.293506	0.706494	inact.	reliable	0.2083	0.7917	inact.	reliable	OTHER_PFAS	Other aliphatics	Nitrile based substances	Inactive	reliable	-28.8078	-33.0729	-30.9403	Inactive	Inactive	N#CC(C(C(C(C(C(C#N)(F)F)(F)F)(F)F)(F)F)(F)F)(F)F	3	4
DTXSID80377686	COC(=O)C(F)(F)OC(F)(F)C(F)(F)OC(F)(F)C(F)(F)C(F)(F)C(F)(F)F	Methyl difluoro[1,1,2,2-tetrafluoro-2-(nonafluorobutoxy)ethoxy]acetate	129301-40-2	-6.227	-38.4739	0.293506	0.706494	inact.	reliable	0.2083	0.7917	inact.	reliable	OTHER_PFAS	Other aliphatics	Ether and PACF-based substances	Inactive	reliable	-41.1895	-19.4501	-30.3198	Inactive	Inactive	COC(=O)C(OC(C(OC(C(C(C(F)(F)F)(F)F)(F)F)(F)F)(F)F)(F)F)(F)F	4	3
DTXSID50378443	CCCCCCC(F)(F)C(F)(F)Br	1-bromo-1,1,2,2-tetrafluorooctane	231630-92-5	-7.412	-33.0987	0.331851	0.668149	inact.	reliable	0.2083	0.7917	inact.	reliable	OTHER_PFAS	Other aliphatics	Others	Inactive	reliable	-29.9978	-30.7037	-30.3508	Inactive	Inactive	CCCCCCC(C(Br)(F)F)(F)F	2	2
DTXSID90382600	FC(F)(F)C(F)(F)C(F)(F)C(F)(F)C(F)(F)C(F)(F)CCBr	1-bromo-1h,1h,2h,2h-perfluorooctane	161583-34-2	-7.693	-31.83	0.296709	0.703291	inact.	reliable	0.2083	0.7917	inact.	reliable	OTHER_PFAS	Other aliphatics	FTBr	Inactive	reliable	-27.3439	-33.3599	-30.3519	Inactive	Inactive	BrCCC(C(C(C(C(C(F)(F)F)(F)F)(F)F)(F)F)(F)F)(F)F	3	9
DTXSID40895477	FC(F)(F)C(F)(F)C(F)(F)C(C=CC=C)(C(F)(F)F)C(F)(F)F	6,6,7,7,8,8,8-Heptafluoro-5,5-bis(trifluoromethyl)octa-1,3-diene	1429188-77-1	-8.013	-30.3861	0.393877	0.606123	inact.	reliable	0.2083	0.7917	inact.	reliable	OTHER_PFAS	Other aliphatics	Others	Inactive	reliable	-24.3217	-36.3829	-30.3523	Inactive	Inactive	C=CC=CC(C(C(C(F)(F)F)(F)F)(F)F)(C(F)(F)F)C(F)(F)F	3	4
DTXSID40699730	FC(F)(F)C(F)(OCCCCBr)C(F)(F)F	1-Bromo-4-[(1,1,1,2,3,3,3-heptafluoropropan-2-yl)oxy]butane	37027-49-9	-7.757	-31.5185	0.296709	0.703291	inact.	reliable	0.2083	0.7917	inact.	reliable	OTHER_PFAS	Other aliphatics	Ether based substances	Inactive	reliable	-26.7395	-34.0121	-30.3758	Inactive	Inactive	BrCCCCOC(C(F)(F)F)(C(F)(F)F)F	0	2
DTXSID40833516	CC(F)(F)C(F)(F)C(F)(F)C(F)(F)C(F)(F)CCN	3,3,4,4,5,5,6,6,7,7-Decafluorooctan-1-amine	860804-22-4	-10.107	-20.8948	0.39777	0.60223	inact.	reliable	0.2083	0.7917	inact.	reliable	OTHER_PFAS	Other aliphatics	Others	Inactive	reliable	-4.54505	-56.2541	-30.3996	Inactive	Inactive	NCCC(C(C(C(C(F)(F)C)(F)F)(F)F)(F)F)(F)F	3	9
DTXSID80896347	FC(F)(F)C(F)(C1=CC=NC(Cl)=C1)C(F)(F)F	2-Chloro-4-(1,1,1,2,3,3,3-heptafluoropropan-2-yl)pyridine	1816286-71-1	-8.366	-28.7377	0.296709	0.703291	inact.	reliable	0.2083	0.7917	inact.	reliable	OTHER_PFAS	Side-chain aromatics	Others	Inactive	reliable	-20.9878	-39.834	-30.4109	Inactive	Inactive	Clc1nccc(c1)C(C(F)(F)F)(C(F)(F)F)F	0	9
DTXSID70850039	FC(F)(F)C(F)(F)C(F)(F)C(F)(F)COCCOC=C	5-[2-(Ethenyloxy)ethoxy]-1,1,1,2,2,3,3,4,4-nonafluoropentane	572911-07-0	-7.18	-34.0775	0.296709	0.703291	inact.	reliable	0.2083	0.7917	inact.	reliable	OTHER_PFAS	Other aliphatics	Ether based substances	Inactive	reliable	-32.1889	-28.6545	-30.4217	Inactive	Inactive	C=COCCOCC(C(C(C(F)(F)F)(F)F)(F)F)(F)F	3	4
DTXSID30399510	OC(=O)C(F)(F)C(F)(F)C(F)(F)C(F)(F)C(F)(F)C(O)=O	Heptanedioic acid, decafluoro-	14919-09-6	-7.25	-33.7539	0.296709	0.703291	inact.	reliable	0.2083	0.7917	inact.	reliable	OTHER_PFAS	Other aliphatics	PACF-based substances	Inactive	reliable	-31.5278	-29.332	-30.4299	Inactive	Inactive	OC(=O)C(C(C(C(C(C(=O)O)(F)F)(F)F)(F)F)(F)F)(F)F	0	2
DTXSID1037303	OC(=O)C(F)(F)C(F)(F)C(F)(F)C(F)(F)C(F)(F)C(F)(F)F	Perfluoroheptanoic acid	375-85-9	-7.842	-31.0619	0.296709	0.703291	inact.	reliable	0.629811	0.370189	act.	reliable	CAL_EPA	PFAAs	PFCAs	Inactive	reliable	-25.9367	-34.968	-30.4524	Inactive	Inactive	OC(=O)C(C(C(C(C(C(F)(F)F)(F)F)(F)F)(F)F)(F)F)(F)F	3	8
DTXSID90893362	[Na+].FC(F)(F)C(F)(F)C(F)(F)C(F)(F)S(=O)(=O)[N-]S(=O)(=O)C(F)(F)F	Perfluoro-N-[(trifluoromethyl)sulfonyl]butanesulfonamide sodium salt	176719-69-0	-6.824	-35.6038	0.296709	0.703291	inact.	reliable	0.2083	0.7917	inact.	reliable	OTHER_PFAS	Other aliphatics	PASF-based substances	Inactive	reliable	-35.5511	-25.459	-30.5051	Inactive	Inactive	FC(C(C(C(F)(F)F)(F)F)(F)F)(S(=O)(=O)NS(=O)(=O)C(F)(F)F)F	9	0
DTXSID40382155	FC(F)(F)C(=O)CC(=O)C(F)(F)C(F)(F)C(F)(F)C(F)(F)F	1,1,1,5,5,6,6,7,7,8,8,8-dodecafluorooctane-2,4-dione	261503-40-6	-7.286	-33.4952	0.393877	0.606123	inact.	reliable	0.2083	0.7917	inact.	reliable	OTHER_PFAS	Other aliphatics	FT	Inactive	reliable	-31.1878	-29.8736	-30.5307	Inactive	Inactive	O=C(C(F)(F)F)CC(=O)C(C(C(C(F)(F)F)(F)F)(F)F)(F)F	7	4
DTXSID0065931	FC(=O)C(F)(F)C(F)(F)C(F)(F)C(F)(F)C(F)(F)C(F)(C(F)(F)F)C(F)(F)F	Octanoyl fluoride, 2,2,3,3,4,4,5,5,6,6,7,8,8,8-tetradecafluoro-7-(trifluoromethyl)-	15742-62-8	-7.552	-32.2948	0.296709	0.703291	inact.	reliable	0.2083	0.7917	inact.	reliable	OTHER_PFAS	Perfluoro PFAA precursors	PAFs	Inactive	reliable	-28.6756	-32.3868	-30.5312	Inactive	Inactive	FC(=O)C(C(C(C(C(C(C(F)(F)F)(C(F)(F)F)F)(F)F)(F)F)(F)F)(F)F)(F)F	3	4
DTXSID90371599	FC(F)(F)C(F)(F)C(F)(F)C(F)(F)C(Br)CBr	5,6-dibromo-1,1,1,2,2,3,3,4,4-nonafluorohexane	236736-19-9	-7.741	-31.3949	0.293506	0.706494	inact.	reliable	0.2083	0.7917	inact.	reliable	OTHER_PFAS	Other aliphatics	Others	Inactive	reliable	-26.8906	-34.2708	-30.5807	Inactive	Inactive	BrCC(C(C(C(C(F)(F)F)(F)F)(F)F)(F)F)Br	3	4
DTXSID30896574	OC(=O)C(F)(C(F)(F)C(F)(F)F)C(F)(C(F)(F)F)C(F)(F)C(F)(F)F	2,3,4,4,5,5,5-Heptafluoro-2-(pentafluoroethyl)-3-(trifluoromethyl)pentanoic acid	1882109-64-9	-7.057	-34.7342	0.296709	0.703291	inact.	reliable	0.2083	0.7917	inact.	reliable	OTHER_PFAS	PFAAs	PFCAs	Inactive	reliable	-33.3506	-27.2796	-30.3151	Inactive	Inactive	OC(=O)C(C(C(F)(F)F)(F)F)(C(C(C(F)(F)F)(F)F)(C(F)(F)F)F)F	3	4
DTXSID90896499	CCCOC(=O)C(F)(OC(F)(F)C(F)(F)C(F)(F)F)C(F)(F)F	Propyl 2,3,3,3-tetrafluoro-2-(heptafluoropropoxy)propanoate	147224-16-6	-6.862	-35.345	0.296709	0.703291	inact.	reliable	0.344263	0.655737	inact.	reliable	OTHER_PFAS	Other aliphatics	Ether and PACF-based substances	Inactive	reliable	-35.1923	-26.0008	-30.5965	Inactive	Inactive	CCCOC(=O)C(C(F)(F)F)(OC(C(C(F)(F)F)(F)F)(F)F)F	4	3
DTXSID00377825	FC(F)(F)C(F)(F)C(F)(F)C(F)(F)C(=O)OC(=O)C(F)(F)C(F)(F)C(F)(F)C(F)(F)F	Perfluoropentanoic anhydride	308-28-1	-6.833	-35.4417	0.296709	0.703291	inact.	reliable	0.2083	0.7917	inact.	reliable	OTHER_PFAS	Other aliphatics	PACF-based substances	Inactive	reliable	-35.4661	-25.7984	-30.6323	Inactive	Inactive	O=C(C(C(C(C(F)(F)F)(F)F)(F)F)(F)F)OC(=O)C(C(C(C(F)(F)F)(F)F)(F)F)(F)F	7	4
DTXSID50418999	CC\C(=C\C(F)(F)C(F)(F)C(F)(F)F)[N+]([O-])=O	NSC108520	1422-67-9	-7.348	-33.0769	0.296709	0.703291	inact.	reliable	0.2083	0.7917	inact.	reliable	OTHER_PFAS	Other aliphatics	Others	Inactive	reliable	-30.6023	-30.7494	-30.6758	Inactive	Inactive	CCC(=CC(C(C(F)(F)F)(F)F)(F)F)[N+](=O)[O-]	7	4
DTXSID50612617	FCC(F)(F)C(F)(F)C(F)(F)C(F)(F)C(F)(F)C(F)(F)C(F)(F)F	1,1,1,2,2,3,3,4,4,5,5,6,6,7,7,8-Hexadecafluorooctane	2070-78-2	-7.47	-32.5184	0.296709	0.703291	inact.	reliable	0.2083	0.7917	inact.	reliable	OTHER_PFAS	Other aliphatics	Others	Inactive	reliable	-29.45	-31.9187	-30.6843	Inactive	Inactive	FCC(C(C(C(C(C(C(F)(F)F)(F)F)(F)F)(F)F)(F)F)(F)F)(F)F	3	9
DTXSID80895734	FC(F)(F)C(F)(F)C(F)(F)C(F)(F)C(F)(F)C(F)(F)C(=O)OC=C	Ethenyl tridecafluoroheptanoate	240408-96-2	-7.434	-32.6498	0.296709	0.703291	inact.	reliable	0.2083	0.7917	inact.	reliable	OTHER_PFAS	Other aliphatics	PACF-based substances	Inactive	reliable	-29.79	-31.6436	-30.7168	Inactive	Inactive	C=COC(=O)C(C(C(C(C(C(F)(F)F)(F)F)(F)F)(F)F)(F)F)(F)F	3	8
DTXSID30243746	N[C@@H](CSC(F)(F)C(F)(F)C(F)F)C(O)=O	S-(1,1,2,2,3,3-Hexafluoropropyl)-L-cysteine	98640-41-6	-9.039	-25.3862	0.296709	0.703291	inact.	reliable	0.2083	0.7917	inact.	reliable	OTHER_PFAS	Other aliphatics	Others	Inactive	reliable	-14.6317	-46.8508	-30.7413	Inactive	Inactive	NC(C(=O)O)CSC(C(C(F)F)(F)F)(F)F	3	0
DTXSID50895640	FC1=C(F)C(F)=C(C(F)=C1F)C(F)(F)C(F)(F)C(F)(F)F	1,2,3,4,5-Pentafluoro-6-(heptafluoropropyl)benzene	54326-26-0	-8.081	-29.7051	0.296709	0.703291	inact.	reliable	0.2083	0.7917	inact.	reliable	OTHER_PFAS	Side-chain aromatics	Others	Inactive	reliable	-23.6795	-37.8087	-30.7441	Inactive	Inactive	Fc1c(F)c(F)c(c(c1C(C(C(F)(F)F)(F)F)(F)F)F)F	6	4
DTXSID40895356	CC(O)C(F)(F)C(F)(F)C(F)(F)C(F)(F)C(F)(F)C(F)(F)F	3,3,4,4,5,5,6,6,7,7,8,8,8-Tridecafluorooctan-2-ol	64773-44-0	-8.163	-29.3169	0.296709	0.703291	inact.	reliable	0.2083	0.7917	inact.	reliable	OTHER_PFAS	Other aliphatics	Others	Inactive	reliable	-22.905	-38.6214	-30.7632	Inactive	Inactive	CC(C(C(C(C(C(C(F)(F)F)(F)F)(F)F)(F)F)(F)F)(F)F)O	3	8
DTXSID20896604	OC(=O)C(F)(C(F)(F)F)C(F)(F)C(F)(C(F)(F)F)C(F)(F)C(F)(F)F	2,3,3,4,5,5,6,6,6-Nonafluoro-2,4-bis(trifluoromethyl)hexanoic acid	1812247-19-0	-7.294	-33.234	0.296709	0.703291	inact.	reliable	0.2083	0.7917	inact.	reliable	OTHER_PFAS	PFAAs	PFCAs	Inactive	reliable	-31.1123	-30.4205	-30.7664	Inactive	Inactive	OC(=O)C(C(C(C(C(F)(F)F)(F)F)(C(F)(F)F)F)(F)F)(C(F)(F)F)F	3	4
DTXSID00895453	CCCCCCCCCCCCCCCCCCCCC(F)(F)C(F)(F)C(F)(F)C(F)(F)C(F)(F)C(F)(F)C(F)(F)C(F)(F)C(F)(F)C(F)(F)C(F)(F)C(F)(F)F	1,1,1,2,2,3,3,4,4,5,5,6,6,7,7,8,8,9,9,10,10,11,11,12,12-Pentacosafluorodotriacontane	89109-72-8	-0.819	-62.4124	0.293506	0.706494	inact.	reliable	0.2083	0.7917	inact.	reliable	OTHER_PFAS	Fluorotelomer PFAA precursors	SFAs	Inactive	reliable	-92.265	30.6682	-30.7984	Inactive	Inactive	CCCCCCCCCCCCCCCCCCCCC(C(C(C(C(C(C(C(C(C(C(C(F)(F)F)(F)F)(F)F)(F)F)(F)F)(F)F)(F)F)(F)F)(F)F)(F)F)(F)F)(F)F	2	2
DTXSID30881389	CCCCCCCCCCCCCCCCCCCCCCC(F)(F)C(F)(F)C(F)(F)C(F)(F)C(F)(F)C(F)(F)C(F)(F)F	1,1,1,2,2,3,3,4,4,5,5,6,6,7,7-Pentadecafluorononacosane	1980063-14-6	-0.781	-62.554	0.293506	0.706494	inact.	reliable	0.2083	0.7917	inact.	reliable	OTHER_PFAS	Fluorotelomer PFAA precursors	SFAs	Inactive	reliable	-92.6239	30.9646	-30.8296	Inactive	Inactive	CCCCCCCCCCCCCCCCCCCCCCC(C(C(C(C(C(C(F)(F)F)(F)F)(F)F)(F)F)(F)F)(F)F)(F)F	2	2
DTXSID20896503	FC(F)(F)C(F)(F)C(F)(F)OC(F)(C(=O)OCC=C)C(F)(F)F	Prop-2-en-1-yl 2,3,3,3-tetrafluoro-2-(heptafluoropropoxy)propanoate	84123-65-9	-7.058	-34.221	0.296709	0.703291	inact.	reliable	0.2083	0.7917	inact.	reliable	OTHER_PFAS	Other aliphatics	Ether and PACF-based substances	Inactive	reliable	-33.3411	-28.3541	-30.8476	Inactive	Inactive	C=CCOC(=O)C(C(F)(F)F)(OC(C(C(F)(F)F)(F)F)(F)F)F	4	3
DTXSID70623043	OC(F)(F)C(F)(F)C(F)(F)C(F)(F)C(F)(F)C(F)(F)C(F)(F)F	Pentadecafluoroheptan-1-ol	31165-24-9	-7.527	-32.0931	0.296709	0.703291	inact.	reliable	0.328435	0.671565	inact.	reliable	OTHER_PFAS	Non-PFAA perfluoroalkyls	PFACs	Inactive	reliable	-28.9117	-32.8091	-30.8604	Inactive	Inactive	FC(C(C(C(C(C(F)(F)F)(F)F)(F)F)(F)F)(F)F)(C(F)(F)O)F	3	8
DTXSID10896496	FC(F)(F)C(F)(F)C(F)(F)OC(F)(COCC=C)C(F)(F)F	3-[2,3,3,3-Tetrafluoro-2-(heptafluoropropoxy)propoxy]prop-1-ene	119511-16-9	-7.525	-32.0494	0.296709	0.703291	inact.	reliable	0.2083	0.7917	inact.	reliable	OTHER_PFAS	Other aliphatics	Ether based substances	Inactive	reliable	-28.9306	-32.9006	-30.9156	Inactive	Inactive	C=CCOCC(C(F)(F)F)(OC(C(C(F)(F)F)(F)F)(F)F)F	3	4
DTXSID20379927	C\C=C\C(F)(F)C(F)(F)C(F)(F)C(F)(F)C(F)(F)C(F)(F)F	(2E)-4,4,5,5,6,6,7,7,8,8,9,9,9-Tridecafluoro-2-nonene	80793-20-0	-7.878	-30.4362	0.296709	0.703291	inact.	reliable	0.328435	0.671565	inact.	reliable	OTHER_PFAS	Fluorotelomer PFAA precursors	SFAenes	Inactive	reliable	-25.5967	-36.278	-30.9374	Inactive	Inactive	CC=CC(C(C(C(C(C(F)(F)F)(F)F)(F)F)(F)F)(F)F)(F)F	3	8
DTXSID70502086	OOC(=O)C(F)(F)C(F)(F)C(F)(F)C(F)(F)C(F)(F)C(F)(F)F	Tridecafluoroheptaneperoxoic acid	139702-34-4	-8.168	-29.4417	0.296709	0.703291	inact.	reliable	0.2083	0.7917	inact.	reliable	OTHER_PFAS	Other aliphatics	PACF-based substances	Inactive	reliable	-22.8578	-38.3601	-30.609	Inactive	Inactive	OOC(=O)C(C(C(C(C(C(F)(F)F)(F)F)(F)F)(F)F)(F)F)(F)F	3	8
DTXSID5059828	FC(F)(F)C(F)(F)C(F)(F)C(F)(F)C(F)(F)C(F)(F)C(F)(F)I	1-Iodopentadecafluoroheptane	335-58-0	-7.491	-31.5827	0.296709	0.703291	inact.	reliable	0.372274	0.627726	inact.	reliable	OTHER_PFAS	Perfluoro PFAA precursors	PFAIs	Inactive	reliable	-29.2517	-33.8777	-31.5647	Inactive	Inactive	FC(C(C(C(C(C(I)(F)F)(F)F)(F)F)(F)F)(F)F)(C(F)(F)F)F	3	8
DTXSID50895569	CCCCCCOC(=O)C(F)(F)C(F)(F)C(F)(F)F	Hexyl heptafluorobutanoate	336-65-2	-7.159	-35.3633	0.296709	0.703291	inact.	reliable	0.372274	0.627726	inact.	reliable	OTHER_PFAS	Other aliphatics	PACF-based substances	Inactive	reliable	-32.3873	-25.9625	-29.1749	Inactive	Inactive	CCCCCCOC(=O)C(C(C(F)(F)F)(F)F)(F)F	4	9
DTXSID80895678	FC(F)(F)C(F)(F)C(F)(F)C(F)(F)CCOCC1CO1	2-{[(3,3,4,4,5,5,6,6,6-Nonafluorohexyl)oxy]methyl}oxirane	384828-82-4	-7.884	-32.2166	0.296709	0.703291	inact.	reliable	0.2083	0.7917	inact.	reliable	OTHER_PFAS	Other aliphatics, cyclic	Others, cyclic	Inactive	reliable	-25.54	-32.5505	-29.0453	Inactive	Inactive	FC(C(C(C(F)(F)F)(F)F)(F)F)(CCOCC1OC1)F	4	5
DTXSID00379248	OC(=O)CCC(C(F)(F)F)(C(F)(F)F)C(F)(F)C(F)(F)C(F)(F)F	5,5,6,6,7,7,7-heptafluoro-4,4-bis(trifluoromethyl)heptanoic Acid	129991-14-6	-7.637	-34.8404	0.296709	0.703291	inact.	reliable	0.2083	0.7917	inact.	reliable	OTHER_PFAS	Fluorotelomer PFAA precursors	n:3 Fluorotelomer carboxylic acids	Inactive	reliable	-27.8728	-27.0573	-27.465	Inactive	Inactive	OC(=O)CCC(C(C(C(F)(F)F)(F)F)(F)F)(C(F)(F)F)C(F)(F)F	7	4
DTXSID70896073	CNC(=O)C(O)(NC)C(F)(F)C(F)(F)C(F)(F)C(F)(F)F	3,3,4,4,5,5,6,6,6-Nonafluoro-2-hydroxy-N,N~2~-dimethylnorleucinamide	107070-94-0	-7.662	-34.7214	0.296709	0.703291	inact.	reliable	0.2083	0.7917	inact.	reliable	OTHER_PFAS	Other aliphatics	Others	Inactive	reliable	-27.6367	-27.3064	-27.4716	Inactive	Inactive	CNC(=O)C(C(C(C(C(F)(F)F)(F)F)(F)F)(F)F)(NC)O	3	8
DTXSID20326739	FC(F)(F)C(F)(F)C(F)(F)C(=O)C(=O)C1=CC=CC=C1	1,2-Pentanedione, 3,3,4,4,5,5,5-heptafluoro-1-phenyl-	69481-44-3	-8.313	-31.7733	0.728741	0.271259	act.	reliable	0.344263	0.655737	inact.	reliable	OTHER_PFAS	Side-chain aromatics	Others	Inactive	reliable	-21.4884	-33.4786	-27.4835	Inactive	Inactive	O=C(C(=O)C(C(C(F)(F)F)(F)F)(F)F)c1ccccc1	0	5
DTXSID20371305	FC(F)(F)C(F)(F)C(F)(F)C(F)(F)C(F)(F)C(F)(F)C(Br)=C	2-Bromo-2-(Perfluorohexyl)ethene	51249-64-0	-7.939	-33.4571	0.296709	0.703291	inact.	reliable	0.2083	0.7917	inact.	reliable	OTHER_PFAS	Other aliphatics	Others	Inactive	reliable	-25.0206	-29.9534	-27.487	Inactive	Inactive	BrC(=C)C(C(C(C(C(C(F)(F)F)(F)F)(F)F)(F)F)(F)F)(F)F	3	8
DTXSID10371495	OC(=O)C(F)(F)C(F)(F)C(F)(F)C(F)(F)C(F)(F)C(F)(F)Cl	7-Chloro-perfluoroheptanoic acid	1550-24-9	-8.036	-33.0134	0.296709	0.703291	inact.	reliable	0.477884	0.522116	inact.	reliable	OTHER_PFAS	Other aliphatics	PACF-based substances	Inactive	reliable	-24.1045	-30.8823	-27.4934	Inactive	Inactive	OC(=O)C(C(C(C(C(C(Cl)(F)F)(F)F)(F)F)(F)F)(F)F)(F)F	0	2
DTXSID3059923	OCC(F)(F)C(F)(F)C(F)(F)C(F)(F)C(F)(F)C(F)(F)C(F)(F)C(F)F	1H,1H,9H-Hexadecafluoro-1-nonanol	376-18-1	-8.318	-31.7323	0.296709	0.703291	inact.	reliable	0.2083	0.7917	inact.	reliable	OTHER_PFAS	Other aliphatics	Alcohol based substances	Inactive	reliable	-21.4412	-33.5645	-27.5028	Inactive	Inactive	OCC(C(C(C(C(C(C(C(F)F)(F)F)(F)F)(F)F)(F)F)(F)F)(F)F)(F)F	3	0
DTXSID10896017	FC(F)(F)C(F)(F)C(F)(F)C(=O)N1CCCCC1	2,2,3,3,4,4,4-Heptafluoro-1-(piperidin-1-yl)butan-1-one	425-19-4	-7.998	-33.1468	0.296709	0.703291	inact.	reliable	0.2083	0.7917	inact.	reliable	OTHER_PFAS	Other aliphatics, cyclic	Others, cyclic	Inactive	reliable	-24.4634	-30.603	-27.5332	Inactive	Inactive	O=C(C(C(C(F)(F)F)(F)F)(F)F)N1CCCCC1	7	4
DTXSID70347030	FC(F)(F)C(F)(F)C(F)(F)C(=O)CC(=O)C(F)(F)C(F)(F)C(F)(F)F	5H,5H-Perfluoro-4,6-nonanedione	113116-18-0	-7.114	-37.1213	0.293506	0.706494	inact.	reliable	0.2083	0.7917	inact.	reliable	OTHER_PFAS	Other aliphatics	FT	Inactive	reliable	-32.8123	-22.2819	-27.5471	Inactive	Inactive	O=C(C(C(C(F)(F)F)(F)F)(F)F)CC(=O)C(C(C(F)(F)F)(F)F)(F)F	7	4
DTXSID30503857	FC(F)(F)C(F)(F)C(F)(F)C(F)(F)C(F)(F)C1(F)OC(F)(F)C(F)(F)C1(F)F	2,2,3,3,4,4,5-Heptafluoro-5-(undecafluoropentyl)oxolane	374-91-4	-7.784	-34.0895	0.337299	0.662701	inact.	reliable	0.2083	0.7917	inact.	reliable	OTHER_PFAS	Other aliphatics, cyclic	Others, cyclic	Inactive	reliable	-26.4845	-28.6294	-27.5569	Inactive	Inactive	FC(C(C(C(C1(F)OC(C(C1(F)F)(F)F)(F)F)(F)F)(F)F)(F)F)(C(F)(F)F)F	8	0
DTXSID60895434	FC(F)(F)C(F)(F)C(F)(F)C(F)(F)CCOCC=C	1,1,1,2,2,3,3,4,4-Nonafluoro-6-[(prop-2-en-1-yl)oxy]hexane	188298-09-1	-7.723	-34.3035	0.700552	0.299448	act.	reliable	0.2083	0.7917	inact.	reliable	OTHER_PFAS	Other aliphatics	Ether based substances	Inactive	reliable	-27.0606	-28.1813	-27.621	Inactive	Inactive	C=CCOCCC(C(C(C(F)(F)F)(F)F)(F)F)(F)F	7	5
DTXSID10881286	COC(=O)C(CC=C)(C(F)(F)F)C(F)(F)C(F)(F)C(F)(F)F	Methyl 2-(heptafluoropropyl)-2-(trifluoromethyl)pent-4-en-1-	83846-71-3	-7.829	-33.8078	0.293506	0.706494	inact.	reliable	0.328435	0.671565	inact.	reliable	OTHER_PFAS	Other aliphatics	Ether based substances	Inactive	reliable	-26.0595	-29.2191	-27.6393	Inactive	Inactive	C=CCC(C(C(C(F)(F)F)(F)F)(F)F)(C(F)(F)F)C(=O)OC	7	4
DTXSID00831230	OCC1(CO)C(F)(F)C(F)(F)C(F)(F)C(F)(F)C1(F)F	(2,2,3,3,4,4,5,5,6,6-Decafluorocyclohexane-1,1-diyl)dimethanol	87981-51-9	-9.187	-27.6639	0.296709	0.703291	inact.	reliable	0.2083	0.7917	inact.	reliable	OTHER_PFAS	Other aliphatics, cyclic	Others, cyclic	Inactive	reliable	-13.2339	-42.0822	-27.658	Inactive	Inactive	OCC1(CO)C(F)(F)C(F)(F)C(C(C1(F)F)(F)F)(F)F	8	0
DTXSID10184729	FC(F)(F)C(F)(F)C(F)(F)C(F)(F)C(F)(F)C(F)(F)C(F)(F)C(F)(F)COC(=O)C=C	2,2,3,3,4,4,5,5,6,6,7,7,8,8,9,9,9-Heptadecafluorononyl acrylate	307-87-9	-6.977	-37.5914	0.595386	0.404614	inact.	reliable	0.2083	0.7917	inact.	reliable	OTHER_PFAS	Other aliphatics	Ether based substances	Inactive	reliable	-34.1061	-21.2977	-27.7019	Inactive	Inactive	C=CC(=O)OCC(C(C(C(C(C(C(C(F)(F)F)(F)F)(F)F)(F)F)(F)F)(F)F)(F)F)(F)F	3	9
DTXSID3070252	FC(F)(F)C(F)(F)C(F)(F)C(F)(F)C(F)(F)C(F)(F)C(F)(F)C(F)(F)C(F)(F)C(F)(F)C(F)(F)C(F)(F)C(F)(F)C(F)(F)C(F)(F)C(F)(F)CCOC(=O)C=C	1,1,2,2-Tetrahydroperfluorooctadecyl acrylate	65150-93-8	-4.017	-50.9128	0.761266	0.238734	act.	reliable	0.328435	0.671565	inact.	reliable	OTHER_PFAS	Fluorotelomer PFAA precursors	n:2 FTACs	Inactive	reliable	-62.0617	6.59232	-27.7347	Inactive	Inactive	C=CC(=O)OCCC(C(C(C(C(C(C(C(C(C(C(C(C(C(C(C(F)(F)F)(F)F)(F)F)(F)F)(F)F)(F)F)(F)F)(F)F)(F)F)(F)F)(F)F)(F)F)(F)F)(F)F)(F)F)(F)F	7	5
DTXSID00375104	FC(F)(F)C(F)(F)C(F)(F)C(F)(F)C(F)(F)C(F)(F)C(F)(F)C(F)(F)C(F)(F)COC(=O)C=C	1H,1H-Perfluoro-n-decyl acrylate	335-83-1	-6.968	-37.5965	0.595386	0.404614	inact.	reliable	0.2083	0.7917	inact.	reliable	OTHER_PFAS	Other aliphatics	Ether based substances	Inactive	reliable	-34.1911	-21.287	-27.7391	Inactive	Inactive	C=CC(=O)OCC(C(C(C(C(C(C(C(C(F)(F)F)(F)F)(F)F)(F)F)(F)F)(F)F)(F)F)(F)F)(F)F	3	9
DTXSID20897297	[Pr+3].CC(C)(C)C(\[O-])=C\C(=O)C(F)(F)C(F)(F)C(F)(F)F.CC(C)(C)C(\[O-])=C\C(=O)C(F)(F)C(F)(F)C(F)(F)F.CC(C)(C)C(\[O-])=C\C(=O)C(F)(F)C(F)(F)C(F)(F)F	Praseodymium, tris(6,6,7,7,8,8,8-heptafluoro-2,2-dimethyl-3,5-octanedionato-Î²O3,Î²O5)-	17978-77-7	-7.63	-34.6045	0.393877	0.606123	inact.	reliable	0.2083	0.7917	inact.	reliable	COMMERICIAL_IMPORTANT	Other aliphatics	Others	Inactive	reliable	-27.9389	-27.5511	-27.745	Inactive	Inactive	O=C(C(C(C(F)(F)F)(F)F)(F)F)C=C(C(C)(C)C)O	7	4
DTXSID30891564	OS(=O)(=O)CCC(F)(F)C(F)(F)C(F)(F)C(F)(F)F	4:2 Fluorotelomer sulfonic acid	757124-72-4	-7.735	-34.1202	0.401464	0.598536	inact.	reliable	0.2083	0.7917	inact.	reliable	CAL_EPA	Fluorotelomer PFAA precursors	n:2 Fluorotelomer sulfonic acids	Inactive	reliable	-26.9473	-28.5651	-27.7562	Inactive	Inactive	FC(C(C(C(F)(F)F)(F)F)(F)F)(CCS(=O)(=O)O)F	3	9
DTXSID00631272	FC(F)(F)C(F)(F)C(F)(F)C(F)(F)C(F)(F)C(F)(F)CC(F)(F)I	1,1,1,2,2,3,3,4,4,5,5,6,6,8,8-Pentadecafluoro-8-iodooctane	53826-16-7	-7.696	-34.2718	0.595386	0.404614	inact.	reliable	0.328435	0.671565	inact.	reliable	OTHER_PFAS	Other aliphatics	Others	Inactive	reliable	-27.3156	-28.2477	-27.7816	Inactive	Inactive	FC(CC(C(C(C(C(C(F)(F)F)(F)F)(F)F)(F)F)(F)F)(F)F)(I)F	3	9
DTXSID10895181	FC(F)(F)C(F)(F)C(F)(F)C(F)(F)CCCCBr	8-Bromo-1,1,1,2,2,3,3,4,4-nonafluorooctane	38436-18-9	-7.879	-33.4338	0.401464	0.598536	inact.	reliable	0.2083	0.7917	inact.	reliable	OTHER_PFAS	Other aliphatics	FTBr	Inactive	reliable	-25.5873	-30.0022	-27.7947	Inactive	Inactive	BrCCCCC(C(C(C(F)(F)F)(F)F)(F)F)(F)F	2	2
DTXSID80895597	CN(C)CC(O)CC(F)(F)C(F)(F)C(F)(F)C(F)(F)F	1-(Dimethylamino)-4,4,5,5,6,6,7,7,7-nonafluoroheptan-2-ol	1023972-12-4	-8.883	-28.8814	0.296709	0.703291	inact.	reliable	0.2083	0.7917	inact.	reliable	OTHER_PFAS	Other aliphatics	Others	Inactive	reliable	-16.105	-39.5332	-27.8191	Inactive	Inactive	OC(CC(C(C(C(F)(F)F)(F)F)(F)F)(F)F)CN(C)C	3	4
DTXSID40382054	FC(F)(F)C(F)(F)C(F)(F)C(F)(F)C(F)(F)C(F)(F)C(F)(F)CI	1-Iodo-1H,1H-perfluorooctane	10258-49-8	-7.6	-34.6623	0.296709	0.703291	inact.	reliable	0.2083	0.7917	inact.	reliable	OTHER_PFAS	Other aliphatics	FTI	Inactive	reliable	-28.2223	-27.4301	-27.8262	Inactive	Inactive	ICC(C(C(C(C(C(C(F)(F)F)(F)F)(F)F)(F)F)(F)F)(F)F)(F)F	3	9
DTXSID30892354	OS(=O)(=O)C(F)(F)C(F)(F)OC(F)(C(F)(F)F)C(F)(F)OC(F)=C(F)F	Perfluoro-3,6-dioxa-4-methyl-7-octene-1-sulfonic acid	29311-67-9	-6.556	-39.3687	0.296709	0.703291	inact.	reliable	0.344263	0.655737	inact.	reliable	OTHER_PFAS	Other aliphatics	PASF-based substances	Inactive	reliable	-38.0823	-17.5767	-27.8295	Inactive	Inactive	FC(=C(F)F)OC(C(C(F)(F)F)(OC(C(S(=O)(=O)O)(F)F)(F)F)F)(F)F	0	2
DTXSID00895498	OCCCSC(F)(F)C(F)(F)C(F)(F)C(F)(F)F	3-[(Nonafluorobutyl)sulfanyl]propan-1-ol	875628-33-4	-8.342	-31.2993	0.296709	0.703291	inact.	reliable	0.2083	0.7917	inact.	reliable	OTHER_PFAS	Other aliphatics	Others	Inactive	reliable	-21.2145	-34.471	-27.8427	Inactive	Inactive	OCCCSC(C(C(C(F)(F)F)(F)F)(F)F)(F)F	3	4
DTXSID20462500	FC(F)(F)C(F)(F)C(F)(F)C(F)(F)C(F)(F)C(F)(F)S(=O)C=C	Hexane, 1-(ethenylsulfinyl)-1,1,2,2,3,3,4,4,5,5,6,6,6-tridecafluoro-	680187-85-3	-7.964	-32.9921	0.296709	0.703291	inact.	reliable	0.328435	0.671565	inact.	reliable	OTHER_PFAS	Other aliphatics	Others	Inactive	reliable	-24.7845	-30.9269	-27.8557	Inactive	Inactive	C=C[S+](C(C(C(C(C(C(F)(F)F)(F)F)(F)F)(F)F)(F)F)(F)F)[O-]	3	8
DTXSID80513168	CC(O)CC(F)(F)C(F)(F)C(F)(F)C(F)(F)C(F)(F)C(F)(F)F	4,4,5,5,6,6,7,7,8,8,9,9,9-Tridecafluorononan-2-ol	80363-03-7	-8.371	-31.1376	0.296709	0.703291	inact.	reliable	0.2083	0.7917	inact.	reliable	OTHER_PFAS	Other aliphatics	Others	Inactive	reliable	-20.9406	-34.8095	-27.8751	Inactive	Inactive	CC(CC(C(C(C(C(C(F)(F)F)(F)F)(F)F)(F)F)(F)F)(F)F)O	8	7
DTXSID50896359	NC1=CC=C(C#N)C(=C1)C(F)(C(F)(F)F)C(F)(F)F	4-Amino-2-(1,1,1,2,3,3,3-heptafluoropropan-2-yl)benzonitrile	1463530-23-5	-8.804	-29.1765	0.293506	0.706494	inact.	reliable	0.2083	0.7917	inact.	reliable	OTHER_PFAS	Side-chain aromatics	Others	Inactive	reliable	-16.8512	-38.9153	-27.8832	Inactive	Inactive	N#Cc1ccc(cc1C(C(F)(F)F)(C(F)(F)F)F)N	0	9
DTXSID10770580	FC(F)(F)C(F)(F)C(F)(F)C(F)(F)CCN=C(Cl)Cl	(3,3,4,4,5,5,6,6,6-Nonafluorohexyl)carbonimidoyl	142030-27-1	-7.752	-33.9192	0.558647	0.441353	inact.	reliable	0.2083	0.7917	inact.	reliable	OTHER_PFAS	Other aliphatics	Others	Inactive	reliable	-26.7867	-28.9859	-27.8863	Inactive	Inactive	ClC(=NCCC(C(C(C(F)(F)F)(F)F)(F)F)(F)F)Cl	3	4
DTXSID80184039	FC(F)C(F)(F)C(F)(F)C(F)(F)C(F)(F)C(F)(F)COC(=O)C=C	(6H-Perfluorohexyl)methyl acrylate	2993-85-3	-7.402	-35.4871	0.602993	0.397007	act.	reliable	0.2083	0.7917	inact.	reliable	OTHER_PFAS	Other aliphatics	Ether based substances	Inactive	reliable	-30.0923	-25.7033	-27.8978	Inactive	Inactive	C=CC(=O)OCC(C(C(C(C(C(F)F)(F)F)(F)F)(F)F)(F)F)(F)F	3	0
DTXSID7060332	FC(F)(F)C(F)(F)C(F)(F)C(=O)CC(=O)C1=CC=CS1	(Perfluorobutyryl)-2-thenoylmethane	559-94-4	-7.563	-34.75	0.659768	0.340232	act.	reliable	0.2083	0.7917	inact.	reliable	OTHER_PFAS	Side-chain aromatics	Others	Inactive	reliable	-28.5717	-27.2465	-27.9091	Inactive	Inactive	O=C(C(C(C(F)(F)F)(F)F)(F)F)CC(=O)c1cccs1	0	5
DTXSID60880461	[Cl-].[H]N(CCC[N+](C)(C)C)S(=O)(=O)C(F)(F)C(F)(F)C(F)(F)C(F)(F)F	Trimethyl-3-((perfluorobutylsulphonyl)amino)propylammonium chloride	53518-00-6	-6.261	-41.0815	0.293506	0.706494	inact.	reliable	0.344263	0.655737	inact.	reliable	COMMERICIAL_IMPORTANT	Other aliphatics	PASF-based substances	Inactive	reliable	-40.8684	-13.9907	-27.4295	Inactive	Inactive	FC(C(C(C(F)(F)F)(F)F)(F)F)(S(=O)(=O)NCCC[N+](C)(C)C)F	5	0
DTXSID60896340	OC(=O)C1=CC(=CC=C1)C(F)(C(F)(F)F)C(F)(F)F	3-(1,1,1,2,3,3,3-Heptafluoropropan-2-yl)benzoic acid	2396-20-5	-8.243	-32.1467	0.296709	0.703291	inact.	reliable	0.2083	0.7917	inact.	reliable	OTHER_PFAS	Side-chain aromatics	Others	Inactive	reliable	-22.1495	-32.6969	-27.4232	Inactive	Inactive	OC(=O)c1cccc(c1)C(C(F)(F)F)(C(F)(F)F)F	0	9
DTXSID20895455	FC(F)(F)C(F)(F)C(F)(F)C(F)(F)C(F)(F)C(F)(F)C(F)(F)C(F)(F)C(F)(F)C(F)(F)C(F)(F)C(F)(F)C(F)(F)C(F)(F)C(F)(F)C(F)(F)C(F)(F)C(F)(F)F	Octatriacontafluorooctadecane	24768-65-8	-4.157	-50.6298	0.296709	0.703291	inact.	reliable	0.2083	0.7917	inact.	reliable	OTHER_PFAS	Non-PFAA perfluoroalkyls	PFAs	Inactive	reliable	-60.7395	5.99983	-27.3698	Inactive	Inactive	FC(C(C(C(C(C(C(C(C(F)(F)F)(F)F)(F)F)(F)F)(F)F)(F)F)(F)F)(F)F)(C(C(C(C(C(C(C(C(C(F)(F)F)(F)F)(F)F)(F)F)(F)F)(F)F)(F)F)(F)F)(F)F)F	3	8
DTXSID8031865	OC(=O)C(F)(F)C(F)(F)C(F)(F)C(F)(F)C(F)(F)C(F)(F)C(F)(F)F	Perfluorooctanoic acid	335-67-1	-8.006	-33.2859	0.296709	0.703291	inact.	reliable	0.813959	0.186041	act.	reliable	CAL_EPA	PFAAs	PFCAs	Inactive	reliable	-24.3878	-30.3118	-27.3498	Inactive	Inactive	OC(=O)C(C(C(C(C(C(C(F)(F)F)(F)F)(F)F)(F)F)(F)F)(F)F)(F)F	3	8
DTXSID90504108	CC(=O)CC(=O)C(F)(F)C(F)(F)C(F)(F)C(F)(F)C(F)(F)F	5,5,6,6,7,7,8,8,9,9,9-Undecafluorononane-2,4-dione	75824-01-0	-7.629	-35.359	0.296709	0.703291	inact.	reliable	0.2083	0.7917	inact.	reliable	OTHER_PFAS	Other aliphatics	FT	Inactive	reliable	-27.9484	-25.9715	-26.9599	Inactive	Inactive	CC(=O)CC(=O)C(C(C(C(C(F)(F)F)(F)F)(F)F)(F)F)(F)F	7	4
DTXSID90292093	FC(F)(F)C(F)(F)C(F)(F)C(=O)CC1=CC=CC=N1	3,3,4,4,5,5,5-heptafluoro-1-pyridin-2-ylpentan-2-one	336-60-7	-8.064	-33.3919	0.393877	0.606123	inact.	reliable	0.372274	0.627726	inact.	reliable	OTHER_PFAS	Side-chain aromatics	Others	Inactive	reliable	-23.84	-30.0899	-26.965	Inactive	Inactive	O=C(C(C(C(F)(F)F)(F)F)(F)F)Cc1ccccn1	0	5
DTXSID40896323	NC1=CC=CC(=C1)C(F)(C(F)(F)F)C(F)(F)F	3-(1,1,1,2,3,3,3-Heptafluoropropan-2-yl)aniline	2396-16-9	-9.165	-28.4252	0.296709	0.703291	inact.	reliable	0.2083	0.7917	inact.	reliable	OTHER_PFAS	Side-chain aromatics	Others	Inactive	reliable	-13.4417	-40.4883	-26.965	Inactive	Inactive	Nc1cccc(c1)C(C(F)(F)F)(C(F)(F)F)F	0	9
DTXSID30806395	OC(=O)C1=CC=CC=C1C(=O)C(F)(C(F)(F)F)C(F)(F)F	2-[2,3,3,3-Tetrafluoro-2-(trifluoromethyl)propanoyl]benzoic acid	62656-73-9	-8.184	-32.8417	0.296709	0.703291	inact.	reliable	0.2083	0.7917	inact.	reliable	OTHER_PFAS	Side-chain aromatics	Others	Inactive	reliable	-22.7067	-31.2418	-26.9742	Inactive	Inactive	O=C(C(C(F)(F)F)(C(F)(F)F)F)c1ccccc1C(=O)O	0	5
DTXSID10880239	FC1(F)OC2=C(C=C(C=C2)N=C=O)C(F)(F)O1	6-Isocyanato-2,2,4,4-tetrefluoro-1,3-benzodioxene	26030-46-6	-8.241	-32.5668	0.63181	0.36819	act.	reliable	0.467181	0.532819	inact.	reliable	OTHER_PFAS	Side-chain aromatics	Others	Inactive	reliable	-22.1684	-31.8173	-26.9928	Inactive	Inactive	O=C=Nc1ccc2c(c1)C(F)(F)OC(O2)(F)F	8	0
DTXSID50547132	CC(=O)CCC(F)(F)C(F)(F)C(F)(F)C(F)(F)C(F)(F)C(F)(F)F	5,5,6,6,7,7,8,8,9,9,10,10,10-Tridecafluorodecan-2-one	110388-12-0	-7.665	-35.1639	0.293506	0.706494	inact.	reliable	0.2083	0.7917	inact.	reliable	OTHER_PFAS	Other aliphatics	Others	Inactive	reliable	-27.6084	-26.38	-26.9942	Inactive	Inactive	CC(=O)CCC(C(C(C(C(C(F)(F)F)(F)F)(F)F)(F)F)(F)F)(F)F	3	9
DTXSID90895629	FC(F)(F)C(F)(F)C(F)(F)C(F)(F)CCCOC(=O)C=C	4,4,5,5,6,6,7,7,7-Nonafluoroheptyl prop-2-enoate	443145-46-8	-7.507	-35.8728	0.761266	0.238734	act.	reliable	0.2083	0.7917	inact.	reliable	OTHER_PFAS	Other aliphatics	Ether based substances	Inactive	reliable	-29.1006	-24.8958	-26.9982	Inactive	Inactive	C=CC(=O)OCCCC(C(C(C(F)(F)F)(F)F)(F)F)(F)F	1	3
DTXSID10380042	OC(=O)C(F)(F)C(F)(C(F)(F)F)C(F)(F)C(C(F)(F)F)(C(F)(F)F)C(F)(F)F	Perfluoro-3,5,5-trimethylhexanoic acid	238403-51-5	-7.747	-34.7806	0.296709	0.703291	inact.	reliable	0.403557	0.596443	inact.	reliable	OTHER_PFAS	PFAAs	PFCAs	Inactive	reliable	-26.8339	-27.1825	-27.0082	Inactive	Inactive	OC(=O)C(C(C(C(C(F)(F)F)(C(F)(F)F)C(F)(F)F)(F)F)(C(F)(F)F)F)(F)F	0	2
DTXSID50893565	C[N+](C)([O-])CCCNS(=O)(=O)C(F)(F)C(F)(F)C(F)(F)C(F)(F)F	3-[(Perfluorobutane-1-sulfonyl)amino]-N,N-dimethylpropan-1-amine N-oxide	178094-76-3	-7.336	-36.6314	0.296709	0.703291	inact.	reliable	0.2083	0.7917	inact.	reliable	OTHER_PFAS	Other aliphatics	PASF-based substances	Inactive	reliable	-30.7156	-23.3076	-27.0116	Inactive	Inactive	FC(C(C(C(F)(F)F)(F)F)(F)F)(S(=O)(=O)NCCC[N+](C)(C)[O-])F	5	0
DTXSID40190838	FC(F)(F)C(F)(F)C(F)(F)C(F)(F)C1(F)C(F)(F)C(F)(F)C(F)(F)C(F)(F)C1(F)F	Perfluorobutylcyclohexane	374-60-7	-7.85	-34.3114	0.296709	0.703291	inact.	reliable	0.2083	0.7917	inact.	reliable	OTHER_PFAS	Non-PFAA perfluoroalkyls, cyclic	PFAs, cyclic	Inactive	reliable	-25.8611	-28.1648	-27.013	Inactive	Inactive	FC(C(C(C(C1(F)C(F)(F)C(F)(F)C(C(C1(F)F)(F)F)(F)F)(F)F)(F)F)(F)F)(F)F	8	0
DTXSID60544056	FC(F)(CN=C=O)C(F)(F)C(F)(F)C(F)(F)CN=C=O	2,2,3,3,4,4,5,5-Octafluoro-1,6-diisocyanatohexane	30983-17-6	-7.304	-36.7715	0.337299	0.662701	inact.	reliable	0.2083	0.7917	inact.	reliable	OTHER_PFAS	Other aliphatics	Others	Inactive	reliable	-31.0178	-23.0143	-27.016	Inactive	Inactive	O=C=NCC(C(C(C(CN=C=O)(F)F)(F)F)(F)F)(F)F	3	4
DTXSID90895245	OCCCC(F)(F)C(F)(F)C(F)(F)C(F)(F)C(F)(F)F	4,4,5,5,6,6,7,7,8,8,8-Undecafluorooctan-1-ol	1404193-88-9	-8.586	-30.9815	0.293506	0.706494	inact.	reliable	0.2083	0.7917	inact.	reliable	OTHER_PFAS	Other aliphatics	FTOH	Inactive	reliable	-18.91	-35.1363	-27.0232	Inactive	Inactive	OCCCC(C(C(C(C(F)(F)F)(F)F)(F)F)(F)F)(F)F	3	9
DTXSID6051304	OP(=O)(OCC1(F)C(F)(F)C(F)(F)C(F)(F)C(F)(F)C1(F)F)OCC1(F)C(F)(F)C(F)(F)C(F)(F)C(F)(F)C1(F)F	Undecafluorocyclohexanemethanol hydrogen phosphate	32582-75-5	-5.335	-45.6333	0.296709	0.703291	inact.	reliable	0.2083	0.7917	inact.	reliable	OTHER_PFAS	Other aliphatics, cyclic	Others, cyclic	Inactive	reliable	-49.6139	-4.46097	-27.0374	Inactive	Inactive	FC1(COP(=O)(OCC2(F)C(F)(F)C(F)(F)C(C(C2(F)F)(F)F)(F)F)O)C(F)(F)C(F)(F)C(C(C1(F)F)(F)F)(F)F	8	0
DTXSID20195124	FC(F)C(F)(F)C(F)(F)C(F)(F)C(F)(F)C(F)(F)C(F)(F)C(F)(F)C(Cl)=O	2,2,3,3,4,4,5,5,6,6,7,7,8,8,9,9-Hexadecafluorononanoyl chloride	423-95-0	-7.55	-35.6385	0.296709	0.703291	inact.	reliable	0.2083	0.7917	inact.	reliable	OTHER_PFAS	Other aliphatics	Others	Inactive	reliable	-28.6945	-25.3863	-27.0404	Inactive	Inactive	FC(C(C(C(C(C(C(C(C(=O)Cl)(F)F)(F)F)(F)F)(F)F)(F)F)(F)F)(F)F)F	3	0
DTXSID90837948	OC(=O)C(F)(F)COC(F)(F)C(F)(F)C(F)(F)C(F)(F)F	2,2-Difluoro-3-(nonafluorobutoxy)propanoic acid	824393-39-7	-7.906	-33.1738	0.296709	0.703291	inact.	reliable	0.2083	0.7917	inact.	reliable	OTHER_PFAS	Other aliphatics	PACF-based substances	Inactive	reliable	-25.3323	-30.5465	-27.9394	Inactive	Inactive	OC(=O)C(COC(C(C(C(F)(F)F)(F)F)(F)F)(F)F)(F)F	7	4
DTXSID80672906	Cl.NCC(F)(F)C(F)(F)C(F)(F)C(F)(F)C(F)(F)C(F)(F)C(F)(F)F	2,2,3,3,4,4,5,5,6,6,7,7,8,8,8-Pentadecafluorooctan-1-amine--hydrogen chloride (1/1)	5678-75-1	-8.244	-32.5066	0.293506	0.706494	inact.	reliable	0.2083	0.7917	inact.	reliable	OTHER_PFAS	Other aliphatics	Others	Inactive	reliable	-22.14	-31.9434	-27.0417	Inactive	Inactive	NCC(C(C(C(C(C(C(F)(F)F)(F)F)(F)F)(F)F)(F)F)(F)F)(F)F	3	9
DTXSID40466747	FC(F)(F)C(F)(F)C(F)(F)C(F)(F)C(F)(F)C(F)(F)S(=O)(=O)C=C	Hexane, 1-(ethenylsulfonyl)-1,1,2,2,3,3,4,4,5,5,6,6,6-tridecafluoro-	680187-86-4	-7.391	-36.3195	0.296709	0.703291	inact.	reliable	0.2083	0.7917	inact.	reliable	OTHER_PFAS	Other aliphatics	PASF-based substances	Inactive	reliable	-30.1961	-23.9606	-27.0784	Inactive	Inactive	C=CS(=O)(=O)C(C(C(C(C(C(F)(F)F)(F)F)(F)F)(F)F)(F)F)(F)F	3	8
DTXSID70799318	COC(F)(C(F)Cl)C(F)(F)C(F)(F)C(F)(F)C(F)(F)C(F)(F)F	7-Chloro-1,1,1,2,2,3,3,4,4,5,5,6,7-tridecafluoro-6-methoxyheptane	651733-01-6	-7.825	-34.3343	0.296709	0.703291	inact.	reliable	0.372274	0.627726	inact.	reliable	OTHER_PFAS	Other aliphatics	Ether based substances	Inactive	reliable	-26.0973	-28.1168	-27.1071	Inactive	Inactive	COC(C(C(C(C(C(F)(F)F)(F)F)(F)F)(F)F)(F)F)(C(Cl)F)F	3	8
DTXSID60896502	CC(C)OC(=O)C(F)(OC(F)(F)C(F)(F)C(F)(F)F)C(F)(F)F	Propan-2-yl 2,3,3,3-tetrafluoro-2-(heptafluoropropoxy)propanoate	147224-17-7	-7.441	-36.01	0.296709	0.703291	inact.	reliable	0.344263	0.655737	inact.	reliable	OTHER_PFAS	Other aliphatics	Ether and PACF-based substances	Inactive	reliable	-29.7239	-24.6086	-27.1662	Inactive	Inactive	CC(OC(=O)C(C(F)(F)F)(OC(C(C(F)(F)F)(F)F)(F)F)F)C	4	3
DTXSID30897561	FC(F)(F)C1(F)C(F)(F)C(F)(F)C(F)(F)C2(F)C(F)(F)C(F)(F)C(F)(F)C(F)(F)C12F	1-(Trifluoromethyl)perfluorodecalin	306-92-3	-8.238	-32.3981	0.296709	0.703291	inact.	reliable	0.2083	0.7917	inact.	reliable	OTHER_PFAS	Non-PFAA perfluoroalkyls, cyclic	PFAs, cyclic	Inactive	reliable	-22.1967	-32.1705	-27.1836	Inactive	Inactive	FC1(F)C(F)(F)C(F)(F)C(C2(C1(F)C(F)(F)C(C(C2(F)C(F)(F)F)(F)F)(F)F)F)(F)F	8	0
DTXSID00441939	NS(=O)(=O)C1=NN=C(NS(=O)(=O)C(F)(F)C(F)(F)C(F)(F)C(F)(F)F)S1	CHEMBL337369	316826-66-1	-6.2	-41.586	0.333867	0.666133	inact.	reliable	0.2083	0.7917	inact.	reliable	OTHER_PFAS	Side-chain aromatics	PASF-based substances	Inactive	reliable	-41.4445	-12.9345	-27.1895	Inactive	Inactive	FC(C(C(C(F)(F)F)(F)F)(F)F)(S(=O)(=O)Nc1nnc(s1)S(=O)(=O)N)F	9	0
DTXSID50896036	CCOC(=O)\C=C\S(=O)C(F)(F)C(F)(F)C(F)(F)C(F)(F)F	Ethyl (2E)-3-(1,1,2,2,3,3,4,4,4-nonafluorobutane-1-sulfinyl)prop-2-enoate	1606997-39-0	-7.422	-36.0482	0.296709	0.703291	inact.	reliable	0.2083	0.7917	inact.	reliable	OTHER_PFAS	Other aliphatics	Ether based substances	Inactive	reliable	-29.9034	-24.5286	-27.216	Inactive	Inactive	CCOC(=O)C=C[S+](C(C(C(C(F)(F)F)(F)F)(F)F)(F)F)[O-]	7	4
DTXSID701007054	FC(F)(F)N1C(F)(F)C(F)(F)C2(F)C(F)(F)C(F)(F)C(F)(F)C(F)(F)C2(F)C1(F)F	1,1,3,3,4,4,4a,5,5,6,6,7,7,8,8,8a-Hexadecafluoro-2-(trifluoromethyl)decahydroisoquinoline	86714-34-3	-8.139	-32.75	0.296709	0.703291	inact.	reliable	0.2083	0.7917	inact.	reliable	OTHER_PFAS	Other aliphatics, cyclic	Others, cyclic	Inactive	reliable	-23.1317	-31.4338	-27.2827	Inactive	Inactive	FC(N1C(F)(F)C(F)(F)C2(C(C1(F)F)(F)C(F)(F)C(C(C2(F)F)(F)F)(F)F)F)(F)F	8	0
DTXSID40896505	COCCOC(=O)C(F)(OC(F)(F)C(F)(F)C(F)(F)F)C(F)(F)F	2-Methoxyethyl 2,3,3,3-tetrafluoro-2-(heptafluoropropoxy)propanoate	340034-67-5	-6.827	-38.6675	0.296709	0.703291	inact.	reliable	0.344263	0.655737	inact.	reliable	OTHER_PFAS	Other aliphatics	Ether and PACF-based substances	Inactive	reliable	-35.5228	-19.0447	-27.2838	Inactive	Inactive	COCCOC(=O)C(C(F)(F)F)(OC(C(C(F)(F)F)(F)F)(F)F)F	4	3
DTXSID50891127	[NH4+].[O-]CCNS(=O)(=O)C(F)(F)C(F)(F)C(F)(F)C(F)(F)F	Ammonium 2-{[(nonafluorobutyl)sulfonyl]amino}ethanolate	484024-67-1	-8.132	-32.7599	0.296709	0.703291	inact.	reliable	0.2083	0.7917	inact.	reliable	COMMERICIAL_IMPORTANT	FASA based PFAA precursors	(N-Alkyl) FASEs	Inactive	reliable	-23.1978	-31.413	-27.3054	Inactive	Inactive	OCCNS(=O)(=O)C(C(C(C(F)(F)F)(F)F)(F)F)(F)F	9	0
DTXSID30881086	OS(=O)(=O)C(F)(F)C(F)(F)C(F)(F)C(F)(F)C(F)(F)OC(F)(F)F	Perfluoromethoxy perfluoropentane sulfonic acid	NOCAS_881086	-6.623	-39.5619	0.296709	0.703291	inact.	reliable	0.574487	0.425513	inact.	reliable	OTHER_PFAS	PFAAs	PFESAs	Inactive	reliable	-37.4495	-17.1722	-27.3108	Inactive	Inactive	FC(OC(C(C(C(C(S(=O)(=O)O)(F)F)(F)F)(F)F)(F)F)(F)F)(F)F	3	8
DTXSID10896037	CCOC(=O)C(=C)S(=O)C(F)(F)C(F)(F)C(F)(F)C(F)(F)F	Ethyl 2-(1,1,2,2,3,3,4,4,4-nonafluorobutane-1-sulfinyl)prop-2-enoate	1606997-40-3	-7.316	-36.4158	0.296709	0.703291	inact.	reliable	0.2083	0.7917	inact.	reliable	OTHER_PFAS	Other aliphatics	Ether based substances	Inactive	reliable	-30.9045	-23.759	-27.3317	Inactive	Inactive	CCOC(=O)C(=C)[S+](C(C(C(C(F)(F)F)(F)F)(F)F)(F)F)[O-]	7	4
DTXSID10895424	CCCCCCCCCCC(I)CC(F)(F)C(F)(F)C(F)(F)C(F)(F)C(F)(F)C(F)(F)C(F)(F)C(F)(F)C(F)(F)C(F)(F)F	1,1,1,2,2,3,3,4,4,5,5,6,6,7,7,8,8,9,9,10,10-Henicosafluoro-12-iododocosane	129838-43-3	-5.131	-46.269	0.296709	0.703291	inact.	reliable	0.328435	0.671565	inact.	reliable	OTHER_PFAS	Other aliphatics	FTI	Inactive	reliable	-51.5406	-3.13005	-27.3353	Inactive	Inactive	CCCCCCCCCCC(CC(C(C(C(C(C(C(C(C(C(F)(F)F)(F)F)(F)F)(F)F)(F)F)(F)F)(F)F)(F)F)(F)F)(F)F)I	3	6
DTXSID70895960	FC(F)(F)C(F)(F)C(F)(F)C(F)(F)CC1COC(=O)O1	4-(2,2,3,3,4,4,5,5,5-Nonafluoropentyl)-1,3-dioxolan-2-one	912364-40-0	-8.18	-32.5038	0.333867	0.666133	inact.	reliable	0.344263	0.655737	inact.	reliable	OTHER_PFAS	Other aliphatics, cyclic	Others, cyclic	Inactive	reliable	-22.7445	-31.9492	-27.3469	Inactive	Inactive	FC(C(C(C(F)(F)F)(F)F)(F)F)(CC1COC(=O)O1)F	4	5
DTXSID30560460	FC(F)(F)C(F)(F)C(F)(F)C(F)(F)C(F)(F)C(F)(F)C(Cl)(Cl)Cl	1,1,1-Trichloro-2,2,3,3,4,4,5,5,6,6,7,7,7-tridecafluoroheptane	88639-56-9	-7.933	-33.6167	0.296709	0.703291	inact.	reliable	0.328435	0.671565	inact.	reliable	OTHER_PFAS	Other aliphatics	Others	Inactive	reliable	-25.0773	-29.6192	-27.3482	Inactive	Inactive	FC(C(C(C(C(C(Cl)(Cl)Cl)(F)F)(F)F)(F)F)(F)F)(C(F)(F)F)F	3	8
DTXSID30432436	COC(F)(F)C(F)(F)C(F)(F)C(F)(F)C(F)(F)C(F)(F)C(F)(F)C(F)(F)F	Octane, 1,1,1,2,2,3,3,4,4,5,5,6,6,7,7,8,8-heptadecafluoro-8-methoxy-	22052-87-5	-7.756	-34.6935	0.296709	0.703291	inact.	reliable	0.2083	0.7917	inact.	reliable	OTHER_PFAS	Other aliphatics	Ether based substances	Inactive	reliable	-26.7489	-27.3648	-27.0569	Inactive	Inactive	COC(C(C(C(C(C(C(C(F)(F)F)(F)F)(F)F)(F)F)(F)F)(F)F)(F)F)(F)F	3	8
DTXSID40380272	FC(F)(F)C(F)(F)C(F)(F)C(F)(F)C(Br)(Br)CBr	1,1,2-Tribromo-1-(nonafluorobutyl)ethane	59665-24-6	-7.67	-33.1524	0.296709	0.703291	inact.	reliable	0.2083	0.7917	inact.	reliable	OTHER_PFAS	Other aliphatics	FTBr	Inactive	reliable	-27.5611	-30.5913	-29.0762	Inactive	Inactive	BrCC(C(C(C(C(F)(F)F)(F)F)(F)F)(F)F)(Br)Br	3	4
DTXSID5027140	FC(F)(F)C(F)(F)C(F)(F)C(F)(F)C(F)(F)C(F)(F)C(F)(F)C(F)(F)S(F)(=O)=O	Perfluorooctanesulfonyl fluoride	307-35-7	-7.561	-34.7263	0.401464	0.598536	inact.	reliable	0.2083	0.7917	inact.	reliable	COMMERICIAL_IMPORTANT	Perfluoro PFAA precursors	PASFs	Inactive	reliable	-28.5906	-27.2961	-27.9434	Inactive	Inactive	FC(C(C(C(C(S(=O)(=O)F)(F)F)(F)F)(F)F)(F)F)(C(C(C(F)(F)F)(F)F)(F)F)F	3	8
DTXSID20896563	OC(=O)CCC(F)(F)C(F)(F)OC(F)(C(F)(F)F)C(F)(F)F	4,4,5,5-Tetrafluoro-5-[(1,1,1,2,3,3,3-heptafluoropropan-2-yl)oxy]pentanoic acid	28793-36-4	-7.834	-33.4291	0.296709	0.703291	inact.	reliable	0.2083	0.7917	inact.	reliable	OTHER_PFAS	Other aliphatics	Ether based substances	Inactive	reliable	-26.0123	-30.012	-28.0121	Inactive	Inactive	OC(=O)CCC(C(OC(C(F)(F)F)(C(F)(F)F)F)(F)F)(F)F	4	3
DTXSID80895971	NNC(=O)C(F)(F)C(F)(F)C(F)(F)C(F)(F)C(F)(F)C(F)(F)F	2,2,3,3,4,4,5,5,6,6,7,7,7-Tridecafluoroheptanehydrazide	33843-69-5	-7.853	-32.7213	0.296709	0.703291	inact.	reliable	0.2083	0.7917	inact.	reliable	OTHER_PFAS	Other aliphatics	Amide based substances	Inactive	reliable	-25.8328	-31.4939	-28.6633	Inactive	Inactive	NNC(=O)C(C(C(C(C(C(F)(F)F)(F)F)(F)F)(F)F)(F)F)(F)F	3	8
DTXSID50792746	CCCCOC(=O)C(F)(F)C(F)(F)C(F)(F)C(C)F	Butyl 2,2,3,3,4,4,5-heptafluorohexanoate	66152-49-6	-7.364	-34.9065	0.296709	0.703291	inact.	reliable	0.344263	0.655737	inact.	reliable	OTHER_PFAS	Other aliphatics	PACF-based substances	Inactive	reliable	-30.4511	-26.9189	-28.685	Inactive	Inactive	CCCCOC(=O)C(C(C(C(F)C)(F)F)(F)F)(F)F	4	9
DTXSID00838885	FC(F)(F)C(F)(F)C(F)(F)C(F)(F)CCCOC(Cl)=O	4,4,5,5,6,6,7,7,7-Nonafluoroheptyl carbonochloridate	821806-42-2	-7.404	-34.7147	0.401464	0.598536	inact.	reliable	0.2083	0.7917	inact.	reliable	OTHER_PFAS	Other aliphatics	Ether based substances	Inactive	reliable	-30.0734	-27.3204	-28.6969	Inactive	Inactive	ClC(=O)OCCCC(C(C(C(F)(F)F)(F)F)(F)F)(F)F	3	9
DTXSID40895331	OC(=O)CCCC(F)(F)C(F)(F)C(F)(F)C(F)(F)F	5,5,6,6,7,7,8,8,8-Nonafluorooctanoic acid	27854-33-7	-8.171	-31.2254	0.401464	0.598536	inact.	reliable	0.2083	0.7917	inact.	reliable	OTHER_PFAS	Other aliphatics	FTCA	Inactive	reliable	-22.8295	-34.6257	-28.7276	Inactive	Inactive	OC(=O)CCCC(C(C(C(F)(F)F)(F)F)(F)F)(F)F	3	9
DTXSID70881343	CN(CCOP(O)(O)=O)S(=O)(=O)C(F)(F)C(F)(F)C(F)(F)C(F)(F)F	2-{Methyl[(nonafluorobutyl)sulfonyl]amino}ethyl phosphate	147545-41-3	-6.234	-39.9562	0.296709	0.703291	inact.	reliable	0.372274	0.627726	inact.	reliable	COMMERICIAL_IMPORTANT	Other aliphatics	PASF-based substances	Inactive	reliable	-41.1234	-16.3467	-28.735	Inactive	Inactive	CN(S(=O)(=O)C(C(C(C(F)(F)F)(F)F)(F)F)(F)F)CCOP(=O)(O)O	0	7
DTXSID20896543	OC(=O)C1=CC(=CC(OC(F)(F)C(F)OC(F)(F)C(F)(F)C(F)(F)F)=C1)C(O)=O	5-[1,1,2-Trifluoro-2-(heptafluoropropoxy)ethoxy]benzene-1,3-dicarboxylic acid	1268707-97-6	-6.968	-36.6411	0.337299	0.662701	inact.	reliable	0.328435	0.671565	inact.	reliable	OTHER_PFAS	Side-chain aromatics	Others	Inactive	reliable	-34.1911	-23.2873	-28.7392	Inactive	Inactive	FC(C(Oc1cc(cc(c1)C(=O)O)C(=O)O)(F)F)OC(C(C(F)(F)F)(F)F)(F)F	0	5
DTXSID60895717	COC(=O)CCC(=O)C(F)(F)C(F)(F)C(F)(F)C(F)(F)C(F)(F)F	Methyl 5,5,6,6,7,7,8,8,9,9,9-undecafluoro-4-oxononanoate	1456734-51-2	-7.285	-35.2107	0.296709	0.703291	inact.	reliable	0.2083	0.7917	inact.	reliable	OTHER_PFAS	Other aliphatics	Ether based substances	Inactive	reliable	-31.1973	-26.282	-28.7396	Inactive	Inactive	COC(=O)CCC(=O)C(C(C(C(C(F)(F)F)(F)F)(F)F)(F)F)(F)F	7	4
DTXSID20527007	FC(F)(F)C(F)(F)C(F)(F)C(F)(F)C(F)(F)C(F)(F)OC(F)(F)C(F)(F)S(F)(=O)=O	1,1,2,2-Tetrafluoro-2-[(tridecafluorohexyl)oxy]ethane-1-sulfonyl fluoride	67990-80-1	-7.28	-35.2217	0.296709	0.703291	inact.	reliable	0.2083	0.7917	inact.	reliable	OTHER_PFAS	Other aliphatics	PASF-based substances	Inactive	reliable	-31.2445	-26.259	-28.7517	Inactive	Inactive	FC(C(C(C(C(C(F)(F)F)(F)F)(F)F)(F)F)(F)F)(OC(C(S(=O)(=O)F)(F)F)(F)F)F	3	8
DTXSID40896020	FC1=C(F)C(F)=C(C(=O)C(F)(F)C(F)(F)C(F)(F)F)C(F)=C1F	2,2,3,3,4,4,4-Heptafluoro-1-(pentafluorophenyl)butan-1-one	19108-37-3	-7.927	-32.2914	0.296709	0.703291	inact.	reliable	0.2083	0.7917	inact.	reliable	OTHER_PFAS	Side-chain aromatics	Others	Inactive	reliable	-25.1339	-32.3939	-28.7639	Inactive	Inactive	O=C(C(C(C(F)(F)F)(F)F)(F)F)c1c(F)c(F)c(c(c1F)F)F	7	4
DTXSID10325413	FC(F)(F)C(F)(F)C(F)(F)C(=O)NCCNC(=O)C(F)(F)C(F)(F)C(F)(F)F	ST50925188	86273-64-5	-6.924	-36.7795	0.438127	0.561873	inact.	reliable	0.2083	0.7917	inact.	reliable	OTHER_PFAS	Other aliphatics	Polyfluorinated amidesÂ	Inactive	reliable	-34.6067	-22.9975	-28.8021	Inactive	Inactive	O=C(C(C(C(F)(F)F)(F)F)(F)F)NCCNC(=O)C(C(C(F)(F)F)(F)F)(F)F	7	8
DTXSID40896363	FC(F)(F)C(F)(C1=CC(=CC=N1)C#N)C(F)(F)F	2-(1,1,1,2,3,3,3-Heptafluoropropan-2-yl)pyridine-4-carbonitrile	929211-36-9	-8.179	-31.1178	0.296709	0.703291	inact.	reliable	0.2083	0.7917	inact.	reliable	OTHER_PFAS	Side-chain aromatics	Others	Inactive	reliable	-22.7539	-34.851	-28.8025	Inactive	Inactive	N#Cc1ccnc(c1)C(C(F)(F)F)(C(F)(F)F)F	0	9
DTXSID90895745	FC(F)(F)C(F)(F)C(F)(F)C(F)(F)C(F)(F)COCC1CO1	2-{[(2,2,3,3,4,4,5,5,6,6,6-Undecafluorohexyl)oxy]methyl}oxirane	140369-64-8	-7.937	-32.2018	0.296709	0.703291	inact.	reliable	0.2083	0.7917	inact.	reliable	OTHER_PFAS	Other aliphatics, cyclic	Others, cyclic	Inactive	reliable	-25.0395	-32.5815	-28.8105	Inactive	Inactive	FC(C(C(C(C(F)(F)F)(F)F)(F)F)(F)F)(COCC1OC1)F	4	5
DTXSID50895741	FC(F)(F)C(F)(F)C(F)(F)C(F)(F)CCOS(=O)(=O)C(F)(F)F	3,3,4,4,5,5,6,6,6-Nonafluorohexyl trifluoromethanesulfonate	171182-86-8	-7.252	-35.2873	0.447272	0.552728	inact.	reliable	0.574487	0.425513	inact.	reliable	OTHER_PFAS	Other aliphatics	PASF-based substances	Inactive	reliable	-31.5089	-26.1216	-28.8153	Inactive	Inactive	FC(C(C(C(F)(F)F)(F)F)(F)F)(CCOS(=O)(=O)C(F)(F)F)F	7	5
DTXSID6059990	FC(F)(F)C(F)(F)C(F)(F)C(F)(F)C(F)(F)C(F)(F)N(C(F)(F)C(F)(F)C(F)(F)C(F)(F)C(F)(F)C(F)(F)F)C(F)(F)C(F)(F)C(F)(F)C(F)(F)C(F)(F)C(F)(F)F	Perfluorotrihexylamine	432-08-6	-2.531	-56.5793	0.296709	0.703291	inact.	reliable	0.2083	0.7917	inact.	reliable	OTHER_PFAS	Other aliphatics	Others	Inactive	reliable	-76.0961	18.4559	-28.8201	Inactive	Inactive	FC(C(C(C(C(C(F)(F)F)(F)F)(F)F)(F)F)(F)F)(N(C(C(C(C(C(C(F)(F)F)(F)F)(F)F)(F)F)(F)F)(F)F)C(C(C(C(C(C(F)(F)F)(F)F)(F)F)(F)F)(F)F)(F)F)F	3	8
DTXSID90896595	OC(=O)C(F)(F)C(F)(C(F)(F)F)C(F)(F)C(F)(F)C(F)(F)C(F)(F)F	2,2,3,4,4,5,5,6,6,7,7,7-Dodecafluoro-3-(trifluoromethyl)heptanoic acid	705240-04-6	-7.999	-31.8796	0.296709	0.703291	inact.	reliable	0.2083	0.7917	inact.	reliable	OTHER_PFAS	PFAAs	PFCAs	Inactive	reliable	-24.4539	-33.2561	-28.855	Inactive	Inactive	OC(=O)C(C(C(C(C(C(F)(F)F)(F)F)(F)F)(F)F)(C(F)(F)F)F)(F)F	3	8
DTXSID40895316	CCCOCCC(F)(F)C(F)(F)C(F)(F)C(F)(F)F	1,1,1,2,2,3,3,4,4-Nonafluoro-6-propoxyhexane	1193009-98-1	-7.604	-33.6606	0.401464	0.598536	inact.	reliable	0.2083	0.7917	inact.	reliable	OTHER_PFAS	Other aliphatics	Ether based substances	Inactive	reliable	-28.1845	-29.5273	-28.8559	Inactive	Inactive	CCCOCCC(C(C(C(F)(F)F)(F)F)(F)F)(F)F	7	5
DTXSID50764100	CC(C=O)C(F)(F)C(F)(F)C(F)(F)C(F)(F)C(F)(F)C(F)(F)F	3,3,4,4,5,5,6,6,7,7,8,8,8-Tridecafluoro-2-methyloctanal	112251-35-1	-7.679	-33.3173	0.296709	0.703291	inact.	reliable	0.2083	0.7917	inact.	reliable	OTHER_PFAS	Other aliphatics	Others	Inactive	reliable	-27.4761	-30.2461	-28.8611	Inactive	Inactive	O=CC(C(C(C(C(C(C(F)(F)F)(F)F)(F)F)(F)F)(F)F)(F)F)C	3	8
DTXSID40543663	COC(=O)C1=CC=C(O1)C(F)(F)C(F)(F)C(F)(F)F	Methyl 5-(heptafluoropropyl)furan-2-carboxylate	104939-25-5	-7.939	-32.1232	0.296709	0.703291	inact.	reliable	0.2083	0.7917	inact.	reliable	OTHER_PFAS	Side-chain aromatics	Others	Inactive	reliable	-25.0206	-32.7461	-28.8833	Inactive	Inactive	COC(=O)c1ccc(o1)C(C(C(F)(F)F)(F)F)(F)F	6	4
DTXSID00775625	[O-][N+](=O)C1=CC=C(OC(=O)C(F)(F)C(F)(F)C(F)(F)F)C=C1	4-Nitrophenyl heptafluorobutanoate	1799-92-4	-6.902	-36.7998	0.553298	0.446702	inact.	reliable	0.793408	0.206592	act.	reliable	OTHER_PFAS	Side-chain aromatics	PACF-based substances	Inactive	reliable	-34.8145	-22.955	-28.8847	Inactive	Inactive	O=C(C(C(C(F)(F)F)(F)F)(F)F)Oc1ccc(cc1)[N+](=O)[O-]	7	4
DTXSID60895696	CS(=O)(=O)OCC(F)(F)C(F)(F)C(F)(F)C(F)(F)C(F)(F)F	2,2,3,3,4,4,5,5,6,6,6-Undecafluorohexyl methanesulfonate	188534-35-2	-7.491	-34.1384	0.296709	0.703291	inact.	reliable	0.2083	0.7917	inact.	reliable	OTHER_PFAS	Other aliphatics	Others	Inactive	reliable	-29.2517	-28.527	-28.8893	Inactive	Inactive	CS(=O)(=O)OCC(C(C(C(C(F)(F)F)(F)F)(F)F)(F)F)(F)F	3	9
DTXSID10895929	FC(F)(F)C(F)(F)C(F)(F)C(F)(F)C(F)(F)C(F)(F)C(F)(F)C(F)(F)C(=O)OC=C	Ethenyl heptadecafluorononanoate	54640-64-1	-6.752	-37.4456	0.296709	0.703291	inact.	reliable	0.477884	0.522116	inact.	reliable	OTHER_PFAS	Other aliphatics	PACF-based substances	Inactive	reliable	-36.2311	-21.6029	-28.917	Inactive	Inactive	C=COC(=O)C(C(C(C(C(C(C(C(F)(F)F)(F)F)(F)F)(F)F)(F)F)(F)F)(F)F)(F)F	3	8
DTXSID10871521	CCCC(F)(F)C(F)(F)C(F)(F)C(F)(F)C(F)(F)C(F)(F)F	1,1,1,2,2,3,3,4,4,5,5,6,6-Tridecafluorononane	NOCAS_871521	-7.673	-33.2853	0.296709	0.703291	inact.	reliable	0.2083	0.7917	inact.	reliable	OTHER_PFAS	Fluorotelomer PFAA precursors	SFAs	Inactive	reliable	-27.5328	-30.3131	-28.9229	Inactive	Inactive	CCCC(C(C(C(C(C(F)(F)F)(F)F)(F)F)(F)F)(F)F)(F)F	3	9
DTXSID30892551	CN(C)CCCN(CCC(O)=O)S(=O)(=O)C(F)(F)C(F)(F)C(F)(F)C(F)(F)C(F)(F)C(F)(F)C(F)(F)C(F)(F)F	N-[3-(Dimethylamino)propyl]-N-[(heptadecafluorooctyl)sulfonyl]-beta-alanine	1432486-92-4	-3.308	-52.9649	0.296709	0.703291	inact.	reliable	0.344263	0.655737	inact.	reliable	OTHER_PFAS	Other aliphatics	PASF-based substances	Inactive	reliable	-68.7578	10.8887	-28.9346	Inactive	Inactive	CN(CCCN(S(=O)(=O)C(C(C(C(C(C(C(C(F)(F)F)(F)F)(F)F)(F)F)(F)F)(F)F)(F)F)(F)F)CCC(=O)O)C	0	7
DTXSID30896099	COC1=CC=C(NC(=O)C(F)(F)C(F)(F)C(F)(F)F)C=C1	2,2,3,3,4,4,4-Heptafluoro-N-(4-methoxyphenyl)butanamide	793-36-2	-7.585	-33.6706	0.595386	0.404614	inact.	reliable	0.372274	0.627726	inact.	reliable	OTHER_PFAS	Side-chain aromatics	Others	Inactive	reliable	-28.3639	-29.5064	-28.9352	Inactive	Inactive	COc1ccc(cc1)NC(=O)C(C(C(F)(F)F)(F)F)(F)F	7	8
DTXSID30880413	FC(F)(F)C(F)(F)C(F)(F)C(F)(F)C(F)(F)C(F)(F)CC1CO1	3-(Perfluorohexyl)-1,2-epoxypropane	38565-52-5	-8.05	-31.5538	0.296709	0.703291	inact.	reliable	0.2083	0.7917	inact.	reliable	COMMERICIAL_IMPORTANT	Other aliphatics, cyclic	Others, cyclic	Inactive	reliable	-23.9723	-33.9382	-28.9552	Inactive	Inactive	FC(C(C(C(C(C(F)(F)F)(F)F)(F)F)(F)F)(F)F)(CC1CO1)F	4	5
DTXSID60379289	CC1=C(C(=NN1)C(F)(F)C(F)(F)C(F)(F)F)[N+]([O-])=O	3-(Heptafluoropropyl)-5-methyl-4-nitro-1H-pyrazole	82633-69-0	-7.491	-34.0662	0.296709	0.703291	inact.	reliable	0.2083	0.7917	inact.	reliable	OTHER_PFAS	Side-chain aromatics	Others	Inactive	reliable	-29.2517	-28.6781	-28.9649	Inactive	Inactive	FC(C(C(F)(F)F)(F)F)(c1n[nH]c(c1[N+](=O)[O-])C)F	6	4
DTXSID10530520	FC(F)C(F)(F)C(F)(F)C(F)(F)C(F)(F)C(F)(F)C(F)(F)C(F)(F)Br	1-Bromo-1,1,2,2,3,3,4,4,5,5,6,6,7,7,8,8-hexadecafluorooctane	89740-38-5	-7.612	-33.4905	0.296709	0.703291	inact.	reliable	0.2083	0.7917	inact.	reliable	OTHER_PFAS	Other aliphatics	Polyfluoralkanes	Inactive	reliable	-28.1089	-29.8834	-28.9962	Inactive	Inactive	FC(C(C(C(C(C(C(C(Br)(F)F)(F)F)(F)F)(F)F)(F)F)(F)F)(F)F)F	3	0
DTXSID60776335	CC1=CC=C(C=C1)S(O)(=O)=O.OCCCCC(F)(F)C(F)(F)C(F)(F)C(F)(F)F	4-Methylbenzene-1-sulfonic acid--5,5,6,6,7,7,8,8,8-nonafluorooctan-1-ol (1/1)	162082-63-5	-8.284	-30.425	0.401464	0.598536	inact.	reliable	0.2083	0.7917	inact.	reliable	OTHER_PFAS	Other aliphatics	FTOH	Inactive	reliable	-21.7623	-36.3015	-29.0319	Inactive	Inactive	OCCCCC(C(C(C(F)(F)F)(F)F)(F)F)(F)F	2	2
DTXSID70163035	C[N+](C)(CCC(F)(F)C(F)(F)C(F)(F)C(F)(F)F)CC([O-])=O	1-Hexanaminium, N-(carboxymethyl)-N,N-dimethyl-3,3,4,4,5,5,6,6,6-nonafluoro-, hydroxide, inner salt	145441-30-1	-7.407	-34.3742	0.447272	0.552728	inact.	reliable	0.2083	0.7917	inact.	reliable	OTHER_PFAS	Other aliphatics	FT	Inactive	reliable	-30.045	-28.0333	-29.0392	Inactive	Inactive	[O-]C(=O)C[N+](CCC(C(C(C(F)(F)F)(F)F)(F)F)(F)F)(C)C	7	3
DTXSID70466735	FC(F)(F)C(F)(F)C(F)(F)C(F)(F)C(F)(F)C(F)(F)CCC=O	Nonanal, 4,4,5,5,6,6,7,7,8,8,9,9,9-tridecafluoro-	83957-58-8	-7.806	-32.9516	0.393877	0.606123	inact.	reliable	0.2083	0.7917	inact.	reliable	OTHER_PFAS	Other aliphatics	Others	Inactive	reliable	-26.2767	-31.0117	-28.6442	Inactive	Inactive	O=CCCC(C(C(C(C(C(F)(F)F)(F)F)(F)F)(F)F)(F)F)(F)F	3	9
DTXSID70335836	FC(F)C(F)(F)C(F)(F)C(F)(F)C(F)(F)C(F)(F)C(F)(F)C(F)(F)C(F)(F)F	1H-Perfluorononane	375-94-0	-7.355	-34.9973	0.296709	0.703291	inact.	reliable	0.2083	0.7917	inact.	reliable	OTHER_PFAS	Other aliphatics	Polyfluoralkanes	Inactive	reliable	-30.5361	-26.7288	-28.6325	Inactive	Inactive	FC(C(C(C(C(C(C(C(C(F)(F)F)(F)F)(F)F)(F)F)(F)F)(F)F)(F)F)(F)F)F	3	0
DTXSID30544200	FC(F)(F)C(F)(F)C(F)(F)C(F)(F)C(F)(F)C(F)(F)CCOC(=O)OC=C	Ethenyl 3,3,4,4,5,5,6,6,7,7,8,8,8-tridecafluorooctyl carbonate	96383-57-2	-7.221	-35.618	0.333867	0.666133	inact.	reliable	0.493895	0.506105	inact.	reliable	OTHER_PFAS	Other aliphatics	Ether based substances	Inactive	reliable	-31.8017	-25.4293	-28.6155	Inactive	Inactive	C=COC(=O)OCCC(C(C(C(C(C(F)(F)F)(F)F)(F)F)(F)F)(F)F)(F)F	7	5
DTXSID20895758	CC(OS(=O)(=O)C(F)(F)C(F)(F)C(F)(F)C(F)(F)F)C(F)(F)F	1,1,1-Trifluoropropan-2-yl nonafluorobutane-1-sulfonate	118334-94-4	-7.396	-34.849	0.293506	0.706494	inact.	reliable	0.2083	0.7917	inact.	reliable	OTHER_PFAS	Other aliphatics	PASF-based substances	Inactive	reliable	-30.1489	-27.0393	-28.5941	Inactive	Inactive	CC(C(F)(F)F)OS(=O)(=O)C(C(C(C(F)(F)F)(F)F)(F)F)(F)F	9	0
DTXSID90620170	FC(F)(F)C(F)(F)C(F)(F)CNCC(F)(F)C(F)(F)C(F)(F)F	2,2,3,3,4,4,4-Heptafluoro-N-(2,2,3,3,4,4,4-heptafluorobutyl)butan-1-amine	356-08-1	-7.877	-33.2222	0.296709	0.703291	inact.	reliable	0.2083	0.7917	inact.	reliable	OTHER_PFAS	Other aliphatics	Others	Inactive	reliable	-25.6062	-30.4452	-28.0257	Inactive	Inactive	FC(C(C(F)(F)F)(F)F)(CNCC(C(C(F)(F)F)(F)F)(F)F)F	3	4
DTXSID10794509	OC(F)=C(F)C(F)(F)C(F)(F)C(F)(F)C(F)(F)C(F)(F)C(F)(F)C(F)(F)F	1,2,3,3,4,4,5,5,6,6,7,7,8,8,9,9,9-Heptadecafluoronon-1-en-1-ol	64614-34-2	-7.581	-34.5304	0.296709	0.703291	inact.	reliable	0.328435	0.671565	inact.	reliable	OTHER_PFAS	Non-PFAA perfluoroalkyls	PFACs	Inactive	reliable	-28.4017	-27.7063	-28.054	Inactive	Inactive	OC(=C(C(C(C(C(C(C(C(F)(F)F)(F)F)(F)F)(F)F)(F)F)(F)F)(F)F)F)F	3	8
DTXSID10806398	FC(F)(F)C(F)(OCC(=O)NC1=CC=CC=C1)C(F)(F)F	2-[(1,1,1,2,3,3,3-Heptafluoropropan-2-yl)oxy]-N-phenylacetamide	62656-67-1	-7.382	-35.4142	0.728741	0.271259	act.	reliable	0.477884	0.522116	inact.	reliable	OTHER_PFAS	Side-chain aromatics	Others	Inactive	reliable	-30.2811	-25.8559	-28.0685	Inactive	Inactive	O=C(Nc1ccccc1)COC(C(F)(F)F)(C(F)(F)F)F	0	5
DTXSID5046560	FC(F)(F)C(F)(F)C(F)(F)C(F)(F)C(F)(F)C(F)(F)C(F)(F)C(F)(F)Br	1-Bromoheptadecafluorooctane	423-55-2	-7.773	-33.6459	0.296709	0.703291	inact.	reliable	0.2083	0.7917	inact.	reliable	OTHER_PFAS	Other aliphatics	Others	Inactive	reliable	-26.5884	-29.5581	-28.0732	Inactive	Inactive	FC(C(C(C(C(C(C(C(Br)(F)F)(F)F)(F)F)(F)F)(F)F)(F)F)(F)F)(F)F	3	8
DTXSID70611905	CCCCC(F)(F)C(F)(F)C(F)(F)C(F)(F)C(F)(F)C(F)(F)F	1,1,1,2,2,3,3,4,4,5,5,6,6-Tridecafluorodecane	154478-86-1	-7.724	-33.8143	0.393877	0.606123	inact.	reliable	0.2083	0.7917	inact.	reliable	OTHER_PFAS	Fluorotelomer PFAA precursors	SFAs	Inactive	reliable	-27.0511	-29.2055	-28.1283	Inactive	Inactive	CCCCC(C(C(C(C(C(F)(F)F)(F)F)(F)F)(F)F)(F)F)(F)F	2	2
DTXSID80896201	FC(F)(F)C(F)(F)C(F)(F)C(F)(F)S(=O)(=O)NC(=O)C1CCCC1	N-(1,1,2,2,3,3,4,4,4-Nonafluorobutane-1-sulfonyl)cyclopentanecarboxamide	1440968-21-7	-7.564	-34.5349	0.296709	0.703291	inact.	reliable	0.2083	0.7917	inact.	reliable	OTHER_PFAS	Other aliphatics, cyclic	PASF-based substances, cyclic	Inactive	reliable	-28.5623	-27.6969	-28.1296	Inactive	Inactive	O=C(C1CCCC1)NS(=O)(=O)C(C(C(C(F)(F)F)(F)F)(F)F)(F)F	9	0
DTXSID40895492	OP(O)(=O)CCC(F)(F)C(F)(F)C(F)(F)C(F)(F)F	(3,3,4,4,5,5,6,6,6-Nonafluorohexyl)phosphonic acid	503564-50-9	-8.018	-32.4757	0.401464	0.598536	inact.	reliable	0.2083	0.7917	inact.	reliable	OTHER_PFAS	Other aliphatics	FTPO3	Inactive	reliable	-24.2745	-32.0081	-28.1413	Inactive	Inactive	FC(C(C(C(F)(F)F)(F)F)(F)F)(CCP(=O)(O)O)F	3	4
DTXSID20775985	CCOC(=O)C=C(F)C(F)(F)C(F)(F)C(F)(F)Cl	Ethyl 6-chloro-3,4,4,5,5,6,6-heptafluorohex-2-enoate	170502-20-2	-7.688	-33.9634	0.296709	0.703291	inact.	reliable	0.328435	0.671565	inact.	reliable	OTHER_PFAS	Other aliphatics	Ether based substances	Inactive	reliable	-27.3911	-28.8934	-28.1423	Inactive	Inactive	CCOC(=O)C=C(C(C(C(Cl)(F)F)(F)F)(F)F)F	7	4
DTXSID90507235	COC(=O)C(F)(F)C(F)(F)C(F)(F)C(F)(F)C(F)(F)C(=O)OC	Dimethyl decafluoroheptanedioate	54404-53-4	-7.422	-35.1631	0.296709	0.703291	inact.	reliable	0.2083	0.7917	inact.	reliable	OTHER_PFAS	Other aliphatics	PACF-based substances	Inactive	reliable	-29.9034	-26.3816	-28.1425	Inactive	Inactive	COC(=O)C(C(C(C(C(C(=O)OC)(F)F)(F)F)(F)F)(F)F)(F)F	0	2
DTXSID60897039	[O-][N+](=O)C1=CC=C(NC(=O)C(F)(F)C(F)(F)C(F)(F)F)C=C1	N-(4-Nitrophenyl)perfluorobutanamide	3869-06-05	-7.419	-35.1585	0.835248	0.164752	act.	reliable	0.870052	0.129948	act.	reliable	OTHER_PFAS	Side-chain aromatics	Others	Inactive	reliable	-29.9317	-26.3913	-28.1615	Inactive	Inactive	O=C(C(C(C(F)(F)F)(F)F)(F)F)Nc1ccc(cc1)[N+](=O)[O-]	7	8
DTXSID00379960	OCC(F)(F)C(F)(F)C(F)(F)C(F)(F)C(F)(F)C(F)(F)C(F)F	1H,1H,8H-Perfluoro-1-octanol	10331-08-5	-8.351	-30.9364	0.296709	0.703291	inact.	reliable	0.2083	0.7917	inact.	reliable	OTHER_PFAS	Other aliphatics	Alcohol based substances	Inactive	reliable	-21.1295	-35.2308	-28.1801	Inactive	Inactive	OCC(C(C(C(C(C(C(F)F)(F)F)(F)F)(F)F)(F)F)(F)F)(F)F	3	0
DTXSID60527445	CCOCC(O)C(F)(F)C(F)(F)C(F)(F)C(F)(F)F	1-Ethoxy-3,3,4,4,5,5,6,6,6-nonafluorohexan-2-ol	89807-88-5	-7.829	-33.2271	0.296709	0.703291	inact.	reliable	0.2083	0.7917	inact.	reliable	OTHER_PFAS	Other aliphatics	Ether based substances	Inactive	reliable	-26.0595	-30.4349	-28.2472	Inactive	Inactive	CCOCC(C(C(C(C(F)(F)F)(F)F)(F)F)(F)F)O	7	4
DTXSID30732564	FC(F)C(F)(F)C(F)(F)C(F)(F)C(F)(F)C(F)(F)C(=O)OC=C	Ethenyl 2,2,3,3,4,4,5,5,6,6,7,7-dodecafluoroheptanoate	45271-27-0	-7.467	-34.8474	0.296709	0.703291	inact.	reliable	0.2083	0.7917	inact.	reliable	OTHER_PFAS	Other aliphatics	PACF-based substances	Inactive	reliable	-29.4784	-27.0426	-28.2605	Inactive	Inactive	C=COC(=O)C(C(C(C(C(C(F)F)(F)F)(F)F)(F)F)(F)F)(F)F	3	0
DTXSID70896593	OC(=O)C(F)(C(F)(F)F)C(F)(F)C(F)(F)C(F)(F)C(F)(F)C(F)(F)F	2,3,3,4,4,5,5,6,6,7,7,7-Dodecafluoro-2-(trifluoromethyl)heptanoic acid	207678-51-1	-7.5	-34.6962	0.296709	0.703291	inact.	reliable	0.328435	0.671565	inact.	reliable	OTHER_PFAS	PFAAs	PFCAs	Inactive	reliable	-29.1667	-27.3592	-28.2629	Inactive	Inactive	OC(=O)C(C(C(C(C(C(F)(F)F)(F)F)(F)F)(F)F)(F)F)(C(F)(F)F)F	3	8
DTXSID80895673	FC(F)(F)C(F)(F)C(F)(F)C(F)(F)C(=O)CC(=O)C(F)(F)C(F)(F)C(F)(F)C(F)(F)F	1,1,1,2,2,3,3,4,4,8,8,9,9,10,10,11,11,11-Octadecafluoroundecane-5,7-dione	261503-82-6	-6.782	-38.1923	0.393877	0.606123	inact.	reliable	0.2083	0.7917	inact.	reliable	OTHER_PFAS	Other aliphatics	FT	Inactive	reliable	-35.9478	-20.0396	-27.9937	Inactive	Inactive	O=C(C(C(C(C(F)(F)F)(F)F)(F)F)(F)F)CC(=O)C(C(C(C(F)(F)F)(F)F)(F)F)(F)F	7	4
DTXSID30850994	[O-][N+](=O)C1=CC(OC(=O)C(F)(F)C(F)(F)C(F)(F)F)=CC=C1	3-Nitrophenyl heptafluorobutanoate	52512-15-9	-6.165	-40.71	0.331851	0.668149	inact.	reliable	0.78718	0.21282	act.	reliable	OTHER_PFAS	Side-chain aromatics	PACF-based substances	Inactive	reliable	-41.775	-14.7685	-28.2718	Inactive	Inactive	O=C(C(C(C(F)(F)F)(F)F)(F)F)Oc1cccc(c1)[N+](=O)[O-]	7	8
DTXSID00892326	OC(=O)C=C(F)C(F)(F)C(F)(F)C(F)(F)C(F)(F)C(F)(F)F	2H-Perfluoro-2-octenoic acid	70887-88-6	-8.293	-31.0656	0.337299	0.662701	inact.	reliable	0.328435	0.671565	inact.	reliable	OTHER_PFAS	Fluorotelomer PFAA precursors	n:2 Fluorotelomer carboxylic acids	Inactive	reliable	-21.6773	-34.9603	-28.3188	Inactive	Inactive	OC(=O)C=C(C(C(C(C(C(F)(F)F)(F)F)(F)F)(F)F)(F)F)F	3	8
DTXSID20561002	FC(F)(F)C(F)(F)C(F)(F)C(F)(F)C(F)(F)C(F)(F)C(F)(F)C(F)(F)C=O	(Perfluorooctane)-1-carbaldehydle	63967-40-8	-7.725	-33.6237	0.296709	0.703291	inact.	reliable	0.2083	0.7917	inact.	reliable	OTHER_PFAS	Perfluoro PFAA precursors	PFALs	Inactive	reliable	-27.0417	-29.6046	-28.3231	Inactive	Inactive	O=CC(C(C(C(C(C(C(C(F)(F)F)(F)F)(F)F)(F)F)(F)F)(F)F)(F)F)(F)F	3	8
DTXSID00895695	FC(=O)C(F)(F)OC(F)(F)C(F)(F)OC(F)(F)C(F)(F)C(F)(F)C(F)(F)F	Difluoro[1,1,2,2-tetrafluoro-2-(nonafluorobutoxy)ethoxy]acetyl fluoride	172897-75-5	-6.486	-39.2076	0.296709	0.703291	inact.	reliable	0.2083	0.7917	inact.	reliable	OTHER_PFAS	Other aliphatics	Ether based substances	Inactive	reliable	-38.7434	-17.914	-28.3287	Inactive	Inactive	FC(=O)C(OC(C(OC(C(C(C(F)(F)F)(F)F)(F)F)(F)F)(F)F)(F)F)(F)F	4	3
DTXSID10379279	CCCCC=CC(F)(F)C(F)(F)C(F)(F)F	1,1,1,2,2,3,3-heptafluoronon-4-ene	57325-40-3	-8.017	-32.2767	0.296709	0.703291	inact.	reliable	0.2083	0.7917	inact.	reliable	OTHER_PFAS	Fluorotelomer PFAA precursors	SFAenes	Inactive	reliable	-24.2839	-32.4247	-28.3543	Inactive	Inactive	CCCCC=CC(C(C(F)(F)F)(F)F)(F)F	5	2
DTXSID00159527	[Si+4].[O-]CCN(CC[O-])CC[O-].FC(F)C(F)(F)C(F)(F)C(F)(F)C(F)(F)C(F)(F)C[CH-]I	Silicon, (3,3,4,4,5,5,6,6,7,7,8,8-dodecafluoro-1-iodooctyl)((2,2'2,''-nitrilotris(ethanolato))(3-)-N,O,O',O'')-, (TB-5-23)-	135798-16-2	-7.643	-33.9558	0.401464	0.598536	inact.	reliable	0.2083	0.7917	inact.	reliable	OTHER_PFAS	Other aliphatics	FTI	Inactive	reliable	-27.8161	-28.9093	-28.3627	Inactive	Inactive	ICCC(C(C(C(C(C(F)F)(F)F)(F)F)(F)F)(F)F)(F)F	3	0
DTXSID90896590	OC(=O)C(F)(C(F)(F)F)C(F)(F)C(F)(F)C(F)(C(F)(F)F)C(F)(F)F	2,3,3,4,4,5,6,6,6-Nonafluoro-2,5-bis(trifluoromethyl)hexanoic acid	1882109-80-9	-7.392	-35.0563	0.296709	0.703291	inact.	reliable	0.2083	0.7917	inact.	reliable	OTHER_PFAS	PFAAs	PFCAs	Inactive	reliable	-30.1867	-26.6052	-28.396	Inactive	Inactive	OC(=O)C(C(C(C(C(F)(F)F)(C(F)(F)F)F)(F)F)(F)F)(C(F)(F)F)F	3	4
DTXSID40371286	FC(F)(F)C(F)(F)C(F)(F)C(CCBr)(C(F)(F)F)C(F)(F)F	6-Bromo-1,1,1,2,2,3,3-heptafluoro-4,4-bis(trifluoromethyl)hexane	128454-91-1	-7.621	-33.962	0.293506	0.706494	inact.	reliable	0.2083	0.7917	inact.	reliable	OTHER_PFAS	Other aliphatics	Others	Inactive	reliable	-28.0239	-28.8963	-28.4601	Inactive	Inactive	BrCCC(C(C(C(F)(F)F)(F)F)(F)F)(C(F)(F)F)C(F)(F)F	3	4
DTXSID20629515	FC(F)(F)C(F)(F)C(F)(F)C(F)(F)CC(F)(F)CC(F)(F)I	1,1,1,2,2,3,3,4,4,6,6,8,8-Tridecafluoro-8-iodooctane	99325-17-4	-7.737	-33.4227	0.700552	0.299448	act.	reliable	0.328435	0.671565	inact.	reliable	OTHER_PFAS	Other aliphatics	Others	Inactive	reliable	-26.9284	-30.0254	-28.4769	Inactive	Inactive	FC(CC(CC(C(C(C(F)(F)F)(F)F)(F)F)(F)F)(F)F)(I)F	3	4
DTXSID00896061	FC1=CC(NC(=O)C(F)(F)C(F)(F)C(F)(F)F)=CC=C1	2,2,3,3,4,4,4-Heptafluoro-N-(3-fluorophenyl)butanamide	332031-88-6	-7.926	-32.5617	0.595386	0.404614	inact.	reliable	0.541995	0.458005	inact.	reliable	OTHER_PFAS	Side-chain aromatics	Others	Inactive	reliable	-25.1434	-31.828	-28.4857	Inactive	Inactive	Fc1cccc(c1)NC(=O)C(C(C(F)(F)F)(F)F)(F)F	7	8
DTXSID50285683	CC(C)CC(=O)CC(=O)C(F)(F)C(F)(F)C(F)(F)F	1,1,1,2,2,3,3-heptafluoro-8-methylnonane-4,6-dione	6304-28-5	-7.081	-36.3602	0.401464	0.598536	inact.	reliable	0.2083	0.7917	inact.	reliable	OTHER_PFAS	Other aliphatics	Others	Inactive	reliable	-33.1239	-23.8754	-28.4996	Inactive	Inactive	CC(CC(=O)CC(=O)C(C(C(F)(F)F)(F)F)(F)F)C	7	4
DTXSID40518139	CC(C)(C)C(=O)CC(=O)C(F)(F)C(F)(F)C(F)(F)C(F)F	6,6,7,7,8,8,9,9-Octafluoro-2,2-dimethylnonane-3,5-dione	62679-65-6	-6.996	-36.6857	0.296709	0.703291	inact.	reliable	0.2083	0.7917	inact.	reliable	OTHER_PFAS	Other aliphatics	Others	Inactive	reliable	-33.9267	-23.1939	-28.5603	Inactive	Inactive	FC(C(C(C(C(=O)CC(=O)C(C)(C)C)(F)F)(F)F)(F)F)F	3	0
DTXSID50896591	OC(=O)C(F)(F)C(F)(C(F)(F)F)C(F)(C(F)(F)F)C(F)(F)C(F)(F)F	2,2,3,4,5,5,6,6,6-Nonafluoro-3,4-bis(trifluoromethyl)hexanoic acid	1882109-81-0	-7.912	-32.5535	0.296709	0.703291	inact.	reliable	0.2083	0.7917	inact.	reliable	OTHER_PFAS	PFAAs	PFCAs	Inactive	reliable	-25.2756	-31.8452	-28.5604	Inactive	Inactive	OC(=O)C(C(C(C(C(F)(F)F)(F)F)(C(F)(F)F)F)(C(F)(F)F)F)(F)F	7	4
DTXSID50896596	OC(=O)C(F)(F)C(F)(F)C(F)(F)C(F)(C(F)(F)F)C(F)(F)C(F)(F)F	2,2,3,3,4,4,5,6,6,7,7,7-Dodecafluoro-5-(trifluoromethyl)heptanoic acid	909009-42-3	-8.023	-32.0481	0.296709	0.703291	inact.	reliable	0.328435	0.671565	inact.	reliable	OTHER_PFAS	PFAAs	PFCAs	Inactive	reliable	-24.2273	-32.9033	-28.5653	Inactive	Inactive	OC(=O)C(C(C(C(C(C(F)(F)F)(F)F)(C(F)(F)F)F)(F)F)(F)F)(F)F	7	4
DTXSID70477563	FC(F)C(F)(F)C(F)(F)C(F)(F)COCC(F)(F)C(F)(F)C(F)(F)C(F)F	Pentane, 1,1'-oxybis[2,2,3,3,4,4,5,5-octafluoro-	774595-25-4	-7.182	-35.8245	0.296709	0.703291	inact.	reliable	0.328435	0.671565	inact.	reliable	OTHER_PFAS	Other aliphatics	Ether based substances	Inactive	reliable	-32.17	-24.9969	-28.5835	Inactive	Inactive	FC(C(C(C(COCC(C(C(C(F)F)(F)F)(F)F)(F)F)(F)F)(F)F)(F)F)F	3	0
DTXSID20895753	FC1=C(F)C(F)=C(C(F)=C1F)C(F)(F)C(F)(F)C(F)(F)C(F)(F)F	1,2,3,4,5-Pentafluoro-6-(nonafluorobutyl)benzene	19108-38-4	-8.311	-31.0195	0.296709	0.703291	inact.	reliable	0.2083	0.7917	inact.	reliable	OTHER_PFAS	Side-chain aromatics	Others	Inactive	reliable	-21.5073	-35.0568	-28.282	Inactive	Inactive	Fc1c(F)c(F)c(c(c1C(C(C(C(F)(F)F)(F)F)(F)F)(F)F)F)F	6	4
DTXSID90895184	FC(F)(F)CCC(F)(F)C(F)(F)C(F)(F)C(F)(F)F	1,1,1,2,2,3,3,4,4,7,7,7-Dodecafluoroheptane	503189-11-5	-7.194	-27.7494	0.401464	0.598536	inact.	reliable	0.2083	0.7917	inact.	reliable	OTHER_PFAS	Other aliphatics	FT	Inactive	reliable	-32.0567	-41.9032	-36.9799	Inactive	Inactive	FC(CCC(C(C(C(F)(F)F)(F)F)(F)F)(F)F)(F)F	3	4
DTXSID30896352	FC(F)(F)C(F)(C1=CN=C(Cl)C=C1)C(F)(F)F	2-Chloro-5-(1,1,1,2,3,3,3-heptafluoropropan-2-yl)pyridine	1807450-20-9	-8.194	-28.3737	0.296709	0.703291	inact.	reliable	0.2083	0.7917	inact.	reliable	OTHER_PFAS	Side-chain aromatics	Others	Inactive	reliable	-22.6123	-40.5961	-31.6042	Inactive	Inactive	Clc1ccc(cn1)C(C(F)(F)F)(C(F)(F)F)F	0	9
DTXSID50895721	NC1=CC=C(OCC(F)(F)C(F)(F)C(F)(F)F)C=C1	4-(2,2,3,3,4,4,4-Heptafluorobutoxy)aniline	142706-74-9	-8.536	-26.7837	0.333867	0.666133	inact.	reliable	0.2083	0.7917	inact.	reliable	OTHER_PFAS	Side-chain aromatics	Others	Inactive	reliable	-19.3823	-43.925	-31.6536	Inactive	Inactive	FC(C(C(F)(F)F)(F)F)(COc1ccc(cc1)N)F	3	4
DTXSID60556851	OP(=O)(C(F)(F)C(F)(F)C(F)(F)C(F)(F)F)C(F)(F)C(F)(F)C(F)(F)C(F)(F)F	Bis(nonafluorobutyl)phosphinic acid	52299-25-9	-4.723	-41.1263	0.296709	0.703291	inact.	reliable	0.2083	0.7917	inact.	reliable	OTHER_PFAS	PFAAs	PFPiAs	Inactive	reliable	-55.3939	-13.8969	-34.6454	Inactive	Inactive	FC(C(C(C(F)(F)F)(F)F)(F)F)(P(=O)(C(C(C(C(F)(F)F)(F)F)(F)F)(F)F)O)F	3	4
DTXSID80622108	FC(F)=CC(F)(F)C(F)(F)C(F)(F)C(F)(F)C(F)(F)C(F)(F)F	1,1,3,3,4,4,5,5,6,6,7,7,8,8,8-Pentadecafluorooct-1-ene	103712-63-6	-7.524	-28.4706	0.296709	0.703291	inact.	reliable	0.2083	0.7917	inact.	reliable	OTHER_PFAS	Other aliphatics	Others	Inactive	reliable	-28.94	-40.3932	-34.6666	Inactive	Inactive	FC(=CC(C(C(C(C(C(F)(F)F)(F)F)(F)F)(F)F)(F)F)(F)F)F	3	8
DTXSID10830991	COC(=O)C(C)=CC(F)(F)C(F)(F)C(F)(F)F	Methyl 4,4,5,5,6,6,6-heptafluoro-2-methylhex-2-enoate	88021-94-7	-7.292	-29.5095	0.296709	0.703291	inact.	reliable	0.2083	0.7917	inact.	reliable	OTHER_PFAS	Other aliphatics	Ether based substances	Inactive	reliable	-31.1311	-38.2182	-34.6747	Inactive	Inactive	COC(=O)C(=CC(C(C(F)(F)F)(F)F)(F)F)C	7	4
[truncated: 3,481 more rows]
