# Supplementary material for: Prediction of the Interactions of a Large Number of Per- and Poly-Fluoroalkyl Substances with Ten Nuclear Receptors
Source: Environ Sci Technol. 2024 Feb 29;58(10):4487–99. doi: 10.1021/acs.est.3c05974 (PMC10938639; doi:10.1021/acs.est.3c05974)
Supplement: Supplementary file 2 — es3c05974_si_002.zip [file es3c05974_si_002.zip › es3c05974_si_002/PFAS_NR_SI/ERB_with_classification1_withSOM_with_TANIMOTOSCORE.xlsx]

## Sheet: Sheet1
NAMES	ORIGINAL_SMILES	PREFERRED_NAME	CASRN	IMPORTANCE	docking score (kcal/mol)	MMGBSA (kcal/mol)	Active_AGO	Inactive_AGO	Actvity_AGO	AD_AGO	Active_ANT	Inactive_ANT	Actvity_ANT	AD_ANT	Primary_Class	Secondary Class	Activity-NR-Toxpred	AD_NR-Toxpred	% change in docking score	% change in ΔG_bind	Average %change	Strength	Classification	can_smiles	morgan_X	morgan_Y
DTXSID10413743	OC1=CC2=C(C=C1)C=C(C=C2)S(=O)(=O)C(F)(F)C(F)(F)C(F)(F)C(F)(F)C(F)(F)C(F)(F)F	6-(1,1,2,2,3,3,4,4,5,5,6,6,6-tridecafluorohexylsulfonyl)naphthalen-2-ol	7240-48-4	OTHER_PFAS	-11.063	-51.8237	0.905996	0.0940039	act.	reliable	0.739579	0.26042	act.	reliable	Side-chain aromatics	PASF-based substances	AGO-ANT	reliable	3.23399	2.76726	3.00063	Strong	AGO-ANT	Oc1ccc2c(c1)ccc(c2)S(=O)(=O)C(C(C(C(C(C(F)(F)F)(F)F)(F)F)(F)F)(F)F)(F)F	3	8
DTXSID90785778	OC1=CC=C(OC2=CC=C(C=C2)C(F)(F)C(F)(F)C(F)(F)C(F)(F)C(F)(F)C(F)(F)C(F)(F)C(F)(F)F)C=C1	4-[4-(Heptadecafluorooctyl)phenoxy]phenol	404580-53-6	OTHER_PFAS	-10.259	-52.2226	0.676341	0.323659	act.	reliable	0.878546	0.121453	act.	reliable	Side-chain aromatics	Others	AGO-ANT	reliable	-4.26851	3.55829	-0.35511	Moderate	AGO-ANT	FC(C(C(C(C(C(C(C(F)(F)F)(F)F)(F)F)(F)F)(F)F)(F)F)(F)F)(c1ccc(cc1)Oc1ccc(cc1)O)F	1	6
DTXSID30893548	FC(F)C(F)(F)C(F)(F)C(F)(F)C(F)(F)C(F)(F)C(=NOS(=O)(=O)C(F)(F)C(F)(F)C(F)(F)C(F)(F)F)c1cc2c(-c3c(C2)cccc3)cc1	1-(6H-Perfluorohexyl)-1-(fluoren-2-yl)-N-(perfluorobutyl)sulfonyloxymethanimine	691358-66-4	OTHER_PFAS	-9.136	-56.5766	0.828119	0.171881	act.	reliable	0.751789	0.248211	act.	reliable	Side-chain aromatics	PASF-based substances	AGO-ANT	reliable	-14.7477	12.1923	-1.2777	Moderate	AGO-ANT	FC(C(C(C(C(C(C(=NOS(=O)(=O)C(C(C(C(F)(F)F)(F)F)(F)F)(F)F)c1ccc2c(c1)Cc1c2cccc1)(F)F)(F)F)(F)F)(F)F)(F)F)F	6	7
DTXSID20577062	OC1=CC=C(C=C1)C1(C2=CC=C(O)C=C2)C(F)(F)C(F)(F)C(F)(F)C1(F)F	4,4'-(2,2,3,3,4,4,5,5-Octafluorocyclopentane-1,1-diyl)diphenol	136525-92-3	OTHER_PFAS	-11.359	-44.3107	0.874456	0.125544	act.	reliable	0.810107	0.189893	act.	reliable	Side-chain aromatics	Others	AGO-ANT	reliable	5.9961	-12.1311	-3.06752	Moderate	AGO-ANT	FC1(F)C(F)(F)C(C(C1(c1ccc(cc1)O)c1ccc(cc1)O)(F)F)(F)F	8	0
DTXSID70464615	OC1=CC=C(SCCC(F)(F)C(F)(F)C(F)(F)C(F)(F)C(F)(F)C(F)(F)C(F)(F)C(F)(F)F)C=C1	4-(1H,1H,2H,2H-Perfluorodecylthio)phenol	142623-70-9	OTHER_PFAS	-10.12	-47.9185	0.676341	0.323659	act.	reliable	0.834458	0.165542	act.	reliable	Side-chain aromatics	Others	AGO-ANT	reliable	-5.56558	-4.97682	-5.2712	Moderate	AGO-ANT	FC(C(C(C(C(C(C(C(F)(F)F)(F)F)(F)F)(F)F)(F)F)(F)F)(F)F)(CCSc1ccc(cc1)O)F	3	9
DTXSID30896094	OC1=CC=C(C=C1)C(=O)OCC(F)(F)C(F)(F)C(F)(F)C(F)(F)C(F)(F)C(F)(F)C(F)(F)F	2,2,3,3,4,4,5,5,6,6,7,7,8,8,8-Pentadecafluorooctyl 4-hydroxybenzoate	869308-35-0	OTHER_PFAS	-9.46	-45.338	0.926506	0.0734937	act.	reliable	0.928259	0.0717407	act.	reliable	Side-chain aromatics	Others	AGO-ANT	reliable	-11.7243	-10.094	-10.9092	Weak	AGO-ANT	O=C(c1ccc(cc1)O)OCC(C(C(C(C(C(C(F)(F)F)(F)F)(F)F)(F)F)(F)F)(F)F)(F)F	3	9
DTXSID70896114	FC(F)(F)C(F)(F)C(F)(F)C(F)(F)C(F)(F)C(F)(F)C1=CC=C(S1)C1=CC=CS1	5-(Tridecafluorohexyl)-2,2'-bithiophene	327630-34-2	OTHER_PFAS	-9.471	-44.0541	0.70722	0.29278	act.	reliable	0.260327	0.739673	inact.	reliable	Side-chain aromatics	Others	Agonist	reliable	-11.6217	-12.64	-12.1308	Weak	Agonist	FC(C(C(C(C(F)(F)F)(F)F)(F)F)(F)F)(C(c1ccc(s1)c1cccs1)(F)F)F	1	6
DTXSID80800383	FC(F)(F)C(F)(F)C(F)(F)C(F)(F)C(F)(F)C(F)(F)C(F)(F)C(F)(F)C1=CC=C(OC(=O)C=C)C=C1	4-(Heptadecafluorooctyl)phenyl prop-2-enoate	649721-89-1	OTHER_PFAS	-9.43	-47.6696	0.10474	0.89526	inact.	reliable	0.798552	0.201448	act.	reliable	Side-chain aromatics	Others	Antagonist	reliable	-12.0043	-5.47039	-8.73734	Moderate	Antagonist	C=CC(=O)Oc1ccc(cc1)C(C(C(C(C(C(C(C(F)(F)F)(F)F)(F)F)(F)F)(F)F)(F)F)(F)F)(F)F	1	6
DTXSID00896001	OC1=CC=CC(NCC(F)(F)C(F)(F)C(F)(F)C(F)(F)C(F)(F)C(F)(F)F)=C1	3-[(2,2,3,3,4,4,5,5,6,6,7,7,7-Tridecafluoroheptyl)amino]phenol	1441382-30-4	OTHER_PFAS	-10.017	-45.5836	0.230788	0.769212	inact.	reliable	0.613913	0.386087	act.	reliable	Side-chain aromatics	Others	Antagonist	reliable	-6.52672	-9.60696	-8.06684	Moderate	Antagonist	Oc1cccc(c1)NCC(C(C(C(C(C(F)(F)F)(F)F)(F)F)(F)F)(F)F)(F)F	3	9
DTXSID70888610	NC1=C(O)C=CC(=C1)C(C1=CC(N)=C(O)C=C1)(C(F)(F)F)C(F)(F)F	Phenol, 4,4'-[2,2,2-trifluoro-1-(trifluoromethyl)ethylidene]bis[2-amino-	83558-87-6	OTHER_PFAS	-10.222	-44.6456	0.10474	0.89526	inact.	reliable	0.899212	0.100788	act.	reliable	Side-chain aromatics	Others	Antagonist	reliable	-4.61377	-11.467	-8.0404	Moderate	Antagonist	Oc1ccc(cc1N)C(C(F)(F)F)(C(F)(F)F)c1ccc(c(c1)N)O	0	9
DTXSID00896268	FC(F)(F)C(F)(F)C(F)(F)C(=O)N1CCN(CC2=CC=C3OCOC3=C2)CC1	1-{4-[(2H-1,3-Benzodioxol-5-yl)methyl]piperazin-1-yl}-2,2,3,3,4,4,4-heptafluorobutan-1-one	546063-97-2	OTHER_PFAS	-8.994	-50.6495	0.10474	0.89526	inact.	reliable	0.664319	0.335681	act.	reliable	Side-chain aromatics	Others	Antagonist	reliable	-16.0728	0.438802	-7.817	Moderate	Antagonist	O=C(C(C(C(F)(F)F)(F)F)(F)F)N1CCN(CC1)Cc1ccc2c(c1)OCO2	6	1
DTXSID90702566	CC(=O)C1OC(C)=C(C1C1=CC=CC=C1)S(=O)(=O)C(F)(F)C(F)(F)C(F)(F)C(F)(F)Cl	1-[4-(4-Chloro-1,1,2,2,3,3,4,4-octafluorobutane-1-sulfonyl)-5-methyl-3-phenyl-2,3-dihydrofuran-2-yl]ethan-1-one	771491-68-0	OTHER_PFAS	-9.112	-52.1992	0.10474	0.89526	inact.	reliable	0.615544	0.384456	act.	reliable	Side-chain aromatics	PASF-based substances	Antagonist	reliable	-14.9717	3.51188	-5.72991	Moderate	Antagonist	CC(=O)C1OC(=C(C1c1ccccc1)S(=O)(=O)C(C(C(C(Cl)(F)F)(F)F)(F)F)(F)F)C	1	9
DTXSID60756213	OC1=CC=CC(NCC(F)(F)C(F)(F)C(F)(F)C(F)(F)C(F)(F)C(F)(F)C(F)F)=C1	3-[(2,2,3,3,4,4,5,5,6,6,7,7,8,8-Tetradecafluorooctyl)amino]phenol	89984-91-8	OTHER_PFAS	-10.32	-45.8011	0.230788	0.769212	inact.	reliable	0.770411	0.229589	act.	reliable	Side-chain aromatics	Others	Antagonist	reliable	-3.69929	-9.17566	-6.43747	Moderate	Antagonist	Oc1cccc(c1)NCC(C(C(C(C(C(C(F)F)(F)F)(F)F)(F)F)(F)F)(F)F)(F)F	3	0
DTXSID20772898	FC(F)(Cl)C(F)(F)C(F)(F)C(F)(F)CC=CCCC(=O)C1=CC=CC=C1	10-Chloro-7,7,8,8,9,9,10,10-octafluoro-1-phenyldec-4-en-1-one	195147-90-1	OTHER_PFAS	-9.47	-50.0479	0.10474	0.89526	inact.	reliable	0.615544	0.384456	act.	reliable	Side-chain aromatics	Others	Antagonist	reliable	-11.631	-0.754181	-6.19261	Moderate	Antagonist	O=C(c1ccccc1)CCC=CCC(C(C(C(Cl)(F)F)(F)F)(F)F)(F)F	0	5
DTXSID10880456	FC(F)(F)C(F)(C(F)(F)F)C(F)(F)C(F)(F)C(F)(F)C(F)(F)C(F)(F)C(F)(F)C(F)(F)C(F)(F)C(F)(F)C(F)(F)CCOC(=O)C=C	2-(Perfluoro-11-methyldodecyl)ethyl propenoate	52956-82-8	OTHER_PFAS	-8.226	-52.5189	0.505043	0.494957	inact.	reliable	0.615544	0.384456	act.	reliable	Fluorotelomer PFAA precursors	n:2 FTACs	Antagonist	reliable	-23.2394	4.14585	-9.54676	Moderate	Antagonist	C=CC(=O)OCCC(C(C(C(C(C(C(C(C(C(C(C(F)(F)F)(C(F)(F)F)F)(F)F)(F)F)(F)F)(F)F)(F)F)(F)F)(F)F)(F)F)(F)F)(F)F	7	5
DTXSID30897041	FC(F)(F)C(F)(F)C(F)(F)\C(\C=N\NC1=CC=CC=C1)=N\NC1=CC=CC=C1	(Perfluoropropyl)-2-(2-phenylhydrazinylidene)ethanal phenylhydrazone	57912-15-9	OTHER_PFAS	-9.86	-48.846	0.10474	0.89526	inact.	reliable	0.958954	0.0410459	act.	reliable	Side-chain aromatics	Others	Antagonist	reliable	-7.99176	-3.13757	-5.56466	Moderate	Antagonist	FC(C(C(=NNc1ccccc1)C=NNc1ccccc1)(F)F)(C(F)(F)F)F	0	5
DTXSID60800381	FC(F)(F)C(F)(F)C(F)(F)C(F)(F)C(F)(F)C(F)(F)C(F)(F)C(F)(F)C1=CC=C(OCCCCOC(=O)C=C)C=C1	4-[4-(Heptadecafluorooctyl)phenoxy]butyl prop-2-enoate	649721-94-8	OTHER_PFAS	-7.982	-55.8936	0.10474	0.89526	inact.	reliable	0.927552	0.0724477	act.	reliable	Side-chain aromatics	Others	Antagonist	reliable	-25.5163	10.8379	-7.33916	Moderate	Antagonist	C=CC(=O)OCCCCOc1ccc(cc1)C(C(C(C(C(C(C(C(F)(F)F)(F)F)(F)F)(F)F)(F)F)(F)F)(F)F)(F)F	1	6
DTXSID60895651	FC(F)(F)C(F)(F)C(F)(F)C(F)(F)C(F)(F)C(F)(F)CCC1=CC=C(Br)C=C1	1-Bromo-4-(3,3,4,4,5,5,6,6,7,7,8,8,8-tridecafluorooctyl)benzene	195324-87-9	OTHER_PFAS	-9.504	-44.5737	0.10474	0.89526	inact.	reliable	0.615544	0.384456	act.	reliable	Side-chain aromatics	Others	Antagonist	reliable	-11.3138	-11.6096	-11.4617	Weak	Antagonist	FC(C(C(C(C(C(F)(F)F)(F)F)(F)F)(F)F)(F)F)(CCc1ccc(cc1)Br)F	9	9
DTXSID60393723	FC(F)(F)C(F)(F)C(F)(F)C(F)(F)C(F)(F)C(F)(F)C(=O)NC1=CC=CC=C1	Heptanamide, 2,2,3,3,4,4,5,5,6,6,7,7,7-tridecafluoro-N-phenyl-	315237-99-1	OTHER_PFAS	-8.814	-45.3333	0.10474	0.89526	inact.	reliable	0.73421	0.26579	act.	reliable	Side-chain aromatics	Others	Antagonist	reliable	-17.7525	-10.1033	-13.9279	Weak	Antagonist	O=C(C(C(C(C(C(C(F)(F)F)(F)F)(F)F)(F)F)(F)F)(F)F)Nc1ccccc1	0	5
DTXSID30896175	FC1=CC(NC(=O)C(F)(F)C(F)(F)C(F)(F)C(F)(F)C(F)(F)C(F)(F)C(F)(F)C(F)(F)F)=CC=C1	2,2,3,3,4,4,5,5,6,6,7,7,8,8,9,9,9-Heptadecafluoro-N-(3-fluorophenyl)nonanamide	541514-85-6	OTHER_PFAS	-9.477	-43.2794	0.10474	0.89526	inact.	reliable	0.664319	0.335681	act.	reliable	Side-chain aromatics	Others	Antagonist	reliable	-11.5657	-14.1762	-12.871	Weak	Antagonist	Fc1cccc(c1)NC(=O)C(C(C(C(C(C(C(C(F)(F)F)(F)F)(F)F)(F)F)(F)F)(F)F)(F)F)(F)F	3	8
DTXSID50200997	FC(F)(F)C(F)(C(F)(F)F)C(F)(F)C(F)(F)C(F)(F)C(F)(F)C(F)(F)C(F)(F)C(F)(F)C(F)(F)CCOC(=O)C=C	(Perfluoro-9-methyldecyl)ethyl acrylate	52956-81-7	OTHER_PFAS	-8.104	-49.4837	0.505043	0.494957	inact.	reliable	0.615544	0.384456	act.	reliable	Fluorotelomer PFAA precursors	n:2 FTACs	Antagonist	reliable	-24.3778	-1.873	-13.1254	Weak	Antagonist	C=CC(=O)OCCC(C(C(C(C(C(C(C(C(C(F)(F)F)(C(F)(F)F)F)(F)F)(F)F)(F)F)(F)F)(F)F)(F)F)(F)F)(F)F	7	5
DTXSID8071302	CN(CCCCOC(=O)C=C)S(=O)(=O)C(F)(F)C(F)(F)C(F)(F)C(F)(F)C(F)(F)C(F)(F)F	2-Propenoic acid, 4-[methyl[(tridecafluorohexyl)sulfonyl]amino]butyl ester	68227-98-5	OTHER_PFAS	-8.647	-55.3212	0.10474	0.89526	inact.	reliable	0.827735	0.172265	act.	reliable	Other aliphatics	PASF-based substances	Antagonist	reliable	-19.3108	9.70286	-4.80398	Moderate	Antagonist	C=CC(=O)OCCCCN(S(=O)(=O)C(C(C(C(C(C(F)(F)F)(F)F)(F)F)(F)F)(F)F)(F)F)C	1	3
DTXSID30881364	CC(F)(F)C(F)(F)C(F)(F)C(F)(F)C(F)(F)C(F)(F)C(F)(F)C(F)(F)C(F)(F)CCOC(=O)C=C	2-Propenoic acid, 3,3,4,4,5,5,6,6,7,7,8,8,9,9,10,10,11,11-octadecafluorododecyl ester	57678-90-7	OTHER_PFAS	-8.477	-46.4506	0.505043	0.494957	inact.	reliable	0.782775	0.217225	act.	reliable	Other aliphatics	Ether based substances	Antagonist	reliable	-20.8972	-7.88769	-14.3924	Weak	Antagonist	C=CC(=O)OCCC(C(C(C(C(C(C(C(C(F)(F)C)(F)F)(F)F)(F)F)(F)F)(F)F)(F)F)(F)F)(F)F	7	5
DTXSID70896210	COC1=CC=CC(NC(=O)C(F)(F)C(F)(F)C(F)(F)C(F)(F)C(F)(F)C(F)(F)F)=C1	2,2,3,3,4,4,5,5,6,6,7,7,7-Tridecafluoro-N-(3-methoxyphenyl)heptanamide	904565-42-0	OTHER_PFAS	-8.716	-44.5815	0.10474	0.89526	inact.	reliable	0.664319	0.335681	act.	reliable	Side-chain aromatics	Others	Antagonist	reliable	-18.667	-11.5941	-15.1305	Weak	Antagonist	COc1cccc(c1)NC(=O)C(C(C(C(C(C(F)(F)F)(F)F)(F)F)(F)F)(F)F)(F)F	7	8
DTXSID00896142	FC(F)(F)C(F)(F)C(F)(F)C(F)(F)C(F)(F)C(F)(F)C(F)(F)C(F)(F)C(=O)NC1=CC=CC=C1	2,2,3,3,4,4,5,5,6,6,7,7,8,8,9,9,9-Heptadecafluoro-N-phenylnonanamide	313366-93-7	OTHER_PFAS	-8.541	-45.0295	0.10474	0.89526	inact.	reliable	0.73421	0.26579	act.	reliable	Side-chain aromatics	Others	Antagonist	reliable	-20.3	-10.7058	-15.5029	Weak	Antagonist	O=C(C(C(C(C(C(C(C(C(F)(F)F)(F)F)(F)F)(F)F)(F)F)(F)F)(F)F)(F)F)Nc1ccccc1	0	5
DTXSID10896052	[O-][N+](=O)C1=CC=C(OCC(F)(F)C(F)(F)C(F)(F)C(F)(F)C(F)(F)F)C=C1	1-Nitro-4-[(2,2,3,3,4,4,5,5,6,6,6-undecafluorohexyl)oxy]benzene	183997-46-8	OTHER_PFAS	-8.207	-45.8445	0.10474	0.89526	inact.	reliable	0.827735	0.172265	act.	reliable	Side-chain aromatics	Others	Antagonist	reliable	-23.4167	-9.08959	-16.2531	Weak	Antagonist	FC(C(C(C(C(F)(F)F)(F)F)(F)F)(F)F)(COc1ccc(cc1)[N+](=O)[O-])F	3	9
DTXSID00880223	FC(F)(F)C(F)(C(F)(F)F)C(F)(F)C(F)(F)C(F)(F)C(F)(F)C(F)(F)C(F)(F)CCOC(=O)C=C	3,3,4,4,5,5,6,6,7,7,8,8,9,10,10,10-Hexadecafluoro-9-(trifluoromethyl)decyl acrylate	15577-26-1	OTHER_PFAS	-8.123	-45.7741	0.505043	0.494957	inact.	reliable	0.615544	0.384456	act.	reliable	Fluorotelomer PFAA precursors	n:2 FTACs	Antagonist	reliable	-24.2005	-9.2292	-16.7149	Weak	Antagonist	C=CC(=O)OCCC(C(C(C(C(C(C(C(F)(F)F)(C(F)(F)F)F)(F)F)(F)F)(F)F)(F)F)(F)F)(F)F	7	5
DTXSID10778889	FC(F)(F)C(F)(F)C(F)(F)C(F)(F)C(F)(F)C(F)(F)C(F)(F)C(=O)OCCOC(=O)C=C	2-(Acryloyloxy)ethyl pentadecafluorooctanoate	14814-76-7	OTHER_PFAS	-7.291	-48.0366	0.571665	0.428335	inact.	reliable	0.705783	0.294217	act.	reliable	Other aliphatics	PACF-based substances	Antagonist	reliable	-31.9643	-4.74262	-18.3535	Weak	Antagonist	C=CC(=O)OCCOC(=O)C(C(C(C(C(C(C(F)(F)F)(F)F)(F)F)(F)F)(F)F)(F)F)(F)F	4	9
DTXSID00833310	FC(F)(F)C(F)(F)C(F)(F)C(F)(F)CCSCCOC(=O)C=C	2-[(3,3,4,4,5,5,6,6,6-Nonafluorohexyl)sulfanyl]ethyl prop-2-enoate	866208-89-1	OTHER_PFAS	-7.719	-45.3835	0.280559	0.719441	inact.	reliable	0.827735	0.172265	act.	reliable	Other aliphatics	Ether based substances	Antagonist	reliable	-27.9704	-10.0038	-18.9871	Weak	Antagonist	C=CC(=O)OCCSCCC(C(C(C(F)(F)F)(F)F)(F)F)(F)F	1	3
DTXSID10895707	FC(F)(F)C(F)(F)C(F)(F)C(F)(F)C(F)(F)C(F)(F)CCCOC(=O)C=C	4,4,5,5,6,6,7,7,8,8,9,9,9-Tridecafluorononyl prop-2-enoate	216389-85-4	OTHER_PFAS	-8.001	-43.5085	0.10474	0.89526	inact.	reliable	0.770029	0.229971	act.	reliable	Other aliphatics	Ether based substances	Antagonist	reliable	-25.339	-13.7219	-19.5304	Weak	Antagonist	C=CC(=O)OCCCC(C(C(C(C(C(F)(F)F)(F)F)(F)F)(F)F)(F)F)(F)F	7	5
DTXSID10895747	FC(F)(F)C(F)(F)C(F)(F)C(F)(F)C(F)(F)C(F)(F)C(F)(F)C(F)(F)CCCOC(=O)C=C	4,4,5,5,6,6,7,7,8,8,9,9,10,10,11,11,11-Heptadecafluoroundecyl prop-2-enoate	1652-60-4	OTHER_PFAS	-9.006	-45.9944	0.10474	0.89526	inact.	reliable	0.770029	0.229971	act.	reliable	Other aliphatics	Ether based substances	Antagonist	reliable	-15.9608	-8.79234	-12.3766	Weak	Antagonist	C=CC(=O)OCCCC(C(C(C(C(C(C(C(F)(F)F)(F)F)(F)F)(F)F)(F)F)(F)F)(F)F)(F)F	7	5
DTXSID60231732	FC(F)(F)C(F)(F)C(F)(F)C(=O)NC1=CC=CC=C1C(=O)SCC1=CC=CC=C1	Thiobenzyl N-heptafluorobutyrylanthranilate	82422-25-1	OTHER_PFAS	-10.031	-48.8711	0.10474	0.89526	inact.	reliable	0.73421	0.26579	act.	reliable	Side-chain aromatics	Others	Antagonist	reliable	-6.39608	-3.08779	-4.74194	Moderate	Antagonist	O=C(C(C(C(F)(F)F)(F)F)(F)F)Nc1ccccc1C(=O)SCc1ccccc1	7	8
DTXSID70718943	ONC(=O)C(F)(F)C(F)(F)C(F)(F)C(F)(F)C(F)(F)C(F)(F)C(=O)NC1=CC=CC=C1	2,2,3,3,4,4,5,5,6,6,7,7-Dodecafluoro-N~1~-hydroxy-N~8~-phenyloctanediamide	1308677-14-6	OTHER_PFAS	-8.631	-48.1957	0.10474	0.89526	inact.	reliable	0.824063	0.175937	act.	reliable	Side-chain aromatics	Others	Antagonist	reliable	-19.4601	-4.42712	-11.9436	Weak	Antagonist	ONC(=O)C(C(C(C(C(C(C(=O)Nc1ccccc1)(F)F)(F)F)(F)F)(F)F)(F)F)(F)F	0	5
DTXSID70896194	FC(F)(F)C1=CC=CC(NC(=O)C(F)(F)C(F)(F)C(F)(F)C(F)(F)C(F)(F)C(F)(F)C(F)(F)C(F)(F)F)=C1	2,2,3,3,4,4,5,5,6,6,7,7,8,8,9,9,9-Heptadecafluoro-N-[3-(trifluoromethyl)phenyl]nonanamide	325989-96-6	OTHER_PFAS	-10.367	-47.4725	0.10474	0.89526	inact.	reliable	0.664319	0.335681	act.	reliable	Side-chain aromatics	Others	Antagonist	reliable	-3.26071	-5.86124	-4.56097	Moderate	Antagonist	O=C(C(C(C(C(C(C(C(C(F)(F)F)(F)F)(F)F)(F)F)(F)F)(F)F)(F)F)(F)F)Nc1cccc(c1)C(F)(F)F	7	8
DTXSID30896897	[H]C(F)(F)C(F)(F)C(F)(F)C(F)(F)C(F)(F)C(F)(F)C(F)(F)C(F)(F)S(=O)(=O)CNCCOC(=O)C=C	2-[[(Perfluorooctyl)sulfonyl]methylamino]ethyl 2-propenoate	NOCAS_896897	OTHER_PFAS	-8.76	-55.0005	0.280559	0.719441	inact.	reliable	0.837956	0.162044	act.	reliable	Other aliphatics	PASF-based substances	Antagonist	reliable	-18.2564	9.06691	-4.59473	Moderate	Antagonist	C=CC(=O)OCCNCS(=O)(=O)C(C(C(C(C(C(C(C(F)F)(F)F)(F)F)(F)F)(F)F)(F)F)(F)F)(F)F	3	0
DTXSID60893551	[C@@H]12CC[C@@](O)(C(F)(F)C(F)(F)F)[C@@]1(C)C[C@H](c1ccc(cc1)C(=O)C)C1=C3CCC(=O)C=C3CC[C@@H]21	Lonaprisan	211254-73-8	OTHER_PFAS	-11.759	-65.8786	0.10474	0.89526	inact.	reliable	0.619948	0.380052	act.	reliable	Steriod-Backbone	Steriod-Backbone	Antagonist	reliable	9.72869	30.6384	20.1835	Strong	Antagonist	O=C1CCC2=C3C(CC4(C(C3CCC2=C1)CCC4(O)C(C(F)(F)F)(F)F)C)c1ccc(cc1)C(=O)C	2	4
DTXSID80897495	[H]C(C)(CCCC(F)(C(F)(F)F)C(F)(F)F)[C@@]1([H])CC[C@@]2([H])[C@]3([H])CC=C4C[C@@]([H])(O)CC[C@]4(C)[C@@]3([H])CC[C@]12C	(3Î²)-25,26,26,26,27,27,27-Heptafluoro-cholest-5-en-3-ol	153463-21-9	OTHER_PFAS	-11.55	-60.2814	0.591077	0.408923	inact.	reliable	0.664319	0.335681	act.	reliable	Steriod-Backbone	Steriod-Backbone	Antagonist	reliable	7.77841	19.539	13.6587	Strong	Antagonist	OC1CCC2(C(=CCC3C2CCC2(C3CCC2C(CCCC(C(F)(F)F)(C(F)(F)F)F)C)C)C1)C	7	2
DTXSID80844585	CCCCCCCCC1=CSC(=C1)C1=C(CCCCCC(F)(F)C(F)(F)C(F)(F)C(F)(F)F)C=CS1	3-(6,6,7,7,8,8,9,9,9-Nonafluorononyl)-4'-octyl-2,2'-bithiophene	919079-95-1	OTHER_PFAS	-9.102	-69.7707	0.10474	0.89526	inact.	reliable	0.637398	0.362602	act.	reliable	Side-chain aromatics	Others	Antagonist	reliable	-15.065	38.3565	11.6457	Strong	Antagonist	CCCCCCCCc1csc(c1)c1sccc1CCCCCC(C(C(C(F)(F)F)(F)F)(F)F)(F)F	1	8
DTXSID60895974	OC1=CC=CC(CCCCCCCCCCCC(F)(F)C(F)(F)C(F)(F)C(F)(F)F)=C1O	3-(12,12,13,13,14,14,15,15,15-Nonafluoropentadecyl)benzene-1,2-diol	131545-71-6	OTHER_PFAS	-11.387	-58.2102	0.10474	0.89526	inact.	reliable	0.798552	0.201448	act.	reliable	Side-chain aromatics	Others	Antagonist	reliable	6.25739	15.4318	10.8446	Strong	Antagonist	Oc1cccc(c1O)CCCCCCCCCCCC(C(C(C(F)(F)F)(F)F)(F)F)(F)F	2	2
DTXSID20827670	CCCCCCCCC1=C(SC=C1)C1=CC(=CS1)C(F)(F)C(F)(F)C(F)(F)C(F)(F)C(F)(F)C(F)(F)C(F)(F)C(F)(F)F	4'-(Heptadecafluorooctyl)-3-octyl-2,2'-bithiophene	844436-13-1	OTHER_PFAS	-10.124	-61.6831	0.234375	0.765625	inact.	reliable	0.810107	0.189893	act.	reliable	Side-chain aromatics	Others	Antagonist	reliable	-5.52825	22.3186	8.39518	Strong	Antagonist	CCCCCCCCc1ccsc1c1scc(c1)C(C(C(C(C(C(C(C(F)(F)F)(F)F)(F)F)(F)F)(F)F)(F)F)(F)F)(F)F	1	8
DTXSID60896461	CC1=CC(=CC(C)=C1NC(=O)C1=C(F)C(NC(=O)C2=CC=C(Cl)C=C2F)=CC=C1)C(F)(C(F)(F)F)C(F)(F)F	3-(4-Chloro-2-fluorobenzamido)-2-fluoro-N-[4-(1,1,1,2,3,3,3-heptafluoropropan-2-yl)-2,6-dimethylphenyl]benzamide	862133-16-2	OTHER_PFAS	-8.697	-67.0669	0.234375	0.765625	inact.	reliable	0.73421	0.26579	act.	reliable	Side-chain aromatics	Others	Antagonist	reliable	-18.8443	32.9948	7.07526	Strong	Antagonist	Clc1ccc(c(c1)F)C(=O)Nc1cccc(c1F)C(=O)Nc1c(C)cc(cc1C)C(C(F)(F)F)(C(F)(F)F)F	1	5
DTXSID80827555	CCCC(OP(=O)(OC1=CC=CC=C1)OC1=CC=CC=C1)C1=CC=C(C=C1)C(F)(F)C(F)(F)C(F)(F)C(F)(F)F	1-[4-(Nonafluorobutyl)phenyl]butyl diphenyl phosphate	846543-02-0	OTHER_PFAS	-7.854	-70.8822	0.10474	0.89526	inact.	reliable	0.739579	0.26042	act.	reliable	Side-chain aromatics	Others	Antagonist	reliable	-26.7107	40.5606	6.92495	Strong	Antagonist	CCCC(c1ccc(cc1)C(C(C(C(F)(F)F)(F)F)(F)F)(F)F)OP(=O)(Oc1ccccc1)Oc1ccccc1	1	2
DTXSID40896469	CC1=CC(=CC(C)=C1NC(=O)C1=C(F)C(NC(=O)C2=CC=C(Cl)C=C2[N+]([O-])=O)=CC=C1)C(F)(C(F)(F)F)C(F)(F)F	3-(4-Chloro-2-nitrobenzamido)-2-fluoro-N-[4-(1,1,1,2,3,3,3-heptafluoropropan-2-yl)-2,6-dimethylphenyl]benzamide	862133-18-4	OTHER_PFAS	-7.421	-72.5892	0.10474	0.89526	inact.	reliable	0.798552	0.201448	act.	reliable	Side-chain aromatics	Others	Antagonist	reliable	-30.7512	43.9456	6.5972	Strong	Antagonist	Clc1ccc(c(c1)[N+](=O)[O-])C(=O)Nc1cccc(c1F)C(=O)Nc1c(C)cc(cc1C)C(C(F)(F)F)(C(F)(F)F)F	1	5
DTXSID70895980	OC1=CC=CC(CCCCCC(F)(F)C(F)(F)C(F)(F)C(F)(F)C(F)(F)C(F)(F)F)=C1O	3-(6,6,7,7,8,8,9,9,10,10,11,11,11-Tridecafluoroundecyl)benzene-1,2-diol	131545-70-5	OTHER_PFAS	-12.04	-50.0709	0.10474	0.89526	inact.	reliable	0.73421	0.26579	act.	reliable	Side-chain aromatics	Others	Antagonist	reliable	12.3508	-0.708572	5.82113	Strong	Antagonist	Oc1cccc(c1O)CCCCCC(C(C(C(C(C(F)(F)F)(F)F)(F)F)(F)F)(F)F)(F)F	2	2
DTXSID20896462	CC1=CC(=CC(C)=C1NC(=O)C1=CC=CC(NC(=O)C2=C(F)C(F)=C(F)C(F)=C2F)=C1)C(F)(C(F)(F)F)C(F)(F)F	2,3,4,5,6-Pentafluoro-N-(3-{[4-(1,1,1,2,3,3,3-heptafluoropropan-2-yl)-2,6-dimethylphenyl]carbamoyl}phenyl)benzamide	862130-96-9	OTHER_PFAS	-7.823	-67.2882	0.10474	0.89526	inact.	reliable	0.739579	0.26042	act.	reliable	Side-chain aromatics	Others	Antagonist	reliable	-27	33.4336	3.21683	Strong	Antagonist	O=C(c1cccc(c1)NC(=O)c1c(F)c(F)c(c(c1F)F)F)Nc1c(C)cc(cc1C)C(C(F)(F)F)(C(F)(F)F)F	1	5
DTXSID50702567	CC(=O)C1OC(C)=C(C1C1=CC=C(C=C1)[N+]([O-])=O)S(=O)(=O)C(F)(F)C(F)(F)C(F)(F)C(F)(F)Cl	1-[4-(4-Chloro-1,1,2,2,3,3,4,4-octafluorobutane-1-sulfonyl)-5-methyl-3-(4-nitrophenyl)-2,3-dihydrofuran-2-yl]ethan-1-one	771491-74-8	OTHER_PFAS	-9.628	-57.6499	0.10474	0.89526	inact.	reliable	0.615544	0.384456	act.	reliable	Side-chain aromatics	PASF-based substances	Antagonist	reliable	-10.1567	14.3207	2.08203	Strong	Antagonist	CC(=O)C1OC(=C(C1c1ccc(cc1)[N+](=O)[O-])S(=O)(=O)C(C(C(C(Cl)(F)F)(F)F)(F)F)(F)F)C	1	9
DTXSID10896456	CC1=CC(=CC(C)=C1NC(=O)C1=CC=CC(NC(=O)C2=CC=C(Cl)C=C2Cl)=C1)C(F)(C(F)(F)F)C(F)(F)F	2,4-Dichloro-N-(3-{[4-(1,1,1,2,3,3,3-heptafluoropropan-2-yl)-2,6-dimethylphenyl]carbamoyl}phenyl)benzamide	862130-69-6	OTHER_PFAS	-8.901	-66.7565	0.10474	0.89526	inact.	reliable	0.798552	0.201448	act.	reliable	Side-chain aromatics	Others	Antagonist	reliable	-16.9406	32.3793	7.71931	Strong	Antagonist	Clc1ccc(c(c1)Cl)C(=O)Nc1cccc(c1)C(=O)Nc1c(C)cc(cc1C)C(C(F)(F)F)(C(F)(F)F)F	1	5
DTXSID90305273	OC1=C(C=C(C=C1)C(F)(F)C(F)(F)C(F)(F)C1=CC(=C(O)C=C1)[N+]([O-])=O)[N+]([O-])=O	4,4'-(1,1,2,2,3,3-Hexafluoropropane-1,3-diyl)bis(2-nitrophenol)	57558-14-2	OTHER_PFAS	-9.267	-59.1239	0.10474	0.89526	inact.	reliable	0.613913	0.386087	act.	reliable	Side-chain aromatics	Others	Antagonist	reliable	-13.5253	17.2437	1.85918	Strong	Antagonist	[O-][N+](=O)c1cc(ccc1O)C(C(C(c1ccc(c(c1)[N+](=O)[O-])O)(F)F)(F)F)(F)F	6	4
DTXSID70893320	FC(F)(F)C(F)(F)C(F)(F)C(F)(F)C(F)(F)C(F)(F)C(F)(F)C(F)(F)S(=O)(=O)CCCNCCOC(=O)C=C	2-[[3-[(Perfluorooctyl)sulfonyl]propyl]amino]ethyl-2-propenoate	110570-90-6	OTHER_PFAS	-7.644	-60.296	0.280559	0.719441	inact.	reliable	0.615544	0.384456	act.	reliable	Other aliphatics	PASF-based substances	Antagonist	reliable	-28.6703	19.568	-4.55116	Moderate	Antagonist	C=CC(=O)OCCNCCCS(=O)(=O)C(C(C(C(C(C(C(C(F)(F)F)(F)F)(F)F)(F)F)(F)F)(F)F)(F)F)(F)F	1	3
DTXSID20897196	CCC(\C=N\NC1=C(C=C(C=C1)[N+]([O-])=O)[N+]([O-])=O)C(F)(F)C(F)(F)C(F)(F)C(F)(F)C(F)(F)C(F)(F)F	2-Ethyl-3,3,4,4,5,5,6,6,7,7,8,8,8-tridecafluorooctanal (2,4-dinitrophenyl)hydrazone	136022-83-8	OTHER_PFAS	-9.304	-53.3054	0.10474	0.89526	inact.	reliable	0.748293	0.251707	act.	reliable	Side-chain aromatics	Others	Antagonist	reliable	-13.1801	5.7055	-3.73728	Moderate	Antagonist	CCC(C(C(C(C(C(C(F)(F)F)(F)F)(F)F)(F)F)(F)F)(F)F)C=NNc1ccc(cc1[N+](=O)[O-])[N+](=O)[O-]	7	9
DTXSID40896560	FC(F)(F)C(F)(OC(F)(F)C(F)(F)C(F)(F)F)C(N1N=NC2=CC=CC=C12)N1CCCCC1	1-[2,3,3,3-Tetrafluoro-2-(heptafluoropropoxy)-1-(piperidin-1-yl)propyl]-1H-benzotriazole	133384-08-4	OTHER_PFAS	-9.229	-54.5963	0.285918	0.714082	inact.	reliable	0.613913	0.386087	act.	reliable	Side-chain aromatics	Others	Antagonist	reliable	-13.8799	8.26537	-2.80727	Moderate	Antagonist	FC(C(C(n1nnc2c1cccc2)N1CCCCC1)(OC(C(C(F)(F)F)(F)F)(F)F)F)(F)F	6	0
DTXSID60896209	FC(F)(F)C(F)(F)C(F)(F)C(F)(F)C(F)(F)C(F)(F)C1=CC=CC=C1NC(=O)NC1=CC=CC=C1	N-Phenyl-N'-[2-(tridecafluorohexyl)phenyl]urea	288161-40-0	OTHER_PFAS	-9.913	-52.8048	0.10474	0.89526	inact.	reliable	0.664319	0.335681	act.	reliable	Side-chain aromatics	Others	Antagonist	reliable	-7.49719	4.7128	-1.3922	Moderate	Antagonist	O=C(Nc1ccccc1C(C(C(C(C(C(F)(F)F)(F)F)(F)F)(F)F)(F)F)(F)F)Nc1ccccc1	0	5
DTXSID20800382	FC(F)(F)C(F)(F)C(F)(F)C(F)(F)C(F)(F)C(F)(F)C(F)(F)C(F)(F)C1=CC=C(OCCOC(=O)C=C)C=C1	2-[4-(Heptadecafluorooctyl)phenoxy]ethyl prop-2-enoate	649721-92-6	OTHER_PFAS	-8.468	-60.2392	0.280559	0.719441	inact.	reliable	0.932335	0.067665	act.	reliable	Side-chain aromatics	Others	Antagonist	reliable	-20.9812	19.4553	-0.762911	Moderate	Antagonist	C=CC(=O)OCCOc1ccc(cc1)C(C(C(C(C(C(C(C(F)(F)F)(F)F)(F)F)(F)F)(F)F)(F)F)(F)F)(F)F	1	6
DTXSID30896453	CC1=CC(=CC(C)=C1NC(=O)C1=CC=CC(NC(=O)C2=CC=C(F)C=C2Cl)=C1)C(F)(C(F)(F)F)C(F)(F)F	2-Chloro-4-fluoro-N-(3-{[4-(1,1,1,2,3,3,3-heptafluoropropan-2-yl)-2,6-dimethylphenyl]carbamoyl}phenyl)benzamide	862130-87-8	OTHER_PFAS	-7.208	-65.2637	0.10474	0.89526	inact.	reliable	0.798552	0.201448	act.	reliable	Side-chain aromatics	Others	Antagonist	reliable	-32.7388	29.419	-1.6599	Moderate	Antagonist	Fc1ccc(c(c1)Cl)C(=O)Nc1cccc(c1)C(=O)Nc1c(C)cc(cc1C)C(C(F)(F)F)(C(F)(F)F)F	1	5
DTXSID10896234	COC1=CC(C=O)=C(C=C1OCCCC(F)(F)C(F)(F)C(F)(F)C(F)(F)C(F)(F)C(F)(F)C(F)(F)C(F)(F)F)[N+]([O-])=O	4-[(4,4,5,5,6,6,7,7,8,8,9,9,10,10,11,11,11-Heptadecafluoroundecyl)oxy]-5-methoxy-2-nitrobenzaldehyde	853928-88-8	OTHER_PFAS	-8.752	-59.4718	0.10474	0.89526	inact.	reliable	0.680494	0.319506	act.	reliable	Side-chain aromatics	Others	Antagonist	reliable	-18.331	17.9336	-0.198727	Moderate	Antagonist	COc1cc(C=O)c(cc1OCCCC(C(C(C(C(C(C(C(F)(F)F)(F)F)(F)F)(F)F)(F)F)(F)F)(F)F)(F)F)[N+](=O)[O-]	3	9
DTXSID80896463	CC1=CC(=CC(C)=C1NC(=O)C1=C(Br)C=C(Br)C(NC(=O)C2=CC=CC=C2)=C1)C(F)(C(F)(F)F)C(F)(F)F	5-Benzamido-2,4-dibromo-N-[4-(1,1,1,2,3,3,3-heptafluoropropan-2-yl)-2,6-dimethylphenyl]benzamide	862133-37-7	OTHER_PFAS	-7.267	-66.705	0.136193	0.863807	inact.	reliable	0.810107	0.189893	act.	reliable	Side-chain aromatics	Others	Antagonist	reliable	-32.1882	32.2771	0.044439	Strong	Antagonist	O=C(c1cc(NC(=O)c2ccccc2)c(cc1Br)Br)Nc1c(C)cc(cc1C)C(C(F)(F)F)(C(F)(F)F)F	1	5
DTXSID70631466	FC(F)(F)C(F)(F)C(F)(F)C(F)(F)C(F)(F)C(F)(F)c1ccc(Oc2ccc(cc2)C(F)(F)C(F)(F)C(F)(F)C(F)(F)C(F)(F)C(F)(F)F)cc1	1,1'-Oxybis[4-(tridecafluorohexyl)benzene]	151707-03-8	OTHER_PFAS	-8.874	-59.5299	0.10474	0.89526	inact.	reliable	0.664319	0.335681	act.	reliable	Side-chain aromatics	Others	Antagonist	reliable	-17.1926	18.0488	0.428099	Strong	Antagonist	FC(C(C(C(C(C(F)(F)F)(F)F)(F)F)(F)F)(F)F)(c1ccc(cc1)Oc1ccc(cc1)C(C(C(C(C(C(F)(F)F)(F)F)(F)F)(F)F)(F)F)(F)F)F	1	6
DTXSID80584838	OC(c1ccccc1)(c1ccccc1)c1ccc(CCC(F)(F)C(F)(F)C(F)(F)C(F)(F)C(F)(F)C(F)(F)C(F)(F)C(F)(F)F)cc1	[4-(3,3,4,4,5,5,6,6,7,7,8,8,9,9,10,10,10-Heptadecafluorodecyl)phenyl](diphenyl)methanol	649561-66-0	OTHER_PFAS	-9.53	-57.2226	0.10474	0.89526	inact.	reliable	0.637398	0.362602	act.	reliable	Side-chain aromatics	Others	Antagonist	reliable	-11.0711	13.4734	1.20111	Strong	Antagonist	FC(C(C(C(C(C(C(C(F)(F)F)(F)F)(F)F)(F)F)(F)F)(F)F)(F)F)(CCc1ccc(cc1)C(c1ccccc1)(c1ccccc1)O)F	9	9
DTXSID0047583	FC(F)(F)C(F)(F)C(F)(F)C(F)(F)I	Nonafluoro-1-iodobutane	423-39-2	COMMERICIAL_IMPORTANT	-6.966	-21.5373	0.10474	0.89526	inact.	reliable	0.260327	0.739673	inact.	reliable	Perfluoro PFAA precursors	PFAIs	Inactive	reliable	-34.997	-57.2912	-46.1441	Inactive	Inactive	FC(C(C(C(I)(F)F)(F)F)(F)F)(F)F	3	4
DTXSID20459495	CCC(F)(F)C(F)(F)C(F)(F)C(F)(F)F	1,1,1,2,2,3,3,4,4-Nonafluorohexane	38436-17-8	OTHER_PFAS	-6.674	-22.851	0.10474	0.89526	inact.	reliable	0.260327	0.739673	inact.	reliable	Fluorotelomer PFAA precursors	SFAs	Inactive	reliable	-37.7218	-54.6861	-46.2039	Inactive	Inactive	CCC(C(C(C(F)(F)F)(F)F)(F)F)(F)F	3	4
DTXSID40567687	NCCC(F)(F)C(F)(F)C(F)(F)C(F)(F)CCN	3,3,4,4,5,5,6,6-Octafluorooctane-1,8-diamine	94403-06-2	OTHER_PFAS	-8.734	-13.1906	0.10474	0.89526	inact.	reliable	0.260327	0.739673	inact.	reliable	Other aliphatics	Others	Inactive	reliable	-18.499	-73.8428	-46.1709	Inactive	Inactive	NCCC(C(C(C(CCN)(F)F)(F)F)(F)F)(F)F	3	4
DTXSID50663104	COC(=O)C(F)(F)C(F)(F)C(F)(F)Br	Methyl 4-bromo-2,2,3,3,4,4-hexafluorobutanoate	128160-31-6	OTHER_PFAS	-6.533	-23.5533	0.10474	0.89526	inact.	reliable	0.260327	0.739673	inact.	reliable	Other aliphatics	PACF-based substances	Inactive	reliable	-39.0375	-53.2934	-46.1655	Inactive	Inactive	COC(=O)C(C(C(Br)(F)F)(F)F)(F)F	0	2
DTXSID40880949	OS(=O)(=O)C(F)(F)C(F)(F)C(F)(F)C(F)F	1,1,2,2,3,3,4,4-Octafluorobutane-1-sulphonic acid	70259-86-8	OTHER_PFAS	-5.468	-28.4372	0.10474	0.89526	inact.	reliable	0.335572	0.664428	inact.	reliable	Other aliphatics	PASF-based substances	Inactive	reliable	-48.9756	-43.6086	-46.2921	Inactive	Inactive	FC(C(C(C(S(=O)(=O)O)(F)F)(F)F)(F)F)F	3	0
DTXSID40379702	FC(F)(F)C(F)(F)C(F)(F)C(F)(F)C1CO1	Nonafluorobutylepoxide	89807-87-4	OTHER_PFAS	-7.024	-21.2692	0.10474	0.89526	inact.	reliable	0.509014	0.490986	inact.	reliable	Other aliphatics, cyclic	Others, cyclic	Inactive	reliable	-34.4558	-57.8228	-46.1393	Inactive	Inactive	FC(C(C(C(F)(F)F)(F)F)(F)F)(C1OC1)F	4	5
DTXSID5075232	FC1(F)C(F)(F)C(F)(F)C(F)(F)C(F)(F)C1(F)F	Perfluorocyclohexane	355-68-0	OTHER_PFAS	-7.228	-20.4245	0.10474	0.89526	inact.	reliable	0.260327	0.739673	inact.	Unreliable	Non-PFAA perfluoroalkyls, cyclic	PFAs, cyclic	Inactive	reliable	-32.5522	-59.4979	-46.025	Inactive	Inactive	FC1(F)C(F)(F)C(F)(F)C(C(C1(F)F)(F)F)(F)F	8	0
DTXSID70456712	FC1(F)C(F)(F)C(F)(F)C(F)(Cl)C1(F)F	Chloro(nonafluoro)cyclopentane	376-76-1	OTHER_PFAS	-7.3	-20.0294	0.10474	0.89526	inact.	reliable	0.260327	0.739673	inact.	Unreliable	Other aliphatics, cyclic	Others, cyclic	Inactive	reliable	-31.8803	-60.2814	-46.0808	Inactive	Inactive	FC1(F)C(F)(Cl)C(C(C1(F)F)(F)F)(F)F	8	0
DTXSID60379769	FC(F)(F)C(F)(F)COS(=O)(=O)C(F)(F)F	3H,3H-Perfluoropropyl triflate	6401-00-9	OTHER_PFAS	-6.599	-23.3787	0.10474	0.89526	inact.	reliable	0.260327	0.739673	inact.	reliable	Other aliphatics	PASF-based substances	Inactive	reliable	-38.4217	-53.6396	-46.0307	Inactive	Inactive	FC(C(F)(F)F)(COS(=O)(=O)C(F)(F)F)F	0	2
DTXSID50382141	OCCC(F)(F)C(F)(F)C(F)(F)F	3:2 Fluorotelomer alcohol	755-40-8	OTHER_PFAS	-7.045	-21.2839	0.10474	0.89526	inact.	reliable	0.260327	0.739673	inact.	reliable	Fluorotelomer PFAA precursors	n:2 FTOHs	Inactive	reliable	-34.2598	-57.7937	-46.0268	Inactive	Inactive	OCCC(C(C(F)(F)F)(F)F)(F)F	3	4
DTXSID20895692	NC(=C[N+]([O-])=O)C(F)(F)C(F)(F)C(F)(F)C(F)(F)F	3,3,4,4,5,5,6,6,6-Nonafluoro-1-nitrohex-1-en-2-amine	223260-92-2	OTHER_PFAS	-4.858	-31.6083	0.10474	0.89526	inact.	reliable	0.260327	0.739673	inact.	reliable	Other aliphatics	Others	Inactive	reliable	-54.6677	-37.3202	-45.994	Inactive	Inactive	NC(=C[N+](=O)[O-])C(C(C(C(F)(F)F)(F)F)(F)F)(F)F	7	4
DTXSID80895239	FC(F)(F)C(F)(F)C(F)(F)C(F)(F)CC=O	3,3,4,4,5,5,6,6,6-Nonafluorohexanal	135984-67-7	OTHER_PFAS	-6.785	-22.5221	0.10474	0.89526	inact.	reliable	0.335572	0.664428	inact.	reliable	Fluorotelomer PFAA precursors	n:2 Fluorotelomer aldehydes	Inactive	reliable	-36.686	-55.3383	-46.0122	Inactive	Inactive	O=CCC(C(C(C(F)(F)F)(F)F)(F)F)(F)F	3	4
DTXSID60654260	OCCOC(C(F)(F)F)C(F)(F)F	1,1-bis(Trifluoromethyl)methoxy-2-ethanol	63693-13-0	OTHER_PFAS	-6.893	-21.7222	0.10474	0.89526	inact.	reliable	0.260327	0.739673	inact.	reliable	Other aliphatics	Ether based substances	Inactive	reliable	-35.6782	-56.9245	-46.3014	Inactive	Inactive	OCCOC(C(F)(F)F)C(F)(F)F	0	2
DTXSID30558584	OP(=O)(C(F)(F)C(F)(F)C(F)(F)F)C(F)(F)C(F)(F)C(F)(F)F	Bis(heptafluoropropyl)phosphinic acid	1481-60-3	OTHER_PFAS	-5.339	-29.2373	0.10474	0.89526	inact.	reliable	0.260327	0.739673	inact.	reliable	PFAAs	PFPiAs	Inactive	reliable	-50.1793	-42.0219	-46.1006	Inactive	Inactive	FC(C(C(F)(F)F)(F)F)(P(=O)(C(C(C(F)(F)F)(F)F)(F)F)O)F	3	4
DTXSID40896681	FC(F)=NC(F)(F)C(F)(F)C(F)(F)C(F)(F)F	(Nonafluorobutyl)carbonimidoyl	424-32-8	OTHER_PFAS	-6.598	-23.1085	0.10474	0.89526	inact.	reliable	0.260327	0.739673	inact.	reliable	Other aliphatics	Others	Inactive	reliable	-38.431	-54.1755	-46.3032	Inactive	Inactive	FC(=NC(C(C(C(F)(F)F)(F)F)(F)F)(F)F)F	3	4
DTXSID00896965	FC(F)(F)C(F)(F)C(F)(F)C(F)(F)S(Cl)=O	Perfluorobutanesulfinyl chloride	41006-41-1	OTHER_PFAS	-6.62	-22.4535	0.10474	0.89526	inact.	reliable	0.260327	0.739673	inact.	reliable	Others	Others	Inactive	reliable	-38.2257	-55.4743	-46.85	Inactive	Inactive	[O-][S+](C(C(C(C(F)(F)F)(F)F)(F)F)(F)F)Cl	3	4
DTXSID00196230	FC(F)(F)C(I)(C(F)(F)F)C(F)(F)F	Iodononafluoro-t-butane	4459-18-1	OTHER_PFAS	-6.941	-21.4503	0.10474	0.89526	inact.	reliable	0.260327	0.739673	inact.	reliable	Perfluoro PFAA precursors	PFAIs	Inactive	reliable	-35.2303	-57.4637	-46.347	Inactive	Inactive	IC(C(F)(F)F)(C(F)(F)F)C(F)(F)F	0	2
DTXSID10895186	CC(N)C(F)(F)C(F)(F)C(F)(F)F	3,3,4,4,5,5,5-Heptafluoropentan-2-amine	1446355-42-5	OTHER_PFAS	-7.059	-21.2588	0.10474	0.89526	inact.	reliable	0.260327	0.739673	inact.	reliable	Other aliphatics	Others	Inactive	reliable	-34.1292	-57.8434	-45.9863	Inactive	Inactive	CC(C(C(C(F)(F)F)(F)F)(F)F)N	3	4
DTXSID30338641	FC(F)(F)C(F)(F)C(F)(F)C(F)(F)Br	1-Bromoperfluorobutane	375-48-4	OTHER_PFAS	-6.906	-20.9285	0.10474	0.89526	inact.	reliable	0.260327	0.739673	inact.	reliable	Other aliphatics	Others	Inactive	reliable	-35.5569	-58.4984	-47.0277	Inactive	Inactive	FC(C(C(C(Br)(F)F)(F)F)(F)F)(F)F	3	4
DTXSID40548411	NC(F)(F)C(F)(F)C(F)(F)C(F)(F)F	Nonafluorobutan-1-amine	74753-16-5	OTHER_PFAS	-7.214	-19.4897	0.10474	0.89526	inact.	reliable	0.260327	0.739673	inact.	reliable	Other aliphatics	Others	Inactive	reliable	-32.6828	-61.3516	-47.0172	Inactive	Inactive	NC(C(C(C(F)(F)F)(F)F)(F)F)(F)F	3	4
DTXSID30464878	FC(F)(F)OC(F)(F)C(F)(F)C(F)(F)C(F)(F)F	Trifluoromethyl perfluorobutyl ether	559-29-5	OTHER_PFAS	-6.287	-23.9249	0.10474	0.89526	inact.	reliable	0.260327	0.739673	inact.	reliable	Other aliphatics	Ether based substances	Inactive	reliable	-41.3331	-52.5565	-46.9448	Inactive	Inactive	FC(OC(C(C(C(F)(F)F)(F)F)(F)F)(F)F)(F)F	0	2
DTXSID6047575	FC(F)(F)C(F)(F)C(F)(F)C(F)(F)C=C	3,3,4,4,5,5,6,6,6-Nonafluorohexene	19430-93-4	COMMERICIAL_IMPORTANT	-6.947	-20.9272	0.10474	0.89526	inact.	reliable	0.260327	0.739673	inact.	reliable	Fluorotelomer PFAA precursors	n:2 FTOs	Inactive	reliable	-35.1743	-58.501	-46.8377	Inactive	Inactive	C=CC(C(C(C(F)(F)F)(F)F)(F)F)(F)F	3	4
DTXSID6062599	OC(=O)C(F)(F)C(F)(F)C(F)(F)C(F)(F)F	Perfluoropentanoic acid	2706-90-3	CAL_EPA	-6.584	-22.6388	0.10474	0.89526	inact.	reliable	0.260327	0.739673	inact.	reliable	PFAAs	PFCAs	Inactive	reliable	-38.5616	-55.1069	-46.8343	Inactive	Inactive	OC(=O)C(C(C(C(F)(F)F)(F)F)(F)F)(F)F	7	4
DTXSID20165701	OC(=O)CC(O)(C(F)(F)F)C(F)(F)F	3,3-Bis(trifluoromethyl)-3-hydroxypropionic acid	1547-36-0	OTHER_PFAS	-6.534	-23.3744	0.10474	0.89526	inact.	reliable	0.260327	0.739673	inact.	reliable	Other aliphatics	Others	Inactive	reliable	-39.0282	-53.6482	-46.3382	Inactive	Inactive	OC(=O)CC(C(F)(F)F)(C(F)(F)F)O	0	2
DTXSID0060985	FC(F)(C(Cl)=O)C(F)(F)C(F)(F)C(Cl)=O	Hexafluoroglutaryl chloride	678-77-3	OTHER_PFAS	-6.026	-25.4428	0.10474	0.89526	inact.	reliable	0.260327	0.739673	inact.	reliable	Other aliphatics	Others	Inactive	reliable	-43.7686	-49.5465	-46.6575	Inactive	Inactive	ClC(=O)C(C(C(C(=O)Cl)(F)F)(F)F)(F)F	0	2
DTXSID80896584	OC(=O)C(F)(F)C(C(F)(F)F)(C(F)(F)F)C(F)(C(F)(F)F)C(F)(F)F	2,2,4,5,5,5-Hexafluoro-3,3,4-tris(trifluoromethyl)pentanoic acid	1882109-74-1	OTHER_PFAS	-5.461	-28.1748	0.10474	0.89526	inact.	reliable	0.260327	0.739673	inact.	reliable	PFAAs	PFCAs	Inactive	reliable	-49.0409	-44.1289	-46.5849	Inactive	Inactive	OC(=O)C(C(C(C(F)(F)F)(C(F)(F)F)F)(C(F)(F)F)C(F)(F)F)(F)F	0	2
DTXSID20895410	OP(O)(=O)C(F)(F)C(F)(F)C(F)(F)C(F)(F)F	(Nonafluorobutyl)phosphonic acid	52299-24-8	OTHER_PFAS	-5.671	-27.1962	0.10474	0.89526	inact.	reliable	0.260327	0.739673	inact.	reliable	PFAAs	PFPAs	Inactive	reliable	-47.0813	-46.0695	-46.5754	Inactive	Inactive	FC(C(C(P(=O)(O)O)(F)F)(F)F)(C(F)(F)F)F	3	4
DTXSID70379270	CC=CC(F)(F)C(F)(F)C(F)(F)F	1-Propenylperfluoropropane	355-95-3	OTHER_PFAS	-6.886	-21.4815	0.10474	0.89526	inact.	reliable	0.260327	0.739673	inact.	reliable	Fluorotelomer PFAA precursors	SFAenes	Inactive	reliable	-35.7435	-57.4018	-46.5727	Inactive	Inactive	CC=CC(C(C(F)(F)F)(F)F)(F)F	3	4
DTXSID60382157	FC(F)(F)C(F)(F)C(F)(F)C(F)(F)C#N	2,2,3,3,4,4,5,5,5-nonafluoropentanenitrile	22325-71-9	OTHER_PFAS	-6.827	-21.7986	0.10474	0.89526	inact.	reliable	0.260327	0.739673	inact.	reliable	Other aliphatics	Nitrile based substances	Inactive	reliable	-36.2941	-56.773	-46.5336	Inactive	Inactive	N#CC(C(C(C(F)(F)F)(F)F)(F)F)(F)F	3	4
DTXSID50379556	COC(=O)C(F)(F)C(F)(F)C(F)(F)C(F)F	Methyl 5H-perfluoropentanoate	54822-22-9	OTHER_PFAS	-6.317	-24.2146	0.10474	0.89526	inact.	reliable	0.260327	0.739673	inact.	reliable	Other aliphatics	PACF-based substances	Inactive	reliable	-41.0531	-51.982	-46.5176	Inactive	Inactive	COC(=O)C(C(C(C(F)F)(F)F)(F)F)(F)F	3	0
DTXSID70870515	FC(F)(F)C(F)(F)C(=O)OC(=O)C(F)(F)C(F)(F)F	Pentafluoropropanoic anhydride	356-42-3	OTHER_PFAS	-6.226	-24.7648	0.10474	0.89526	inact.	reliable	0.260327	0.739673	inact.	reliable	Other aliphatics	PACF-based substances	Inactive	reliable	-41.9023	-50.891	-46.3966	Inactive	Inactive	O=C(C(C(F)(F)F)(F)F)OC(=O)C(C(F)(F)F)(F)F	0	2
DTXSID00846723	OC(=O)C(F)C(F)(C(F)(F)F)C(F)(F)F	2,3,4,4,4-Pentafluoro-3-(trifluoromethyl)butanoic acid	917951-62-3	OTHER_PFAS	-6.217	-24.5908	0.10474	0.89526	inact.	reliable	0.260327	0.739673	inact.	reliable	Other aliphatics	Others	Inactive	reliable	-41.9863	-51.236	-46.6112	Inactive	Inactive	OC(=O)C(C(C(F)(F)F)(C(F)(F)F)F)F	0	2
DTXSID10233049	FC(F)(Cl)C(F)(F)C(F)(F)OCC=C	3-(3-Chloro-1,1,2,2,3,3-hexafluoropropoxy)propene	84145-20-0	OTHER_PFAS	-6.277	-24.9538	0.10474	0.89526	inact.	Unreliable	0.260327	0.739673	inact.	reliable	Other aliphatics	Ether based substances	Inactive	reliable	-41.4264	-50.5162	-45.9713	Inactive	Inactive	C=CCOC(C(C(Cl)(F)F)(F)F)(F)F	0	2
DTXSID90880217	CCCN(CCOC(=O)C(C)=C)S(=O)(=O)C(F)(F)C(F)(F)C(F)(F)C(F)(F)C(F)(F)C(F)(F)C(F)(F)C(F)(F)F	2-(((Heptadecafluorooctyl)sulphonyl)propylamino)ethyl methacrylate	13285-40-0	OTHER_PFAS	-0.021	-55.282	0.10474	0.89526	inact.	reliable	0.260327	0.739673	inact.	reliable	FASA based PFAA precursors	N-Alkyl FASMACs	Inactive	reliable	-99.804	9.62513	-45.0895	Inactive	Inactive	CCCN(S(=O)(=O)C(C(C(C(C(C(C(C(F)(F)F)(F)F)(F)F)(F)F)(F)F)(F)F)(F)F)(F)F)CCOC(=O)C(=C)C	0	7
DTXSID30896695	OP([O-])(=O)OCC(F)(F)C(F)(F)C(F)(F)F	2,2,3,3,4,4,4-Heptafluorobutyl hydrogen phosphate	425-67-2	OTHER_PFAS	-6.487	-24.0957	0.234375	0.765625	inact.	Unreliable	0.260327	0.739673	inact.	reliable	Other aliphatics	Others	Inactive	reliable	-39.4668	-52.2178	-45.8423	Inactive	Inactive	FC(C(C(F)(F)F)(F)F)(COP(=O)(O)O)F	3	4
DTXSID00596453	FC(F)(F)C(F)(F)C(F)(F)C(F)(Cl)Cl	1,1-Dichloro-1,2,2,3,3,4,4,4-octafluorobutane	355-23-7	OTHER_PFAS	-7.2	-21.6037	0.10474	0.89526	inact.	reliable	0.260327	0.739673	inact.	reliable	Other aliphatics	Others	Inactive	reliable	-32.8135	-57.1595	-44.9865	Inactive	Inactive	FC(C(C(C(Cl)(Cl)F)(F)F)(F)F)(F)F	3	4
DTXSID30996548	CC(O)=NC1=CC=C(C=C1)C1=CC=C(NC(=O)C(F)(F)C(F)(F)C(F)(F)F)C=C1	N-[4'-(2,2,3,3,4,4,4-Heptafluorobutanamido)[1,1'-biphenyl]-4-yl]ethanimidic acid	75042-08-9	OTHER_PFAS	-1.76	-47.1992	0.0748674	0.925133	inact.	reliable	0.73421	0.26579	act.	reliable	Side-chain aromatics	Others	Inactive	reliable	-83.5766	-6.4032	-44.9899	Inactive	Inactive	CC(=Nc1ccc(cc1)c1ccc(cc1)NC(=O)C(C(C(F)(F)F)(F)F)(F)F)O	7	8
DTXSID90870512	FC(F)(F)C(F)(Cl)C(F)(Cl)C(F)(F)F	2,3-Dichlorooctafluorobutane	355-20-4	OTHER_PFAS	-7.287	-21.1898	0.10474	0.89526	inact.	reliable	0.260327	0.739673	inact.	reliable	Other aliphatics	Others	Inactive	reliable	-32.0016	-57.9803	-44.9909	Inactive	Inactive	FC(C(C(F)(F)F)(Cl)F)(C(F)(F)F)Cl	0	2
DTXSID40881330	FC(F)(F)C(=O)C(F)(C(F)(F)F)C(F)(F)C(F)(F)F	3-Trifluoromethylperfluoro-2-pentanone	93830-92-3	OTHER_PFAS	-7.049	-22.2284	0.10474	0.89526	inact.	reliable	0.335572	0.664428	inact.	reliable	Non-PFAA perfluoroalkyls	PFAKs	Inactive	reliable	-34.2225	-55.9207	-45.0716	Inactive	Inactive	O=C(C(C(C(F)(F)F)(F)F)(C(F)(F)F)F)C(F)(F)F	7	4
DTXSID80931585	C[N+](C)(C)CC(CC(=O)[O-])OC(=O)CCCCCCCCCCC(F)(F)C(F)(F)C(F)(F)C(F)(F)C(F)(F)C(F)(F)F	3-[(12,12,13,13,14,14,15,15,16,16,17,17,17-Tridecafluoroheptadecanoyl)oxy]-4-(trimethylazaniumyl)butanoate	142674-38-2	OTHER_PFAS	0.733	-56.8744	0.10474	0.89526	inact.	reliable	0.260327	0.739673	inact.	reliable	Other aliphatics	Ether based substances	Inactive	reliable	-106.84	12.7829	-47.0285	Inactive	Inactive	O=C(OC(C[N+](C)(C)C)CC(=O)[O-])CCCCCCCCCCC(C(C(C(C(C(F)(F)F)(F)F)(F)F)(F)F)(F)F)(F)F	1	0
DTXSID50196386	CC(=C)C(=O)OCC(F)(F)C(F)F	2,2,3,3-Tetrafluoropropyl methacrylate	45102-52-1	OTHER_PFAS	-5.907	-27.5736	0.10474	0.89526	inact.	reliable	0.260327	0.739673	inact.	reliable	Other aliphatics	Ether based substances	Inactive	reliable	-44.879	-45.3211	-45.1001	Inactive	Inactive	FC(C(COC(=O)C(=C)C)(F)F)F	0	2
DTXSID60371288	FC(F)(F)C(F)(F)C(F)(F)C(Br)=C	2-bromo-3,3,4,4,5,5,5-heptafluoropent-1-ene	96916-53-9	OTHER_PFAS	-7.195	-21.4973	0.10474	0.89526	inact.	reliable	0.260327	0.739673	inact.	reliable	Other aliphatics	Others	Inactive	reliable	-32.8601	-57.3705	-45.1153	Inactive	Inactive	BrC(=C)C(C(C(F)(F)F)(F)F)(F)F	3	4
DTXSID80880165	FC(F)(F)C(F)(C(F)(F)F)C(F)(F)I	Propane, 2-(difluoroiodomethyl)-1,1,1,2,3,3,3-heptafluoro-	1542-18-3	OTHER_PFAS	-7.063	-22.1093	0.10474	0.89526	inact.	reliable	0.260327	0.739673	inact.	reliable	Perfluoro PFAA precursors	PFAIs	Inactive	reliable	-34.0919	-56.1569	-45.1244	Inactive	Inactive	FC(C(I)(F)F)(C(F)(F)F)C(F)(F)F	0	2
DTXSID60510796	FC(F)C(F)(F)COCC(F)(F)C(F)F	2,2,3,3-Tetrafluoropropyl ether	82914-35-0	OTHER_PFAS	-6.465	-24.8454	0.10474	0.89526	inact.	reliable	0.260327	0.739673	inact.	reliable	Other aliphatics	Ether based substances	Inactive	reliable	-39.6721	-50.7312	-45.2016	Inactive	Inactive	FC(C(COCC(C(F)F)(F)F)(F)F)F	0	2
DTXSID5073119	CCOC(F)(F)C(F)(C(F)(F)F)C(F)(F)F	2-Trfluoromethylpropyl ethyl ether	163702-06-5	COMMERICIAL_IMPORTANT	-6.435	-24.9665	0.10474	0.89526	inact.	reliable	0.260327	0.739673	inact.	reliable	Other aliphatics	Ether based substances	Inactive	reliable	-39.952	-50.491	-45.2215	Inactive	Inactive	CCOC(C(C(F)(F)F)(C(F)(F)F)F)(F)F	0	2
DTXSID40526456	ONC(=O)C(F)(F)C(F)(F)C(F)(F)F	2,2,3,3,4,4,4-Heptafluoro-N-hydroxybutanamide	87050-96-2	OTHER_PFAS	-6.641	-23.9798	0.10474	0.89526	inact.	reliable	0.373732	0.626268	inact.	reliable	Other aliphatics	Amide based substances	Inactive	reliable	-38.0297	-52.4477	-45.2387	Inactive	Inactive	ONC(=O)C(C(C(F)(F)F)(F)F)(F)F	7	8
DTXSID20784855	FC(F)(F)COC(=O)C(F)(F)C(F)(F)C(F)(F)F	2,2,2-Trifluoroethyl heptafluorobutanoate	336-63-0	OTHER_PFAS	-6.582	-24.2351	0.10474	0.89526	inact.	reliable	0.260327	0.739673	inact.	reliable	Other aliphatics	PACF-based substances	Inactive	reliable	-38.5803	-51.9414	-45.2608	Inactive	Inactive	O=C(C(C(C(F)(F)F)(F)F)(F)F)OCC(F)(F)F	7	4
DTXSID90174941	FC(F)(F)C(=O)CC(=O)C(F)(F)C(F)(F)F	3H,3H-Perfluoro-2,4-hexanedione	20825-07-4	OTHER_PFAS	-6.386	-25.1382	0.10474	0.89526	inact.	reliable	0.260327	0.739673	inact.	Unreliable	Other aliphatics	Others	Inactive	reliable	-40.4093	-50.1505	-45.2799	Inactive	Inactive	O=C(C(F)(F)F)CC(=O)C(C(F)(F)F)(F)F	7	4
DTXSID5030030	OS(=O)(=O)C(F)(F)C(F)(F)C(F)(F)C(F)(F)F	Perfluorobutanesulfonic acid	375-73-5	CAL_EPA	-6.215	-25.9361	0.10474	0.89526	inact.	reliable	0.260327	0.739673	inact.	reliable	PFAAs	PFSAs	Inactive	reliable	-42.0049	-48.5683	-45.2866	Inactive	Inactive	FC(C(C(S(=O)(=O)O)(F)F)(F)F)(C(F)(F)F)F	9	0
DTXSID50308644	OC(C[N+]([O-])=O)C(F)(F)C(F)(F)C(F)(F)F	3,3,4,4,5,5,5-heptafluoro-1-nitropentan-2-ol	377-61-7	OTHER_PFAS	-6.17	-26.1193	0.10474	0.89526	inact.	reliable	0.260327	0.739673	inact.	reliable	Other aliphatics	Others	Inactive	reliable	-42.4249	-48.205	-45.3149	Inactive	Inactive	OC(C(C(C(F)(F)F)(F)F)(F)F)C[N+](=O)[O-]	7	4
DTXSID60448247	FC(F)(I)C(F)(F)C(F)(F)I	1,3-Diiodoperfluoropropane	422-91-3	OTHER_PFAS	-6.857	-22.7513	0.10474	0.89526	inact.	reliable	0.260327	0.739673	inact.	reliable	Other aliphatics	Others	Inactive	reliable	-36.0141	-54.8838	-45.449	Inactive	Inactive	FC(C(I)(F)F)(C(I)(F)F)F	0	2
DTXSID00226440	FC(F)=C(F)C(F)(F)C(F)(F)C(F)(F)C(F)(F)F	Perfluorohex-1-ene	755-25-9	OTHER_PFAS	-7.114	-21.5376	0.10474	0.89526	inact.	reliable	0.260327	0.739673	inact.	reliable	Non-PFAA perfluoroalkyls	PFAenes	Inactive	reliable	-33.616	-57.2906	-45.4533	Inactive	Inactive	FC(=C(C(C(C(C(F)(F)F)(F)F)(F)F)(F)F)F)F	3	4
DTXSID40392097	OC(=O)CSC(F)(F)C(F)(F)C(F)(F)F	[(Heptafluoropropyl)sulfanyl]acetic acid	204057-69-2	OTHER_PFAS	-6.194	-25.516	0.10474	0.89526	inact.	reliable	0.260327	0.739673	inact.	reliable	Other aliphatics	Others	Inactive	reliable	-42.2009	-49.4013	-45.8011	Inactive	Inactive	OC(=O)CSC(C(C(F)(F)F)(F)F)(F)F	7	4
DTXSID0059879	OCC(F)(F)C(F)(F)C(F)(F)C(F)F	1H,1H,5H-Perfluoropentanol	355-80-6	COMMERICIAL_IMPORTANT	-6.97	-21.8823	0.10474	0.89526	inact.	reliable	0.260327	0.739673	inact.	reliable	Other aliphatics	Alcohol based substances	Inactive	reliable	-34.9597	-56.607	-45.7834	Inactive	Inactive	OCC(C(C(C(F)F)(F)F)(F)F)(F)F	3	0
DTXSID20379427	FC(F)(F)C(F)(F)C(F)(I)C(F)(F)F	2-Iodoperfluorobutane	375-51-9	OTHER_PFAS	-6.882	-22.3213	0.10474	0.89526	inact.	reliable	0.260327	0.739673	inact.	reliable	Perfluoro PFAA precursors	PFAIs	Inactive	reliable	-35.7809	-55.7365	-45.7587	Inactive	Inactive	FC(C(C(C(F)(F)F)(F)F)(I)F)(F)F	3	4
DTXSID20672905	OCC(O)COCC(F)(F)C(F)F	3-(2,2,3,3-Tetrafluoropropoxy)propane-1,2-diol	25385-68-6	OTHER_PFAS	-6.57	-23.83	0.10474	0.89526	inact.	reliable	0.260327	0.739673	inact.	reliable	Other aliphatics	Ether based substances	Inactive	reliable	-38.6923	-52.7447	-45.7185	Inactive	Inactive	OCC(COCC(C(F)F)(F)F)O	0	2
DTXSID70895349	FC(F)(F)C(F)(F)C(F)(F)C(F)(F)C(Br)=O	Nonafluoropentanoyl bromide	159623-35-5	OTHER_PFAS	-6.606	-23.662	0.10474	0.89526	inact.	reliable	0.260327	0.739673	inact.	reliable	Other aliphatics	Others	Inactive	reliable	-38.3563	-53.0779	-45.7171	Inactive	Inactive	BrC(=O)C(C(C(C(F)(F)F)(F)F)(F)F)(F)F	7	4
DTXSID20830982	FC(=O)C(F)=C(F)C(F)(F)C(F)(F)C(F)(F)F	2,3,4,4,5,5,6,6,6-Nonafluorohex-2-enoyl fluoride	88022-45-1	OTHER_PFAS	-6.948	-22.0579	0.10474	0.89526	inact.	reliable	0.260327	0.739673	inact.	reliable	Other aliphatics	Others	Inactive	reliable	-35.165	-56.2588	-45.7119	Inactive	Inactive	FC(=O)C(=C(C(C(C(F)(F)F)(F)F)(F)F)F)F	7	4
DTXSID0061038	FC1(F)C(Cl)=C(Cl)C(F)(F)C1(F)F	Cyclopentene, 1,2-dichloro-3,3,4,4,5,5-hexafluoro-	706-79-6	OTHER_PFAS	-7.1	-21.1631	0.10474	0.89526	inact.	reliable	0.260327	0.739673	inact.	reliable	Other aliphatics, cyclic	Others, cyclic	Inactive	reliable	-33.7466	-58.0332	-45.8899	Inactive	Inactive	ClC1=C(Cl)C(C(C1(F)F)(F)F)(F)F	8	0
DTXSID70897489	FC(F)(F)OC(F)(CC1CO1)C(F)(F)F	[2,3,3,3-Tetrafluoro-2-(trifluoromethoxy)propyl]oxirane	243139-60-8	OTHER_PFAS	-6.304	-25.1285	0.10474	0.89526	inact.	reliable	0.426187	0.573813	inact.	reliable	Other aliphatics, cyclic	Others, cyclic	Inactive	reliable	-41.1744	-50.1698	-45.6721	Inactive	Inactive	FC(C(F)(F)F)(OC(F)(F)F)CC1OC1	4	5
DTXSID00559644	FC(F)(C(F)(F)C(F)(F)S(F)(=O)=O)C(F)(F)S(F)(=O)=O	Octafluorobutane-1,4-disulfonyl difluoride	84246-31-1	OTHER_PFAS	-6.428	-24.6543	0.10474	0.89526	inact.	reliable	0.260327	0.739673	inact.	reliable	Other aliphatics	PASF-based substances	Inactive	reliable	-40.0173	-51.1101	-45.5637	Inactive	Inactive	FC(C(S(=O)(=O)F)(F)F)(C(C(S(=O)(=O)F)(F)F)(F)F)F	0	2
DTXSID8059978	FC(F)(F)C(F)(F)C(F)(F)COC(=O)C=C	1H,1H-Perfluorobutyl acrylate	424-64-6	OTHER_PFAS	-6.038	-26.5412	0.280559	0.719441	inact.	reliable	0.260327	0.739673	inact.	reliable	Other aliphatics	Ether based substances	Inactive	reliable	-43.6566	-47.3684	-45.5125	Inactive	Inactive	C=CC(=O)OCC(C(C(F)(F)F)(F)F)(F)F	7	4
DTXSID30880251	[H]N([H])S(=O)(=O)C(F)(F)C(F)(F)C(F)(F)C(F)(F)F	Perfluorobutylsulfonamide	30334-69-1	OTHER_PFAS	-6.536	-24.2106	0.10474	0.89526	inact.	reliable	0.260327	0.739673	inact.	reliable	Perfluoro PFAA precursors	FASAs	Inactive	reliable	-39.0095	-51.99	-45.4998	Inactive	Inactive	FC(C(C(S(=O)(=O)N)(F)F)(F)F)(C(F)(F)F)F	9	0
DTXSID60522410	FC(F)(Cl)C(F)(F)C(F)(F)C(F)(F)C=O	5-Chloro-2,2,3,3,4,4,5,5-octafluoropentanal	88332-86-9	OTHER_PFAS	-7.119	-21.4849	0.10474	0.89526	inact.	reliable	0.260327	0.739673	inact.	reliable	Other aliphatics	Others	Inactive	reliable	-33.5693	-57.3951	-45.4822	Inactive	Inactive	O=CC(C(C(C(Cl)(F)F)(F)F)(F)F)(F)F	0	2
DTXSID9074721	FC(F)(F)C(F)(F)C(F)(C(F)(F)F)C(F)(F)F	Perfluoro-2-methylbutane	594-91-2	OTHER_PFAS	-7.029	-21.9122	0.10474	0.89526	inact.	reliable	0.260327	0.739673	inact.	reliable	Non-PFAA perfluoroalkyls	PFAs	Inactive	reliable	-34.4091	-56.5477	-45.4784	Inactive	Inactive	FC(C(C(C(F)(F)F)(F)F)(C(F)(F)F)F)(F)F	3	4
DTXSID80290780	NC(=N)C(F)(F)C(F)(F)C(F)(F)C(F)(F)C(N)=N	(1z,6z)-2,2,3,3,4,4,5,5-octafluorohexanediimidamide	678-57-9	OTHER_PFAS	-6.176	-25.9356	0.10474	0.89526	inact.	reliable	0.260327	0.739673	inact.	reliable	Other aliphatics	Amidines based substances	Inactive	reliable	-42.3689	-48.5693	-45.4691	Inactive	Inactive	NC(=N)C(C(C(C(C(=N)N)(F)F)(F)F)(F)F)(F)F	0	2
DTXSID80895153	CCCC(F)(F)C(F)(F)C(F)(F)F	1,1,1,2,2,3,3-Heptafluorohexane	678-98-8	OTHER_PFAS	-6.864	-22.5603	0.10474	0.89526	inact.	reliable	0.260327	0.739673	inact.	reliable	Fluorotelomer PFAA precursors	SFAs	Inactive	reliable	-35.9488	-55.2625	-45.6057	Inactive	Inactive	CCCC(C(C(F)(F)F)(F)F)(F)F	3	4
DTXSID70895223	CCNCC(F)(F)C(F)(F)C(F)(F)F	N-Ethyl-2,2,3,3,4,4,4-heptafluorobutan-1-amine	355-99-7	OTHER_PFAS	-5.761	-26.2954	0.10474	0.89526	inact.	reliable	0.260327	0.739673	inact.	reliable	Other aliphatics	Others	Inactive	reliable	-46.2414	-47.8558	-47.0486	Inactive	Inactive	CCNCC(C(C(F)(F)F)(F)F)(F)F	3	4
DTXSID20191040	FC(F)(C#N)C(F)(F)C(F)(F)C#N	Glutaronitrile, perfluoro-	376-89-6	OTHER_PFAS	-6.334	-22.715	0.10474	0.89526	inact.	reliable	0.260327	0.739673	inact.	reliable	Other aliphatics	Nitrile based substances	Inactive	reliable	-40.8945	-54.9558	-47.9251	Inactive	Inactive	N#CC(C(C(C#N)(F)F)(F)F)(F)F	3	4
DTXSID40895497	COC(=O)OCC(F)(F)C(F)(F)C(F)(F)F	2,2,3,3,4,4,4-Heptafluorobutyl methyl carbonate	277332-95-3	OTHER_PFAS	-5.775	-26.0974	0.10474	0.89526	inact.	reliable	0.260327	0.739673	inact.	reliable	Other aliphatics	Ether based substances	Inactive	reliable	-46.1108	-48.2484	-47.1796	Inactive	Inactive	COC(=O)OCC(C(C(F)(F)F)(F)F)(F)F	7	4
DTXSID60892367	OC(=O)C(F)(F)C(F)(F)OC(F)(F)C(F)(F)F	Perfluoro-3-ethoxypropanoic acid	377-76-4	OTHER_PFAS	-5.592	-25.8812	0.10474	0.89526	inact.	reliable	0.260327	0.739673	inact.	reliable	PFAAs	PFECAs	Inactive	reliable	-47.8185	-48.6771	-48.2478	Inactive	Inactive	OC(=O)C(C(OC(C(F)(F)F)(F)F)(F)F)(F)F	0	2
DTXSID0073118	CCOC(F)(F)C(F)(F)C(F)(F)C(F)(F)F	Ethyl perfluorobutyl ether	163702-05-4	COMMERICIAL_IMPORTANT	-6.091	-23.4534	0.10474	0.89526	inact.	reliable	0.260327	0.739673	inact.	reliable	Other aliphatics	Ether based substances	Inactive	reliable	-43.162	-53.4915	-48.3268	Inactive	Inactive	CCOC(C(C(C(F)(F)F)(F)F)(F)F)(F)F	3	4
DTXSID60382172	FC(F)(F)C(F)(C#C)C(F)(F)F	3,4,4,4-tetrafluoro-3-(trifluoromethyl)but-1-yne	24690-53-7	OTHER_PFAS	-6.729	-20.4097	0.10474	0.89526	inact.	reliable	0.260327	0.739673	inact.	reliable	Other aliphatics	Others	Inactive	reliable	-37.2086	-59.5272	-48.3679	Inactive	Inactive	C#CC(C(F)(F)F)(C(F)(F)F)F	0	2
DTXSID20895495	CC(=O)OCCC(F)(F)C(F)(F)C(F)(F)F	3,3,4,4,5,5,5-Heptafluoropentyl acetate	425-68-3	OTHER_PFAS	-5.963	-24	0.10474	0.89526	inact.	reliable	0.260327	0.739673	inact.	reliable	Other aliphatics	Ether based substances	Inactive	reliable	-44.3565	-52.4076	-48.382	Inactive	Inactive	CC(=O)OCCC(C(C(F)(F)F)(F)F)(F)F	7	4
DTXSID00895493	FC(F)(F)C(F)(F)C(F)(F)COC(Cl)=O	2,2,3,3,4,4,4-Heptafluorobutyl carbonochloridate	108156-21-4	OTHER_PFAS	-5.932	-24.1148	0.10474	0.89526	inact.	reliable	0.260327	0.739673	inact.	reliable	Other aliphatics	Ether based substances	Inactive	reliable	-44.6458	-52.18	-48.4129	Inactive	Inactive	ClC(=O)OCC(C(C(F)(F)F)(F)F)(F)F	7	4
DTXSID4059912	FC(F)(F)C(F)(F)C(F)(F)CI	Heptafluorobutyl iodide	374-98-1	OTHER_PFAS	-6.451	-21.6624	0.10474	0.89526	inact.	reliable	0.260327	0.739673	inact.	reliable	Other aliphatics	FTI	Inactive	reliable	-39.8027	-57.0431	-48.4229	Inactive	Inactive	ICC(C(C(F)(F)F)(F)F)(F)F	3	4
DTXSID00502610	FC(=O)C(F)(F)C(F)(F)C(F)(F)I	2,2,3,3,4,4-Hexafluoro-4-iodobutanoyl fluoride	6044-18-4	OTHER_PFAS	-6.318	-22.2793	0.10474	0.89526	inact.	reliable	0.260327	0.739673	inact.	reliable	Other aliphatics	Others	Inactive	reliable	-41.0438	-55.8198	-48.4318	Inactive	Inactive	FC(=O)C(C(C(I)(F)F)(F)F)(F)F	0	2
DTXSID90379717	FC(F)(F)C(F)(F)C(F)(F)C(F)(F)C(Cl)=O	Nonafluoropentanoyl chloride	375-60-0	OTHER_PFAS	-6.499	-21.4257	0.10474	0.89526	inact.	reliable	0.260327	0.739673	inact.	reliable	Other aliphatics	Others	Inactive	reliable	-39.3548	-57.5125	-48.4336	Inactive	Inactive	ClC(=O)C(C(C(C(F)(F)F)(F)F)(F)F)(F)F	7	4
DTXSID40377687	COC(=O)C(F)(F)OC(F)(F)C(F)(F)OC(F)(F)F	Methyl perfluoro-3,6-dioxaheptanoate	39187-41-2	OTHER_PFAS	-4.328	-31.617	0.10474	0.89526	inact.	reliable	0.260327	0.739673	inact.	Unreliable	Other aliphatics	Ether and PACF-based substances	Inactive	reliable	-59.6134	-37.303	-48.4582	Inactive	Inactive	COC(=O)C(OC(C(OC(F)(F)F)(F)F)(F)F)(F)F	0	2
DTXSID90379555	CC(=O)C(F)(F)C(F)(F)C(F)(F)C(F)(F)F	Methyl perfluorobutyl ketone	678-18-2	OTHER_PFAS	-6.596	-20.9163	0.10474	0.89526	inact.	reliable	0.260327	0.739673	inact.	reliable	Other aliphatics	Others	Inactive	reliable	-38.4497	-58.5226	-48.4861	Inactive	Inactive	CC(=O)C(C(C(C(F)(F)F)(F)F)(F)F)(F)F	7	4
DTXSID50895160	FC(F)C(F)(F)C(F)(F)C(F)(F)C(F)(F)F	1,1,1,2,2,3,3,4,4,5,5-Undecafluoropentane	375-61-1	OTHER_PFAS	-6.693	-20.4495	0.10474	0.89526	inact.	reliable	0.260327	0.739673	inact.	reliable	Other aliphatics	Polyfluoralkanes	Inactive	reliable	-37.5445	-59.4483	-48.4964	Inactive	Inactive	FC(C(C(C(C(F)(F)F)(F)F)(F)F)(F)F)F	3	0
DTXSID70880139	FC(F)=C(F)C(F)(F)C(F)(F)C(F)(F)F	Perfluoropent-1-ene	376-87-4	OTHER_PFAS	-6.862	-19.6235	0.10474	0.89526	inact.	reliable	0.260327	0.739673	inact.	reliable	Non-PFAA perfluoroalkyls	PFAenes	Inactive	reliable	-35.9675	-61.0863	-48.5269	Inactive	Inactive	FC(=C(C(C(C(F)(F)F)(F)F)(F)F)F)F	3	4
DTXSID50451048	FC(F)(Br)C(F)(F)C(F)(F)Br	1,3-Dibromo-1,1,2,2,3,3-hexafluoropropane	4259-29-4	OTHER_PFAS	-6.569	-20.9595	0.10474	0.89526	inact.	reliable	0.260327	0.739673	inact.	reliable	Other aliphatics	Others	Inactive	reliable	-38.7016	-58.437	-48.5693	Inactive	Inactive	FC(C(Br)(F)F)(C(Br)(F)F)F	0	2
DTXSID60502833	FC(F)(F)C(=O)C(=O)C(F)(F)C(F)(F)C(F)(F)F	Decafluorohexane-2,3-dione	74728-96-4	OTHER_PFAS	-6.146	-22.9248	0.10474	0.89526	inact.	reliable	0.260327	0.739673	inact.	reliable	Other aliphatics	Others	Inactive	reliable	-42.6488	-54.5397	-48.5943	Inactive	Inactive	O=C(C(F)(F)F)C(=O)C(C(C(F)(F)F)(F)F)(F)F	7	4
DTXSID70275965	OS(=O)(=O)C1(F)C(F)(F)C(F)(F)C(F)(C(F)(F)C(F)(F)F)C(F)(F)C1(F)F	Perfluoro-4-(perfluoroethyl)cyclohexylsulfonic acid	646-83-3	OTHER_PFAS	-3.602	-34.889	0.10474	0.89526	inact.	reliable	0.260327	0.739673	inact.	reliable	PFAAs, cyclic	PFSAs, cyclic	Inactive	reliable	-66.3881	-30.8145	-48.6013	Inactive	Inactive	FC(C1(F)C(F)(F)C(F)(F)C(C(C1(F)F)(F)F)(F)S(=O)(=O)O)(C(F)(F)F)F	8	0
DTXSID10896294	NCC(F)(C(F)(F)F)C(F)(F)F	2,3,3,3-Tetrafluoro-2-(trifluoromethyl)propan-1-amine	182243-54-5	OTHER_PFAS	-7.117	-18.338	0.10474	0.89526	inact.	reliable	0.260327	0.739673	inact.	reliable	Other aliphatics	Others	Inactive	reliable	-33.588	-63.6354	-48.6117	Inactive	Inactive	NCC(C(F)(F)F)(C(F)(F)F)F	0	2
DTXSID60189067	FC(F)(F)C(F)(F)C(F)(F)C(=O)OC=C	Vinyl perfluorobutyrate	356-28-5	OTHER_PFAS	-6.174	-22.7706	0.10474	0.89526	inact.	reliable	0.260327	0.739673	inact.	reliable	Other aliphatics	PACF-based substances	Inactive	reliable	-42.3875	-54.8455	-48.6165	Inactive	Inactive	C=COC(=O)C(C(C(F)(F)F)(F)F)(F)F	7	4
DTXSID90893408	FC(F)(F)OC(F)(F)OC(F)(Cl)C(F)(F)Cl	1,2-dichloro(perfluoro-1-(methoxymethoxy)ethane)	874288-98-9	OTHER_PFAS	-5.185	-27.0412	0.10474	0.89526	inact.	Unreliable	0.260327	0.739673	inact.	reliable	Other aliphatics	Ether based substances	Inactive	reliable	-51.6164	-46.3769	-48.9966	Inactive	Inactive	FC(OC(OC(C(Cl)(F)F)(Cl)F)(F)F)(F)F	0	2
DTXSID9059882	CCOC(=O)C(F)(F)C(F)(F)C(F)(F)F	Ethyl heptafluorobutyrate	356-27-4	COMMERICIAL_IMPORTANT	-5.958	-23.4071	0.10474	0.89526	inact.	reliable	0.260327	0.739673	inact.	reliable	Other aliphatics	PACF-based substances	Inactive	reliable	-44.4031	-53.5833	-48.9932	Inactive	Inactive	CCOC(=O)C(C(C(F)(F)F)(F)F)(F)F	7	4
DTXSID30625826	CC(F)C(F)(F)C(F)(F)C(F)(F)F	1,1,1,2,2,3,3,4-Octafluoropentane	72923-37-6	OTHER_PFAS	-6.783	-19.5401	0.10474	0.89526	inact.	reliable	0.260327	0.739673	inact.	reliable	Other aliphatics	Others	Inactive	reliable	-36.7047	-61.2517	-48.9782	Inactive	Inactive	CC(C(C(C(F)(F)F)(F)F)(F)F)F	3	4
DTXSID70371491	FC(F)(F)C(F)(F)C(F)(F)C(F)(F)Cl	1-Chlorononafluorobutane	558-89-4	OTHER_PFAS	-6.729	-19.8	0.10474	0.89526	inact.	reliable	0.260327	0.739673	inact.	reliable	Other aliphatics	Others	Inactive	reliable	-37.2086	-60.7363	-48.9724	Inactive	Inactive	FC(C(C(C(Cl)(F)F)(F)F)(F)F)(F)F	3	4
DTXSID20379346	FC(C(F)(F)F)C(F)(F)OCC(F)(F)F	(2H-Perfluoropropyl)(1H,1H-perfluoroethyl)ether	993-95-3	OTHER_PFAS	-6.183	-22.3888	0.10474	0.89526	inact.	reliable	0.260327	0.739673	inact.	reliable	Other aliphatics	Ether based substances	Inactive	reliable	-42.3036	-55.6026	-48.9531	Inactive	Inactive	FC(C(OCC(F)(F)F)(F)F)C(F)(F)F	0	2
DTXSID90896757	O.FC(F)(F)C(F)(F)C(F)(F)C(F)(F)C=O	2,2,3,3,4,4,5,5,5-Nonafluoropentanal hydrate (1:1)	907607-08-3	OTHER_PFAS	-6.733	-19.8838	0.10474	0.89526	inact.	reliable	0.260327	0.739673	inact.	reliable	Perfluoro PFAA precursors	PFALs	Inactive	reliable	-37.1712	-60.5701	-48.8707	Inactive	Inactive	O=CC(C(C(C(F)(F)F)(F)F)(F)F)(F)F	3	4
DTXSID70880215	OC(=O)C(F)(OC(F)(F)C(F)(F)C(F)(F)F)C(F)(F)F	Perfluoro-2-methyl-3-oxahexanoic acid	13252-13-6	CAL_EPA	-5.484	-26.4168	0.10474	0.89526	inact.	reliable	0.260327	0.739673	inact.	reliable	PFAAs	PFECAs	Inactive	reliable	-48.8262	-47.615	-48.2206	Inactive	Inactive	OC(=O)C(C(F)(F)F)(OC(C(C(F)(F)F)(F)F)(F)F)F	4	3
DTXSID50379576	COC(=O)C(F)(C(F)(F)F)C(F)(F)F	Methyl tetrafluoro-2-(trifluoromethyl)propionate	680-05-7	OTHER_PFAS	-6.581	-20.6003	0.10474	0.89526	inact.	reliable	0.260327	0.739673	inact.	reliable	Other aliphatics	Ether based substances	Inactive	reliable	-38.5896	-59.1493	-48.8694	Inactive	Inactive	COC(=O)C(C(F)(F)F)(C(F)(F)F)F	0	2
DTXSID60381968	OC(=O)CC(C(F)(F)F)C(F)(F)F	2(2H-Perfluoro-2-propyl)acetic acid	17327-33-2	OTHER_PFAS	-6.397	-21.4983	0.10474	0.89526	inact.	reliable	0.260327	0.739673	inact.	reliable	Other aliphatics	Others	Inactive	reliable	-40.3066	-57.3685	-48.8376	Inactive	Inactive	OC(=O)CC(C(F)(F)F)C(F)(F)F	0	2
DTXSID80474568	FC(F)C(F)(F)C(F)(F)C(F)(F)C(F)F	1H,5H-Perfluoropentane	755-23-7	OTHER_PFAS	-6.54	-20.8372	0.10474	0.89526	inact.	reliable	0.260327	0.739673	inact.	reliable	Other aliphatics	Polyfluoralkanes	Inactive	reliable	-38.9722	-58.6795	-48.8259	Inactive	Inactive	FC(C(C(C(C(F)F)(F)F)(F)F)(F)F)F	3	0
DTXSID90880171	FC1=C(Cl)C(F)(F)C(F)(F)C1(F)F	1-Chloroheptafluorocyclopentene	1759-63-3	OTHER_PFAS	-7.007	-18.7578	0.10474	0.89526	inact.	reliable	0.260327	0.739673	inact.	reliable	Other aliphatics, cyclic	Others, cyclic	Inactive	reliable	-34.6144	-62.803	-48.7087	Inactive	Inactive	FC1=C(Cl)C(C(C1(F)F)(F)F)(F)F	8	0
DTXSID70895622	CC(=O)C=C(N)C(F)(F)C(F)(F)C(F)(F)F	4-Amino-5,5,6,6,7,7,7-heptafluorohept-3-en-2-one	70168-24-0	OTHER_PFAS	-6.367	-21.7704	0.10474	0.89526	inact.	reliable	0.260327	0.739673	inact.	reliable	Other aliphatics	Others	Inactive	reliable	-40.5866	-56.8289	-48.7078	Inactive	Inactive	NC(=CC(=O)C)C(C(C(F)(F)F)(F)F)(F)F	7	4
DTXSID30870531	OS(=O)(=O)C(F)(F)C(F)(F)C(F)(F)F	Perfluoropropanesulfonic acid	423-41-6	OTHER_PFAS	-5.54	-25.7045	0.10474	0.89526	inact.	reliable	0.260327	0.739673	inact.	reliable	PFAAs	PFSAs	Inactive	reliable	-48.3037	-49.0275	-48.6656	Inactive	Inactive	FC(C(C(S(=O)(=O)O)(F)F)(F)F)(F)F	3	8
DTXSID9059917	FC(=O)C(F)(F)C(F)(F)C(F)(F)C(F)(F)F	Perfluoropentanoyl fluoride	375-62-2	COMMERICIAL_IMPORTANT	-6.456	-21.4323	0.10474	0.89526	inact.	reliable	0.260327	0.739673	inact.	reliable	Perfluoro PFAA precursors	PAFs	Inactive	reliable	-39.7561	-57.4994	-48.6277	Inactive	Inactive	FC(=O)C(C(C(C(F)(F)F)(F)F)(F)F)(F)F	7	4
DTXSID40546710	OC(=O)C(F)(F)C(F)(F)C(F)(F)S(O)(=O)=O	2,2,3,3,4,4-Hexafluoro-4-sulfobutanoic acid	83071-25-4	OTHER_PFAS	-5.446	-25.9481	0.10474	0.89526	inact.	reliable	0.260327	0.739673	inact.	reliable	Other aliphatics	PACF-based substances	Inactive	reliable	-49.1808	-48.5445	-48.8627	Inactive	Inactive	OC(=O)C(C(C(S(=O)(=O)O)(F)F)(F)F)(F)F	0	2
DTXSID60895191	OC(O)C(F)(F)C(F)(F)C(F)(F)F	2,2,3,3,4,4,4-Heptafluorobutane-1,1-diol	375-21-3	OTHER_PFAS	-7.669	-17.1886	0.10474	0.89526	inact.	reliable	0.335572	0.664428	inact.	reliable	Other aliphatics	Others	Inactive	reliable	-28.437	-65.9147	-47.1759	Inactive	Inactive	OC(C(C(C(F)(F)F)(F)F)(F)F)O	3	4
DTXSID80896307	OC(=O)CC(F)(C(F)(F)F)C(F)(F)F	3,4,4,4-Tetrafluoro-3-(trifluoromethyl)butanoic acid	773869-22-0	OTHER_PFAS	-6.191	-23.1062	0.10474	0.89526	inact.	reliable	0.260327	0.739673	inact.	reliable	Fluorotelomer PFAA precursors	n:2 Fluorotelomer carboxylic acids	Inactive	reliable	-42.2289	-54.18	-48.2045	Inactive	Inactive	OC(=O)CC(C(F)(F)F)(C(F)(F)F)F	0	2
DTXSID20431978	FC(F)(F)C1(F)C(F)(F)C(F)(F)C1(F)F	Cyclobutane, heptafluoro(trifluoromethyl)-	5187-89-3	OTHER_PFAS	-7.068	-19.0315	0.10474	0.89526	inact.	reliable	0.260327	0.739673	inact.	Unreliable	Non-PFAA perfluoroalkyls, cyclic	PFAs, cyclic	Inactive	reliable	-34.0452	-62.2602	-48.1527	Inactive	Inactive	FC(C1(F)C(F)(F)C(C1(F)F)(F)F)(F)F	8	0
DTXSID90896570	OC(=O)C(F)(C(F)(F)C(F)(F)F)C(C(F)(F)F)(C(F)(F)F)C(F)(F)F	2,3,3,4,4,4-Hexafluoro-2-[1,1,1,3,3,3-hexafluoro-2-(trifluoromethyl)propan-2-yl]butanoic acid	1882109-60-5	OTHER_PFAS	-4.512	-31.9809	0.10474	0.89526	inact.	reliable	0.260327	0.739673	inact.	reliable	PFAAs	PFCAs	Inactive	reliable	-57.8964	-36.5813	-47.2389	Inactive	Inactive	OC(=O)C(C(C(F)(F)F)(C(F)(F)F)C(F)(F)F)(C(C(F)(F)F)(F)F)F	3	4
DTXSID80569266	FC(F)C(F)(F)OCCOC(F)(F)C(F)F	1,2-bis(1,1,2,2-Tetrafluoroethoxy)ethane	358-39-4	OTHER_PFAS	-5.133	-29.0279	0.10474	0.89526	inact.	reliable	0.260327	0.739673	inact.	Unreliable	Other aliphatics	Ether based substances	Inactive	reliable	-52.1016	-42.4372	-47.2694	Inactive	Inactive	FC(C(OCCOC(C(F)F)(F)F)(F)F)F	0	2
DTXSID00312357	FC(F)(F)COS(=O)OCC(F)(F)F	Bis(2,2,2-trifluoroethyl)sulfite	53749-89-6	OTHER_PFAS	-5.999	-24.9131	0.10474	0.89526	inact.	reliable	0.260327	0.739673	inact.	reliable	Other aliphatics	Others	Inactive	reliable	-44.0205	-50.5969	-47.3087	Inactive	Inactive	FC(COS(=O)OCC(F)(F)F)(F)F	0	2
DTXSID3046613	FC(F)(F)C(F)(F)C(F)(F)C(F)(F)C(F)(F)F	Perflenapent	678-26-2	COMMERICIAL_IMPORTANT	-6.82	-21.0463	0.10474	0.89526	inact.	reliable	0.260327	0.739673	inact.	reliable	Non-PFAA perfluoroalkyls	PFAs	Inactive	reliable	-36.3594	-58.2648	-47.3121	Inactive	Inactive	FC(C(C(F)(F)F)(F)F)(C(C(F)(F)F)(F)F)F	3	8
DTXSID50575036	FC(F)(F)C(F)(F)C(F)(F)C(=O)N(Cl)Cl	N,N-Dichloro-2,2,3,3,4,4,4-heptafluorobutanamide	86451-48-1	OTHER_PFAS	-5.747	-26.0799	0.10474	0.89526	inact.	reliable	0.260327	0.739673	inact.	reliable	Other aliphatics	Amide based substances	Inactive	reliable	-46.3721	-48.2831	-47.3276	Inactive	Inactive	ClN(C(=O)C(C(C(F)(F)F)(F)F)(F)F)Cl	7	4
DTXSID90844612	OC(=O)COC(F)(F)C(F)(F)C(F)(F)F	(Heptafluoropropoxy)acetic acid	919005-49-5	OTHER_PFAS	-5.679	-26.3934	0.10474	0.89526	inact.	reliable	0.260327	0.739673	inact.	reliable	Other aliphatics	Ether and PACF-based substances	Inactive	reliable	-47.0066	-47.6614	-47.334	Inactive	Inactive	OC(=O)COC(C(C(F)(F)F)(F)F)(F)F	7	4
DTXSID20880144	CCOC(=O)CC(=O)C(F)(F)C(F)(F)F	Ethyl pentafluoropropionyl acetate	663-35-4	OTHER_PFAS	-5.447	-27.4751	0.10474	0.89526	inact.	reliable	0.260327	0.739673	inact.	reliable	Other aliphatics	Ether based substances	Inactive	reliable	-49.1715	-45.5164	-47.344	Inactive	Inactive	CCOC(=O)CC(=O)C(C(F)(F)F)(F)F	7	4
DTXSID60896486	OC(=O)C(F)(OC(F)(F)C(F)(F)F)C(F)(F)F	2,3,3,3-Tetrafluoro-2-(pentafluoroethoxy)propanoic acid	267239-61-2	OTHER_PFAS	-5.903	-25.2876	0.10474	0.89526	inact.	reliable	0.260327	0.739673	inact.	reliable	PFAAs	PFECAs	Inactive	reliable	-44.9164	-49.8543	-47.3853	Inactive	Inactive	OC(=O)C(C(F)(F)F)(OC(C(F)(F)F)(F)F)F	0	2
DTXSID60844624	OC(=O)C(F)OC(F)(F)C(F)(F)C(F)(F)F	Fluoro(heptafluoropropoxy)acetic acid	919005-00-8	OTHER_PFAS	-5.659	-26.4089	0.10474	0.89526	inact.	reliable	0.260327	0.739673	inact.	reliable	Other aliphatics	Ether based substances	Inactive	reliable	-47.1932	-47.6307	-47.412	Inactive	Inactive	OC(=O)C(OC(C(C(F)(F)F)(F)F)(F)F)F	0	2
DTXSID50637845	Cl.CCC(N)CC(F)(F)C(F)(F)C(F)(F)F	5,5,6,6,7,7,7-Heptafluoroheptan-3-amine--hydrogen chloride (1/1)	2263-70-9	OTHER_PFAS	-7.471	-17.8794	0.10474	0.89526	inact.	reliable	0.260327	0.739673	inact.	reliable	Other aliphatics	Others	Inactive	reliable	-30.2846	-64.5449	-47.4147	Inactive	Inactive	CCC(CC(C(C(F)(F)F)(F)F)(F)F)N	3	4
DTXSID80892066	FC(F)(F)C(F)(F)OC(F)(F)C(F)(F)C(F)(F)F	1-(Perfluoroethoxy)perfluoropropane	66840-50-4	OTHER_PFAS	-6.455	-22.6084	0.234375	0.765625	inact.	reliable	0.260327	0.739673	inact.	reliable	Other aliphatics	Ether based substances	Inactive	reliable	-39.7654	-55.1672	-47.4663	Inactive	Inactive	FC(C(OC(C(C(F)(F)F)(F)F)(F)F)(F)F)(F)F	4	3
DTXSID9066388	FC(F)(Br)C(F)(F)CCBr	1,4-Dibromo-1,1,2,2-tetrafluorobutane	18599-20-7	COMMERICIAL_IMPORTANT	-6.563	-22.0937	0.10474	0.89526	inact.	reliable	0.260327	0.739673	inact.	reliable	Other aliphatics	Others	Inactive	reliable	-38.7576	-56.1878	-47.4727	Inactive	Inactive	BrCCC(C(Br)(F)F)(F)F	0	2
DTXSID30895522	CS(=O)(=O)OCC(F)(F)C(F)(F)C(F)(F)F	2,2,3,3,4,4,4-Heptafluorobutyl methanesulfonate	755-88-4	OTHER_PFAS	-6.097	-24.2755	0.10474	0.89526	inact.	reliable	0.260327	0.739673	inact.	reliable	Other aliphatics	Others	Inactive	reliable	-43.1061	-51.8613	-47.4837	Inactive	Inactive	FC(C(C(F)(F)F)(F)F)(COS(=O)(=O)C)F	3	4
DTXSID00766215	OC(=O)C(F)(F)C(F)(F)C(F)(F)S(O)=O	2,2,3,3,4,4-Hexafluoro-4-sulfinobutanoic acid	115432-29-6	OTHER_PFAS	-5.295	-28.0086	0.10474	0.89526	inact.	reliable	0.260327	0.739673	inact.	reliable	Other aliphatics	PACF-based substances	Inactive	reliable	-50.5899	-44.4585	-47.5242	Inactive	Inactive	OC(=O)C(C(C(S(=O)O)(F)F)(F)F)(F)F	0	2
DTXSID70895743	FC(F)(F)C(F)(F)C(F)(F)C1(F)OC1(F)F	2,2,3-Trifluoro-3-(heptafluoropropyl)oxirane	74942-19-1	OTHER_PFAS	-7.024	-19.8455	0.10474	0.89526	inact.	reliable	0.260327	0.739673	inact.	reliable	Other aliphatics, cyclic	Others, cyclic	Inactive	reliable	-34.4558	-60.646	-47.5509	Inactive	Inactive	FC(C(C(C1(F)OC1(F)F)(F)F)(F)F)(F)F	8	0
DTXSID10190840	NCC(F)(F)C(F)(F)C(F)(F)F	1H,1H-Heptafluorobutylamine	374-99-2	OTHER_PFAS	-7.158	-19.1774	0.10474	0.89526	inact.	reliable	0.260327	0.739673	inact.	reliable	Other aliphatics	Others	Inactive	reliable	-33.2054	-61.9709	-47.5881	Inactive	Inactive	NCC(C(C(F)(F)F)(F)F)(F)F	3	4
DTXSID5042326	COC(F)(F)C(F)(C(F)(F)F)C(F)(F)F	Perfluoroisobutyl methyl ether	163702-08-7	COMMERICIAL_IMPORTANT	-6.482	-22.3227	0.10474	0.89526	inact.	reliable	0.260327	0.739673	inact.	reliable	Other aliphatics	Ether based substances	Inactive	reliable	-39.5134	-55.7337	-47.6236	Inactive	Inactive	COC(C(C(F)(F)F)(C(F)(F)F)F)(F)F	0	2
DTXSID90475662	FC(F)C(F)C(F)(F)C(F)(F)C(F)(F)F	1H,2H-Perfluoropentane	150999-42-1	OTHER_PFAS	-6.767	-20.5036	0.10474	0.89526	inact.	reliable	0.260327	0.739673	inact.	reliable	Other aliphatics	Others	Inactive	reliable	-36.854	-59.341	-48.0975	Inactive	Inactive	FC(C(C(C(C(F)(F)F)(F)F)(F)F)F)F	3	4
DTXSID10379254	FC(F)(F)C(F)(F)C(F)(F)CC1CO1	1H,1H-Heptafluorobutyl epoxide	1765-92-0	OTHER_PFAS	-6.733	-20.7052	0.10474	0.89526	inact.	reliable	0.260327	0.739673	inact.	reliable	Other aliphatics, cyclic	Others, cyclic	Inactive	reliable	-37.1712	-58.9412	-48.0562	Inactive	Inactive	FC(C(C(F)(F)F)(F)F)(CC1OC1)F	4	5
DTXSID30622698	FC(=C)C(=O)OC(C(F)(F)F)C(F)(F)F	2H-Perfluoroisopropyl 2-fluoroacrylate	74359-06-1	OTHER_PFAS	-6.09	-23.7557	0.10474	0.89526	inact.	reliable	0.260327	0.739673	inact.	reliable	Other aliphatics	Ether based substances	Inactive	reliable	-43.1714	-52.8921	-48.0317	Inactive	Inactive	FC(=C)C(=O)OC(C(F)(F)F)C(F)(F)F	0	2
DTXSID40892941	[H]C(F)(F)C(F)(F)C(F)(F)C(F)(F)C(F)(F)C(F)(F)C(F)(F)C(F)(F)C(F)(F)C(F)(F)C(F)(F)C(F)(F)C(O)=O	13-H-Perfluorotridecanoic acid	423-73-4	OTHER_PFAS	-2.022	-42.9602	0.10474	0.89526	inact.	reliable	0.260327	0.739673	inact.	reliable	Other aliphatics	PACF-based substances	Inactive	reliable	-81.1318	-14.8092	-47.9705	Inactive	Inactive	FC(C(C(C(C(C(C(C(C(C(C(C(C(=O)O)(F)F)(F)F)(F)F)(F)F)(F)F)(F)F)(F)F)(F)F)(F)F)(F)F)(F)F)F	3	0
DTXSID70527416	FC(F)(F)C(F)(F)C(F)(F)P(Cl)(=O)C(F)(F)C(F)(F)C(F)(F)F	Bis(heptafluoropropyl)phosphinic chloride	90403-29-5	OTHER_PFAS	-6.006	-27.2441	0.10474	0.89526	inact.	reliable	0.426187	0.573813	inact.	reliable	Other aliphatics	Others	Inactive	reliable	-43.9552	-45.9745	-44.9649	Inactive	Inactive	FC(C(C(F)(F)F)(F)F)(P(=O)(C(C(C(F)(F)F)(F)F)(F)F)Cl)F	3	4
DTXSID40880146	COC(F)(F)C(C(F)(F)F)C(F)(F)F	1,1,1,3,3-Pentafluoro-3-methoxy-2-(trifluoromethyl)propane	382-26-3	OTHER_PFAS	-6.491	-22.0398	0.10474	0.89526	inact.	reliable	0.260327	0.739673	inact.	reliable	Other aliphatics	Ether based substances	Inactive	reliable	-39.4295	-56.2947	-47.8621	Inactive	Inactive	COC(C(C(F)(F)F)C(F)(F)F)(F)F	0	2
DTXSID90895588	FC(F)(F)C(=O)OCC(F)(F)C(F)(F)C(F)(F)F	2,2,3,3,4,4,4-Heptafluorobutyl trifluoroacetate	1365808-09-8	OTHER_PFAS	-6.167	-23.2232	0.10474	0.89526	inact.	reliable	0.260327	0.739673	inact.	Unreliable	Other aliphatics	PACF-based substances	Inactive	reliable	-42.4529	-53.948	-48.2004	Inactive	Inactive	O=C(C(F)(F)F)OCC(C(C(F)(F)F)(F)F)(F)F	7	4
DTXSID40198753	NC(=O)C(F)(F)C(F)(F)C(F)(F)C(N)=O	Hexafluoroglutaramide	507-68-6	OTHER_PFAS	-6.212	-23.4054	0.10474	0.89526	inact.	reliable	0.260327	0.739673	inact.	reliable	Other aliphatics	Amide based substances	Inactive	reliable	-42.0329	-53.5867	-47.8098	Inactive	Inactive	NC(=O)C(C(C(C(=O)N)(F)F)(F)F)(F)F	0	2
DTXSID50607462	FC(F)(F)C(F)(F)C(F)(F)C(F)(F)S	Nonafluorobutane-1-thiol	125870-53-3	OTHER_PFAS	-6.456	-22.2993	0.10474	0.89526	inact.	reliable	0.260327	0.739673	inact.	reliable	Other aliphatics	Others	Inactive	reliable	-39.7561	-55.7801	-47.7681	Inactive	Inactive	FC(C(C(C(S)(F)F)(F)F)(F)F)(F)F	3	4
DTXSID50712641	Cl.NCC(F)(F)C(F)(F)C(F)(F)CN	2,2,3,3,4,4-Hexafluoropentane-1,5-diamine--hydrogen chloride (1/1)	58191-50-7	OTHER_PFAS	-6.647	-21.4465	0.10474	0.89526	inact.	reliable	0.260327	0.739673	inact.	reliable	Other aliphatics	Others	Inactive	reliable	-37.9738	-57.4712	-47.7225	Inactive	Inactive	NCC(C(C(CN)(F)F)(F)F)(F)F	3	4
DTXSID10547335	CC(=O)C(F)(F)C(F)(F)C(F)(F)C(F)F	Methyl 4H-perfluorobutyl ketone	93449-49-1	OTHER_PFAS	-6.64	-21.4838	0.10474	0.89526	inact.	reliable	0.260327	0.739673	inact.	reliable	Other aliphatics	Others	Inactive	reliable	-38.0391	-57.3973	-47.7182	Inactive	Inactive	FC(C(C(C(C(=O)C)(F)F)(F)F)(F)F)F	3	0
DTXSID00895473	CC(=O)OCC(F)(F)C(F)(F)C(F)(F)F	2,2,3,3,4,4,4-Heptafluorobutyl acetate	356-06-9	OTHER_PFAS	-5.866	-25.1343	0.10474	0.89526	inact.	reliable	0.260327	0.739673	inact.	reliable	Other aliphatics	Ether based substances	Inactive	reliable	-45.2616	-50.1583	-47.7099	Inactive	Inactive	CC(=O)OCC(C(C(F)(F)F)(F)F)(F)F	7	4
DTXSID60895292	FC(F)(F)C(F)(F)C(F)(F)C1CO1	2-(Heptafluoropropyl)oxirane	51035-20-2	OTHER_PFAS	-6.793	-20.7972	0.10474	0.89526	inact.	reliable	0.260327	0.739673	inact.	reliable	Other aliphatics, cyclic	Others, cyclic	Inactive	reliable	-36.6114	-58.7588	-47.6851	Inactive	Inactive	FC(C(C1OC1)(F)F)(C(F)(F)F)F	4	5
DTXSID30503716	FC(F)(F)C(F)(F)C(F)(F)CC=C	4,4,5,5,6,6,6-Heptafluorohex-1-ene	2317-84-2	OTHER_PFAS	-6.756	-21.0166	0.10474	0.89526	inact.	reliable	0.260327	0.739673	inact.	reliable	Other aliphatics	Others	Inactive	reliable	-36.9566	-58.3237	-47.6402	Inactive	Inactive	C=CCC(C(C(F)(F)F)(F)F)(F)F	3	4
DTXSID50897563	[H][C@](C)(O)C(F)(F)C(F)(F)C(F)(F)F	(-)-1-Perfluoropropylethanol	85571-83-1	OTHER_PFAS	-6.699	-21.1492	0.10474	0.89526	inact.	reliable	0.260327	0.739673	inact.	reliable	Other aliphatics	Others	Inactive	reliable	-37.4885	-58.0608	-47.7747	Inactive	Inactive	CC(C(C(C(F)(F)F)(F)F)(F)F)O	3	4
DTXSID70897525	FC(F)(F)C1(C(F)(F)F)C(F)(F)C(F)(F)C1(F)F	Perfluoro(1,1-dimethylcyclobutane)	37360-98-8	OTHER_PFAS	-7.406	-20.6962	0.10474	0.89526	inact.	reliable	0.260327	0.739673	inact.	Unreliable	Non-PFAA perfluoroalkyls, cyclic	PFAs, cyclic	Inactive	reliable	-30.8912	-58.9591	-44.9251	Inactive	Inactive	FC(C1(C(F)(F)F)C(F)(F)C(C1(F)F)(F)F)(F)F	8	0
DTXSID40380257	OC(=O)C=CC(F)(C(F)(F)F)C(F)(F)F	3-(Perfluoroisopropyl)-2-propenoic acid	243139-64-2	OTHER_PFAS	-7.105	-22.8235	0.10474	0.89526	inact.	reliable	0.260327	0.739673	inact.	reliable	Fluorotelomer PFAA precursors	n:3 Fluorotelomer unsaturated carboxylic acids	Inactive	reliable	-33.6999	-54.7406	-44.2203	Inactive	Inactive	OC(=O)C=CC(C(F)(F)F)(C(F)(F)F)F	0	2
DTXSID90221580	CC(=O)OC1(Br)C(F)(F)C(F)(F)C1(F)F	Cyclobutanol, 1-bromo-2,2,3,3,4,4-hexafluoro-, acetate	714-43-2	OTHER_PFAS	-6.593	-24.5705	0.10474	0.89526	inact.	reliable	0.260327	0.739673	inact.	reliable	Other aliphatics, cyclic	Others, cyclic	Inactive	reliable	-38.4777	-51.2763	-44.877	Inactive	Inactive	CC(=O)OC1(Br)C(F)(F)C(C1(F)F)(F)F	8	0
DTXSID4059833	OC(=O)C(F)(F)C(F)(F)C(F)(F)C(F)(F)C(O)=O	Octafluoroadipic acid	336-08-3	COMMERICIAL_IMPORTANT	-6.229	-28.5262	0.10474	0.89526	inact.	reliable	0.260327	0.739673	inact.	reliable	Other aliphatics	PACF-based substances	Inactive	reliable	-41.8743	-43.4321	-42.6532	Inactive	Inactive	OC(=O)C(C(C(C(C(=O)O)(F)F)(F)F)(F)F)(F)F	0	2
DTXSID40337443	OCCCC(F)(C(F)(F)F)C(F)(F)F	3-(Perfluoroisopropyl)propanol	29819-73-6	OTHER_PFAS	-7.507	-22.4911	0.10474	0.89526	inact.	reliable	0.260327	0.739673	inact.	reliable	Other aliphatics	Others	Inactive	reliable	-29.9487	-55.3998	-42.6742	Inactive	Inactive	OCCCC(C(F)(F)F)(C(F)(F)F)F	3	4
DTXSID90892916	OC(=O)C(F)(F)C(F)(F)C(F)(F)C(F)(F)Cl	5-Chloro-perfluoropentanoic acid	66443-79-6	OTHER_PFAS	-6.802	-25.7676	0.10474	0.89526	inact.	reliable	0.260327	0.739673	inact.	reliable	Other aliphatics	PACF-based substances	Inactive	reliable	-36.5274	-48.9024	-42.7149	Inactive	Inactive	OC(=O)C(C(C(C(Cl)(F)F)(F)F)(F)F)(F)F	0	2
DTXSID20337244	CC(C)(O)C(F)(F)C(F)(F)C(F)(F)F	2-Perfluoropropyl-2-propanol	355-22-6	OTHER_PFAS	-7.324	-23.3036	0.10474	0.89526	inact.	reliable	0.260327	0.739673	inact.	reliable	Other aliphatics	Others	Inactive	reliable	-31.6564	-53.7886	-42.7225	Inactive	Inactive	CC(C(C(C(F)(F)F)(F)F)(F)F)(O)C	3	4
DTXSID10896613	OC(=O)C(F)(F)OC(F)(C(F)(F)F)C(F)(F)Cl	[(1-Chloro-1,1,2,3,3,3-hexafluoropropan-2-yl)oxy](difluoro)acetic acid	903523-21-7	OTHER_PFAS	-6.202	-28.5698	0.10474	0.89526	inact.	reliable	0.260327	0.739673	inact.	reliable	Other aliphatics	Ether based substances	Inactive	reliable	-42.1263	-43.3456	-42.7359	Inactive	Inactive	OC(=O)C(OC(C(Cl)(F)F)(C(F)(F)F)F)(F)F	0	2
DTXSID80896660	FC(F)(F)\C=C\C(F)(F)C(F)(F)C(F)(F)F	(2E)-1,1,1,4,4,5,5,6,6,6-Decafluorohex-2-ene	83227-62-7	OTHER_PFAS	-7.082	-24.421	0.10474	0.89526	inact.	reliable	0.260327	0.739673	inact.	reliable	Other aliphatics	FT	Inactive	reliable	-33.9146	-51.5728	-42.7437	Inactive	Inactive	FC(C=CC(C(C(F)(F)F)(F)F)(F)F)(F)F	3	4
DTXSID10892473	OS(=O)(=O)C1(C(F)(F)C(F)(F)F)C(F)(F)C(F)(F)C(F)(F)C(F)(F)C1(F)F	Perfluoro-1-(perfluoroethyl)cyclohexanesulfonic acid	1135682-88-0	OTHER_PFAS	-5.367	-32.4902	0.10474	0.89526	inact.	reliable	0.260327	0.739673	inact.	reliable	PFAAs, cyclic	PFSAs, cyclic	Inactive	reliable	-49.918	-35.5714	-42.7447	Inactive	Inactive	FC(C(C1(S(=O)(=O)O)C(F)(F)C(F)(F)C(C(C1(F)F)(F)F)(F)F)(F)F)(F)F	8	0
DTXSID60400587	NC(=O)C(F)(F)C(F)(F)C(F)(F)C(F)(F)F	Nonafluoropentanamide	13485-61-5	OTHER_PFAS	-7.81	-20.9905	0.10474	0.89526	inact.	reliable	0.260327	0.739673	inact.	reliable	Other aliphatics	Amide based substances	Inactive	reliable	-27.1213	-58.3755	-42.7484	Inactive	Inactive	NC(=O)C(C(C(C(F)(F)F)(F)F)(F)F)(F)F	7	4
DTXSID10462473	FC(F)(F)C(F)(F)OC(F)(F)C(F)(F)C(F)(F)C(F)(F)F	Butane, 1,1,1,2,2,3,3,4,4-nonafluoro-4-(pentafluoroethoxy)-	71546-78-6	OTHER_PFAS	-6.665	-26.367	0.10474	0.89526	inact.	reliable	0.260327	0.739673	inact.	reliable	Other aliphatics	Ether based substances	Inactive	reliable	-37.8058	-47.7138	-42.7598	Inactive	Inactive	FC(C(OC(C(C(C(F)(F)F)(F)F)(F)F)(F)F)(F)F)(F)F	0	2
DTXSID00896728	FC1=C(F)C(F)=C(P(NCC(F)(F)C(F)(F)C(F)(F)C(F)(F)C(F)(F)C(F)(F)C(F)(F)F)C2=C(F)C(F)=C(F)C(F)=C2F)C(F)=C1F	N-(2,2,3,3,4,4,5,5,6,6,7,7,8,8,8-Pentadecafluorooctyl)-P,P-bis(pentafluorophenyl)phosphinous amide	518358-34-4	OTHER_PFAS	-1.647	-49.9785	0.10474	0.89526	inact.	reliable	0.260327	0.739673	inact.	reliable	Side-chain aromatics	Others	Inactive	reliable	-84.6311	-0.891802	-42.7614	Inactive	Inactive	Fc1c(P(c2c(F)c(F)c(c(c2F)F)F)NCC(C(C(C(C(C(C(F)(F)F)(F)F)(F)F)(F)F)(F)F)(F)F)(F)F)c(F)c(c(c1F)F)F	3	9
DTXSID40896080	CCOC(=O)CNC(=O)C(F)(F)C(F)(F)C(F)(F)F	Ethyl N-(2,2,3,3,4,4,4-heptafluorobutanoyl)glycinate	88435-34-1	OTHER_PFAS	-5.895	-29.9849	0.10474	0.89526	inact.	reliable	0.260327	0.739673	inact.	reliable	Other aliphatics	Ether based substances	Inactive	reliable	-44.991	-40.5394	-42.7652	Inactive	Inactive	CCOC(=O)CNC(=O)C(C(C(F)(F)F)(F)F)(F)F	7	4
DTXSID40188992	FC(F)(F)C(F)(F)C(F)(F)C(F)(C(F)(F)F)C(F)(F)F	Perfluoroisohexane	355-04-4	OTHER_PFAS	-7.315	-23.2906	0.10474	0.89526	inact.	reliable	0.260327	0.739673	inact.	reliable	Non-PFAA perfluoroalkyls	PFAs	Inactive	reliable	-31.7403	-53.8144	-42.7773	Inactive	Inactive	FC(C(C(C(C(F)(F)F)(C(F)(F)F)F)(F)F)(F)F)(F)F	3	4
DTXSID90301795	CC(O)C(F)(F)C(F)(F)C(F)(F)C(C)O	3,3,4,4,5,5-hexafluoroheptane-2,6-diol	3726-32-7	OTHER_PFAS	-6.468	-27.2474	0.10474	0.89526	inact.	reliable	0.260327	0.739673	inact.	reliable	Other aliphatics	Others	Inactive	reliable	-39.6441	-45.968	-42.806	Inactive	Inactive	CC(C(C(C(C(O)C)(F)F)(F)F)(F)F)O	0	2
DTXSID90895942	FC(F)(F)C(F)(F)C(F)(F)C(F)(F)C1(F)OC1(F)F	2,2,3-Trifluoro-3-(nonafluorobutyl)oxirane	72804-48-9	OTHER_PFAS	-7.337	-23.1114	0.10474	0.89526	inact.	reliable	0.260327	0.739673	inact.	reliable	Other aliphatics, cyclic	Others, cyclic	Inactive	reliable	-31.535	-54.1697	-42.8524	Inactive	Inactive	FC(C(C(C1(F)OC1(F)F)(F)F)(F)F)(C(F)(F)F)F	8	0
DTXSID60895535	N[C@@H](CC(F)(F)C(F)(F)C(F)(F)F)C(O)=O	4,4,5,5,6,6,6-Heptafluoro-L-norleucine	148043-94-1	OTHER_PFAS	-7.419	-22.6931	0.10474	0.89526	inact.	reliable	0.260327	0.739673	inact.	reliable	Other aliphatics	Others	Inactive	reliable	-30.7699	-54.9992	-42.8845	Inactive	Inactive	NC(C(=O)O)CC(C(C(F)(F)F)(F)F)(F)F	7	4
DTXSID30191036	FC(F)(C#N)C(F)(F)C(F)(F)C(F)(F)C#N	Adiponitrile, perfluoro	376-53-4	OTHER_PFAS	-6.882	-25.2132	0.10474	0.89526	inact.	reliable	0.260327	0.739673	inact.	reliable	Other aliphatics	Nitrile based substances	Inactive	reliable	-35.7809	-50.0018	-42.8913	Inactive	Inactive	N#CC(C(C(C(C#N)(F)F)(F)F)(F)F)(F)F	3	4
DTXSID20880563	FC(F)C(F)(F)C(F)(F)C(F)(F)COC=C	1,1,2,2,3,3,4,4-Octafluoro-5-(vinyloxy)pentane	66396-73-4	OTHER_PFAS	-6.707	-25.9713	0.10474	0.89526	inact.	Unreliable	0.260327	0.739673	inact.	reliable	Other aliphatics	Ether based substances	Inactive	reliable	-37.4139	-48.4985	-42.9562	Inactive	Inactive	C=COCC(C(C(C(F)F)(F)F)(F)F)(F)F	3	0
DTXSID00371601	FC(F)(Br)C(F)(F)C(F)(F)C(F)(F)Br	1,4-Dibromooctafluorobutane	335-48-8	OTHER_PFAS	-7.074	-23.9846	0.10474	0.89526	inact.	reliable	0.260327	0.739673	inact.	reliable	Other aliphatics	Others	Inactive	reliable	-33.9892	-52.4381	-43.2137	Inactive	Inactive	FC(C(C(Br)(F)F)(F)F)(C(Br)(F)F)F	0	2
DTXSID70880598	C[N+](C)(CCO)CCCN(CCCS([O-])(=O)=O)S(=O)(=O)C(F)(F)C(F)(F)C(F)(F)C(F)(F)C(F)(F)C(F)(F)C(F)(F)C(F)(F)F	3-(((Perfluorooctyl)sulfonyl)(3-sulfopropyl)amino)-N-(2-hydroxyethyl)-N,N-dimethylpropanaminium	68298-11-3	OTHER_PFAS	-1.585	-49.8259	0.10474	0.89526	inact.	reliable	0.260327	0.739673	inact.	reliable	Other aliphatics	PASF-based substances	Inactive	reliable	-85.2096	-1.19441	-43.202	Inactive	Inactive	OCC[N+](CCCN(S(=O)(=O)C(C(C(C(C(C(C(C(F)(F)F)(F)F)(F)F)(F)F)(F)F)(F)F)(F)F)(F)F)CCCS(=O)(=O)[O-])(C)C	0	7
DTXSID10450214	FC(F)(F)C(F)(F)C(F)(F)C(=O)C(F)(Cl)Cl	2-Pentanone, 1,1-dichloro-1,3,3,4,4,5,5,5-octafluoro-	110921-39-6	OTHER_PFAS	-6.989	-24.4183	0.10474	0.89526	inact.	reliable	0.260327	0.739673	inact.	reliable	Other aliphatics	Others	Inactive	reliable	-34.7824	-51.5781	-43.1802	Inactive	Inactive	O=C(C(C(C(F)(F)F)(F)F)(F)F)C(Cl)(Cl)F	7	4
DTXSID20372190	FC(F)(F)C(F)(F)C(F)(F)COCC=C	Allyl 1H,1H-heptafluorobutyl ether	648-42-0	OTHER_PFAS	-6.574	-26.3955	0.10474	0.89526	inact.	reliable	0.260327	0.739673	inact.	reliable	Other aliphatics	Ether based substances	Inactive	reliable	-38.655	-47.6573	-43.1561	Inactive	Inactive	C=CCOCC(C(C(F)(F)F)(F)F)(F)F	3	4
DTXSID60183181	FC(F)(F)C(F)(F)C(F)(F)C(Cl)(Cl)Cl	Trichloroheptafluorobutane	28984-80-7	OTHER_PFAS	-7.254	-23.2097	0.10474	0.89526	inact.	reliable	0.260327	0.739673	inact.	reliable	Other aliphatics	Others	Inactive	reliable	-32.3096	-53.9748	-43.1422	Inactive	Inactive	FC(C(C(C(Cl)(Cl)Cl)(F)F)(F)F)(F)F	3	4
DTXSID60880148	FC(F)(F)C(F)(F)C(F)(F)CCI	3:2 Fluorotelomer iodide	1513-88-8	OTHER_PFAS	-7.087	-23.9981	0.10474	0.89526	inact.	reliable	0.260327	0.739673	inact.	reliable	Fluorotelomer PFAA precursors	n:2 FTIs	Inactive	reliable	-33.8679	-52.4114	-43.1396	Inactive	Inactive	ICCC(C(C(F)(F)F)(F)F)(F)F	3	4
DTXSID70895687	FC(F)(F)C(F)(F)C(F)(F)CNC(=O)C=C	N-(2,2,3,3,4,4,4-Heptafluorobutyl)prop-2-enamide	1422-65-7	OTHER_PFAS	-6.68	-26.4575	0.10474	0.89526	inact.	reliable	0.260327	0.739673	inact.	reliable	Other aliphatics	Others	Inactive	reliable	-37.6658	-47.5343	-42.6001	Inactive	Inactive	C=CC(=O)NCC(C(C(F)(F)F)(F)F)(F)F	7	4
DTXSID80895658	CCN(CC)C(=O)C(F)(F)C(F)(F)C(F)(F)F	N,N-Diethyl-2,2,3,3,4,4,4-heptafluorobutanamide	377-58-2	OTHER_PFAS	-6.078	-28.7965	0.10474	0.89526	inact.	reliable	0.260327	0.739673	inact.	reliable	Other aliphatics	Amide based substances	Inactive	reliable	-43.2834	-42.8961	-43.0897	Inactive	Inactive	CCN(C(=O)C(C(C(F)(F)F)(F)F)(F)F)CC	7	4
DTXSID50880137	FC(F)(F)C(F)(F)C(F)(F)C(F)(F)C(F)(F)S(F)(=O)=O	Perfluoropentanesulfonyl fluoride	375-81-5	OTHER_PFAS	-6.858	-25.1868	0.10474	0.89526	inact.	reliable	0.260327	0.739673	inact.	reliable	Perfluoro PFAA precursors	PASFs	Inactive	reliable	-36.0048	-50.0542	-43.0295	Inactive	Inactive	FC(C(C(C(C(S(=O)(=O)F)(F)F)(F)F)(F)F)(F)F)(F)F	3	8
DTXSID30448517	FC(F)(Cl)C(F)(F)C(F)(F)C(F)(F)C=C	1-Hexene, 6-chloro-3,3,4,4,5,5,6,6-octafluoro-	99930-55-9	OTHER_PFAS	-7.308	-23.0737	0.10474	0.89526	inact.	reliable	0.260327	0.739673	inact.	reliable	Other aliphatics	Others	Inactive	reliable	-31.8057	-54.2445	-43.0251	Inactive	Inactive	C=CC(C(C(C(Cl)(F)F)(F)F)(F)F)(F)F	3	4
DTXSID00382171	OCCC(F)(C(F)(F)F)C(F)(F)F	2(Perfluoro-2-propyl)ethanol	90999-87-4	OTHER_PFAS	-7.59	-21.7947	0.10474	0.89526	inact.	reliable	0.260327	0.739673	inact.	reliable	Fluorotelomer PFAA precursors	n:2 FTOHs	Inactive	reliable	-29.1742	-56.7807	-42.9775	Inactive	Inactive	OCCC(C(F)(F)F)(C(F)(F)F)F	3	4
DTXSID00195203	FC(F)(F)C(F)(F)C(F)(F)C(F)(F)C(=O)OC=C	Vinyl perfluorovalerate	424-37-3	OTHER_PFAS	-6.617	-26.3798	0.10474	0.89526	inact.	reliable	0.260327	0.739673	inact.	reliable	Other aliphatics	PACF-based substances	Inactive	reliable	-38.2537	-47.6884	-42.9711	Inactive	Inactive	C=COC(=O)C(C(C(C(F)(F)F)(F)F)(F)F)(F)F	7	4
DTXSID60895479	NCC(O)C(F)(F)C(F)(F)C(F)(F)C(F)(F)F	1-Amino-3,3,4,4,5,5,6,6,6-nonafluorohexan-2-ol	135462-71-4	OTHER_PFAS	-9.047	-14.9494	0.10474	0.89526	inact.	reliable	0.260327	0.739673	inact.	reliable	Other aliphatics	Others	Inactive	reliable	-15.5782	-70.3551	-42.9667	Inactive	Inactive	NCC(C(C(C(C(F)(F)F)(F)F)(F)F)(F)F)O	3	4
DTXSID30895360	OC(=O)C=CC(F)(F)C(F)(F)C(F)(F)F	4,4,5,5,6,6,6-Heptafluorohex-2-enoic acid	356-03-6	OTHER_PFAS	-7.246	-23.4296	0.10474	0.89526	inact.	reliable	0.260327	0.739673	inact.	reliable	Fluorotelomer PFAA precursors	n:3 Fluorotelomer unsaturated carboxylic acids	Inactive	reliable	-32.3842	-53.5387	-42.9615	Inactive	Inactive	OC(=O)C=CC(C(C(F)(F)F)(F)F)(F)F	3	4
DTXSID80402088	FC(=C(F)C(F)(F)C(F)(F)C(F)(F)F)C(F)(F)F	Perfluoro-2-hexene	1584-00-5	OTHER_PFAS	-7.22	-23.4658	0.10474	0.89526	inact.	reliable	0.260327	0.739673	inact.	reliable	Non-PFAA perfluoroalkyls	PFAenes	Inactive	reliable	-32.6268	-53.4669	-43.0469	Inactive	Inactive	FC(=C(C(C(C(F)(F)F)(F)F)(F)F)F)C(F)(F)F	0	2
DTXSID40617035	FC(F)(F)C(F)(F)C(F)(F)C(F)(Br)Br	1,1-Dibromo-1,2,2,3,3,4,4,4-octafluorobutane	73533-18-3	OTHER_PFAS	-7.102	-23.7849	0.10474	0.89526	inact.	reliable	0.260327	0.739673	inact.	reliable	Other aliphatics	Others	Inactive	reliable	-33.7279	-52.8341	-43.281	Inactive	Inactive	FC(C(C(C(Br)(Br)F)(F)F)(F)F)(F)F	3	4
DTXSID60377826	NCC(F)(F)C(F)(F)C(F)(F)C(F)(F)F	1H,1H-Perfluoropentylamine	355-27-1	OTHER_PFAS	-7.492	-22.6413	0.10474	0.89526	inact.	reliable	0.260327	0.739673	inact.	reliable	Other aliphatics	Others	Inactive	reliable	-30.0887	-55.1019	-42.5953	Inactive	Inactive	NCC(C(C(C(F)(F)F)(F)F)(F)F)(F)F	3	4
DTXSID60706091	FCC(F)(F)C(F)(F)C(F)(F)C(F)(F)C(F)(F)F	1,1,1,2,2,3,3,4,4,5,5,6-Dodecafluorohexane	86498-66-0	OTHER_PFAS	-7.23	-23.9083	0.10474	0.89526	inact.	reliable	0.260327	0.739673	inact.	reliable	Other aliphatics	Others	Inactive	reliable	-32.5335	-52.5894	-42.5615	Inactive	Inactive	FCC(C(C(C(C(F)(F)F)(F)F)(F)F)(F)F)(F)F	3	9
DTXSID50896975	N[S@](=O)C(F)(F)C(F)(F)C(F)(F)C(F)(F)F	(S)-Perfluorobutanesulfinamide	1303994-31-1	OTHER_PFAS	-7.688	-22.4932	0.10474	0.89526	inact.	reliable	0.260327	0.739673	inact.	reliable	Other aliphatics	Others	Inactive	reliable	-28.2597	-55.3956	-41.8277	Inactive	Inactive	[O-][S+](C(C(C(C(F)(F)F)(F)F)(F)F)(F)F)N	3	4
DTXSID00404882	OCCNC(=O)C(F)(F)C(F)(F)C(F)(F)F	N-(2-Hydroxyethyl)perfluorobutanamide	377-66-2	OTHER_PFAS	-7.03	-25.5447	0.10474	0.89526	inact.	reliable	0.260327	0.739673	inact.	reliable	Other aliphatics	Amide based substances	Inactive	reliable	-34.3998	-49.3444	-41.8721	Inactive	Inactive	OCCNC(=O)C(C(C(F)(F)F)(F)F)(F)F	7	8
DTXSID20880169	OC(=O)C(F)(F)C(F)(F)C(F)(F)C(F)(F)C(F)F	6-H-Perfluorohexanoic acid	1726-50-7	OTHER_PFAS	-7.002	-25.6515	0.10474	0.89526	inact.	reliable	0.260327	0.739673	inact.	reliable	Other aliphatics	PACF-based substances	Inactive	reliable	-34.6611	-49.1326	-41.8969	Inactive	Inactive	FC(C(C(C(C(C(=O)O)(F)F)(F)F)(F)F)(F)F)F	3	0
DTXSID30893321	FC(F)(F)C(F)(F)CC1COC(=O)O1	4-(1H,1H-Perfluoropropyl)-1,3-dioxolan-2-one	114810-51-4	OTHER_PFAS	-6.767	-26.721	0.10474	0.89526	inact.	reliable	0.598025	0.401975	inact.	reliable	Other aliphatics, cyclic	Others, cyclic	Inactive	reliable	-36.854	-47.0118	-41.9329	Inactive	Inactive	FC(C(F)(F)F)(CC1COC(=O)O1)F	4	5
DTXSID60188999	OCC(F)(F)C(F)(F)C(F)(F)C(F)(F)CO	1H,1H,6H,6H-Perfluoro-1,6-hexanediol	355-74-8	OTHER_PFAS	-7.256	-24.4165	0.10474	0.89526	inact.	reliable	0.260327	0.739673	inact.	reliable	Other aliphatics	Others	Inactive	reliable	-32.2909	-51.5817	-41.9363	Inactive	Inactive	OCC(C(C(C(CO)(F)F)(F)F)(F)F)(F)F	3	4
DTXSID70510944	FC1(F)C(Cl)=C(C#N)C(F)(F)C1(F)F	2-Chloro-3,3,4,4,5,5-hexafluorocyclopent-1-ene-1-carbonitrile	84439-71-4	OTHER_PFAS	-7.244	-24.4591	0.10474	0.89526	inact.	reliable	0.260327	0.739673	inact.	reliable	Other aliphatics, cyclic	Others, cyclic	Inactive	reliable	-32.4029	-51.4972	-41.95	Inactive	Inactive	N#CC1=C(Cl)C(C(C1(F)F)(F)F)(F)F	8	0
DTXSID50837949	FC(=O)C(F)(F)COC(F)(F)C(F)(F)C(F)(F)C(F)(F)F	2,2-Difluoro-3-(nonafluorobutoxy)propanoyl fluoride	824393-38-6	OTHER_PFAS	-6.831	-26.3905	0.10474	0.89526	inact.	reliable	0.260327	0.739673	inact.	reliable	Other aliphatics	Ether based substances	Inactive	reliable	-36.2568	-47.6672	-41.962	Inactive	Inactive	FC(=O)C(COC(C(C(C(F)(F)F)(F)F)(F)F)(F)F)(F)F	7	4
DTXSID00895938	CCNC(=O)C(F)(F)C(F)(F)C(F)(F)C(F)(F)F	N-Ethyl-2,2,3,3,4,4,5,5,5-nonafluoropentanamide	158018-93-0	OTHER_PFAS	-6.833	-26.3306	0.10474	0.89526	inact.	reliable	0.260327	0.739673	inact.	reliable	Other aliphatics	Amide based substances	Inactive	reliable	-36.2381	-47.786	-42.012	Inactive	Inactive	CCNC(=O)C(C(C(C(F)(F)F)(F)F)(F)F)(F)F	6	9
DTXSID00578936	CC(=O)C(F)(F)C(F)(F)C(F)(F)C(F)(F)C(F)(F)F	Methyl perfluoropentyl ketone	2708-07-08	OTHER_PFAS	-7.007	-25.5112	0.10474	0.89526	inact.	reliable	0.260327	0.739673	inact.	reliable	Other aliphatics	Others	Inactive	reliable	-34.6144	-49.4109	-42.0126	Inactive	Inactive	CC(=O)C(C(C(C(C(F)(F)F)(F)F)(F)F)(F)F)(F)F	3	8
DTXSID50896293	FC(F)(F)C(F)(CCBr)C(F)(F)F	4-Bromo-1,1,1,2-tetrafluoro-2-(trifluoromethyl)butane	1274903-97-7	OTHER_PFAS	-7.333	-23.9704	0.10474	0.89526	inact.	reliable	0.260327	0.739673	inact.	reliable	Other aliphatics	Others	Inactive	reliable	-31.5724	-52.4663	-42.0193	Inactive	Inactive	BrCCC(C(F)(F)F)(C(F)(F)F)F	3	4
DTXSID40379267	CC(=O)CC(=O)C(F)(F)C(F)(F)C(F)(F)F	5,5,6,6,7,7,7-heptafluoroheptane-2,4-dione	356-30-9	OTHER_PFAS	-6.426	-28.199	0.10474	0.89526	inact.	reliable	0.260327	0.739673	inact.	reliable	Other aliphatics	Others	Inactive	reliable	-40.036	-44.0809	-42.0585	Inactive	Inactive	O=C(C(C(C(F)(F)F)(F)F)(F)F)CC(=O)C	7	4
DTXSID10895247	OCCOCC(F)(F)C(F)(F)C(F)(F)F	2-(2,2,3,3,4,4,4-Heptafluorobutoxy)ethan-1-ol	2266-43-5	OTHER_PFAS	-7.147	-24.7349	0.10474	0.89526	inact.	reliable	0.260327	0.739673	inact.	reliable	Other aliphatics	Ether based substances	Inactive	reliable	-33.308	-50.9503	-42.1292	Inactive	Inactive	OCCOCC(C(C(F)(F)F)(F)F)(F)F	3	4
DTXSID80897172	FC(F)(F)C(F)(F)C(F)(F)C(=O)NC1=CC=C(NC(=O)C(F)(F)C(F)(F)C(F)(F)F)C=C1	N,N'-1,4-Phenylenebis(perfluorobutanamide)	524726-49-6	OTHER_PFAS	-3.195	-43.3248	0.10474	0.89526	inact.	reliable	0.260327	0.739673	inact.	reliable	Side-chain aromatics	Others	Inactive	reliable	-70.186	-14.0862	-42.1361	Inactive	Inactive	O=C(C(C(C(F)(F)F)(F)F)(F)F)Nc1ccc(cc1)NC(=O)C(C(C(F)(F)F)(F)F)(F)F	7	8
DTXSID5075236	FC(F)C(F)(F)C(F)(F)C(F)(F)COC(=O)C=C	1H,1H,5H-Perfluoropentyl acrylate	376-84-1	OTHER_PFAS	-5.995	-30.1477	0.280559	0.719441	inact.	reliable	0.329426	0.670574	inact.	reliable	Other aliphatics	Ether based substances	Inactive	reliable	-44.0579	-40.2166	-42.1372	Inactive	Inactive	C=CC(=O)OCC(C(C(C(F)F)(F)F)(F)F)(F)F	3	0
DTXSID30292734	FC(F)(F)C(F)(F)C(F)(F)C(=O)NCCCl	n-(2-chloroethyl)-2,2,3,3,4,4,4-heptafluorobutanamide	4314-29-8	OTHER_PFAS	-6.71	-26.7751	0.10474	0.89526	inact.	reliable	0.260327	0.739673	inact.	reliable	Other aliphatics	Amide based substances	Inactive	reliable	-37.3859	-46.9045	-42.1452	Inactive	Inactive	ClCCNC(=O)C(C(C(F)(F)F)(F)F)(F)F	7	8
DTXSID70895965	NC(=N)NNC(=O)C(F)(F)C(F)(F)C(F)(F)F	2-(2,2,3,3,4,4,4-Heptafluorobutanoyl)hydrazine-1-carboximidamide	25978-98-7	OTHER_PFAS	-7.545	-22.8384	0.10474	0.89526	inact.	reliable	0.260327	0.739673	inact.	reliable	Other aliphatics	Others	Inactive	reliable	-29.5941	-54.7111	-42.1526	Inactive	Inactive	O=C(C(C(C(F)(F)F)(F)F)(F)F)NNC(=N)N	7	8
DTXSID3068465	CC(=C)C(=O)OCC(F)(F)C(F)(F)F	1H,1H-Perfluoropropyl methacrylate	45115-53-5	OTHER_PFAS	-6.464	-27.924	0.10474	0.89526	inact.	reliable	0.260327	0.739673	inact.	reliable	Other aliphatics	Ether based substances	Inactive	reliable	-39.6814	-44.6262	-42.1538	Inactive	Inactive	O=C(C(=C)C)OCC(C(F)(F)F)(F)F	7	4
DTXSID20896306	F\C(I)=C(/F)C(F)(C(F)(F)F)C(F)(F)F	(1E)-1,2,3,4,4,4-Hexafluoro-1-iodo-3-(trifluoromethyl)but-1-ene	883882-12-0	OTHER_PFAS	-7.212	-24.0445	0.10474	0.89526	inact.	reliable	0.260327	0.739673	inact.	reliable	Other aliphatics	Others	Inactive	reliable	-32.7015	-52.3194	-42.5104	Inactive	Inactive	FC(=C(C(C(F)(F)F)(C(F)(F)F)F)F)I	0	2
DTXSID70431266	FC(F)(F)C(F)(F)C(F)(F)C(F)(F)OC(=O)C=C	Nonafluorobutyl prop-2-enoate	2708-03-04	OTHER_PFAS	-6.227	-28.7208	0.10474	0.89526	inact.	reliable	0.426187	0.573813	inact.	reliable	Other aliphatics	Ether based substances	Inactive	reliable	-41.893	-43.0462	-42.4696	Inactive	Inactive	C=CC(=O)OC(C(C(C(F)(F)F)(F)F)(F)F)(F)F	0	2
DTXSID70379876	FC(F)(F)C(F)(C(F)(F)F)C(F)(F)C(F)(F)I	Perfluoro-3-methylbutyl iodide	1514-90-5	OTHER_PFAS	-7.221	-24.0568	0.10474	0.89526	inact.	reliable	0.260327	0.739673	inact.	reliable	Perfluoro PFAA precursors	PFAIs	Inactive	reliable	-32.6175	-52.295	-42.4562	Inactive	Inactive	FC(C(C(C(F)(F)F)(C(F)(F)F)F)(F)F)(I)F	3	4
DTXSID70348047	FC(F)(F)C(F)(CCI)C(F)(F)F	2-(2-Iodoethyl)perfluoropropane	99324-96-6	OTHER_PFAS	-7.31	-23.6423	0.10474	0.89526	inact.	reliable	0.260327	0.739673	inact.	reliable	Fluorotelomer PFAA precursors	n:2 FTIs	Inactive	reliable	-31.787	-53.1169	-42.452	Inactive	Inactive	ICCC(C(F)(F)F)(C(F)(F)F)F	3	4
DTXSID00892604	C[N+](C)(CCCNC(=O)CSCCC(F)(F)C(F)(F)C(F)(F)C(F)(F)C(F)(F)C(F)(F)C(F)(F)C(F)(F)F)CC([O-])=O	8:2 Fluorotelomer thioether amido betaine	1513863-96-1	OTHER_PFAS	0.619	-60.9581	0.10474	0.89526	inact.	reliable	0.260327	0.739673	inact.	reliable	Other aliphatics	Others	Inactive	reliable	-105.776	20.8809	-42.4476	Inactive	Inactive	O=C(NCCC[N+](CC(=O)[O-])(C)C)CSCCC(C(C(C(C(C(C(C(F)(F)F)(F)F)(F)F)(F)F)(F)F)(F)F)(F)F)(F)F	7	3
DTXSID40880540	FC(F)(F)C(F)(F)C(F)(F)C(F)(F)CC(Cl)=O	3,3,4,4,5,5,6,6,6-Nonafluorohexanoyl chloride	64018-24-2	OTHER_PFAS	-6.943	-25.3751	0.10474	0.89526	inact.	reliable	0.260327	0.739673	inact.	reliable	Other aliphatics	Others	Inactive	reliable	-35.2116	-49.6808	-42.4462	Inactive	Inactive	ClC(=O)CC(C(C(C(F)(F)F)(F)F)(F)F)(F)F	7	4
DTXSID80896488	COC(=O)C(F)(OC(F)(F)C(F)(F)F)C(F)(F)F	Methyl 2,3,3,3-tetrafluoro-2-(pentafluoroethoxy)propanoate	117516-09-3	OTHER_PFAS	-6.432	-27.6597	0.10474	0.89526	inact.	reliable	0.260327	0.739673	inact.	reliable	Other aliphatics	Ether and PACF-based substances	Inactive	reliable	-39.98	-45.1504	-42.5652	Inactive	Inactive	COC(=O)C(C(F)(F)F)(OC(C(F)(F)F)(F)F)F	4	3
DTXSID10840171	COC(=O)C=CC(F)(F)C(F)(F)C(F)(F)F	Methyl 4,4,5,5,6,6,6-heptafluorohex-2-enoate	813-06-9	OTHER_PFAS	-6.759	-26.2649	0.10474	0.89526	inact.	reliable	0.260327	0.739673	inact.	reliable	Other aliphatics	Ether based substances	Inactive	reliable	-36.9286	-47.9163	-42.4224	Inactive	Inactive	COC(=O)C=CC(C(C(F)(F)F)(F)F)(F)F	7	4
DTXSID00895690	CCCNC(=O)C(F)(F)C(F)(F)C(F)(F)F	2,2,3,3,4,4,4-Heptafluoro-N-propylbutanamide	75668-24-5	OTHER_PFAS	-6.655	-26.9425	0.10474	0.89526	inact.	reliable	0.260327	0.739673	inact.	reliable	Other aliphatics	FT	Inactive	reliable	-37.8991	-46.5726	-42.2358	Inactive	Inactive	CCCNC(=O)C(C(C(F)(F)F)(F)F)(F)F	7	8
DTXSID40896606	CC(=C)C(=O)OC(C(F)(F)F)(C(F)(F)F)C(F)(F)C(F)(F)F	1,1,1,3,3,4,4,4-Octafluoro-2-(trifluoromethyl)butan-2-yl 2-methylprop-2-enoate	101061-05-6	OTHER_PFAS	-6.251	-28.8463	0.10474	0.89526	inact.	reliable	0.260327	0.739673	inact.	reliable	Other aliphatics	Ether based substances	Inactive	reliable	-41.669	-42.7973	-42.2332	Inactive	Inactive	O=C(C(=C)C)OC(C(C(F)(F)F)(F)F)(C(F)(F)F)C(F)(F)F	7	4
DTXSID70896497	FC(F)(F)C(F)(F)C(F)(F)OC(F)(C#N)C(F)(F)F	2,3,3,3-Tetrafluoro-2-(heptafluoropropoxy)propanenitrile	60308-66-9	OTHER_PFAS	-6.349	-28.4049	0.10474	0.89526	inact.	reliable	0.260327	0.739673	inact.	reliable	Other aliphatics	Ether based substances	Inactive	reliable	-40.7545	-43.6726	-42.2136	Inactive	Inactive	N#CC(C(F)(F)F)(OC(C(C(F)(F)F)(F)F)(F)F)F	4	3
DTXSID60895959	CN(C)CCCNC(=O)C(F)(F)C(F)(F)C(F)(F)F	N-[3-(Dimethylamino)propyl]-2,2,3,3,4,4,4-heptafluorobutanamide	64790-29-0	OTHER_PFAS	-6.192	-29.1482	0.10474	0.89526	inact.	reliable	0.260327	0.739673	inact.	reliable	Other aliphatics	FT	Inactive	reliable	-42.2196	-42.1986	-42.2091	Inactive	Inactive	CN(CCCNC(=O)C(C(C(F)(F)F)(F)F)(F)F)C	6	9
DTXSID00895519	OS(=O)C(F)(F)C(F)(F)C(F)(F)C(F)(F)F	Nonafluorobutane-1-sulfinic acid	34642-43-8	OTHER_PFAS	-6.685	-26.8411	0.10474	0.89526	inact.	reliable	0.260327	0.739673	inact.	reliable	PFAAs	PFSiAs	Inactive	reliable	-37.6192	-46.7737	-42.1964	Inactive	Inactive	OS(=O)C(C(C(C(F)(F)F)(F)F)(F)F)(F)F	3	4
DTXSID80544033	FC(F)(F)C(F)(F)C(F)(F)C(F)(F)C(F)(F)C#N	Undecafluorohexanenitrile	23790-49-0	OTHER_PFAS	-7.176	-24.538	0.10474	0.89526	inact.	reliable	0.260327	0.739673	inact.	reliable	Other aliphatics	Nitrile based substances	Inactive	reliable	-33.0374	-51.3407	-42.1891	Inactive	Inactive	N#CC(C(C(C(C(F)(F)F)(F)F)(F)F)(F)F)(F)F	3	8
DTXSID00895377	FC(F)OCC(F)(F)C(F)(F)C(F)(F)C(F)(F)F	5-(Difluoromethoxy)-1,1,1,2,2,3,3,4,4-nonafluoropentane	1661005-79-3	OTHER_PFAS	-6.759	-26.3518	0.10474	0.89526	inact.	reliable	0.260327	0.739673	inact.	reliable	Other aliphatics	Ether based substances	Inactive	reliable	-36.9286	-47.7439	-42.3363	Inactive	Inactive	FC(OCC(C(C(C(F)(F)F)(F)F)(F)F)(F)F)F	3	4
DTXSID90501334	FC(F)(F)C(=O)C(F)(F)C(F)(C(F)(F)F)C(F)(F)F	1,1,1,3,3,4,5,5,5-Nonafluoro-4-(trifluoromethyl)pentan-2-one	73041-05-1	OTHER_PFAS	-6.951	-22.8448	0.10474	0.89526	inact.	reliable	0.260327	0.739673	inact.	reliable	Non-PFAA perfluoroalkyls	PFAKs	Inactive	reliable	-35.137	-54.6984	-44.9177	Inactive	Inactive	O=C(C(C(C(F)(F)F)(C(F)(F)F)F)(F)F)C(F)(F)F	0	2
DTXSID60500450	OC(=O)C(F)(F)C(F)(F)C(F)(F)OC(F)(F)F	Perfluoro(4-methoxybutanoic) acid	863090-89-5	OTHER_PFAS	-5.871	-29.5289	0.10474	0.89526	inact.	reliable	0.260327	0.739673	inact.	reliable	PFAAs	PFECAs	Inactive	reliable	-45.215	-41.4437	-43.3293	Inactive	Inactive	OC(=O)C(C(C(OC(F)(F)F)(F)F)(F)F)(F)F	0	2
DTXSID20570533	CCOC(=O)CC(F)(F)C(F)(F)C(F)(F)C(F)(F)F	Ethyl 3,3,4,4,5,5,6,6,6-nonafluorohexanoate	172287-15-9	OTHER_PFAS	-6.386	-27.0794	0.10474	0.89526	inact.	reliable	0.260327	0.739673	inact.	reliable	Other aliphatics	PACF-based substances	Inactive	reliable	-40.4093	-46.3011	-43.3552	Inactive	Inactive	CCOC(=O)CC(C(C(C(F)(F)F)(F)F)(F)F)(F)F	7	4
DTXSID50379359	FC(F)(F)C(F)(F)C(F)(C=C)C(F)(F)F	2-Vinylperfluorobutane	239795-57-4	OTHER_PFAS	-7.149	-22.7136	0.10474	0.89526	inact.	reliable	0.260327	0.739673	inact.	reliable	Fluorotelomer PFAA precursors	n:2 FTOs	Inactive	reliable	-33.2894	-54.9586	-44.124	Inactive	Inactive	C=CC(C(C(F)(F)F)(F)F)(C(F)(F)F)F	3	4
DTXSID80315129	FC(F)(F)C(F)(F)C(F)(F)C(F)(F)S(Cl)(=O)=O	Perfluoro-1-butanesulfonyl chloride	2991-84-6	OTHER_PFAS	-6.91	-23.8239	0.10474	0.89526	inact.	reliable	0.260327	0.739673	inact.	reliable	Other aliphatics	PASF-based substances	Inactive	reliable	-35.5196	-52.7568	-44.1382	Inactive	Inactive	FC(C(C(S(=O)(=O)Cl)(F)F)(F)F)(C(F)(F)F)F	9	0
DTXSID70334445	FC(F)(F)C(F)(C(F)(F)F)C(F)(C(F)(F)F)C(F)(F)F	Perfluoro-2,3-dimethylbutane	354-96-1	OTHER_PFAS	-7.18	-22.5296	0.10474	0.89526	inact.	reliable	0.260327	0.739673	inact.	reliable	Non-PFAA perfluoroalkyls	PFAs	Inactive	reliable	-33.0001	-55.3234	-44.1618	Inactive	Inactive	FC(C(C(F)(F)F)(C(F)(F)F)F)(C(F)(F)F)C(F)(F)F	0	2
DTXSID40880181	CCCN(CCOC(=O)C=C)S(=O)(=O)C(F)(F)C(F)(F)C(F)(F)C(F)(F)C(F)(F)C(F)(F)C(F)(F)C(F)(F)F	Perfluorooctylsulfonylpropylaminoethyl acrylate	2357-60-0	OTHER_PFAS	-1.674	-48.3947	0.280559	0.719441	inact.	reliable	0.509014	0.490986	inact.	reliable	FASA based PFAA precursors	N-Alkyl FASACs	Inactive	reliable	-84.3791	-4.0325	-44.2058	Inactive	Inactive	CCCN(S(=O)(=O)C(C(C(C(C(C(C(C(F)(F)F)(F)F)(F)F)(F)F)(F)F)(F)F)(F)F)(F)F)CCOC(=O)C=C	1	3
DTXSID8059926	OC(=O)C(F)(F)C(F)(F)C(F)(F)C(O)=O	Hexafluoroglutaric acid	376-73-8	COMMERICIAL_IMPORTANT	-5.129	-27.2786	0.10474	0.89526	inact.	reliable	0.260327	0.739673	inact.	reliable	Other aliphatics	PACF-based substances	Inactive	reliable	-52.1389	-45.9061	-49.0225	Inactive	Inactive	OC(=O)C(C(C(C(=O)O)(F)F)(F)F)(F)F	0	2
DTXSID30895168	FC(F)(F)CCC(F)(F)C(F)(F)C(F)(F)F	1,1,1,2,2,3,3,6,6,6-Decafluorohexane	188189-52-8	OTHER_PFAS	-7.01	-23.256	0.10474	0.89526	inact.	reliable	0.260327	0.739673	inact.	reliable	Other aliphatics	FT	Inactive	reliable	-34.5864	-53.883	-44.2347	Inactive	Inactive	FC(CCC(C(C(F)(F)F)(F)F)(F)F)(F)F	3	4
DTXSID70366226	NC(=O)C(F)(F)C(F)(F)C(F)(F)C(F)F	Perfluoropentanamide	355-81-7	OTHER_PFAS	-7.189	-22.3843	0.10474	0.89526	inact.	Unreliable	0.260327	0.739673	inact.	reliable	Other aliphatics	Amide based substances	Inactive	reliable	-32.9161	-55.6116	-44.2638	Inactive	Inactive	FC(C(C(C(C(=O)N)(F)F)(F)F)(F)F)F	3	0
DTXSID70532883	FC(F)(F)C(=O)ONC(=O)C(F)(F)C(F)(F)C(F)(F)F	2,2,3,3,4,4,4-Heptafluoro-N-[(trifluoroacetyl)oxy]butanamide	88326-80-1	OTHER_PFAS	-5.991	-28.0134	0.10474	0.89526	inact.	reliable	0.260327	0.739673	inact.	Unreliable	Other aliphatics	PACF-based substances	Inactive	reliable	-44.0952	-44.449	-44.2721	Inactive	Inactive	O=C(C(F)(F)F)ONC(=O)C(C(C(F)(F)F)(F)F)(F)F	7	8
DTXSID10892579	C[N+](C)(CCCNC(=O)CSCCC(F)(F)C(F)(F)C(F)(F)C(F)(F)C(F)(F)C(F)(F)C(F)(F)C(F)(F)C(F)(F)C(F)(F)F)CC(=O)[O-]	10:2 Fluorotelomer thioether amido betaine	1513863-97-2	OTHER_PFAS	1.524	-63.369	0.10474	0.89526	inact.	reliable	0.260327	0.739673	inact.	reliable	Other aliphatics	Others	Inactive	reliable	-114.221	25.6618	-44.2797	Inactive	Inactive	O=C(NCCC[N+](CC(=O)[O-])(C)C)CSCCC(C(C(C(C(C(C(C(C(C(F)(F)F)(F)F)(F)F)(F)F)(F)F)(F)F)(F)F)(F)F)(F)F)(F)F	7	3
DTXSID90711052	CC(F)C(F)(F)C(F)(F)C(F)(F)C(F)(F)F	1,1,1,2,2,3,3,4,4,5-Decafluorohexane	155072-58-5	OTHER_PFAS	-7.177	-22.4112	0.10474	0.89526	inact.	reliable	0.260327	0.739673	inact.	reliable	Other aliphatics	Others	Inactive	reliable	-33.0281	-55.5582	-44.2931	Inactive	Inactive	CC(C(C(C(C(F)(F)F)(F)F)(F)F)(F)F)F	3	4
DTXSID30895668	CCNC(=O)C(F)(F)C(F)(F)C(F)(F)F	N-Ethyl-2,2,3,3,4,4,4-heptafluorobutanamide	70473-76-6	OTHER_PFAS	-6.384	-26.1398	0.10474	0.89526	inact.	reliable	0.260327	0.739673	inact.	reliable	Other aliphatics	FT	Inactive	reliable	-40.4279	-48.1643	-44.2961	Inactive	Inactive	CCNC(=O)C(C(C(F)(F)F)(F)F)(F)F	7	8
DTXSID7046548	FC(F)(F)C(F)(F)C(F)(F)C(F)(F)C(F)(F)C(F)(F)F	Perflexane	355-42-0	COMMERICIAL_IMPORTANT	-7.079	-22.8311	0.10474	0.89526	inact.	reliable	0.260327	0.739673	inact.	reliable	Non-PFAA perfluoroalkyls	PFAs	Inactive	reliable	-33.9426	-54.7255	-44.3341	Inactive	Inactive	FC(C(C(F)(F)F)(F)F)(C(C(C(F)(F)F)(F)F)(F)F)F	3	8
DTXSID90516569	CC(=O)CC(F)(F)C(F)(F)C(F)(F)C(F)(F)F	4,4,5,5,6,6,7,7,7-Nonafluoroheptan-2-one	86358-19-2	OTHER_PFAS	-7.13	-22.5687	0.10474	0.89526	inact.	reliable	0.260327	0.739673	inact.	reliable	Other aliphatics	Others	Inactive	reliable	-33.4667	-55.2459	-44.3563	Inactive	Inactive	CC(=O)CC(C(C(C(F)(F)F)(F)F)(F)F)(F)F	7	4
DTXSID10379310	FC(C(F)(F)F)C(F)(F)COC(=O)C=C	1H,1H,3H-Perfluorobutyl acrylate	54052-90-3	OTHER_PFAS	-6.11	-27.328	0.280559	0.719441	inact.	reliable	0.335572	0.664428	inact.	reliable	Other aliphatics	Ether based substances	Inactive	reliable	-42.9848	-45.8081	-44.3964	Inactive	Inactive	C=CC(=O)OCC(C(C(F)(F)F)F)(F)F	0	2
DTXSID20861135	CN(C)CC(O)CN(CCCS(O)(=O)=O)S(=O)(=O)C(F)(F)C(F)(F)C(F)(F)C(F)(F)C(F)(F)C(F)(F)C(F)(F)C(F)(F)F	3-{[3-(Dimethylamino)-2-hydroxypropyl][(heptadecafluorooctyl)sulfonyl]amino}-1-propanesulfonic acid	759411-03-5	OTHER_PFAS	0.247	-57.2181	0.10474	0.89526	inact.	reliable	0.260327	0.739673	inact.	reliable	Other aliphatics	PASF-based substances	Inactive	reliable	-102.305	13.4644	-44.4202	Inactive	Inactive	CN(CC(CN(S(=O)(=O)C(C(C(C(C(C(C(C(F)(F)F)(F)F)(F)F)(F)F)(F)F)(F)F)(F)F)(F)F)CCCS(=O)(=O)O)O)C	0	7
DTXSID80620164	CC(F)(F)C(F)(F)C(F)(F)C(F)(F)C(F)(F)F	1,1,1,2,2,3,3,4,4,5,5-Undecafluorohexane	154275-17-9	OTHER_PFAS	-7.03	-22.9707	0.10474	0.89526	inact.	reliable	0.260327	0.739673	inact.	reliable	Fluorotelomer PFAA precursors	SFAs	Inactive	reliable	-34.3998	-54.4487	-44.4243	Inactive	Inactive	CC(C(C(C(C(F)(F)F)(F)F)(F)F)(F)F)(F)F	3	8
DTXSID20896568	OC(=O)C(C(F)(F)C(F)(F)F)(C(F)(F)C(F)(F)F)C(F)(F)C(F)(F)F	3,3,4,4,4-Pentafluoro-2,2-bis(pentafluoroethyl)butanoic acid	1882109-58-1	OTHER_PFAS	-4.688	-33.986	0.10474	0.89526	inact.	reliable	0.260327	0.739673	inact.	reliable	PFAAs	PFCAs	Inactive	reliable	-56.2541	-32.6052	-44.4296	Inactive	Inactive	OC(=O)C(C(C(F)(F)F)(F)F)(C(C(F)(F)F)(F)F)C(C(F)(F)F)(F)F	3	4
DTXSID40895396	CC(N)C(O)C(F)(F)C(F)(F)C(F)(F)F	2-Amino-4,4,5,5,6,6,6-heptafluorohexan-3-ol	355-88-4	OTHER_PFAS	-8.448	-15.847	0.10474	0.89526	inact.	reliable	0.260327	0.739673	inact.	reliable	Other aliphatics	Others	Inactive	reliable	-21.1678	-68.5751	-44.8715	Inactive	Inactive	OC(C(C(C(F)(F)F)(F)F)(F)F)C(N)C	7	4
DTXSID30395178	FC(F)(F)C(F)(F)C(F)(F)C(F)(F)CI	1-Iodo-1H,1H-nonafluoropentane	2253-14-7	OTHER_PFAS	-7.007	-22.662	0.10474	0.89526	inact.	reliable	0.260327	0.739673	inact.	reliable	Other aliphatics	FTI	Inactive	reliable	-34.6144	-55.0609	-44.8377	Inactive	Inactive	ICC(C(C(C(F)(F)F)(F)F)(F)F)(F)F	3	4
DTXSID50896571	OC(=O)C(F)(C(F)(C(F)(F)F)C(F)(F)F)C(F)(C(F)(F)F)C(F)(F)F	2,3,4,4,4-Pentafluoro-2-(1,1,1,2,3,3,3-heptafluoropropan-2-yl)-3-(trifluoromethyl)butanoic acid	1882109-61-6	OTHER_PFAS	-5.549	-29.5363	0.10474	0.89526	inact.	reliable	0.260327	0.739673	inact.	reliable	PFAAs	PFCAs	Inactive	reliable	-48.2197	-41.429	-44.8244	Inactive	Inactive	OC(=O)C(C(C(F)(F)F)(C(F)(F)F)F)(C(C(F)(F)F)(C(F)(F)F)F)F	0	2
DTXSID50837828	OC(=O)CC(=O)C(F)(F)C(F)(F)C(F)(F)F	4,4,5,5,6,6,6-Heptafluoro-3-oxohexanoic acid	824424-65-9	OTHER_PFAS	-6.402	-25.5426	0.10474	0.89526	inact.	reliable	0.260327	0.739673	inact.	reliable	Other aliphatics	FT	Inactive	reliable	-40.26	-49.3486	-44.8043	Inactive	Inactive	O=C(C(C(C(F)(F)F)(F)F)(F)F)CC(=O)O	7	4
DTXSID0059877	FC(=O)C(F)(F)C(F)(F)C(F)(F)C(F)(F)C(F)(F)F	Perfluorohexanoyl fluoride	355-38-4	COMMERICIAL_IMPORTANT	-6.694	-24.1792	0.10474	0.89526	inact.	reliable	0.260327	0.739673	inact.	reliable	Perfluoro PFAA precursors	PAFs	Inactive	reliable	-37.5352	-52.0522	-44.7937	Inactive	Inactive	FC(=O)C(C(C(C(C(F)(F)F)(F)F)(F)F)(F)F)(F)F	3	8
DTXSID4074932	FC(F)(F)C(F)(F)C(=O)C(F)(C(F)(F)F)C(F)(F)F	Perfluoro-2-methyl-3-pentanone	756-13-8	COMMERICIAL_IMPORTANT	-7.066	-22.5211	0.10474	0.89526	inact.	reliable	0.260327	0.739673	inact.	reliable	Non-PFAA perfluoroalkyls	PFAKs	Inactive	reliable	-34.0639	-55.3403	-44.7021	Inactive	Inactive	O=C(C(C(F)(F)F)(C(F)(F)F)F)C(C(F)(F)F)(F)F	0	2
DTXSID70381090	OCC(F)(F)OC(F)(F)C(F)(F)OC(F)(F)CO	1H,1H,8H,8H-Perfluoro-3,6-dioxaoctane-1,8-diol	129301-42-4	OTHER_PFAS	-6.041	-27.9334	0.10474	0.89526	inact.	reliable	0.260327	0.739673	inact.	reliable	Other aliphatics	Ether based substances	Inactive	reliable	-43.6286	-44.6076	-44.1181	Inactive	Inactive	OCC(OC(C(OC(CO)(F)F)(F)F)(F)F)(F)F	0	2
DTXSID80881238	FC(F)(F)C(F)(CC1CO1)C(F)(F)F	[2,3,3,3-Tetrafluoro-2-(trifluoromethyl)propyl]oxirane	74328-57-7	OTHER_PFAS	-7.243	-21.7709	0.10474	0.89526	inact.	reliable	0.260327	0.739673	inact.	reliable	Other aliphatics, cyclic	Others, cyclic	Inactive	reliable	-32.4122	-56.8279	-44.6201	Inactive	Inactive	FC(C(F)(F)F)(C(F)(F)F)CC1OC1	4	5
DTXSID10855189	COC(=O)C(F)(F)C(F)(F)C(F)(F)C(Cl)=O	Methyl 5-chloro-2,2,3,3,4,4-hexafluoro-5-oxopentanoate	21543-95-3	OTHER_PFAS	-6.08	-27.3089	0.10474	0.89526	inact.	reliable	0.260327	0.739673	inact.	reliable	Other aliphatics	PACF-based substances	Inactive	reliable	-43.2647	-45.846	-44.5553	Inactive	Inactive	COC(=O)C(C(C(C(=O)Cl)(F)F)(F)F)(F)F	0	2
DTXSID7061982	FC(F)(F)C1(F)C(F)(F)C(F)(F)C(F)(F)C1(F)F	Perfluoromethylcyclopentane	1805-22-7	OTHER_PFAS	-7.411	-21.0578	0.10474	0.89526	inact.	reliable	0.260327	0.739673	inact.	Unreliable	Non-PFAA perfluoroalkyls, cyclic	PFAs, cyclic	Inactive	reliable	-30.8445	-58.242	-44.5433	Inactive	Inactive	FC(C1(F)C(F)(F)C(C(C1(F)F)(F)F)(F)F)(F)F	8	0
DTXSID80893412	NCCC(F)(F)C(F)(F)C(F)(F)C(F)(F)C(F)(F)F	3,3,4,4,5,5,6,6,7,7,7-Undecafluoroheptan-1-amine	1346521-42-3	OTHER_PFAS	-8.456	-16.1477	0.10474	0.89526	inact.	reliable	0.260327	0.739673	inact.	reliable	Other aliphatics	Others	Inactive	reliable	-21.0931	-67.9788	-44.536	Inactive	Inactive	NCCC(C(C(C(C(F)(F)F)(F)F)(F)F)(F)F)(F)F	3	9
DTXSID30382109	FC(=O)C(F)(F)C(F)(F)C(F)(F)C(F)(F)Cl	5-Chloroperfluoropentanoyl fluoride	261503-68-8	OTHER_PFAS	-6.89	-23.5296	0.10474	0.89526	inact.	reliable	0.260327	0.739673	inact.	reliable	Other aliphatics	Others	Inactive	reliable	-35.7062	-53.3404	-44.5233	Inactive	Inactive	FC(=O)C(C(C(C(Cl)(F)F)(F)F)(F)F)(F)F	0	2
DTXSID50235603	FC(F)(F)C(F)(F)C(F)(C(F)(F)F)C(F)(F)C(F)(F)F	1,1,1,2,2,3,4,4,5,5,5-Undecafluoro-3-(trifluoromethyl)pentane	865-71-4	OTHER_PFAS	-7.173	-22.2032	0.10474	0.89526	inact.	reliable	0.260327	0.739673	inact.	reliable	Non-PFAA perfluoroalkyls	PFAs	Inactive	reliable	-33.0654	-55.9707	-44.518	Inactive	Inactive	FC(C(C(C(F)(F)F)(F)F)(C(C(F)(F)F)(F)F)F)(F)F	3	4
DTXSID20880129	OCC(F)(F)C(F)(F)C(F)(F)C(F)(F)F	1H,1H-Perfluoro-1-pentanol	355-28-2	OTHER_PFAS	-7.453	-20.8883	0.10474	0.89526	inact.	reliable	0.260327	0.739673	inact.	reliable	Fluorotelomer PFAA precursors	n:1 FTOHs	Inactive	reliable	-30.4526	-58.5782	-44.5154	Inactive	Inactive	OCC(C(C(C(F)(F)F)(F)F)(F)F)(F)F	3	4
DTXSID90897567	NC(C(O)=O)C(F)(F)C(F)(F)C(F)(F)F	2-(Perfluoropropyl)glycine	26208-02-6	OTHER_PFAS	-6.602	-24.8302	0.10474	0.89526	inact.	reliable	0.260327	0.739673	inact.	reliable	Other aliphatics	Others	Inactive	reliable	-38.3937	-50.7613	-44.5775	Inactive	Inactive	NC(C(C(C(F)(F)F)(F)F)(F)F)C(=O)O	7	4
DTXSID40880227	FC(F)(F)C(F)(F)C(F)(F)CC(=O)OC=C	Allyl heptafluorobutyrate	17165-55-8	OTHER_PFAS	-6.555	-26.2945	0.10474	0.89526	inact.	reliable	0.260327	0.739673	inact.	reliable	Other aliphatics	Ether based substances	Inactive	reliable	-38.8323	-47.8576	-43.3449	Inactive	Inactive	C=COC(=O)CC(C(C(F)(F)F)(F)F)(F)F	7	4
DTXSID80590878	FC(F)(F)C(F)(F)C(F)(F)C(F)(F)C(F)(F)C=O	2,2,3,3,4,4,5,5,6,6,6-Undecafluorohexanal	754-79-0	OTHER_PFAS	-7.085	-23.0259	0.10474	0.89526	inact.	reliable	0.260327	0.739673	inact.	reliable	Perfluoro PFAA precursors	PFALs	Inactive	reliable	-33.8866	-54.3393	-44.1129	Inactive	Inactive	O=CC(C(C(C(C(F)(F)F)(F)F)(F)F)(F)F)(F)F	3	8
DTXSID10226012	FC(F)(F)C(F)(F)C(F)(F)C(=O)NC1=CC=C(C=C1)C1=CC=C(NC(=O)C(F)(F)C(F)(F)C(F)(F)F)C=C1	Butanamide, N,N'-(1,1'-biphenyl)-4,4'-diylbis(2,2,3,3,4,4,4-heptafluoro-	75042-07-8	OTHER_PFAS	-0.236	-55.2997	0.21244	0.78756	inact.	reliable	0.260327	0.739673	inact.	reliable	Side-chain aromatics	Others	Inactive	reliable	-97.7978	9.66023	-44.0688	Inactive	Inactive	O=C(C(C(C(F)(F)F)(F)F)(F)F)Nc1ccc(cc1)c1ccc(cc1)NC(=O)C(C(C(F)(F)F)(F)F)(F)F	7	8
DTXSID40956976	FC(F)(F)C(F)(F)C(F)(F)OC(F)(F)C(F)(F)C(F)(F)F	1,1,1,2,2,3,3-Heptafluoro-3-(heptafluoropropoxy)propane	356-62-7	OTHER_PFAS	-6.655	-25.7928	0.10474	0.89526	inact.	reliable	0.260327	0.739673	inact.	reliable	Other aliphatics	Ether based substances	Inactive	reliable	-37.8991	-48.8524	-43.3758	Inactive	Inactive	FC(C(C(F)(F)F)(F)F)(OC(C(C(F)(F)F)(F)F)(F)F)F	4	3
DTXSID60409510	CCOC(=O)C(F)(F)C(F)(F)C(F)(F)Cl	ethyl 4-chloro-2,2,3,3,4,4-hexafluorobutanoate	6395-45-5	OTHER_PFAS	-6.511	-26.4678	0.10474	0.89526	inact.	reliable	0.260327	0.739673	inact.	reliable	Other aliphatics	PACF-based substances	Inactive	reliable	-39.2428	-47.5139	-43.3784	Inactive	Inactive	CCOC(=O)C(C(C(Cl)(F)F)(F)F)(F)F	7	4
DTXSID60880229	COC(=O)C(F)(F)C(F)(F)C(F)(F)OC(F)=C(F)F	Methyl 4-trifluoroethenoxy-2,2,3,3,4,4-hexafluorobutanoate	19190-61-5	OTHER_PFAS	-5.917	-29.2355	0.10474	0.89526	inact.	reliable	0.260327	0.739673	inact.	Unreliable	Other aliphatics	PACF-based substances	Inactive	reliable	-44.7857	-42.0255	-43.4056	Inactive	Inactive	COC(=O)C(C(C(OC(=C(F)F)F)(F)F)(F)F)(F)F	0	2
DTXSID40382074	[K+].[O-]S(=O)(=O)C(F)(F)C(F)(F)OC(F)(F)C(F)(F)F	Potassium 1,1,2,2-tetrafluoro-2-(pentafluoroethoxy)ethane-1-sulfonate	117205-07-9	OTHER_PFAS	-5.165	-32.7711	0.234375	0.765625	inact.	reliable	0.260327	0.739673	inact.	reliable	PFAAs	PFESAs	Inactive	reliable	-51.803	-35.0144	-43.4087	Inactive	Inactive	FC(C(F)(F)F)(OC(C(S(=O)(=O)O)(F)F)(F)F)F	0	2
DTXSID50897003	FC(F)(F)C(F)(F)C(F)(F)C(=O)NCC=C	Allylperfluorobutanamide	24429-61-6	OTHER_PFAS	-6.487	-26.5216	0.10474	0.89526	inact.	reliable	0.260327	0.739673	inact.	reliable	Other aliphatics	Amide based substances	Inactive	reliable	-39.4668	-47.4072	-43.437	Inactive	Inactive	C=CCNC(=O)C(C(C(F)(F)F)(F)F)(F)F	7	8
DTXSID10508547	CCOC(=O)C(F)(C(F)(F)F)C(F)(F)F	Ethyl 2,3,3,3-tetrafluoro-2-(trifluoromethyl)propanoate	1526-49-4	OTHER_PFAS	-6.573	-26.1163	0.10474	0.89526	inact.	reliable	0.260327	0.739673	inact.	reliable	Other aliphatics	Ether based substances	Inactive	reliable	-38.6643	-48.2109	-43.4376	Inactive	Inactive	CCOC(=O)C(C(F)(F)F)(C(F)(F)F)F	7	4
DTXSID30844611	OC(=O)C(F)(F)OC(F)(F)C(F)(F)C(F)(F)F	Difluoro(perfluoropropoxy)acetic acid	919005-50-8	OTHER_PFAS	-6.169	-27.9986	0.10474	0.89526	inact.	reliable	0.260327	0.739673	inact.	reliable	PFAAs	PFECAs	Inactive	reliable	-42.4342	-44.4783	-43.4563	Inactive	Inactive	OC(=O)C(OC(C(C(F)(F)F)(F)F)(F)F)(F)F	4	3
DTXSID00525026	COC(=O)CC(=O)C(F)(F)C(F)(F)C(F)(F)F	Methyl 4,4,5,5,6,6,6-heptafluoro-3-oxohexanoate	89129-68-0	OTHER_PFAS	-6.185	-27.9072	0.10474	0.89526	inact.	reliable	0.260327	0.739673	inact.	reliable	Other aliphatics	Ether based substances	Inactive	reliable	-42.2849	-44.6596	-43.4722	Inactive	Inactive	COC(=O)CC(=O)C(C(C(F)(F)F)(F)F)(F)F	7	4
DTXSID20371926	CCOC(=O)C(F)(F)C(F)(F)C(F)(F)C(F)F	Ethyl 5H-octafluoropentanoate	2795-50-8	OTHER_PFAS	-6.178	-27.9353	0.10474	0.89526	inact.	reliable	0.260327	0.739673	inact.	reliable	Other aliphatics	PACF-based substances	Inactive	reliable	-42.3502	-44.6038	-43.477	Inactive	Inactive	CCOC(=O)C(C(C(C(F)F)(F)F)(F)F)(F)F	3	0
DTXSID20605516	FC(=O)C(F)(F)C(F)(F)C(F)(F)C(F)(F)I	2,2,3,3,4,4,5,5-Octafluoro-5-iodopentanoyl fluoride	62999-25-1	OTHER_PFAS	-6.902	-24.5281	0.10474	0.89526	inact.	reliable	0.260327	0.739673	inact.	reliable	Other aliphatics	Others	Inactive	reliable	-35.5942	-51.3604	-43.4773	Inactive	Inactive	FC(=O)C(C(C(C(I)(F)F)(F)F)(F)F)(F)F	0	2
DTXSID4074855	FC(F)(F)C(F)(C(=O)C(F)(C(F)(F)F)C(F)(F)F)C(F)(F)F	Bis(perfluoroisopropyl)ketone	813-44-5	OTHER_PFAS	-6.625	-25.8113	0.10474	0.89526	inact.	reliable	0.335572	0.664428	inact.	reliable	Non-PFAA perfluoroalkyls	PFAKs	Inactive	reliable	-38.179	-48.8158	-43.4974	Inactive	Inactive	O=C(C(C(F)(F)F)(C(F)(F)F)F)C(C(F)(F)F)(C(F)(F)F)F	0	2
DTXSID10895222	CCCC(=O)C(F)(F)C(F)(F)C(F)(F)F	1,1,1,2,2,3,3-Heptafluoroheptan-4-one	425-22-9	OTHER_PFAS	-6.909	-24.4635	0.10474	0.89526	inact.	reliable	0.260327	0.739673	inact.	reliable	Other aliphatics	Others	Inactive	reliable	-35.5289	-51.4885	-43.5087	Inactive	Inactive	CCCC(=O)C(C(C(F)(F)F)(F)F)(F)F	7	4
DTXSID30289321	NNC(=O)C(F)(F)C(F)(F)C(F)(F)F	2,2,3,3,4,4,4-heptafluorobutanehydrazide	1515-05-5	OTHER_PFAS	-7.211	-22.9935	0.10474	0.89526	inact.	reliable	0.260327	0.739673	inact.	reliable	Other aliphatics	Amide based substances	Inactive	reliable	-32.7108	-54.4035	-43.5572	Inactive	Inactive	NNC(=O)C(C(C(F)(F)F)(F)F)(F)F	7	8
DTXSID90371317	OC(=O)CCC(F)(F)C(F)(F)Br	5-Bromo-4,4,5,5-tetrafluoropentanoic acid	234443-22-2	OTHER_PFAS	-7.068	-23.619	0.10474	0.89526	inact.	reliable	0.260327	0.739673	inact.	reliable	Other aliphatics	Others	Inactive	reliable	-34.0452	-53.1631	-43.6042	Inactive	Inactive	OC(=O)CCC(C(Br)(F)F)(F)F	0	2
DTXSID50450177	CC(O)C(F)(F)C(F)(F)C(F)(F)C(F)(F)F	3,3,4,4,5,5,6,6,6-Nonafluoro-2-hexanol	116741-81-2	OTHER_PFAS	-7.262	-22.6693	0.10474	0.89526	inact.	reliable	0.260327	0.739673	inact.	reliable	Other aliphatics	Others	Inactive	reliable	-32.2349	-55.0464	-43.6407	Inactive	Inactive	CC(C(C(C(C(F)(F)F)(F)F)(F)F)(F)F)O	3	4
DTXSID20895218	FC=C(F)C(F)(F)C(F)(F)C(F)(F)C(F)(F)F	1,2,3,3,4,4,5,5,6,6,6-Undecafluorohex-1-ene	66249-21-6	OTHER_PFAS	-7.172	-23.073	0.10474	0.89526	inact.	reliable	0.260327	0.739673	inact.	reliable	Other aliphatics	Others	Inactive	reliable	-33.0747	-54.2459	-43.6603	Inactive	Inactive	FC=C(C(C(C(C(F)(F)F)(F)F)(F)F)(F)F)F	3	8
DTXSID60330471	CS(=O)(=O)C(F)(F)C(F)(F)C(F)(F)C(F)(F)F	1,1,1,2,2,3,3,4,4-Nonafluoro-4-(methanesulfonyl)butane	40630-22-6	OTHER_PFAS	-6.979	-23.9337	0.10474	0.89526	inact.	reliable	0.260327	0.739673	inact.	reliable	Other aliphatics	PASF-based substances	Inactive	reliable	-34.8757	-52.5391	-43.7074	Inactive	Inactive	FC(C(C(S(=O)(=O)C)(F)F)(F)F)(C(F)(F)F)F	9	0
DTXSID30892359	OC(=O)C(OC(F)(F)C(F)(F)C(F)(F)F)C(F)(F)F	3,3,3-Trifluoro-2-(heptafluoropropoxy)propanoic acid	326495-77-6	OTHER_PFAS	-6.194	-27.2975	0.10474	0.89526	inact.	reliable	0.260327	0.739673	inact.	reliable	Other aliphatics	Ether based substances	Inactive	reliable	-42.2009	-45.8686	-44.0348	Inactive	Inactive	OC(=O)C(C(F)(F)F)OC(C(C(F)(F)F)(F)F)(F)F	0	2
DTXSID00530519	FC(F)(Cl)C(F)(F)C(F)(F)C(F)(F)Br	1-Bromo-4-chloro-1,1,2,2,3,3,4,4-octafluorobutane	89740-37-4	OTHER_PFAS	-7.243	-22.3642	0.10474	0.89526	inact.	reliable	0.260327	0.739673	inact.	reliable	Other aliphatics	Others	Inactive	reliable	-32.4122	-55.6514	-44.0318	Inactive	Inactive	FC(C(C(C(Br)(F)F)(F)F)(F)F)(Cl)F	0	2
DTXSID00883370	CCOC(O)C(F)(F)C(F)(F)C(F)(F)F	Heptafluorobutyraldehyde ethyl hemiacetal	356-26-3	OTHER_PFAS	-6.779	-24.5787	0.10474	0.89526	inact.	reliable	0.260327	0.739673	inact.	reliable	Other aliphatics	Ether based substances	Inactive	reliable	-36.742	-51.26	-44.001	Inactive	Inactive	CCOC(C(C(C(F)(F)F)(F)F)(F)F)O	7	4
DTXSID00346051	FC(F)(F)C(F)(F)C(F)(F)C=CI	3,3,4,4,5,5,5-Heptafluoro-1-iodo-1-pentene	376-97-6	OTHER_PFAS	-7.219	-22.5393	0.10474	0.89526	inact.	reliable	0.260327	0.739673	inact.	reliable	Other aliphatics	FTI	Inactive	reliable	-32.6362	-55.3042	-43.9702	Inactive	Inactive	IC=CC(C(C(F)(F)F)(F)F)(F)F	3	4
DTXSID20505825	FC(F)(F)C(F)(F)C(F)(F)C(F)(F)C#C	3,3,4,4,5,5,6,6,6-Nonafluorohex-1-yne	59665-30-4	OTHER_PFAS	-7.096	-23.1725	0.10474	0.89526	inact.	reliable	0.260327	0.739673	inact.	reliable	Other aliphatics	Others	Inactive	reliable	-33.7839	-54.0485	-43.9162	Inactive	Inactive	C#CC(C(C(C(F)(F)F)(F)F)(F)F)(F)F	3	4
DTXSID20895233	OCC=CC(F)(F)C(F)(F)C(F)(F)F	4,4,5,5,6,6,6-Heptafluorohex-2-en-1-ol	679-03-8	OTHER_PFAS	-7.529	-21.1535	0.10474	0.89526	inact.	reliable	0.260327	0.739673	inact.	reliable	Other aliphatics	Others	Inactive	reliable	-29.7434	-58.0523	-43.8978	Inactive	Inactive	OCC=CC(C(C(F)(F)F)(F)F)(F)F	5	2
DTXSID60502611	COC(=O)C(F)(F)C(F)(F)C(F)(F)I	Methyl 2,2,3,3,4,4-hexafluoro-4-iodobutanoate	17308-98-4	OTHER_PFAS	-6.736	-24.7018	0.10474	0.89526	inact.	reliable	0.260327	0.739673	inact.	reliable	Other aliphatics	PACF-based substances	Inactive	reliable	-37.1433	-51.0159	-44.0796	Inactive	Inactive	COC(=O)C(C(C(I)(F)F)(F)F)(F)F	0	2
DTXSID90895720	CNC(=O)C(F)(F)C(F)(F)C(F)(F)C(F)(F)F	2,2,3,3,4,4,5,5,5-Nonafluoro-N-methylpentanamide	115585-00-7	OTHER_PFAS	-6.734	-24.916	0.10474	0.89526	inact.	reliable	0.260327	0.739673	inact.	reliable	Other aliphatics	Amide based substances	Inactive	reliable	-37.1619	-50.5912	-43.8765	Inactive	Inactive	CNC(=O)C(C(C(C(F)(F)F)(F)F)(F)F)(F)F	7	4
DTXSID60188994	FC(F)(Cl)C(F)(F)C(F)(F)C(F)(F)Cl	1,4-Dichloro-1,1,2,2,3,3,4,4-octafluorobutane	355-24-8	OTHER_PFAS	-7.282	-22.3641	0.10474	0.89526	inact.	reliable	0.260327	0.739673	inact.	reliable	Other aliphatics	Others	Inactive	reliable	-32.0483	-55.6516	-43.8499	Inactive	Inactive	FC(C(C(Cl)(F)F)(F)F)(C(Cl)(F)F)F	0	2
DTXSID10844619	OC(=O)C(F)C(F)(F)OC(F)(F)C(F)(F)C(F)(F)F	2,3,3-Trifluoro-3-(heptafluoropropoxy)propanoic acid	919005-19-9	OTHER_PFAS	-6.224	-27.3445	0.10474	0.89526	inact.	reliable	0.260327	0.739673	inact.	reliable	Other aliphatics	Ether based substances	Inactive	reliable	-41.921	-45.7754	-43.8482	Inactive	Inactive	OC(=O)C(C(OC(C(C(F)(F)F)(F)F)(F)F)(F)F)F	4	3
DTXSID40542590	FC(F)(F)N(C(F)(F)F)C(F)(F)C(F)(F)C(F)(F)F	1,1,2,2,3,3,3-Heptafluoro-N,N-bis(trifluoromethyl)propan-1-amine	103217-78-3	OTHER_PFAS	-6.909	-24.1279	0.10474	0.89526	inact.	reliable	0.260327	0.739673	inact.	reliable	Other aliphatics	Others	Inactive	reliable	-35.5289	-52.154	-43.8414	Inactive	Inactive	FC(N(C(C(C(F)(F)F)(F)F)(F)F)C(F)(F)F)(F)F	3	4
DTXSID50792928	FC(F)(F)C(F)(F)C(F)(F)C(F)(Cl)I	1-Chloro-1,2,2,3,3,4,4,4-octafluoro-1-iodobutane	65975-08-8	OTHER_PFAS	-7.203	-22.79	0.10474	0.89526	inact.	reliable	0.260327	0.739673	inact.	reliable	Other aliphatics	Others	Inactive	reliable	-32.7855	-54.8071	-43.7963	Inactive	Inactive	FC(C(C(C(I)(Cl)F)(F)F)(F)F)(F)F	3	4
DTXSID10335698	COC(=O)C(F)(F)C(F)(F)C(F)(F)C(F)(F)F	Methyl nonafluorovalerate	13038-26-1	OTHER_PFAS	-6.669	-25.3226	0.10474	0.89526	inact.	reliable	0.260327	0.739673	inact.	reliable	Other aliphatics	PACF-based substances	Inactive	reliable	-37.7685	-49.7849	-43.7767	Inactive	Inactive	COC(=O)C(C(C(C(F)(F)F)(F)F)(F)F)(F)F	7	4
DTXSID60895156	FC(F)(F)C(F)(F)C(F)(F)CCBr	5-Bromo-1,1,1,2,2,3,3-heptafluoropentane	355-94-2	OTHER_PFAS	-7.06	-23.4992	0.10474	0.89526	inact.	reliable	0.260327	0.739673	inact.	reliable	Other aliphatics	FTBr	Inactive	reliable	-34.1199	-53.4007	-43.7603	Inactive	Inactive	BrCCC(C(C(F)(F)F)(F)F)(F)F	3	4
DTXSID60896345	CCOC(=O)C(=O)C(F)(C(F)(F)F)C(F)(F)F	Ethyl 3,4,4,4-tetrafluoro-2-oxo-3-(trifluoromethyl)butanoate	74405-85-9	OTHER_PFAS	-6.485	-26.0993	0.10474	0.89526	inact.	reliable	0.335572	0.664428	inact.	reliable	Other aliphatics	Ether based substances	Inactive	reliable	-39.4855	-48.2447	-43.8651	Inactive	Inactive	CCOC(=O)C(=O)C(C(F)(F)F)(C(F)(F)F)F	7	4
DTXSID50597571	FC(F)(F)C(F)(F)C(F)(F)COC=C	4-(Ethenyloxy)-1,1,1,2,2,3,3-heptafluorobutane	356-00-3	OTHER_PFAS	-5.861	-23.7988	0.10474	0.89526	inact.	Unreliable	0.260327	0.739673	inact.	reliable	Other aliphatics	Ether based substances	Inactive	reliable	-45.3083	-52.8066	-49.0574	Inactive	Inactive	C=COCC(C(C(F)(F)F)(F)F)(F)F	3	4
DTXSID50566181	FN(F)C(F)(F)C(F)(F)C(F)(F)C(F)(F)F	N-Fluoro-N-(nonafluorobutyl)hypofluorous amide (non-preferred name)	812-47-5	OTHER_PFAS	-6.338	-20.3979	0.10474	0.89526	inact.	reliable	0.260327	0.739673	inact.	reliable	Other aliphatics	Others	Inactive	reliable	-40.8572	-59.5506	-50.2039	Inactive	Inactive	FN(C(C(C(C(F)(F)F)(F)F)(F)F)(F)F)F	3	4
DTXSID60880143	FC(F)(F)C(F)(Br)C(F)(F)Br	1,2-Dibromohexafluoropropane	661-95-0	OTHER_PFAS	-6.589	-20.3195	0.10474	0.89526	inact.	reliable	0.260327	0.739673	inact.	reliable	Other aliphatics	Others	Inactive	reliable	-38.515	-59.7061	-49.1105	Inactive	Inactive	FC(C(Br)(F)F)(C(F)(F)F)Br	0	2
DTXSID1022134	OC(C(F)(F)F)C(F)(F)F	2H-Perfluoro-2-propanol	920-66-1	OTHER_PFAS	-5.482	-16.3484	0.10474	0.89526	inact.	reliable	0.260327	0.739673	inact.	reliable	Other aliphatics	Others	Inactive	reliable	-48.8449	-67.5809	-58.2129	Inactive	Inactive	OC(C(F)(F)F)C(F)(F)F	0	2
DTXSID80528474	OC(=O)C(F)(OC(F)(F)F)C(F)(F)F	Perfluoro-2-(perfluoromethoxy)propanoic acid	13140-29-9	OTHER_PFAS	-4.418	-21.0859	0.10474	0.89526	inact.	reliable	0.260327	0.739673	inact.	reliable	PFAAs	PFECAs	Inactive	reliable	-58.7736	-58.1863	-58.4799	Inactive	Inactive	OC(=O)C(C(F)(F)F)(OC(F)(F)F)F	0	2
DTXSID20220182	FC1(F)C(=O)C(F)(F)C1(F)F	Hexafluorocyclobutanone	699-35-4	OTHER_PFAS	-5.613	-15.4446	0.10474	0.89526	inact.	reliable	0.260327	0.739673	inact.	reliable	Perfluoro PFAA precursors, cyclic	PAFs, cyclic	Inactive	reliable	-47.6225	-69.3731	-58.4978	Inactive	Inactive	O=C1C(F)(F)C(C1(F)F)(F)F	8	0
DTXSID60371783	FC(F)OCC(F)(F)C(F)F	Difluoromethyl 2,2,3,3-tetrafluoropropyl ether	35042-99-0	OTHER_PFAS	-5.004	-18.1095	0.10474	0.89526	inact.	reliable	0.260327	0.739673	inact.	reliable	Other aliphatics	Ether based substances	Inactive	reliable	-53.3054	-64.0886	-58.697	Inactive	Inactive	FC(OCC(C(F)F)(F)F)F	0	2
DTXSID00861931	FC(F)C(F)C(F)(F)F	1,1,1,2,3,3-Hexafluoropropane	431-63-0	OTHER_PFAS	-6.012	-13.2873	0.10474	0.89526	inact.	reliable	0.260327	0.739673	inact.	reliable	Other aliphatics	Others	Inactive	reliable	-43.8992	-73.6511	-58.7751	Inactive	Inactive	FC(C(C(F)(F)F)F)F	0	2
DTXSID70191136	OC(=O)C(F)(F)C(F)(F)OC(F)(F)F	Perfluoro-3-methoxypropanoic acid	377-73-1	OTHER_PFAS	-4.232	-21.6158	0.10474	0.89526	inact.	reliable	0.260327	0.739673	inact.	reliable	PFAAs	PFECAs	Inactive	reliable	-60.5092	-57.1355	-58.8224	Inactive	Inactive	OC(=O)C(C(OC(F)(F)F)(F)F)(F)F	0	2
DTXSID8074786	FC(F)C(F)(F)OCC(F)(F)F	(1H,1H-Perfluoroethyl)(2H-perfluoroethyl)ether	406-78-0	OTHER_PFAS	-5.023	-17.8197	0.10474	0.89526	inact.	reliable	0.260327	0.739673	inact.	reliable	Other aliphatics	Ether based substances	Inactive	reliable	-53.1281	-64.6632	-58.8956	Inactive	Inactive	FC(C(OCC(F)(F)F)(F)F)F	0	2
DTXSID10193674	FC(F)(F)C(=O)NC(=O)C(F)(F)F	Perfluorodiacetamide	407-24-9	OTHER_PFAS	-4.963	-17.9406	0.10474	0.89526	inact.	reliable	0.260327	0.739673	inact.	reliable	Other aliphatics	Others	Inactive	reliable	-53.6879	-64.4235	-59.0557	Inactive	Inactive	O=C(C(F)(F)F)NC(=O)C(F)(F)F	0	2
DTXSID30870511	OS(=O)(=O)C(F)(F)C(F)(F)F	Perfluoroethanesulfonic acid	354-88-1	OTHER_PFAS	-4.946	-17.8958	0.10474	0.89526	inact.	reliable	0.260327	0.739673	inact.	reliable	PFAAs	PFSAs	Inactive	reliable	-53.8466	-64.5123	-59.1795	Inactive	Inactive	FC(S(=O)(=O)O)(C(F)(F)F)F	0	2
DTXSID60380239	NC(=O)C(F)(F)C(F)F	2,2,3,3-Tetrafluoropropionamide	2069-86-5	OTHER_PFAS	-5.378	-15.0928	0.10474	0.89526	inact.	reliable	0.260327	0.739673	inact.	reliable	Other aliphatics	Others	Inactive	reliable	-49.8154	-70.0707	-59.9431	Inactive	Inactive	FC(C(C(=O)N)(F)F)F	0	2
DTXSID60374714	OC(F)(F)C(F)(F)C(F)(F)F	Perfluoropropanol	72301-80-5	OTHER_PFAS	-5.142	-16.0862	0.10474	0.89526	inact.	reliable	0.260327	0.739673	inact.	reliable	Non-PFAA perfluoroalkyls	PFACs	Inactive	reliable	-52.0176	-68.1008	-60.0592	Inactive	Inactive	FC(C(F)(F)F)(C(F)(F)O)F	3	4
DTXSID8059970	OC(=O)C(F)(F)C(F)(F)F	Perfluoropropanoic acid	422-64-0	COMMERICIAL_IMPORTANT	-5.081	-16.1773	0.10474	0.89526	inact.	reliable	0.260327	0.739673	inact.	reliable	PFAAs	PFCAs	Inactive	reliable	-52.5868	-67.9201	-60.2535	Inactive	Inactive	OC(=O)C(C(F)(F)F)(F)F	0	2
DTXSID4059966	OCC(F)(F)C(F)(F)F	2:1 Fluorotelomer alcohol	422-05-9	COMMERICIAL_IMPORTANT	-5.414	-14.5709	0.10474	0.89526	inact.	reliable	0.260327	0.739673	inact.	reliable	Fluorotelomer PFAA precursors	n:1 FTOHs	Inactive	reliable	-49.4795	-71.1057	-60.2926	Inactive	Inactive	OCC(C(F)(F)F)(F)F	3	4
DTXSID10183954	FC(F)C(F)(F)COC=C	Vinyl 1H,1H,3H-perfluoropropyl ether	29819-80-5	OTHER_PFAS	-4.497	-18.8836	0.10474	0.89526	inact.	Unreliable	0.260327	0.739673	inact.	reliable	Other aliphatics	Ether based substances	Inactive	reliable	-58.0364	-62.5535	-60.295	Inactive	Inactive	C=COCC(C(F)F)(F)F	0	2
DTXSID00880228	CC(O)C(F)(F)C(F)F	3,3,4,4-Tetrafluoro-2-butanol	17425-25-1	OTHER_PFAS	-4.782	-17.2181	0.10474	0.89526	inact.	reliable	0.260327	0.739673	inact.	reliable	Other aliphatics	Others	Inactive	reliable	-55.3769	-65.8562	-60.6166	Inactive	Inactive	CC(C(C(F)F)(F)F)O	0	2
DTXSID90623282	COC(F)(F)C(F)OC(F)(F)F	1,1,2-Trifluoro-1-methoxy-2-(trifluoromethoxy)ethane	996-56-5	OTHER_PFAS	-3.714	-21.8736	0.10474	0.89526	inact.	reliable	0.260327	0.739673	inact.	reliable	Other aliphatics	Ether based substances	Inactive	reliable	-65.3429	-56.6243	-60.9836	Inactive	Inactive	COC(C(OC(F)(F)F)F)(F)F	0	2
DTXSID50880177	FC(C(F)(F)F)S(F)(=O)=O	1,2,2,2-Tetrafluoroethanesulfonyl fluoride	2127-74-4	OTHER_PFAS	-5.211	-14.7296	0.10474	0.89526	inact.	reliable	0.260327	0.739673	inact.	reliable	Other aliphatics	Others	Inactive	reliable	-51.3737	-70.791	-61.0823	Inactive	Inactive	FC(S(=O)(=O)F)C(F)(F)F	0	2
DTXSID8058796	OCC(F)(F)C(F)F	2,2,3,3-Tetrafluoro-1-propanol	76-37-9	OTHER_PFAS	-4.63	-13.9746	0.10474	0.89526	inact.	reliable	0.260327	0.739673	inact.	reliable	Other aliphatics	Others	Inactive	reliable	-56.7953	-72.2881	-64.5417	Inactive	Inactive	OCC(C(F)F)(F)F	0	2
DTXSID40239276	FC1(F)C(F)(F)C1(F)F	Cyclopropane, hexafluoro-	931-91-9	OTHER_PFAS	-5.21	-11.8992	0.10474	0.89526	inact.	reliable	0.260327	0.739673	inact.	Unreliable	Non-PFAA perfluoroalkyls, cyclic	PFAs, cyclic	Inactive	reliable	-51.3831	-76.4037	-63.8934	Inactive	Inactive	FC1(F)C(C1(F)F)(F)F	8	0
DTXSID50192601	FC(F)Cl.FC(F)(F)C(F)(F)Cl	Refrigerant 502	39432-81-0	OTHER_PFAS	-5.199	-12.3341	0.10474	0.89526	inact.	reliable	0.260327	0.739673	inact.	reliable	Other aliphatics	Others	Inactive	reliable	-51.4857	-75.5413	-63.5135	Inactive	Inactive	FC(C(F)(F)F)(Cl)F	0	2
DTXSID50896238	CC(C)COC(=O)C(CC(C(=O)OCC(C)C)C(=O)OCC(C)C)NC(=O)C(F)(F)C(F)(F)C(F)(F)F	Tris(2-methylpropyl) 3-(2,2,3,3,4,4,4-heptafluorobutanamido)propane-1,1,3-tricarboxylate	95654-14-1	OTHER_PFAS	6.256	-66.9643	0.10474	0.89526	inact.	reliable	0.260327	0.739673	inact.	reliable	Other aliphatics	Ether based substances	Inactive	reliable	-158.378	32.7913	-62.7932	Inactive	Inactive	CC(COC(=O)C(NC(=O)C(C(C(F)(F)F)(F)F)(F)F)CC(C(=O)OCC(C)C)C(=O)OCC(C)C)C	7	8
DTXSID40320072	FC(F)(F)OS(=O)(=O)C(F)(F)F	Trifluoromethyl trifluoromethanesulfonate	3582-05-06	OTHER_PFAS	-4.448	-16.8831	0.10474	0.89526	inact.	reliable	0.260327	0.739673	inact.	reliable	Other aliphatics	PASF-based substances	Inactive	reliable	-58.4936	-66.5205	-62.5071	Inactive	Inactive	FC(OS(=O)(=O)C(F)(F)F)(F)F	0	2
DTXSID30193671	FC(F)(F)CNCC(F)(F)F	Bis(2,2,2-trifluoroethyl)amine	407-01-2	OTHER_PFAS	-5.582	-11.608	0.10474	0.89526	inact.	reliable	0.260327	0.739673	inact.	reliable	Other aliphatics	Others	Inactive	reliable	-47.9118	-76.9811	-62.4465	Inactive	Inactive	FC(CNCC(F)(F)F)(F)F	0	2
DTXSID50881008	FC(F)C(F)(F)OCC1CO1	(2H-Perfluoroethoxy)methyloxirane	85567-21-1	OTHER_PFAS	-4.685	-20.2095	0.10474	0.89526	inact.	reliable	0.260327	0.739673	inact.	reliable	Other aliphatics, cyclic	Others, cyclic	Inactive	reliable	-56.2821	-59.9242	-58.1032	Inactive	Inactive	FC(C(OCC1OC1)(F)F)F	0	2
DTXSID90987417	FC(F)C(F)(F)C(F)F	1,1,2,2,3,3-Hexafluoropropane	680-00-2	OTHER_PFAS	-5.384	-12.563	0.10474	0.89526	inact.	reliable	0.260327	0.739673	inact.	reliable	Other aliphatics	Others	Inactive	reliable	-49.7594	-75.0874	-62.4234	Inactive	Inactive	FC(C(C(F)F)(F)F)F	0	2
DTXSID10896471	FC(F)C(F)(F)OC(F)(F)F	1,1,2,2-Tetrafluoro-1-(trifluoromethoxy)ethane	2356-61-8	OTHER_PFAS	-4.139	-18.776	0.10474	0.89526	inact.	reliable	0.260327	0.739673	inact.	reliable	Other aliphatics	Ether based substances	Inactive	reliable	-61.3771	-62.7669	-62.072	Inactive	Inactive	FC(C(OC(F)(F)F)(F)F)F	0	2
DTXSID4059968	FC(=O)C(F)(F)C(F)(F)F	Pentafluoropropionyl fluoride	422-61-7	COMMERICIAL_IMPORTANT	-5.076	-14.7763	0.10474	0.89526	inact.	reliable	0.260327	0.739673	inact.	reliable	Perfluoro PFAA precursors	PAFs	Inactive	reliable	-52.6335	-70.6984	-61.6659	Inactive	Inactive	FC(=O)C(C(F)(F)F)(F)F	0	2
DTXSID20746372	CCN1C=C[N+](C)=C1.[O-]S(=O)(=O)C(F)(F)C(F)F	1-Ethyl-3-methyl-1H-imidazol-3-ium 1,1,2,2-tetrafluoroethane-1-sulfonate	880084-63-9	OTHER_PFAS	-4.464	-17.8988	0.10474	0.89526	inact.	reliable	0.260327	0.739673	inact.	reliable	Other aliphatics	PASF-based substances	Inactive	reliable	-58.3443	-64.5064	-61.4254	Inactive	Inactive	CCn1cc[n+](c1)C	0	2
DTXSID8059928	OC(=O)C(F)(F)C(F)(F)C(O)=O	Tetrafluorosuccinic acid	377-38-8	COMMERICIAL_IMPORTANT	-4.731	-16.6831	0.10474	0.89526	inact.	reliable	0.260327	0.739673	inact.	reliable	Other aliphatics	PACF-based substances	Inactive	reliable	-55.8528	-66.9171	-61.385	Inactive	Inactive	OC(=O)C(C(C(=O)O)(F)F)(F)F	0	2
DTXSID2059930	COC(=O)C(F)(F)C(F)(F)F	Methyl pentafluoropropionate	378-75-6	OTHER_PFAS	-4.846	-16.2371	0.10474	0.89526	inact.	reliable	0.260327	0.739673	inact.	reliable	Other aliphatics	PACF-based substances	Inactive	reliable	-54.7797	-67.8016	-61.2906	Inactive	Inactive	COC(=O)C(C(F)(F)F)(F)F	0	2
DTXSID90285748	CC(=O)C(F)(F)C(F)(F)F	Methyl perfluoroethyl ketone	374-41-4	OTHER_PFAS	-5.011	-15.4818	0.10474	0.89526	inact.	reliable	0.260327	0.739673	inact.	reliable	Other aliphatics	Others	Inactive	reliable	-53.24	-69.2993	-61.2697	Inactive	Inactive	CC(=O)C(C(F)(F)F)(F)F	0	2
DTXSID2026949	FC(F)=C(F)C(F)(F)F	1,1,2,3,3,3-Hexafluoro-1-propene	116-15-4	OTHER_PFAS	-5.468	-12.279	0.10474	0.89526	inact.	reliable	0.260327	0.739673	inact.	reliable	Non-PFAA perfluoroalkyls	PFAenes	Inactive	reliable	-48.9756	-75.6505	-62.313	Inactive	Inactive	FC(=C(C(F)(F)F)F)F	0	2
DTXSID50714680	C1CNCCN1.OC(=O)C(F)(F)OC(F)(F)F	Difluoro(trifluoromethoxy)acetic acid--piperazine (1/1)	2266-82-2	OTHER_PFAS	-3.63	-18.3847	0.10474	0.89526	inact.	reliable	0.260327	0.739673	inact.	reliable	PFAAs	PFECAs	Inactive	reliable	-66.1268	-63.5428	-64.8348	Inactive	Inactive	N1CCNCC1	0	2
DTXSID90861920	FC(F)(F)C(=O)OC(=O)C(F)(F)F	Trifluoroacetic anhydride	407-25-0	OTHER_PFAS	-4.744	-19.9763	0.10474	0.89526	inact.	reliable	0.260327	0.739673	inact.	reliable	Other aliphatics	PACF-based substances	Inactive	reliable	-55.7315	-60.3867	-58.0591	Inactive	Inactive	O=C(C(F)(F)F)OC(=O)C(F)(F)F	0	2
DTXSID30378880	FC(F)COS(=O)(=O)C(F)(F)F	2,2-Difluoroethyl triflate	74427-22-8	OTHER_PFAS	-4.84	-19.6458	0.10474	0.89526	inact.	reliable	0.260327	0.739673	inact.	reliable	Other aliphatics	PASF-based substances	Inactive	reliable	-54.8357	-61.0421	-57.9389	Inactive	Inactive	FC(COS(=O)(=O)C(F)(F)F)F	0	2
DTXSID0073906	FC(F)C(F)(F)C(F)(F)Cl	Propane, 1-chloro-1,1,2,2,3,3-hexafluoro-	422-55-9	OTHER_PFAS	-6.042	-16.2684	0.10474	0.89526	inact.	reliable	0.260327	0.739673	inact.	reliable	Other aliphatics	Others	Inactive	reliable	-43.6193	-67.7395	-55.6794	Inactive	Inactive	FC(C(C(Cl)(F)F)(F)F)F	3	0
DTXSID70447706	FN(F)C(F)(F)C(F)(F)C(F)(F)F	(Perfluoropropyl)difluoroamine	423-32-5	OTHER_PFAS	-5.877	-17.0024	0.10474	0.89526	inact.	reliable	0.260327	0.739673	inact.	reliable	Other aliphatics	Others	Inactive	reliable	-45.159	-66.284	-55.7215	Inactive	Inactive	FN(C(C(C(F)(F)F)(F)F)(F)F)F	3	4
DTXSID4059916	OC(=O)C(F)(F)C(F)(F)C(F)(F)F	Perfluorobutanoic acid	375-22-4	CAL_EPA	-5.414	-19.1669	0.10474	0.89526	inact.	reliable	0.260327	0.739673	inact.	reliable	PFAAs	PFCAs	Inactive	reliable	-49.4795	-61.9917	-55.7356	Inactive	Inactive	OC(=O)C(C(C(F)(F)F)(F)F)(F)F	7	4
DTXSID20731440	FCOC(F)(F)C(F)(F)C(F)(F)F	1,1,1,2,2,3,3-Heptafluoro-3-(fluoromethoxy)propane	184899-81-8	OTHER_PFAS	-5.394	-19.1012	0.10474	0.89526	inact.	reliable	0.260327	0.739673	inact.	reliable	Other aliphatics	Ether based substances	Inactive	reliable	-49.6661	-62.122	-55.894	Inactive	Inactive	FCOC(C(C(F)(F)F)(F)F)(F)F	3	4
DTXSID6068985	OCCC(F)(F)C(F)(F)F	2:2 fluorotelomer alcohol	54949-74-5	OTHER_PFAS	-5.795	-17.1197	0.10474	0.89526	inact.	reliable	0.260327	0.739673	inact.	reliable	Fluorotelomer PFAA precursors	n:2 FTOHs	Inactive	reliable	-45.9242	-66.0513	-55.9878	Inactive	Inactive	OCCC(C(F)(F)F)(F)F	3	4
DTXSID8046614	FCOC(C(F)(F)F)C(F)(F)F	Sevoflurane	28523-86-6	OTHER_PFAS	-5.257	-19.6499	0.10474	0.89526	inact.	reliable	0.260327	0.739673	inact.	Unreliable	Other aliphatics	Ether based substances	Inactive	reliable	-50.9445	-61.0339	-55.9892	Inactive	Inactive	FCOC(C(F)(F)F)C(F)(F)F	0	2
DTXSID0041696	FC(=O)C(F)(F)C(F)(F)C(F)(F)F	Perfluorobutanoyl fluoride	335-42-2	COMMERICIAL_IMPORTANT	-5.532	-18.2512	0.10474	0.89526	inact.	reliable	0.260327	0.739673	inact.	reliable	Perfluoro PFAA precursors	PAFs	Inactive	reliable	-48.3783	-63.8076	-56.093	Inactive	Inactive	FC(=O)C(C(C(F)(F)F)(F)F)(F)F	7	4
DTXSID30380842	FC(F)OC(F)(F)C(F)C(F)(F)F	Difluoromethyl 2H-perfluoropropyl ether	56860-85-6	OTHER_PFAS	-5.105	-20.2387	0.10474	0.89526	inact.	reliable	0.260327	0.739673	inact.	reliable	Other aliphatics	Ether based substances	Inactive	reliable	-52.3629	-59.8663	-56.1146	Inactive	Inactive	FC(OC(C(C(F)(F)F)F)(F)F)F	0	2
DTXSID9060990	FC(F)(F)C(=O)NOC(=O)C(F)(F)F	N,O-Bis(trifluoroacetyl)hydroxylamine	684-78-6	OTHER_PFAS	-4.634	-22.1783	0.10474	0.89526	inact.	reliable	0.260327	0.739673	inact.	Unreliable	Other aliphatics	PACF-based substances	Inactive	reliable	-56.758	-56.0201	-56.389	Inactive	Inactive	O=C(C(F)(F)F)NOC(=O)C(F)(F)F	0	2
DTXSID9052056	FC(F)(F)C(=C)C(F)(F)F	1,1-Bis(trifluoromethyl)ethene	382-10-5	OTHER_PFAS	-5.789	-16.7324	0.10474	0.89526	inact.	reliable	0.260327	0.739673	inact.	reliable	Other aliphatics	Others	Inactive	reliable	-45.9802	-66.8194	-56.3998	Inactive	Inactive	C=C(C(F)(F)F)C(F)(F)F	0	2
DTXSID20379765	COCC(F)(F)C(F)(F)F	Methyl 1H,1H-perfluoropropyl ether	378-16-5	OTHER_PFAS	-5.381	-18.6101	0.10474	0.89526	inact.	reliable	0.260327	0.739673	inact.	reliable	Other aliphatics	Ether based substances	Inactive	reliable	-49.7874	-63.0959	-56.4416	Inactive	Inactive	COCC(C(F)(F)F)(F)F	0	2
DTXSID40616609	CC(F)(F)C(F)(F)C(O)(F)F	1,1,2,2,3,3-Hexafluorobutan-1-ol	119398-75-3	OTHER_PFAS	-5.461	-18.2014	0.10474	0.89526	inact.	reliable	0.260327	0.739673	inact.	reliable	Other aliphatics	Others	Inactive	reliable	-49.0409	-63.9063	-56.4736	Inactive	Inactive	FC(C(F)(F)O)(C(F)(F)C)F	0	2
DTXSID4066389	FC(F)(Br)C(F)(F)C=C	2-Vinyl(1-bromoperfluoroethane)	18599-22-9	COMMERICIAL_IMPORTANT	-5.737	-16.847	0.10474	0.89526	inact.	reliable	0.260327	0.739673	inact.	reliable	Other aliphatics	Others	Inactive	reliable	-46.4654	-66.5921	-56.5288	Inactive	Inactive	C=CC(C(Br)(F)F)(F)F	0	2
DTXSID2059980	CCOC(=O)C(F)(F)C(F)(F)F	Ethyl perfluoropropionate	426-65-3	OTHER_PFAS	-4.941	-20.5178	0.10474	0.89526	inact.	reliable	0.260327	0.739673	inact.	reliable	Other aliphatics	PACF-based substances	Inactive	reliable	-53.8932	-59.3129	-56.603	Inactive	Inactive	CCOC(=O)C(C(F)(F)F)(F)F	7	4
DTXSID0059871	NC(=O)C(F)(F)C(F)(F)F	Pentafluoropropionamide	354-76-7	OTHER_PFAS	-6.009	-15.4755	0.10474	0.89526	inact.	reliable	0.260327	0.739673	inact.	reliable	Other aliphatics	Amide based substances	Inactive	reliable	-43.9272	-69.3118	-56.6195	Inactive	Inactive	NC(=O)C(C(F)(F)F)(F)F	0	2
DTXSID30193676	FC(F)(F)COC(=O)C(F)(F)F	2,2,2-Trifluoroethyl trifluoroacetate	407-38-5	OTHER_PFAS	-5.416	-18.1311	0.10474	0.89526	inact.	reliable	0.260327	0.739673	inact.	reliable	Other aliphatics	PACF-based substances	Inactive	reliable	-49.4608	-64.0457	-56.7533	Inactive	Inactive	O=C(C(F)(F)F)OCC(F)(F)F	0	2
DTXSID30394964	NC(=N)C(F)(F)C(F)(F)F	Pentafluoropropylamidine	422-62-8	OTHER_PFAS	-6.973	-10.7717	0.10474	0.89526	inact.	reliable	0.260327	0.739673	inact.	reliable	Other aliphatics	Amidines based substances	Inactive	reliable	-34.9317	-78.6395	-56.7856	Inactive	Inactive	NC(=N)C(C(F)(F)F)(F)F	0	2
DTXSID8040149	FC(F)(F)C(F)(F)I	Pentafluoroiodoethane	354-64-3	COMMERICIAL_IMPORTANT	-5.72	-15.5727	0.10474	0.89526	inact.	reliable	0.260327	0.739673	inact.	reliable	Perfluoro PFAA precursors	PFAIs	Inactive	reliable	-46.624	-69.1191	-57.8715	Inactive	Inactive	FC(C(F)(F)F)(I)F	0	2
DTXSID70481246	NC(C(F)(F)F)C(F)(F)F	2-Amino-2H-perfluoropropane	1619-92-7	OTHER_PFAS	-6.234	-13.1696	0.10474	0.89526	inact.	reliable	0.260327	0.739673	inact.	reliable	Other aliphatics	Others	Inactive	reliable	-41.8277	-73.8845	-57.8561	Inactive	Inactive	NC(C(F)(F)F)C(F)(F)F	0	2
DTXSID60897519	FC(F)(F)C(F)(F)C(F)(F)OC=C	1-Vinyloxyperfluoropropane	6996-01-06	OTHER_PFAS	-5.12	-18.4515	0.10474	0.89526	inact.	reliable	0.260327	0.739673	inact.	reliable	Other aliphatics	Ether based substances	Inactive	reliable	-52.2229	-63.4104	-57.8166	Inactive	Inactive	C=COC(C(C(F)(F)F)(F)F)(F)F	3	4
DTXSID4075297	FC(F)C(F)(F)C(F)(F)F	1H-Heptafluoropropane	2252-84-8	OTHER_PFAS	-6.105	-13.882	0.10474	0.89526	inact.	reliable	0.260327	0.739673	inact.	reliable	Other aliphatics	Others	Inactive	reliable	-43.0314	-72.4718	-57.7516	Inactive	Inactive	FC(C(C(F)(F)F)(F)F)F	0	2
DTXSID5073901	CC(F)(F)CC(F)(F)F	1,1,1,3,3-Pentafluorobutane	406-58-6	OTHER_PFAS	-5.907	-14.8722	0.10474	0.89526	inact.	reliable	0.260327	0.739673	inact.	reliable	Other aliphatics	Others	Inactive	reliable	-44.879	-70.5082	-57.6936	Inactive	Inactive	CC(CC(F)(F)F)(F)F	0	2
DTXSID9075240	FC(F)(F)CC(=O)C(F)(F)F	3H,3H-Perfluoro-2-butanone	400-49-7	OTHER_PFAS	-5.499	-16.8466	0.10474	0.89526	inact.	reliable	0.260327	0.739673	inact.	reliable	Other aliphatics	Others	Inactive	reliable	-48.6863	-66.5929	-57.6396	Inactive	Inactive	O=C(C(F)(F)F)CC(F)(F)F	0	2
DTXSID70896472	FC(F)(F)OC(F)(F)C(F)(F)Cl	1-Chloro-1,1,2,2-tetrafluoro-2-(trifluoromethoxy)ethane	1561-50-8	OTHER_PFAS	-4.92	-19.2038	0.10474	0.89526	inact.	reliable	0.260327	0.739673	inact.	reliable	Other aliphatics	Ether based substances	Inactive	reliable	-54.0892	-61.9185	-58.0039	Inactive	Inactive	FC(OC(C(Cl)(F)F)(F)F)(F)F	0	2
DTXSID9052503	FC(F)(F)C(F)(F)C(F)(F)F	Perflutren	76-19-7	COMMERICIAL_IMPORTANT	-6.067	-14.232	0.10474	0.89526	inact.	reliable	0.260327	0.739673	inact.	reliable	Non-PFAA perfluoroalkyls	PFAs	Inactive	reliable	-43.386	-71.7777	-57.5819	Inactive	Inactive	FC(C(F)(F)F)(C(F)(F)F)F	3	4
DTXSID30623281	COC(F)(F)C(F)(F)C(F)F	1,1,2,2,3,3-Hexafluoro-1-methoxypropane	160620-20-2	OTHER_PFAS	-5.24	-18.3811	0.10474	0.89526	inact.	reliable	0.260327	0.739673	inact.	reliable	Other aliphatics	Ether based substances	Inactive	reliable	-51.1031	-63.55	-57.3265	Inactive	Inactive	COC(C(C(F)F)(F)F)(F)F	0	2
DTXSID00663078	FC(F)C(F)(F)C(F)(F)OC(F)(F)F	1,1,2,2,3,3-Hexafluoro-1-(trifluoromethoxy)propane	67490-36-2	OTHER_PFAS	-4.907	-20.0354	0.10474	0.89526	inact.	reliable	0.260327	0.739673	inact.	reliable	Other aliphatics	Ether based substances	Inactive	reliable	-54.2105	-60.2695	-57.24	Inactive	Inactive	FC(C(C(OC(F)(F)F)(F)F)(F)F)F	0	2
DTXSID70537191	COC(F)(C(F)F)C(F)(F)F	Methyl 3H-perfluoroisopropyl ether	568550-25-4	OTHER_PFAS	-5.442	-17.5447	0.10474	0.89526	inact.	reliable	0.260327	0.739673	inact.	reliable	Other aliphatics	Ether based substances	Inactive	reliable	-49.2182	-65.2086	-57.2134	Inactive	Inactive	COC(C(F)(F)F)(C(F)F)F	0	2
DTXSID5046516	FC(F)(F)COCC(F)(F)F	Flurothyl	333-36-8	OTHER_PFAS	-5.565	-17.1929	0.10474	0.89526	inact.	reliable	0.260327	0.739673	inact.	reliable	Other aliphatics	Ether based substances	Inactive	reliable	-48.0704	-65.9062	-56.9883	Inactive	Inactive	FC(COCC(F)(F)F)(F)F	0	2
DTXSID80382093	NC(O)(C(F)(F)F)C(F)(F)F	2-Aminohexafluoropropan-2-ol	31253-34-6	OTHER_PFAS	-5.437	-17.8273	0.10474	0.89526	inact.	reliable	0.260327	0.739673	inact.	reliable	Other aliphatics	Others	Inactive	reliable	-49.2648	-64.6482	-56.9565	Inactive	Inactive	NC(C(F)(F)F)(C(F)(F)F)O	0	2
DTXSID1073365	FC(F)(F)COS(=O)(=O)C(F)(F)F	2,2,2-Trifluoroethyl triflate	6226-25-1	OTHER_PFAS	-4.847	-20.7739	0.10474	0.89526	inact.	reliable	0.260327	0.739673	inact.	reliable	Other aliphatics	PASF-based substances	Inactive	reliable	-54.7704	-58.805	-56.7877	Inactive	Inactive	FC(COS(=O)(=O)C(F)(F)F)(F)F	0	2
DTXSID60370610	FC(F)(F)C(=O)OS(=O)(=O)C(F)(F)F	Trifluoroacetyl triflate	68602-57-3	OTHER_PFAS	-4.963	-19.6574	0.10474	0.89526	inact.	reliable	0.260327	0.739673	inact.	reliable	Other aliphatics	PACF-based substances	Inactive	reliable	-53.6879	-61.019	-57.3535	Inactive	Inactive	O=C(C(F)(F)F)OS(=O)(=O)C(F)(F)F	0	2
DTXSID50379773	FC(F)=C(F)C(F)(F)OS(F)(=O)=O	Pentafluoroallyl fluorosulfate	67641-28-5	OTHER_PFAS	-4.962	-21.4777	0.10474	0.89526	inact.	reliable	0.260327	0.739673	inact.	reliable	Other aliphatics	Others	Inactive	reliable	-53.6973	-57.4094	-55.5533	Inactive	Inactive	FC(=C(C(OS(=O)(=O)F)(F)F)F)F	0	2
DTXSID7058177	OC(=O)C(F)(F)C(F)F	Flupropanate	756-09-2	OTHER_PFAS	-4.451	-14.2136	0.10474	0.89526	inact.	reliable	0.260327	0.739673	inact.	reliable	Other aliphatics	PACF-based substances	Inactive	reliable	-58.4657	-71.8142	-65.1399	Inactive	Inactive	FC(C(C(=O)O)(F)F)F	0	2
DTXSID40195282	COC(F)(F)C(F)F	1,1,2,2-Tetrafluoro-1-methoxyethane	425-88-7	OTHER_PFAS	-3.669	-16.6315	0.10474	0.89526	inact.	reliable	0.260327	0.739673	inact.	reliable	Other aliphatics	Ether based substances	Inactive	reliable	-65.7629	-67.0195	-66.3912	Inactive	Inactive	COC(C(F)F)(F)F	0	2
DTXSID00897013	FC(F)(F)C(F)(F)C(F)(F)C(F)(F)CCOP(=O)(OCCC(F)(F)C(F)(F)C(F)(F)C(F)(F)F)OCCC(F)(F)C(F)(F)C(F)(F)C(F)(F)F	Tris(1H,1H,2H,2H-perfluorohexyl) phosphate	1887067-55-1	OTHER_PFAS			0.10474	0.89526	inact.	reliable	0.260327	0.739673	inact.	reliable	Fluorotelomer PFAA precursors	n:2 Polyfluoroalkyl phosphoric acid esters, diester	Inactive	reliable				Inactive	Inactive	FC(C(C(C(F)(F)F)(F)F)(F)F)(CCOP(=O)(OCCC(C(C(C(F)(F)F)(F)F)(F)F)(F)F)OCCC(C(C(C(F)(F)F)(F)F)(F)F)(F)F)F	7	5
DTXSID00897093	COc1ccc(cc1)C(OC[C@H]1O[C@H](C[C@@H]1OP(OCCC#N)N(C(C)C)C(C)C)n1cc(C)c(=O)[nH]c1=O)(c1ccc(CCC(F)(F)C(F)(F)C(F)(F)C(F)(F)C(F)(F)C(F)(F)C(F)(F)C(F)(F)F)cc1)c1ccc(OC)cc1	Thymidine, 5'-O-[[4-(1H,1H,2H,2H-perfluorodecyl)phenyl]bis(4-methoxyphenyl)methyl]-, 3'-[2-cyanoethyl N,N-bis(1-methylethyl)phosphoramidite]	902456-09-1	OTHER_PFAS			0.10474	0.89526	inact.	reliable	0.664319	0.335681	act.	reliable	Side-chain aromatics	Others	Inactive	reliable				Inactive	Inactive	N#CCCOP(N(C(C)C)C(C)C)OC1CC(OC1COC(c1ccc(cc1)OC)(c1ccc(cc1)OC)c1ccc(cc1)CCC(C(C(C(C(C(C(C(F)(F)F)(F)F)(F)F)(F)F)(F)F)(F)F)(F)F)(F)F)n1cc(C)c(=O)[nH]c1=O	2	8
DTXSID10192889	FC(F)(F)C(F)(F)C(F)(F)C(F)(F)C(F)(F)C(F)(F)C(F)(F)C(F)(F)C(F)(F)C(F)(F)C(F)(F)C(F)(F)C(F)(F)C(F)(F)C(F)(F)C(F)(F)C(F)(F)C(F)(F)C(F)(F)C(F)(F)C(F)(F)C(F)(F)C(F)(F)C(F)(F)I	Nonatetracontafluoro-24-iodotetracosane	39823-55-7	OTHER_PFAS			0.10474	0.89526	inact.	reliable	0.260327	0.739673	inact.	reliable	Perfluoro PFAA precursors	PFAIs	Inactive	reliable				Inactive	Inactive	FC(C(C(C(C(C(C(C(C(C(C(C(I)(F)F)(F)F)(F)F)(F)F)(F)F)(F)F)(F)F)(F)F)(F)F)(F)F)(F)F)(C(C(C(C(C(C(C(C(C(C(C(C(F)(F)F)(F)F)(F)F)(F)F)(F)F)(F)F)(F)F)(F)F)(F)F)(F)F)(F)F)(F)F)F	3	8
DTXSID10205721	FC(F)(F)C(F)(F)C(F)(F)C(F)(F)C(F)(F)C(F)(F)C(F)(F)C(F)(F)C(F)(F)c1nc(nc(n1)C(F)(F)C(F)(F)C(F)(F)C(F)(F)C(F)(F)C(F)(F)C(F)(F)C(F)(F)C(F)(F)F)C(F)(F)C(F)(F)C(F)(F)C(F)(F)C(F)(F)C(F)(F)C(F)(F)C(F)(F)C(F)(F)F	2,4,6-Tris(nonadecafluorononyl)-1,3,5-triazine	57101-59-4	OTHER_PFAS			0.10474	0.89526	inact.	reliable	0.260327	0.739673	inact.	reliable	Side-chain aromatics	Others	Inactive	reliable				Inactive	Inactive	FC(C(C(C(C(C(C(C(C(F)(F)F)(F)F)(F)F)(F)F)(F)F)(F)F)(F)F)(F)F)(c1nc(nc(n1)C(C(C(C(C(C(C(C(C(F)(F)F)(F)F)(F)F)(F)F)(F)F)(F)F)(F)F)(F)F)(F)F)C(C(C(C(C(C(C(C(C(F)(F)F)(F)F)(F)F)(F)F)(F)F)(F)F)(F)F)(F)F)(F)F)F	6	4
DTXSID10305275	OC1=CC=C(C=C1)C(F)(F)C(F)(F)C(F)(F)C(F)(F)C(F)(F)C(F)(F)C(F)(F)F	4-(Pentadecafluoroheptyl)phenol	57578-99-1	OTHER_PFAS			0.737954	0.262046	act.	reliable	0.87049	0.12951	act.	reliable	Side-chain aromatics	Others	Inactive	reliable				Inactive	Inactive	Oc1ccc(cc1)C(C(C(C(C(C(C(F)(F)F)(F)F)(F)F)(F)F)(F)F)(F)F)(F)F	1	6
DTXSID10442957	FC(F)(F)C(F)(F)C(F)(F)C(Cc1ccc(cc1)P(c1ccccc1)c1ccc(CC(C(F)(F)F)(C(F)(F)F)C(F)(F)C(F)(F)C(F)(F)F)cc1)(C(F)(F)F)C(F)(F)F	Bis{4-[3,3,4,4,5,5,5-heptafluoro-2,2-bis(trifluoromethyl)pentyl]phenyl}(phenyl)phosphane	322647-83-6	OTHER_PFAS			0.10474	0.89526	inact.	reliable	0.260327	0.739673	inact.	reliable	Side-chain aromatics	Others	Inactive	reliable				Inactive	Inactive	FC(C(C(C(C(F)(F)F)(F)F)(F)F)(C(F)(F)F)Cc1ccc(cc1)P(c1ccc(cc1)CC(C(C(C(F)(F)F)(F)F)(F)F)(C(F)(F)F)C(F)(F)F)c1ccccc1)(F)F	0	5
DTXSID10553693	OC1=CC(O)=C(C=C1)C(=O)C(F)(F)C(F)(F)C(F)(F)F	1-(2,4-Dihydroxyphenyl)-2,2,3,3,4,4,4-heptafluorobutan-1-one	65240-03-1	OTHER_PFAS			0.928284	0.0717164	act.	reliable	0.955964	0.0440359	act.	reliable	Side-chain aromatics	Others	Inactive	reliable				Inactive	Inactive	Oc1ccc(c(c1)O)C(=O)C(C(C(F)(F)F)(F)F)(F)F	7	8
DTXSID10583713	OC1=CC=C(SCCC(F)(F)C(F)(F)C(F)(F)C(F)(F)C(F)(F)C(F)(F)F)C=C1	4-[(3,3,4,4,5,5,6,6,7,7,8,8,8-Tridecafluorooctyl)sulfanyl]phenol	892155-19-0	OTHER_PFAS			0.676341	0.323659	act.	reliable	0.834458	0.165542	act.	reliable	Side-chain aromatics	Others	Inactive	reliable				Inactive	Inactive	FC(C(C(C(C(C(F)(F)F)(F)F)(F)F)(F)F)(F)F)(CCSc1ccc(cc1)O)F	3	9
DTXSID10631142	FC(F)(F)C(F)(F)C(F)(F)C(F)(F)C(F)(F)C(F)(F)C(F)(F)C(F)(F)c1c2cc3ccccc3cc2c(c2cc3ccccc3cc12)C(F)(F)C(F)(F)C(F)(F)C(F)(F)C(F)(F)C(F)(F)C(F)(F)C(F)(F)F	6,13-Bis(heptadecafluorooctyl)pentacene	876517-48-5	OTHER_PFAS			0.10474	0.89526	inact.	reliable	0.260327	0.739673	inact.	reliable	Side-chain aromatics	Others	Inactive	reliable				Inactive	Inactive	FC(C(C(C(C(C(C(C(F)(F)F)(F)F)(F)F)(F)F)(F)F)(F)F)(F)F)(c1c2cc3ccccc3cc2c(c2c1cc1ccccc1c2)C(C(C(C(C(C(C(C(F)(F)F)(F)F)(F)F)(F)F)(F)F)(F)F)(F)F)(F)F)F	1	6
DTXSID1066071	OC(=O)C(F)(F)C(F)(F)C(F)(F)C(F)(F)C(F)(F)C(F)(F)C(F)(F)C(F)(F)C(F)(F)C(F)(F)C(F)(F)C(F)(F)C(F)(F)C(F)(F)C(F)(F)C(F)(F)C(F)(F)F	Perfluorooctadecanoic acid	16517-11-6	COMMERICIAL_IMPORTANT			0.10474	0.89526	inact.	reliable	0.260327	0.739673	inact.	reliable	PFAAs	PFCAs	Inactive	reliable				Inactive	Inactive	OC(=O)C(C(C(C(C(C(C(C(C(C(C(C(C(C(C(C(C(F)(F)F)(F)F)(F)F)(F)F)(F)F)(F)F)(F)F)(F)F)(F)F)(F)F)(F)F)(F)F)(F)F)(F)F)(F)F)(F)F)(F)F	3	8
DTXSID1068770	[O-]S(=O)(=O)c1ccc(OC(=C(C(F)(F)F)C(C(F)(F)F)(C(F)(F)C(F)(F)F)C(F)(F)C(F)(F)F)C(F)(F)F)cc1	Sodium 4-{perfluoro[4-ethyl-3,4-dimethylhex-2-en-2-yl]oxy}benzene-1-sulfonate	52584-45-9	OTHER_PFAS			0.10474	0.89526	inact.	reliable	0.260327	0.739673	inact.	reliable	Side-chain aromatics	Others	Inactive	reliable				Inactive	Inactive	FC(C(=C(C(C(C(F)(F)F)(F)F)(C(C(F)(F)F)(F)F)C(F)(F)F)C(F)(F)F)Oc1ccc(cc1)S(=O)(=O)O)(F)F	0	3
DTXSID1070220	CC(=C)C(=O)OCCC(F)(F)C(F)(F)C(F)(F)C(F)(F)C(F)(F)C(F)(F)C(F)(F)C(F)(F)C(F)(F)C(F)(F)C(F)(F)C(F)(F)C(F)(F)C(F)(F)C(F)(F)C(F)(F)C(F)(F)C(F)(F)F	1,1,2,2-Tetrahydroperfluoroeicosyl methacrylate	65104-66-7	OTHER_PFAS			0.10474	0.89526	inact.	reliable	0.260327	0.739673	inact.	reliable	Fluorotelomer PFAA precursors	n:2 FTMACs	Inactive	reliable				Inactive	Inactive	CC(=C)C(=O)OCCC(C(C(C(C(C(C(C(C(C(C(C(C(C(C(C(C(C(F)(F)F)(F)F)(F)F)(F)F)(F)F)(F)F)(F)F)(F)F)(F)F)(F)F)(F)F)(F)F)(F)F)(F)F)(F)F)(F)F)(F)F)(F)F	7	5
DTXSID1070513	[K+].CCN(CC([O-])=O)S(=O)(=O)C(F)(F)C(F)(F)C(F)(F)C(F)(F)C(F)(F)C(F)(F)C(F)(F)F	Potassium N-ethyl-N-((pentadecafluoroheptyl)sulphonyl)glycinate	67584-62-7	COMMERICIAL_IMPORTANT			0.10474	0.89526	inact.	reliable	0.260327	0.739673	inact.	reliable	FASA based PFAA precursors	(N-Alkyl) FASAAs	Inactive	reliable				Inactive	Inactive	CCN(S(=O)(=O)C(C(C(C(C(C(C(F)(F)F)(F)F)(F)F)(F)F)(F)F)(F)F)(F)F)CC(=O)O	0	7
DTXSID10776885	CCCCCCCCCCCCCCCCCCC(F)(F)C(F)(F)C(F)(F)C(F)(F)C(F)(F)C(F)(F)F	1,1,1,2,2,3,3,4,4,5,5,6,6-Tridecafluorotetracosane	154628-01-0	OTHER_PFAS			0.10474	0.89526	inact.	reliable	0.260327	0.739673	inact.	reliable	Fluorotelomer PFAA precursors	SFAs	Inactive	reliable				Inactive	Inactive	CCCCCCCCCCCCCCCCCCC(C(C(C(C(C(F)(F)F)(F)F)(F)F)(F)F)(F)F)(F)F	2	2
DTXSID10810516	OCC(O)COCC(O)COCC(O)COCC(O)COCC(O)COCC(O)COCC(O)COCC(O)COCC(F)(F)C(F)(F)C(F)(F)C(F)(F)C(F)(F)C(F)F	34,34,35,35,36,36,37,37,38,38,39,39-Dodecafluoro-4,8,12,16,20,24,28,32-octaoxanonatriacontane-1,2,6,10,14,18,22,26,30-nonol	62240-24-8	OTHER_PFAS			0.10474	0.89526	inact.	reliable	0.260327	0.739673	inact.	reliable	Other aliphatics	Ether based substances	Inactive	reliable				Inactive	Inactive	OCC(COCC(COCC(COCC(COCC(COCC(COCC(COCC(COCC(C(C(C(C(C(F)F)(F)F)(F)F)(F)F)(F)F)(F)F)O)O)O)O)O)O)O)O	3	0
DTXSID10840257	CCCCCCCCCCCCCCCCCCCCC(F)(F)C(F)(F)C(F)(F)C(F)(F)F	1,1,1,2,2,3,3,4,4-Nonafluorotetracosane	808758-67-0	OTHER_PFAS			0.10474	0.89526	inact.	reliable	0.260327	0.739673	inact.	reliable	Fluorotelomer PFAA precursors	SFAs	Inactive	reliable				Inactive	Inactive	CCCCCCCCCCCCCCCCCCCCC(C(C(C(F)(F)F)(F)F)(F)F)(F)F	2	2
DTXSID10880471	FC(F)(F)C(F)(C(F)(F)F)C(F)(F)C(F)(F)C(F)(F)C(F)(F)C(F)(F)C(F)(F)C(F)(F)C(F)(F)C(F)(F)C(F)(F)C(F)(F)C(F)(F)C(F)(F)C(F)(F)CC1CO1	(1H,1H-Perfluoro-16-methylheptadecyl)oxirane	54009-79-9	OTHER_PFAS			0.10474	0.89526	inact.	reliable	0.461313	0.538687	inact.	reliable	Other aliphatics, cyclic	Others, cyclic	Inactive	reliable				Inactive	Inactive	FC(C(C(C(C(C(C(C(C(C(C(C(C(F)(F)F)(C(F)(F)F)F)(F)F)(F)F)(F)F)(F)F)(F)F)(F)F)(F)F)(F)F)(F)F)(F)F)(C(C(C(CC1OC1)(F)F)(F)F)(F)F)F	4	5
DTXSID10896653	[Na+].[O-]C(=O)C(F)(C(F)(F)C(F)(F)F)C(F)(F)C(F)(F)C(F)(F)C(F)(F)F	Sodium 2,3,3,4,4,5,5,6,6,6-decafluoro-2-(pentafluoroethyl)hexanoate	1195164-59-0	OTHER_PFAS			0.10474	0.89526	inact.	reliable	0.335572	0.664428	inact.	reliable	PFAAs	PFCAs	Inactive	reliable				Inactive	Inactive	OC(=O)C(C(C(C(C(F)(F)F)(F)F)(F)F)(F)F)(C(C(F)(F)F)(F)F)F	3	8
DTXSID10896198	FC(F)(F)C(F)(F)C(F)(F)C(F)(F)C(F)(F)C(F)(F)c1ccc(s1)c1ccc(s1)c1ccc(s1)c1ccc(s1)C(F)(F)C(F)(F)C(F)(F)C(F)(F)C(F)(F)C(F)(F)F	1~5~,4~5~-Bis(tridecafluorohexyl)-1~2~,2~2~:2~5~,3~2~:3~5~,4~2~-quaterthiophene	446043-85-2	OTHER_PFAS			0.222008	0.777992	inact.	reliable	0.260327	0.739673	inact.	reliable	Side-chain aromatics	Others	Inactive	reliable				Inactive	Inactive	FC(C(C(C(C(C(F)(F)F)(F)F)(F)F)(F)F)(F)F)(c1ccc(s1)c1ccc(s1)c1ccc(s1)c1ccc(s1)C(C(C(C(C(C(F)(F)F)(F)F)(F)F)(F)F)(F)F)(F)F)F	1	6
DTXSID10896158	CCCCCCOc1ccc(cc1)S(=O)(=O)CCC(F)(F)C(F)(F)C(F)(F)C(F)(F)C(F)(F)C(F)(F)C(F)(F)C(F)(F)C(F)(F)C(F)(F)F	1-(3,3,4,4,5,5,6,6,7,7,8,8,9,9,10,10,11,11,12,12,12-Henicosafluorododecane-1-sulfonyl)-4-(hexyloxy)benzene	1161917-33-4	OTHER_PFAS			0.10474	0.89526	inact.	reliable	0.260327	0.739673	inact.	reliable	Side-chain aromatics	Others	Inactive	reliable				Inactive	Inactive	CCCCCCOc1ccc(cc1)S(=O)(=O)CCC(C(C(C(C(C(C(C(C(C(F)(F)F)(F)F)(F)F)(F)F)(F)F)(F)F)(F)F)(F)F)(F)F)(F)F	3	9
DTXSID10895545	FC(F)(F)C(F)(F)C(F)(F)C(F)(F)C(F)(F)C(F)(F)C(F)(F)C(F)(F)CC(I)CCC(I)CC(F)(F)C(F)(F)C(F)(F)C(F)(F)C(F)(F)C(F)(F)C(F)(F)C(F)(F)F	1,1,1,2,2,3,3,4,4,5,5,6,6,7,7,8,8,15,15,16,16,17,17,18,18,19,19,20,20,21,21,22,22,22-Tetratriacontafluoro-10,13-diiododocosane	460744-98-3	OTHER_PFAS			0.10474	0.89526	inact.	reliable	0.260327	0.739673	inact.	reliable	Other aliphatics	FTI	Inactive	reliable				Inactive	Inactive	IC(CC(C(C(C(C(C(C(C(F)(F)F)(F)F)(F)F)(F)F)(F)F)(F)F)(F)F)(F)F)CCC(CC(C(C(C(C(C(C(C(F)(F)F)(F)F)(F)F)(F)F)(F)F)(F)F)(F)F)(F)F)I	3	6
DTXSID10895449	CCCCCCCCCCCCCCC(I)CC(F)(F)C(F)(F)C(F)(F)C(F)(F)C(F)(F)C(F)(F)C(F)(F)C(F)(F)C(F)(F)C(F)(F)F	1,1,1,2,2,3,3,4,4,5,5,6,6,7,7,8,8,9,9,10,10-Henicosafluoro-12-iodohexacosane	1257261-91-8	OTHER_PFAS			0.10474	0.89526	inact.	reliable	0.260327	0.739673	inact.	reliable	Other aliphatics	FTI	Inactive	reliable				Inactive	Inactive	CCCCCCCCCCCCCCC(CC(C(C(C(C(C(C(C(C(C(F)(F)F)(F)F)(F)F)(F)F)(F)F)(F)F)(F)F)(F)F)(F)F)(F)F)I	3	6
DTXSID10895424	CCCCCCCCCCC(I)CC(F)(F)C(F)(F)C(F)(F)C(F)(F)C(F)(F)C(F)(F)C(F)(F)C(F)(F)C(F)(F)C(F)(F)F	1,1,1,2,2,3,3,4,4,5,5,6,6,7,7,8,8,9,9,10,10-Henicosafluoro-12-iododocosane	129838-43-3	OTHER_PFAS			0.10474	0.89526	inact.	reliable	0.260327	0.739673	inact.	reliable	Other aliphatics	FTI	Inactive	reliable				Inactive	Inactive	CCCCCCCCCCC(CC(C(C(C(C(C(C(C(C(C(F)(F)F)(F)F)(F)F)(F)F)(F)F)(F)F)(F)F)(F)F)(F)F)(F)F)I	3	6
DTXSID00896566	COCCOCCOCCOCCOCCOCCOCCOCCOCCOCC(O)CC(F)(F)C(F)(F)C(F)(F)C(F)(F)C(F)(F)C(F)(F)C(F)(F)C(F)(F)C(F)(F)C(F)(F)C(F)(F)C(F)(F)F	33,33,34,34,35,35,36,36,37,37,38,38,39,39,40,40,41,41,42,42,43,43,44,44,44-Pentacosafluoro-2,5,8,11,14,17,20,23,26,29-decaoxatetratetracontan-31-ol	93776-06-8	OTHER_PFAS			0.10474	0.89526	inact.	reliable	0.260327	0.739673	inact.	reliable	Other aliphatics	Ether based substances	Inactive	reliable				Inactive	Inactive	COCCOCCOCCOCCOCCOCCOCCOCCOCCOCC(CC(C(C(C(C(C(C(C(C(C(C(C(F)(F)F)(F)F)(F)F)(F)F)(F)F)(F)F)(F)F)(F)F)(F)F)(F)F)(F)F)(F)F)O	8	7
DTXSID10895404	CCCCCCCCCCCCCCCCCCC(F)(F)C(F)(F)C(F)(F)C(F)(F)C(F)(F)C(F)(F)C(F)(F)C(F)(F)C(F)(F)F	1,1,1,2,2,3,3,4,4,5,5,6,6,7,7,8,8,9,9-Nonadecafluoroheptacosane	117948-74-0	OTHER_PFAS			0.10474	0.89526	inact.	reliable	0.260327	0.739673	inact.	reliable	Fluorotelomer PFAA precursors	SFAs	Inactive	reliable				Inactive	Inactive	CCCCCCCCCCCCCCCCCCC(C(C(C(C(C(C(C(C(F)(F)F)(F)F)(F)F)(F)F)(F)F)(F)F)(F)F)(F)F)(F)F	2	2
DTXSID10893546	[Na+].[H]C([H])(CP(O)([O-])=O)C(F)(F)C(F)(F)C(F)(F)C(F)(F)C(F)(F)C(F)(F)F	Sodium hydrogen ((perfluorohexyl)ethyl)phosphonate	1189052-95-6	OTHER_PFAS			0.10474	0.89526	inact.	reliable	0.260327	0.739673	inact.	reliable	Other aliphatics	FTPO3	Inactive	reliable				Inactive	Inactive	OP(=O)(CCC(C(C(C(C(C(F)(F)F)(F)F)(F)F)(F)F)(F)F)(F)F)O	3	9
DTXSID10881382	CCCCCCCCCCCCCCCCCCCC(F)(F)C(F)(F)C(F)(F)C(F)(F)C(F)(F)C(F)(F)C(F)(F)F	1-(Perfluoroheptyl)nonadecane	1980065-05-1	OTHER_PFAS			0.10474	0.89526	inact.	reliable	0.260327	0.739673	inact.	reliable	Fluorotelomer PFAA precursors	SFAs	Inactive	reliable				Inactive	Inactive	CCCCCCCCCCCCCCCCCCCC(C(C(C(C(C(C(F)(F)F)(F)F)(F)F)(F)F)(F)F)(F)F)(F)F	2	2
DTXSID10881064	OCCN(CCO)S(=O)(=O)c1ccc(OC(=C(C(F)(F)F)C(C(F)(F)F)(C(F)(F)C(F)(F)F)C(F)(F)C(F)(F)F)C(F)(F)F)cc1	N,N-Bis(2-hydroxyethyl)-4-[[4,4,5,5,5-pentafluoro-3-(1,1,2,2,2-pentafluoroethyl)-1,2,3-tris(trifluoromethyl)-1-penten-1-yl]oxy]benzenesulfonamide	93819-97-7	OTHER_PFAS			0.10474	0.89526	inact.	reliable	0.260327	0.739673	inact.	reliable	Side-chain aromatics	Others	Inactive	reliable				Inactive	Inactive	OCCN(S(=O)(=O)c1ccc(cc1)OC(=C(C(C(C(F)(F)F)(F)F)(C(C(F)(F)F)(F)F)C(F)(F)F)C(F)(F)F)C(F)(F)F)CCO	0	3
DTXSID10881024	COCCOCCOCCOCCOCCOCCOCCOCCOCCOCC(O)CC(F)(F)C(F)(F)C(F)(F)C(F)(F)C(F)(F)C(F)(F)C(F)(F)C(F)(F)C(F)(F)C(F)(F)F	32-(Perfluorodecyl)-2,5,8,11,14,17,20,23,26,29-decaoxadotriacontan-31-ol	93776-07-9	OTHER_PFAS			0.10474	0.89526	inact.	reliable	0.260327	0.739673	inact.	reliable	Other aliphatics	Ether based substances	Inactive	reliable				Inactive	Inactive	COCCOCCOCCOCCOCCOCCOCCOCCOCCOCC(CC(C(C(C(C(C(C(C(C(C(F)(F)F)(F)F)(F)F)(F)F)(F)F)(F)F)(F)F)(F)F)(F)F)(F)F)O	8	7
DTXSID10881004	[Na+].[O-]S(=O)(=O)C1=CC=C(OC(F)(C(=C(F)C(F)(C(F)(F)F)C(F)(F)F)C(F)(F)F)C(F)(F)C(F)(F)F)C=C1	Sodium 4-{[(4E)-4,6-dimethylhept-4-en-3-yl]oxy}benzene-1-sulfonate	85284-15-7	OTHER_PFAS			0.10474	0.89526	inact.	reliable	0.515933	0.484067	inact.	reliable	Side-chain aromatics	Others	Inactive	reliable				Inactive	Inactive	FC(=C(C(C(C(F)(F)F)(F)F)(Oc1ccc(cc1)S(=O)(=O)O)F)C(F)(F)F)C(C(F)(F)F)(C(F)(F)F)F	8	9
DTXSID10880552	FC(F)(F)C(F)(F)C(F)(F)C(F)(F)C(F)(F)C(F)(F)C(F)(F)C(F)(F)C(F)(F)C(F)(F)C(F)(F)C(F)(F)C(F)(F)C(F)(F)C(F)(F)C(F)(F)C(F)(F)C(F)(F)C(F)(F)C(F)(F)C(F)(F)C(F)(F)C(F)(F)C(F)(F)C(F)(F)C(F)(F)I	Tripentacontafluoro-26-iodohexacosane	65975-15-7	OTHER_PFAS			0.10474	0.89526	inact.	reliable	0.260327	0.739673	inact.	reliable	Perfluoro PFAA precursors	PFAIs	Inactive	reliable				Inactive	Inactive	FC(C(C(C(C(C(C(F)(F)F)(F)F)(F)F)(F)F)(F)F)(F)F)(C(C(C(C(C(C(C(C(C(C(C(C(C(C(C(C(C(C(C(I)(F)F)(F)F)(F)F)(F)F)(F)F)(F)F)(F)F)(F)F)(F)F)(F)F)(F)F)(F)F)(F)F)(F)F)(F)F)(F)F)(F)F)(F)F)(F)F)F	3	8
DTXSID10895383	CCCCCCCCC(F)(F)C(F)(F)C(F)(F)C(F)(F)C(F)(F)C(F)(F)C(F)(F)C(F)(F)C(F)(F)C(F)(F)C(F)(F)C(F)(F)F	1,1,1,2,2,3,3,4,4,5,5,6,6,7,7,8,8,9,9,10,10,11,11,12,12-Pentacosafluoroicosane	90499-31-3	OTHER_PFAS			0.10474	0.89526	inact.	reliable	0.260327	0.739673	inact.	reliable	Fluorotelomer PFAA precursors	SFAs	Inactive	reliable				Inactive	Inactive	CCCCCCCCC(C(C(C(C(C(C(C(C(C(C(C(F)(F)F)(F)F)(F)F)(F)F)(F)F)(F)F)(F)F)(F)F)(F)F)(F)F)(F)F)(F)F	2	2
DTXSID2041915	FC(F)(F)C(F)(F)F	Perfluoroethane	76-16-4	COMMERICIAL_IMPORTANT	-4.793	-11.5723	0.10474	0.89526	inact.	reliable	0.260327	0.739673	inact.	reliable	Non-PFAA perfluoroalkyls	PFAs	Inactive	reliable	-55.2743	-77.0519	-66.1631	Inactive	Inactive	FC(C(F)(F)F)(F)F	0	2
DTXSID00896288	CCCCCCCCCCCCCCCOc1cccc(OC(CC)C(=O)Nc2cc(O)c(NC(=O)C(F)(F)C(F)(F)C(F)(F)F)cc2OC(F)(F)C(F)Cl)c1	N-[5-(2-Chloro-1,1,2-trifluoroethoxy)-2-hydroxy-4-{2-[3-(pentadecyloxy)phenoxy]butanamido}phenyl]-2,2,3,3,4,4,4-heptafluorobutanamide	92589-42-9	OTHER_PFAS			0.10474	0.89526	inact.	reliable	0.824063	0.175937	act.	reliable	Side-chain aromatics	Others	Inactive	reliable				Inactive	Inactive	CCCCCCCCCCCCCCCOc1cccc(c1)OC(C(=O)Nc1cc(O)c(cc1OC(C(Cl)F)(F)F)NC(=O)C(C(C(F)(F)F)(F)F)(F)F)CC	6	3
DTXSID00895574	CCCCCCCCCCCCCCC=CC(F)(F)C(F)(F)C(F)(F)C(F)(F)C(F)(F)C(F)(F)C(F)(F)C(F)(F)C(F)(F)C(F)(F)F	1,1,1,2,2,3,3,4,4,5,5,6,6,7,7,8,8,9,9,10,10-Henicosafluorohexacos-11-ene	1244062-18-7	OTHER_PFAS			0.10474	0.89526	inact.	reliable	0.426187	0.573813	inact.	reliable	Fluorotelomer PFAA precursors	SFAenes	Inactive	reliable				Inactive	Inactive	CCCCCCCCCCCCCCC=CC(C(C(C(C(C(C(C(C(C(F)(F)F)(F)F)(F)F)(F)F)(F)F)(F)F)(F)F)(F)F)(F)F)(F)F	5	2
DTXSID20724594	CC(C)(CCC(F)(F)C(F)(F)C(F)(F)C(F)(F)F)OC(=O)ON=C(C#N)C1=CC=CC=C1	[({[(5,5,6,6,7,7,8,8,8-Nonafluoro-2-methyloctan-2-yl)oxy]carbonyl}oxy)imino](phenyl)acetonitrile	892154-46-0	OTHER_PFAS	4.46	-53.6457	0.10474	0.89526	inact.	reliable	0.664319	0.335681	act.	reliable	Side-chain aromatics	Others	Inactive	reliable	-141.618	6.38032	-67.619	Inactive	Inactive	N#CC(=NOC(=O)OC(CCC(C(C(C(F)(F)F)(F)F)(F)F)(F)F)(C)C)c1ccccc1	5	3
DTXSID1024251	FC(F)C(F)(F)F	Pentafluoroethane	354-33-6	OTHER_PFAS	-4.431	-9.9755	0.10474	0.89526	inact.	reliable	0.260327	0.739673	inact.	reliable	Other aliphatics	Others	Inactive	reliable	-58.6523	-80.2184	-69.4353	Inactive	Inactive	FC(C(F)(F)F)F	0	2
DTXSID60881014	[2H]C(F)(F)C(F)(F)F	Pentafluoroethane-d	87458-21-7	OTHER_PFAS	-4.431	-9.9448	0.10474	0.89526	inact.	reliable	0.260327	0.739673	inact.	reliable	Others	Others	Inactive	reliable	-58.6523	-80.2793	-69.4658	Inactive	Inactive	FC(C(F)(F)[2H])(F)F	0	2
DTXSID2044397	OS(=O)(=O)C(F)(F)F	Trifluoromethanesulfonic acid	1493-13-6	OTHER_PFAS	-3.023	-15.2827	0.10474	0.89526	inact.	reliable	0.260327	0.739673	inact.	reliable	PFAAs	PFSAs	Inactive	reliable	-71.791	-69.6942	-70.7426	Inactive	Inactive	FC(S(=O)(=O)O)(F)F	0	2
DTXSID9041578	OC(=O)C(F)(F)F	Trifluoroacetic acid	76-05-1	OTHER_PFAS	-3.091	-12.7404	0.10474	0.89526	inact.	reliable	0.260327	0.739673	inact.	reliable	PFAAs	PFCAs	Inactive	reliable	-71.1564	-74.7356	-72.946	Inactive	Inactive	OC(=O)C(F)(F)F	0	2
DTXSID10895984	FC(F)(F)C(F)(F)C(F)(F)C(F)(F)C(F)(F)C(F)(F)C(F)(F)C(=O)OCCC(F)(F)C(F)(F)C(F)(F)C(F)(F)C(F)(F)C(F)(F)C(F)(F)C(F)(F)F	3,3,4,4,5,5,6,6,7,7,8,8,9,9,10,10,10-Heptadecafluorodecyl pentadecafluorooctanoate	886046-97-5	OTHER_PFAS	9.059	-50.5853	0.10474	0.89526	inact.	reliable	0.260327	0.739673	inact.	reliable	Other aliphatics	PACF-based substances	Inactive	reliable	-184.534	0.311492	-92.1111	Inactive	Inactive	O=C(C(C(C(C(C(C(C(F)(F)F)(F)F)(F)F)(F)F)(F)F)(F)F)(F)F)OCCC(C(C(C(C(C(C(C(F)(F)F)(F)F)(F)F)(F)F)(F)F)(F)F)(F)F)(F)F	7	5
DTXSID30746888	[Eu].[2H]C(=C(O)C(C([2H])([2H])[2H])(C([2H])([2H])[2H])C([2H])([2H])[2H])C(=O)C(F)(F)C(F)(F)C(F)(F)F.[2H]C(=C(O)C(C([2H])([2H])[2H])(C([2H])([2H])[2H])C([2H])([2H])[2H])C(=O)C(F)(F)C(F)(F)C(F)(F)F.[2H]\C(=C(\O)C(C([2H])([2H])[2H])(C([2H])([2H])[2H])C([2H])([2H])[2H])C(=O)C(F)(F)C(F)(F)C(F)(F)F	Eu(fod)3-d30	56689-47-5	OTHER_PFAS			0.10474	0.89526	inact.	reliable	0.260327	0.739673	inact.	reliable	Others	Others	Inactive	reliable				Inactive	Inactive	C(=C(C(C([2H])([2H])[2H])(C([2H])([2H])[2H])C([2H])([2H])[2H])O)([2H])C(=O)C(C(C(F)(F)F)(F)F)(F)F	7	4
DTXSID00159527	[Si+4].[O-]CCN(CC[O-])CC[O-].FC(F)C(F)(F)C(F)(F)C(F)(F)C(F)(F)C(F)(F)C[CH-]I	Silicon, (3,3,4,4,5,5,6,6,7,7,8,8-dodecafluoro-1-iodooctyl)((2,2'2,''-nitrilotris(ethanolato))(3-)-N,O,O',O'')-, (TB-5-23)-	135798-16-2	OTHER_PFAS			0.10474	0.89526	inact.	reliable	0.260327	0.739673	inact.	reliable	Other aliphatics	FTI	Inactive	reliable				Inactive	Inactive	ICCC(C(C(C(C(C(F)F)(F)F)(F)F)(F)F)(F)F)(F)F	3	0
DTXSID00180876	[Na+].CCN(CCOS([O-])(=O)=O)S(=O)(=O)C(F)(F)C(F)(F)C(F)(F)C(F)(F)C(F)(F)C(F)(F)C(F)(F)C(F)(F)F	Sodium 1-(ethyl-(2-sulfonatooxyethyl)sulfamoyl)-1,1,2,2,3,3,4,4,5,5,6,6,7,7,8,8,8-heptadecafluoro-octane	2624-80-8	OTHER_PFAS			0.10474	0.89526	inact.	reliable	0.260327	0.739673	inact.	reliable	Other aliphatics	PASF-based substances	Inactive	reliable				Inactive	Inactive	CCN(S(=O)(=O)C(C(C(C(C(C(C(C(F)(F)F)(F)F)(F)F)(F)F)(F)F)(F)F)(F)F)(F)F)CCOS(=O)(=O)O	0	7
DTXSID00239570	[K+].[O-]S(=O)(=O)C(F)(F)C(F)(C(F)(F)F)C(F)(F)F	Potassium 1,1,2,3,3,3-hexafluoro-2-(trifluoromethyl)propanesulphonate	93762-10-8	OTHER_PFAS			0.10474	0.89526	inact.	reliable	0.260327	0.739673	inact.	reliable	PFAAs	PFSAs	Inactive	reliable				Inactive	Inactive	FC(C(C(S(=O)(=O)O)(F)F)(C(F)(F)F)F)(F)F	0	2
DTXSID00395302	FC(F)(F)C(F)(F)C(F)(F)C(F)(F)C(F)(F)C(F)(F)C(F)(F)C(F)(F)c1ccc(cc1)P(c1ccc(cc1)C(F)(F)C(F)(F)C(F)(F)C(F)(F)C(F)(F)C(F)(F)C(F)(F)C(F)(F)F)c1ccc(cc1)C(F)(F)C(F)(F)C(F)(F)C(F)(F)C(F)(F)C(F)(F)C(F)(F)C(F)(F)F	Tris[4-(heptadecafluorooctyl)phenyl]phosphine	284472-92-0	OTHER_PFAS			0.10474	0.89526	inact.	reliable	0.260327	0.739673	inact.	reliable	Side-chain aromatics	Others	Inactive	reliable				Inactive	Inactive	FC(C(C(C(C(C(C(C(F)(F)F)(F)F)(F)F)(F)F)(F)F)(F)F)(F)F)(c1ccc(cc1)P(c1ccc(cc1)C(C(C(C(C(C(C(C(F)(F)F)(F)F)(F)F)(F)F)(F)F)(F)F)(F)F)(F)F)c1ccc(cc1)C(C(C(C(C(C(C(C(F)(F)F)(F)F)(F)F)(F)F)(F)F)(F)F)(F)F)(F)F)F	1	6
DTXSID00663114	FC(F)(F)C(F)(F)C(F)(F)C(F)(F)C(F)(F)C(F)(F)C(F)(F)C(F)(F)C(F)(F)C(=O)OC(=O)C(F)(F)C(F)(F)C(F)(F)C(F)(F)C(F)(F)C(F)(F)C(F)(F)C(F)(F)C(F)(F)F	Perfluorodecanoic anhydride	942199-24-8	OTHER_PFAS			0.10474	0.89526	inact.	reliable	0.260327	0.739673	inact.	reliable	Other aliphatics	PACF-based substances	Inactive	reliable				Inactive	Inactive	O=C(C(C(C(C(C(C(C(C(C(F)(F)F)(F)F)(F)F)(F)F)(F)F)(F)F)(F)F)(F)F)(F)F)OC(=O)C(C(C(C(C(C(C(C(C(F)(F)F)(F)F)(F)F)(F)F)(F)F)(F)F)(F)F)(F)F)(F)F	3	8
DTXSID00784373	FC(F)(F)C(F)(F)C(F)(F)C(F)(F)C(F)(F)C(F)(F)C(F)(F)C(F)(F)N=NC(F)(F)C(F)(F)C(F)(F)C(F)(F)C(F)(F)C(F)(F)C(F)(F)C(F)(F)F	Bis(heptadecafluorooctyl)diazene	3829-39-8	OTHER_PFAS			0.10474	0.89526	inact.	reliable	0.335572	0.664428	inact.	reliable	Other aliphatics	Others	Inactive	reliable				Inactive	Inactive	FC(C(C(C(C(C(C(C(F)(F)F)(F)F)(F)F)(F)F)(F)F)(F)F)(F)F)(N=NC(C(C(C(C(C(C(C(F)(F)F)(F)F)(F)F)(F)F)(F)F)(F)F)(F)F)(F)F)F	3	8
DTXSID00880607	[Na+].[H]N(CC1=CC=CC=C1S([O-])(=O)=O)S(=O)(=O)C(F)(F)C(F)(F)C(F)(F)C(F)(F)F	Sodium 2-((nonafluorobutylsulfonylamino)methyl)benzenesulfonate	68299-19-4	OTHER_PFAS			0.10474	0.89526	inact.	reliable	0.260327	0.739673	inact.	reliable	Side-chain aromatics	PASF-based substances	Inactive	reliable				Inactive	Inactive	O=S(=O)(C(C(C(C(F)(F)F)(F)F)(F)F)(F)F)NCc1ccccc1S(=O)(=O)O	9	0
DTXSID00880960	CC1CN1C(=O)Nc1c(C)ccc(NC(=O)OC(CSCCC(F)(F)C(F)(F)C(F)(F)C(F)(F)C(F)(F)C(F)(F)C(F)(F)C(F)(F)C(F)(C(F)(F)F)C(F)(F)F)CSCCC(F)(F)C(F)(F)C(F)(F)C(F)(F)C(F)(F)C(F)(F)C(F)(F)C(F)(F)C(F)(C(F)(F)F)C(F)(F)F)c1	2-Methyl-N-(2-methyl-5-(((1,3-bis((perfluoro-9-methyldecyl)ethylthio)-2-propoxy)carbonyl)amino)phenyl)-1-aziridinecarboxamide	72779-04-5	OTHER_PFAS			0.10474	0.89526	inact.	reliable	0.664319	0.335681	act.	reliable	Side-chain aromatics	Others	Inactive	reliable				Inactive	Inactive	O=C(Nc1ccc(c(c1)NC(=O)N1CC1C)C)OC(CSCCC(C(C(C(C(C(C(C(C(C(F)(F)F)(C(F)(F)F)F)(F)F)(F)F)(F)F)(F)F)(F)F)(F)F)(F)F)(F)F)CSCCC(C(C(C(C(C(C(C(C(C(F)(F)F)(C(F)(F)F)F)(F)F)(F)F)(F)F)(F)F)(F)F)(F)F)(F)F)(F)F	9	4
DTXSID00880965	CCCCCCCCCCCCCCCCCCNC(=O)c1ccc(Cc2ccc(cc2)C(=O)NCCN(CCC)S(=O)(=O)C(F)(F)C(F)(F)C(F)(F)C(F)(F)C(F)(F)C(F)(F)C(F)(F)C(F)(F)F)cc1	4-(4-(2-((Perfluorooctylsulfonyl)propylamino)ethylaminocarbonyl)phenylmethyl)-N-octadecylbenzamide	73019-19-9	OTHER_PFAS			0.10474	0.89526	inact.	reliable	0.527347	0.472653	inact.	reliable	Side-chain aromatics	PASF-based substances	Inactive	reliable				Inactive	Inactive	CCCCCCCCCCCCCCCCCCNC(=O)c1ccc(cc1)Cc1ccc(cc1)C(=O)NCCN(S(=O)(=O)C(C(C(C(C(C(C(C(F)(F)F)(F)F)(F)F)(F)F)(F)F)(F)F)(F)F)(F)F)CCC	0	7
DTXSID00881018	CC(COCC(C)OCC(O)CC(F)(F)C(F)(F)C(F)(F)C(F)(F)C(F)(F)C(F)(F)C(F)(F)C(F)(F)C(F)(F)C(F)(F)F)OCC(O)CC(F)(F)C(F)(F)C(F)(F)C(F)(F)C(F)(F)C(F)(F)C(F)(F)C(F)(F)C(F)(F)C(F)(F)F	1,1'-[Oxybis[(1-methyl-2,1-ethanediyl)oxy]]bis[3-(perfluorodecyl)propan-2-ol]	93776-01-3	OTHER_PFAS			0.10474	0.89526	inact.	reliable	0.260327	0.739673	inact.	reliable	Other aliphatics	Ether based substances	Inactive	reliable				Inactive	Inactive	CC(COCC(OCC(CC(C(C(C(C(C(C(C(C(C(F)(F)F)(F)F)(F)F)(F)F)(F)F)(F)F)(F)F)(F)F)(F)F)(F)F)O)C)OCC(CC(C(C(C(C(C(C(C(C(C(F)(F)F)(F)F)(F)F)(F)F)(F)F)(F)F)(F)F)(F)F)(F)F)(F)F)O	8	7
DTXSID00895534	FC(F)(F)C(F)(F)C(F)(F)C(F)(F)C(F)(F)C(F)(F)C(F)(F)C(F)(F)C(F)(F)C(F)(F)C(F)(F)C(F)(F)CCCCCCCCCCC(F)(F)C(F)(F)C(F)(F)C(F)(F)C(F)(F)C(F)(F)C(F)(F)C(F)(F)C(F)(F)C(F)(F)C(F)(F)C(F)(F)F	1,1,1,2,2,3,3,4,4,5,5,6,6,7,7,8,8,9,9,10,10,11,11,12,12,23,23,24,24,25,25,26,26,27,27,28,28,29,29,30,30,31,31,32,32,33,33,34,34,34-Pentacontafluorotetratriacontane	100550-10-5	OTHER_PFAS			0.10474	0.89526	inact.	reliable	0.260327	0.739673	inact.	reliable	Fluorotelomer PFAA precursors	SFAs	Inactive	reliable				Inactive	Inactive	FC(C(C(C(C(C(C(C(C(C(C(C(F)(F)F)(F)F)(F)F)(F)F)(F)F)(F)F)(F)F)(F)F)(F)F)(F)F)(F)F)(CCCCCCCCCCC(C(C(C(C(C(C(C(C(C(C(C(F)(F)F)(F)F)(F)F)(F)F)(F)F)(F)F)(F)F)(F)F)(F)F)(F)F)(F)F)(F)F)F	2	2
DTXSID00895453	CCCCCCCCCCCCCCCCCCCCC(F)(F)C(F)(F)C(F)(F)C(F)(F)C(F)(F)C(F)(F)C(F)(F)C(F)(F)C(F)(F)C(F)(F)C(F)(F)C(F)(F)F	1,1,1,2,2,3,3,4,4,5,5,6,6,7,7,8,8,9,9,10,10,11,11,12,12-Pentacosafluorodotriacontane	89109-72-8	OTHER_PFAS			0.10474	0.89526	inact.	reliable	0.260327	0.739673	inact.	reliable	Fluorotelomer PFAA precursors	SFAs	Inactive	reliable				Inactive	Inactive	CCCCCCCCCCCCCCCCCCCCC(C(C(C(C(C(C(C(C(C(C(C(F)(F)F)(F)F)(F)F)(F)F)(F)F)(F)F)(F)F)(F)F)(F)F)(F)F)(F)F)(F)F	2	2
DTXSID00895433	CCCCCCCCCCCCCCCCC(F)(F)C(F)(F)C(F)(F)C(F)(F)C(F)(F)C(F)(F)C(F)(F)C(F)(F)C(F)(F)C(F)(F)C(F)(F)C(F)(F)F	1,1,1,2,2,3,3,4,4,5,5,6,6,7,7,8,8,9,9,10,10,11,11,12,12-Pentacosafluorooctacosane	93454-74-1	OTHER_PFAS			0.10474	0.89526	inact.	reliable	0.260327	0.739673	inact.	reliable	Fluorotelomer PFAA precursors	SFAs	Inactive	reliable				Inactive	Inactive	CCCCCCCCCCCCCCCCC(C(C(C(C(C(C(C(C(C(C(C(F)(F)F)(F)F)(F)F)(F)F)(F)F)(F)F)(F)F)(F)F)(F)F)(F)F)(F)F)(F)F	2	2
DTXSID00895357	CCCCCCCCCCCCCCC(F)(F)C(F)(F)C(F)(F)C(F)(F)C(F)(F)C(F)(F)C(F)(F)C(F)(F)C(F)(F)C(F)(F)F	1,1,1,2,2,3,3,4,4,5,5,6,6,7,7,8,8,9,9,10,10-Henicosafluorotetracosane	200817-56-7	OTHER_PFAS			0.10474	0.89526	inact.	reliable	0.260327	0.739673	inact.	reliable	Fluorotelomer PFAA precursors	SFAs	Inactive	reliable				Inactive	Inactive	CCCCCCCCCCCCCCC(C(C(C(C(C(C(C(C(C(F)(F)F)(F)F)(F)F)(F)F)(F)F)(F)F)(F)F)(F)F)(F)F)(F)F	2	2
DTXSID00893378	OC1=CC=C(C=C1)C1=CC=C(OC(=O)C(F)(C(F)(F)F)C(F)(F)N2C(F)(F)C(F)(F)OC(F)(F)C2(F)F)C=C1	4'-Hydroxy[1,1'-biphenyl]-4-yl 2-[perfluoro-4-morpholinylmethyl]-perfluoropropanoate	304658-31-9	OTHER_PFAS			0.978545	0.0214552	act.	reliable	0.985039	0.0149606	act.	Unreliable	Side-chain aromatics	Others	Inactive	reliable				Inactive	Inactive	Oc1ccc(cc1)c1ccc(cc1)OC(=O)C(C(N1C(F)(F)C(F)(F)OC(C1(F)F)(F)F)(F)F)(C(F)(F)F)F	2	9
DTXSID00893358	C[N+](C)(C)CCCNS(=O)(=O)c1ccc(OC(=C(C(F)(C(F)(F)F)C(F)(F)F)C(F)(C(F)(F)F)C(F)(F)F)C(F)(F)F)cc1	3-(((4-((1,1,1,4,5,5,5-Heptafluoro-3-(1,1,1,2,3,3,3-heptafluoro-2-propanyl)-4-(trifluoromethyl)-2-penten-2-yl)oxy)phenyl)sulfonyl)amino)-N,N,N-trimethyl-1-propanaminium iodide	158658-62-9	OTHER_PFAS			0.10474	0.89526	inact.	reliable	0.260327	0.739673	inact.	reliable	Side-chain aromatics	Others	Inactive	reliable				Inactive	Inactive	FC(C(=C(C(C(F)(F)F)(C(F)(F)F)F)C(C(F)(F)F)(C(F)(F)F)F)Oc1ccc(cc1)S(=O)(=O)NCCC[N+](C)(C)C)(F)F	4	4
DTXSID00896127	FC(F)(F)C(F)(F)C(F)(F)C(F)(F)C(F)(F)C(F)(F)C(F)(F)C(F)(F)CCCCCCCCCCCOc1ccc(cc1)c1ccc(cc1)C#N	4'-[(12,12,13,13,14,14,15,15,16,16,17,17,18,18,19,19,19-Heptadecafluorononadecyl)oxy][1,1'-biphenyl]-4-carbonitrile	117750-26-2	OTHER_PFAS			0.10474	0.89526	inact.	reliable	0.329426	0.670574	inact.	reliable	Side-chain aromatics	Others	Inactive	reliable				Inactive	Inactive	N#Cc1ccc(cc1)c1ccc(cc1)OCCCCCCCCCCCC(C(C(C(C(C(C(C(F)(F)F)(F)F)(F)F)(F)F)(F)F)(F)F)(F)F)(F)F	2	2
DTXSID00893318	OC(C[N+](CCC[N-]S(=O)(=O)C(F)(F)C(F)(F)C(F)(F)C(F)(F)C(F)(F)C(F)(F)C(F)(F)C(F)(F)F)(CC(O)CS(=O)(=O)[O-])CC(=O)O)CS(=O)(=O)[O-]	N-(Carboxymethyl)-N-[3-[[(perfluorooctyl)sulfonyl]amino]propyl]-N,N-bis(2-hydroxy-3-sulfopropyl)ammonium chloride, trisodium	109669-84-3	OTHER_PFAS			0.10474	0.89526	inact.	reliable	0.260327	0.739673	inact.	reliable	Other aliphatics	PASF-based substances	Inactive	reliable				Inactive	Inactive	OC(C[N+](CC(=O)O)(CC(CS(=O)(=O)O)O)CCCNS(=O)(=O)C(C(C(C(C(C(C(C(F)(F)F)(F)F)(F)F)(F)F)(F)F)(F)F)(F)F)(F)F)CS(=O)(=O)[O-]	5	0
DTXSID00883911	CCCCC(Oc1c(cc(cc1)C(C)(C)CC)C(C)(C)CC)C(=O)Nc1ccc(NC(=O)C(F)(F)C(F)(F)C(F)(F)F)c(O)c1	2-[2,4-Bis(1,1-dimethylpropyl)phenoxy]-N-[4-[(2,2,3,3,4,4,4-heptafluoro-1-oxobutyl)amino]-3-hydroxyphenyl]-Hexanamide	2923-93-5	OTHER_PFAS			0.0748674	0.925133	inact.	reliable	0.483945	0.516055	inact.	Unreliable	Side-chain aromatics	Others	Inactive	reliable				Inactive	Inactive	CCCCC(C(=O)Nc1ccc(c(c1)O)NC(=O)C(C(C(F)(F)F)(F)F)(F)F)Oc1ccc(cc1C(CC)(C)C)C(CC)(C)C	2	1
DTXSID00881391	CCCCCCCCCCCCCCCCCCCCCC(F)(F)C(F)(F)C(F)(F)C(F)(F)C(F)(F)C(F)(F)C(F)(F)F	1-Henicosanylperfluoroheptane	1980063-68-0	OTHER_PFAS			0.10474	0.89526	inact.	reliable	0.260327	0.739673	inact.	reliable	Fluorotelomer PFAA precursors	SFAs	Inactive	reliable				Inactive	Inactive	CCCCCCCCCCCCCCCCCCCCCC(C(C(C(C(C(C(F)(F)F)(F)F)(F)F)(F)F)(F)F)(F)F)(F)F	2	2
DTXSID00881376	CCCCCCCCCCCCCCCCCCCCC(F)(F)C(F)(F)C(F)(F)C(F)(F)C(F)(F)C(F)(F)C(F)(F)C(F)(F)F	1-(Perfluorooctyl)eicosane	137338-39-7	OTHER_PFAS			0.10474	0.89526	inact.	reliable	0.260327	0.739673	inact.	reliable	Fluorotelomer PFAA precursors	SFAs	Inactive	reliable				Inactive	Inactive	CCCCCCCCCCCCCCCCCCCCC(C(C(C(C(C(C(C(F)(F)F)(F)F)(F)F)(F)F)(F)F)(F)F)(F)F)(F)F	2	2
DTXSID00881331	[OH-].[Na+].C[N+](C)(CCO)CCCN(CC(O)CS([O-])(=O)=O)S(=O)(=O)C(F)(F)C(F)(F)C(F)(F)C(F)(F)C(F)(F)C(F)(F)C(F)(F)C(F)(F)F	3-((Perfluorooctylsulfonyl)-2-hydroxy-3-sulfopropylamino)-N-(2-hydroxyethyl)-N,N-dimethyl-1-propanaminium monosodium hydroxide	94133-91-2	OTHER_PFAS			0.10474	0.89526	inact.	reliable	0.260327	0.739673	inact.	reliable	Other aliphatics	PASF-based substances	Inactive	reliable				Inactive	Inactive	OCC[N+](CCCN(S(=O)(=O)C(C(C(C(C(C(C(C(F)(F)F)(F)F)(F)F)(F)F)(F)F)(F)F)(F)F)(F)F)CC(CS(=O)(=O)[O-])O)(C)C	0	7
DTXSID00881114	OP(=O)(OCCC(F)(F)C(F)(F)C(F)(F)C(F)(F)C(F)(F)C(F)(F)C(F)(F)C(F)(F)C(F)(C(F)(F)F)C(F)(F)F)OCCC(F)(F)C(F)(F)C(F)(F)C(F)(F)C(F)(F)C(F)(F)C(F)(F)C(F)(F)C(F)(C(F)(F)F)C(F)(F)F	Bis((perfluoro-9-methyldecyl)ethyl) phosphate	93857-55-7	OTHER_PFAS			0.10474	0.89526	inact.	reliable	0.260327	0.739673	inact.	reliable	Fluorotelomer PFAA precursors	n:2 Polyfluoroalkyl phosphoric acid esters, diester	Inactive	reliable				Inactive	Inactive	FC(C(C(C(C(C(C(C(C(C(F)(F)F)(C(F)(F)F)F)(F)F)(F)F)(F)F)(F)F)(F)F)(F)F)(F)F)(CCOP(=O)(OCCC(C(C(C(C(C(C(C(C(C(F)(F)F)(C(F)(F)F)F)(F)F)(F)F)(F)F)(F)F)(F)F)(F)F)(F)F)(F)F)O)F	7	5
DTXSID00881058	OP(=O)(OCCC(F)(F)C(F)(F)C(F)(F)C(F)(F)C(F)(F)C(F)(F)C(F)(F)C(F)(F)C(F)(F)C(F)(F)C(F)(F)C(F)(F)C(F)(C(F)(F)F)C(F)(F)F)OCCC(F)(F)C(F)(F)C(F)(F)C(F)(F)C(F)(F)C(F)(F)C(F)(F)C(F)(F)C(F)(F)C(F)(F)C(F)(F)C(F)(F)C(F)(C(F)(F)F)C(F)(F)F	Bis((perfluoro-13-methyltetradecyl)ethyl) hydrogen phosphate	93776-29-5	OTHER_PFAS			0.10474	0.89526	inact.	reliable	0.260327	0.739673	inact.	reliable	Fluorotelomer PFAA precursors	n:2 Polyfluoroalkyl phosphoric acid esters, diester	Inactive	reliable				Inactive	Inactive	FC(C(C(C(C(C(C(C(C(C(C(C(C(C(F)(F)F)(C(F)(F)F)F)(F)F)(F)F)(F)F)(F)F)(F)F)(F)F)(F)F)(F)F)(F)F)(F)F)(F)F)(CCOP(=O)(OCCC(C(C(C(C(C(C(C(C(C(C(C(C(C(F)(F)F)(C(F)(F)F)F)(F)F)(F)F)(F)F)(F)F)(F)F)(F)F)(F)F)(F)F)(F)F)(F)F)(F)F)(F)F)O)F	7	5
DTXSID00893297	[Na+].CN(CC([O-])=O)S(=O)(=O)C1=CC=C(OC(F)=C(F)C(F)(F)C(F)(F)C(F)(F)C(F)(F)C(F)(F)C(F)(F)C(F)(F)F)C=C1	N-[[4-[(Heptadecafluorononenyl)oxy]phenyl]sulfonyl]-N-methylglycine sodium salt	85228-95-1	OTHER_PFAS			0.10474	0.89526	inact.	reliable	0.509014	0.490986	inact.	reliable	Side-chain aromatics	Others	Inactive	reliable				Inactive	Inactive	CN(S(=O)(=O)c1ccc(cc1)OC(=C(C(C(C(C(C(C(C(F)(F)F)(F)F)(F)F)(F)F)(F)F)(F)F)(F)F)F)F)CC(=O)O	8	8
DTXSID10894957	FCC(F)(F)C(F)(F)C(F)(F)F	1,1,1,2,2,3,3,4-octafluorobutane	662-35-1	OTHER_PFAS	-6.092	-16.1753	0.10474	0.89526	inact.	reliable	0.260327	0.739673	inact.	reliable	Other aliphatics	Others	Inactive	reliable	-43.1527	-67.9241	-55.5384	Inactive	Inactive	FCC(C(C(F)(F)F)(F)F)(F)F	3	4
DTXSID00195026	NCC(F)(F)C(F)(F)F	1H,1H-Perfluoropropylamine	422-03-7	OTHER_PFAS	-6.078	-16.2913	0.10474	0.89526	inact.	reliable	0.260327	0.739673	inact.	reliable	Other aliphatics	Others	Inactive	reliable	-43.2834	-67.6941	-55.4887	Inactive	Inactive	NCC(C(F)(F)F)(F)F	3	4
DTXSID10187139	OC(=O)C(F)(C(F)(F)F)C(F)(F)F	Perfluoroisobutyric acid	335-10-4	OTHER_PFAS	-5.397	-19.5479	0.10474	0.89526	inact.	reliable	0.260327	0.739673	inact.	reliable	PFAAs	PFCAs	Inactive	reliable	-49.6381	-61.2362	-55.4371	Inactive	Inactive	OC(=O)C(C(F)(F)F)(C(F)(F)F)F	0	2
DTXSID70705873	FC=C(F)C(F)(F)C(F)(F)C(F)(F)F	1,2,3,3,4,4,5,5,5-Nonafluoropent-1-ene	75180-13-1	OTHER_PFAS	-6.707	-18.5111	0.10474	0.89526	inact.	reliable	0.260327	0.739673	inact.	reliable	Other aliphatics	Others	Inactive	reliable	-37.4139	-63.2922	-50.353	Inactive	Inactive	FC=C(C(C(C(F)(F)F)(F)F)(F)F)F	3	4
DTXSID50474570	CCC(F)(F)C(F)(F)C(F)(F)F	1,1,1,2,2,3,3-Heptafluoropentane	30423-63-3	OTHER_PFAS	-6.65	-18.7305	0.10474	0.89526	inact.	reliable	0.260327	0.739673	inact.	reliable	Fluorotelomer PFAA precursors	SFAs	Inactive	reliable	-37.9458	-62.8571	-50.4014	Inactive	Inactive	CCC(C(C(F)(F)F)(F)F)(F)F	3	4
DTXSID10191317	FC(=O)C(F)(F)C(F)(F)C(F)(F)C(F)(F)C(F)=O	Octafluoroadipoyl difluoride	37881-62-2	OTHER_PFAS	-6.19	-20.8831	0.10474	0.89526	inact.	reliable	0.260327	0.739673	inact.	reliable	Other aliphatics	Others	Inactive	reliable	-42.2382	-58.5885	-50.4133	Inactive	Inactive	FC(=O)C(C(C(C(C(=O)F)(F)F)(F)F)(F)F)(F)F	0	2
DTXSID10191039	FC1(F)C(F)(F)C(F)(F)C(F)(F)C1(F)F	Decafluorocyclopentane	376-77-2	OTHER_PFAS	-6.946	-17.3224	0.10474	0.89526	inact.	reliable	0.260327	0.739673	inact.	Unreliable	Non-PFAA perfluoroalkyls, cyclic	PFAs, cyclic	Inactive	reliable	-35.1836	-65.6494	-50.4165	Inactive	Inactive	FC1(F)C(F)(F)C(C(C1(F)F)(F)F)(F)F	8	0
DTXSID60548635	FC(F)(Cl)C(F)(F)C(F)(F)C(Cl)=O	4-Chloro-2,2,3,3,4,4-hexafluorobutanoyl chloride	111835-69-9	OTHER_PFAS	-6.069	-21.4473	0.10474	0.89526	inact.	reliable	0.260327	0.739673	inact.	reliable	Other aliphatics	Others	Inactive	reliable	-43.3673	-57.4696	-50.4185	Inactive	Inactive	ClC(=O)C(C(C(Cl)(F)F)(F)F)(F)F	0	2
DTXSID80379261	FC(F)(F)C(F)(F)C(F)(F)C(Br)=O	heptafluorobutanoyl bromide	375-13-3	OTHER_PFAS	-6.291	-20.2419	0.10474	0.89526	inact.	reliable	0.260327	0.739673	inact.	reliable	Other aliphatics	Others	Inactive	reliable	-41.2958	-59.86	-50.5779	Inactive	Inactive	BrC(=O)C(C(C(F)(F)F)(F)F)(F)F	7	4
DTXSID60710810	COC(=O)C(F)(F)C(F)(F)C(F)(F)C(F)=O	Methyl 2,2,3,3,4,4,5-heptafluoro-5-oxopentanoate	38093-90-2	OTHER_PFAS	-5.63	-23.343	0.10474	0.89526	inact.	reliable	0.260327	0.739673	inact.	reliable	Other aliphatics	PACF-based substances	Inactive	reliable	-47.4639	-53.7104	-50.5871	Inactive	Inactive	COC(=O)C(C(C(C(=O)F)(F)F)(F)F)(F)F	0	2
DTXSID30379711	FC(F)(F)OC(F)(F)C(F)(F)OC(F)(F)C(Cl)=O	2,2-difluoro-2-[1,1,2,2-tetrafluoro-2-(trifluoromethoxy)ethoxy]acetyl Chloride	261503-81-5	OTHER_PFAS	-4.419	-29.0299	0.10474	0.89526	inact.	reliable	0.260327	0.739673	inact.	reliable	Other aliphatics	Ether based substances	Inactive	reliable	-58.7643	-42.4332	-50.5987	Inactive	Inactive	ClC(=O)C(OC(C(OC(F)(F)F)(F)F)(F)F)(F)F	0	2
DTXSID80382139	CC(=O)CC(F)(F)C(F)(F)C(F)(F)F	3-(Perfluoropropyl)-2-propanone	136909-72-3	OTHER_PFAS	-6.124	-20.9552	0.10474	0.89526	inact.	reliable	0.260327	0.739673	inact.	reliable	Other aliphatics	Others	Inactive	reliable	-42.8541	-58.4455	-50.6498	Inactive	Inactive	CC(=O)CC(C(C(F)(F)F)(F)F)(F)F	7	4
DTXSID8068250	FC(F)(F)C(F)(F)CCI	2:2 Fluorotelomer iodide	40723-80-6	OTHER_PFAS	-6.423	-19.3943	0.10474	0.89526	inact.	reliable	0.260327	0.739673	inact.	reliable	Fluorotelomer PFAA precursors	n:2 FTIs	Inactive	reliable	-40.064	-61.5408	-50.8024	Inactive	Inactive	ICCC(C(F)(F)F)(F)F	3	4
DTXSID20380674	FC(F)(F)C(F)(C=C)C(F)(F)F	2-Vinylperfluoropropane	88562-41-8	OTHER_PFAS	-6.752	-17.8351	0.10474	0.89526	inact.	reliable	0.260327	0.739673	inact.	reliable	Fluorotelomer PFAA precursors	n:2 FTOs	Inactive	reliable	-36.994	-64.6327	-50.8133	Inactive	Inactive	C=CC(C(F)(F)F)(C(F)(F)F)F	0	2
DTXSID80579921	OC(=O)C(F)C(F)(F)C(F)(F)C(F)F	2,3,3,4,4,5,5-Heptafluoropentanoic acid	143467-04-3	OTHER_PFAS	-5.866	-21.8757	0.10474	0.89526	inact.	reliable	0.335572	0.664428	inact.	reliable	Other aliphatics	PACF-based substances	Inactive	reliable	-45.2616	-56.6201	-50.9409	Inactive	Inactive	OC(=O)C(C(C(C(F)F)(F)F)(F)F)F	3	0
DTXSID2075217	FC1(F)C(F)(F)C(Cl)(Cl)C1(F)F	Cyclobutane, dichlorohexafluoro-	27154-45-6	OTHER_PFAS	-6.619	-18.325	0.10474	0.89526	inact.	reliable	0.260327	0.739673	inact.	Unreliable	Other aliphatics, cyclic	Others, cyclic	Inactive	reliable	-38.235	-63.6612	-50.9481	Inactive	Inactive	FC1(F)C(F)(F)C(C1(Cl)Cl)(F)F	8	0
DTXSID20895591	CNC(=O)C(F)(F)C(F)(F)C(F)(F)F	2,2,3,3,4,4,4-Heptafluoro-N-methylbutanamide	4314-42-5	OTHER_PFAS	-6.1	-20.7121	0.10474	0.89526	inact.	reliable	0.260327	0.739673	inact.	reliable	Other aliphatics	Amide based substances	Inactive	reliable	-43.0781	-58.9276	-51.0028	Inactive	Inactive	CNC(=O)C(C(C(F)(F)F)(F)F)(F)F	7	8
DTXSID90382140	FC(F)(F)C(F)(F)C(F)(F)CC=O	3,3,4,4,5,5,5-heptafluoropentanal	126015-32-5	OTHER_PFAS	-6.28	-19.8458	0.10474	0.89526	inact.	reliable	0.335572	0.664428	inact.	reliable	Fluorotelomer PFAA precursors	n:2 Fluorotelomer aldehydes	Inactive	reliable	-41.3984	-60.6454	-51.0219	Inactive	Inactive	O=CCC(C(C(F)(F)F)(F)F)(F)F	3	4
DTXSID50296259	NCC(O)C(F)(F)C(F)(F)C(F)(F)F	1-Amino-3,3,4,4,5,5,5-heptafluoro-2-pentanol	336-53-8	OTHER_PFAS	-8.155	-10.9881	0.10474	0.89526	inact.	Unreliable	0.260327	0.739673	inact.	reliable	Other aliphatics	Others	Inactive	reliable	-23.9019	-78.2104	-51.0562	Inactive	Inactive	NCC(C(C(C(F)(F)F)(F)F)(F)F)O	7	4
DTXSID9059884	FC(F)(F)C(F)(F)COC(=O)C=C	1H,1H-Perfluoropropyl acrylate	356-86-5	OTHER_PFAS	-5.254	-24.6173	0.505043	0.494957	inact.	reliable	0.260327	0.739673	inact.	reliable	Other aliphatics	Ether based substances	Inactive	reliable	-50.9725	-51.1835	-51.078	Inactive	Inactive	C=CC(=O)OCC(C(F)(F)F)(F)F	7	4
DTXSID10880956	CCOP(CC)OCC.FC(F)(F)C(F)(I)C(F)(F)F	Phosphonous acid, ethyl-, diethyl ester, compd. with 1,1,1,2,3,3,3-heptafluoro-2-iodopropane (1:1)	72220-43-0	OTHER_PFAS	-6.187	-19.4042	0.10474	0.89526	inact.	reliable	0.260327	0.739673	inact.	reliable	Perfluoro PFAA precursors	PFAIs	Inactive	reliable	-42.2662	-61.5211	-51.8937	Inactive	Inactive	CCP(OCC)OCC	0	2
DTXSID80896726	FC(F)(F)C(F)(F)C(F)(F)C(F)(F)C(F)(F)C(F)(F)C(F)(F)C(=O)NCCCNC(=O)C(F)(F)C(F)(F)C(F)(F)C(F)(F)C(F)(F)C(F)(F)C(F)(F)F	N,N'-(Propane-1,3-diyl)bis(2,2,3,3,4,4,5,5,6,6,7,7,8,8,8-pentadecafluorooctanamide)	29680-98-6	OTHER_PFAS	-0.421	-46.6234	0.10474	0.89526	inact.	reliable	0.260327	0.739673	inact.	reliable	Other aliphatics	Polyfluorinated amidesÂ	Inactive	reliable	-96.0715	-7.54502	-51.8082	Inactive	Inactive	O=C(C(C(C(C(C(C(C(F)(F)F)(F)F)(F)F)(F)F)(F)F)(F)F)(F)F)NCCCNC(=O)C(C(C(C(C(C(C(F)(F)F)(F)F)(F)F)(F)F)(F)F)(F)F)(F)F	6	9
DTXSID8073475	FC(F)(I)C(F)(F)C=C	3,3,4,4-Tetrafluoro-4-iodo-1-butene	33831-83-3	OTHER_PFAS	-6.227	-19.3459	0.10474	0.89526	inact.	reliable	0.260327	0.739673	inact.	reliable	Other aliphatics	Others	Inactive	reliable	-41.893	-61.6368	-51.7649	Inactive	Inactive	C=CC(C(I)(F)F)(F)F	0	2
DTXSID00379546	COC(=O)C(F)(F)C(F)(F)C(F)F	Methyl 4H-perfluorobutanoate	356-32-1	OTHER_PFAS	-5.782	-21.529	0.10474	0.89526	inact.	reliable	0.260327	0.739673	inact.	reliable	Other aliphatics	PACF-based substances	Inactive	reliable	-46.0455	-57.3076	-51.6766	Inactive	Inactive	COC(=O)C(C(C(F)F)(F)F)(F)F	0	2
DTXSID4073120	COC(F)(F)C(F)(F)C(F)(F)C(F)(F)F	Perfluorobutyl methyl ether	163702-07-6	COMMERICIAL_IMPORTANT	-5.759	-21.6434	0.10474	0.89526	inact.	reliable	0.260327	0.739673	inact.	reliable	Other aliphatics	Ether based substances	Inactive	reliable	-46.2601	-57.0808	-51.6704	Inactive	Inactive	COC(C(C(C(F)(F)F)(F)F)(F)F)(F)F	3	4
DTXSID90693006	FC(F)(F)C(F)(F)C(F)(F)C(=O)ON=O	2,2,3,3,4,4,4-Heptafluorobutanoyl nitrite	663-25-2	OTHER_PFAS	-5.523	-22.8137	0.10474	0.89526	inact.	reliable	0.260327	0.739673	inact.	reliable	Other aliphatics	PACF-based substances	Inactive	reliable	-48.4623	-54.7601	-51.6112	Inactive	Inactive	O=NOC(=O)C(C(C(F)(F)F)(F)F)(F)F	7	4
DTXSID50380243	FC(F)C(F)(F)COC(=O)C(F)(F)F	2,2,3,3-Tetrafluoropropyl trifluoroacetate	107551-72-4	OTHER_PFAS	-6.058	-21.5806	0.10474	0.89526	inact.	reliable	0.260327	0.739673	inact.	reliable	Other aliphatics	PACF-based substances	Inactive	reliable	-43.47	-57.2053	-50.3376	Inactive	Inactive	FC(C(COC(=O)C(F)(F)F)(F)F)F	7	4
DTXSID00369341	OC(=O)C(O)(C(F)(F)F)C(F)(F)F	2,2-bis(Trifluoromethyl)-2-hydroxyacetic acid	662-22-6	OTHER_PFAS	-6.136	-19.9658	0.10474	0.89526	inact.	reliable	0.260327	0.739673	inact.	reliable	Other aliphatics	Others	Inactive	reliable	-42.7421	-60.4075	-51.5748	Inactive	Inactive	OC(=O)C(C(F)(F)F)(C(F)(F)F)O	0	2
DTXSID20615933	FC(F)=C(F)C(=C(F)F)C(F)(F)F	1,1,2,4,4-Pentafluoro-3-(trifluoromethyl)buta-1,3-diene	384-04-3	OTHER_PFAS	-6.433	-18.6942	0.10474	0.89526	inact.	reliable	0.260327	0.739673	inact.	reliable	Other aliphatics	Others	Inactive	reliable	-39.9707	-62.9291	-51.4499	Inactive	Inactive	FC(=C(C(=C(F)F)C(F)(F)F)F)F	0	2
DTXSID60895217	FC(F)OCC(F)(F)C(F)(F)C(F)(F)F	4-(Difluoromethoxy)-1,1,1,2,2,3,3-heptafluorobutane	50428-19-8	OTHER_PFAS	-5.897	-21.2667	0.10474	0.89526	inact.	reliable	0.260327	0.739673	inact.	reliable	Other aliphatics	Ether based substances	Inactive	reliable	-44.9724	-57.8278	-51.4001	Inactive	Inactive	FC(OCC(C(C(F)(F)F)(F)F)(F)F)F	3	4
DTXSID40895154	FC(F)(F)C(F)(F)C(F)(F)C=C	3,3,4,4,5,5,5-Heptafluoropent-1-ene	355-08-8	OTHER_PFAS	-6.449	-18.6875	0.10474	0.89526	inact.	reliable	0.260327	0.739673	inact.	reliable	Fluorotelomer PFAA precursors	n:2 FTOs	Inactive	reliable	-39.8214	-62.9424	-51.3819	Inactive	Inactive	C=CC(C(C(F)(F)F)(F)F)(F)F	3	4
DTXSID80437198	FC1(F)C(F)(F)C(F)(Cl)C1(F)F	CHLOROHEPTAFLUOROCYCLOBUTANE	377-41-3	OTHER_PFAS	-6.9	-16.7049	0.10474	0.89526	inact.	reliable	0.260327	0.739673	inact.	Unreliable	Other aliphatics, cyclic	Others, cyclic	Inactive	reliable	-35.6129	-66.8739	-51.2434	Inactive	Inactive	FC1(F)C(F)(F)C(C1(F)Cl)(F)F	8	0
DTXSID90216375	FC(F)(Cl)C(F)(F)C(F)(F)Cl	1,3-Dichloro-1,1,2,2,3,3-hexafluoropropane	662-01-1	OTHER_PFAS	-6.581	-18.2324	0.10474	0.89526	inact.	reliable	0.260327	0.739673	inact.	reliable	Other aliphatics	Others	Inactive	reliable	-38.5896	-63.8448	-51.2172	Inactive	Inactive	FC(C(Cl)(F)F)(C(Cl)(F)F)F	0	2
DTXSID1061073	FC(F)(F)C(F)(F)C(F)(F)I	Heptafluoropropyl iodide	754-34-7	COMMERICIAL_IMPORTANT	-6.577	-18.3104	0.10474	0.89526	inact.	reliable	0.260327	0.739673	inact.	reliable	Perfluoro PFAA precursors	PFAIs	Inactive	reliable	-38.627	-63.6902	-51.1586	Inactive	Inactive	FC(C(I)(F)F)(C(F)(F)F)F	3	4
DTXSID50188882	FC(F)(F)C(F)(C(F)(F)F)C(F)(F)F	Perflisobutane	354-92-7	OTHER_PFAS	-6.654	-17.5377	0.10474	0.89526	inact.	reliable	0.260327	0.739673	inact.	reliable	Non-PFAA perfluoroalkyls	PFAs	Inactive	reliable	-37.9084	-65.2224	-51.5654	Inactive	Inactive	FC(C(F)(F)F)(C(F)(F)F)C(F)(F)F	0	2
DTXSID60591585	COCC(F)(F)C(F)(F)C(F)(F)F	Methyl 2H,2H-perfluorobutyl ether	376-98-7	OTHER_PFAS	-6.056	-19.9965	0.10474	0.89526	inact.	reliable	0.260327	0.739673	inact.	reliable	Other aliphatics	Ether based substances	Inactive	reliable	-43.4887	-60.3466	-51.9176	Inactive	Inactive	COCC(C(C(F)(F)F)(F)F)(F)F	3	4
DTXSID00880162	FC(F)(F)C(F)(F)C(=O)C(F)(F)C(F)(F)F	1,1,1,2,2,4,4,5,5,5-Decafluoro-3-pentanone	684-32-2	OTHER_PFAS	-6.545	-19.3151	0.10474	0.89526	inact.	reliable	0.260327	0.739673	inact.	reliable	Non-PFAA perfluoroalkyls	PFAKs	Inactive	reliable	-38.9256	-61.6978	-50.3117	Inactive	Inactive	O=C(C(C(F)(F)F)(F)F)C(C(F)(F)F)(F)F	0	2
DTXSID4075245	FC(F)C(F)(F)C(F)(F)C(F)(F)Cl	Butane, 1-chloro-1,1,2,2,3,3,4,4-octafluoro-	423-31-4	OTHER_PFAS	-6.402	-20.0059	0.10474	0.89526	inact.	reliable	0.260327	0.739673	inact.	reliable	Other aliphatics	Others	Inactive	reliable	-40.26	-60.328	-50.294	Inactive	Inactive	FC(C(C(C(Cl)(F)F)(F)F)(F)F)F	3	0
DTXSID80464207	FC(F)(F)C(F)(F)C(=O)OC(F)(F)C(F)(F)C(F)(F)F	Heptafluoropropyl pentafluoropropanoate	296758-60-6	OTHER_PFAS	-5.542	-25.1079	0.10474	0.89526	inact.	reliable	0.260327	0.739673	inact.	reliable	Other aliphatics	PACF-based substances	Inactive	reliable	-48.285	-50.2106	-49.2478	Inactive	Inactive	O=C(C(C(F)(F)F)(F)F)OC(C(C(F)(F)F)(F)F)(F)F	0	2
DTXSID00624967	FCC(F)(F)C(F)(F)C(F)(F)C(F)(F)F	1,1,1,2,2,3,3,4,4,5-Decafluoropentane	51000-94-3	OTHER_PFAS	-6.721	-19.5271	0.10474	0.89526	inact.	reliable	0.260327	0.739673	inact.	reliable	Other aliphatics	Others	Inactive	reliable	-37.2832	-61.2774	-49.2803	Inactive	Inactive	FCC(C(C(C(F)(F)F)(F)F)(F)F)(F)F	3	4
DTXSID60896300	FC(F)(F)C(F)(CC=O)C(F)(F)F	3,4,4,4-Tetrafluoro-3-(trifluoromethyl)butanal	131118-41-7	OTHER_PFAS	-6.437	-20.8472	0.10474	0.89526	inact.	reliable	0.260327	0.739673	inact.	reliable	Fluorotelomer PFAA precursors	n:2 Fluorotelomer aldehydes	Inactive	reliable	-39.9334	-58.6597	-49.2965	Inactive	Inactive	O=CCC(C(F)(F)F)(C(F)(F)F)F	3	4
DTXSID20861913	FC(F)(F)C(F)(F)C(F)(F)C(F)(F)S(F)(=O)=O	Perfluorobutanesulfonyl fluoride	375-72-4	COMMERICIAL_IMPORTANT	-6.618	-19.9937	0.10474	0.89526	inact.	reliable	0.260327	0.739673	inact.	reliable	Perfluoro PFAA precursors	PASFs	Inactive	reliable	-38.2444	-60.3522	-49.2983	Inactive	Inactive	FC(C(C(S(=O)(=O)F)(F)F)(F)F)(C(F)(F)F)F	9	0
DTXSID70869964	OCCCC(F)(F)C(F)(F)F	3-(Perfluoroethyl)propanol	148043-73-6	OTHER_PFAS	-6.408	-20.9623	0.10474	0.89526	inact.	reliable	0.260327	0.739673	inact.	reliable	Other aliphatics	FTOH	Inactive	reliable	-40.204	-58.4314	-49.3177	Inactive	Inactive	OCCCC(C(F)(F)F)(F)F	3	4
DTXSID10896572	OC(=O)C(C(F)(F)F)(C(F)(F)F)C(C(F)(F)F)(C(F)(F)F)C(F)(F)F	4,4,4-Trifluoro-2,2,3,3-tetrakis(trifluoromethyl)butanoic acid	1882109-62-7	OTHER_PFAS	-4.878	-28.0508	0.10474	0.89526	inact.	reliable	0.260327	0.739673	inact.	reliable	PFAAs	PFCAs	Inactive	reliable	-54.4811	-44.3748	-49.428	Inactive	Inactive	OC(=O)C(C(C(F)(F)F)(C(F)(F)F)C(F)(F)F)(C(F)(F)F)C(F)(F)F	0	2
DTXSID50617268	OC(=O)CC(F)(F)C(F)(F)C(F)(F)F	3,3,4,4,5,5,5-Heptafluoropentanoic acid	679-46-9	OTHER_PFAS	-6.235	-21.541	0.10474	0.89526	inact.	reliable	0.260327	0.739673	inact.	reliable	Fluorotelomer PFAA precursors	n:2 Fluorotelomer carboxylic acids	Inactive	reliable	-41.8183	-57.2838	-49.5511	Inactive	Inactive	OC(=O)CC(C(C(F)(F)F)(F)F)(F)F	7	4
DTXSID2060965	NC(=O)C(F)(F)C(F)(F)C(F)(F)F	Heptafluorobutyramide	662-50-0	OTHER_PFAS	-6.627	-19.6891	0.10474	0.89526	inact.	reliable	0.260327	0.739673	inact.	reliable	Other aliphatics	Amide based substances	Inactive	reliable	-38.1604	-60.9562	-49.5583	Inactive	Inactive	NC(=O)C(C(C(F)(F)F)(F)F)(F)F	7	4
DTXSID90382049	FC(F)(F)C(F)(F)C(F)(F)C#C	3,3,4,4,5,5,5-heptafluoropent-1-yne	80337-25-3	OTHER_PFAS	-6.615	-19.6971	0.10474	0.89526	inact.	reliable	0.260327	0.739673	inact.	reliable	Other aliphatics	Others	Inactive	reliable	-38.2724	-60.9403	-49.6063	Inactive	Inactive	C#CC(C(C(F)(F)F)(F)F)(F)F	3	4
DTXSID00895155	CC(F)(F)C(F)(F)C(F)(F)C(F)(F)F	1,1,1,2,2,3,3,4,4-Nonafluoropentane	158118-01-5	OTHER_PFAS	-6.646	-19.4201	0.10474	0.89526	inact.	reliable	0.260327	0.739673	inact.	reliable	Fluorotelomer PFAA precursors	SFAs	Inactive	reliable	-37.9831	-61.4896	-49.7364	Inactive	Inactive	CC(C(C(C(F)(F)F)(F)F)(F)F)(F)F	3	4
DTXSID5073292	OC(C(F)(F)F)(C(F)(F)F)C(F)(F)F	Nonafluoro-tert-butanol	2378-02-01	OTHER_PFAS	-6.464	-20.2357	0.10474	0.89526	inact.	reliable	0.260327	0.739673	inact.	reliable	Non-PFAA perfluoroalkyls	PFACs	Inactive	reliable	-39.6814	-59.8723	-49.7768	Inactive	Inactive	OC(C(F)(F)F)(C(F)(F)F)C(F)(F)F	0	2
DTXSID40772138	O.O.OS(=O)(=O)C(F)(F)C(F)(F)C(F)(F)C(F)(F)S(O)(=O)=O	Octafluorobutane-1,4-disulfonic acid--water (1/2)	144797-51-3	OTHER_PFAS	-4.533	-29.3174	0.10474	0.89526	inact.	reliable	0.260327	0.739673	inact.	reliable	Other aliphatics	PASF-based substances	Inactive	reliable	-57.7005	-41.8631	-49.7818	Inactive	Inactive	FC(C(S(=O)(=O)O)(F)F)(C(C(S(=O)(=O)O)(F)F)(F)F)F	0	2
DTXSID40381087	OCC(F)(F)OC(F)(F)C(F)(F)OC(F)(F)F	1H,1H-Nonafluoro-3,6-dioxaheptan-1-ol	330562-43-1	OTHER_PFAS	-5.04	-26.9176	0.10474	0.89526	inact.	reliable	0.260327	0.739673	inact.	reliable	Other aliphatics	Ether based substances	Inactive	reliable	-52.9694	-46.622	-49.7957	Inactive	Inactive	OCC(OC(C(OC(F)(F)F)(F)F)(F)F)(F)F	0	2
DTXSID60556977	FC(F)(F)C(=O)C(F)(C(F)(F)F)C(F)(F)F	1,1,1,3,4,4,4-Heptafluoro-3-(trifluoromethyl)butan-2-one	756-12-7	COMMERICIAL_IMPORTANT	-6.704	-19.0656	0.10474	0.89526	inact.	reliable	0.260327	0.739673	inact.	reliable	Non-PFAA perfluoroalkyls	PFAKs	Inactive	reliable	-37.4419	-62.1926	-49.8172	Inactive	Inactive	O=C(C(C(F)(F)F)(C(F)(F)F)F)C(F)(F)F	0	2
DTXSID70292455	FC(F)(F)C(F)(F)C(F)(F)C(=O)NC=C	N-Vinylperfluorobutanamide	4314-32-3	OTHER_PFAS	-6.075	-21.9832	0.10474	0.89526	inact.	reliable	0.260327	0.739673	inact.	reliable	Other aliphatics	Others	Inactive	reliable	-43.3114	-56.4069	-49.8592	Inactive	Inactive	C=CNC(=O)C(C(C(F)(F)F)(F)F)(F)F	7	8
DTXSID30773270	CN(O)C(=O)C(F)(F)C(F)(F)C(F)(F)F	2,2,3,3,4,4,4-Heptafluoro-N-hydroxy-N-methylbutanamide	193008-44-5	OTHER_PFAS	-5.734	-23.5257	0.10474	0.89526	inact.	reliable	0.260327	0.739673	inact.	reliable	Other aliphatics	Amide based substances	Inactive	reliable	-46.4934	-53.3481	-49.9208	Inactive	Inactive	CN(C(=O)C(C(C(F)(F)F)(F)F)(F)F)O	7	4
DTXSID70554560	FC12OC1(F)C(F)(F)C(F)(F)C2(F)F	1,2,2,3,3,4,4,5-Octafluoro-6-oxabicyclo[3.1.0]hexane	710-70-3	OTHER_PFAS	-6.897	-18.0158	0.10474	0.89526	inact.	reliable	0.260327	0.739673	inact.	Unreliable	Other aliphatics, cyclic	Others, cyclic	Inactive	reliable	-35.6409	-64.2744	-49.9576	Inactive	Inactive	FC1(F)C(F)(F)C2(C(C1(F)F)(O2)F)F	8	0
DTXSID00442840	FC(F)(F)OCCOS(=O)(=O)C(F)(F)F	2-(Trifluoromethoxy)ethyl trifluoromethanesulfonate	329710-76-1	OTHER_PFAS	-4.666	-28.1836	0.10474	0.89526	inact.	reliable	0.260327	0.739673	inact.	reliable	Other aliphatics	PASF-based substances	Inactive	reliable	-56.4594	-44.1115	-50.2854	Inactive	Inactive	FC(OCCOS(=O)(=O)C(F)(F)F)(F)F	0	2
DTXSID70432935	FC(F)(F)C(C(F)(F)F)(C(F)(F)F)C(F)(F)F	2,2-bis(Trifluoromethyl)perfluoropropane	374-51-6	OTHER_PFAS	-6.851	-17.902	0.10474	0.89526	inact.	reliable	0.260327	0.739673	inact.	reliable	Non-PFAA perfluoroalkyls	PFAs	Inactive	reliable	-36.0701	-64.5	-50.2851	Inactive	Inactive	FC(C(C(F)(F)F)(C(F)(F)F)C(F)(F)F)(F)F	0	2
DTXSID80177249	[NH4+].[O-]C(=O)C(F)(F)C(F)(F)C(F)(F)C(F)F	Ammonium 2,2,3,3,4,4,5,5-octafluorovalerate	22715-45-3	OTHER_PFAS	-5.837	-22.7114	0.10474	0.89526	inact.	reliable	0.260327	0.739673	inact.	reliable	Other aliphatics	PACF-based substances	Inactive	reliable	-45.5322	-54.9629	-50.2476	Inactive	Inactive	FC(C(C(C(C(=O)O)(F)F)(F)F)(F)F)F	3	0
DTXSID90895361	NC(=S)C(F)(F)C(F)(F)C(F)(F)F	2,2,3,3,4,4,4-Heptafluorobutanethioamide	375-20-2	OTHER_PFAS	-6.581	-19.2304	0.10474	0.89526	inact.	reliable	0.260327	0.739673	inact.	reliable	Other aliphatics	Others	Inactive	reliable	-38.5896	-61.8658	-50.2277	Inactive	Inactive	NC(=S)C(C(C(F)(F)F)(F)F)(F)F	3	4
DTXSID60162012	FC(F)(F)C(F)(F)C(F)(F)C(F)(F)C(F)(F)C(F)(F)S(F)(F)(F)(F)F	Hexane, 1-(pentafluorothio)-tridecafluoro-	1423-20-7	OTHER_PFAS	-6.833	-26.5391	0.10474	0.89526	inact.	reliable	0.335572	0.664428	inact.	reliable	Other aliphatics	Others	Inactive	reliable	-36.2381	-47.3725	-41.8053	Inactive	Inactive	FC(C(C(C(C(C(S(F)(F)(F)(F)F)(F)F)(F)F)(F)F)(F)F)(F)F)(F)F	3	8
DTXSID00190839	FC(F)(F)C(F)(F)C(F)(F)CCl	1,1,1,2,2,3,3-Heptafluoro-4-chlorobutane	374-97-0	OTHER_PFAS	-6.698	-18.7113	0.10474	0.89526	inact.	reliable	0.260327	0.739673	inact.	reliable	Other aliphatics	Others	Inactive	reliable	-37.4979	-62.8952	-50.1965	Inactive	Inactive	ClCC(C(C(F)(F)F)(F)F)(F)F	3	4
DTXSID60472481	FC(F)(F)C(=O)C(F)(F)C(F)(F)C(F)(F)F	Perfluoro-2-pentanone	377-54-8	OTHER_PFAS	-6.459	-19.723	0.10474	0.89526	inact.	reliable	0.260327	0.739673	inact.	reliable	Non-PFAA perfluoroalkyls	PFAKs	Inactive	reliable	-39.7281	-60.889	-50.3085	Inactive	Inactive	O=C(C(C(C(F)(F)F)(F)F)(F)F)C(F)(F)F	7	4
DTXSID30170109	OC(=O)C=C(C(F)(F)F)C(F)(F)F	3,3-Bis(trifluoromethyl)-2-propenoic acid	1763-28-6	OTHER_PFAS	-5.983	-22.0834	0.10474	0.89526	inact.	reliable	0.260327	0.739673	inact.	reliable	Other aliphatics	Others	Inactive	reliable	-44.1698	-56.2083	-50.189	Inactive	Inactive	OC(=O)C=C(C(F)(F)F)C(F)(F)F	0	2
DTXSID10880178	FC(F)(F)C(OC(=O)C=C)C(F)(F)F	Hexafluoroisopropyl acrylate	2160-89-6	OTHER_PFAS	-5.679	-23.5883	0.10474	0.89526	inact.	reliable	0.527347	0.472653	inact.	reliable	Other aliphatics	Ether based substances	Inactive	reliable	-47.0066	-53.224	-50.1153	Inactive	Inactive	C=CC(=O)OC(C(F)(F)F)C(F)(F)F	0	2
DTXSID90149518	FC(F)=C(F)F.OS(=O)(=O)C(F)(F)C(F)(F)OC(F)=C(F)F	Ethanesulfonic acid, 1,1,2,2-tetrafluoro-2-((trifluoroethenyl)oxy)-, polymer with tetrafluoroethene	111173-25-2	OTHER_PFAS	-4.823	-27.6203	0.234375	0.765625	inact.	reliable	0.260327	0.739673	inact.	reliable	Other aliphatics	PASF-based substances	Inactive	reliable	-54.9943	-45.2285	-50.1114	Inactive	Inactive	FC(=C(OC(C(S(=O)(=O)O)(F)F)(F)F)F)F	0	2
DTXSID40960275	CC(F)(F)C(F)(F)C(F)(F)C(O)(F)F	1,1,2,2,3,3,4,4-Octafluoropentan-1-ol	39660-55-4	OTHER_PFAS	-6.091	-21.6797	0.10474	0.89526	inact.	reliable	0.260327	0.739673	inact.	reliable	Other aliphatics	Others	Inactive	reliable	-43.162	-57.0088	-50.0854	Inactive	Inactive	CC(C(C(C(F)(F)O)(F)F)(F)F)(F)F	0	2
DTXSID6051304	OP(=O)(OCC1(F)C(F)(F)C(F)(F)C(F)(F)C(F)(F)C1(F)F)OCC1(F)C(F)(F)C(F)(F)C(F)(F)C(F)(F)C1(F)F	Undecafluorocyclohexanemethanol hydrogen phosphate	32582-75-5	OTHER_PFAS	-0.303	-48.9505	0.10474	0.89526	inact.	reliable	0.260327	0.739673	inact.	reliable	Other aliphatics, cyclic	Others, cyclic	Inactive	reliable	-97.1726	-2.93034	-50.0515	Inactive	Inactive	FC1(COP(=O)(OCC2(F)C(F)(F)C(F)(F)C(C(C2(F)F)(F)F)(F)F)O)C(F)(F)C(F)(F)C(C(C1(F)F)(F)F)(F)F	8	0
DTXSID10895560	FC(F)(F)C(F)(F)C(F)(F)COC(=O)CC=C	2,2,3,3,4,4,4-Heptafluorobutyl but-3-enoate	17165-56-9	OTHER_PFAS	-5.31	-25.4521	0.10474	0.89526	inact.	reliable	0.260327	0.739673	inact.	reliable	Other aliphatics	Ether based substances	Inactive	reliable	-50.4499	-49.5281	-49.989	Inactive	Inactive	C=CCC(=O)OCC(C(C(F)(F)F)(F)F)(F)F	7	4
DTXSID20396477	FC(F)C(F)(F)COS(=O)(=O)C(F)(F)F	1H,1H,3H-Perfluoropropyl triflate	6401-02-01	OTHER_PFAS	-5.911	-22.6386	0.10474	0.89526	inact.	reliable	0.260327	0.739673	inact.	reliable	Other aliphatics	PASF-based substances	Inactive	reliable	-44.8417	-55.1073	-49.9745	Inactive	Inactive	FC(C(COS(=O)(=O)C(F)(F)F)(F)F)F	0	2
DTXSID80862360	FC(F)(F)C(F)(Cl)C(F)(F)Cl	1,2-Dichlorohexafluoropropane	661-97-2	OTHER_PFAS	-6.805	-18.2519	0.10474	0.89526	inact.	reliable	0.260327	0.739673	inact.	reliable	Other aliphatics	Others	Inactive	reliable	-36.4994	-63.8062	-50.1528	Inactive	Inactive	FC(C(Cl)(F)F)(C(F)(F)F)Cl	0	2
DTXSID60505420	FC(F)C(F)(F)C(=O)OC(=O)C(F)(F)C(F)F	2H-Perfluoropropanoic anhydride	337-83-7	OTHER_PFAS	-5.431	-22.8864	0.10474	0.89526	inact.	reliable	0.260327	0.739673	inact.	Unreliable	Other aliphatics	PACF-based substances	Inactive	reliable	-49.3208	-54.6159	-51.9684	Inactive	Inactive	FC(C(C(=O)OC(=O)C(C(F)F)(F)F)(F)F)F	0	2
DTXSID10468995	CCOC(F)(F)C(F)(F)C(F)(F)F	Ethyl heptafluoropropyl ether	22052-86-4	OTHER_PFAS	-5.609	-21.9689	0.10474	0.89526	inact.	reliable	0.260327	0.739673	inact.	reliable	Other aliphatics	Ether based substances	Inactive	reliable	-47.6598	-56.4353	-52.0476	Inactive	Inactive	CCOC(C(C(F)(F)F)(F)F)(F)F	3	4
DTXSID00545628	FC(F)C(F)(F)C(F)(F)I	1,1,2,2,3,3-Hexafluoro-1-iodopropane	58706-58-4	OTHER_PFAS	-6.469	-17.9175	0.10474	0.89526	inact.	reliable	0.260327	0.739673	inact.	reliable	Other aliphatics	Others	Inactive	reliable	-39.6348	-64.4693	-52.052	Inactive	Inactive	FC(C(C(I)(F)F)(F)F)F	0	2
DTXSID50892417	OC(=O)C(F)(F)C(F)(F)C(F)F	4H-Perfluorobutanoic acid	679-12-9	OTHER_PFAS	-5.303	-21.5644	0.10474	0.89526	inact.	reliable	0.260327	0.739673	inact.	reliable	Other aliphatics	PACF-based substances	Inactive	reliable	-50.5152	-57.2374	-53.8763	Inactive	Inactive	FC(C(C(C(=O)O)(F)F)(F)F)F	3	0
DTXSID50894956	CC(F)(F)C(F)(F)C(F)(F)F	1,1,1,2,2,3,3-heptafluorobutane	662-00-0	OTHER_PFAS	-6.451	-16.1597	0.10474	0.89526	inact.	reliable	0.260327	0.739673	inact.	reliable	Fluorotelomer PFAA precursors	SFAs	Inactive	reliable	-39.8027	-67.955	-53.8789	Inactive	Inactive	FC(C(F)(F)F)(C(F)(F)C)F	3	4
DTXSID3059971	FC(F)(F)C(F)(F)C(F)(F)Br	1-Bromoheptafluoropropane	422-85-5	OTHER_PFAS	-6.058	-17.8816	0.10474	0.89526	inact.	reliable	0.260327	0.739673	inact.	reliable	Other aliphatics	Others	Inactive	reliable	-43.47	-64.5405	-54.0052	Inactive	Inactive	FC(C(Br)(F)F)(C(F)(F)F)F	3	4
DTXSID10381993	FC(F)(F)C(F)(F)C(F)(F)C(F)(F)C(F)(F)C(F)(F)CCOC(=O)C=CC(=O)OCCC(F)(F)C(F)(F)C(F)(F)C(F)(F)C(F)(F)C(F)(F)F	Bis(3,3,4,4,5,5,6,6,7,7,8,8,8-tridecafluorooctyl) but-2-enedioate	55003-96-8	OTHER_PFAS	4.832	-69.0791	0.0748674	0.925133	inact.	reliable	0.260327	0.739673	inact.	reliable	Other aliphatics	Ether based substances	Inactive	reliable	-145.09	36.985	-54.0523	Inactive	Inactive	O=C(C=CC(=O)OCCC(C(C(C(C(C(F)(F)F)(F)F)(F)F)(F)F)(F)F)(F)F)OCCC(C(C(C(C(C(F)(F)F)(F)F)(F)F)(F)F)(F)F)(F)F	7	5
DTXSID40655199	Cl.NC(=N)C(F)(F)C(F)(F)C(F)(F)F	2,2,3,3,4,4,4-Heptafluorobutanimidamide--hydrogen chloride (1/1)	2358-53-4	OTHER_PFAS	-7.012	-13.2984	0.10474	0.89526	inact.	reliable	0.260327	0.739673	inact.	reliable	Other aliphatics	Amidines based substances	Inactive	reliable	-34.5678	-73.6291	-54.0984	Inactive	Inactive	NC(=N)C(C(C(F)(F)F)(F)F)(F)F	7	4
DTXSID10190946	FC(F)(F)C(F)(F)C(F)(F)C=O	Perfluorobutyraldehyde	375-02-0	OTHER_PFAS	-5.902	-18.4937	0.10474	0.89526	inact.	reliable	0.260327	0.739673	inact.	reliable	Perfluoro PFAA precursors	PFALs	Inactive	reliable	-44.9257	-63.3267	-54.1262	Inactive	Inactive	O=CC(C(C(F)(F)F)(F)F)(F)F	3	4
DTXSID3059890	FC(=C(F)C(F)(F)F)C(F)(F)F	Perfluorobut-2-ene	360-89-4	OTHER_PFAS	-6.266	-16.7738	0.10474	0.89526	inact.	reliable	0.260327	0.739673	inact.	reliable	Non-PFAA perfluoroalkyls	PFAenes	Inactive	reliable	-41.529	-66.7373	-54.1332	Inactive	Inactive	FC(=C(C(F)(F)F)F)C(F)(F)F	0	2
DTXSID9059915	FC(F)(F)C(F)(F)C(F)(F)C(Cl)=O	Heptafluorobutyryl Chloride	375-16-6	COMMERICIAL_IMPORTANT	-5.846	-18.6953	0.10474	0.89526	inact.	reliable	0.260327	0.739673	inact.	reliable	Other aliphatics	Others	Inactive	reliable	-45.4483	-62.9269	-54.1876	Inactive	Inactive	ClC(=O)C(C(C(F)(F)F)(F)F)(F)F	7	4
DTXSID4059881	COC(=O)C(F)(F)C(F)(F)C(F)(F)F	Heptafluorobutyryl methyl ester	356-24-1	COMMERICIAL_IMPORTANT	-5.631	-19.6937	0.10474	0.89526	inact.	reliable	0.260327	0.739673	inact.	reliable	Other aliphatics	PACF-based substances	Inactive	reliable	-47.4545	-60.9471	-54.2008	Inactive	Inactive	COC(=O)C(C(C(F)(F)F)(F)F)(F)F	7	4
DTXSID00870523	OCC(F)(F)C(F)C(F)(F)F	1H,1H,3H-Perfluorobutanol	382-31-0	OTHER_PFAS	-6.297	-16.5442	0.10474	0.89526	inact.	reliable	0.260327	0.739673	inact.	reliable	Other aliphatics	Others	Inactive	reliable	-41.2398	-67.1926	-54.2162	Inactive	Inactive	OCC(C(C(F)(F)F)F)(F)F	0	2
DTXSID00753084	OC(F)(F)C(F)(F)C(F)(F)Cl	3-Chloro-1,1,2,2,3,3-hexafluoropropan-1-ol	89308-01-0	OTHER_PFAS	-5.773	-18.9562	0.10474	0.89526	inact.	reliable	0.260327	0.739673	inact.	reliable	Other aliphatics	Others	Inactive	reliable	-46.1295	-62.4095	-54.2695	Inactive	Inactive	FC(C(Cl)(F)F)(C(F)(F)O)F	0	2
DTXSID8059972	FC(F)(F)C(F)(F)C(F)(F)Cl	CFC-217ca	422-86-6	OTHER_PFAS	-6.418	-15.6638	0.10474	0.89526	inact.	reliable	0.260327	0.739673	inact.	reliable	Other aliphatics	Others	Inactive	reliable	-40.1107	-68.9384	-54.5245	Inactive	Inactive	FC(C(Cl)(F)F)(C(F)(F)F)F	3	4
DTXSID9041811	FC1(F)C(F)(F)C(F)(F)C1(F)F	Octafluorocyclobutane	115-25-3	COMMERICIAL_IMPORTANT	-6.598	-14.6731	0.10474	0.89526	inact.	reliable	0.260327	0.739673	inact.	Unreliable	Non-PFAA perfluoroalkyls, cyclic	PFAs, cyclic	Inactive	reliable	-38.431	-70.903	-54.667	Inactive	Inactive	FC1(F)C(F)(F)C(C1(F)F)(F)F	8	0
DTXSID00213537	FC(F)C(F)(F)C(F)(F)Br	1-Bromo-1,1,2,2,3,3-hexafluoropropane	63905-11-3	OTHER_PFAS	-5.999	-17.4303	0.10474	0.89526	inact.	reliable	0.260327	0.739673	inact.	reliable	Other aliphatics	Others	Inactive	reliable	-44.0205	-65.4354	-54.728	Inactive	Inactive	FC(C(C(Br)(F)F)(F)F)F	0	2
DTXSID40516670	FC(F)(F)OC(F)(F)C(F)(F)C(F)(F)F	1,1,1,2,2,3,3-Heptafluoro-3-(trifluoromethoxy)propane	59426-77-6	OTHER_PFAS	-5.163	-21.2905	0.10474	0.89526	inact.	reliable	0.260327	0.739673	inact.	reliable	Other aliphatics	Ether based substances	Inactive	reliable	-51.8216	-57.7806	-54.8011	Inactive	Inactive	FC(OC(C(C(F)(F)F)(F)F)(F)F)(F)F	4	3
DTXSID80157187	COC(C(F)(F)F)C(F)(F)F	2-Methoxy-2H-perfluoropropane	13171-18-1	OTHER_PFAS	-5.624	-19.1184	0.10474	0.89526	inact.	reliable	0.260327	0.739673	inact.	reliable	Other aliphatics	Ether based substances	Inactive	reliable	-47.5198	-62.0879	-54.8039	Inactive	Inactive	COC(C(F)(F)F)C(F)(F)F	0	2
DTXSID70880134	CC(O)C(F)(F)C(F)(F)F	1-Pentafluoroethylethanol	374-40-3	OTHER_PFAS	-5.814	-18.2075	0.10474	0.89526	inact.	reliable	0.260327	0.739673	inact.	reliable	Other aliphatics	Others	Inactive	reliable	-45.7469	-63.8942	-54.8205	Inactive	Inactive	CC(C(C(F)(F)F)(F)F)O	0	2
DTXSID50315131	FC(F)(F)C(F)(F)S(Cl)(=O)=O	Pentafluoroethane-1-sulfonyl chloride	64773-40-6	OTHER_PFAS	-5.557	-18.9077	0.10474	0.89526	inact.	reliable	0.260327	0.739673	inact.	reliable	Other aliphatics	PASF-based substances	Inactive	reliable	-48.1451	-62.5057	-55.3254	Inactive	Inactive	FC(S(=O)(=O)Cl)(C(F)(F)F)F	0	2
DTXSID00458749	FC1(F)C(=O)C(F)(F)C(F)(F)C1(F)F	octafluorocyclopentanone	376-66-9	OTHER_PFAS	-5.724	-18.1247	0.10474	0.89526	inact.	reliable	0.260327	0.739673	inact.	reliable	Perfluoro PFAA precursors, cyclic	PAFs, cyclic	Inactive	reliable	-46.5867	-64.0584	-55.3226	Inactive	Inactive	O=C1C(F)(F)C(C(C1(F)F)(F)F)(F)F	8	0
DTXSID30892551	CN(C)CCCN(CCC(O)=O)S(=O)(=O)C(F)(F)C(F)(F)C(F)(F)C(F)(F)C(F)(F)C(F)(F)C(F)(F)C(F)(F)F	N-[3-(Dimethylamino)propyl]-N-[(heptadecafluorooctyl)sulfonyl]-beta-alanine	1432486-92-4	OTHER_PFAS	1.367	-51.6024	0.10474	0.89526	inact.	reliable	0.260327	0.739673	inact.	reliable	Other aliphatics	PASF-based substances	Inactive	reliable	-112.756	2.32842	-55.2138	Inactive	Inactive	CN(CCCN(S(=O)(=O)C(C(C(C(C(C(C(C(F)(F)F)(F)F)(F)F)(F)F)(F)F)(F)F)(F)F)(F)F)CCC(=O)O)C	0	7
DTXSID90544246	FC(F)C(F)(F)C(F)(F)C(F)(F)C(F)(F)C(F)(F)COC(=O)C(=O)OCC(F)(F)C(F)(F)C(F)(F)C(F)(F)C(F)(F)C(F)F	Bis(2,2,3,3,4,4,5,5,6,6,7,7-dodecafluoroheptyl) ethanedioate	88055-22-5	OTHER_PFAS	0.997	-50.0239	0.10474	0.89526	inact.	reliable	0.260327	0.739673	inact.	reliable	Other aliphatics	Ether based substances	Inactive	reliable	-109.303	-0.801773	-55.0526	Inactive	Inactive	FC(C(C(C(C(C(COC(=O)C(=O)OCC(C(C(C(C(C(F)F)(F)F)(F)F)(F)F)(F)F)(F)F)(F)F)(F)F)(F)F)(F)F)(F)F)F	3	0
DTXSID10599394	CNCC(F)(F)C(F)(F)C(F)(F)F	2,2,3,3,4,4,4-Heptafluoro-N-methylbutan-1-amine	755-42-0	OTHER_PFAS	-6.702	-13.7958	0.10474	0.89526	inact.	reliable	0.260327	0.739673	inact.	reliable	Other aliphatics	Others	Inactive	reliable	-37.4605	-72.6427	-55.0516	Inactive	Inactive	CNCC(C(C(F)(F)F)(F)F)(F)F	3	4
DTXSID5059870	FC(F)(F)C(F)(F)CI	(Perfluoroethyl)methyl iodide	354-69-8	OTHER_PFAS	-6.129	-16.4948	0.10474	0.89526	inact.	reliable	0.260327	0.739673	inact.	reliable	Other aliphatics	Others	Inactive	reliable	-42.8075	-67.2905	-55.049	Inactive	Inactive	ICC(C(F)(F)F)(F)F	3	4
DTXSID5059876	FC(F)(F)C(F)(F)C(F)(F)C(F)(F)F	Perfluorobutane	355-25-9	COMMERICIAL_IMPORTANT	-6.38	-16.5023	0.10474	0.89526	inact.	reliable	0.260327	0.739673	inact.	reliable	Non-PFAA perfluoroalkyls	PFAs	Inactive	reliable	-40.4653	-67.2757	-53.8705	Inactive	Inactive	FC(C(C(F)(F)F)(F)F)(C(F)(F)F)F	3	4
DTXSID80895178	NCCC(F)(F)C(F)(F)C(F)(F)F	3,3,4,4,5,5,5-Heptafluoropentan-1-amine	1000509-29-4	OTHER_PFAS	-7.195	-11.5023	0.10474	0.89526	inact.	reliable	0.260327	0.739673	inact.	reliable	Other aliphatics	Others	Inactive	reliable	-32.8601	-77.1907	-55.0254	Inactive	Inactive	NCCC(C(C(F)(F)F)(F)F)(F)F	3	4
DTXSID9059969	OC(O)C(F)(F)C(F)(F)F	1H-Perfluoro-1,1-propanediol	422-63-9	COMMERICIAL_IMPORTANT	-6.681	-13.9432	0.10474	0.89526	inact.	reliable	0.260327	0.739673	inact.	reliable	Other aliphatics	Others	Inactive	reliable	-37.6565	-72.3504	-55.0034	Inactive	Inactive	OC(C(C(F)(F)F)(F)F)O	0	2
DTXSID10224331	FC(F)C(F)(F)COC(=O)C=C	2,2,3,3-Tetrafluoropropyl acrylate	7383-71-3	OTHER_PFAS	-4.762	-23.019	0.505043	0.494957	inact.	reliable	0.260327	0.739673	inact.	reliable	Other aliphatics	Ether based substances	Inactive	reliable	-55.5636	-54.3529	-54.9583	Inactive	Inactive	C=CC(=O)OCC(C(F)F)(F)F	0	2
DTXSID40382115	COC(=O)C(F)(F)C(F)(F)Cl	Methyl 3-chloroperfluoropropanoate	127589-63-3	OTHER_PFAS	-5.561	-19.2942	0.10474	0.89526	inact.	reliable	0.260327	0.739673	inact.	reliable	Other aliphatics	PACF-based substances	Inactive	reliable	-48.1077	-61.7393	-54.9235	Inactive	Inactive	COC(=O)C(C(Cl)(F)F)(F)F	0	2
DTXSID60382617	FC(F)C(F)(F)COCC=C	3-(2,2,3,3-Tetrafluoropropoxy)prop-1-ene	681-68-5	OTHER_PFAS	-4.792	-22.9674	0.10474	0.89526	inact.	reliable	0.260327	0.739673	inact.	reliable	Other aliphatics	Ether based substances	Inactive	reliable	-55.2836	-54.4553	-54.8694	Inactive	Inactive	C=CCOCC(C(F)F)(F)F	0	2
DTXSID70380841	FC(CC(F)(F)F)C(F)(F)F	1H,2H,2H-Perfluorobutane	86884-16-4	OTHER_PFAS	-6.295	-15.9319	0.10474	0.89526	inact.	reliable	0.260327	0.739673	inact.	reliable	Other aliphatics	Others	Inactive	reliable	-41.2584	-68.4068	-54.8326	Inactive	Inactive	FC(C(F)(F)F)CC(F)(F)F	0	2
DTXSID50218052	FC(=O)C(F)(F)C(F)(F)C(F)(F)C(F)=O	Perfluoroglutaryl difluoride	678-78-4	OTHER_PFAS	-5.335	-20.4529	0.10474	0.89526	inact.	reliable	0.260327	0.739673	inact.	reliable	Other aliphatics	Others	Inactive	reliable	-50.2166	-59.4416	-54.8291	Inactive	Inactive	FC(=O)C(C(C(C(=O)F)(F)F)(F)F)(F)F	0	2
DTXSID80189069	COC(=O)C(F)(F)C(F)(F)OC(F)(F)F	Perfluoromethoxypropionic acid methyl ester	356-69-4	OTHER_PFAS	-4.746	-23.0371	0.10474	0.89526	inact.	reliable	0.260327	0.739673	inact.	reliable	Other aliphatics	PACF-based substances	Inactive	reliable	-55.7129	-54.317	-55.015	Inactive	Inactive	COC(=O)C(C(OC(F)(F)F)(F)F)(F)F	0	2
DTXSID80468003	FC(=O)C(F)(F)C(F)(F)C(F)(F)S(F)(=O)=O	2,2,3,3,4,4-Hexafluoro-4-(fluorosulfonyl)butanoyl fluoride	83071-23-2	OTHER_PFAS	-5.404	-21.115	0.10474	0.89526	inact.	reliable	0.260327	0.739673	inact.	reliable	Other aliphatics	PASF-based substances	Inactive	reliable	-49.5728	-58.1286	-53.8507	Inactive	Inactive	FC(=O)C(C(C(S(=O)(=O)F)(F)F)(F)F)(F)F	0	2
DTXSID70193675	FC(F)(F)CNC(=O)C(F)(F)F	2,2,2-Trifluoro-N-(2,2,2-trifluoroethyl)acetamide	407-37-4	OTHER_PFAS	-5.688	-19.781	0.10474	0.89526	inact.	reliable	0.260327	0.739673	inact.	reliable	Other aliphatics	Others	Inactive	reliable	-46.9226	-60.7739	-53.8483	Inactive	Inactive	O=C(C(F)(F)F)NCC(F)(F)F	0	2
DTXSID7074909	COC(F)(F)C(F)(F)C(F)(F)F	Heptafluoro-1-methoxypropane	375-03-1	COMMERICIAL_IMPORTANT	-5.793	-19.3461	0.10474	0.89526	inact.	reliable	0.260327	0.739673	inact.	reliable	Other aliphatics	Ether based substances	Inactive	reliable	-45.9428	-61.6364	-53.7896	Inactive	Inactive	COC(C(C(F)(F)F)(F)F)(F)F	3	4
DTXSID40883576	CC(O)(C(F)(F)F)C(F)(F)F	Hexafluoro-2-methyl-2-propanol	1515-14-6	OTHER_PFAS	-6.333	-17.8432	0.10474	0.89526	inact.	reliable	0.260327	0.739673	inact.	reliable	Other aliphatics	Others	Inactive	reliable	-40.9038	-64.6166	-52.7602	Inactive	Inactive	CC(C(F)(F)F)(C(F)(F)F)O	0	2
DTXSID20379700	FC(F)C(F)(F)C(F)(F)C(F)(F)F	1H-Nonafluorobutane	375-17-7	OTHER_PFAS	-6.404	-17.6117	0.10474	0.89526	inact.	reliable	0.260327	0.739673	inact.	reliable	Other aliphatics	Polyfluoralkanes	Inactive	reliable	-40.2413	-65.0757	-52.6585	Inactive	Inactive	FC(C(C(C(F)(F)F)(F)F)(F)F)F	3	0
DTXSID50371191	CC(C(F)=O)(C(F)(F)F)C(F)(F)F	2,2-Bis(trifluoromethyl)propionyl fluoride	1735-87-1	OTHER_PFAS	-6.262	-18.2816	0.10474	0.89526	inact.	reliable	0.260327	0.739673	inact.	reliable	Other aliphatics	Others	Inactive	reliable	-41.5664	-63.7473	-52.6568	Inactive	Inactive	FC(=O)C(C(F)(F)F)(C(F)(F)F)C	0	2
DTXSID60626987	FC(F)(F)C(F)(F)C(F)(F)SCl	1-(Chlorosulfanyl)-1,1,2,2,3,3,3-heptafluoropropane	662-42-0	OTHER_PFAS	-6.457	-17.426	0.10474	0.89526	inact.	reliable	0.260327	0.739673	inact.	reliable	Other aliphatics	Others	Inactive	reliable	-39.7467	-65.444	-52.5953	Inactive	Inactive	ClSC(C(C(F)(F)F)(F)F)(F)F	3	4
DTXSID40379282	FC(C(=O)C(F)(F)F)C(=O)C(F)(F)F	3H-Perfluoropentane-2,4-dione	77968-17-3	OTHER_PFAS	-5.549	-21.7423	0.10474	0.89526	inact.	reliable	0.260327	0.739673	inact.	Unreliable	Other aliphatics	Others	Inactive	reliable	-48.2197	-56.8847	-52.5522	Inactive	Inactive	FC(C(=O)C(F)(F)F)C(=O)C(F)(F)F	0	2
DTXSID90626970	OC(=O)C(F)(F)C(F)C(F)(F)F	3H-Perfluorobutanoic acid	379-90-8	OTHER_PFAS	-5.831	-20.4254	0.10474	0.89526	inact.	reliable	0.260327	0.739673	inact.	reliable	Other aliphatics	PACF-based substances	Inactive	reliable	-45.5882	-59.4961	-52.5422	Inactive	Inactive	OC(=O)C(C(C(F)(F)F)F)(F)F	0	2
DTXSID90505110	FC(F)(F)C(F)(C#N)C(F)(F)F	2,3,3,3-Tetrafluoro-2-(trifluoromethyl)propanenitrile	42532-60-5	OTHER_PFAS	-6.351	-17.7574	0.10474	0.89526	inact.	reliable	0.260327	0.739673	inact.	reliable	Other aliphatics	Others	Inactive	reliable	-40.7359	-64.7868	-52.7613	Inactive	Inactive	N#CC(C(F)(F)F)(C(F)(F)F)F	3	4
DTXSID80562292	OC(F)(F)C(F)(F)C(F)(F)C(F)(F)F	Perfluorobutanol	3056-01-07	OTHER_PFAS	-6.152	-18.9905	0.10474	0.89526	inact.	reliable	0.260327	0.739673	inact.	reliable	Non-PFAA perfluoroalkyls	PFACs	Inactive	reliable	-42.5928	-62.3415	-52.4672	Inactive	Inactive	OC(C(C(C(F)(F)F)(F)F)(F)F)(F)F	3	4
DTXSID00188993	CC(=O)C(F)(F)C(F)(F)C(F)(F)F	Methyl heptafluoropropylketone	355-17-9	OTHER_PFAS	-6.05	-19.6554	0.10474	0.89526	inact.	reliable	0.260327	0.739673	inact.	reliable	Other aliphatics	Others	Inactive	reliable	-43.5446	-61.023	-52.2838	Inactive	Inactive	CC(=O)C(C(C(F)(F)F)(F)F)(F)F	7	4
DTXSID60707740	FC(F)=NC(F)(F)C(F)(F)C(F)(F)F	(Heptafluoropropyl)carbonimidoyl	378-00-7	OTHER_PFAS	-5.904	-20.3774	0.0748674	0.925133	inact.	reliable	0.260327	0.739673	inact.	reliable	Other aliphatics	Others	Inactive	reliable	-44.907	-59.5913	-52.2492	Inactive	Inactive	FC(=NC(C(C(F)(F)F)(F)F)(F)F)F	3	4
DTXSID70156624	FC(F)(F)C(F)(OC(=O)C=C)C(F)(F)F	Heptafluoroisopropyl acrylate	13057-08-4	OTHER_PFAS	-5.585	-21.9073	0.10474	0.89526	inact.	reliable	0.260327	0.739673	inact.	reliable	Other aliphatics	Ether based substances	Inactive	reliable	-47.8838	-56.5575	-52.2206	Inactive	Inactive	C=CC(=O)OC(C(F)(F)F)(C(F)(F)F)F	0	2
DTXSID30456354	FC(F)(C(F)(F)S(F)(=O)=O)C(F)(F)S(F)(=O)=O	1,1,2,2,3,3-hexafluoropropane-1,3-disulfonyldifluoride	82727-16-0	OTHER_PFAS	-5.563	-22.0142	0.10474	0.89526	inact.	reliable	0.260327	0.739673	inact.	reliable	Other aliphatics	PASF-based substances	Inactive	reliable	-48.0891	-56.3455	-52.2173	Inactive	Inactive	FC(C(S(=O)(=O)F)(F)F)(C(S(=O)(=O)F)(F)F)F	0	2
DTXSID3059927	OCC(F)(F)C(F)(F)C(F)(F)CO	Hexafluoroamylene glycol	376-90-9	COMMERICIAL_IMPORTANT	-6.053	-19.7428	0.10474	0.89526	inact.	reliable	0.260327	0.739673	inact.	reliable	Other aliphatics	Others	Inactive	reliable	-43.5166	-60.8497	-52.1832	Inactive	Inactive	OCC(C(C(CO)(F)F)(F)F)(F)F	3	4
DTXSID80880140	OCC1CC(F)(F)C1(F)F	2,2,3,3-Tetrafluorocyclobutanemethanol	378-17-6	OTHER_PFAS	-6.363	-18.3762	0.10474	0.89526	inact.	reliable	0.260327	0.739673	inact.	Unreliable	Other aliphatics, cyclic	Others, cyclic	Inactive	reliable	-40.6239	-63.5597	-52.0918	Inactive	Inactive	OCC1CC(C1(F)F)(F)F	8	0
DTXSID4059914	OCC(F)(F)C(F)(F)C(F)(F)F	1H,1H-Heptafluorobutanol	375-01-9	COMMERICIAL_IMPORTANT	-6.415	-17.7638	0.10474	0.89526	inact.	reliable	0.260327	0.739673	inact.	reliable	Fluorotelomer PFAA precursors	n:1 FTOHs	Inactive	reliable	-40.1387	-64.7741	-52.4564	Inactive	Inactive	OCC(C(C(F)(F)F)(F)F)(F)F	3	4
DTXSID00896309	NC(=O)C(F)(C(F)(F)F)C(F)(F)F	2,3,3,3-Tetrafluoro-2-(trifluoromethyl)propanamide	662-20-4	OTHER_PFAS	-7.099	-17.9365	0.10474	0.89526	inact.	reliable	0.260327	0.739673	inact.	reliable	Other aliphatics	Others	Inactive	reliable	-33.7559	-64.4316	-49.0938	Inactive	Inactive	NC(=O)C(C(F)(F)F)(C(F)(F)F)F	0	2
DTXSID70533537	FC(F)C(F)(F)C(F)(F)CCl	4-Chloro-1,1,2,2,3,3-hexafluorobutane	75877-96-2	OTHER_PFAS	-6.394	-17.5383	0.10474	0.89526	inact.	reliable	0.260327	0.739673	inact.	Unreliable	Other aliphatics	Others	Inactive	reliable	-40.3346	-65.2213	-52.7779	Inactive	Inactive	ClCC(C(C(F)F)(F)F)(F)F	3	0
DTXSID0073168	COC(=O)C(C(F)(F)F)C(F)(F)F	Methyl 3,3,3-trifluoro-2-(trifluoromethyl)propionate	360-54-3	OTHER_PFAS	-5.897	-19.7074	0.10474	0.89526	inact.	reliable	0.373732	0.626268	inact.	reliable	Other aliphatics	Ether based substances	Inactive	reliable	-44.9724	-60.9199	-52.9461	Inactive	Inactive	COC(=O)C(C(F)(F)F)C(F)(F)F	0	2
DTXSID80880246	FC(F)=C(F)OC(F)(F)C(F)(F)S(F)(=O)=O	Perfluoro(3-oxapent-4-ene)sulfonyl fluoride	29514-94-1	OTHER_PFAS	-5.135	-22.4527	0.10474	0.89526	inact.	reliable	0.260327	0.739673	inact.	reliable	Other aliphatics	PASF-based substances	Inactive	reliable	-52.0829	-55.4759	-53.7794	Inactive	Inactive	FC(=C(OC(C(S(=O)(=O)F)(F)F)(F)F)F)F	0	2
DTXSID0074059	FC(F)OCC(F)(F)C(F)(F)F	Difluoromethyl 1H,1H-perfluoropropyl ether	56860-81-2	OTHER_PFAS	-5.404	-21.2411	0.10474	0.89526	inact.	reliable	0.260327	0.739673	inact.	reliable	Other aliphatics	Ether based substances	Inactive	reliable	-49.5728	-57.8785	-53.7257	Inactive	Inactive	FC(OCC(C(F)(F)F)(F)F)F	0	2
DTXSID20695972	CCOC(F)(F)C(F)C(F)(F)F	Ethyl 2H-perfluoropropyl ether	380-34-7	OTHER_PFAS	-5.139	-22.5269	0.10474	0.89526	inact.	Unreliable	0.260327	0.739673	inact.	reliable	Other aliphatics	Ether based substances	Inactive	reliable	-52.0456	-55.3288	-53.6872	Inactive	Inactive	CCOC(C(C(F)(F)F)F)(F)F	0	2
DTXSID20375106	OC(=O)C(F)(F)OC(F)(F)C(F)(F)OC(F)(F)C(O)=O	Perfluoro-3,6-dioxaoctane-1,8-dioic acid	55621-21-1	OTHER_PFAS	-3.83	-28.716	0.10474	0.89526	inact.	reliable	0.260327	0.739673	inact.	reliable	Other aliphatics	Ether based substances	Inactive	reliable	-64.2605	-43.0557	-53.6581	Inactive	Inactive	OC(=O)C(OC(C(OC(C(=O)O)(F)F)(F)F)(F)F)(F)F	0	2
DTXSID30503574	FC(F)(F)C(F)(F)C(F)(F)OS(F)(=O)=O	Heptafluoropropyl sulfurofluoridate	662-98-6	OTHER_PFAS	-5.521	-20.8516	0.10474	0.89526	inact.	reliable	0.260327	0.739673	inact.	reliable	Other aliphatics	Others	Inactive	reliable	-48.481	-58.6509	-53.566	Inactive	Inactive	FS(=O)(=O)OC(C(C(F)(F)F)(F)F)(F)F	0	2
DTXSID90896474	FC(F)(F)OC(F)(F)C(F)(F)OC(F)(F)Cl	1-[Chloro(difluoro)methoxy]-1,1,2,2-tetrafluoro-2-(trifluoromethoxy)ethane	87136-79-6	OTHER_PFAS	-4.279	-26.6997	0.10474	0.89526	inact.	reliable	0.260327	0.739673	inact.	reliable	Other aliphatics	Ether based substances	Inactive	reliable	-60.0707	-47.0541	-53.5624	Inactive	Inactive	FC(OC(C(OC(Cl)(F)F)(F)F)(F)F)(F)F	0	2
DTXSID20276407	NC(F)(F)C(F)(F)C(F)(F)F	Perfluoropropanamine	105579-92-8	OTHER_PFAS	-6.408	-17.3124	0.10474	0.89526	inact.	reliable	0.260327	0.739673	inact.	reliable	Other aliphatics	Others	Inactive	reliable	-40.204	-65.6692	-52.9366	Inactive	Inactive	FC(C(F)(F)F)(C(F)(F)N)F	3	4
DTXSID00234762	CCOCCOC(F)(F)C(F)F	1-Ethoxy-2-(1,1,2,2-tetrafluoroethoxy)ethane	85567-23-3	OTHER_PFAS	-4.176	-27.5056	0.10474	0.89526	inact.	reliable	0.260327	0.739673	inact.	reliable	Other aliphatics	Ether based substances	Inactive	reliable	-61.0318	-45.4559	-53.2439	Inactive	Inactive	CCOCCOC(C(F)F)(F)F	0	2
DTXSID20896482	NC(=O)C(F)(OC(F)(F)F)C(F)(F)F	2,3,3,3-Tetrafluoro-2-(trifluoromethoxy)propanamide	67710-48-9	OTHER_PFAS	-5.653	-20.6254	0.10474	0.89526	inact.	reliable	0.260327	0.739673	inact.	reliable	Other aliphatics	Ether based substances	Inactive	reliable	-47.2492	-59.0995	-53.1744	Inactive	Inactive	NC(=O)C(C(F)(F)F)(OC(F)(F)F)F	0	2
DTXSID30379276	COC(F)(C(F)(F)F)C(F)(F)F	Heptafluoroisopropyl methyl ether	22052-84-2	OTHER_PFAS	-6.11	-18.4989	0.10474	0.89526	inact.	reliable	0.260327	0.739673	inact.	reliable	Other aliphatics	Ether based substances	Inactive	reliable	-42.9848	-63.3164	-53.1506	Inactive	Inactive	COC(C(F)(F)F)(C(F)(F)F)F	0	2
DTXSID1042027	FC(F)(F)C(F)(F)C(Cl)Cl	3,3-Dichloro-1,1,1,2,2-pentafluoropropane	422-56-0	COMMERICIAL_IMPORTANT	-6.284	-17.8676	0.10474	0.89526	inact.	reliable	0.260327	0.739673	inact.	reliable	Other aliphatics	Others	Inactive	reliable	-41.3611	-64.5683	-52.9647	Inactive	Inactive	ClC(C(C(F)(F)F)(F)F)Cl	0	2
DTXSID10327679	OC(=O)C(C(F)(F)F)C(F)(F)F	2H-Perfluoroisobutyric acid	564-10-3	OTHER_PFAS	-5.606	-21.0603	0.10474	0.89526	inact.	reliable	0.260327	0.739673	inact.	reliable	Other aliphatics	Others	Inactive	reliable	-47.6878	-58.2371	-52.9624	Inactive	Inactive	OC(=O)C(C(F)(F)F)C(F)(F)F	0	2
DTXSID70880230	FC(F)C(F)(F)COCC1CO1	((2,2,3,3-Tetrafluoropropoxy)methyl)oxirane	19932-26-4	OTHER_PFAS	-5.354	-22.2488	0.10474	0.89526	inact.	reliable	0.260327	0.739673	inact.	reliable	Other aliphatics, cyclic	Others, cyclic	Inactive	reliable	-50.0393	-55.8803	-52.9598	Inactive	Inactive	FC(C(COCC1OC1)(F)F)F	4	5
DTXSID9059913	FC(F)(F)C(F)(F)C(F)(F)C#N	Heptafluorobutyronitrile	375-00-8	COMMERICIAL_IMPORTANT	-6.028	-19.0854	0.10474	0.89526	inact.	reliable	0.260327	0.739673	inact.	reliable	Other aliphatics	Nitrile based substances	Inactive	reliable	-43.7499	-62.1533	-52.9516	Inactive	Inactive	N#CC(C(C(F)(F)F)(F)F)(F)F	3	4
DTXSID20189326	FC(F)(F)C(F)(F)OC(F)(F)C(F)(F)F	Perfluoroethyl ether	358-21-4	OTHER_PFAS	-5.918	-19.3542	0.10474	0.89526	inact.	reliable	0.260327	0.739673	inact.	reliable	Other aliphatics	Ether based substances	Inactive	reliable	-44.7764	-61.6203	-53.1983	Inactive	Inactive	FC(C(F)(F)F)(OC(C(F)(F)F)(F)F)F	0	2
DTXSID50895180	FC(F)(F)C(F)(F)C(F)(F)C(F)(F)CC=C	4,4,5,5,6,6,7,7,7-Nonafluorohept-1-ene	129846-67-9	OTHER_PFAS	-7.193	-24.9693	0.0748674	0.925133	inact.	reliable	0.461313	0.538687	inact.	reliable	Other aliphatics	Others	Inactive	reliable	-32.8788	-50.4855	-41.6821	Inactive	Inactive	C=CCC(C(C(C(F)(F)F)(F)F)(F)F)(F)F	3	4
DTXSID40895391	COC(=O)CCC(F)(F)C(F)(F)C(F)(F)F	Methyl 4,4,5,5,6,6,6-heptafluorohexanoate	2070-60-2	OTHER_PFAS	-6.797	-27.4197	0.10474	0.89526	inact.	reliable	0.260327	0.739673	inact.	reliable	Other aliphatics	PACF-based substances	Inactive	reliable	-36.574	-45.6263	-41.1002	Inactive	Inactive	COC(=O)CCC(C(C(F)(F)F)(F)F)(F)F	7	4
DTXSID60379269	OCCCC(F)(F)C(F)(F)C(F)(F)F	3-(Perfluoropropyl)propanol	679-02-7	OTHER_PFAS	-7.482	-23.6207	0.10474	0.89526	inact.	reliable	0.260327	0.739673	inact.	reliable	Other aliphatics	FTOH	Inactive	reliable	-30.182	-53.1598	-41.6709	Inactive	Inactive	OCCCC(C(C(F)(F)F)(F)F)(F)F	3	4
DTXSID40765040	FC(F)(F)C(F)(F)C(F)(F)C(F)(F)C(I)CCl	6-Chloro-1,1,1,2,2,3,3,4,4-nonafluoro-5-iodohexane	113419-03-7	OTHER_PFAS	-7.686	-29.9933	0.10474	0.89526	inact.	reliable	0.260327	0.739673	inact.	reliable	Other aliphatics	Others	Inactive	reliable	-28.2784	-40.5228	-34.4006	Inactive	Inactive	ClCC(C(C(C(C(F)(F)F)(F)F)(F)F)(F)F)I	3	4
DTXSID70895521	FC(F)(F)C(F)(F)C(F)(F)C(F)(F)CCSC#N	3,3,4,4,5,5,6,6,6-Nonafluorohexyl thiocyanate	26650-08-8	OTHER_PFAS	-7.275	-31.886	0.10474	0.89526	inact.	reliable	0.260327	0.739673	inact.	reliable	Other aliphatics	Others	Inactive	reliable	-32.1136	-36.7695	-34.4416	Inactive	Inactive	N#CSCCC(C(C(C(F)(F)F)(F)F)(F)F)(F)F	3	9
DTXSID90895285	FC(F)(F)C(F)(F)C=CC(F)(F)C(F)(F)C(F)(F)C(F)(F)F	1,1,1,2,2,5,5,6,6,7,7,8,8,8-Tetradecafluorooct-3-ene	84808-65-1	OTHER_PFAS	-7.849	-29.1801	0.10474	0.89526	inact.	reliable	0.260327	0.739673	inact.	reliable	Other aliphatics	FT	Inactive	reliable	-26.7573	-42.1354	-34.4464	Inactive	Inactive	FC(C(C=CC(C(C(C(F)(F)F)(F)F)(F)F)(F)F)(F)F)(F)F	3	4
DTXSID90880131	CC(=C)C(=O)OCC(F)(F)C(F)(F)C(F)(F)C(F)F	1H,1H,5H-Perfluoropentyl methacrylate	355-93-1	OTHER_PFAS	-7.346	-31.5239	0.10474	0.89526	inact.	reliable	0.260327	0.739673	inact.	reliable	Other aliphatics	Ether based substances	Inactive	reliable	-31.4511	-37.4876	-34.4693	Inactive	Inactive	FC(C(C(C(COC(=O)C(=C)C)(F)F)(F)F)(F)F)F	3	0
DTXSID80880120	FC(F)(F)C(F)(F)C(F)(C(F)(F)C(F)(F)F)C(F)(C(F)(F)F)C(F)(F)F	Perfluoro-2-methyl-3-ethylpentane	354-97-2	OTHER_PFAS	-7.554	-30.5439	0.10474	0.89526	inact.	reliable	0.335572	0.664428	inact.	reliable	Non-PFAA perfluoroalkyls	PFAs	Inactive	reliable	-29.5101	-39.4309	-34.4705	Inactive	Inactive	FC(C(C(C(C(F)(F)F)(C(F)(F)F)F)(C(C(F)(F)F)(F)F)F)(F)F)(F)F	3	4
DTXSID50891127	[NH4+].[O-]CCNS(=O)(=O)C(F)(F)C(F)(F)C(F)(F)C(F)(F)F	Ammonium 2-{[(nonafluorobutyl)sulfonyl]amino}ethanolate	484024-67-1	COMMERICIAL_IMPORTANT	-7.521	-30.6868	0.10474	0.89526	inact.	reliable	0.260327	0.739673	inact.	reliable	FASA based PFAA precursors	(N-Alkyl) FASEs	Inactive	reliable	-29.8181	-39.1476	-34.4828	Inactive	Inactive	OCCNS(=O)(=O)C(C(C(C(F)(F)F)(F)F)(F)F)(F)F	9	0
DTXSID90837948	OC(=O)C(F)(F)COC(F)(F)C(F)(F)C(F)(F)C(F)(F)F	2,2-Difluoro-3-(nonafluorobutoxy)propanoic acid	824393-39-7	OTHER_PFAS	-7.144	-32.4335	0.10474	0.89526	inact.	reliable	0.260327	0.739673	inact.	reliable	Other aliphatics	PACF-based substances	Inactive	reliable	-33.336	-35.6838	-34.5099	Inactive	Inactive	OC(=O)C(COC(C(C(C(F)(F)F)(F)F)(F)F)(F)F)(F)F	7	4
DTXSID70754563	FC(F)(F)C(F)(F)C(F)(F)C=C1CCOC1=O	3-(2,2,3,3,4,4,4-Heptafluorobutylidene)oxolan-2-one	89608-45-7	OTHER_PFAS	-7.699	-29.809	0.10474	0.89526	inact.	reliable	0.260327	0.739673	inact.	reliable	Other aliphatics, cyclic	Others, cyclic	Inactive	reliable	-28.1571	-40.8883	-34.5227	Inactive	Inactive	FC(C(C(F)(F)F)(F)F)(C=C1CCOC1=O)F	3	4
DTXSID0059829	FC(=O)C(F)(F)C(F)(F)C(F)(F)C(F)(F)C(F)(F)C(F)(F)C(F)(F)F	Perfluorooctanoyl fluoride	335-66-0	COMMERICIAL_IMPORTANT	-7.409	-31.1592	0.10474	0.89526	inact.	reliable	0.260327	0.739673	inact.	reliable	Perfluoro PFAA precursors	PAFs	Inactive	reliable	-30.8632	-38.2108	-34.537	Inactive	Inactive	FC(=O)C(C(C(C(C(C(C(F)(F)F)(F)F)(F)F)(F)F)(F)F)(F)F)(F)F	3	8
DTXSID1070983	CCN.OC(=O)C(F)(F)C(F)(F)C(F)(F)C(F)(C(F)(F)F)C(F)(F)F	Hexanoic acid, 2,2,3,3,4,4,5,6,6,6-decafluoro-5-(trifluoromethyl)-, compd. with ethanamine (1:1)	68015-84-9	OTHER_PFAS	-7.284	-31.7363	0.10474	0.89526	inact.	reliable	0.260327	0.739673	inact.	reliable	PFAAs	PFCAs	Inactive	reliable	-32.0296	-37.0664	-34.548	Inactive	Inactive	OC(=O)C(C(C(C(C(F)(F)F)(C(F)(F)F)F)(F)F)(F)F)(F)F	3	4
DTXSID40614988	FC(F)(C(F)(F)C(F)(F)C(F)(F)S(F)(=O)=O)C(F)(F)C(F)(F)S(F)(=O)=O	Dodecafluorohexane-1,6-disulfonyl difluoride	144368-88-7	OTHER_PFAS	-6.822	-33.9046	0.10474	0.89526	inact.	reliable	0.260327	0.739673	inact.	reliable	Other aliphatics	PASF-based substances	Inactive	reliable	-36.3407	-32.7666	-34.5537	Inactive	Inactive	FC(C(C(S(=O)(=O)F)(F)F)(F)F)(C(C(C(S(=O)(=O)F)(F)F)(F)F)(F)F)F	3	8
DTXSID80562853	CC(=C)C(=O)OCCC(F)(F)C(F)(F)C(F)(F)F	3,3,4,4,5,5,5-Heptafluoropentyl 2-methylprop-2-enoate	2145-81-5	OTHER_PFAS	-6.497	-35.4245	0.10474	0.89526	inact.	reliable	0.260327	0.739673	inact.	reliable	Fluorotelomer PFAA precursors	n:2 FTMACs	Inactive	reliable	-39.3735	-29.7526	-34.5631	Inactive	Inactive	CC(=C)C(=O)OCCC(C(C(F)(F)F)(F)F)(F)F	7	5
DTXSID50612617	FCC(F)(F)C(F)(F)C(F)(F)C(F)(F)C(F)(F)C(F)(F)C(F)(F)F	1,1,1,2,2,3,3,4,4,5,5,6,6,7,7,8-Hexadecafluorooctane	2070-78-2	OTHER_PFAS	-7.529	-30.5621	0.10474	0.89526	inact.	reliable	0.260327	0.739673	inact.	reliable	Other aliphatics	Others	Inactive	reliable	-29.7434	-39.3948	-34.5691	Inactive	Inactive	FCC(C(C(C(C(C(C(F)(F)F)(F)F)(F)F)(F)F)(F)F)(F)F)(F)F	3	9
DTXSID00190950	OCC(F)(F)C(F)(F)C(F)(F)C(F)(F)C(F)(F)C(F)(F)F	6:1 Fluorotelomer alcohol	375-82-6	OTHER_PFAS	-8.086	-27.9296	0.10474	0.89526	inact.	reliable	0.260327	0.739673	inact.	reliable	Fluorotelomer PFAA precursors	n:1 FTOHs	Inactive	reliable	-24.5458	-44.6151	-34.5805	Inactive	Inactive	OCC(C(C(C(C(C(F)(F)F)(F)F)(F)F)(F)F)(F)F)(F)F	3	9
DTXSID60896047	CCOC(=O)C(=[N+]=[N-])C(=O)C(F)(F)C(F)(F)C(F)(F)F	Ethyl 2-diazo-4,4,5,5,6,6,6-heptafluoro-3-oxohexanoate	15959-98-5	OTHER_PFAS	-6.705	-34.4223	0.10474	0.89526	inact.	reliable	0.260327	0.739673	inact.	reliable	Other aliphatics	Ether based substances	Inactive	reliable	-37.4325	-31.74	-34.5863	Inactive	Inactive	CCOC(=O)C(=[N+]=[N-])C(=O)C(C(C(F)(F)F)(F)F)(F)F	7	4
DTXSID40204489	FC(F)=C(F)C(F)(F)C(F)(F)C(F)(F)C(F)(F)C(F)(F)C(F)(F)F	Perfluorooct-1-ene	559-14-8	OTHER_PFAS	-7.836	-29.0983	0.10474	0.89526	inact.	reliable	0.260327	0.739673	inact.	reliable	Non-PFAA perfluoroalkyls	PFAenes	Inactive	reliable	-26.8786	-42.2976	-34.5881	Inactive	Inactive	FC(=C(C(C(C(C(C(C(F)(F)F)(F)F)(F)F)(F)F)(F)F)(F)F)F)F	3	8
DTXSID30732564	FC(F)C(F)(F)C(F)(F)C(F)(F)C(F)(F)C(F)(F)C(=O)OC=C	Ethenyl 2,2,3,3,4,4,5,5,6,6,7,7-dodecafluoroheptanoate	45271-27-0	OTHER_PFAS	-6.908	-33.4555	0.10474	0.89526	inact.	reliable	0.260327	0.739673	inact.	reliable	Other aliphatics	PACF-based substances	Inactive	reliable	-35.5382	-33.6572	-34.5977	Inactive	Inactive	C=COC(=O)C(C(C(C(C(C(F)F)(F)F)(F)F)(F)F)(F)F)(F)F	3	0
DTXSID00895594	OC(=O)C(CCC(F)(F)C(F)(F)C(F)(F)C(F)(F)F)C(O)=O	(3,3,4,4,5,5,6,6,6-Nonafluorohexyl)propanedioic acid	36390-03-1	OTHER_PFAS	-6.777	-33.9773	0.10474	0.89526	inact.	reliable	0.260327	0.739673	inact.	reliable	Other aliphatics	Others	Inactive	reliable	-36.7607	-32.6224	-34.6916	Inactive	Inactive	OC(=O)C(C(=O)O)CCC(C(C(C(F)(F)F)(F)F)(F)F)(F)F	7	4
DTXSID90660157	CC(C)C(=O)OC(C(F)(F)F)(C(F)(F)F)C(F)(F)F	Perfluoro-tert-butyl isobutyrate	914637-43-7	OTHER_PFAS	-7.571	-30.2509	0.10474	0.89526	inact.	reliable	0.260327	0.739673	inact.	reliable	Other aliphatics	Ether based substances	Inactive	reliable	-29.3515	-40.012	-34.6817	Inactive	Inactive	CC(C(=O)OC(C(F)(F)F)(C(F)(F)F)C(F)(F)F)C	0	2
DTXSID90471144	OCCC(F)(F)C(F)(F)C(F)(F)C(F)(F)C(F)(F)F	5:2 Fluorotelomer alcohol	185689-57-0	OTHER_PFAS	-8.099	-27.7789	0.10474	0.89526	inact.	reliable	0.260327	0.739673	inact.	reliable	Fluorotelomer PFAA precursors	n:2 FTOHs	Inactive	reliable	-24.4245	-44.914	-34.6692	Inactive	Inactive	OCCC(C(C(C(C(F)(F)F)(F)F)(F)F)(F)F)(F)F	3	9
DTXSID50441560	COC(=O)CCC(F)(F)C(F)(F)C(F)(F)C(F)(F)F	Methyl 2H,2H,3H,3H-perfluoroheptanoate	132424-36-3	OTHER_PFAS	-7.286	-31.6155	0.10474	0.89526	inact.	reliable	0.260327	0.739673	inact.	reliable	Other aliphatics	PACF-based substances	Inactive	reliable	-32.0109	-37.3059	-34.6584	Inactive	Inactive	COC(=O)CCC(C(C(C(F)(F)F)(F)F)(F)F)(F)F	3	9
DTXSID20896503	FC(F)(F)C(F)(F)C(F)(F)OC(F)(C(=O)OCC=C)C(F)(F)F	Prop-2-en-1-yl 2,3,3,3-tetrafluoro-2-(heptafluoropropoxy)propanoate	84123-65-9	OTHER_PFAS	-7.087	-32.5565	0.10474	0.89526	inact.	reliable	0.260327	0.739673	inact.	reliable	Other aliphatics	Ether and PACF-based substances	Inactive	reliable	-33.8679	-35.4399	-34.6539	Inactive	Inactive	C=CCOC(=O)C(C(F)(F)F)(OC(C(C(F)(F)F)(F)F)(F)F)F	4	3
DTXSID80458500	CS(=O)CCC(F)(F)C(F)(F)C(F)(F)C(F)(F)F	1,1,1,2,2,3,3,4,4-Nonafluoro-6-(methanesulfinyl)hexane	357604-65-0	OTHER_PFAS	-7.547	-30.3965	0.10474	0.89526	inact.	reliable	0.260327	0.739673	inact.	reliable	Other aliphatics	Others	Inactive	reliable	-29.5754	-39.7232	-34.6493	Inactive	Inactive	FC(C(C(C(F)(F)F)(F)F)(F)F)(CC[S+](C)[O-])F	3	4
DTXSID20571181	CCOP(=O)(NS(=O)(=O)C(F)(F)C(F)(F)C(F)(F)C(F)(F)F)OCC	Diethyl N-(1,1,2,2,3,3,4,4,4-nonafluorobutane-1-sulfonyl)phosphoramidate	181649-25-2	OTHER_PFAS	-5.113	-42.1028	0.280559	0.719441	inact.	reliable	0.260327	0.739673	inact.	reliable	Other aliphatics	PASF-based substances	Inactive	reliable	-52.2882	-16.5094	-34.3988	Inactive	Inactive	CCOP(=O)(NS(=O)(=O)C(C(C(C(F)(F)F)(F)F)(F)F)(F)F)OCC	9	0
DTXSID70895203	FC(F)(F)C(F)(F)C(F)(F)CCC(F)(F)C(F)(F)C(F)(F)F	1,1,1,2,2,3,3,6,6,7,7,8,8,8-Tetradecafluorooctane	1835251-92-7	OTHER_PFAS	-7.547	-30.4007	0.10474	0.89526	inact.	reliable	0.260327	0.739673	inact.	reliable	Other aliphatics	FT	Inactive	reliable	-29.5754	-39.7149	-34.6452	Inactive	Inactive	FC(C(C(F)(F)F)(F)F)(CCC(C(C(F)(F)F)(F)F)(F)F)F	3	4
DTXSID90382105	FC(F)(Cl)C(F)(F)C(F)(F)C(F)(F)C(F)(F)C(F)(F)C(Cl)=O	7-Chloroperfluoroheptanoyl chloride	662-62-4	OTHER_PFAS	-7.555	-30.3657	0.10474	0.89526	inact.	reliable	0.260327	0.739673	inact.	reliable	Other aliphatics	Others	Inactive	reliable	-29.5008	-39.7843	-34.6425	Inactive	Inactive	ClC(=O)C(C(C(C(C(C(Cl)(F)F)(F)F)(F)F)(F)F)(F)F)(F)F	0	2
DTXSID00896824	FC(F)(F)C(F)(F)C(F)(F)COC(=O)OCC(F)(F)C(F)(F)C(F)(F)F	Bis(2,2,3,3,4,4,4-heptafluorobutyl) carbonate	1026739-75-2	OTHER_PFAS	-6.677	-34.5046	0.10474	0.89526	inact.	reliable	0.260327	0.739673	inact.	reliable	Other aliphatics	Ether based substances	Inactive	reliable	-37.6938	-31.5768	-34.6353	Inactive	Inactive	O=C(OCC(C(C(F)(F)F)(F)F)(F)F)OCC(C(C(F)(F)F)(F)F)(F)F	7	4
DTXSID30399510	OC(=O)C(F)(F)C(F)(F)C(F)(F)C(F)(F)C(F)(F)C(O)=O	Heptanedioic acid, decafluoro-	14919-09-6	OTHER_PFAS	-6.726	-34.2836	0.10474	0.89526	inact.	reliable	0.260327	0.739673	inact.	reliable	Other aliphatics	PACF-based substances	Inactive	reliable	-37.2366	-32.0151	-34.6258	Inactive	Inactive	OC(=O)C(C(C(C(C(C(=O)O)(F)F)(F)F)(F)F)(F)F)(F)F	0	2
DTXSID50895746	FC(F)(F)C(F)(F)C(F)(F)C1=NC(Cl)=CC=N1	4-Chloro-2-(heptafluoropropyl)pyrimidine	937676-00-1	OTHER_PFAS	-8.004	-28.2867	0.10474	0.89526	inact.	reliable	0.260327	0.739673	inact.	Unreliable	Side-chain aromatics	Others	Inactive	reliable	-25.311	-43.907	-34.609	Inactive	Inactive	Clc1ccnc(n1)C(C(C(F)(F)F)(F)F)(F)F	6	4
DTXSID00805092	OC1(F)C(F)(F)C(F)(F)C(F)(F)C(F)(F)C(F)(F)C(F)(F)C1(F)F	1,2,2,3,3,4,4,5,5,6,6,7,7,8,8-Pentadecafluorocyclooctan-1-ol	62789-53-1	OTHER_PFAS	-7.358	-31.3329	0.10474	0.89526	inact.	reliable	0.260327	0.739673	inact.	Unreliable	Non-PFAA perfluoroalkyls, cyclic	PFACs, cyclic	Inactive	reliable	-31.3391	-37.8663	-34.6027	Inactive	Inactive	OC1(F)C(F)(F)C(F)(F)C(F)(F)C(C(C(C1(F)F)(F)F)(F)F)(F)F	8	0
DTXSID40895735	FC(F)(F)C(F)(F)C(F)(F)C(=O)OC(C(F)(F)F)(C(F)(F)F)C(F)(F)F	1,1,1,3,3,3-Hexafluoro-2-(trifluoromethyl)propan-2-yl heptafluorobutanoate	922168-38-5	OTHER_PFAS	-7.488	-30.7261	0.10474	0.89526	inact.	reliable	0.260327	0.739673	inact.	reliable	Other aliphatics	PACF-based substances	Inactive	reliable	-30.126	-39.0696	-34.5978	Inactive	Inactive	O=C(C(C(C(F)(F)F)(F)F)(F)F)OC(C(F)(F)F)(C(F)(F)F)C(F)(F)F	7	4
DTXSID90705597	FC(F)(F)C(F)(F)C(F)(F)COC(=O)C(F)(F)C(F)(F)C(F)(F)F	2,2,3,3,4,4,4-Heptafluorobutyl heptafluorobutanoate	308-45-2	OTHER_PFAS	-7.44	-30.9055	0.10474	0.89526	inact.	reliable	0.260327	0.739673	inact.	Unreliable	Other aliphatics	PACF-based substances	Inactive	reliable	-30.5739	-38.7139	-34.6439	Inactive	Inactive	O=C(C(C(C(F)(F)F)(F)F)(F)F)OCC(C(C(F)(F)F)(F)F)(F)F	7	4
DTXSID50895701	FC(F)(F)C(F)(F)C(F)(F)C(F)(F)C(F)(F)COC(=O)C=C	2,2,3,3,4,4,5,5,6,6,6-Undecafluorohexyl prop-2-enoate	376-56-7	OTHER_PFAS	-7.471	-30.7048	0.10474	0.89526	inact.	reliable	0.335572	0.664428	inact.	reliable	Other aliphatics	Ether based substances	Inactive	reliable	-30.2846	-39.1119	-34.6982	Inactive	Inactive	C=CC(=O)OCC(C(C(C(C(F)(F)F)(F)F)(F)F)(F)F)(F)F	3	9
DTXSID8070885	CCN(CCOP(O)(=O)OCCN(CC)S(=O)(=O)C(F)(F)C(F)(F)C(F)(F)C(F)(F)F)S(=O)(=O)C(F)(F)C(F)(F)C(F)(F)C(F)(F)F	N,N'-Phosphinicobis(oxy-2,1-ethanediyl)bis(N-ethyl-perfluoro-1-butanesulfonamide)	67939-91-7	OTHER_PFAS	0.041	-66.3567	0.10474	0.89526	inact.	reliable	0.260327	0.739673	inact.	reliable	Other aliphatics	PASF-based substances	Inactive	reliable	-100.383	31.5864	-34.3981	Inactive	Inactive	CCN(S(=O)(=O)C(C(C(C(F)(F)F)(F)F)(F)F)(F)F)CCOP(=O)(OCCN(S(=O)(=O)C(C(C(C(F)(F)F)(F)F)(F)F)(F)F)CC)O	0	7
DTXSID20896588	OC(=O)C(F)(F)C(F)(C(F)(F)C(F)(F)F)C(F)(F)C(F)(F)C(F)(F)F	2,2,3,4,4,5,5,6,6,6-Decafluoro-3-(pentafluoroethyl)hexanoic acid	1882109-78-5	OTHER_PFAS	-7.158	-32.5203	0.10474	0.89526	inact.	reliable	0.260327	0.739673	inact.	reliable	PFAAs	PFCAs	Inactive	reliable	-33.2054	-35.5117	-34.3585	Inactive	Inactive	OC(=O)C(C(C(C(F)(F)F)(F)F)(C(C(C(F)(F)F)(F)F)(F)F)F)(F)F	3	4
DTXSID40276525	OS(=O)(=O)C1(C(F)(F)F)C(F)(F)C(F)(F)C(F)(F)C(F)(F)C1(F)F	1-Perfluoromethylcyclohexane-1-sulfonic acid	72441-89-5	OTHER_PFAS	-6.803	-34.7076	0.10474	0.89526	inact.	reliable	0.260327	0.739673	inact.	reliable	PFAAs, cyclic	PFSAs, cyclic	Inactive	reliable	-36.518	-31.1743	-33.8461	Inactive	Inactive	FC1(F)C(F)(F)C(C(F)(F)F)(S(=O)(=O)O)C(C(C1(F)F)(F)F)(F)F	8	0
DTXSID10895702	CCCCNC(=O)C(F)(F)C(F)(F)C(F)(F)F	N-Butyl-2,2,3,3,4,4,4-heptafluorobutanamide	377-67-3	OTHER_PFAS	-7.326	-32.2147	0.10474	0.89526	inact.	reliable	0.260327	0.739673	inact.	reliable	Other aliphatics	FT	Inactive	reliable	-31.6377	-36.1177	-33.8777	Inactive	Inactive	CCCCNC(=O)C(C(C(F)(F)F)(F)F)(F)F	6	9
DTXSID60893354	FC(F)(F)C(F)(F)C(F)(F)C(F)(F)C(F)(F)C(F)(C(F)(F)F)C(F)(F)F	Perfluoro-2-methylheptane	153273-32-6	OTHER_PFAS	-7.338	-32.1202	0.10474	0.89526	inact.	reliable	0.373732	0.626268	inact.	reliable	Non-PFAA perfluoroalkyls	PFAs	Inactive	reliable	-31.5257	-36.3051	-33.9154	Inactive	Inactive	FC(C(C(C(C(C(C(F)(F)F)(C(F)(F)F)F)(F)F)(F)F)(F)F)(F)F)(F)F	3	4
DTXSID40895533	FC(=CC=O)C(F)(F)C(F)(F)C(F)(F)C(F)(F)C(F)(F)F	3,4,4,5,5,6,6,7,7,8,8,8-Dodecafluorooct-2-enal	69534-12-9	OTHER_PFAS	-7.997	-29.0059	0.10474	0.89526	inact.	reliable	0.260327	0.739673	inact.	reliable	Fluorotelomer PFAA precursors	n:2 Fluorotelomer unsaturated aldehydes	Inactive	reliable	-25.3763	-42.4808	-33.9285	Inactive	Inactive	O=CC=C(C(C(C(C(C(F)(F)F)(F)F)(F)F)(F)F)(F)F)F	3	8
DTXSID90507235	COC(=O)C(F)(F)C(F)(F)C(F)(F)C(F)(F)C(F)(F)C(=O)OC	Dimethyl decafluoroheptanedioate	54404-53-4	OTHER_PFAS	-6.352	-36.744	0.10474	0.89526	inact.	reliable	0.260327	0.739673	inact.	reliable	Other aliphatics	PACF-based substances	Inactive	reliable	-40.7265	-27.136	-33.9313	Inactive	Inactive	COC(=O)C(C(C(C(C(C(=O)OC)(F)F)(F)F)(F)F)(F)F)(F)F	0	2
DTXSID00895695	FC(=O)C(F)(F)OC(F)(F)C(F)(F)OC(F)(F)C(F)(F)C(F)(F)C(F)(F)F	Difluoro[1,1,2,2-tetrafluoro-2-(nonafluorobutoxy)ethoxy]acetyl fluoride	172897-75-5	OTHER_PFAS	-6.821	-34.5269	0.10474	0.89526	inact.	reliable	0.260327	0.739673	inact.	reliable	Other aliphatics	Ether based substances	Inactive	reliable	-36.3501	-31.5326	-33.9413	Inactive	Inactive	FC(=O)C(OC(C(OC(C(C(C(F)(F)F)(F)F)(F)F)(F)F)(F)F)(F)F)(F)F	4	3
DTXSID50662975	FC(F)(F)C(F)(F)C(F)(F)CCCCI	1,1,1,2,2,3,3-Heptafluoro-7-iodoheptane	2967-60-4	OTHER_PFAS	-7.726	-30.2625	0.10474	0.89526	inact.	reliable	0.260327	0.739673	inact.	reliable	Other aliphatics	FTI	Inactive	reliable	-27.9051	-39.989	-33.947	Inactive	Inactive	ICCCCC(C(C(F)(F)F)(F)F)(F)F	3	4
DTXSID20377827	NC(=O)C(F)(F)C(F)(F)C(F)(F)C(F)(F)C(F)(F)C(F)(F)F	Perfluoroheptanamide	2358-22-7	OTHER_PFAS	-7.773	-30.0323	0.10474	0.89526	inact.	reliable	0.260327	0.739673	inact.	reliable	Other aliphatics	Amide based substances	Inactive	reliable	-27.4665	-40.4454	-33.956	Inactive	Inactive	NC(=O)C(C(C(C(C(C(F)(F)F)(F)F)(F)F)(F)F)(F)F)(F)F	3	8
DTXSID90511175	FC(C(F)(F)C(F)(F)C(F)(F)C(F)(F)C(F)S(F)(=O)=O)S(F)(=O)=O	1,2,2,3,3,4,4,5,5,6-Decafluorohexane-1,6-disulfonyl difluoride	84933-50-6	OTHER_PFAS	-7.175	-32.8343	0.10474	0.89526	inact.	reliable	0.260327	0.739673	inact.	reliable	Other aliphatics	Others	Inactive	reliable	-33.0467	-34.889	-33.9679	Inactive	Inactive	FC(C(C(C(C(C(S(=O)(=O)F)F)(F)F)(F)F)(F)F)(F)F)S(=O)(=O)F	3	0
DTXSID10861881	FC(F)(F)C(F)(F)C(F)(F)C(=O)OC(=O)C(F)(F)C(F)(F)C(F)(F)F	Heptafluorobutanoic anhydride	336-59-4	COMMERICIAL_IMPORTANT	-7.015	-33.5673	0.10474	0.89526	inact.	reliable	0.260327	0.739673	inact.	reliable	Other aliphatics	PACF-based substances	Inactive	reliable	-34.5398	-33.4355	-33.9876	Inactive	Inactive	O=C(C(C(C(F)(F)F)(F)F)(F)F)OC(=O)C(C(C(F)(F)F)(F)F)(F)F	7	4
DTXSID70896573	OC(=O)C(C(F)(F)F)(C(F)(F)C(F)(F)F)C(F)(F)C(F)(F)C(F)(F)F	3,3,4,4,5,5,5-Heptafluoro-2-(pentafluoroethyl)-2-(trifluoromethyl)pentanoic acid	1882109-63-8	OTHER_PFAS	-6.85	-34.3032	0.10474	0.89526	inact.	reliable	0.260327	0.739673	inact.	reliable	PFAAs	PFCAs	Inactive	reliable	-36.0795	-31.9762	-34.0278	Inactive	Inactive	OC(=O)C(C(C(F)(F)F)(F)F)(C(C(C(F)(F)F)(F)F)(F)F)C(F)(F)F	3	8
DTXSID50896576	OC(=O)C(F)(C(F)(F)F)C(F)(C(F)(F)C(F)(F)F)C(F)(F)C(F)(F)F	2,3,4,4,5,5,5-Heptafluoro-3-(pentafluoroethyl)-2-(trifluoromethyl)pentanoic acid	1882109-66-1	OTHER_PFAS	-7.094	-33.1231	0.10474	0.89526	inact.	reliable	0.335572	0.664428	inact.	reliable	PFAAs	PFCAs	Inactive	reliable	-33.8026	-34.3163	-34.0595	Inactive	Inactive	OC(=O)C(C(C(C(F)(F)F)(F)F)(C(C(F)(F)F)(F)F)F)(C(F)(F)F)F	3	4
DTXSID50895382	FC(=C(F)C(F)(F)C(F)(F)C(F)(F)C(F)(F)C(F)(F)F)C(F)(F)F	1,1,1,2,3,4,4,5,5,6,6,7,7,8,8,8-Hexadecafluorooct-2-ene	65500-50-7	OTHER_PFAS	-7.631	-30.5472	0.10474	0.89526	inact.	reliable	0.260327	0.739673	inact.	reliable	Non-PFAA perfluoroalkyls	PFAenes	Inactive	reliable	-28.7916	-39.4244	-34.108	Inactive	Inactive	FC(=C(C(C(C(C(C(F)(F)F)(F)F)(F)F)(F)F)(F)F)F)C(F)(F)F	3	8
DTXSID40896585	OC(=O)C(F)(F)C(F)(C(F)(F)F)C(C(F)(F)F)(C(F)(F)F)C(F)(F)F	2,2,3,5,5,5-Hexafluoro-3,4,4-tris(trifluoromethyl)pentanoic acid	1882109-75-2	OTHER_PFAS	-7.057	-33.24	0.10474	0.89526	inact.	reliable	0.260327	0.739673	inact.	reliable	PFAAs	PFCAs	Inactive	reliable	-34.1479	-34.0845	-34.1162	Inactive	Inactive	OC(=O)C(C(C(C(F)(F)F)(C(F)(F)F)C(F)(F)F)(C(F)(F)F)F)(F)F	0	2
DTXSID20896301	FC(F)(F)C(F)(C1=CC=CC=C1)C(F)(F)F	(1,1,1,2,3,3,3-Heptafluoropropan-2-yl)benzene	378-34-7	OTHER_PFAS	-8.458	-26.608	0.10474	0.89526	inact.	reliable	0.260327	0.739673	inact.	reliable	Side-chain aromatics	Others	Inactive	reliable	-21.0745	-47.2359	-34.1552	Inactive	Inactive	FC(C(F)(F)F)(C(F)(F)F)c1ccccc1	0	9
DTXSID60893374	[H]C#CC(C(F)(F)F)(C(F)(F)F)C(F)(F)C(F)(F)C(F)(F)F	1H-Perfluoro-3,3-bis(trifluoromethyl)hexyne	261503-44-0	OTHER_PFAS	-7.639	-30.4598	0.10474	0.89526	inact.	reliable	0.260327	0.739673	inact.	reliable	Other aliphatics	Others	Inactive	reliable	-28.7169	-39.5977	-34.1573	Inactive	Inactive	C#CC(C(C(C(F)(F)F)(F)F)(F)F)(C(F)(F)F)C(F)(F)F	3	4
DTXSID20895197	FC(F)(F)C(I)CC(F)(F)C(F)(F)C(F)(F)C(F)(F)F	1,1,1,2,2,3,3,4,4,7,7,7-Dodecafluoro-6-iodoheptane	935553-88-1	OTHER_PFAS	-7.598	-30.6512	0.10474	0.89526	inact.	reliable	0.335572	0.664428	inact.	reliable	Other aliphatics	Iodo based substances	Inactive	reliable	-29.0995	-39.2182	-34.1588	Inactive	Inactive	IC(C(F)(F)F)CC(C(C(C(F)(F)F)(F)F)(F)F)(F)F	3	4
DTXSID90896575	OC(=O)C(F)(C(F)(F)C(F)(F)F)C(F)(F)C(F)(C(F)(F)F)C(F)(F)F	2,3,3,4,5,5,5-Heptafluoro-2-(pentafluoroethyl)-4-(trifluoromethyl)pentanoic acid	1882109-65-0	OTHER_PFAS	-7.221	-32.2243	0.10474	0.89526	inact.	reliable	0.260327	0.739673	inact.	reliable	PFAAs	PFCAs	Inactive	reliable	-32.6175	-36.0987	-34.3581	Inactive	Inactive	OC(=O)C(C(C(C(F)(F)F)(C(F)(F)F)F)(F)F)(C(C(F)(F)F)(F)F)F	3	4
DTXSID60379284	OCC(F)(OC(F)(F)C(F)(F)C(F)(F)F)C(F)(F)F	2-(Perfluoropropoxy)-1H,1H-perfluoropropanol	26537-88-2	OTHER_PFAS	-8.186	-27.698	0.10474	0.89526	inact.	reliable	0.260327	0.739673	inact.	reliable	Other aliphatics	Ether based substances	Inactive	reliable	-23.6126	-45.0744	-34.3435	Inactive	Inactive	OCC(C(F)(F)F)(OC(C(C(F)(F)F)(F)F)(F)F)F	4	3
DTXSID40895159	FC(F)(F)C(F)(F)C(F)(F)CCCCBr	7-Bromo-1,1,1,2,2,3,3-heptafluoroheptane	1391033-22-9	OTHER_PFAS	-7.679	-30.1245	0.10474	0.89526	inact.	reliable	0.260327	0.739673	inact.	reliable	Other aliphatics	FTBr	Inactive	reliable	-28.3437	-40.2626	-34.3031	Inactive	Inactive	BrCCCCC(C(C(F)(F)F)(F)F)(F)F	3	4
DTXSID30772920	FC(F)(F)C(F)(F)C(F)(F)C(F)(F)C(F)(F)CCC=O	4,4,5,5,6,6,7,7,8,8,8-Undecafluorooctanal	195047-10-0	OTHER_PFAS	-7.796	-29.5771	0.10474	0.89526	inact.	reliable	0.260327	0.739673	inact.	reliable	Other aliphatics	Others	Inactive	reliable	-27.2519	-41.3481	-34.3	Inactive	Inactive	O=CCCC(C(C(C(C(F)(F)F)(F)F)(F)F)(F)F)(F)F	3	9
DTXSID1068772	FC(F)(F)C(F)(F)C(F)(F)C(F)(F)CCOC(=O)C=C	2-(Perfluorobutyl)ethyl acrylate	52591-27-2	COMMERICIAL_IMPORTANT	-7.169	-32.5348	0.280559	0.719441	inact.	reliable	0.770029	0.229971	act.	reliable	Fluorotelomer PFAA precursors	n:2 FTACs	Inactive	reliable	-33.1027	-35.4829	-34.2928	Inactive	Inactive	C=CC(=O)OCCC(C(C(C(F)(F)F)(F)F)(F)F)(F)F	7	5
DTXSID1037303	OC(=O)C(F)(F)C(F)(F)C(F)(F)C(F)(F)C(F)(F)C(F)(F)F	Perfluoroheptanoic acid	375-85-9	CAL_EPA	-7.869	-29.2489	0.10474	0.89526	inact.	reliable	0.260327	0.739673	inact.	reliable	PFAAs	PFCAs	Inactive	reliable	-26.5707	-41.9989	-34.2848	Inactive	Inactive	OC(=O)C(C(C(C(C(C(F)(F)F)(F)F)(F)F)(F)F)(F)F)(F)F	3	8
DTXSID20892065	FC(F)(F)C(F)(F)OC(F)(F)C(F)(F)C(F)(F)OC(F)(F)C(F)(F)C(F)(F)F	Perfluoroethoxy-3-propoxypropane	1464062-44-9	OTHER_PFAS	-6.5	-35.5988	0.10474	0.89526	inact.	reliable	0.260327	0.739673	inact.	reliable	Other aliphatics	Ether based substances	Inactive	reliable	-39.3455	-29.407	-34.3762	Inactive	Inactive	FC(C(C(OC(C(F)(F)F)(F)F)(F)F)(F)F)(OC(C(C(F)(F)F)(F)F)(F)F)F	4	3
DTXSID80880968	CC(=C)C(=O)OCCC(F)(F)C(F)(F)C(F)(F)C(F)(F)C(F)(F)C(F)(F)C(F)(F)C(F)(F)C(F)(C(F)(F)F)C(F)(F)F	(Perfluoro-9-methyldecyl)ethyl methacrylate	74256-14-7	OTHER_PFAS	-4.271	-46.1857	0.10474	0.89526	inact.	reliable	0.260327	0.739673	inact.	reliable	Fluorotelomer PFAA precursors	n:2 FTMACs	Inactive	reliable	-60.1453	-8.41299	-34.2792	Inactive	Inactive	CC(=C)C(=O)OCCC(C(C(C(C(C(C(C(C(C(F)(F)F)(C(F)(F)F)F)(F)F)(F)F)(F)F)(F)F)(F)F)(F)F)(F)F)(F)F	7	5
DTXSID00210900	OC(C(F)(F)C(F)(F)F)(C(F)(F)C(F)(F)F)C(F)(F)C(F)(F)F	Perfluorotriethylcarbinol	6189-00-0	OTHER_PFAS	-7.278	-32.0636	0.10474	0.89526	inact.	reliable	0.260327	0.739673	inact.	reliable	Non-PFAA perfluoroalkyls	PFACs	Inactive	reliable	-32.0856	-36.4173	-34.2515	Inactive	Inactive	OC(C(C(F)(F)F)(F)F)(C(C(F)(F)F)(F)F)C(C(F)(F)F)(F)F	3	4
DTXSID60896582	OC(=O)C(F)(C(F)(F)F)C(F)(C(F)(F)F)C(F)(C(F)(F)F)C(F)(F)F	2,3,4,5,5,5-Hexafluoro-2,3,4-tris(trifluoromethyl)pentanoic acid	1882109-72-9	OTHER_PFAS	-7.11	-32.8984	0.10474	0.89526	inact.	reliable	0.260327	0.739673	inact.	reliable	PFAAs	PFCAs	Inactive	reliable	-33.6533	-34.7619	-34.2076	Inactive	Inactive	OC(=O)C(C(C(C(F)(F)F)(C(F)(F)F)F)(C(F)(F)F)F)(C(F)(F)F)F	0	2
DTXSID00441939	NS(=O)(=O)C1=NN=C(NS(=O)(=O)C(F)(F)C(F)(F)C(F)(F)C(F)(F)F)S1	CHEMBL337369	316826-66-1	OTHER_PFAS	-5.736	-39.3712	0.10474	0.89526	inact.	reliable	0.329426	0.670574	inact.	reliable	Side-chain aromatics	PASF-based substances	Inactive	reliable	-46.4747	-21.9263	-34.2005	Inactive	Inactive	FC(C(C(C(F)(F)F)(F)F)(F)F)(S(=O)(=O)Nc1nnc(s1)S(=O)(=O)N)F	9	0
DTXSID00896561	FC(F)(F)C(F)(OC(F)(F)C(F)(Cl)I)C(F)(F)F	2-(2-Chloro-1,1,2-trifluoro-2-iodoethoxy)-1,1,1,2,3,3,3-heptafluoropropane	16031-04-2	OTHER_PFAS	-7.565	-30.781	0.10474	0.89526	inact.	reliable	0.260327	0.739673	inact.	reliable	Other aliphatics	Ether based substances	Inactive	reliable	-29.4075	-38.9608	-34.1841	Inactive	Inactive	FC(C(F)(F)F)(C(F)(F)F)OC(C(I)(Cl)F)(F)F	0	2
DTXSID00563029	COC(F)(F)C(F)(F)C(F)(F)C(F)(F)C(F)(F)C(F)(F)OC	1,1,2,2,3,3,4,4,5,5,6,6-Dodecafluoro-1,6-dimethoxyhexane	132182-96-8	OTHER_PFAS	-7.055	-33.1844	0.10474	0.89526	inact.	reliable	0.260327	0.739673	inact.	reliable	Other aliphatics	Ether based substances	Inactive	reliable	-34.1665	-34.1948	-34.1807	Inactive	Inactive	COC(C(C(C(C(C(OC)(F)F)(F)F)(F)F)(F)F)(F)F)(F)F	0	2
DTXSID9059919	FC(F)(F)C(F)(F)C(F)(F)C(F)(F)C(F)(F)C(F)(F)C(F)(F)Br	1-Bromopentadecafluoroheptane	375-88-2	COMMERICIAL_IMPORTANT	-7.519	-31.0012	0.10474	0.89526	inact.	reliable	0.260327	0.739673	inact.	reliable	Other aliphatics	Others	Inactive	reliable	-29.8367	-38.5241	-34.1804	Inactive	Inactive	FC(C(C(C(C(C(Br)(F)F)(F)F)(F)F)(F)F)(F)F)(C(F)(F)F)F	3	8
DTXSID20895490	CCCCOC(=O)C(F)(F)C(F)(F)C(F)(F)F	Butyl heptafluorobutanoate	1559-07-5	OTHER_PFAS	-7.369	-31.6126	0.10474	0.89526	inact.	reliable	0.260327	0.739673	inact.	reliable	Other aliphatics	PACF-based substances	Inactive	reliable	-31.2364	-37.3117	-34.2741	Inactive	Inactive	CCCCOC(=O)C(C(C(F)(F)F)(F)F)(F)F	4	9
DTXSID70895647	CCOC(=O)CC(S)C(F)(F)C(F)(F)C(F)(F)F	Ethyl 4,4,5,5,6,6,6-heptafluoro-3-sulfanylhexanoate	377-64-0	OTHER_PFAS	-7.463	-31.6164	0.10474	0.89526	inact.	reliable	0.260327	0.739673	inact.	reliable	Other aliphatics	Ether based substances	Inactive	reliable	-30.3593	-37.3042	-33.8317	Inactive	Inactive	CCOC(=O)CC(C(C(C(F)(F)F)(F)F)(F)F)S	7	4
DTXSID70817586	FC(F)(F)C(F)(F)C(F)(F)C(F)(F)C(F)(F)C(F)(F)S(Cl)=O	Tridecafluorohexane-1-sulfinyl chloride	61424-51-9	OTHER_PFAS	-7.722	-29.5107	0.10474	0.89526	inact.	reliable	0.260327	0.739673	inact.	reliable	Others	Others	Inactive	reliable	-27.9424	-41.4798	-34.7111	Inactive	Inactive	[O-][S+](C(C(C(C(C(C(F)(F)F)(F)F)(F)F)(F)F)(F)F)(F)F)Cl	3	8
DTXSID10706485	FC(=C(F)C(F)(F)C(F)(F)C(F)(F)F)C(F)(F)C(F)(F)C(F)(F)F	1,1,1,2,2,3,3,4,5,6,6,7,7,8,8,8-Hexadecafluorooct-4-ene	35844-81-6	OTHER_PFAS	-7.771	-29.2625	0.10474	0.89526	inact.	reliable	0.260327	0.739673	inact.	reliable	Non-PFAA perfluoroalkyls	PFAenes	Inactive	reliable	-27.4852	-41.972	-34.7286	Inactive	Inactive	FC(=C(C(C(C(F)(F)F)(F)F)(F)F)F)C(C(C(F)(F)F)(F)F)(F)F	3	4
DTXSID80445177	OC(=O)CCC(F)(F)C(F)(F)C(F)(F)C(F)(F)F	3-(Perfluorobutyl)propanoic acid	80705-13-1	OTHER_PFAS	-7.643	-29.4144	0.0748674	0.925133	inact.	reliable	0.260327	0.739673	inact.	reliable	Fluorotelomer PFAA precursors	n:3 Fluorotelomer carboxylic acids	Inactive	reliable	-28.6796	-41.6708	-35.1752	Inactive	Inactive	OC(=O)CCC(C(C(C(F)(F)F)(F)F)(F)F)(F)F	3	9
DTXSID00895716	NC1=CN=C(C=C1)C(F)(F)C(F)(F)C(F)(F)F	6-(Heptafluoropropyl)pyridin-3-amine	317810-57-4	OTHER_PFAS	-8.336	-26.1531	0.10474	0.89526	inact.	reliable	0.260327	0.739673	inact.	reliable	Side-chain aromatics	Others	Inactive	reliable	-22.2129	-48.138	-35.1754	Inactive	Inactive	Nc1ccc(nc1)C(C(C(F)(F)F)(F)F)(F)F	6	4
DTXSID80895759	FC(F)(F)C(F)(F)COS(=O)(=O)C(F)(F)C(F)(F)C(F)(F)C(F)(F)F	2,2,3,3,3-Pentafluoropropyl nonafluorobutane-1-sulfonate	893556-35-9	OTHER_PFAS	-7.153	-31.7134	0.10474	0.89526	inact.	reliable	0.260327	0.739673	inact.	reliable	Other aliphatics	PASF-based substances	Inactive	reliable	-33.252	-37.1118	-35.1819	Inactive	Inactive	FC(C(COS(=O)(=O)C(C(C(C(F)(F)F)(F)F)(F)F)(F)F)(F)F)(F)F	9	0
DTXSID00184314	FC(F)(F)C(F)(C(F)(F)F)C(F)(F)C(F)(F)C(F)(F)C(F)(F)C(F)(C(F)(F)F)C(F)(F)F	Perfluoro-2,7-dimethyloctane	3021-63-4	OTHER_PFAS	-7.723	-29.0146	0.10474	0.89526	inact.	reliable	0.373732	0.626268	inact.	reliable	Non-PFAA perfluoroalkyls	PFAs	Inactive	reliable	-27.9331	-42.4636	-35.1983	Inactive	Inactive	FC(C(C(C(F)(F)F)(C(F)(F)F)F)(F)F)(C(C(C(C(F)(F)F)(C(F)(F)F)F)(F)F)(F)F)F	3	4
DTXSID90338647	FC(F)(F)C(F)(F)C(F)(F)C(C=C)(C(F)(F)F)C(F)(F)F	4,4,5,5,6,6,6-Heptafluoro-3,3-bis(trifluoromethyl)hex-1-ene	79272-26-7	OTHER_PFAS	-7.652	-29.3332	0.10474	0.89526	inact.	reliable	0.260327	0.739673	inact.	reliable	Fluorotelomer PFAA precursors	n:2 FTOs	Inactive	reliable	-28.5956	-41.8318	-35.2137	Inactive	Inactive	C=CC(C(C(C(F)(F)F)(F)F)(F)F)(C(F)(F)F)C(F)(F)F	3	4
DTXSID60379941	FC(F)C(F)(F)C(F)(F)C(F)(F)C(F)(F)C(F)(F)C(F)(F)C(F)F	1H,8H-Perfluorooctane	307-99-3	OTHER_PFAS	-7.431	-30.357	0.10474	0.89526	inact.	reliable	0.260327	0.739673	inact.	reliable	Other aliphatics	Polyfluoralkanes	Inactive	reliable	-30.6579	-39.8016	-35.2297	Inactive	Inactive	FC(C(C(C(C(C(C(C(F)F)(F)F)(F)F)(F)F)(F)F)(F)F)(F)F)F	3	0
DTXSID20893355	FC(F)(F)C(F)(F)C(F)(F)C(F)(F)C(F)(C(F)(F)F)C(F)(F)C(F)(F)F	Perfluoro-3-methylheptane	153273-33-7	OTHER_PFAS	-7.491	-30.0657	0.10474	0.89526	inact.	reliable	0.260327	0.739673	inact.	reliable	Non-PFAA perfluoroalkyls	PFAs	Inactive	reliable	-30.098	-40.3792	-35.2386	Inactive	Inactive	FC(C(C(C(C(C(F)(F)F)(F)F)(C(F)(F)F)F)(F)F)(F)F)(C(F)(F)F)F	3	8
DTXSID30761218	FC(I)=C(F)C(F)(F)C(F)(F)C(F)(F)C(F)(F)C(F)(F)F	1,2,3,3,4,4,5,5,6,6,7,7,7-Tridecafluoro-1-iodohept-1-ene	102682-83-7	OTHER_PFAS	-7.462	-30.163	0.10474	0.89526	inact.	reliable	0.260327	0.739673	inact.	reliable	Other aliphatics	Others	Inactive	reliable	-30.3686	-40.1863	-35.2774	Inactive	Inactive	FC(=C(C(C(C(C(C(F)(F)F)(F)F)(F)F)(F)F)(F)F)F)I	3	8
DTXSID80895294	OCC=CC(F)(F)C(F)(F)C(F)(F)C(F)(F)F	4,4,5,5,6,6,7,7,7-Nonafluorohept-2-en-1-ol	72016-05-8	OTHER_PFAS	-8.18	-26.7788	0.10474	0.89526	inact.	reliable	0.426187	0.573813	inact.	reliable	Other aliphatics	Others	Inactive	reliable	-23.6686	-46.8972	-35.2829	Inactive	Inactive	OCC=CC(C(C(C(F)(F)F)(F)F)(F)F)(F)F	5	2
DTXSID7047566	FC(F)(F)C(F)(F)C(F)(F)C(F)(F)C(F)(F)C(F)(F)I	Perfluoro-1-iodohexane	355-43-1	COMMERICIAL_IMPORTANT	-7.52	-29.8808	0.10474	0.89526	inact.	reliable	0.260327	0.739673	inact.	reliable	Perfluoro PFAA precursors	PFAIs	Inactive	reliable	-29.8274	-40.7459	-35.2866	Inactive	Inactive	FC(C(C(C(C(I)(F)F)(F)F)(F)F)(F)F)(C(F)(F)F)F	3	8
DTXSID60550319	CCC(C(F)(F)F)(C(F)(F)F)C(F)(F)C(F)(F)C(F)(F)F	1,1,1,2,2,3,3-Heptafluoro-4,4-bis(trifluoromethyl)hexane	100646-00-2	OTHER_PFAS	-7.757	-28.7435	0.10474	0.89526	inact.	reliable	0.260327	0.739673	inact.	reliable	Fluorotelomer PFAA precursors	SFAs	Inactive	reliable	-27.6158	-43.0012	-35.3085	Inactive	Inactive	CCC(C(C(C(F)(F)F)(F)F)(F)F)(C(F)(F)F)C(F)(F)F	3	4
DTXSID20477311	OCCSC(F)(F)C(F)(F)C(F)(F)C(F)(F)F	2-(Perfluorobutylsulfanyl)ethanol	113304-06-6	OTHER_PFAS	-8.008	-27.554	0.10474	0.89526	inact.	reliable	0.260327	0.739673	inact.	reliable	Other aliphatics	Others	Inactive	reliable	-25.2736	-45.36	-35.3168	Inactive	Inactive	OCCSC(C(C(C(F)(F)F)(F)F)(F)F)(F)F	3	4
DTXSID60792479	CC=CS(=O)(=O)C(F)(F)C(F)(F)C(F)(F)C(F)(F)F	1,1,1,2,2,3,3,4,4-Nonafluoro-4-(prop-1-ene-1-sulfonyl)butane	66406-80-2	OTHER_PFAS	-7.603	-29.4267	0.10474	0.89526	inact.	reliable	0.260327	0.739673	inact.	reliable	Other aliphatics	PASF-based substances	Inactive	reliable	-29.0529	-41.6464	-35.3496	Inactive	Inactive	CC=CS(=O)(=O)C(C(C(C(F)(F)F)(F)F)(F)F)(F)F	9	0
DTXSID60526670	FC(F)(F)C(F)(F)C(F)(F)C(F)(F)C(F)(F)C(F)(F)C1CO1	2-(Tridecafluorohexyl)oxirane	52835-17-3	OTHER_PFAS	-7.846	-28.2671	0.10474	0.89526	inact.	reliable	0.426187	0.573813	inact.	reliable	Other aliphatics, cyclic	Others, cyclic	Inactive	reliable	-26.7853	-43.9459	-35.3656	Inactive	Inactive	FC(C(C(C(C(C(F)(F)F)(F)F)(F)F)(F)F)(F)F)(C1CO1)F	4	5
DTXSID50895741	FC(F)(F)C(F)(F)C(F)(F)C(F)(F)CCOS(=O)(=O)C(F)(F)F	3,3,4,4,5,5,6,6,6-Nonafluorohexyl trifluoromethanesulfonate	171182-86-8	OTHER_PFAS	-7.108	-31.7302	0.10474	0.89526	inact.	reliable	0.260327	0.739673	inact.	reliable	Other aliphatics	PASF-based substances	Inactive	reliable	-33.672	-37.0785	-35.3752	Inactive	Inactive	FC(C(C(C(F)(F)F)(F)F)(F)F)(CCOS(=O)(=O)C(F)(F)F)F	7	5
DTXSID60525027	COC(=O)CC(=O)C(F)(F)C(F)(F)C(F)(F)C(F)(F)F	Methyl 4,4,5,5,6,6,7,7,7-nonafluoro-3-oxoheptanoate	89129-70-4	OTHER_PFAS	-7.106	-31.7329	0.10474	0.89526	inact.	reliable	0.260327	0.739673	inact.	reliable	Other aliphatics	Ether based substances	Inactive	reliable	-33.6906	-37.0731	-35.3819	Inactive	Inactive	COC(=O)CC(=O)C(C(C(C(F)(F)F)(F)F)(F)F)(F)F	7	4
DTXSID50895165	CCCCC(F)(F)C(F)(F)C(F)(F)C(F)(F)F	1,1,1,2,2,3,3,4,4-Nonafluorooctane	253342-14-2	OTHER_PFAS	-7.5	-29.8298	0.10474	0.89526	inact.	reliable	0.260327	0.739673	inact.	reliable	Fluorotelomer PFAA precursors	SFAs	Inactive	reliable	-30.014	-40.847	-35.4305	Inactive	Inactive	CCCCC(C(C(C(F)(F)F)(F)F)(F)F)(F)F	2	2
DTXSID70895748	FC(F)C(F)(F)COS(=O)(=O)C(F)(F)C(F)(F)C(F)(F)C(F)(F)F	2,2,3,3-Tetrafluoropropyl nonafluorobutane-1-sulfonate	66959-14-6	OTHER_PFAS	-7.24	-30.7203	0.10474	0.89526	inact.	reliable	0.373732	0.626268	inact.	reliable	Other aliphatics	PASF-based substances	Inactive	reliable	-32.4402	-39.0811	-35.7607	Inactive	Inactive	FC(C(COS(=O)(=O)C(C(C(C(F)(F)F)(F)F)(F)F)(F)F)(F)F)F	9	0
DTXSID30379357	OCCCC(F)(C(F)(F)F)C(F)(F)C(F)(F)F	3(Perfluoro-2-butyl)propanol	239463-96-8	OTHER_PFAS	-8.262	-25.9124	0.10474	0.89526	inact.	reliable	0.260327	0.739673	inact.	reliable	Other aliphatics	Others	Inactive	reliable	-22.9034	-48.6153	-35.7594	Inactive	Inactive	OCCCC(C(C(F)(F)F)(F)F)(C(F)(F)F)F	3	4
DTXSID00895190	FC(F)(F)C(F)(F)C(F)(F)C(F)(F)C(Cl)CCl	5,6-Dichloro-1,1,1,2,2,3,3,4,4-nonafluorohexane	136483-77-7	OTHER_PFAS	-7.883	-27.7166	0.10474	0.89526	inact.	reliable	0.509014	0.490986	inact.	reliable	Other aliphatics	Others	Inactive	reliable	-26.4401	-45.0375	-35.7388	Inactive	Inactive	ClCC(C(C(C(C(F)(F)F)(F)F)(F)F)(F)F)Cl	3	4
DTXSID50525031	COC(=O)CC(O)(O)C(F)(F)C(F)(F)C(F)(F)F	Methyl 4,4,5,5,6,6,6-heptafluoro-3,3-dihydroxyhexanoate	89148-14-1	OTHER_PFAS	-7.584	-29.1409	0.10474	0.89526	inact.	reliable	0.260327	0.739673	inact.	reliable	Other aliphatics	PACF-based substances	Inactive	reliable	-29.2302	-42.2131	-35.7216	Inactive	Inactive	COC(=O)CC(C(C(C(F)(F)F)(F)F)(F)F)(O)O	7	4
DTXSID20619613	FC1(F)C(F)(F)C(F)(F)C(F)(OC(=O)C=C)C(F)(F)C1(F)F	Undecafluorocyclohexyl prop-2-enoate	16621-95-7	OTHER_PFAS	-7.47	-29.6807	0.10474	0.89526	inact.	reliable	0.260327	0.739673	inact.	reliable	Other aliphatics, cyclic	Others, cyclic	Inactive	reliable	-30.294	-41.1427	-35.7183	Inactive	Inactive	C=CC(=O)OC1(F)C(F)(F)C(F)(F)C(C(C1(F)F)(F)F)(F)F	8	0
DTXSID10895202	FC(F)(F)C(F)(F)CCC(F)(F)C(F)(F)C(F)(F)C(F)(F)F	1,1,1,2,2,3,3,4,4,7,7,8,8,8-Tetradecafluorooctane	343627-66-7	OTHER_PFAS	-7.537	-29.3985	0.10474	0.89526	inact.	reliable	0.260327	0.739673	inact.	reliable	Other aliphatics	FT	Inactive	reliable	-29.6688	-41.7023	-35.6855	Inactive	Inactive	FC(C(CCC(C(C(C(F)(F)F)(F)F)(F)F)(F)F)(F)F)(F)F	3	4
DTXSID00567047	OCC(I)CC(F)(F)C(F)(F)C(F)(F)F	4,4,5,5,6,6,6-Heptafluoro-2-iodohexan-1-ol	647-84-7	OTHER_PFAS	-7.915	-28.1364	0.10474	0.89526	inact.	reliable	0.260327	0.739673	inact.	reliable	Other aliphatics	FTIOH	Inactive	reliable	-26.1415	-44.2051	-35.1733	Inactive	Inactive	OCC(CC(C(C(F)(F)F)(F)F)(F)F)I	3	4
DTXSID70895627	FC(F)(F)C(F)(F)C(F)(F)C(F)(F)CCOC(Cl)=O	3,3,4,4,5,5,6,6,6-Nonafluorohexyl carbonochloridate	40678-17-9	OTHER_PFAS	-6.95	-32.1974	0.10474	0.89526	inact.	reliable	0.260327	0.739673	inact.	reliable	Other aliphatics	Ether based substances	Inactive	reliable	-35.1463	-36.152	-35.6492	Inactive	Inactive	ClC(=O)OCCC(C(C(C(F)(F)F)(F)F)(F)F)(F)F	7	5
DTXSID10568808	OS(=O)(=O)C(F)(F)C(F)(F)C(F)(F)C(F)(F)S(Cl)(=O)=O	4-(Chlorosulfonyl)-1,1,2,2,3,3,4,4-octafluorobutane-1-sulfonic acid	709605-80-1	OTHER_PFAS	-6.342	-35.1114	0.10474	0.89526	inact.	reliable	0.260327	0.739673	inact.	reliable	Other aliphatics	PASF-based substances	Inactive	reliable	-40.8199	-30.3735	-35.5967	Inactive	Inactive	FC(C(C(C(S(=O)(=O)Cl)(F)F)(F)F)(F)F)(S(=O)(=O)O)F	0	2
DTXSID90550923	CCOC(=O)C(C(C)=O)C(=O)C(F)(F)C(F)(F)C(F)(F)F	Ethyl 2-acetyl-4,4,5,5,6,6,6-heptafluoro-3-oxohexanoate	115479-06-6	OTHER_PFAS	-6.382	-34.9338	0.10474	0.89526	inact.	reliable	0.260327	0.739673	inact.	reliable	Other aliphatics	Ether based substances	Inactive	reliable	-40.4466	-30.7257	-35.5861	Inactive	Inactive	CCOC(=O)C(C(=O)C(C(C(F)(F)F)(F)F)(F)F)C(=O)C	7	4
DTXSID2067327	FC(F)(F)C(F)(F)C(F)(F)C(F)(F)CCS(Cl)(=O)=O	1-Hexanesulfonyl chloride, 3,3,4,4,5,5,6,6,6-nonafluoro-	27619-88-1	COMMERICIAL_IMPORTANT	-7.365	-30.3673	0.10474	0.89526	inact.	reliable	0.260327	0.739673	inact.	reliable	Other aliphatics	Others	Inactive	reliable	-31.2738	-39.7811	-35.5275	Inactive	Inactive	FC(C(C(C(F)(F)F)(F)F)(F)F)(CCS(=O)(=O)Cl)F	3	9
DTXSID40895598	CC(=O)OCCC(F)(F)C(F)(F)C(F)(F)C(F)(F)F	3,3,4,4,5,5,6,6,6-Nonafluorohexyl acetate	80705-15-3	OTHER_PFAS	-7.072	-31.7705	0.10474	0.89526	inact.	reliable	0.260327	0.739673	inact.	reliable	Other aliphatics	Ether based substances	Inactive	reliable	-34.0079	-36.9986	-35.5032	Inactive	Inactive	CC(=O)OCCC(C(C(C(F)(F)F)(F)F)(F)F)(F)F	7	5
DTXSID50198289	FC(F)(F)C(F)(F)C(F)(C(F)(C(F)(F)F)C(F)(F)F)C(F)(C(F)(F)F)C(F)(F)F	Perfluoro dimethylethylpentane	50285-18-2	OTHER_PFAS	-7.321	-30.6215	0.10474	0.89526	inact.	reliable	0.260327	0.739673	inact.	reliable	Non-PFAA perfluoroalkyls	PFAs	Inactive	reliable	-31.6843	-39.2771	-35.4807	Inactive	Inactive	FC(C(C(C(C(F)(F)F)(C(F)(F)F)F)(C(C(F)(F)F)(C(F)(F)F)F)F)(F)F)(F)F	3	4
DTXSID90434613	COC(=O)C(C)CC(F)(F)C(F)(F)C(F)(F)F	Hexanoic acid, 4,4,5,5,6,6,6-heptafluoro-2-methyl-, methyl ester	88021-93-6	OTHER_PFAS	-7.353	-30.4811	0.10474	0.89526	inact.	reliable	0.260327	0.739673	inact.	reliable	Other aliphatics	Ether based substances	Inactive	reliable	-31.3857	-39.5555	-35.4706	Inactive	Inactive	COC(=O)C(CC(C(C(F)(F)F)(F)F)(F)F)C	7	4
DTXSID70477447	FC(F)(F)C(F)(F)C(F)(F)C(F)(F)C(F)(F)C(F)(F)C1(F)OC1(F)F	Oxirane, trifluoro(tridecafluorohexyl)-	87375-53-9	OTHER_PFAS	-7.69	-28.7386	0.10474	0.89526	inact.	reliable	0.260327	0.739673	inact.	reliable	Other aliphatics, cyclic	Others, cyclic	Inactive	reliable	-28.241	-43.0109	-35.626	Inactive	Inactive	FC(C(C(C(C(C(C1(F)OC1(F)F)(F)F)(F)F)(F)F)(F)F)(F)F)(F)F	3	8
DTXSID3059975	CCN(CCOC(=O)C=C)S(=O)(=O)C(F)(F)C(F)(F)C(F)(F)C(F)(F)C(F)(F)C(F)(F)C(F)(F)C(F)(F)F	2-(N-Ethyl-N-(perfluorooctylsulfonyl)amino)ethyl acrylate	423-82-5	COMMERICIAL_IMPORTANT	-3.256	-50.5093	0.280559	0.719441	inact.	reliable	0.426187	0.573813	inact.	reliable	FASA based PFAA precursors	N-Alkyl FASACs	Inactive	reliable	-69.6168	0.160783	-34.728	Inactive	Inactive	CCN(S(=O)(=O)C(C(C(C(C(C(C(C(F)(F)F)(F)F)(F)F)(F)F)(F)F)(F)F)(F)F)(F)F)CCOC(=O)C=C	1	3
DTXSID20767880	FC(F)(F)C(F)(F)C(F)(F)COC(=O)C(=C)C#N	2,2,3,3,4,4,4-Heptafluorobutyl 2-cyanoprop-2-enoate	130192-28-8	OTHER_PFAS	-7.245	-31.2918	0.10474	0.89526	inact.	reliable	0.329426	0.670574	inact.	reliable	Other aliphatics	Ether based substances	Inactive	reliable	-32.3935	-37.9478	-35.1707	Inactive	Inactive	N#CC(=C)C(=O)OCC(C(C(F)(F)F)(F)F)(F)F	7	4
DTXSID80826669	FC(F)(F)C(F)(F)C(F)(F)C(C(F)(F)F)(C(F)(F)F)C(F)(C(F)(F)F)C(F)(F)F	1,1,1,2,2,3,3,5,6,6,6-Undecafluoro-4,4,5-tris(trifluoromethyl)hexane	86714-23-0	OTHER_PFAS	-7.333	-30.8868	0.10474	0.89526	inact.	reliable	0.260327	0.739673	inact.	reliable	Non-PFAA perfluoroalkyls	PFAs	Inactive	reliable	-31.5724	-38.751	-35.1617	Inactive	Inactive	FC(C(C(C(C(C(F)(F)F)(C(F)(F)F)F)(C(F)(F)F)C(F)(F)F)(F)F)(F)F)(F)F	3	4
DTXSID90896530	FC(F)(F)C(F)(F)C(F)(F)OC(F)(C(=O)CC(=O)C(F)(OC(F)(F)C(F)(F)C(F)(F)F)C(F)(F)F)C(F)(F)F	1,1,1,2,6,7,7,7-Octafluoro-2,6-bis(heptafluoropropoxy)heptane-3,5-dione	87405-74-1	OTHER_PFAS	-2.919	-52.0824	0.10474	0.89526	inact.	reliable	0.260327	0.739673	inact.	reliable	Other aliphatics	Ether based substances	Inactive	reliable	-72.7615	3.28027	-34.7406	Inactive	Inactive	O=C(C(C(F)(F)F)(OC(C(C(F)(F)F)(F)F)(F)F)F)CC(=O)C(C(F)(F)F)(OC(C(C(F)(F)F)(F)F)(F)F)F	4	3
DTXSID70895945	CCOC(=O)COC(=N)C(F)(F)C(F)(F)C(F)(F)F	Ethyl [(2,2,3,3,4,4,4-heptafluorobutanimidoyl)oxy]acetate	4314-33-4	OTHER_PFAS	-6.001	-37.5677	0.10474	0.89526	inact.	reliable	0.260327	0.739673	inact.	reliable	Other aliphatics	Ether based substances	Inactive	reliable	-44.0019	-25.5026	-34.7523	Inactive	Inactive	CCOC(=O)COC(=N)C(C(C(F)(F)F)(F)F)(F)F	7	4
DTXSID80895976	OC(=O)C1=CC=NC(=C1)C(F)(F)C(F)(F)C(F)(F)F	2-(Heptafluoropropyl)pyridine-4-carboxylic acid	20897-65-8	OTHER_PFAS	-8.167	-27.3693	0.10474	0.89526	inact.	reliable	0.260327	0.739673	inact.	reliable	Side-chain aromatics	Others	Inactive	reliable	-23.7899	-45.7262	-34.7581	Inactive	Inactive	OC(=O)c1ccnc(c1)C(C(C(F)(F)F)(F)F)(F)F	6	4
DTXSID90872298	FC(F)(F)C(F)(F)C(F)(F)C(F)(F)C(F)(F)C(F)(F)C(F)(F)C(F)(F)C(F)(F)C(F)(F)F	Perfluorodecane	307-45-9	OTHER_PFAS	-7.762	-29.2686	0.10474	0.89526	inact.	reliable	0.260327	0.739673	inact.	reliable	Non-PFAA perfluoroalkyls	PFAs	Inactive	reliable	-27.5692	-41.9599	-34.7645	Inactive	Inactive	FC(C(C(C(C(F)(F)F)(F)F)(F)F)(F)F)(C(C(C(C(C(F)(F)F)(F)F)(F)F)(F)F)(F)F)F	3	8
DTXSID00895958	FC(F)(F)C(F)(F)C(F)(F)C(F)(F)C1COC(=O)O1	4-(Nonafluorobutyl)-1,3-dioxolan-2-one	1469980-27-5	OTHER_PFAS	-7.751	-29.3177	0.10474	0.89526	inact.	reliable	0.426187	0.573813	inact.	reliable	Other aliphatics, cyclic	Others, cyclic	Inactive	reliable	-27.6718	-41.8625	-34.7672	Inactive	Inactive	FC(C(C(C(F)(F)F)(F)F)(F)F)(C1COC(=O)O1)F	4	5
DTXSID50895206	FC(F)(F)C(F)(F)C(F)(F)C1=CC=CC=C1	(Heptafluoropropyl)benzene	378-98-3	OTHER_PFAS	-8.189	-27.2499	0.10474	0.89526	inact.	reliable	0.260327	0.739673	inact.	reliable	Side-chain aromatics	Others	Inactive	reliable	-23.5846	-45.963	-34.7738	Inactive	Inactive	FC(C(C(F)(F)F)(F)F)(c1ccccc1)F	0	5
DTXSID00698325	CC(C)(CCC(F)(F)C(F)(F)C(F)(F)C(F)(F)C(F)(F)C(F)(F)C(F)(F)C(F)(F)F)OC(=O)ON=C(C#N)C1=CC=CC=C1	(2-Perfluorooctylethyl)isopropoxycarbonyloxyiminophenylacetonitrile	350716-42-6	OTHER_PFAS	-1.696	-57.7941	0.10474	0.89526	inact.	reliable	0.664319	0.335681	act.	reliable	Side-chain aromatics	Others	Inactive	reliable	-84.1738	14.6067	-34.7836	Inactive	Inactive	N#CC(=NOC(=O)OC(CCC(C(C(C(C(C(C(C(F)(F)F)(F)F)(F)F)(F)F)(F)F)(F)F)(F)F)(F)F)(C)C)c1ccccc1	5	3
DTXSID40896666	FC(F)(F)C(F)(F)C(F)(F)\C=C\C(F)(F)C(F)(F)C(F)(F)F	(4E)-1,1,1,2,2,3,3,6,6,7,7,8,8,8-Tetradecafluorooct-4-ene	35709-14-9	OTHER_PFAS	-7.815	-28.9977	0.10474	0.89526	inact.	reliable	0.260327	0.739673	inact.	reliable	Other aliphatics	FT	Inactive	reliable	-27.0746	-42.4971	-34.7858	Inactive	Inactive	FC(C(C(F)(F)F)(F)F)(C=CC(C(C(F)(F)F)(F)F)(F)F)F	3	4
DTXSID9059834	FC(F)(F)C(F)(F)C(F)(F)N(C(F)(F)C(F)(F)C(F)(F)F)C(F)(F)C(F)(F)C(F)(F)F	Perfluamine	338-83-0	COMMERICIAL_IMPORTANT	-6.934	-33.1368	0.10474	0.89526	inact.	reliable	0.260327	0.739673	inact.	reliable	Other aliphatics	Others	Inactive	reliable	-35.2956	-34.2892	-34.7924	Inactive	Inactive	FC(C(C(F)(F)F)(F)F)(N(C(C(C(F)(F)F)(F)F)(F)F)C(C(C(F)(F)F)(F)F)(F)F)F	3	4
DTXSID40896601	OC(=O)C(F)(F)C(F)(F)C(C(F)(F)F)(C(F)(F)F)C(F)(F)C(F)(F)F	2,2,3,3,5,5,6,6,6-Nonafluoro-4,4-bis(trifluoromethyl)hexanoic acid	1192593-79-5	OTHER_PFAS	-6.912	-33.2306	0.10474	0.89526	inact.	reliable	0.260327	0.739673	inact.	reliable	PFAAs	PFCAs	Inactive	reliable	-35.5009	-34.1032	-34.802	Inactive	Inactive	OC(=O)C(C(C(C(C(F)(F)F)(F)F)(C(F)(F)F)C(F)(F)F)(F)F)(F)F	7	4
DTXSID10379355	OC(=O)CCC(F)(C(F)(F)F)C(F)(F)C(F)(F)F	3-(Perfluoro-2-butyl)propanoic acid	239463-95-7	OTHER_PFAS	-8.005	-28.085	0.10474	0.89526	inact.	reliable	0.260327	0.739673	inact.	reliable	Fluorotelomer PFAA precursors	n:3 Fluorotelomer carboxylic acids	Inactive	reliable	-25.3016	-44.307	-34.8043	Inactive	Inactive	OC(=O)CCC(C(C(F)(F)F)(F)F)(C(F)(F)F)F	7	4
DTXSID60184810	FC(F)(F)C(F)(F)C(F)(F)C(F)(F)OC(F)(F)C(F)(F)C(F)(F)C(F)(F)F	Ether, bis(nonafluorobutyl)	308-48-5	OTHER_PFAS	-7.009	-32.7677	0.10474	0.89526	inact.	reliable	0.260327	0.739673	inact.	reliable	Other aliphatics	Ether based	Inactive	reliable	-34.5958	-35.0211	-34.8084	Inactive	Inactive	FC(C(C(C(F)(F)F)(F)F)(F)F)(OC(C(C(C(F)(F)F)(F)F)(F)F)(F)F)F	0	2
DTXSID9061881	FC(F)(F)C(F)(F)C(F)(F)C(F)(F)C(F)(F)CCI	1-Iodo-1H,1H,2H,2H-perfluoroheptane	1682-31-1	OTHER_PFAS	-7.553	-30.1929	0.10474	0.89526	inact.	reliable	0.260327	0.739673	inact.	reliable	Fluorotelomer PFAA precursors	n:2 FTIs	Inactive	reliable	-29.5194	-40.127	-34.8232	Inactive	Inactive	ICCC(C(C(C(C(F)(F)F)(F)F)(F)F)(F)F)(F)F	3	9
DTXSID00379829	FC(F)C(F)(F)C(F)(F)C(F)(F)C(F)(F)C(F)(F)C(Cl)=O	7H-Perfluoroheptanoyl chloride	41405-35-0	OTHER_PFAS	-7.419	-30.8087	0.10474	0.89526	inact.	reliable	0.260327	0.739673	inact.	reliable	Other aliphatics	Others	Inactive	reliable	-30.7699	-38.9058	-34.8379	Inactive	Inactive	FC(C(C(C(C(C(C(=O)Cl)(F)F)(F)F)(F)F)(F)F)(F)F)F	3	0
DTXSID30896574	OC(=O)C(F)(C(F)(F)C(F)(F)F)C(F)(C(F)(F)F)C(F)(F)C(F)(F)F	2,3,4,4,5,5,5-Heptafluoro-2-(pentafluoroethyl)-3-(trifluoromethyl)pentanoic acid	1882109-64-9	OTHER_PFAS	-6.886	-33.2947	0.10474	0.89526	inact.	reliable	0.260327	0.739673	inact.	reliable	PFAAs	PFCAs	Inactive	reliable	-35.7435	-33.9761	-34.8598	Inactive	Inactive	OC(=O)C(C(C(F)(F)F)(F)F)(C(C(C(F)(F)F)(F)F)(C(F)(F)F)F)F	3	4
DTXSID10896759	OC(O)C(F)(F)C(F)(F)C(F)(F)C(F)(F)C(F)(F)F	2,2,3,3,4,4,5,5,6,6,6-Undecafluoro-1,1-hexanediol	904037-24-7	OTHER_PFAS	-8.922	-23.7098	0.0748674	0.925133	inact.	reliable	0.260327	0.739673	inact.	reliable	Other aliphatics	Others	Inactive	reliable	-16.7447	-52.9831	-34.8639	Inactive	Inactive	OC(C(C(C(C(C(F)(F)F)(F)F)(F)F)(F)F)(F)F)O	3	4
DTXSID8067076	FC(F)(F)C(F)(F)C(F)(F)C(F)(F)C(F)(F)C(F)(F)C=C	(Perfluorohexyl)ethylene	25291-17-2	COMMERICIAL_IMPORTANT	-7.744	-29.2307	0.10474	0.89526	inact.	reliable	0.260327	0.739673	inact.	reliable	Fluorotelomer PFAA precursors	n:2 FTOs	Inactive	reliable	-27.7371	-42.035	-34.8861	Inactive	Inactive	C=CC(C(C(C(C(C(F)(F)F)(F)F)(F)F)(F)F)(F)F)(F)F	3	8
DTXSID80617574	FC(F)(F)C(C(F)(F)F)(C(F)(F)F)C(F)(F)C(C(F)(F)F)(C(F)(F)F)C(F)(F)F	1,1,1,3,3,5,5,5-Octafluoro-2,2,4,4-tetrakis(trifluoromethyl)pentane	62375-54-6	OTHER_PFAS	-7.131	-31.8508	0.10474	0.89526	inact.	reliable	0.260327	0.739673	inact.	reliable	Non-PFAA perfluoroalkyls	PFAs	Inactive	reliable	-33.4573	-36.8393	-35.1483	Inactive	Inactive	FC(C(C(F)(F)F)(C(F)(F)F)C(F)(F)F)(C(C(F)(F)F)(C(F)(F)F)C(F)(F)F)F	3	4
DTXSID30382149	OCC(F)(C(F)C(F)(C(F)(F)F)C(F)(F)F)C(F)(F)F	1H,1H,3H-Perfluoro(2,4-dimethylpentan-1-ol)	25065-50-3	OTHER_PFAS	-8.178	-26.9398	0.10474	0.89526	inact.	reliable	0.260327	0.739673	inact.	reliable	Other aliphatics	Others	Inactive	reliable	-23.6873	-46.5779	-35.1326	Inactive	Inactive	OCC(C(F)(F)F)(C(C(C(F)(F)F)(C(F)(F)F)F)F)F	0	2
DTXSID20755484	CC(O)=O.OCC(Br)C(F)(F)C(F)(F)C(F)(F)C(F)(F)F	Acetic acid--2-bromo-3,3,4,4,5,5,6,6,6-nonafluorohexan-1-ol (1/1)	89807-81-8	OTHER_PFAS	-7.892	-28.316	0.10474	0.89526	inact.	reliable	0.260327	0.739673	inact.	reliable	Other aliphatics	Others	Inactive	reliable	-26.3561	-43.8489	-35.1025	Inactive	Inactive	OCC(C(C(C(C(F)(F)F)(F)F)(F)F)(F)F)Br	3	4
DTXSID10525032	COC(=O)CC(O)(O)C(F)(F)C(F)(F)C(F)(F)C(F)F	Methyl 4,4,5,5,6,6,7,7-octafluoro-3,3-dihydroxyheptanoate	89129-74-8	OTHER_PFAS	-7.318	-31.0497	0.10474	0.89526	inact.	reliable	0.260327	0.739673	inact.	reliable	Other aliphatics	Ether based substances	Inactive	reliable	-31.7123	-38.4279	-35.0701	Inactive	Inactive	COC(=O)CC(C(C(C(C(F)F)(F)F)(F)F)(F)F)(O)O	3	0
DTXSID20896240	Cl.FC(F)(F)C(F)(F)C(F)(F)C(F)(F)OC1=CC=C(NC(=O)C2=CC=NC=C2)C=C1	N-[4-(Nonafluorobutoxy)phenyl]pyridine-4-carboxamide--hydrogen chloride (1/1)	62315-29-1	OTHER_PFAS	-4.297	-45.2711	0.10474	0.89526	inact.	reliable	0.260327	0.739673	inact.	reliable	Side-chain aromatics	Others	Inactive	reliable	-59.9027	-10.2267	-35.0647	Inactive	Inactive	O=C(c1ccncc1)Nc1ccc(cc1)OC(C(C(C(F)(F)F)(F)F)(F)F)(F)F	8	5
DTXSID70527451	OC(CI)C(F)(F)C(F)(F)C(F)(F)C(F)(F)C(F)(F)C(F)(F)F	3,3,4,4,5,5,6,6,7,7,8,8,8-Tridecafluoro-1-iodooctan-2-ol	89807-99-8	OTHER_PFAS	-7.479	-30.2998	0.10474	0.89526	inact.	reliable	0.260327	0.739673	inact.	reliable	Other aliphatics	Others	Inactive	reliable	-30.21	-39.915	-35.0625	Inactive	Inactive	ICC(C(C(C(C(C(C(F)(F)F)(F)F)(F)F)(F)F)(F)F)(F)F)O	3	8
DTXSID70411487	NC(=O)C(F)(F)C(F)(F)C(F)(F)C(F)(F)C(F)(F)C(F)F	7H-Perfluoroheptanamide	6395-47-7	OTHER_PFAS	-7.857	-28.413	0.10474	0.89526	inact.	reliable	0.260327	0.739673	inact.	reliable	Other aliphatics	Amide based substances	Inactive	reliable	-26.6827	-43.6565	-35.1696	Inactive	Inactive	FC(C(C(C(C(C(C(=O)N)(F)F)(F)F)(F)F)(F)F)(F)F)F	3	0
DTXSID00895539	FC(F)(F)C(F)(F)C(F)(F)C(F)(F)C(F)(F)COC=C	6-(Ethenyloxy)-1,1,1,2,2,3,3,4,4,5,5-undecafluorohexane	595-00-6	OTHER_PFAS	-7.482	-30.2924	0.10474	0.89526	inact.	reliable	0.260327	0.739673	inact.	reliable	Other aliphatics	Ether based substances	Inactive	reliable	-30.182	-39.9297	-35.0558	Inactive	Inactive	C=COCC(C(C(C(C(F)(F)F)(F)F)(F)F)(F)F)(F)F	3	9
DTXSID30895300	FC(F)(F)C=CC(F)(F)C(F)(F)C(F)(F)C(F)(F)C(F)(F)F	1,1,1,4,4,5,5,6,6,7,7,8,8,8-Tetradecafluorooct-2-ene	935476-95-2	OTHER_PFAS	-7.71	-29.2963	0.10474	0.89526	inact.	reliable	0.260327	0.739673	inact.	reliable	Other aliphatics	FT	Inactive	reliable	-28.0544	-41.9049	-34.9797	Inactive	Inactive	FC(C=CC(C(C(C(C(F)(F)F)(F)F)(F)F)(F)F)(F)F)(F)F	3	4
DTXSID80896024	FC(F)(F)C(F)(F)C(F)(F)C1=CNC(=S)NC1=O	5-(Heptafluoropropyl)-2-sulfanylidene-2,3-dihydropyrimidin-4(1H)-one	145663-11-2	OTHER_PFAS	-7.4	-30.7793	0.10474	0.89526	inact.	reliable	0.260327	0.739673	inact.	reliable	Side-chain aromatics	Others	Inactive	reliable	-30.9472	-38.9641	-34.9556	Inactive	Inactive	O=c1[nH]c(=S)[nH]cc1C(C(C(F)(F)F)(F)F)(F)F	6	4
DTXSID90880439	OP(O)(=O)C(F)(F)C(F)(F)C(F)(F)C(F)(F)C(F)(F)C(F)(F)F	Phosphonic acid, (tridecafluorohexyl)-	40143-76-8	OTHER_PFAS	-6.858	-33.3563	0.10474	0.89526	inact.	reliable	0.260327	0.739673	inact.	reliable	PFAAs	PFPAs	Inactive	reliable	-36.0048	-33.8539	-34.9294	Inactive	Inactive	FC(C(C(C(C(C(P(=O)(O)O)(F)F)(F)F)(F)F)(F)F)(F)F)(F)F	3	8
DTXSID80379827	FC(F)(F)C(F)(F)C(F)(F)C(F)(F)C(F)(F)C(F)(F)C(Br)=O	tridecafluoroheptanoyl bromide	159623-34-4	OTHER_PFAS	-7.297	-31.2906	0.10474	0.89526	inact.	reliable	0.260327	0.739673	inact.	reliable	Other aliphatics	Others	Inactive	reliable	-31.9083	-37.9502	-34.9293	Inactive	Inactive	BrC(=O)C(C(C(C(C(C(F)(F)F)(F)F)(F)F)(F)F)(F)F)(F)F	3	8
DTXSID60382137	FC(F)C(F)(F)C(F)(F)C(F)(F)COC(=O)C(F)=C	1H,1H,5H-perfluoropentyl 2-fluoroacrylate	87910-92-7	OTHER_PFAS	-7.331	-31.1503	0.10474	0.89526	inact.	reliable	0.329426	0.670574	inact.	reliable	Other aliphatics	Ether based substances	Inactive	reliable	-31.591	-38.2284	-34.9097	Inactive	Inactive	FC(=C)C(=O)OCC(C(C(C(F)F)(F)F)(F)F)(F)F	3	0
DTXSID80769209	CCCCCCCCCCCCCC(=O)OCCC(F)(F)C(F)(F)C(F)(F)C(F)(F)C(F)(F)C(F)(F)F	3,3,4,4,5,5,6,6,7,7,8,8,8-Tridecafluorooctyl tetradecanoate	138762-92-2	OTHER_PFAS	-3.886	-47.3734	0.10474	0.89526	inact.	reliable	0.260327	0.739673	inact.	reliable	Other aliphatics	Ether based substances	Inactive	reliable	-63.7379	-6.05776	-34.8978	Inactive	Inactive	CCCCCCCCCCCCCC(=O)OCCC(C(C(C(C(C(F)(F)F)(F)F)(F)F)(F)F)(F)F)(F)F	7	5
DTXSID00893292	FC(F)(F)C(C(F)(F)F)(C(F)(F)F)C(F)(F)C(F)(F)C(C(F)(F)F)(C(F)(F)F)C(F)(F)F	Perfluoro-2,2,5,5-tetramethylhexane	71076-47-6	OTHER_PFAS	-7.173	-31.8161	0.10474	0.89526	inact.	reliable	0.260327	0.739673	inact.	reliable	Non-PFAA perfluoroalkyls	PFAs	Inactive	reliable	-33.0654	-36.9081	-34.9868	Inactive	Inactive	FC(C(C(F)(F)F)(C(F)(F)F)C(F)(F)F)(C(C(C(F)(F)F)(C(F)(F)F)C(F)(F)F)(F)F)F	3	4
DTXSID00377688	COC(=O)C(F)(F)OC(F)(F)C(F)(F)OC(F)(F)C(F)(F)OC(F)(F)F	Methyl difluoro{1,1,2,2-tetrafluoro-2-[1,1,2,2-tetrafluoro-2-(trifluoromethoxy)ethoxy]ethoxy}acetate	169289-58-1	OTHER_PFAS	-4.87	-41.8588	0.10474	0.89526	inact.	reliable	0.260327	0.739673	inact.	Unreliable	Other aliphatics	Ether and PACF-based substances	Inactive	reliable	-54.5558	-16.9933	-35.7745	Inactive	Inactive	COC(=O)C(OC(C(OC(C(OC(F)(F)F)(F)F)(F)F)(F)F)(F)F)(F)F	0	2
DTXSID20829831	FC(F)(F)C(F)(F)C(F)(F)C1=CC(=O)NC(=S)N1	6-(Heptafluoropropyl)-2-sulfanylidene-2,3-dihydropyrimidin-4(1H)-one	88191-88-2	OTHER_PFAS	-8.219	-28.0703	0.10474	0.89526	inact.	reliable	0.335572	0.664428	inact.	reliable	Side-chain aromatics	Others	Inactive	reliable	-23.3047	-44.3361	-33.8204	Inactive	Inactive	O=c1cc([nH]c(=S)[nH]1)C(C(C(F)(F)F)(F)F)(F)F	6	4
DTXSID10895565	CC(F)(F)OCC(F)(F)C(F)(F)C(F)(F)C(F)(F)C(F)(F)F	6-(1,1-Difluoroethoxy)-1,1,1,2,2,3,3,4,4,5,5-undecafluorohexane	197963-86-3	OTHER_PFAS	-7.576	-31.1503	0.10474	0.89526	inact.	reliable	0.260327	0.739673	inact.	reliable	Other aliphatics	Ether based substances	Inactive	reliable	-29.3048	-38.2284	-33.7666	Inactive	Inactive	CC(OCC(C(C(C(C(F)(F)F)(F)F)(F)F)(F)F)(F)F)(F)F	3	9
DTXSID80895158	CCCCCCC(F)(F)C(F)(F)C(F)(F)F	1,1,1,2,2,3,3-Heptafluorononane	755-89-5	OTHER_PFAS	-7.858	-31.1761	0.10474	0.89526	inact.	reliable	0.260327	0.739673	inact.	reliable	Fluorotelomer PFAA precursors	SFAs	Inactive	reliable	-26.6734	-38.1773	-32.4253	Inactive	Inactive	CCCCCCC(C(C(F)(F)F)(F)F)(F)F	2	2
DTXSID60536673	COC(F)(F)C(F)C(F)(F)C(F)(F)C(F)(F)C(F)(F)C(F)(F)F	1,1,1,2,2,3,3,4,4,5,5,6,7,7-Tetradecafluoro-7-methoxyheptane	355-70-4	OTHER_PFAS	-7.699	-31.9211	0.10474	0.89526	inact.	reliable	0.260327	0.739673	inact.	reliable	Other aliphatics	Ether based substances	Inactive	reliable	-28.1571	-36.6999	-32.4285	Inactive	Inactive	COC(C(C(C(C(C(C(F)(F)F)(F)F)(F)F)(F)F)(F)F)F)(F)F	3	8
DTXSID80285777	CC(C)=CC(=O)CC(=O)C(F)(F)C(F)(F)C(F)(F)F	7,7,8,8,9,9,9-Heptafluoro-2-methylnon-2-ene-4,6-dione	559-99-9	OTHER_PFAS	-7.018	-35.1162	0.10474	0.89526	inact.	reliable	0.260327	0.739673	inact.	reliable	Other aliphatics	Others	Inactive	reliable	-34.5118	-30.364	-32.4379	Inactive	Inactive	O=C(C(C(C(F)(F)F)(F)F)(F)F)CC(=O)C=C(C)C	7	4
DTXSID40379924	CC(=O)CC(F)(F)C(F)(F)C(F)(F)C(F)(F)C(F)(F)C(F)(F)F	4,4,5,5,6,6,7,7,8,8,9,9,9-tridecafluorononan-2-one	77893-60-8	OTHER_PFAS	-7.666	-32.0631	0.10474	0.89526	inact.	reliable	0.260327	0.739673	inact.	reliable	Other aliphatics	Others	Inactive	reliable	-28.465	-36.4183	-32.4417	Inactive	Inactive	CC(=O)CC(C(C(C(C(C(F)(F)F)(F)F)(F)F)(F)F)(F)F)(F)F	3	9
DTXSID30895926	FC(F)(F)C(OS(=O)(=O)C(F)(F)C(F)(F)C(F)(F)C(F)(F)F)C(F)(F)F	1,1,1,3,3,3-Hexafluoropropan-2-yl nonafluorobutane-1-sulfonate	118334-96-6	OTHER_PFAS	-7.006	-35.1658	0.10474	0.89526	inact.	reliable	0.260327	0.739673	inact.	reliable	Other aliphatics	PASF-based substances	Inactive	reliable	-34.6238	-30.2656	-32.4447	Inactive	Inactive	FC(C(C(F)(F)F)OS(=O)(=O)C(C(C(C(F)(F)F)(F)F)(F)F)(F)F)(F)F	9	0
DTXSID40451956	FC(F)(Cl)C(F)(F)C(F)(F)C(F)(F)C(F)(F)C(F)(F)Br	Hexane, 1-bromo-6-chloro-1,1,2,2,3,3,4,4,5,5,6,6-dodecafluoro-	105198-06-9	OTHER_PFAS	-7.767	-31.5696	0.10474	0.89526	inact.	reliable	0.329426	0.670574	inact.	reliable	Other aliphatics	Others	Inactive	reliable	-27.5225	-37.397	-32.4597	Inactive	Inactive	FC(C(C(C(C(Br)(F)F)(F)F)(F)F)(F)F)(C(Cl)(F)F)F	0	2
DTXSID90289322	FC(F)(F)C(F)(F)C(F)(F)C(=O)NNC(=O)C(F)(F)C(F)(F)C(F)(F)F	2,2,3,3,4,4,4-heptafluoro-n'-(2,2,3,3,4,4,4-heptafluorobutanoyl)butanehydrazide	648-19-1	OTHER_PFAS	-7.133	-34.5498	0.10474	0.89526	inact.	reliable	0.260327	0.739673	inact.	reliable	Other aliphatics	Amide based substances	Inactive	reliable	-33.4387	-31.4872	-32.4629	Inactive	Inactive	O=C(C(C(C(F)(F)F)(F)F)(F)F)NNC(=O)C(C(C(F)(F)F)(F)F)(F)F	7	8
DTXSID60895994	OCCNC(=O)C(F)(F)C(F)(F)C(F)(F)C(F)(F)F	2,2,3,3,4,4,5,5,5-Nonafluoro-N-(2-hydroxyethyl)pentanamide	313535-73-8	OTHER_PFAS	-7.862	-31.1143	0.10474	0.89526	inact.	reliable	0.260327	0.739673	inact.	reliable	Other aliphatics	Polyfluorinated amidesÂ	Inactive	reliable	-26.636	-38.2998	-32.4679	Inactive	Inactive	OCCNC(=O)C(C(C(C(F)(F)F)(F)F)(F)F)(F)F	6	9
DTXSID70163035	C[N+](C)(CCC(F)(F)C(F)(F)C(F)(F)C(F)(F)F)CC([O-])=O	1-Hexanaminium, N-(carboxymethyl)-N,N-dimethyl-3,3,4,4,5,5,6,6,6-nonafluoro-, hydroxide, inner salt	145441-30-1	OTHER_PFAS	-7.507	-32.7617	0.10474	0.89526	inact.	reliable	0.260327	0.739673	inact.	reliable	Other aliphatics	FT	Inactive	reliable	-29.9487	-35.033	-32.4908	Inactive	Inactive	[O-]C(=O)C[N+](CCC(C(C(C(F)(F)F)(F)F)(F)F)(F)F)(C)C	7	3
DTXSID10184724	FC(F)(F)C(F)(F)C(F)(F)C(F)(F)C(F)(F)C(F)(F)C(F)(F)C(F)(F)Cl	1-Chloroheptadecafluorooctane	307-33-5	OTHER_PFAS	-7.753	-31.5861	0.10474	0.89526	inact.	reliable	0.260327	0.739673	inact.	reliable	Other aliphatics	Others	Inactive	reliable	-27.6532	-37.3642	-32.5087	Inactive	Inactive	FC(C(C(C(C(C(C(C(Cl)(F)F)(F)F)(F)F)(F)F)(F)F)(F)F)(F)F)(F)F	3	8
DTXSID40338657	FC(F)(F)C(F)(F)C(F)(F)C(F)(C(=O)C(F)(C(F)(F)F)C(F)(F)F)C(F)(F)F	1,1,1,2,4,5,5,6,6,7,7,7-dodecafluoro-2,4-bis(trifluoromethyl)heptan-3-one	95639-15-9	OTHER_PFAS	-7.614	-32.2173	0.234375	0.765625	inact.	reliable	0.335572	0.664428	inact.	reliable	Non-PFAA perfluoroalkyls	PFAKs	Inactive	reliable	-28.9502	-36.1126	-32.5314	Inactive	Inactive	O=C(C(C(C(C(F)(F)F)(F)F)(F)F)(C(F)(F)F)F)C(C(F)(F)F)(C(F)(F)F)F	0	2
DTXSID80895335	OCCOCCOCC(F)(F)C(F)(F)C(F)(F)F	2-[2-(2,2,3,3,4,4,4-Heptafluorobutoxy)ethoxy]ethan-1-ol	54336-56-0	OTHER_PFAS	-7.076	-34.728	0.10474	0.89526	inact.	reliable	0.260327	0.739673	inact.	reliable	Other aliphatics	Ether based substances	Inactive	reliable	-33.9706	-31.1338	-32.5522	Inactive	Inactive	OCCOCCOCC(C(C(F)(F)F)(F)F)(F)F	3	4
DTXSID50371479	FC(F)(Cl)C(F)(F)C(F)(F)C(F)(F)C(F)(F)C(F)(F)I	1-Chloro-6-iodoperfluorohexane	16486-97-8	OTHER_PFAS	-7.819	-31.2097	0.10474	0.89526	inact.	reliable	0.260327	0.739673	inact.	reliable	Other aliphatics	Others	Inactive	reliable	-27.0373	-38.1106	-32.574	Inactive	Inactive	FC(C(C(C(C(I)(F)F)(F)F)(F)F)(F)F)(C(Cl)(F)F)F	0	2
DTXSID70280271	CCC(CC(F)(F)C(F)(F)C(F)(F)F)[N+]([O-])=O	1,1,1,2,2,3,3-heptafluoro-5-nitroheptane	356-66-1	OTHER_PFAS	-7.447	-32.9582	0.10474	0.89526	inact.	reliable	0.260327	0.739673	inact.	reliable	Other aliphatics	Others	Inactive	reliable	-30.5086	-34.6433	-32.576	Inactive	Inactive	CCC([N+](=O)[O-])CC(C(C(F)(F)F)(F)F)(F)F	7	4
DTXSID40382155	FC(F)(F)C(=O)CC(=O)C(F)(F)C(F)(F)C(F)(F)C(F)(F)F	1,1,1,5,5,6,6,7,7,8,8,8-dodecafluorooctane-2,4-dione	261503-40-6	OTHER_PFAS	-7.253	-33.8664	0.10474	0.89526	inact.	reliable	0.260327	0.739673	inact.	reliable	Other aliphatics	FT	Inactive	reliable	-32.3189	-32.8424	-32.5806	Inactive	Inactive	O=C(C(F)(F)F)CC(=O)C(C(C(C(F)(F)F)(F)F)(F)F)(F)F	7	4
DTXSID90504108	CC(=O)CC(=O)C(F)(F)C(F)(F)C(F)(F)C(F)(F)C(F)(F)F	5,5,6,6,7,7,8,8,9,9,9-Undecafluorononane-2,4-dione	75824-01-0	OTHER_PFAS	-7.742	-31.5557	0.10474	0.89526	inact.	reliable	0.260327	0.739673	inact.	reliable	Other aliphatics	FT	Inactive	reliable	-27.7558	-37.4245	-32.5902	Inactive	Inactive	CC(=O)CC(=O)C(C(C(C(C(F)(F)F)(F)F)(F)F)(F)F)(F)F	7	4
DTXSID10892913	OC(=O)C(F)(F)C(F)(F)C(F)(F)C(F)(F)C(F)(F)Cl	6-Chloro-perfluorohexanoic acid	558-92-9	OTHER_PFAS	-7.692	-31.7865	0.10474	0.89526	inact.	reliable	0.260327	0.739673	inact.	reliable	Other aliphatics	PACF-based substances	Inactive	reliable	-28.2224	-36.9668	-32.5946	Inactive	Inactive	OC(=O)C(C(C(C(C(Cl)(F)F)(F)F)(F)F)(F)F)(F)F	0	2
DTXSID10542188	FC(F)(F)C(F)(F)C(F)(F)C(F)(F)P(=O)(C(F)(F)C(F)(F)C(F)(F)C(F)(F)F)C(F)(F)C(F)(F)C(F)(F)C(F)(F)F	Tris(nonafluorobutyl)(oxo)-lambda~5~-phosphane	58431-34-8	OTHER_PFAS	-6.182	-38.5744	0.10474	0.89526	inact.	reliable	0.260327	0.739673	inact.	reliable	Other aliphatics	Others	Inactive	reliable	-42.3129	-23.5063	-32.9096	Inactive	Inactive	FC(C(C(C(F)(F)F)(F)F)(F)F)(P(=O)(C(C(C(C(F)(F)F)(F)F)(F)F)(F)F)C(C(C(C(F)(F)F)(F)F)(F)F)(F)F)F	3	4
DTXSID50382166	CCOC(=O)C(F)(OC(F)(F)C(F)(F)C(F)(F)F)C(F)(F)F	Ethyl 2,3,3,3-tetrafluoro-2-(heptafluoropropoxy)propanoate	79851-29-9	OTHER_PFAS	-6.817	-35.5936	0.10474	0.89526	inact.	reliable	0.260327	0.739673	inact.	reliable	Other aliphatics	Ether and PACF-based substances	Inactive	reliable	-36.3874	-29.4173	-32.9024	Inactive	Inactive	CCOC(=O)C(C(F)(F)F)(OC(C(C(F)(F)F)(F)F)(F)F)F	4	3
DTXSID30880413	FC(F)(F)C(F)(F)C(F)(F)C(F)(F)C(F)(F)C(F)(F)CC1CO1	3-(Perfluorohexyl)-1,2-epoxypropane	38565-52-5	COMMERICIAL_IMPORTANT	-8.277	-28.7816	0.10474	0.89526	inact.	reliable	0.260327	0.739673	inact.	reliable	Other aliphatics, cyclic	Others, cyclic	Inactive	reliable	-22.7635	-42.9256	-32.8445	Inactive	Inactive	FC(C(C(C(C(C(F)(F)F)(F)F)(F)F)(F)F)(F)F)(CC1CO1)F	4	5
DTXSID80895597	CN(C)CC(O)CC(F)(F)C(F)(F)C(F)(F)C(F)(F)F	1-(Dimethylamino)-4,4,5,5,6,6,7,7,7-nonafluoroheptan-2-ol	1023972-12-4	OTHER_PFAS	-7.423	-32.8016	0.10474	0.89526	inact.	reliable	0.260327	0.739673	inact.	reliable	Other aliphatics	Others	Inactive	reliable	-30.7325	-34.9539	-32.8432	Inactive	Inactive	OC(CC(C(C(C(F)(F)F)(F)F)(F)F)(F)F)CN(C)C	3	4
DTXSID40813333	CCN(CC)C(=S)C(F)(F)C(F)(F)C(F)(F)F	N,N-Diethyl-2,2,3,3,4,4,4-heptafluorobutanethioamide	61881-10-5	OTHER_PFAS	-7.352	-33.1675	0.10474	0.89526	inact.	reliable	0.260327	0.739673	inact.	reliable	Other aliphatics	Others	Inactive	reliable	-31.3951	-34.2283	-32.8117	Inactive	Inactive	CCN(C(=S)C(C(C(F)(F)F)(F)F)(F)F)CC	7	4
DTXSID20895379	FC(F)(F)C(F)(F)C(F)(F)C(F)(F)C(F)(F)C(F)(F)CC=O	3,3,4,4,5,5,6,6,7,7,8,8,8-Tridecafluorooctanal	56734-81-7	OTHER_PFAS	-7.398	-33.0074	0.10474	0.89526	inact.	reliable	0.260327	0.739673	inact.	reliable	Fluorotelomer PFAA precursors	n:2 Fluorotelomer aldehydes	Inactive	reliable	-30.9658	-34.5458	-32.7558	Inactive	Inactive	O=CCC(C(C(C(C(C(F)(F)F)(F)F)(F)F)(F)F)(F)F)(F)F	3	9
DTXSID70896578	OC(=O)C(F)(F)C(F)(C(F)(F)C(F)(F)F)C(F)(C(F)(F)F)C(F)(F)F	2,2,3,4,4,5,5,5-Octafluoro-3-(1,1,1,2,3,3,3-heptafluoropropan-2-yl)pentanoic acid	1882109-68-3	OTHER_PFAS	-7.011	-35.1911	0.10474	0.89526	inact.	reliable	0.260327	0.739673	inact.	reliable	PFAAs	PFCAs	Inactive	reliable	-34.5771	-30.2155	-32.3963	Inactive	Inactive	OC(=O)C(C(C(C(F)(F)F)(C(F)(F)F)F)(C(C(F)(F)F)(F)F)F)(F)F	7	4
DTXSID30881086	OS(=O)(=O)C(F)(F)C(F)(F)C(F)(F)C(F)(F)C(F)(F)OC(F)(F)F	Perfluoromethoxy perfluoropentane sulfonic acid	NOCAS_881086	OTHER_PFAS	-6.245	-38.4401	0.10474	0.89526	inact.	reliable	0.373732	0.626268	inact.	reliable	PFAAs	PFESAs	Inactive	reliable	-41.725	-23.7726	-32.7488	Inactive	Inactive	FC(OC(C(C(C(C(S(=O)(=O)O)(F)F)(F)F)(F)F)(F)F)(F)F)(F)F	3	8
DTXSID50601809	CC(I)CC(F)(F)C(F)(F)C(F)(F)C(F)(F)F	1,1,1,2,2,3,3,4,4-Nonafluoro-6-iodoheptane	89889-25-8	OTHER_PFAS	-7.624	-31.9948	0.10474	0.89526	inact.	reliable	0.335572	0.664428	inact.	reliable	Other aliphatics	FTI	Inactive	reliable	-28.8569	-36.5538	-32.7053	Inactive	Inactive	CC(CC(C(C(C(F)(F)F)(F)F)(F)F)(F)F)I	3	4
DTXSID40895311	FC(F)(F)C(F)(F)C(F)(F)C(F)(F)C(F)(F)C(F)(F)C(F)(F)C(F)(F)C(F)(F)C=C	3,3,4,4,5,5,6,6,7,7,8,8,9,9,10,10,11,11,11-Nonadecafluoroundec-1-ene	57216-75-8	OTHER_PFAS	-7.623	-32.026	0.10474	0.89526	inact.	reliable	0.260327	0.739673	inact.	reliable	Fluorotelomer PFAA precursors	n:2 FTOs	Inactive	reliable	-28.8662	-36.4919	-32.6791	Inactive	Inactive	C=CC(C(C(C(C(C(C(C(C(F)(F)F)(F)F)(F)F)(F)F)(F)F)(F)F)(F)F)(F)F)(F)F	3	8
DTXSID30573459	COC(=O)CC(F)(F)C(F)(F)C(F)(F)C(F)(F)C(F)(F)C(F)(F)F	Methyl 3,3,4,4,5,5,6,6,7,7,8,8,8-tridecafluorooctanoate	70887-85-3	OTHER_PFAS	-7.459	-32.801	0.10474	0.89526	inact.	reliable	0.260327	0.739673	inact.	reliable	Other aliphatics	PACF-based substances	Inactive	reliable	-30.3966	-34.9551	-32.6758	Inactive	Inactive	COC(=O)CC(C(C(C(C(C(F)(F)F)(F)F)(F)F)(F)F)(F)F)(F)F	3	9
DTXSID10897004	NC(CC1=CC=CC=C1)C(O)C(F)(F)C(F)(F)C(F)(F)F	2-Amino-3-(perfluoropropyl)-1-phenyl-3-propanol	322392-46-1	OTHER_PFAS	-8.472	-28.067	0.10474	0.89526	inact.	reliable	0.260327	0.739673	inact.	reliable	Side-chain aromatics	Others	Inactive	reliable	-20.9438	-44.3427	-32.6433	Inactive	Inactive	NC(C(C(C(C(F)(F)F)(F)F)(F)F)O)Cc1ccccc1	0	5
DTXSID50897023	[H]\C(=C(/[H])C(=O)OC(F)(F)C(F)(F)C(F)(F)C(F)(F)F)C([O-])=O	mono(Perfluorobutyl) maleate	229957-05-5	OTHER_PFAS	-6.763	-36.1204	0.10474	0.89526	inact.	reliable	0.260327	0.739673	inact.	reliable	Other aliphatics	Ether based substances	Inactive	reliable	-36.8913	-28.3726	-32.632	Inactive	Inactive	O=C(OC(C(C(C(F)(F)F)(F)F)(F)F)(F)F)C=CC(=O)O	0	2
DTXSID80336758	CCOC(=O)C(C(C)=O)C(F)(F)C(F)(F)C(F)(F)F	Ethyl 2-acetyl-3,3,4,4,5,5,5-heptafluoropentanoate	189237-57-8	OTHER_PFAS	-6.963	-35.206	0.10474	0.89526	inact.	reliable	0.509014	0.490986	inact.	reliable	Other aliphatics	Ether based substances	Inactive	reliable	-35.025	-30.1859	-32.6055	Inactive	Inactive	CCOC(=O)C(C(C(C(F)(F)F)(F)F)(F)F)C(=O)C	7	4
DTXSID60193068	CC(C)C(=O)CC(=O)C(F)(F)C(F)(F)C(F)(F)F	6,6,7,7,8,8,8-Heptafluoro-2-methylocta-3,5-dione	40002-62-8	OTHER_PFAS	-7.312	-33.4269	0.10474	0.89526	inact.	reliable	0.260327	0.739673	inact.	reliable	Other aliphatics	Others	Inactive	reliable	-31.7683	-33.7139	-32.7411	Inactive	Inactive	CC(C(=O)CC(=O)C(C(C(F)(F)F)(F)F)(F)F)C	7	4
DTXSID9068243	FC(F)(F)C(F)(F)C(F)(F)C(F)(F)S(=O)(=O)NCC=C	N-Allylperfluorobutanesulfonamide	40630-65-7	OTHER_PFAS	-7.024	-34.6102	0.10474	0.89526	inact.	reliable	0.260327	0.739673	inact.	reliable	Other aliphatics	PASF-based substances	Inactive	reliable	-34.4558	-31.3674	-32.9116	Inactive	Inactive	C=CCNS(=O)(=O)C(C(C(C(F)(F)F)(F)F)(F)F)(F)F	9	0
DTXSID70502086	OOC(=O)C(F)(F)C(F)(F)C(F)(F)C(F)(F)C(F)(F)C(F)(F)F	Tridecafluoroheptaneperoxoic acid	139702-34-4	OTHER_PFAS	-8.37	-28.8003	0.10474	0.89526	inact.	reliable	0.260327	0.739673	inact.	reliable	Other aliphatics	PACF-based substances	Inactive	reliable	-21.8956	-42.8885	-32.3921	Inactive	Inactive	OOC(=O)C(C(C(C(C(C(F)(F)F)(F)F)(F)F)(F)F)(F)F)(F)F	3	8
DTXSID90276353	FC(F)(F)C(F)(F)C(F)(F)C(F)(F)C1CCCO1	Perfluorobutyltetrahydrofuran	25962-44-1	OTHER_PFAS	-8.043	-30.3625	0.10474	0.89526	inact.	reliable	0.335572	0.664428	inact.	Unreliable	Other aliphatics, cyclic	Others, cyclic	Inactive	reliable	-24.947	-39.7907	-32.3688	Inactive	Inactive	FC(C(C(C(F)(F)F)(F)F)(F)F)(C1CCCO1)F	4	5
DTXSID10794509	OC(F)=C(F)C(F)(F)C(F)(F)C(F)(F)C(F)(F)C(F)(F)C(F)(F)C(F)(F)F	1,2,3,3,4,4,5,5,6,6,7,7,8,8,9,9,9-Heptadecafluoronon-1-en-1-ol	64614-34-2	OTHER_PFAS	-7.745	-32.2971	0.10474	0.89526	inact.	reliable	0.260327	0.739673	inact.	reliable	Non-PFAA perfluoroalkyls	PFACs	Inactive	reliable	-27.7278	-35.9543	-31.8411	Inactive	Inactive	OC(=C(C(C(C(C(C(C(C(F)(F)F)(F)F)(F)F)(F)F)(F)F)(F)F)(F)F)F)F	3	8
DTXSID10896037	CCOC(=O)C(=C)S(=O)C(F)(F)C(F)(F)C(F)(F)C(F)(F)F	Ethyl 2-(1,1,2,2,3,3,4,4,4-nonafluorobutane-1-sulfinyl)prop-2-enoate	1606997-40-3	OTHER_PFAS	-7.61	-32.9294	0.10474	0.89526	inact.	reliable	0.260327	0.739673	inact.	reliable	Other aliphatics	Ether based substances	Inactive	reliable	-28.9876	-34.7005	-31.844	Inactive	Inactive	CCOC(=O)C(=C)[S+](C(C(C(C(F)(F)F)(F)F)(F)F)(F)F)[O-]	7	4
DTXSID00379960	OCC(F)(F)C(F)(F)C(F)(F)C(F)(F)C(F)(F)C(F)(F)C(F)F	1H,1H,8H-Perfluoro-1-octanol	10331-08-5	OTHER_PFAS	-8.211	-30.0888	0.10474	0.89526	inact.	reliable	0.260327	0.739673	inact.	reliable	Other aliphatics	Alcohol based substances	Inactive	reliable	-23.3793	-40.3334	-31.8564	Inactive	Inactive	OCC(C(C(C(C(C(C(F)F)(F)F)(F)F)(F)F)(F)F)(F)F)(F)F	3	0
DTXSID10895368	OCC(O)COCC(F)(F)C(F)(F)C(F)(F)F	3-(2,2,3,3,4,4,4-Heptafluorobutoxy)propane-1,2-diol	25385-72-2	OTHER_PFAS	-8.347	-29.3903	0.10474	0.89526	inact.	reliable	0.260327	0.739673	inact.	reliable	Other aliphatics	Ether based substances	Inactive	reliable	-22.1103	-41.7185	-31.9144	Inactive	Inactive	OCC(COCC(C(C(F)(F)F)(F)F)(F)F)O	3	4
DTXSID90895624	CCOC(=O)CC(O)C(F)(F)C(F)(F)C(F)(F)F	Ethyl 4,4,5,5,6,6,6-heptafluoro-3-hydroxyhexanoate	2707-76-8	OTHER_PFAS	-7.707	-32.3927	0.10474	0.89526	inact.	reliable	0.260327	0.739673	inact.	reliable	Other aliphatics	Ether based substances	Inactive	reliable	-28.0824	-35.7647	-31.9236	Inactive	Inactive	CCOC(=O)CC(C(C(C(F)(F)F)(F)F)(F)F)O	7	4
DTXSID60296260	OC(=O)CC(C[N+]([O-])=O)C(F)(F)C(F)(F)C(F)(F)F	4,4,5,5,6,6,6-Heptafluoro-3-(nitromethyl)hexanoic acid	7079-86-9	OTHER_PFAS	-7.08	-35.2977	0.10474	0.89526	inact.	reliable	0.329426	0.670574	inact.	reliable	Other aliphatics	Others	Inactive	reliable	-33.9332	-30.0041	-31.9687	Inactive	Inactive	[O-][N+](=O)CC(C(C(C(F)(F)F)(F)F)(F)F)CC(=O)O	7	4
DTXSID30892490	OC(=O)C(F)(F)C(F)(F)C(F)(F)OC(F)(F)C(F)(F)C(F)(F)F	2,2,3,3,4,4-Hexafluoro-4-(heptafluoropropoxy)butanoic acid	1010786-64-7	OTHER_PFAS	-7.186	-34.7968	0.10474	0.89526	inact.	reliable	0.260327	0.739673	inact.	reliable	PFAAs	PFECAs	Inactive	reliable	-32.9441	-30.9974	-31.9707	Inactive	Inactive	OC(=O)C(C(C(OC(C(C(F)(F)F)(F)F)(F)F)(F)F)(F)F)(F)F	4	3
DTXSID30896352	FC(F)(F)C(F)(C1=CN=C(Cl)C=C1)C(F)(F)F	2-Chloro-5-(1,1,1,2,3,3,3-heptafluoropropan-2-yl)pyridine	1807450-20-9	OTHER_PFAS	-8.444	-28.8552	0.10474	0.89526	inact.	reliable	0.260327	0.739673	inact.	reliable	Side-chain aromatics	Others	Inactive	reliable	-21.2051	-42.7797	-31.9924	Inactive	Inactive	Clc1ccc(cn1)C(C(F)(F)F)(C(F)(F)F)F	0	9
DTXSID00882020	CN(C)CCCN(CCC(O)=O)S(=O)(=O)C(F)(F)C(F)(F)C(F)(F)C(F)(F)C(F)(F)C(F)(F)F	N-[3-(Dimethylamino)propyl]-N-[(tridecafluorohexyl)sulfonyl]-beta-alanine	141607-32-1	OTHER_PFAS	-3.465	-52.2636	0.10474	0.89526	inact.	reliable	0.260327	0.739673	inact.	reliable	Other aliphatics	PASF-based substances	Inactive	reliable	-67.6665	3.63959	-32.0134	Inactive	Inactive	CN(CCCN(S(=O)(=O)C(C(C(C(C(C(F)(F)F)(F)F)(F)F)(F)F)(F)F)(F)F)CCC(=O)O)C	0	7
DTXSID60617577	CCN(CC)C(=O)C(F)C(F)(F)C(F)(F)C(F)(F)C(F)(F)F	N,N-Diethyl-2,3,3,4,4,5,5,6,6,6-decafluorohexanamide	60895-98-9	OTHER_PFAS	-7.152	-34.9044	0.10474	0.89526	inact.	reliable	0.260327	0.739673	inact.	reliable	Other aliphatics	Amide based substances	Inactive	reliable	-33.2614	-30.784	-32.0227	Inactive	Inactive	CCN(C(=O)C(C(C(C(C(F)(F)F)(F)F)(F)F)(F)F)F)CC	7	4
DTXSID50540603	FC(F)(F)C(F)(F)C(F)(F)C1CCCCC1=O	2-(Heptafluoropropyl)cyclohexan-1-one	61282-91-5	OTHER_PFAS	-8.146	-30.1876	0.10474	0.89526	inact.	reliable	0.260327	0.739673	inact.	reliable	Other aliphatics, cyclic	Others, cyclic	Inactive	reliable	-23.9859	-40.1375	-32.0617	Inactive	Inactive	O=C1CCCCC1C(C(C(F)(F)F)(F)F)(F)F	3	4
DTXSID50895544	FC(F)(F)C(F)(F)C(F)(F)C(F)(F)C(F)(F)C(F)(F)C(F)(F)C(Br)=O	Pentadecafluorooctanoyl bromide	222037-87-8	OTHER_PFAS	-7.482	-33.2655	0.10474	0.89526	inact.	reliable	0.260327	0.739673	inact.	reliable	Other aliphatics	Others	Inactive	reliable	-30.182	-34.034	-32.108	Inactive	Inactive	BrC(=O)C(C(C(C(C(C(C(F)(F)F)(F)F)(F)F)(F)F)(F)F)(F)F)(F)F	3	8
DTXSID10896310	FC1=CC=C(C=C1)C(F)(C(F)(F)F)C(F)(F)F	1-Fluoro-4-(1,1,1,2,3,3,3-heptafluoropropan-2-yl)benzene	2396-25-0	OTHER_PFAS	-8.501	-28.4646	0.10474	0.89526	inact.	reliable	0.335572	0.664428	inact.	reliable	Side-chain aromatics	Others	Inactive	reliable	-20.6732	-43.5542	-32.1137	Inactive	Inactive	Fc1ccc(cc1)C(C(F)(F)F)(C(F)(F)F)F	0	9
DTXSID70895167	CCCCCC(F)(F)C(F)(F)C(F)(F)C(F)(F)F	1,1,1,2,2,3,3,4,4-Nonafluorononane	1190430-21-7	OTHER_PFAS	-7.879	-31.3861	0.10474	0.89526	inact.	reliable	0.260327	0.739673	inact.	reliable	Fluorotelomer PFAA precursors	SFAs	Inactive	reliable	-26.4774	-37.7608	-32.1191	Inactive	Inactive	CCCCCC(C(C(C(F)(F)F)(F)F)(F)F)(F)F	2	2
DTXSID10379835	NCC(F)(F)C(F)(F)C(F)(F)C(F)(F)C(F)(F)C(F)(F)F	1H,1H-Perfluoroheptylamine	423-49-4	OTHER_PFAS	-8.449	-28.6847	0.10474	0.89526	inact.	reliable	0.260327	0.739673	inact.	reliable	Other aliphatics	Others	Inactive	reliable	-21.1585	-43.1178	-32.1381	Inactive	Inactive	NCC(C(C(C(C(C(F)(F)F)(F)F)(F)F)(F)F)(F)F)(F)F	3	9
DTXSID50896495	OCCCC(F)(OC(F)(F)C(F)(F)C(F)(F)F)C(F)(F)F	4,5,5,5-Tetrafluoro-4-(heptafluoropropoxy)pentan-1-ol	243128-41-8	OTHER_PFAS	-7.446	-33.4042	0.10474	0.89526	inact.	reliable	0.260327	0.739673	inact.	reliable	Other aliphatics	Ether based substances	Inactive	reliable	-30.5179	-33.7589	-32.1384	Inactive	Inactive	OCCCC(C(F)(F)F)(OC(C(C(F)(F)F)(F)F)(F)F)F	4	3
DTXSID70466735	FC(F)(F)C(F)(F)C(F)(F)C(F)(F)C(F)(F)C(F)(F)CCC=O	Nonanal, 4,4,5,5,6,6,7,7,8,8,9,9,9-tridecafluoro-	83957-58-8	OTHER_PFAS	-7.876	-31.3718	0.10474	0.89526	inact.	reliable	0.260327	0.739673	inact.	reliable	Other aliphatics	Others	Inactive	reliable	-26.5054	-37.7892	-32.1473	Inactive	Inactive	O=CCCC(C(C(C(C(C(F)(F)F)(F)F)(F)F)(F)F)(F)F)(F)F	3	9
DTXSID90535038	OCC#CC(F)(F)C(F)(F)C(F)(F)C(F)(F)F	4,4,5,5,6,6,7,7,7-Nonafluorohept-2-yn-1-ol	81190-31-0	OTHER_PFAS	-8.314	-29.0934	0.10474	0.89526	inact.	reliable	0.260327	0.739673	inact.	reliable	Other aliphatics	Others	Inactive	reliable	-22.4182	-42.3073	-32.3628	Inactive	Inactive	OCC#CC(C(C(C(F)(F)F)(F)F)(F)F)(F)F	3	4
DTXSID30891564	OS(=O)(=O)CCC(F)(F)C(F)(F)C(F)(F)C(F)(F)F	4:2 Fluorotelomer sulfonic acid	757124-72-4	CAL_EPA	-7.153	-34.5935	0.10474	0.89526	inact.	reliable	0.260327	0.739673	inact.	reliable	Fluorotelomer PFAA precursors	n:2 Fluorotelomer sulfonic acids	Inactive	reliable	-33.252	-31.4005	-32.3263	Inactive	Inactive	FC(C(C(C(F)(F)F)(F)F)(F)F)(CCS(=O)(=O)O)F	3	9
DTXSID50896591	OC(=O)C(F)(F)C(F)(C(F)(F)F)C(F)(C(F)(F)F)C(F)(F)C(F)(F)F	2,2,3,4,5,5,6,6,6-Nonafluoro-3,4-bis(trifluoromethyl)hexanoic acid	1882109-81-0	OTHER_PFAS	-7.115	-34.7931	0.10474	0.89526	inact.	reliable	0.260327	0.739673	inact.	reliable	PFAAs	PFCAs	Inactive	reliable	-33.6066	-31.0047	-32.3057	Inactive	Inactive	OC(=O)C(C(C(C(C(F)(F)F)(F)F)(C(F)(F)F)F)(C(F)(F)F)F)(F)F	7	4
DTXSID70335836	FC(F)C(F)(F)C(F)(F)C(F)(F)C(F)(F)C(F)(F)C(F)(F)C(F)(F)C(F)(F)F	1H-Perfluorononane	375-94-0	OTHER_PFAS	-7.298	-33.9644	0.10474	0.89526	inact.	reliable	0.260327	0.739673	inact.	reliable	Other aliphatics	Polyfluoralkanes	Inactive	reliable	-31.899	-32.648	-32.2735	Inactive	Inactive	FC(C(C(C(C(C(C(C(C(F)(F)F)(F)F)(F)F)(F)F)(F)F)(F)F)(F)F)(F)F)F	3	0
DTXSID70896593	OC(=O)C(F)(C(F)(F)F)C(F)(F)C(F)(F)C(F)(F)C(F)(F)C(F)(F)F	2,3,3,4,4,5,5,6,6,7,7,7-Dodecafluoro-2-(trifluoromethyl)heptanoic acid	207678-51-1	OTHER_PFAS	-7.605	-32.5423	0.10474	0.89526	inact.	reliable	0.260327	0.739673	inact.	reliable	PFAAs	PFCAs	Inactive	reliable	-29.0342	-35.4681	-32.2511	Inactive	Inactive	OC(=O)C(C(C(C(C(C(F)(F)F)(F)F)(F)F)(F)F)(F)F)(C(F)(F)F)F	3	8
DTXSID10871521	CCCC(F)(F)C(F)(F)C(F)(F)C(F)(F)C(F)(F)C(F)(F)F	1,1,1,2,2,3,3,4,4,5,5,6,6-Tridecafluorononane	NOCAS_871521	OTHER_PFAS	-7.847	-31.4078	0.10474	0.89526	inact.	reliable	0.260327	0.739673	inact.	reliable	Fluorotelomer PFAA precursors	SFAs	Inactive	reliable	-26.776	-37.7178	-32.2469	Inactive	Inactive	CCCC(C(C(C(C(C(F)(F)F)(F)F)(F)F)(F)F)(F)F)(F)F	3	9
DTXSID6071374	CNS(=O)(=O)C(F)(F)C(F)(F)C(F)(F)C(F)(F)C(F)(F)F	1-Pentanesulfonamide, 1,1,2,2,3,3,4,4,5,5,5-undecafluoro-N-methyl-	68298-13-5	OTHER_PFAS	-7.589	-32.494	0.10474	0.89526	inact.	reliable	0.260327	0.739673	inact.	reliable	FASA based PFAA precursors	N-Alkyl FASAs	Inactive	reliable	-29.1835	-35.5639	-32.3737	Inactive	Inactive	CNS(=O)(=O)C(C(C(C(C(F)(F)F)(F)F)(F)F)(F)F)(F)F	3	8
DTXSID70409405	CCN(CC)C(=O)C(F)(F)C(F)(F)C(F)(F)C(F)(F)C(F)(F)C(F)F	Heptanamide, N,N-diethyl-2,2,3,3,4,4,5,5,6,6,7,7-dodecafluoro-	60895-94-5	OTHER_PFAS	-6.928	-35.756	0.10474	0.89526	inact.	reliable	0.260327	0.739673	inact.	reliable	Other aliphatics	Amide based substances	Inactive	reliable	-35.3516	-29.0953	-32.2234	Inactive	Inactive	CCN(C(=O)C(C(C(C(C(C(F)F)(F)F)(F)F)(F)F)(F)F)(F)F)CC	3	0
DTXSID20285776	FC(F)(F)C(F)(F)C(F)(F)C(=O)C1=CC=CC=C1	2,2,3,3,4,4,4-heptafluoro-1-phenylbutan-1-one	559-91-1	OTHER_PFAS	-8.054	-30.4972	0.10474	0.89526	inact.	reliable	0.509014	0.490986	inact.	reliable	Side-chain aromatics	Others	Inactive	reliable	-24.8444	-39.5235	-32.184	Inactive	Inactive	O=C(C(C(C(F)(F)F)(F)F)(F)F)c1ccccc1	0	5
DTXSID80478889	FC(F)(F)C(F)(F)C(F)(F)C(F)(F)S(=O)(=O)OC1=CN=CC=C1	1-Butanesulfonic acid, 1,1,2,2,3,3,4,4,4-nonafluoro-, 3-pyridinyl ester	32848-20-7	OTHER_PFAS	-7.617	-32.5625	0.10474	0.89526	inact.	reliable	0.260327	0.739673	inact.	reliable	Side-chain aromatics	PASF-based substances	Inactive	reliable	-28.9222	-35.428	-32.1751	Inactive	Inactive	O=S(=O)(C(C(C(C(F)(F)F)(F)F)(F)F)(F)F)Oc1cccnc1	9	0
DTXSID80382593	NCCC(F)(F)C(F)(F)C(F)(F)C(F)(F)C(F)(F)C(F)(F)C(F)(F)C(F)(F)F	1H,1H,2H,2H-Perfluorodecylamine	30670-30-5	OTHER_PFAS	-8.963	-26.2294	0.10474	0.89526	inact.	reliable	0.260327	0.739673	inact.	reliable	Other aliphatics	Others	Inactive	reliable	-16.3621	-47.9867	-32.1744	Inactive	Inactive	NCCC(C(C(C(C(C(C(C(F)(F)F)(F)F)(F)F)(F)F)(F)F)(F)F)(F)F)(F)F	3	9
DTXSID60335704	CCCOC(=O)C(F)(F)C(F)(F)C(F)(F)C(F)(F)C(F)(F)C(F)(F)F	Heptanoic acid, tridecafluoro-, propyl ester	134638-94-1	OTHER_PFAS	-7.505	-33.0907	0.10474	0.89526	inact.	reliable	0.260327	0.739673	inact.	reliable	Other aliphatics	PACF-based substances	Inactive	reliable	-29.9674	-34.3806	-32.174	Inactive	Inactive	CCCOC(=O)C(C(C(C(C(C(F)(F)F)(F)F)(F)F)(F)F)(F)F)(F)F	4	9
DTXSID40896207	CN1C(SC2=CC=CC=C12)=CC(=O)C(F)(F)C(F)(F)C(F)(F)F	3,3,4,4,5,5,5-Heptafluoro-1-(3-methyl-1,3-benzothiazol-2(3H)-ylidene)pentan-2-one	41131-07-1	OTHER_PFAS	-6.769	-36.5724	0.280559	0.719441	inact.	reliable	0.260327	0.739673	inact.	reliable	Side-chain aromatics	Others	Inactive	reliable	-36.8353	-27.4763	-32.1558	Inactive	Inactive	Cn1c(=CC(=O)C(C(C(F)(F)F)(F)F)(F)F)sc2c1cccc2	0	5
DTXSID10895686	CCOC(=O)CC(=O)C(F)(F)C(F)(F)C(F)(F)C(F)(F)F	Ethyl 4,4,5,5,6,6,7,7,7-nonafluoro-3-oxoheptanoate	82941-37-5	OTHER_PFAS	-6.924	-35.8431	0.10474	0.89526	inact.	reliable	0.260327	0.739673	inact.	reliable	Other aliphatics	Ether based substances	Inactive	reliable	-35.3889	-28.9225	-32.1557	Inactive	Inactive	CCOC(=O)CC(=O)C(C(C(C(F)(F)F)(F)F)(F)F)(F)F	7	4
DTXSID70623043	OC(F)(F)C(F)(F)C(F)(F)C(F)(F)C(F)(F)C(F)(F)C(F)(F)F	Pentadecafluoroheptan-1-ol	31165-24-9	OTHER_PFAS	-7.817	-31.584	0.10474	0.89526	inact.	reliable	0.260327	0.739673	inact.	reliable	Non-PFAA perfluoroalkyls	PFACs	Inactive	reliable	-27.0559	-37.3684	-32.2122	Inactive	Inactive	FC(C(C(C(C(C(F)(F)F)(F)F)(F)F)(F)F)(F)F)(C(F)(F)O)F	3	8
DTXSID00623819	FC(F)=C(F)OC(F)(F)C(F)(F)C(F)(F)C(F)(F)C(F)(F)C(F)(F)F	1,1,1,2,2,3,3,4,4,5,5,6,6-Tridecafluoro-6-[(trifluoroethenyl)oxy]hexane	103489-99-2	OTHER_PFAS	-7.481	-31.5929	0.10474	0.89526	inact.	reliable	0.260327	0.739673	inact.	reliable	Other aliphatics	Ether based substances	Inactive	reliable	-30.1913	-37.3508	-33.771	Inactive	Inactive	FC(=C(F)F)OC(C(C(C(C(C(F)(F)F)(F)F)(F)F)(F)F)(F)F)(F)F	0	2
DTXSID30896599	OC(=O)C(F)(F)C(F)(C(F)(F)F)C(F)(F)C(F)(C(F)(F)F)C(F)(F)F	2,2,3,4,4,5,6,6,6-Nonafluoro-3,5-bis(trifluoromethyl)hexanoic acid	1144512-35-5	OTHER_PFAS	-7.679	-31.5276	0.10474	0.89526	inact.	reliable	0.260327	0.739673	inact.	reliable	PFAAs	PFCAs	Inactive	reliable	-28.3437	-37.4802	-32.912	Inactive	Inactive	OC(=O)C(C(C(C(C(F)(F)F)(C(F)(F)F)F)(F)F)(C(F)(F)F)F)(F)F	3	4
DTXSID80587369	FC(F)(Br)C(F)(F)C(F)(F)C(F)(F)C(F)(F)C(F)(F)C=C	8-Bromo-3,3,4,4,5,5,6,6,7,7,8,8-dodecafluorooct-1-ene	910563-62-1	OTHER_PFAS	-7.77	-31.081	0.285918	0.714082	inact.	reliable	0.260327	0.739673	inact.	reliable	Other aliphatics	Others	Inactive	reliable	-27.4945	-38.3659	-32.9302	Inactive	Inactive	C=CC(C(C(C(C(C(Br)(F)F)(F)F)(F)F)(F)F)(F)F)(F)F	0	2
DTXSID00365621	OC(=O)C1=CC=CC=C1NC(=O)C(F)(F)C(F)(F)C(F)(F)F	2-[(2,2,3,3,4,4,4-heptafluorobutanoyl)amino]benzoic acid	82422-33-1	OTHER_PFAS	-7.388	-32.543	0.10474	0.89526	inact.	reliable	0.260327	0.739673	inact.	reliable	Side-chain aromatics	Others	Inactive	reliable	-31.0591	-35.4667	-33.2629	Inactive	Inactive	O=C(C(C(C(F)(F)F)(F)F)(F)F)Nc1ccccc1C(=O)O	7	8
DTXSID70896598	OC(=O)C(F)(F)C(F)(F)C(F)(F)C(C(F)(F)F)(C(F)(F)F)C(F)(F)F	2,2,3,3,4,4,6,6,6-Nonafluoro-5,5-bis(trifluoromethyl)hexanoic acid	1144512-34-4	OTHER_PFAS	-7.094	-33.9257	0.10474	0.89526	inact.	reliable	0.260327	0.739673	inact.	reliable	PFAAs	PFCAs	Inactive	reliable	-33.8026	-32.7248	-33.2637	Inactive	Inactive	OC(=O)C(C(C(C(C(F)(F)F)(C(F)(F)F)C(F)(F)F)(F)F)(F)F)(F)F	0	2
DTXSID80757262	FC(F)(F)CCC(F)(F)C(F)(F)C(F)(F)OC(=O)C=C	1,1,2,2,3,3,6,6,6-Nonafluorohexyl prop-2-enoate	91528-57-3	OTHER_PFAS	-6.81	-35.2505	0.10474	0.89526	inact.	reliable	0.260327	0.739673	inact.	reliable	Other aliphatics	Ether based substances	Inactive	reliable	-36.4527	-30.0977	-33.2752	Inactive	Inactive	C=CC(=O)OC(C(C(CCC(F)(F)F)(F)F)(F)F)(F)F	0	2
DTXSID5059828	FC(F)(F)C(F)(F)C(F)(F)C(F)(F)C(F)(F)C(F)(F)C(F)(F)I	1-Iodopentadecafluoroheptane	335-58-0	OTHER_PFAS	-7.735	-30.8343	0.10474	0.89526	inact.	reliable	0.260327	0.739673	inact.	reliable	Perfluoro PFAA precursors	PFAIs	Inactive	reliable	-27.8211	-38.8551	-33.3381	Inactive	Inactive	FC(C(C(C(C(C(I)(F)F)(F)F)(F)F)(F)F)(F)F)(C(F)(F)F)F	3	8
DTXSID20382052	FC(F)(F)C(F)(F)C(F)(F)C(F)(F)C(F)(F)C(F)(F)CI	1H,1H-Tridecafluoro-1-iodoheptane	212563-43-4	OTHER_PFAS	-7.531	-31.7871	0.10474	0.89526	inact.	reliable	0.260327	0.739673	inact.	reliable	Other aliphatics	FTI	Inactive	reliable	-29.7247	-36.9657	-33.3452	Inactive	Inactive	ICC(C(C(C(C(C(F)(F)F)(F)F)(F)F)(F)F)(F)F)(F)F	3	9
DTXSID70336429	FC(F)(F)C(F)(F)C(F)(F)C(F)(F)C(F)(F)C(F)(F)C(F)(F)C=O	Perfluorooctanal	335-60-4	OTHER_PFAS	-7.882	-30.1218	0.10474	0.89526	inact.	reliable	0.260327	0.739673	inact.	reliable	Perfluoro PFAA precursors	PFALs	Inactive	reliable	-26.4494	-40.268	-33.3587	Inactive	Inactive	O=CC(C(C(C(C(C(C(F)(F)F)(F)F)(F)F)(F)F)(F)F)(F)F)(F)F	3	8
DTXSID70379997	FC(F)(F)C(F)(F)C(F)(F)C(F)(F)C(F)(F)C(F)(F)C#C	1H-Perfluorooct-1-yne	55756-24-6	OTHER_PFAS	-7.716	-30.8821	0.10474	0.89526	inact.	reliable	0.260327	0.739673	inact.	reliable	Other aliphatics	Others	Inactive	reliable	-27.9984	-38.7603	-33.3794	Inactive	Inactive	C#CC(C(C(C(C(C(F)(F)F)(F)F)(F)F)(F)F)(F)F)(F)F	3	8
DTXSID90896590	OC(=O)C(F)(C(F)(F)F)C(F)(F)C(F)(F)C(F)(C(F)(F)F)C(F)(F)F	2,3,3,4,4,5,6,6,6-Nonafluoro-2,5-bis(trifluoromethyl)hexanoic acid	1882109-80-9	OTHER_PFAS	-7.188	-33.3646	0.10474	0.89526	inact.	reliable	0.260327	0.739673	inact.	reliable	PFAAs	PFCAs	Inactive	reliable	-32.9254	-33.8374	-33.3814	Inactive	Inactive	OC(=O)C(C(C(C(C(F)(F)F)(C(F)(F)F)F)(F)F)(F)F)(C(F)(F)F)F	3	4
DTXSID40699730	FC(F)(F)C(F)(OCCCCBr)C(F)(F)F	1-Bromo-4-[(1,1,1,2,3,3,3-heptafluoropropan-2-yl)oxy]butane	37027-49-9	OTHER_PFAS	-7.701	-30.9404	0.10474	0.89526	inact.	reliable	0.260327	0.739673	inact.	reliable	Other aliphatics	Ether based substances	Inactive	reliable	-28.1384	-38.6447	-33.3915	Inactive	Inactive	BrCCCCOC(C(F)(F)F)(C(F)(F)F)F	0	2
DTXSID40895659	CCOC(=O)C(=C)C(F)(F)C(F)(F)C(F)(F)C(F)(F)F	Ethyl 3,3,4,4,5,5,6,6,6-nonafluoro-2-methylidenehexanoate	117374-41-1	OTHER_PFAS	-7.284	-32.8947	0.10474	0.89526	inact.	reliable	0.260327	0.739673	inact.	reliable	Other aliphatics	Ether based substances	Inactive	reliable	-32.0296	-34.7693	-33.3994	Inactive	Inactive	CCOC(=O)C(=C)C(C(C(C(F)(F)F)(F)F)(F)F)(F)F	7	4
DTXSID10379279	CCCCC=CC(F)(F)C(F)(F)C(F)(F)F	1,1,1,2,2,3,3-heptafluoronon-4-ene	57325-40-3	OTHER_PFAS	-7.834	-30.2936	0.10474	0.89526	inact.	reliable	0.260327	0.739673	inact.	reliable	Fluorotelomer PFAA precursors	SFAenes	Inactive	reliable	-26.8973	-39.9273	-33.4123	Inactive	Inactive	CCCCC=CC(C(C(F)(F)F)(F)F)(F)F	5	2
DTXSID70896295	FC(F)(F)C(F)(CCCCI)C(F)(F)F	1,1,1,2-Tetrafluoro-6-iodo-2-(trifluoromethyl)hexane	99324-97-7	OTHER_PFAS	-7.957	-29.7056	0.10474	0.89526	inact.	reliable	0.260327	0.739673	inact.	reliable	Other aliphatics	Others	Inactive	reliable	-25.7495	-41.0933	-33.4214	Inactive	Inactive	ICCCCC(C(F)(F)F)(C(F)(F)F)F	3	4
DTXSID40896580	OC(=O)C(C(F)(F)F)(C(F)(F)F)C(F)(F)C(F)(C(F)(F)F)C(F)(F)F	3,3,4,5,5,5-Hexafluoro-2,2,4-tris(trifluoromethyl)pentanoic acid	1882109-70-7	OTHER_PFAS	-6.791	-35.1751	0.10474	0.89526	inact.	reliable	0.260327	0.739673	inact.	reliable	PFAAs	PFCAs	Inactive	reliable	-36.63	-30.2472	-33.4386	Inactive	Inactive	OC(=O)C(C(C(C(F)(F)F)(C(F)(F)F)F)(F)F)(C(F)(F)F)C(F)(F)F	3	4
DTXSID60896360	FC(F)(F)C(F)(C1=CC=CN=C1Cl)C(F)(F)F	2-Chloro-3-(1,1,1,2,3,3,3-heptafluoropropan-2-yl)pyridine	1816284-43-1	OTHER_PFAS	-8.483	-27.1638	0.10474	0.89526	inact.	reliable	0.260327	0.739673	inact.	reliable	Side-chain aromatics	Others	Inactive	reliable	-20.8412	-46.1337	-33.4875	Inactive	Inactive	FC(C(F)(F)F)(C(F)(F)F)c1cccnc1Cl	0	9
DTXSID60880204	[O-][N+](=O)C1=CC2=C(C=C1)N=C(N2)C(F)(F)C(F)(F)F	6-Nitro-2-(pentafluoroethyl)-1H-benzimidazole	4229-01-0	OTHER_PFAS	-7.291	-32.7639	0.0748674	0.925133	inact.	reliable	0.335572	0.664428	inact.	reliable	Side-chain aromatics	Others	Inactive	reliable	-31.9643	-35.0286	-33.4965	Inactive	Inactive	[O-][N+](=O)c1ccc2c(c1)[nH]c(n2)C(C(F)(F)F)(F)F	6	4
DTXSID00895413	FC(F)(F)C(F)(F)C(F)(F)COCC(F)(F)C(F)(F)C(F)(F)F	1,1,1,2,2,3,3-Heptafluoro-4-(2,2,3,3,4,4,4-heptafluorobutoxy)butane	647-91-6	OTHER_PFAS	-7.648	-31.0822	0.10474	0.89526	inact.	reliable	0.260327	0.739673	inact.	reliable	Other aliphatics	Ether based substances	Inactive	reliable	-28.633	-38.3635	-33.4982	Inactive	Inactive	FC(C(C(F)(F)F)(F)F)(COCC(C(C(F)(F)F)(F)F)(F)F)F	3	4
DTXSID60896709	CC(C)OP(=O)(CCC(F)(F)C(F)(F)C(F)(F)C(F)(F)C(F)(F)C(F)(F)C(F)(F)C(F)(F)F)OC(C)C	Dipropan-2-yl (3,3,4,4,5,5,6,6,7,7,8,8,9,9,10,10,10-heptadecafluorodecyl)phosphonate	90183-56-5	OTHER_PFAS	-5.663	-40.4015	0.10474	0.89526	inact.	reliable	0.335572	0.664428	inact.	reliable	Other aliphatics	FTPO3	Inactive	reliable	-47.1559	-19.8832	-33.5195	Inactive	Inactive	CC(OP(=O)(OC(C)C)CCC(C(C(C(C(C(C(C(F)(F)F)(F)F)(F)F)(F)F)(F)F)(F)F)(F)F)(F)F)C	3	9
DTXSID30896074	CN1CCN(CC1)C(=O)C(F)(F)C(F)(F)C(F)(F)F	2,2,3,3,4,4,4-Heptafluoro-1-(4-methylpiperazin-1-yl)butan-1-one	499975-92-7	OTHER_PFAS	-7.36	-32.1721	0.10474	0.89526	inact.	reliable	0.260327	0.739673	inact.	reliable	Other aliphatics, cyclic	Others, cyclic	Inactive	reliable	-31.3204	-36.2022	-33.7613	Inactive	Inactive	CN1CCN(CC1)C(=O)C(C(C(F)(F)F)(F)F)(F)F	7	4
DTXSID80382154	FC(F)(F)C(F)(F)C(F)(F)C(F)(F)C(F)(F)C(F)(F)C(Cl)=O	Perfluoroheptanoyl chloride	52447-22-0	OTHER_PFAS	-7.461	-31.7112	0.10474	0.89526	inact.	reliable	0.260327	0.739673	inact.	reliable	Other aliphatics	Others	Inactive	reliable	-30.3779	-37.1162	-33.7471	Inactive	Inactive	ClC(=O)C(C(C(C(C(C(F)(F)F)(F)F)(F)F)(F)F)(F)F)(F)F	3	8
DTXSID00335703	COC(=O)C(F)(F)C(F)(F)C(F)(F)C(F)(F)C(F)(F)C(F)(F)F	Methyl perfluoroheptanoate	14312-89-1	OTHER_PFAS	-7.532	-31.3795	0.10474	0.89526	inact.	reliable	0.260327	0.739673	inact.	reliable	Other aliphatics	PACF-based substances	Inactive	reliable	-29.7154	-37.7739	-33.7447	Inactive	Inactive	COC(=O)C(C(C(C(C(C(F)(F)F)(F)F)(F)F)(F)F)(F)F)(F)F	3	8
DTXSID3071359	CNS(=O)(=O)C(F)(F)C(F)(F)C(F)(F)C(F)(F)C(F)(F)C(F)(F)F	1-Hexanesulfonamide, 1,1,2,2,3,3,4,4,5,5,6,6,6-tridecafluoro-N-methyl-	68259-15-4	OTHER_PFAS	-7.243	-32.7493	0.10474	0.89526	inact.	reliable	0.260327	0.739673	inact.	reliable	FASA based PFAA precursors	N-Alkyl FASAs	Inactive	reliable	-32.4122	-35.0576	-33.7349	Inactive	Inactive	CNS(=O)(=O)C(C(C(C(C(C(F)(F)F)(F)F)(F)F)(F)F)(F)F)(F)F	3	8
DTXSID9075246	FC(F)C(F)(F)C(F)(F)C(F)(F)C(F)(F)C(F)(F)C(F)(F)C(F)(F)Cl	Octane, 1-chloro-1,1,2,2,3,3,4,4,5,5,6,6,7,7,8,8-hexadecafluoro-	423-53-0	OTHER_PFAS	-7.707	-30.5804	0.10474	0.89526	inact.	Unreliable	0.329426	0.670574	inact.	reliable	Other aliphatics	Polyfluoralkanes	Inactive	reliable	-28.0824	-39.3586	-33.7205	Inactive	Inactive	FC(C(C(C(C(C(C(C(Cl)(F)F)(F)F)(F)F)(F)F)(F)F)(F)F)(F)F)F	3	0
DTXSID20897030	CCCCN1C[NH+](C)C=C1.FC(F)(F)C(F)(F)C(F)(F)C(F)(F)S(=O)(=O)[N-]S(=O)(=O)C(F)(F)C(F)(F)C(F)(F)C(F)(F)F	3-Butyl-1-methyl-1H-imidazolium N,N-bis(perfluorobutanesulfonyl)amide	872345-66-9	OTHER_PFAS	-6.192	-37.7274	0.10474	0.89526	inact.	reliable	0.260327	0.739673	inact.	reliable	Other aliphatics	PASF-based substances	Inactive	reliable	-42.2196	-25.1859	-33.7028	Inactive	Inactive	FC(C(C(C(F)(F)F)(F)F)(F)F)(S(=O)(=O)NS(=O)(=O)C(C(C(C(F)(F)F)(F)F)(F)F)(F)F)F	9	0
DTXSID00895554	FC(=O)C(F)(F)C(F)(F)C(F)(F)C(F)(F)C(F)(F)C(F)(F)C(F)(F)C(F)(F)F	Heptadecafluorononanoyl fluoride	558-95-2	OTHER_PFAS	-7.428	-32.356	0.10474	0.89526	inact.	reliable	0.260327	0.739673	inact.	reliable	Perfluoro PFAA precursors	PAFs	Inactive	reliable	-30.6859	-35.8375	-33.2617	Inactive	Inactive	FC(=O)C(C(C(C(C(C(C(C(F)(F)F)(F)F)(F)F)(F)F)(F)F)(F)F)(F)F)(F)F	3	8
DTXSID40475879	FC(F)(F)C(F)(F)C(F)(F)C(F)(F)CCCI	4,4,5,5,6,6,7,7,7-Nonafluoroheptyl iodide	183547-74-2	OTHER_PFAS	-7.619	-31.057	0.0748674	0.925133	inact.	reliable	0.260327	0.739673	inact.	reliable	Other aliphatics	FTCl	Inactive	reliable	-28.9036	-38.4135	-33.6585	Inactive	Inactive	ICCCC(C(C(C(F)(F)F)(F)F)(F)F)(F)F	3	4
DTXSID60527445	CCOCC(O)C(F)(F)C(F)(F)C(F)(F)C(F)(F)F	1-Ethoxy-3,3,4,4,5,5,6,6,6-nonafluorohexan-2-ol	89807-88-5	OTHER_PFAS	-7.736	-30.5673	0.10474	0.89526	inact.	reliable	0.260327	0.739673	inact.	reliable	Other aliphatics	Ether based substances	Inactive	reliable	-27.8118	-39.3845	-33.5982	Inactive	Inactive	CCOCC(C(C(C(C(F)(F)F)(F)F)(F)F)(F)F)O	7	4
DTXSID1071903	CCOC(=O)CN(CC)S(=O)(=O)C(F)(F)C(F)(F)C(F)(F)C(F)(F)C(F)(F)C(F)(F)C(F)(F)F	Glycine, N-ethyl-N-[(pentadecafluoroheptyl)sulfonyl]-, ethyl ester	68957-54-0	OTHER_PFAS	-3.975	-48.3034	0.10474	0.89526	inact.	reliable	0.260327	0.739673	inact.	reliable	Other aliphatics	PASF-based substances	Inactive	reliable	-62.9074	-4.21355	-33.5605	Inactive	Inactive	CCOC(=O)CN(S(=O)(=O)C(C(C(C(C(C(C(F)(F)F)(F)F)(F)F)(F)F)(F)F)(F)F)(F)F)CC	0	7
DTXSID30895744	CC(C)CNC(=O)C(F)(F)C(F)(F)C(F)(F)F	2,2,3,3,4,4,4-Heptafluoro-N-(2-methylpropyl)butanamide	75668-25-6	OTHER_PFAS	-7.36	-32.3876	0.10474	0.89526	inact.	reliable	0.260327	0.739673	inact.	reliable	Other aliphatics	Amide based substances	Inactive	reliable	-31.3204	-35.7748	-33.5476	Inactive	Inactive	CC(CNC(=O)C(C(C(F)(F)F)(F)F)(F)F)C	7	8
DTXSID60797626	FC(F)(F)C(F)(F)C(F)(F)C(F)(F)C(=O)C1CCCC(C(=O)C(F)(F)C(F)(F)C(F)(F)C(F)(F)F)C1=O	2,6-Bis(2,2,3,3,4,4,5,5,5-nonafluoropentanoyl)cyclohexan-1-one	672956-77-3	OTHER_PFAS	-3.575	-50.204	0.10474	0.89526	inact.	reliable	0.260327	0.739673	inact.	reliable	Other aliphatics, cyclic	Others, cyclic	Inactive	reliable	-66.64	-0.444632	-33.5423	Inactive	Inactive	O=C(C(C(C(C(F)(F)F)(F)F)(F)F)(F)F)C1CCCC(C1=O)C(=O)C(C(C(C(F)(F)F)(F)F)(F)F)(F)F	3	4
DTXSID80622108	FC(F)=CC(F)(F)C(F)(F)C(F)(F)C(F)(F)C(F)(F)C(F)(F)F	1,1,3,3,4,4,5,5,6,6,7,7,8,8,8-Pentadecafluorooct-1-ene	103712-63-6	OTHER_PFAS	-7.752	-30.5608	0.10474	0.89526	inact.	reliable	0.260327	0.739673	inact.	reliable	Other aliphatics	Others	Inactive	reliable	-27.6625	-39.3974	-33.53	Inactive	Inactive	FC(=CC(C(C(C(C(C(F)(F)F)(F)F)(F)F)(F)F)(F)F)(F)F)F	3	8
DTXSID20823157	FC1(F)OC2(F)C(F)(F)C(F)(F)C(F)(F)C(F)(F)C2(F)C(F)(F)C1(F)F	2,2,3,3,4,4,4a,5,5,6,6,7,7,8,8,8a-Hexadecafluorooctahydro-2H-1-benzopyran	72942-63-3	OTHER_PFAS	-7.972	-29.5347	0.10474	0.89526	inact.	reliable	0.260327	0.739673	inact.	Unreliable	Other aliphatics, cyclic	Others, cyclic	Inactive	reliable	-25.6096	-41.4322	-33.5209	Inactive	Inactive	FC1(F)C(F)(F)OC2(C(C1(F)F)(F)C(F)(F)C(C(C2(F)F)(F)F)(F)F)F	8	0
DTXSID80895678	FC(F)(F)C(F)(F)C(F)(F)C(F)(F)CCOCC1CO1	2-{[(3,3,4,4,5,5,6,6,6-Nonafluorohexyl)oxy]methyl}oxirane	384828-82-4	OTHER_PFAS	-7.985	-29.3486	0.10474	0.89526	inact.	reliable	0.260327	0.739673	inact.	reliable	Other aliphatics, cyclic	Others, cyclic	Inactive	reliable	-25.4883	-41.8012	-33.6447	Inactive	Inactive	FC(C(C(C(F)(F)F)(F)F)(F)F)(CCOCC1OC1)F	4	5
DTXSID00760218	CC(C)=CCC(F)(F)C(F)(F)C(F)(F)C(F)(F)F	5,5,6,6,7,7,8,8,8-Nonafluoro-2-methyloct-2-ene	97294-02-5	OTHER_PFAS	-7.851	-30.7136	0.0748674	0.925133	inact.	reliable	0.335572	0.664428	inact.	reliable	Other aliphatics	Others	Inactive	reliable	-26.7387	-39.0944	-32.9165	Inactive	Inactive	CC(=CCC(C(C(C(F)(F)F)(F)F)(F)F)(F)F)C	3	4
DTXSID50881088	OS(=O)(=O)C(F)(Cl)C(F)(F)C(F)(F)C(F)(F)C(F)(F)C(F)(F)F	1-Chloro-perfluorohexanesulfonic acid	1651215-29-0	OTHER_PFAS	-7.235	-33.2823	0.10474	0.89526	inact.	reliable	0.260327	0.739673	inact.	reliable	Other aliphatics	Others	Inactive	reliable	-32.4869	-34.0006	-33.2437	Inactive	Inactive	FC(C(C(C(C(C(S(=O)(=O)O)(Cl)F)(F)F)(F)F)(F)F)(F)F)(F)F	3	8
DTXSID60806161	CCC(=O)CC(=O)C(F)(F)C(F)(F)C(F)(F)C(F)F	6,6,7,7,8,8,9,9-Octafluorononane-3,5-dione	62679-63-4	OTHER_PFAS	-7.004	-34.3736	0.10474	0.89526	inact.	reliable	0.260327	0.739673	inact.	reliable	Other aliphatics	Others	Inactive	reliable	-34.6424	-31.8366	-33.2395	Inactive	Inactive	CCC(=O)CC(=O)C(C(C(C(F)F)(F)F)(F)F)(F)F	3	0
DTXSID90371599	FC(F)(F)C(F)(F)C(F)(F)C(F)(F)C(Br)CBr	5,6-dibromo-1,1,1,2,2,3,3,4,4-nonafluorohexane	236736-19-9	OTHER_PFAS	-7.829	-30.769	0.10474	0.89526	inact.	reliable	0.260327	0.739673	inact.	reliable	Other aliphatics	Others	Inactive	reliable	-26.944	-38.9846	-32.9643	Inactive	Inactive	BrCC(C(C(C(C(F)(F)F)(F)F)(F)F)(F)F)Br	3	4
DTXSID10823025	FC(=CC=C)C(F)(F)C(F)(F)C(F)(F)C(F)(F)C(F)(F)F	4,5,5,6,6,7,7,8,8,9,9,9-Dodecafluoronona-1,3-diene	74338-55-9	OTHER_PFAS	-7.885	-30.4978	0.10474	0.89526	inact.	reliable	0.373732	0.626268	inact.	reliable	Other aliphatics	Others	Inactive	reliable	-26.4214	-39.5224	-32.9719	Inactive	Inactive	C=CC=C(C(C(C(C(C(F)(F)F)(F)F)(F)F)(F)F)(F)F)F	3	8
DTXSID50880410	[Cl-].[H]N(CCC[N+](C)(C)C)S(=O)(=O)C(F)(F)C(F)(F)C(F)(F)C(F)(F)C(F)(F)C(F)(F)C(F)(F)C(F)(F)F	(3-(Perfluorooctyl)sulphonylaminopropyl)trimethylammonium chloride	38006-74-5	COMMERICIAL_IMPORTANT	-4.479	-46.5124	0.10474	0.89526	inact.	reliable	0.260327	0.739673	inact.	reliable	Other aliphatics	PASF-based substances	Inactive	reliable	-58.2044	-7.76514	-32.9848	Inactive	Inactive	C[N+](CCCNS(=O)(=O)C(C(C(C(C(C(C(C(F)(F)F)(F)F)(F)F)(F)F)(F)F)(F)F)(F)F)(F)F)(C)C	5	0
DTXSID60896603	OC(=O)C(F)(C(F)(F)F)C(F)(C(F)(F)F)C(F)(F)C(F)(F)C(F)(F)F	2,3,4,4,5,5,6,6,6-Nonafluoro-2,3-bis(trifluoromethyl)hexanoic acid	1812247-18-9	OTHER_PFAS	-7.145	-33.956	0.10474	0.89526	inact.	reliable	0.260327	0.739673	inact.	reliable	PFAAs	PFCAs	Inactive	reliable	-33.3267	-32.6647	-32.9957	Inactive	Inactive	OC(=O)C(C(C(C(C(F)(F)F)(F)F)(F)F)(C(F)(F)F)F)(C(F)(F)F)F	3	4
DTXSID60896587	OC(=O)C(F)(C(F)(F)C(F)(F)C(F)(F)F)C(F)(F)C(F)(F)C(F)(F)F	2,3,3,4,4,5,5,5-Octafluoro-2-(heptafluoropropyl)pentanoic acid	1882109-77-4	OTHER_PFAS	-7.259	-33.415	0.10474	0.89526	inact.	reliable	0.335572	0.664428	inact.	reliable	PFAAs	PFCAs	Inactive	reliable	-32.2629	-33.7375	-33.0002	Inactive	Inactive	OC(=O)C(C(C(C(F)(F)F)(F)F)(F)F)(C(C(C(F)(F)F)(F)F)(F)F)F	3	4
DTXSID40543663	COC(=O)C1=CC=C(O1)C(F)(F)C(F)(F)C(F)(F)F	Methyl 5-(heptafluoropropyl)furan-2-carboxylate	104939-25-5	OTHER_PFAS	-7.617	-31.7233	0.10474	0.89526	inact.	reliable	0.260327	0.739673	inact.	reliable	Side-chain aromatics	Others	Inactive	reliable	-28.9222	-37.0922	-33.0072	Inactive	Inactive	COC(=O)c1ccc(o1)C(C(C(F)(F)F)(F)F)(F)F	6	4
DTXSID40895694	CCOC(=O)C(N)CC(F)(F)C(F)(F)C(F)(F)F	Ethyl 4,4,5,5,6,6,6-heptafluoronorleucinate	63664-52-8	OTHER_PFAS	-7.324	-33.0954	0.10474	0.89526	inact.	reliable	0.260327	0.739673	inact.	reliable	Other aliphatics	Ether based substances	Inactive	reliable	-31.6564	-34.3713	-33.0138	Inactive	Inactive	CCOC(=O)C(CC(C(C(F)(F)F)(F)F)(F)F)N	7	4
DTXSID50504109	CC(=O)C(F)(F)C(F)(F)C(F)(F)C(F)(F)C(F)(F)C(F)(F)C(F)(F)F	3,3,4,4,5,5,6,6,7,7,8,8,9,9,9-Pentadecafluorononan-2-one	754-85-8	OTHER_PFAS	-7.546	-32.0478	0.10474	0.89526	inact.	reliable	0.260327	0.739673	inact.	reliable	Other aliphatics	Others	Inactive	reliable	-29.5848	-36.4487	-33.0167	Inactive	Inactive	CC(=O)C(C(C(C(C(C(C(F)(F)F)(F)F)(F)F)(F)F)(F)F)(F)F)(F)F	3	8
DTXSID80895734	FC(F)(F)C(F)(F)C(F)(F)C(F)(F)C(F)(F)C(F)(F)C(=O)OC=C	Ethenyl tridecafluoroheptanoate	240408-96-2	OTHER_PFAS	-7.519	-32.1526	0.10474	0.89526	inact.	reliable	0.260327	0.739673	inact.	reliable	Other aliphatics	PACF-based substances	Inactive	reliable	-29.8367	-36.2409	-33.0388	Inactive	Inactive	C=COC(=O)C(C(C(C(C(C(F)(F)F)(F)F)(F)F)(F)F)(F)F)(F)F	3	8
DTXSID20896604	OC(=O)C(F)(C(F)(F)F)C(F)(F)C(F)(C(F)(F)F)C(F)(F)C(F)(F)F	2,3,3,4,5,5,6,6,6-Nonafluoro-2,4-bis(trifluoromethyl)hexanoic acid	1812247-19-0	OTHER_PFAS	-7.125	-34.0022	0.10474	0.89526	inact.	reliable	0.260327	0.739673	inact.	reliable	PFAAs	PFCAs	Inactive	reliable	-33.5133	-32.5731	-33.0432	Inactive	Inactive	OC(=O)C(C(C(C(C(F)(F)F)(F)F)(C(F)(F)F)F)(F)F)(C(F)(F)F)F	3	4
DTXSID30710605	FC(=C(F)C(F)(F)C(F)(F)C(F)(F)C(F)(F)F)C(F)(F)C(F)(F)F	1,1,1,2,2,3,4,5,5,6,6,7,7,8,8,8-Hexadecafluorooct-3-ene	35844-82-7	OTHER_PFAS	-7.83	-30.6795	0.10474	0.89526	inact.	reliable	0.260327	0.739673	inact.	reliable	Non-PFAA perfluoroalkyls	PFAenes	Inactive	reliable	-26.9346	-39.162	-33.0483	Inactive	Inactive	FC(=C(C(C(C(C(F)(F)F)(F)F)(F)F)(F)F)F)C(C(F)(F)F)(F)F	3	4
DTXSID50896056	CCN(C)S(=O)(=O)C(F)(F)C(F)(F)C(F)(F)C(F)(F)C(F)(F)C(F)(F)F	N-Ethyl-1,1,2,2,3,3,4,4,5,5,6,6,6-tridecafluoro-N-methylhexane-1-sulfonamide	1427176-17-7	OTHER_PFAS	-6.512	-36.8756	0.10474	0.89526	inact.	reliable	0.260327	0.739673	inact.	reliable	Other aliphatics	PASF-based substances	Inactive	reliable	-39.2335	-26.8751	-33.0543	Inactive	Inactive	CCN(S(=O)(=O)C(C(C(C(C(C(F)(F)F)(F)F)(F)F)(F)F)(F)F)(F)F)C	0	7
DTXSID40896242	COC1=CC=C(NC(=O)C(F)(F)C(F)(F)C(F)(F)F)C(=C1)[N+]([O-])=O	2,2,3,3,4,4,4-Heptafluoro-N-(4-methoxy-2-nitrophenyl)butanamide	1799-52-6	OTHER_PFAS	-6.22	-38.2377	0.10474	0.89526	inact.	reliable	0.613913	0.386087	act.	reliable	Side-chain aromatics	Others	Inactive	reliable	-41.9583	-24.174	-33.0661	Inactive	Inactive	COc1ccc(c(c1)[N+](=O)[O-])NC(=O)C(C(C(F)(F)F)(F)F)(F)F	7	8
DTXSID80545621	FC(F)(F)C(F)(F)C(F)(F)C(CC=C)(C(F)(F)F)C(F)(F)F	5,5,6,6,7,7,7-Heptafluoro-4,4-bis(trifluoromethyl)hept-1-ene	72487-68-4	OTHER_PFAS	-7.948	-30.1018	0.10474	0.89526	inact.	reliable	0.260327	0.739673	inact.	reliable	Other aliphatics	Others	Inactive	reliable	-25.8335	-40.3076	-33.0706	Inactive	Inactive	C=CCC(C(C(C(F)(F)F)(F)F)(F)F)(C(F)(F)F)C(F)(F)F	3	4
DTXSID70853287	CC(C)(C=O)C(F)(F)C(F)(F)C(F)(F)C(F)(F)C(F)(F)C(F)(F)C(F)(F)F	3,3,4,4,5,5,6,6,7,7,8,8,9,9,9-Pentadecafluoro-2,2-dimethylnonanal	56778-57-5	OTHER_PFAS	-7.886	-30.3881	0.10474	0.89526	inact.	reliable	0.260327	0.739673	inact.	reliable	Other aliphatics	Others	Inactive	reliable	-26.4121	-39.7399	-33.076	Inactive	Inactive	O=CC(C(C(C(C(C(C(C(F)(F)F)(F)F)(F)F)(F)F)(F)F)(F)F)(F)F)(C)C	3	8
DTXSID20315906	FC(F)(F)C(F)(F)C(F)(F)C(=O)N1CCCC1	2,2,3,3,4,4,4-heptafluoro-1-pyrrolidin-1-ylbutan-1-one	424-54-4	OTHER_PFAS	-7.714	-31.1917	0.10474	0.89526	inact.	reliable	0.260327	0.739673	inact.	reliable	Other aliphatics, cyclic	Others, cyclic	Inactive	reliable	-28.0171	-38.1463	-33.0817	Inactive	Inactive	O=C(C(C(C(F)(F)F)(F)F)(F)F)N1CCCC1	7	4
DTXSID50880233	FC(F)(F)C(F)(F)C(F)(F)C(F)(F)C(F)(F)C(F)(I)C(F)(F)F	Pentadecafluoro-2-iodoheptane	24394-25-0	OTHER_PFAS	-7.684	-31.3257	0.10474	0.89526	inact.	reliable	0.260327	0.739673	inact.	reliable	Perfluoro PFAA precursors	PFAIs	Inactive	reliable	-28.297	-37.8806	-33.0888	Inactive	Inactive	FC(C(C(C(C(C(C(F)(F)F)(I)F)(F)F)(F)F)(F)F)(F)F)(F)F	3	8
DTXSID90895245	OCCCC(F)(F)C(F)(F)C(F)(F)C(F)(F)C(F)(F)F	4,4,5,5,6,6,7,7,8,8,8-Undecafluorooctan-1-ol	1404193-88-9	OTHER_PFAS	-8.356	-28.012	0.10474	0.89526	inact.	reliable	0.260327	0.739673	inact.	reliable	Other aliphatics	FTOH	Inactive	reliable	-22.0263	-44.4517	-33.239	Inactive	Inactive	OCCCC(C(C(C(C(F)(F)F)(F)F)(F)F)(F)F)(F)F	3	9
DTXSID40880969	CC(=C)C(=O)OCCC(F)(F)C(F)(F)C(F)(F)C(F)(F)C(F)(F)C(F)(F)C(F)(F)C(F)(F)C(F)(F)C(F)(F)C(F)(C(F)(F)F)C(F)(F)F	(Perfluoro-11-methyldodecyl)ethyl methacrylate	74256-15-8	OTHER_PFAS	-3.13	-52.6252	0.10474	0.89526	inact.	reliable	0.260327	0.739673	inact.	reliable	Fluorotelomer PFAA precursors	n:2 FTMACs	Inactive	reliable	-70.7925	4.35665	-33.2179	Inactive	Inactive	O=C(C(=C)C)OCCC(C(C(C(C(C(C(C(C(C(C(C(F)(F)F)(C(F)(F)F)F)(F)F)(F)F)(F)F)(F)F)(F)F)(F)F)(F)F)(F)F)(F)F)(F)F	7	5
DTXSID70763554	FC(F)(F)C(F)(C(=O)OOC(=O)C(F)(C(F)(F)F)C(F)(F)F)C(F)(F)F	Bis[2,3,3,3-tetrafluoro-1-oxo-2-(trifluoromethyl)propyl] peroxide	111632-55-4	OTHER_PFAS	-7.3	-33.0091	0.10474	0.89526	inact.	reliable	0.260327	0.739673	inact.	Unreliable	Other aliphatics	Others	Inactive	reliable	-31.8803	-34.5424	-33.2114	Inactive	Inactive	O=C(C(C(F)(F)F)(C(F)(F)F)F)OOC(=O)C(C(F)(F)F)(C(F)(F)F)F	0	2
DTXSID70983619	FC(F)C(F)(F)C(F)(F)C(F)(F)COC(F)(F)C(F)Cl	5-(2-Chloro-1,1,2-trifluoroethoxy)-1,1,2,2,3,3,4,4-octafluoropentane	65064-84-8	OTHER_PFAS	-7.369	-32.6869	0.10474	0.89526	inact.	reliable	0.260327	0.739673	inact.	Unreliable	Other aliphatics	Ether based substances	Inactive	reliable	-31.2364	-35.1813	-33.2089	Inactive	Inactive	FC(C(OCC(C(C(C(F)F)(F)F)(F)F)(F)F)(F)F)Cl	3	0
DTXSID50881341	FC(F)(F)OC(F)(F)C(F)(F)C(F)(F)C(F)(F)C(F)(F)C(F)(F)C(F)(F)F	Heptane, 1,1,1,2,2,3,3,4,4,5,5,6,6,7,7-pentadecafluoro-7-(trifluoromethoxy)-	133881-46-6	OTHER_PFAS	-7.281	-33.105	0.10474	0.89526	inact.	reliable	0.260327	0.739673	inact.	reliable	Other aliphatics	Ether based substances	Inactive	reliable	-32.0576	-34.3522	-33.2049	Inactive	Inactive	FC(OC(C(C(C(C(C(C(F)(F)F)(F)F)(F)F)(F)F)(F)F)(F)F)(F)F)(F)F	3	8
DTXSID60334479	FC(F)(F)C(F)(F)C(F)(F)C(F)(F)C(F)(F)C(F)(F)C(F)(F)C(F)(F)C(F)(F)F	Perfluorononane	375-96-2	OTHER_PFAS	-7.539	-31.9298	0.10474	0.89526	inact.	reliable	0.260327	0.739673	inact.	reliable	Non-PFAA perfluoroalkyls	PFAs	Inactive	reliable	-29.6501	-36.6827	-33.1664	Inactive	Inactive	FC(C(C(C(C(F)(F)F)(F)F)(F)F)(F)F)(C(C(C(C(F)(F)F)(F)F)(F)F)(F)F)F	3	8
DTXSID30566780	FC(F)(C#N)C(F)(F)C(F)(F)C(F)(F)C(F)(F)C(F)(F)C#N	Dodecafluorooctanedinitrile	3885-85-6	OTHER_PFAS	-7.644	-31.3586	0.10474	0.89526	inact.	reliable	0.260327	0.739673	inact.	reliable	Other aliphatics	Nitrile based substances	Inactive	reliable	-28.6703	-37.8154	-33.2428	Inactive	Inactive	N#CC(C(C(C(C(C(C#N)(F)F)(F)F)(F)F)(F)F)(F)F)(F)F	3	4
DTXSID50452833	FC(F)(F)C(F)(F)C(F)(F)C(=O)OOC(=O)C(F)(F)C(F)(F)C(F)(F)F	bis(heptafluorobutyryl)peroxide	336-64-1	OTHER_PFAS	-7.117	-33.916	0.10474	0.89526	inact.	reliable	0.260327	0.739673	inact.	reliable	Other aliphatics	PACF-based substances	Inactive	reliable	-33.588	-32.744	-33.166	Inactive	Inactive	O=C(C(C(C(F)(F)F)(F)F)(F)F)OOC(=O)C(C(C(F)(F)F)(F)F)(F)F	7	4
DTXSID60896502	CC(C)OC(=O)C(F)(OC(F)(F)C(F)(F)C(F)(F)F)C(F)(F)F	Propan-2-yl 2,3,3,3-tetrafluoro-2-(heptafluoropropoxy)propanoate	147224-17-7	OTHER_PFAS	-6.907	-34.9469	0.10474	0.89526	inact.	reliable	0.260327	0.739673	inact.	reliable	Other aliphatics	Ether and PACF-based substances	Inactive	reliable	-35.5476	-30.6997	-33.1236	Inactive	Inactive	CC(OC(=O)C(C(F)(F)F)(OC(C(C(F)(F)F)(F)F)(F)F)F)C	4	3
DTXSID30618238	FC(F)(F)C(F)(F)C(F)(F)C(=O)N1CCNCC1	2,2,3,3,4,4,4-Heptafluoro-1-(piperazin-1-yl)butan-1-one	89245-13-6	OTHER_PFAS	-8.724	-26.4063	0.10474	0.89526	inact.	reliable	0.260327	0.739673	inact.	reliable	Other aliphatics, cyclic	Others, cyclic	Inactive	reliable	-18.5923	-47.6359	-33.1141	Inactive	Inactive	O=C(C(C(C(F)(F)F)(F)F)(F)F)N1CCNCC1	7	4
DTXSID80892607	[H]N(CCCN(C)C)S(=O)(=O)CCC(F)(F)C(F)(F)C(F)(F)C(F)(F)C(F)(F)C(F)(F)C(F)(F)C(F)(F)C(F)(F)C(F)(F)F	10:2 Fluorotelomer sulfonamido N,N-dimethyl amine	34455-24-8	OTHER_PFAS	-3.366	-51.6214	0.10474	0.89526	inact.	reliable	0.260327	0.739673	inact.	reliable	Other aliphatics	Others	Inactive	reliable	-68.5903	2.3661	-33.1121	Inactive	Inactive	CN(CCCNS(=O)(=O)CCC(C(C(C(C(C(C(C(C(C(F)(F)F)(F)F)(F)F)(F)F)(F)F)(F)F)(F)F)(F)F)(F)F)(F)F)C	3	9
DTXSID80896342	FC1=C(F)C(F)=C(C(F)=C1F)C(F)(C(F)(F)F)C(F)(F)F	1,2,3,4,5-Pentafluoro-6-(1,1,1,2,3,3,3-heptafluoropropan-2-yl)benzene	17480-16-9	OTHER_PFAS	-8.369	-28.0937	0.10474	0.89526	inact.	reliable	0.260327	0.739673	inact.	reliable	Side-chain aromatics	Others	Inactive	reliable	-21.905	-44.2897	-33.0973	Inactive	Inactive	Fc1c(F)c(F)c(c(c1C(C(F)(F)F)(C(F)(F)F)F)F)F	0	9
DTXSID70881085	OS(=O)(=O)C(F)(F)C(F)(F)C(F)(F)C(F)(F)C(F)(F)C(F)(F)C(=O)C(F)(F)F	6-Oxoperfluorooctanesulfonic acid	NOCAS_881085	OTHER_PFAS	-6.39	-37.407	0.10474	0.89526	inact.	reliable	0.373732	0.626268	inact.	reliable	Other aliphatics	PASF-based substances	Inactive	reliable	-40.3719	-25.8213	-33.0966	Inactive	Inactive	O=C(C(C(C(C(C(C(S(=O)(=O)O)(F)F)(F)F)(F)F)(F)F)(F)F)(F)F)C(F)(F)F	3	8
DTXSID60776335	CC1=CC=C(C=C1)S(O)(=O)=O.OCCCCC(F)(F)C(F)(F)C(F)(F)C(F)(F)F	4-Methylbenzene-1-sulfonic acid--5,5,6,6,7,7,8,8,8-nonafluorooctan-1-ol (1/1)	162082-63-5	OTHER_PFAS	-7.933	-30.1473	0.10474	0.89526	inact.	reliable	0.260327	0.739673	inact.	reliable	Other aliphatics	FTOH	Inactive	reliable	-25.9735	-40.2174	-33.0954	Inactive	Inactive	OCCCCC(C(C(C(F)(F)F)(F)F)(F)F)(F)F	2	2
DTXSID90455222	FC(F)(F)C(F)(F)C(F)(F)C(F)(F)C(F)(F)C(F)(F)CC=C	4,4,5,5,6,6,7,7,8,8,9,9,9-tridecafluoro-1-nonene	80793-18-6	OTHER_PFAS	-7.715	-31.1242	0.0748674	0.925133	inact.	reliable	0.373732	0.626268	inact.	reliable	Other aliphatics	Others	Inactive	reliable	-28.0078	-38.2802	-33.144	Inactive	Inactive	C=CCC(C(C(C(C(C(F)(F)F)(F)F)(F)F)(F)F)(F)F)(F)F	3	9
DTXSID90896691	CCOC(=O)\C=C\C(F)(F)C(F)(F)C(F)(F)F	Ethyl (2E)-4,4,5,5,6,6,6-heptafluorohex-2-enoate	37759-79-8	OTHER_PFAS	-6.86	-32.4935	0.10474	0.89526	inact.	reliable	0.260327	0.739673	inact.	reliable	Other aliphatics	Ether based substances	Inactive	reliable	-35.9862	-35.5648	-35.7755	Inactive	Inactive	CCOC(=O)C=CC(C(C(F)(F)F)(F)F)(F)F	7	4
DTXSID50895988	CCN(C)S(=O)(=O)C(F)(F)C(F)(F)C(F)(F)C(F)(F)F	N-Ethyl-1,1,2,2,3,3,4,4,4-nonafluoro-N-methylbutane-1-sulfonamide	1427176-16-6	OTHER_PFAS	-6.704	-33.1962	0.10474	0.89526	inact.	reliable	0.260327	0.739673	inact.	reliable	Other aliphatics	PASF-based substances	Inactive	reliable	-37.4419	-34.1714	-35.8066	Inactive	Inactive	CCN(S(=O)(=O)C(C(C(C(F)(F)F)(F)F)(F)F)(F)F)C	0	7
DTXSID30379857	CCC(F)(F)C(F)(F)C(F)(F)C(F)(F)C(F)(F)C(F)(F)F	1-(Perfluorohexyl)ethane	80793-17-5	OTHER_PFAS	-7.609	-28.9296	0.10474	0.89526	inact.	reliable	0.260327	0.739673	inact.	reliable	Fluorotelomer PFAA precursors	SFAs	Inactive	reliable	-28.9969	-42.6321	-35.8145	Inactive	Inactive	CCC(C(C(C(C(C(F)(F)F)(F)F)(F)F)(F)F)(F)F)(F)F	3	9
DTXSID20896543	OC(=O)C1=CC(=CC(OC(F)(F)C(F)OC(F)(F)C(F)(F)C(F)(F)F)=C1)C(O)=O	5-[1,1,2-Trifluoro-2-(heptafluoropropoxy)ethoxy]benzene-1,3-dicarboxylic acid	1268707-97-6	OTHER_PFAS	-4.29	-40.8025	0.234375	0.765625	inact.	reliable	0.260327	0.739673	inact.	reliable	Side-chain aromatics	Others	Inactive	reliable	-59.968	-19.088	-39.528	Inactive	Inactive	FC(C(Oc1cc(cc(c1)C(=O)O)C(=O)O)(F)F)OC(C(C(F)(F)F)(F)F)(F)F	0	5
DTXSID90895184	FC(F)(F)CCC(F)(F)C(F)(F)C(F)(F)C(F)(F)F	1,1,1,2,2,3,3,4,4,7,7,7-Dodecafluoroheptane	503189-11-5	OTHER_PFAS	-7.272	-26.716	0.10474	0.89526	inact.	reliable	0.260327	0.739673	inact.	reliable	Other aliphatics	FT	Inactive	reliable	-32.1416	-47.0217	-39.5817	Inactive	Inactive	FC(CCC(C(C(C(F)(F)F)(F)F)(F)F)(F)F)(F)F	3	4
DTXSID00880147	FC(F)(F)C(F)(F)C(F)(F)C(=O)C(F)(C(F)(F)F)C(F)(F)F	1,1,1,2,4,4,5,5,6,6,6-Undecafluoro-2-(trifluoromethyl)-3-hexanone	813-45-6	COMMERICIAL_IMPORTANT	-7.312	-26.5154	0.10474	0.89526	inact.	reliable	0.260327	0.739673	inact.	reliable	Non-PFAA perfluoroalkyls	PFAKs	Inactive	reliable	-31.7683	-47.4195	-39.5939	Inactive	Inactive	O=C(C(C(C(F)(F)F)(F)F)(F)F)C(C(F)(F)F)(C(F)(F)F)F	7	4
DTXSID40892986	[Na+].[O-]C(=O)CCC(F)(F)C(F)(F)C(F)(F)F	Sodium 3-(perfluoropropyl)propanoate	1207462-13-2	OTHER_PFAS	-7.278	-26.645	0.10474	0.89526	inact.	reliable	0.260327	0.739673	inact.	reliable	Fluorotelomer PFAA precursors	n:3 Fluorotelomer carboxylic acids	Inactive	reliable	-32.0856	-47.1625	-39.6241	Inactive	Inactive	OC(=O)CCC(C(C(F)(F)F)(F)F)(F)F	3	4
DTXSID90894132	CC(C)(CS(O)(=O)=O)NC(=O)CCS(=O)(=O)CCC(F)(F)C(F)(F)C(F)(F)C(F)(F)C(F)(F)C(F)(F)F	6:2 Fluorotelomer sulfonyl amido sulfonic acid	1911606-13-7	OTHER_PFAS	-0.278	-59.5552	0.10474	0.89526	inact.	reliable	0.260327	0.739673	inact.	reliable	Other aliphatics	Others	Inactive	reliable	-97.4059	18.099	-39.6534	Inactive	Inactive	O=C(NC(CS(=O)(=O)O)(C)C)CCS(=O)(=O)CCC(C(C(C(C(C(F)(F)F)(F)F)(F)F)(F)F)(F)F)(F)F	3	9
DTXSID20881338	COC(F)(C(F)(F)C(F)(F)F)C(F)(C(F)(F)F)C(F)(F)F	3-Methoxyperfluoro(2-methylpentane)	132182-92-4	COMMERICIAL_IMPORTANT	-7.522	-25.4444	0.10474	0.89526	inact.	reliable	0.260327	0.739673	inact.	reliable	Other aliphatics	Ether based substances	Inactive	reliable	-29.8087	-49.5433	-39.676	Inactive	Inactive	COC(C(C(F)(F)F)(C(F)(F)F)F)(C(C(F)(F)F)(F)F)F	3	4
DTXSID70844610	OC(=O)C(F)(F)C(F)(F)C(F)(F)OC(F)C(F)(F)F	2,2,3,3,4,4-Hexafluoro-4-(1,2,2,2-tetrafluoroethoxy)butanoic acid	919005-52-0	OTHER_PFAS	-6.688	-29.3687	0.10474	0.89526	inact.	reliable	0.260327	0.739673	inact.	reliable	Other aliphatics	PACF-based substances	Inactive	reliable	-37.5912	-41.7614	-39.6763	Inactive	Inactive	OC(=O)C(C(C(OC(C(F)(F)F)F)(F)F)(F)F)(F)F	0	2
DTXSID00896581	OC(=O)C(F)(C(F)(F)F)C(C(F)(F)F)(C(F)(F)F)C(F)(F)C(F)(F)F	2,4,4,5,5,5-Hexafluoro-2,3,3-tris(trifluoromethyl)pentanoic acid	1882109-71-8	OTHER_PFAS	-6.326	-31.0704	0.10474	0.89526	inact.	reliable	0.260327	0.739673	inact.	reliable	PFAAs	PFCAs	Inactive	reliable	-40.9692	-38.3869	-39.678	Inactive	Inactive	OC(=O)C(C(C(C(F)(F)F)(F)F)(C(F)(F)F)C(F)(F)F)(C(F)(F)F)F	3	4
DTXSID90301790	OC(CC(O)=O)C(F)(F)C(F)(F)C(F)(F)F	4,4,5,5,6,6,6-heptafluoro-3-hydroxyhexanoic acid	356-31-0	OTHER_PFAS	-7.526	-25.4144	0.10474	0.89526	inact.	reliable	0.260327	0.739673	inact.	reliable	Other aliphatics	Others	Inactive	reliable	-29.7714	-49.6028	-39.6871	Inactive	Inactive	OC(C(C(C(F)(F)F)(F)F)(F)F)CC(=O)O	7	4
DTXSID10519219	FC(F)(F)C(F)(F)C(F)(F)C(=O)C(F)(F)C(F)(F)C(F)(F)F	Tetradecafluoroheptan-4-one	378-90-5	OTHER_PFAS	-7.259	-26.6694	0.10474	0.89526	inact.	reliable	0.260327	0.739673	inact.	reliable	Non-PFAA perfluoroalkyls	PFAKs	Inactive	reliable	-32.2629	-47.1141	-39.6885	Inactive	Inactive	O=C(C(C(C(F)(F)F)(F)F)(F)F)C(C(C(F)(F)F)(F)F)(F)F	7	4
DTXSID40895578	FC(F)(F)C(F)(F)C(F)(F)COCC1CO1	2-[(2,2,3,3,4,4,4-Heptafluorobutoxy)methyl]oxirane	648-43-1	OTHER_PFAS	-7.27	-26.5836	0.10474	0.89526	inact.	reliable	0.260327	0.739673	inact.	reliable	Other aliphatics, cyclic	Others, cyclic	Inactive	reliable	-32.1603	-47.2843	-39.7223	Inactive	Inactive	FC(C(C(F)(F)F)(F)F)(COCC1OC1)F	4	5
DTXSID00895615	CCO\C=C\C(=O)C(F)(F)C(F)(F)C(F)(F)F	(1E)-1-Ethoxy-4,4,5,5,6,6,6-heptafluorohex-1-en-3-one	170118-61-3	OTHER_PFAS	-6.831	-28.6468	0.10474	0.89526	inact.	reliable	0.260327	0.739673	inact.	reliable	Other aliphatics	Ether based substances	Inactive	reliable	-36.2568	-43.1929	-39.7248	Inactive	Inactive	CCOC=CC(=O)C(C(C(F)(F)F)(F)F)(F)F	7	4
DTXSID10240839	FC(F)(F)C(F)(C(F)(F)F)C(F)(F)C(F)(F)C(F)(F)C(F)(F)C(F)(F)C(F)(F)C(F)(F)C(F)(F)C(F)(F)C(F)(F)C(F)(F)C(F)(F)C(F)(F)C(F)(F)CCOC(=O)C=C	(Perfluoro-15-methylhexadecyl)ethyl acrylate	94158-63-1	OTHER_PFAS	-1.356	-54.3872	0.505043	0.494957	inact.	reliable	0.615544	0.384456	act.	reliable	Fluorotelomer PFAA precursors	n:2 FTACs	Inactive	reliable	-87.3465	7.85072	-39.7479	Inactive	Inactive	C=CC(=O)OCCC(C(C(C(C(C(C(C(C(C(C(C(C(C(C(C(F)(F)F)(C(F)(F)F)F)(F)F)(F)F)(F)F)(F)F)(F)F)(F)F)(F)F)(F)F)(F)F)(F)F)(F)F)(F)F)(F)F)(F)F	7	5
DTXSID30837947	OC(=O)C(F)(F)C(F)OC(F)(F)C(F)(F)C(F)(F)F	2,2,3-Trifluoro-3-(heptafluoropropoxy)propanoic acid	824393-42-2	OTHER_PFAS	-7.06	-27.542	0.10474	0.89526	inact.	reliable	0.260327	0.739673	inact.	reliable	Other aliphatics	PACF-based substances	Inactive	reliable	-34.1199	-45.3838	-39.7518	Inactive	Inactive	OC(=O)C(C(OC(C(C(F)(F)F)(F)F)(F)F)F)(F)F	7	4
DTXSID00381422	NCC(F)(F)C(F)(F)C(F)(F)C(F)(F)CN	2,2,3,3,4,4,5,5-Octafluoro-1,6-hexanediamine	355-73-7	OTHER_PFAS	-7.658	-24.682	0.10474	0.89526	inact.	reliable	0.260327	0.739673	inact.	reliable	Other aliphatics	Others	Inactive	reliable	-28.5396	-51.0552	-39.7974	Inactive	Inactive	NCC(C(C(C(CN)(F)F)(F)F)(F)F)(F)F	3	4
DTXSID80895173	CCC(F)(F)C(F)(F)C(F)(F)C(F)(F)C(F)(F)F	1,1,1,2,2,3,3,4,4,5,5-Undecafluoroheptane	503189-10-4	OTHER_PFAS	-7.379	-25.9936	0.10474	0.89526	inact.	reliable	0.260327	0.739673	inact.	reliable	Fluorotelomer PFAA precursors	SFAs	Inactive	reliable	-31.1431	-48.4543	-39.7987	Inactive	Inactive	CCC(C(C(C(C(F)(F)F)(F)F)(F)F)(F)F)(F)F	3	9
DTXSID40627472	CCCOC(F)(F)C(F)(F)C(F)(F)C(F)(F)F	1,1,1,2,2,3,3,4,4-Nonafluoro-4-propoxybutane	72372-80-6	OTHER_PFAS	-6.728	-29	0.10474	0.89526	inact.	reliable	0.260327	0.739673	inact.	reliable	Other aliphatics	Ether based substances	Inactive	reliable	-37.2179	-42.4925	-39.8552	Inactive	Inactive	CCCOC(C(C(C(F)(F)F)(F)F)(F)F)(F)F	3	4
DTXSID00382070	OCC(F)(F)C(F)(F)C(F)(F)C(F)(F)C(F)(F)F	5:1 Fluorotelomer alcohol	423-46-1	OTHER_PFAS	-7.855	-23.4324	0.10474	0.89526	inact.	reliable	0.260327	0.739673	inact.	reliable	Fluorotelomer PFAA precursors	n:1 FTOHs	Inactive	reliable	-26.7013	-53.5332	-40.1173	Inactive	Inactive	OCC(C(C(C(C(F)(F)F)(F)F)(F)F)(F)F)(F)F	3	4
DTXSID8052019	FC(F)(F)C(F)(F)C(F)(F)C(F)(F)C(F)(F)C(F)(F)C(F)(F)F	Perfluoroheptane	335-57-9	COMMERICIAL_IMPORTANT	-7.268	-26.1976	0.10474	0.89526	inact.	reliable	0.260327	0.739673	inact.	reliable	Non-PFAA perfluoroalkyls	PFAs	Inactive	reliable	-32.1789	-48.0497	-40.1143	Inactive	Inactive	FC(C(C(C(F)(F)F)(F)F)(F)F)(C(C(C(F)(F)F)(F)F)(F)F)F	3	8
DTXSID80881016	N(CCC[NH+](CC)CCC(=O)[O-])CC(O)CC(F)(F)C(F)(F)C(F)(F)C(F)(F)C(F)(F)C(F)(F)C(F)(F)C(F)(F)C(F)(F)C(F)(F)C(F)(F)C(F)(F)F	(2-Carboxylatoethyl)dimethyl(((perfluorododecyl)-2-hydroxypropyl)amino)propylammonium	93776-12-6	OTHER_PFAS	-0.939	-55.9801	0.10474	0.89526	inact.	Unreliable	0.260327	0.739673	inact.	reliable	Other aliphatics	Others	Inactive	reliable	-91.2378	11.0095	-40.1141	Inactive	Inactive	CCN(CCC(=O)O)CCCNCC(CC(C(C(C(C(C(C(C(C(C(C(C(F)(F)F)(F)F)(F)F)(F)F)(F)F)(F)F)(F)F)(F)F)(F)F)(F)F)(F)F)(F)F)O	8	7
DTXSID801009910	OS(=O)(=O)C(F)(F)C(F)(F)C(F)(F)C(F)(F)C(F)(F)C(F)(F)C(F)(F)C(F)(F)C(F)(F)C(F)(F)C(F)(F)C(F)(F)C(F)(F)C(F)(F)C(F)(F)C(F)(F)C(F)(F)F	Perfluoroheptadecanesulfonic acid	865756-92-9	OTHER_PFAS	-1.247	-54.5417	0.10474	0.89526	inact.	reliable	0.373732	0.626268	inact.	reliable	PFAAs	PFSAs	Inactive	reliable	-88.3637	8.1571	-40.1033	Inactive	Inactive	FC(C(C(C(C(C(C(C(C(C(C(S(=O)(=O)O)(F)F)(F)F)(F)F)(F)F)(F)F)(F)F)(F)F)(F)F)(F)F)(F)F)(C(C(C(C(C(C(F)(F)F)(F)F)(F)F)(F)F)(F)F)(F)F)F	3	8
DTXSID60837950	OC(=O)C(F)(F)COC(F)(F)C(F)(F)C(F)(F)F	2,2-Difluoro-3-(heptafluoropropoxy)propanoic acid	824393-34-2	OTHER_PFAS	-6.678	-28.9935	0.10474	0.89526	inact.	reliable	0.260327	0.739673	inact.	reliable	Other aliphatics	PACF-based substances	Inactive	reliable	-37.6845	-42.5054	-40.0949	Inactive	Inactive	OC(=O)C(COC(C(C(F)(F)F)(F)F)(F)F)(F)F	7	4
DTXSID80171484	CCOC(=O)C(F)(F)C(F)(F)C(F)(F)C(Cl)=O	4-Carbethoxyhexafluorobutyryl chloride	18381-53-8	OTHER_PFAS	-6.462	-30.0224	0.10474	0.89526	inact.	reliable	0.260327	0.739673	inact.	reliable	Other aliphatics	PACF-based substances	Inactive	reliable	-39.7001	-40.4651	-40.0826	Inactive	Inactive	CCOC(=O)C(C(C(C(=O)Cl)(F)F)(F)F)(F)F	7	4
DTXSID90769492	CCOC(=O)C(F)(F)C(F)(F)C(F)(F)CCl	Ethyl 5-chloro-2,2,3,3,4,4-hexafluoropentanoate	139265-07-9	OTHER_PFAS	-6.83	-28.8564	0.10474	0.89526	inact.	reliable	0.260327	0.739673	inact.	reliable	Other aliphatics	PACF-based substances	Inactive	reliable	-36.2661	-42.7773	-39.5217	Inactive	Inactive	CCOC(=O)C(C(C(CCl)(F)F)(F)F)(F)F	7	4
DTXSID10663084	CC(=O)NC(CCCCCC(F)(F)C(F)(F)C(F)(F)C(F)(F)C(F)(F)C(F)(F)C(F)(F)C(F)(F)F)(C(O)=O)C(O)=O	Acetamido(6,6,7,7,8,8,9,9,10,10,11,11,12,12,13,13,13-heptadecafluorotridecyl)propanedioic acid	885276-27-7	OTHER_PFAS	0.103	-60.9344	0.10474	0.89526	inact.	reliable	0.260327	0.739673	inact.	reliable	Other aliphatics	FT	Inactive	reliable	-100.961	20.8339	-40.0636	Inactive	Inactive	CC(=O)NC(C(=O)O)(C(=O)O)CCCCCC(C(C(C(C(C(C(C(F)(F)F)(F)F)(F)F)(F)F)(F)F)(F)F)(F)F)(F)F	3	9
DTXSID80895456	NC(=N)C(F)(F)C(F)(F)C(F)(F)C(F)(F)C(F)(F)F	2,2,3,3,4,4,5,5,6,6,6-Undecafluorohexanimidamide	464-21-1	OTHER_PFAS	-8.561	-20.2262	0.10474	0.89526	inact.	reliable	0.260327	0.739673	inact.	reliable	Other aliphatics	Amidines based substances	Inactive	reliable	-20.1133	-59.8911	-40.0022	Inactive	Inactive	NC(=N)C(C(C(C(C(F)(F)F)(F)F)(F)F)(F)F)(F)F	3	8
DTXSID30507734	FC(F)(F)C(F)(F)C(F)(F)C(N=O)(C(F)(F)F)C(F)(F)F	1,1,1,2,2,3,3,5,5,5-Decafluoro-4-nitroso-4-(trifluoromethyl)pentane	67728-23-8	OTHER_PFAS	-7.171	-26.8233	0.10474	0.89526	inact.	reliable	0.260327	0.739673	inact.	reliable	Other aliphatics	Others	Inactive	reliable	-33.0841	-46.8089	-39.9465	Inactive	Inactive	O=NC(C(C(C(F)(F)F)(F)F)(F)F)(C(F)(F)F)C(F)(F)F	3	4
DTXSID1047578	FC(F)(F)C(F)(F)C(F)(F)C(F)(F)CCI	1H,1H,2H,2H-Perfluorohexyl iodide	2043-55-2	COMMERICIAL_IMPORTANT	-7.241	-26.5067	0.10474	0.89526	inact.	reliable	0.260327	0.739673	inact.	reliable	Fluorotelomer PFAA precursors	n:2 FTIs	Inactive	reliable	-32.4309	-47.4368	-39.9338	Inactive	Inactive	ICCC(C(C(C(F)(F)F)(F)F)(F)F)(F)F	3	4
DTXSID50897028	FC(F)(F)C(F)(F)C(F)(F)C(=O)NC1=CC=CC=N1	N-2-Pyridinylperfluorobutanamide	283172-09-8	OTHER_PFAS	-6.966	-27.8172	0.280559	0.719441	inact.	reliable	0.260327	0.739673	inact.	reliable	Side-chain aromatics	Others	Inactive	reliable	-34.997	-44.838	-39.9175	Inactive	Inactive	O=C(C(C(C(F)(F)F)(F)F)(F)F)Nc1ccccn1	7	8
DTXSID40895593	CC(C)(C)OC(=O)C(F)(F)C(F)(F)C(F)(F)F	tert-Butyl heptafluorobutanoate	425-24-1	OTHER_PFAS	-6.66	-29.2695	0.10474	0.89526	inact.	reliable	0.260327	0.739673	inact.	reliable	Other aliphatics	PACF-based substances	Inactive	reliable	-37.8524	-41.9581	-39.9053	Inactive	Inactive	O=C(C(C(C(F)(F)F)(F)F)(F)F)OC(C)(C)C	7	4
DTXSID60238701	OC(C(O)(C(F)(F)F)C(F)(F)F)(C(F)(F)F)C(F)(F)F	Perfluoropinacol	918-21-8	OTHER_PFAS	-6.976	-27.799	0.10474	0.89526	inact.	reliable	0.260327	0.739673	inact.	reliable	Other aliphatics	Others	Inactive	reliable	-34.9037	-44.8741	-39.8889	Inactive	Inactive	OC(C(C(F)(F)F)(C(F)(F)F)O)(C(F)(F)F)C(F)(F)F	0	2
DTXSID00634006	CCOC(F)(F)C(F)(F)C(F)(F)C(F)(F)C(F)(F)F	1-Ethoxy-1,1,2,2,3,3,4,4,5,5,5-undecafluoropentane	181214-75-5	OTHER_PFAS	-6.883	-28.0859	0.10474	0.89526	inact.	reliable	0.260327	0.739673	inact.	reliable	Other aliphatics	Ether based substances	Inactive	reliable	-35.7715	-44.3052	-40.0384	Inactive	Inactive	CCOC(C(C(C(C(F)(F)F)(F)F)(F)F)(F)F)(F)F	3	4
DTXSID50382106	FC(F)C(F)(F)C(F)(F)C(F)(F)C(F)(F)C(F)(F)Cl	1-chloro-1,1,2,2,3,3,4,4,5,5,6,6-dodecafluorohexane	307-22-2	OTHER_PFAS	-7.264	-26.1414	0.10474	0.89526	inact.	Unreliable	0.260327	0.739673	inact.	reliable	Other aliphatics	Polyfluoralkanes	Inactive	reliable	-32.2162	-48.1612	-40.1887	Inactive	Inactive	FC(C(C(C(C(C(Cl)(F)F)(F)F)(F)F)(F)F)(F)F)F	3	0
DTXSID70896619	CC(=C)C(=O)OC(F)(C(F)(F)F)C(F)(F)F	1,1,1,2,3,3,3-Heptafluoropropan-2-yl 2-methylprop-2-enoate	7459-59-8	OTHER_PFAS	-7.2	-27.183	0.10474	0.89526	inact.	reliable	0.260327	0.739673	inact.	reliable	Other aliphatics	Ether based substances	Inactive	reliable	-32.8135	-46.0957	-39.4546	Inactive	Inactive	O=C(C(=C)C)OC(C(F)(F)F)(C(F)(F)F)F	0	2
DTXSID10556083	FC(F)(F)C(F)(F)OC(F)(F)C(F)(F)C(F)(F)OC(F)(F)C(F)(F)F	1,1,2,2,3,3-Hexafluoro-1,3-bis(pentafluoroethoxy)propane	114636-26-9	OTHER_PFAS	-6.278	-31.6324	0.10474	0.89526	inact.	reliable	0.260327	0.739673	inact.	reliable	Other aliphatics	Ether based substances	Inactive	reliable	-41.4171	-37.2724	-39.3447	Inactive	Inactive	FC(C(OC(C(F)(F)F)(F)F)(F)F)(C(OC(C(F)(F)F)(F)F)(F)F)F	0	2
DTXSID10757210	CC(C)(C)OOC(=O)C(F)(F)C(F)(F)C(F)(F)F	tert-Butyl heptafluorobutaneperoxoate	91481-65-1	OTHER_PFAS	-6.781	-29.99	0.10474	0.89526	inact.	reliable	0.260327	0.739673	inact.	reliable	Other aliphatics	PACF-based substances	Inactive	reliable	-36.7233	-40.5293	-38.6263	Inactive	Inactive	O=C(C(C(C(F)(F)F)(F)F)(F)F)OOC(C)(C)C	7	4
DTXSID80371528	FC(F)(F)C(F)(F)C(F)(F)C(Cl)(C(F)(F)F)C(F)(F)F	2-Chloro(perfluoro-2-methylpentane)	67437-97-2	OTHER_PFAS	-7.523	-26.4895	0.10474	0.89526	inact.	reliable	0.260327	0.739673	inact.	reliable	Other aliphatics	Others	Inactive	reliable	-29.7994	-47.4709	-38.6351	Inactive	Inactive	FC(C(C(C(C(F)(F)F)(C(F)(F)F)Cl)(F)F)(F)F)(F)F	3	4
DTXSID00895438	FC(F)(F)C(F)(F)C(F)(F)C(F)(F)CCOC=C	6-(Ethenyloxy)-1,1,1,2,2,3,3,4,4-nonafluorohexane	63391-84-4	OTHER_PFAS	-6.82	-29.7947	0.10474	0.89526	inact.	reliable	0.260327	0.739673	inact.	reliable	Other aliphatics	Ether based substances	Inactive	reliable	-36.3594	-40.9166	-38.638	Inactive	Inactive	C=COCCC(C(C(C(F)(F)F)(F)F)(F)F)(F)F	7	5
DTXSID50844613	OC(=O)CCOC(F)(F)C(F)(F)C(F)(F)C(F)(F)F	3-(Nonafluorobutoxy)propanoic acid	919005-48-4	OTHER_PFAS	-7.008	-28.9091	0.10474	0.89526	inact.	reliable	0.260327	0.739673	inact.	reliable	Other aliphatics	Ether based substances	Inactive	reliable	-34.6051	-42.6728	-38.6389	Inactive	Inactive	OC(=O)CCOC(C(C(C(F)(F)F)(F)F)(F)F)(F)F	7	4
DTXSID90895684	FC(F)(F)C(F)(F)C(F)(F)C1=NC=C(Br)C=C1	5-Bromo-2-(heptafluoropropyl)pyridine	1816282-96-8	OTHER_PFAS	-6.486	-31.3136	0.10474	0.89526	inact.	Unreliable	0.260327	0.739673	inact.	reliable	Side-chain aromatics	Others	Inactive	reliable	-39.4761	-37.9046	-38.6904	Inactive	Inactive	Brc1ccc(nc1)C(C(C(F)(F)F)(F)F)(F)F	6	4
DTXSID50335697	CCOC(=O)C(F)(F)C(F)(F)C(F)(F)C(F)(F)F	Ethyl nonafluoropentanoate	424-36-2	OTHER_PFAS	-6.962	-29.0123	0.10474	0.89526	inact.	reliable	0.260327	0.739673	inact.	reliable	Other aliphatics	PACF-based substances	Inactive	reliable	-35.0343	-42.4681	-38.7512	Inactive	Inactive	CCOC(=O)C(C(C(C(F)(F)F)(F)F)(F)F)(F)F	7	4
DTXSID90380989	OC(=O)C1=CC=CC=C1OC(F)(F)C(F)F	2-(1,1,2,2-Tetrafluoroethoxy)benzoic acid	10008-97-6	OTHER_PFAS	-7.019	-28.7386	0.10474	0.89526	inact.	reliable	0.260327	0.739673	inact.	reliable	Side-chain aromatics	Others	Inactive	reliable	-34.5025	-43.0109	-38.7567	Inactive	Inactive	FC(C(Oc1ccccc1C(=O)O)(F)F)F	0	5
DTXSID40897097	FC(F)(F)C(F)(F)C(F)(F)C(F)(F)N1OC1(F)C(F)(F)C(F)(F)C(F)(F)F	Perfluoro-2-butyl-3-propyloxaziridine	143813-70-1	OTHER_PFAS	-6.865	-29.403	0.10474	0.89526	inact.	reliable	0.335572	0.664428	inact.	reliable	Other aliphatics, cyclic	Others, cyclic	Inactive	reliable	-35.9395	-41.6934	-38.8164	Inactive	Inactive	FC(C(C(C(F)(F)F)(F)F)(F)F)(N1OC1(F)C(C(C(F)(F)F)(F)F)(F)F)F	3	4
DTXSID00895756	COC(=O)C=C(N)C(F)(F)C(F)(F)C(F)(F)F	Methyl 3-amino-4,4,5,5,6,6,6-heptafluorohex-2-enoate	106203-17-2	OTHER_PFAS	-6.569	-30.7304	0.10474	0.89526	inact.	reliable	0.260327	0.739673	inact.	reliable	Other aliphatics	Ether based substances	Inactive	reliable	-38.7016	-39.0611	-38.8814	Inactive	Inactive	COC(=O)C=C(C(C(C(F)(F)F)(F)F)(F)F)N	7	4
DTXSID00503607	FC(F)(F)C(F)(F)C(F)(F)C(F)(F)S(=O)(=O)CC#N	(1,1,2,2,3,3,4,4,4-Nonafluorobutane-1-sulfonyl)acetonitrile	75988-02-2	OTHER_PFAS	-7.154	-27.9644	0.10474	0.89526	inact.	reliable	0.260327	0.739673	inact.	reliable	Other aliphatics	PASF-based substances	Inactive	reliable	-33.2427	-44.5461	-38.8944	Inactive	Inactive	N#CCS(=O)(=O)C(C(C(C(F)(F)F)(F)F)(F)F)(F)F	9	0
DTXSID80380256	OC(=O)CCC(F)(C(F)(F)F)C(F)(F)F	4,4-bis(Trifluoromethyl)-4-fluoropropanoic acid	243139-62-0	OTHER_PFAS	-7.308	-27.2223	0.10474	0.89526	inact.	reliable	0.260327	0.739673	inact.	reliable	Fluorotelomer PFAA precursors	n:3 Fluorotelomer carboxylic acids	Inactive	reliable	-31.8057	-46.0177	-38.9117	Inactive	Inactive	OC(=O)CCC(C(F)(F)F)(C(F)(F)F)F	0	2
DTXSID20881156	CN(C)CCCNC(O)CCC(F)(F)C(F)(F)C(F)(F)C(F)(F)C(F)(F)C(F)(F)C(F)(F)C(F)(F)C(F)(C(F)(F)F)C(F)(F)F	1-((3-(Dimethylamino)propyl)amino)-(3-(perfluoro-9-methyldecyl))propanol	94159-83-8	OTHER_PFAS	-4.979	-38.157	0.10474	0.89526	inact.	reliable	0.260327	0.739673	inact.	reliable	Other aliphatics	Others	Inactive	reliable	-53.5386	-24.334	-38.9363	Inactive	Inactive	OC(CCC(C(C(C(C(C(C(C(C(C(F)(F)F)(C(F)(F)F)F)(F)F)(F)F)(F)F)(F)F)(F)F)(F)F)(F)F)(F)F)NCCCN(C)C	8	7
DTXSID70617184	CC(=C)COC(F)(C(F)(F)F)C(F)(F)F	3-[(1,1,1,2,3,3,3-Heptafluoropropan-2-yl)oxy]-2-methylprop-1-ene	38471-83-9	OTHER_PFAS	-7.33	-27.0207	0.10474	0.89526	inact.	reliable	0.260327	0.739673	inact.	reliable	Other aliphatics	Ether based substances	Inactive	reliable	-31.6004	-46.4175	-39.0089	Inactive	Inactive	CC(=C)COC(C(F)(F)F)(C(F)(F)F)F	0	2
DTXSID80880145	FC(F)(C=C)C(F)(F)C(F)(F)C(F)(F)C=C	1,4-Divinylperfluorobutane	678-65-9	OTHER_PFAS	-7.445	-26.4608	0.10474	0.89526	inact.	reliable	0.260327	0.739673	inact.	reliable	Other aliphatics	Others	Inactive	reliable	-30.5272	-47.5278	-39.0275	Inactive	Inactive	C=CC(C(C(C(C=C)(F)F)(F)F)(F)F)(F)F	0	2
DTXSID60895919	CC(C)(C)NC(=O)C(F)(F)C(F)(F)C(F)(F)F	N-tert-Butyl-2,2,3,3,4,4,4-heptafluorobutanamide	99089-22-2	OTHER_PFAS	-6.815	-29.4107	0.10474	0.89526	inact.	reliable	0.260327	0.739673	inact.	reliable	Other aliphatics	Amide based substances	Inactive	reliable	-36.4061	-41.6781	-39.0421	Inactive	Inactive	O=C(C(C(C(F)(F)F)(F)F)(F)F)NC(C)(C)C	7	8
DTXSID10575037	FC(F)(F)C(F)(F)C(F)(F)C(F)(F)C(=O)N(Cl)Cl	N,N-Dichloro-2,2,3,3,4,4,5,5,5-nonafluoropentanamide	86451-49-2	OTHER_PFAS	-6.815	-29.3798	0.10474	0.89526	inact.	reliable	0.260327	0.739673	inact.	reliable	Other aliphatics	Amide based substances	Inactive	reliable	-36.4061	-41.7394	-39.0727	Inactive	Inactive	ClN(C(=O)C(C(C(C(F)(F)F)(F)F)(F)F)(F)F)Cl	0	2
DTXSID60527006	FC(F)(F)C(F)(F)C(F)(F)C(F)(F)OC(F)(F)C(F)(F)S(F)(=O)=O	1,1,2,2-Tetrafluoro-2-(nonafluorobutoxy)ethane-1-sulfonyl fluoride	67990-79-8	OTHER_PFAS	-6.599	-30.3788	0.10474	0.89526	inact.	reliable	0.260327	0.739673	inact.	reliable	Other aliphatics	PASF-based substances	Inactive	reliable	-38.4217	-39.7583	-39.09	Inactive	Inactive	FC(C(OC(C(C(C(F)(F)F)(F)F)(F)F)(F)F)(F)F)(S(=O)(=O)F)F	9	0
DTXSID90895225	CCC(C)(O)C(F)(F)C(F)(F)C(F)(F)F	4,4,5,5,6,6,6-Heptafluoro-3-methylhexan-3-ol	423-43-8	OTHER_PFAS	-7.218	-27.2292	0.10474	0.89526	inact.	reliable	0.260327	0.739673	inact.	reliable	Other aliphatics	Others	Inactive	reliable	-32.6455	-46.004	-39.3248	Inactive	Inactive	CCC(C(C(C(F)(F)F)(F)F)(F)F)(O)C	3	4
DTXSID70895208	FC(F)(F)C(F)(F)C(F)(F)C(F)(F)C(Br)=C	2-Bromo-3,3,4,4,5,5,6,6,6-nonafluorohex-1-ene	59665-23-5	OTHER_PFAS	-7.468	-26.0837	0.10474	0.89526	inact.	reliable	0.260327	0.739673	inact.	reliable	Other aliphatics	Others	Inactive	reliable	-30.3126	-48.2756	-39.2941	Inactive	Inactive	BrC(=C)C(C(C(C(F)(F)F)(F)F)(F)F)(F)F	3	4
DTXSID70895268	OCC(O)C(F)(F)C(F)(F)C(F)(F)C(F)(F)F	3,3,4,4,5,5,6,6,6-Nonafluorohexane-1,2-diol	124995-00-2	OTHER_PFAS	-8.295	-22.2056	0.10474	0.89526	inact.	reliable	0.260327	0.739673	inact.	reliable	Other aliphatics	Others	Inactive	reliable	-22.5955	-55.9659	-39.2807	Inactive	Inactive	OCC(C(C(C(C(F)(F)F)(F)F)(F)F)(F)F)O	3	4
DTXSID10880118	FC(F)(F)C(F)(F)C(F)(C(F)(F)F)C(F)(C(F)(F)F)C(F)(F)F	Perfluoro-2,3-dimethylpentane	335-14-8	OTHER_PFAS	-7.44	-26.254	0.10474	0.89526	inact.	reliable	0.260327	0.739673	inact.	reliable	Non-PFAA perfluoroalkyls	PFAs	Inactive	reliable	-30.5739	-47.9379	-39.2559	Inactive	Inactive	FC(C(C(C(C(F)(F)F)(C(F)(F)F)F)(C(F)(F)F)F)(F)F)(F)F	3	4
DTXSID40826029	CC(C)(NC(=O)C(F)(F)C(F)(F)C(F)(F)F)C(O)=O	N-(2,2,3,3,4,4,4-Heptafluorobutanoyl)-2-methylalanine	880353-20-8	OTHER_PFAS	-6.496	-30.6965	0.10474	0.89526	inact.	reliable	0.260327	0.739673	inact.	reliable	Other aliphatics	Amide based substances	Inactive	reliable	-39.3828	-39.1283	-39.2556	Inactive	Inactive	O=C(C(C(C(F)(F)F)(F)F)(F)F)NC(C(=O)O)(C)C	7	8
DTXSID00892361	OC(=O)C(OC(F)(F)C(F)(F)C(F)(F)F)(C(F)(F)F)C(F)(F)F	Perfluoro-2-(perfluoropropoxy)-2-(perfluoromethyl)propanoic acid	NOCAS_892361	OTHER_PFAS	-6.732	-29.5935	0.10474	0.89526	inact.	reliable	0.260327	0.739673	inact.	reliable	PFAAs	PFECAs	Inactive	reliable	-37.1806	-41.3156	-39.2481	Inactive	Inactive	OC(=O)C(C(F)(F)F)(C(F)(F)F)OC(C(C(F)(F)F)(F)F)(F)F	4	3
DTXSID30591739	OC(F)(F)C(F)(F)C(F)(F)C(F)(F)C(F)(F)C(F)(F)F	Tridecafluorohexan-1-ol	7057-81-0	OTHER_PFAS	-7.201	-27.2738	0.10474	0.89526	inact.	reliable	0.260327	0.739673	inact.	reliable	Non-PFAA perfluoroalkyls	PFACs	Inactive	reliable	-32.8041	-45.9156	-39.3599	Inactive	Inactive	FC(C(C(C(C(F)(F)F)(F)F)(F)F)(F)F)(C(F)(F)O)F	3	8
DTXSID90471942	FC(F)(F)C(F)(F)C(F)(F)C(F)(F)C(F)(F)C(F)(F)C=O	Perfluoroheptanal	63967-41-9	OTHER_PFAS	-7.48	-26.0742	0.10474	0.89526	inact.	reliable	0.260327	0.739673	inact.	reliable	Perfluoro PFAA precursors	PFALs	Inactive	reliable	-30.2006	-48.2944	-39.2475	Inactive	Inactive	O=CC(C(C(C(C(C(F)(F)F)(F)F)(F)F)(F)F)(F)F)(F)F	3	8
DTXSID80895193	FC(F)(F)C(F)(F)C(F)(F)C(F)(F)C=C=C	4,4,5,5,6,6,7,7,7-Nonafluorohepta-1,2-diene	132673-98-4	OTHER_PFAS	-7.448	-26.2812	0.10474	0.89526	inact.	reliable	0.260327	0.739673	inact.	reliable	Other aliphatics	Others	Inactive	reliable	-30.4993	-47.8839	-39.1916	Inactive	Inactive	C=C=CC(C(C(C(F)(F)F)(F)F)(F)F)(F)F	3	4
DTXSID90895523	NC(=N)C(F)(F)C(F)(F)C(F)(F)C(F)(F)C(F)(F)C(F)(F)F	2,2,3,3,4,4,5,5,6,6,7,7,7-Tridecafluoroheptanimidamide	25264-81-7	OTHER_PFAS	-8.14	-23.0444	0.10474	0.89526	inact.	reliable	0.260327	0.739673	inact.	reliable	Other aliphatics	Amidines based substances	Inactive	reliable	-24.0419	-54.3026	-39.1722	Inactive	Inactive	NC(=N)C(C(C(C(C(C(F)(F)F)(F)F)(F)F)(F)F)(F)F)(F)F	3	8
DTXSID4059918	FC(=O)C(F)(F)C(F)(F)C(F)(F)C(F)(F)C(F)(F)C(F)(F)F	Perfluoroheptanoyl fluoride	375-84-8	COMMERICIAL_IMPORTANT	-7.125	-27.8316	0.10474	0.89526	inact.	reliable	0.260327	0.739673	inact.	reliable	Perfluoro PFAA precursors	PAFs	Inactive	reliable	-33.5133	-44.8095	-39.1614	Inactive	Inactive	FC(=O)C(C(C(C(C(C(F)(F)F)(F)F)(F)F)(F)F)(F)F)(F)F	3	8
DTXSID401007893	CCN(CC)S(=O)(=O)C(F)(F)C(F)(F)C(F)(F)C(F)(F)C(F)(F)C(F)(F)C(F)(F)C(F)(F)F	N,N-Diethyl-1,1,2,2,3,3,4,4,5,5,6,6,7,7,8,8,8-heptadecafluorooctane-1-sulfonamide	87988-61-2	OTHER_PFAS	-4.148	-41.852	0.10474	0.89526	inact.	reliable	0.260327	0.739673	inact.	reliable	Other aliphatics	PASF-based substances	Inactive	reliable	-61.2931	-17.0068	-39.1499	Inactive	Inactive	CCN(S(=O)(=O)C(C(C(C(C(C(C(C(F)(F)F)(F)F)(F)F)(F)F)(F)F)(F)F)(F)F)(F)F)CC	0	7
DTXSID20191242	OC(=O)C(F)(F)C(F)(F)OC(F)(F)C(F)(F)C(F)(F)F	2,2,3,3-Tetrafluoro-3-(heptafluoropropoxy)propionic acid	378-03-0	OTHER_PFAS	-6.518	-30.7121	0.10474	0.89526	inact.	reliable	0.260327	0.739673	inact.	reliable	PFAAs	PFECAs	Inactive	reliable	-39.1775	-39.0974	-39.1375	Inactive	Inactive	OC(=O)C(C(OC(C(C(F)(F)F)(F)F)(F)F)(F)F)(F)F	4	3
DTXSID10694136	FC(=C(F)C(F)(F)C(F)(F)C(F)(F)C(F)(F)F)C(F)(F)F	1,1,1,2,3,4,4,5,5,6,6,7,7,7-Tetradecafluorohept-2-ene	1582-32-7	OTHER_PFAS	-7.42	-26.5102	0.10474	0.89526	inact.	reliable	0.260327	0.739673	inact.	reliable	Non-PFAA perfluoroalkyls	PFAenes	Inactive	reliable	-30.7605	-47.4298	-39.0952	Inactive	Inactive	FC(=C(C(C(C(C(F)(F)F)(F)F)(F)F)(F)F)F)C(F)(F)F	3	4
DTXSID50602255	OC(=O)COC(F)(F)C(F)(F)C(F)(F)C(F)(F)F	(Nonafluorobutoxy)acetic acid	919005-47-3	OTHER_PFAS	-7.015	-28.2914	0.10474	0.89526	inact.	reliable	0.260327	0.739673	inact.	reliable	Other aliphatics	Ether and PACF-based substances	Inactive	reliable	-34.5398	-43.8977	-39.2187	Inactive	Inactive	OC(=O)COC(C(C(C(F)(F)F)(F)F)(F)F)(F)F	7	4
DTXSID00382156	COC(=O)CC(=O)C(F)(F)C(F)(F)C(F)(F)C(F)F	Methyl 4,4,5,5,6,6,7,7-octafluoro-3-oxoheptanoate	89129-69-1	OTHER_PFAS	-6.572	-31.0256	0.10474	0.89526	inact.	reliable	0.260327	0.739673	inact.	reliable	Other aliphatics	Ether based substances	Inactive	reliable	-38.6736	-38.4757	-38.5747	Inactive	Inactive	COC(=O)CC(=O)C(C(C(C(F)F)(F)F)(F)F)(F)F	3	0
DTXSID60556851	OP(=O)(C(F)(F)C(F)(F)C(F)(F)C(F)(F)F)C(F)(F)C(F)(F)C(F)(F)C(F)(F)F	Bis(nonafluorobutyl)phosphinic acid	52299-25-9	OTHER_PFAS	-5.072	-36.4561	0.10474	0.89526	inact.	reliable	0.260327	0.739673	inact.	reliable	PFAAs	PFPiAs	Inactive	reliable	-52.6708	-27.7069	-40.1889	Inactive	Inactive	FC(C(C(C(F)(F)F)(F)F)(F)F)(P(=O)(C(C(C(C(F)(F)F)(F)F)(F)F)(F)F)O)F	3	4
DTXSID40904755	OS(=O)(=O)C(F)(F)C(F)OC(F)(F)C(F)(F)C(F)(F)F	1,1,2-Trifluoro-2-(heptafluoropropoxy)ethane-1-sulfonic acid	935443-55-3	OTHER_PFAS	-5.859	-32.6765	0.10474	0.89526	inact.	reliable	0.260327	0.739673	inact.	reliable	Other aliphatics	PASF-based substances	Inactive	reliable	-45.3269	-35.202	-40.2645	Inactive	Inactive	FC(C(S(=O)(=O)O)(F)F)OC(C(C(F)(F)F)(F)F)(F)F	0	2
DTXSID80896988	CC(C)OC(=N)C(F)(F)C(F)(F)C(F)(F)F	1-Methylethyl perfluorobutanimidoate	4192-05-06	OTHER_PFAS	-6.55	-28.643	0.10474	0.89526	inact.	reliable	0.260327	0.739673	inact.	reliable	Other aliphatics	Ether based substances	Inactive	reliable	-38.8789	-43.2005	-41.0397	Inactive	Inactive	CC(OC(=N)C(C(C(F)(F)F)(F)F)(F)F)C	7	4
DTXSID50371494	FC1(F)C(F)(F)C(F)(F)C(F)(Cl)C(F)(F)C1(F)F	Chloroperfluorocyclohexane	336-15-2	OTHER_PFAS	-7.61	-23.6377	0.10474	0.89526	inact.	reliable	0.260327	0.739673	inact.	Unreliable	Other aliphatics, cyclic	Others, cyclic	Inactive	reliable	-28.9876	-53.126	-41.0568	Inactive	Inactive	FC1(F)C(F)(F)C(F)(F)C(C(C1(F)F)(F)Cl)(F)F	8	0
DTXSID30881304	FC(F)(F)C(F)(F)C(F)(F)C(F)(I)C(F)(F)F	1,1,1,2,2,3,3,4,5,5,5-Undecafluoro-4-iodopentane	68158-13-4	OTHER_PFAS	-7.08	-26.1314	0.10474	0.89526	inact.	reliable	0.260327	0.739673	inact.	reliable	Perfluoro PFAA precursors	PFAIs	Inactive	reliable	-33.9332	-48.181	-41.0571	Inactive	Inactive	FC(C(C(C(C(F)(F)F)(I)F)(F)F)(F)F)(F)F	3	4
DTXSID10436078	FC1(F)C(F)(F)C(F)(F)C(F)(F)C(F)(F)C(F)(F)C1(F)F	Cycloheptane, tetradecafluoro-	355-59-9	OTHER_PFAS	-7.544	-23.9338	0.10474	0.89526	inact.	reliable	0.260327	0.739673	inact.	Unreliable	Non-PFAA perfluoroalkyls, cyclic	PFAs, cyclic	Inactive	reliable	-29.6034	-52.5389	-41.0712	Inactive	Inactive	FC1(F)C(F)(F)C(F)(F)C(C(C(C1(F)F)(F)F)(F)F)(F)F	8	0
DTXSID10896754	[O-]C(=O)CNCCN(CCN(CCN(CCN(CC(=O)[O-])S(=O)(=O)C(F)(F)C(F)(F)C(F)(F)C(F)(F)C(F)(F)C(F)(F)C(F)(F)C(F)(F)F)CC(=O)[O-])CC(=O)[O-])CC(=O)[O-]	Pentapotassium 6,9,12-tris(carboxylatomethyl)-3-(1,1,2,2,3,3,4,4,5,5,6,6,7,7,8,8,8-heptadecafluorooctane-1-sulfonyl)-3,6,9,12,15-pentaazaheptadecane-1,17-dioate	155286-99-0	OTHER_PFAS			0.10474	0.89526	inact.	reliable	0.260327	0.739673	inact.	reliable	Other aliphatics	PASF-based substances	Inactive	reliable				Inactive	Inactive	OC(=O)CN(CCN(CC(=O)O)CCN(CC(=O)O)CCNCC(=O)O)CCN(S(=O)(=O)C(C(C(C(C(C(C(C(F)(F)F)(F)F)(F)F)(F)F)(F)F)(F)F)(F)F)(F)F)CC(=O)O	0	7
DTXSID70292733	FC(F)(F)COC(=N)C(F)(F)C(F)(F)C(F)(F)F	2,2,2-trifluoroethyl perfluorobutanimidate	4078-29-9	OTHER_PFAS	-6.808	-27.3646	0.10474	0.89526	inact.	reliable	0.260327	0.739673	inact.	reliable	Other aliphatics	Ether based substances	Inactive	reliable	-36.4714	-45.7355	-41.1035	Inactive	Inactive	N=C(C(C(C(F)(F)F)(F)F)(F)F)OCC(F)(F)F	7	4
DTXSID20895430	FC(F)(F)C(F)(F)C(F)(F)C(F)(F)C(F)(F)C(Cl)=O	Undecafluorohexanoyl chloride	335-53-5	OTHER_PFAS	-6.859	-27.0935	0.10474	0.89526	inact.	reliable	0.260327	0.739673	inact.	reliable	Other aliphatics	Others	Inactive	reliable	-35.9955	-46.2731	-41.1343	Inactive	Inactive	ClC(=O)C(C(C(C(C(F)(F)F)(F)F)(F)F)(F)F)(F)F	3	8
DTXSID00244104	FC(F)(F)C1(C(F)(F)F)C(F)(F)C(F)(F)C(F)(F)C1(F)F	Cyclopentane, octafluorobis(trifluoromethyl)-	99510-46-0	OTHER_PFAS	-7.557	-23.7723	0.10474	0.89526	inact.	reliable	0.260327	0.739673	inact.	Unreliable	Non-PFAA perfluoroalkyls, cyclic	PFAs, cyclic	Inactive	reliable	-29.4821	-52.8591	-41.1706	Inactive	Inactive	FC(C1(C(F)(F)F)C(F)(F)C(C(C1(F)F)(F)F)(F)F)(F)F	8	0
DTXSID90544625	COC(F)(F)C(=O)C(F)(F)C(F)(F)C(F)(F)C(F)(F)F	1,1,3,3,4,4,5,5,6,6,6-Undecafluoro-1-methoxyhexan-2-one	106693-00-9	OTHER_PFAS	-6.673	-27.9086	0.10474	0.89526	inact.	reliable	0.260327	0.739673	inact.	reliable	Other aliphatics	Ether based substances	Inactive	reliable	-37.7311	-44.6568	-41.194	Inactive	Inactive	COC(C(=O)C(C(C(C(F)(F)F)(F)F)(F)F)(F)F)(F)F	7	4
DTXSID70510388	COC(=O)C(=O)C(F)(F)C(F)(F)C(F)(F)C(F)F	Methyl 3,3,4,4,5,5,6,6-octafluoro-2-oxohexanoate	74067-15-5	OTHER_PFAS	-6.694	-27.7979	0.10474	0.89526	inact.	reliable	0.260327	0.739673	inact.	reliable	Other aliphatics	PACF-based substances	Inactive	reliable	-37.5352	-44.8763	-41.2057	Inactive	Inactive	COC(=O)C(=O)C(C(C(C(F)F)(F)F)(F)F)(F)F	3	0
DTXSID70379715	CC(=O)CC(=O)C(F)(F)C(F)(F)C(F)(F)C(F)(F)F	(Perfluoro-1-butyl)butane-1,3-dione	355-84-0	OTHER_PFAS	-6.845	-27.0671	0.10474	0.89526	inact.	reliable	0.260327	0.739673	inact.	reliable	Other aliphatics	FT	Inactive	reliable	-36.1261	-46.3255	-41.2258	Inactive	Inactive	O=C(C(C(C(C(F)(F)F)(F)F)(F)F)(F)F)CC(=O)C	7	4
DTXSID20846068	FC1(F)C(F)(F)C2(F)C(F)(F)C1(F)C(F)(F)C(F)(F)C2(F)F	1,2,2,3,3,4,4,5,6,6,7,7,8,8-Tetradecafluorobicyclo[3.2.1]octane	918409-19-5	OTHER_PFAS	-7.822	-22.4625	0.10474	0.89526	inact.	reliable	0.260327	0.739673	inact.	Unreliable	Non-PFAA perfluoroalkyls, cyclic	PFAs, cyclic	Inactive	reliable	-27.0093	-55.4565	-41.2329	Inactive	Inactive	FC1(F)C(F)(F)C2(F)C(C(C1(F)F)(F)C(C2(F)F)(F)F)(F)F	8	0
DTXSID90509057	CC(C)(C)C(=O)CC(=O)C(F)(F)OC(F)(F)F	1,1-Difluoro-5,5-dimethyl-1-(trifluoromethoxy)hexane-2,4-dione	61894-06-2	OTHER_PFAS	-5.592	-32.9203	0.10474	0.89526	inact.	reliable	0.260327	0.739673	inact.	reliable	Other aliphatics	Ether based substances	Inactive	reliable	-47.8185	-34.7185	-41.2685	Inactive	Inactive	O=C(C(OC(F)(F)F)(F)F)CC(=O)C(C)(C)C	0	2
DTXSID20382274	COS(=O)(=O)C(F)(F)C(F)(F)C(F)(F)C(F)(F)F	Methyl nonaflate	6401-03-02	OTHER_PFAS	-6.829	-27.0903	0.10474	0.89526	inact.	reliable	0.260327	0.739673	inact.	reliable	Other aliphatics	PASF-based substances	Inactive	reliable	-36.2754	-46.2795	-41.2775	Inactive	Inactive	COS(=O)(=O)C(C(C(C(F)(F)F)(F)F)(F)F)(F)F	9	0
DTXSID00895211	FC(F)(F)C(F)(F)C(F)(F)C(F)(F)C(Cl)=C	2-Chloro-3,3,4,4,5,5,6,6,6-nonafluorohex-1-ene	110927-72-5	OTHER_PFAS	-7.51	-23.8842	0.10474	0.89526	inact.	reliable	0.260327	0.739673	inact.	reliable	Other aliphatics	Others	Inactive	reliable	-29.9207	-52.6372	-41.279	Inactive	Inactive	ClC(=C)C(C(C(C(F)(F)F)(F)F)(F)F)(F)F	3	4
DTXSID10561152	FC(F)(F)C(F)(F)C(F)(F)C(F)(F)CCC#N	4,4,5,5,6,6,7,7,7-Nonafluoroheptanenitrile	26649-23-0	OTHER_PFAS	-7.079	-25.8984	0.10474	0.89526	inact.	reliable	0.260327	0.739673	inact.	reliable	Other aliphatics	Others	Inactive	reliable	-33.9426	-48.643	-41.2928	Inactive	Inactive	N#CCCC(C(C(C(F)(F)F)(F)F)(F)F)(F)F	3	4
DTXSID60895631	CC(=O)OC(=C)CC(F)(F)C(F)(F)C(F)(F)F	4,4,5,5,6,6,6-Heptafluorohex-1-en-2-yl acetate	136909-80-3	OTHER_PFAS	-6.711	-27.5882	0.10474	0.89526	inact.	reliable	0.260327	0.739673	inact.	reliable	Other aliphatics	Ether based substances	Inactive	reliable	-37.3765	-45.2921	-41.3343	Inactive	Inactive	C=C(CC(C(C(F)(F)F)(F)F)(F)F)OC(=O)C	7	4
DTXSID30510389	COC(=O)C(=O)C(F)(F)C(F)(F)C(F)(F)C(F)(F)F	Methyl 3,3,4,4,5,5,6,6,6-nonafluoro-2-oxohexanoate	74067-16-6	OTHER_PFAS	-6.822	-26.7601	0.10474	0.89526	inact.	reliable	0.260327	0.739673	inact.	reliable	Other aliphatics	Ether based substances	Inactive	reliable	-36.3407	-46.9343	-41.6375	Inactive	Inactive	COC(=O)C(=O)C(C(C(C(F)(F)F)(F)F)(F)F)(F)F	7	4
DTXSID00508475	CC(C)C(=O)C(F)(C(F)(F)F)C(F)(F)F	1,1,1,2-Tetrafluoro-4-methyl-2-(trifluoromethyl)pentan-3-one	62656-72-8	OTHER_PFAS	-7.268	-24.685	0.10474	0.89526	inact.	reliable	0.260327	0.739673	inact.	reliable	Other aliphatics	Others	Inactive	reliable	-32.1789	-51.0492	-41.6141	Inactive	Inactive	CC(C(=O)C(C(F)(F)F)(C(F)(F)F)F)C	0	2
DTXSID40895412	COC(F)(F)C(F)(F)C(F)(F)C(F)(F)C(F)(F)F	1,1,1,2,2,3,3,4,4,5,5-Undecafluoro-5-methoxypentane	181214-74-4	OTHER_PFAS	-7.056	-25.6861	0.10474	0.89526	inact.	reliable	0.260327	0.739673	inact.	reliable	Other aliphatics	Ether based substances	Inactive	reliable	-34.1572	-49.064	-41.6106	Inactive	Inactive	COC(C(C(C(C(F)(F)F)(F)F)(F)F)(F)F)(F)F	3	8
DTXSID10895161	CCCC(F)(F)C(F)(F)C(F)(F)C(F)(F)F	1,1,1,2,2,3,3,4,4-Nonafluoroheptane	154381-51-8	OTHER_PFAS	-7.204	-25.0072	0.10474	0.89526	inact.	reliable	0.260327	0.739673	inact.	reliable	Fluorotelomer PFAA precursors	SFAs	Inactive	reliable	-32.7761	-50.4103	-41.5932	Inactive	Inactive	CCCC(C(C(C(F)(F)F)(F)F)(F)F)(F)F	3	4
DTXSID90963099	FC(F)(F)C(F)(F)C(F)(F)C(=N)NOC(Cl)=O	N-[(Chlorocarbonyl)oxy]-2,2,3,3,4,4,4-heptafluorobutanimidamide	4368-74-5	OTHER_PFAS	-6.433	-28.6462	0.10474	0.89526	inact.	Unreliable	0.260327	0.739673	inact.	reliable	Other aliphatics	Others	Inactive	reliable	-39.9707	-43.1941	-41.5824	Inactive	Inactive	N=C(C(C(C(F)(F)F)(F)F)(F)F)NOC(=O)Cl	7	4
DTXSID80310730	NC(=O)C(F)(F)C(F)(F)C(F)(F)C(F)(F)C(N)=O	Octafluoroadipamide	355-66-8	OTHER_PFAS	-6.996	-26.0434	0.10474	0.89526	inact.	reliable	0.260327	0.739673	inact.	reliable	Other aliphatics	Amide based substances	Inactive	reliable	-34.7171	-48.3555	-41.5363	Inactive	Inactive	NC(=O)C(C(C(C(C(=O)N)(F)F)(F)F)(F)F)(F)F	0	2
DTXSID90896035	COC(=O)CNC(=O)C(F)(F)C(F)(F)C(F)(F)F	Methyl N-(2,2,3,3,4,4,4-heptafluorobutanoyl)glycinate	81084-29-9	OTHER_PFAS	-6.237	-30.1323	0.10474	0.89526	inact.	reliable	0.260327	0.739673	inact.	reliable	Other aliphatics	Ether based substances	Inactive	reliable	-41.7997	-40.2471	-41.0234	Inactive	Inactive	COC(=O)CNC(=O)C(C(C(F)(F)F)(F)F)(F)F	7	8
DTXSID60620167	NC(F)(F)C(F)(F)C(F)(F)C(F)(F)C(F)(F)F	Undecafluoropentan-1-amine	134380-80-6	OTHER_PFAS	-7.772	-22.4051	0.10474	0.89526	inact.	reliable	0.260327	0.739673	inact.	reliable	Other aliphatics	Others	Inactive	reliable	-27.4759	-55.5703	-41.5231	Inactive	Inactive	NC(C(C(C(C(F)(F)F)(F)F)(F)F)(F)F)(F)F	3	8
DTXSID30896594	OP(=O)(C(F)(F)C(F)(F)C(F)(F)C(F)(F)C(F)(F)C(F)(F)F)C(F)(F)C(F)(F)C(F)(F)C(F)(F)C(F)(F)C(F)(F)C(F)(F)C(F)(F)F	Perfluorohexylperfluorooctyl phosphinic acid	610800-34-5	OTHER_PFAS	-1.703	-50.9922	0.10474	0.89526	inact.	reliable	0.260327	0.739673	inact.	reliable	PFAAs	PFPiAs	Inactive	reliable	-84.1085	1.11838	-41.4951	Inactive	Inactive	FC(C(C(C(C(C(C(F)(F)F)(F)F)(F)F)(F)F)(F)F)(F)F)(C(P(=O)(C(C(C(C(C(C(F)(F)F)(F)F)(F)F)(F)F)(F)F)(F)F)O)(F)F)F	3	8
DTXSID90448210	FC(F)(F)C(C(F)(F)F)C(F)(F)C(F)(F)C(F)(F)F	2H-Perfluoro(2-methylpentane)	30320-28-6	OTHER_PFAS	-7.234	-24.9695	0.10474	0.89526	inact.	reliable	0.260327	0.739673	inact.	reliable	Other aliphatics	Others	Inactive	reliable	-32.4962	-50.4851	-41.4906	Inactive	Inactive	FC(C(C(C(C(F)(F)F)(F)F)(F)F)C(F)(F)F)(F)F	3	4
DTXSID00893252	FC(F)(F)C(F)(F)C(C(F)(F)F)(C(F)(F)F)C(F)(F)C(F)(F)F	3,3-Bis(trifluoromethyl)perfluoropentane	36591-89-6	OTHER_PFAS	-7.211	-25.1743	0.10474	0.89526	inact.	reliable	0.260327	0.739673	inact.	reliable	Non-PFAA perfluoroalkyls	PFAs	Inactive	reliable	-32.7108	-50.0789	-41.3949	Inactive	Inactive	FC(C(C(C(F)(F)F)(F)F)(C(C(F)(F)F)(F)F)C(F)(F)F)(F)F	3	4
DTXSID10382167	FC(F)(F)C(F)(F)C(F)(F)OC(F)(C(Cl)=O)C(F)(F)F	2,3,3,3-Tetrafluoro-2-(heptafluoropropoxy)propanoyl chloride	72848-57-8	OTHER_PFAS	-6.687	-27.667	0.10474	0.89526	inact.	reliable	0.260327	0.739673	inact.	reliable	Other aliphatics	Ether based substances	Inactive	reliable	-37.6005	-45.1359	-41.3682	Inactive	Inactive	ClC(=O)C(C(F)(F)F)(OC(C(C(F)(F)F)(F)F)(F)F)F	4	3
DTXSID20880442	FC(F)(F)C(F)(F)C(C(F)(F)F)(C(F)(F)C(F)(F)F)C(F)(C(F)(F)F)C(F)(F)F	Perfluoro(3-ethyl-2,3-dimethylpentane)	50285-19-3	OTHER_PFAS	-6.503	-28.5469	0.10474	0.89526	inact.	reliable	0.260327	0.739673	inact.	reliable	Non-PFAA perfluoroalkyls	PFAs	Inactive	reliable	-39.3175	-43.391	-41.3543	Inactive	Inactive	FC(C(C(C(C(F)(F)F)(C(F)(F)F)F)(C(C(F)(F)F)(F)F)C(F)(F)F)(F)F)(F)F	3	4
DTXSID10895505	CCOC(=O)CC(F)(F)C(F)(F)C(F)(F)F	Ethyl 3,3,4,4,5,5,5-heptafluoropentanoate	773136-96-2	OTHER_PFAS	-6.749	-27.4088	0.10474	0.89526	inact.	reliable	0.260327	0.739673	inact.	reliable	Other aliphatics	PACF-based substances	Inactive	reliable	-37.0219	-45.6479	-41.3349	Inactive	Inactive	CCOC(=O)CC(C(C(F)(F)F)(F)F)(F)F	7	4
DTXSID70379255	FC(F)(F)C(F)(F)C(F)(F)COS(=O)(=O)C(F)(F)F	1H,1H-Heptafluorobutyl triflate	6401-01-0	OTHER_PFAS	-6.904	-26.512	0.10474	0.89526	inact.	reliable	0.260327	0.739673	inact.	reliable	Other aliphatics	PASF-based substances	Inactive	reliable	-35.5756	-47.4263	-41.5009	Inactive	Inactive	FC(C(COS(=O)(=O)C(F)(F)F)(F)F)(C(F)(F)F)F	7	4
DTXSID60467913	CC(C(F)(F)F)(C(F)(F)F)C(F)(F)C(F)(F)C(F)(F)F	2-Methyl-2-trifluoromethylperfluoropentane	100645-99-6	OTHER_PFAS	-7.455	-25.225	0.10474	0.89526	inact.	reliable	0.260327	0.739673	inact.	reliable	Fluorotelomer PFAA precursors	SFAs	Inactive	reliable	-30.4339	-49.9784	-40.2062	Inactive	Inactive	FC(C(C(C(C(F)(F)F)(C(F)(F)F)C)(F)F)(F)F)(F)F	3	4
DTXSID60881332	FC(F)(F)C(F)(F)C(F)(F)OC(F)(Cl)C(F)(F)Cl	1,2-Dichloro-1,2,2-trifluoroethyl heptafluoropropyl ether	106372-30-9	OTHER_PFAS	-6.997	-26.5813	0.10474	0.89526	inact.	reliable	0.260327	0.739673	inact.	reliable	Other aliphatics	Ether based substances	Inactive	reliable	-34.7077	-47.2888	-40.9983	Inactive	Inactive	FC(C(Cl)(F)F)(OC(C(C(F)(F)F)(F)F)(F)F)Cl	4	3
DTXSID0066296	FC(=O)C(F)(F)C(F)(F)C(F)(F)C(F)(C(F)(F)F)C(F)(F)F	Hexanoyl fluoride, 2,2,3,3,4,4,5,6,6,6-decafluoro-5-(trifluoromethyl)-	18017-31-7	OTHER_PFAS	-7.234	-25.4753	0.10474	0.89526	inact.	reliable	0.260327	0.739673	inact.	reliable	Perfluoro PFAA precursors	PAFs	Inactive	reliable	-32.4962	-49.4821	-40.9891	Inactive	Inactive	FC(=O)C(C(C(C(C(F)(F)F)(C(F)(F)F)F)(F)F)(F)F)(F)F	3	4
DTXSID40631438	CCC(=O)C(C)C(F)(F)C(F)(F)C(F)(F)F	5,5,6,6,7,7,7-Heptafluoro-4-methylheptan-3-one	61282-89-1	OTHER_PFAS	-6.962	-27.4692	0.10474	0.89526	inact.	reliable	0.260327	0.739673	inact.	reliable	Other aliphatics	Others	Inactive	reliable	-35.0343	-45.5281	-40.2812	Inactive	Inactive	CCC(=O)C(C(C(C(F)(F)F)(F)F)(F)F)C	7	4
DTXSID10232971	FC(F)(F)C(F)(F)C(F)(F)C(F)(F)C(F)(F)C=C	3,3,4,4,5,5,6,6,7,7,7-Undecafluorohept-1-ene	84100-13-0	OTHER_PFAS	-7.32	-25.7642	0.10474	0.89526	inact.	reliable	0.260327	0.739673	inact.	reliable	Fluorotelomer PFAA precursors	n:2 FTOs	Inactive	reliable	-31.6937	-48.9092	-40.3014	Inactive	Inactive	C=CC(C(C(C(C(F)(F)F)(F)F)(F)F)(F)F)(F)F	3	4
DTXSID80880206	FCC(F)(F)C(F)(F)C(F)(F)C(F)(F)C(F)(F)C(F)(F)C(F)(F)C(F)(F)C(F)(F)C(F)OC(=O)C=C	2,2,3,3,4,4,5,5,6,6,7,7,8,8,9,9,10,10,11,11-Icosafluoroundecyl acrylate	4998-38-3	OTHER_PFAS	-3.9	-41.8428	0.10474	0.89526	inact.	reliable	0.260327	0.739673	inact.	Unreliable	Other aliphatics	Ether based substances	Inactive	reliable	-63.6073	-17.025	-40.3162	Inactive	Inactive	C=CC(=O)OC(C(C(C(C(C(C(C(C(C(CF)(F)F)(F)F)(F)F)(F)F)(F)F)(F)F)(F)F)(F)F)(F)F)F	3	0
DTXSID50469320	NS(=O)(=O)C(F)(F)C(F)(F)C(F)(F)C(F)(F)C(F)(F)C(F)(F)F	Perfluorohexanesulfonamide	41997-13-1	OTHER_PFAS	-6.733	-28.5047	0.10474	0.89526	inact.	reliable	0.260327	0.739673	inact.	reliable	Perfluoro PFAA precursors	FASAs	Inactive	reliable	-37.1712	-43.4747	-40.323	Inactive	Inactive	FC(C(C(C(C(C(S(=O)(=O)N)(F)F)(F)F)(F)F)(F)F)(F)F)(F)F	3	8
DTXSID80871634	FC(F)C(F)(F)C(F)(F)C(F)(F)C(F)(F)C(F)(F)C(F)(F)F	1-Hydroperfluoroheptane	375-83-7	OTHER_PFAS	-7.149	-26.5396	0.10474	0.89526	inact.	reliable	0.260327	0.739673	inact.	reliable	Other aliphatics	Polyfluoralkanes	Inactive	reliable	-33.2894	-47.3715	-40.3304	Inactive	Inactive	FC(C(C(C(C(C(C(F)(F)F)(F)F)(F)F)(F)F)(F)F)(F)F)F	3	0
DTXSID20568672	FC(F)=C(F)OC(F)(F)C(F)(F)C(F)(F)C(F)(F)F	1,1,1,2,2,3,3,4,4-Nonafluoro-4-[(trifluoroethenyl)oxy]butane	13782-76-8	OTHER_PFAS	-7.049	-26.9818	0.10474	0.89526	inact.	reliable	0.260327	0.739673	inact.	reliable	Other aliphatics	Ether based substances	Inactive	reliable	-34.2225	-46.4946	-40.3586	Inactive	Inactive	FC(=C(OC(C(C(C(F)(F)F)(F)F)(F)F)(F)F)F)F	0	2
DTXSID90648137	OC(=O)CCC(=O)C(F)(C(F)(F)F)C(F)(F)F	5,6,6,6-Tetrafluoro-4-oxo-5-(trifluoromethyl)hexanoic acid	62656-74-0	OTHER_PFAS	-6.946	-27.4645	0.10474	0.89526	inact.	reliable	0.260327	0.739673	inact.	reliable	Other aliphatics	Others	Inactive	reliable	-35.1836	-45.5374	-40.3605	Inactive	Inactive	O=C(C(C(F)(F)F)(C(F)(F)F)F)CCC(=O)O	0	2
DTXSID60379709	FC(F)(F)C(F)(F)C(F)(F)C(F)(F)CC1CO1	2-(2,2,3,3,4,4,5,5,5-Nonafluoropentyl)oxirane	81190-28-5	OTHER_PFAS	-7.208	-26.2068	0.10474	0.89526	inact.	reliable	0.335572	0.664428	inact.	reliable	Other aliphatics, cyclic	Others, cyclic	Inactive	reliable	-32.7388	-48.0315	-40.3851	Inactive	Inactive	FC(C(C(C(F)(F)F)(F)F)(F)F)(CC1OC1)F	4	5
DTXSID30895163	FC(F)(F)C(F)(F)C(F)(F)C(Cl)CCl	4,5-Dichloro-1,1,1,2,2,3,3-heptafluoropentane	577773-57-0	OTHER_PFAS	-7.524	-24.7049	0.10474	0.89526	inact.	reliable	0.426187	0.573813	inact.	reliable	Other aliphatics	Others	Inactive	reliable	-29.7901	-51.0098	-40.3999	Inactive	Inactive	ClCC(C(C(C(F)(F)F)(F)F)(F)F)Cl	3	4
DTXSID00895216	FC(F)(F)C(F)(F)C(F)(F)C(C(F)(F)F)(C(F)(F)F)C(F)(F)F	1,1,1,2,2,3,3,5,5,5-Decafluoro-4,4-bis(trifluoromethyl)pentane	29971-79-7	OTHER_PFAS	-7.23	-26.0326	0.10474	0.89526	inact.	reliable	0.260327	0.739673	inact.	reliable	Non-PFAA perfluoroalkyls	PFAs	Inactive	reliable	-32.5335	-48.3769	-40.4552	Inactive	Inactive	FC(C(C(C(C(F)(F)F)(C(F)(F)F)C(F)(F)F)(F)F)(F)F)(F)F	3	4
DTXSID1062122	OCCC(F)(F)C(F)(F)C(F)(F)C(F)(F)F	4:2 Fluorotelomer alcohol	2043-47-2	COMMERICIAL_IMPORTANT	-7.646	-24.0716	0.10474	0.89526	inact.	reliable	0.260327	0.739673	inact.	reliable	Fluorotelomer PFAA precursors	n:2 FTOHs	Inactive	reliable	-28.6516	-52.2656	-40.4586	Inactive	Inactive	OCCC(C(C(C(F)(F)F)(F)F)(F)F)(F)F	3	4
DTXSID50371297	FC(F)(F)C(F)(F)C(F)(F)C(F)(F)CCBr	1H,1H,2H,2H-Perfluorohexyl bromide	38436-14-5	OTHER_PFAS	-7.289	-25.6945	0.10474	0.89526	inact.	reliable	0.260327	0.739673	inact.	reliable	Other aliphatics	FTBr	Inactive	reliable	-31.983	-49.0474	-40.5152	Inactive	Inactive	BrCCC(C(C(C(F)(F)F)(F)F)(F)F)(F)F	3	4
DTXSID70895243	FC(F)(F)C(F)(F)C(F)(F)COCCCl	4-(2-Chloroethoxy)-1,1,1,2,2,3,3-heptafluorobutane	679-53-8	OTHER_PFAS	-6.787	-28.0058	0.10474	0.89526	inact.	reliable	0.260327	0.739673	inact.	reliable	Other aliphatics	Ether based substances	Inactive	reliable	-36.6674	-44.464	-40.5657	Inactive	Inactive	ClCCOCC(C(C(F)(F)F)(F)F)(F)F	3	4
DTXSID40338632	FC(C(F)(F)C(F)(F)F)C(F)(F)C(F)(F)C(F)(F)F	1,1,1,2,2,3,3,4,5,5,6,6,6-Tridecafluorohexane	1998-67-0	OTHER_PFAS	-7.298	-25.583	0.10474	0.89526	inact.	reliable	0.260327	0.739673	inact.	reliable	Other aliphatics	Others	Inactive	reliable	-31.899	-49.2685	-40.5837	Inactive	Inactive	FC(C(C(C(F)(F)F)(F)F)(F)F)C(C(F)(F)F)(F)F	3	4
DTXSID80334416	CCOC(=O)CC(=O)C(F)(F)C(F)(F)C(F)(F)F	Ethyl heptafluorobutyrylacetate	336-62-9	OTHER_PFAS	-6.401	-29.7868	0.10474	0.89526	inact.	reliable	0.260327	0.739673	inact.	reliable	Other aliphatics	Ether based substances	Inactive	reliable	-40.2693	-40.9323	-40.6008	Inactive	Inactive	CCOC(=O)CC(=O)C(C(C(F)(F)F)(F)F)(F)F	7	4
DTXSID90533615	FC(F)(F)C(F)(F)OC(F)(C(F)(F)F)C(F)(F)C(F)(F)C(F)(F)F	1,1,1,2,2,3,3,4,5,5,5-Undecafluoro-4-(pentafluoroethoxy)pentane	92978-07-9	OTHER_PFAS	-6.573	-28.9541	0.10474	0.89526	inact.	reliable	0.260327	0.739673	inact.	reliable	Other aliphatics	Ether based substances	Inactive	reliable	-38.6643	-42.5835	-40.6239	Inactive	Inactive	FC(C(OC(C(C(C(F)(F)F)(F)F)(F)F)(C(F)(F)F)F)(F)F)(F)F	0	2
DTXSID20756890	FC(F)(F)C(F)(CCOC=C)C(F)(F)F	4-(Ethenyloxy)-1,1,1,2-tetrafluoro-2-(trifluoromethyl)butane	90999-86-3	OTHER_PFAS	-7.157	-26.1855	0.10474	0.89526	inact.	reliable	0.260327	0.739673	inact.	reliable	Other aliphatics	Ether based substances	Inactive	reliable	-33.2147	-48.0737	-40.6442	Inactive	Inactive	C=COCCC(C(F)(F)F)(C(F)(F)F)F	3	4
DTXSID80880387	FC(F)(F)C(F)(F)C(F)(F)C(F)(F)C(F)(F)C(F)(F)C(F)(F)C(=O)OC(=O)C(F)(F)C(F)(F)C(F)(F)C(F)(F)C(F)(F)C(F)(F)C(F)(F)F	Perfluorooctanoic anhydride	33496-48-9	OTHER_PFAS	-4.278	-39.3989	0.10474	0.89526	inact.	reliable	0.260327	0.739673	inact.	reliable	Other aliphatics	PACF-based substances	Inactive	reliable	-60.08	-21.8713	-40.9757	Inactive	Inactive	O=C(C(C(C(C(C(C(C(F)(F)F)(F)F)(F)F)(F)F)(F)F)(F)F)(F)F)OC(=O)C(C(C(C(C(C(C(F)(F)F)(F)F)(F)F)(F)F)(F)F)(F)F)(F)F	3	8
DTXSID20766550	FC(F)(F)C(F)(F)C(F)(F)C(=O)OC1=NC=CC=N1	Pyrimidin-2-yl heptafluorobutanoate	116353-73-2	OTHER_PFAS	-6.17	-30.5061	0.10474	0.89526	inact.	reliable	0.260327	0.739673	inact.	reliable	Side-chain aromatics	PACF-based substances	Inactive	reliable	-42.4249	-39.5059	-40.9654	Inactive	Inactive	O=C(C(C(C(F)(F)F)(F)F)(F)F)Oc1ncccn1	7	4
DTXSID00895635	CC(OCC(F)(F)C(F)(F)C(F)(F)F)OC(C)=O	1-(2,2,3,3,4,4,4-Heptafluorobutoxy)ethyl acetate	378-08-5	OTHER_PFAS	-6.388	-29.5023	0.10474	0.89526	inact.	reliable	0.260327	0.739673	inact.	reliable	Other aliphatics	Ether based substances	Inactive	reliable	-40.3906	-41.4964	-40.9435	Inactive	Inactive	CC(OC(=O)C)OCC(C(C(F)(F)F)(F)F)(F)F	7	4
DTXSID40896303	OCC(F)(F)C(F)(C(F)(F)F)C(F)(F)F	2,2,3,4,4,4-Hexafluoro-3-(trifluoromethyl)butan-1-ol	782390-93-6	OTHER_PFAS	-7.805	-22.8744	0.10474	0.89526	inact.	reliable	0.260327	0.739673	inact.	reliable	Fluorotelomer PFAA precursors	n:1 FTOHs	Inactive	reliable	-27.1679	-54.6397	-40.9038	Inactive	Inactive	OCC(C(C(F)(F)F)(C(F)(F)F)F)(F)F	3	4
DTXSID60775146	CC=CC(=O)C(F)(C(F)(F)F)C(F)(F)F	1,1,1,2-Tetrafluoro-2-(trifluoromethyl)hex-4-en-3-one	184711-88-4	OTHER_PFAS	-7.261	-25.4737	0.10474	0.89526	inact.	Unreliable	0.335572	0.664428	inact.	reliable	Other aliphatics	Others	Inactive	reliable	-32.2442	-49.4852	-40.8647	Inactive	Inactive	CC=CC(=O)C(C(F)(F)F)(C(F)(F)F)F	0	2
DTXSID60599647	CCCCC(F)(F)C(F)(F)C(F)(F)F	1,1,1,2,2,3,3-Heptafluoroheptane	152076-35-2	OTHER_PFAS	-7.128	-26.1045	0.10474	0.89526	inact.	reliable	0.260327	0.739673	inact.	reliable	Fluorotelomer PFAA precursors	SFAs	Inactive	reliable	-33.4853	-48.2343	-40.8598	Inactive	Inactive	CCCCC(C(C(F)(F)F)(F)F)(F)F	3	4
DTXSID20896740	OC\C=C/C(F)(C(F)(F)F)C(F)(F)F	(2Z)-4,5,5,5-Tetrafluoro-4-(trifluoromethyl)pent-2-en-1-ol	83706-99-4	OTHER_PFAS	-7.884	-22.4097	0.10474	0.89526	inact.	reliable	0.260327	0.739673	inact.	reliable	Other aliphatics	Others	Inactive	reliable	-26.4307	-55.5612	-40.996	Inactive	Inactive	OCC=CC(C(F)(F)F)(C(F)(F)F)F	3	4
DTXSID20164754	COC(=O)C(F)(F)C(F)(F)C(F)(F)C(=O)OC	Dimethyl hexafluoroglutarate	1513-62-8	OTHER_PFAS	-6.349	-29.7718	0.10474	0.89526	inact.	reliable	0.260327	0.739673	inact.	reliable	Other aliphatics	PACF-based substances	Inactive	reliable	-40.7545	-40.962	-40.8583	Inactive	Inactive	COC(=O)C(C(C(C(=O)OC)(F)F)(F)F)(F)F	0	2
DTXSID30190948	FC(F)(I)C(F)(F)C(F)(F)C(F)(F)I	Perfluoro-1,4-diiodobutane	375-50-8	OTHER_PFAS	-7.135	-26.1653	0.10474	0.89526	inact.	reliable	0.260327	0.739673	inact.	reliable	Other aliphatics	Others	Inactive	reliable	-33.42	-48.1138	-40.7669	Inactive	Inactive	FC(C(C(I)(F)F)(F)F)(C(I)(F)F)F	0	2
DTXSID60844609	OC(=O)C(F)(F)C(F)(F)C(F)(F)OC(F)(F)C(F)(F)F	2,2,3,3,4,4-Hexafluoro-4-(pentafluoroethoxy)butanoic acid	919005-54-2	OTHER_PFAS	-6.644	-28.5223	0.10474	0.89526	inact.	reliable	0.260327	0.739673	inact.	reliable	PFAAs	PFECAs	Inactive	reliable	-38.0018	-43.4398	-40.7208	Inactive	Inactive	OC(=O)C(C(C(OC(C(F)(F)F)(F)F)(F)F)(F)F)(F)F	0	2
DTXSID5060936	FC(F)(F)C(F)(F)C(F)(F)C(F)(F)C(F)(F)I	1-Iodoperfluoropentane	638-79-9	OTHER_PFAS	-7.222	-25.8056	0.10474	0.89526	inact.	reliable	0.260327	0.739673	inact.	reliable	Perfluoro PFAA precursors	PFAIs	Inactive	reliable	-32.6082	-48.8271	-40.7176	Inactive	Inactive	FC(C(C(C(C(I)(F)F)(F)F)(F)F)(F)F)(F)F	3	4
DTXSID70382108	COC(=O)C(F)(F)C(F)(F)C(F)(F)C(F)(F)Cl	methyl 5-chloro-2,2,3,3,4,4,5,5-octafluoropentanoate	261503-67-7	OTHER_PFAS	-6.856	-27.542	0.10474	0.89526	inact.	reliable	0.260327	0.739673	inact.	reliable	Other aliphatics	PACF-based substances	Inactive	reliable	-36.0235	-45.3838	-40.7036	Inactive	Inactive	COC(=O)C(C(C(C(Cl)(F)F)(F)F)(F)F)(F)F	0	2
DTXSID50895564	CC(CC(F)(F)C(F)(F)C(F)(F)F)OC(C)=O	4,4,5,5,6,6,6-Heptafluorohexan-2-yl acetate	136909-75-6	OTHER_PFAS	-6.492	-29.2595	0.10474	0.89526	inact.	reliable	0.260327	0.739673	inact.	reliable	Other aliphatics	Ether based substances	Inactive	reliable	-39.4201	-41.9779	-40.699	Inactive	Inactive	CC(CC(C(C(F)(F)F)(F)F)(F)F)OC(=O)C	7	4
DTXSID20434227	FC(F)(F)C(F)(F)C(F)(F)C1OC(=O)C=C1	2(5H)-Furanone, 5-(heptafluoropropyl)-	143469-51-6	OTHER_PFAS	-7.475	-24.6879	0.10474	0.89526	inact.	reliable	0.260327	0.739673	inact.	reliable	Other aliphatics, cyclic	Others, cyclic	Inactive	reliable	-30.2473	-51.0435	-40.6454	Inactive	Inactive	FC(C(C(F)(F)F)(F)F)(C1C=CC(=O)O1)F	6	4
DTXSID50896697	OOS(=O)(=O)C(F)(F)C(F)(F)C(F)(F)C(F)(F)F	Nonafluorobutane-1-sulfonoperoxoic acid	85963-79-7	OTHER_PFAS	-7.564	-24.1139	0.10474	0.89526	inact.	reliable	0.260327	0.739673	inact.	reliable	Other aliphatics	PASF-based substances	Inactive	reliable	-29.4168	-52.1817	-40.7993	Inactive	Inactive	OOS(=O)(=O)C(C(C(C(F)(F)F)(F)F)(F)F)(F)F	9	0
DTXSID60830981	COC(=O)C(F)=C(F)C(F)(F)C(F)(F)C(F)(F)F	Methyl 2,3,4,4,5,5,6,6,6-nonafluorohex-2-enoate	88022-46-2	OTHER_PFAS	-7.029	-28.8937	0.10474	0.89526	inact.	reliable	0.260327	0.739673	inact.	reliable	Other aliphatics	Ether based substances	Inactive	reliable	-34.4091	-42.7033	-38.5562	Inactive	Inactive	COC(=O)C(=C(C(C(C(F)(F)F)(F)F)(F)F)F)F	7	4
DTXSID70465985	FC(F)(F)C(F)(F)C(F)(F)C(F)(F)C(F)(C(F)(F)F)C(F)(F)F	Hexane, 1,1,1,2,2,3,3,4,4,5,6,6,6-tridecafluoro-5-(trifluoromethyl)-	36610-38-5	OTHER_PFAS	-7.445	-26.9429	0.10474	0.89526	inact.	reliable	0.373732	0.626268	inact.	reliable	Non-PFAA perfluoroalkyls	PFAs	Inactive	reliable	-30.5272	-46.5718	-38.5495	Inactive	Inactive	FC(C(C(C(C(C(F)(F)F)(C(F)(F)F)F)(F)F)(F)F)(F)F)(F)F	3	4
DTXSID80620063	CC(=C)C(=O)OCC(F)(F)C(F)(F)C(F)F	2,2,3,3,4,4-Hexafluorobutyl 2-methylprop-2-enoate	45168-50-1	OTHER_PFAS	-6.876	-29.626	0.10474	0.89526	inact.	reliable	0.260327	0.739673	inact.	reliable	Other aliphatics	Ether based substances	Inactive	reliable	-35.8369	-41.2511	-38.544	Inactive	Inactive	FC(C(C(COC(=O)C(=C)C)(F)F)(F)F)F	3	0
DTXSID90895189	CCCC=CC(F)(F)C(F)(F)C(F)(F)F	1,1,1,2,2,3,3-Heptafluorooct-4-ene	2707-72-4	OTHER_PFAS	-7.594	-28.3184	0.10474	0.89526	inact.	reliable	0.335572	0.664428	inact.	reliable	Fluorotelomer PFAA precursors	SFAenes	Inactive	reliable	-29.1369	-43.8441	-36.4905	Inactive	Inactive	CCCC=CC(C(C(F)(F)F)(F)F)(F)F	5	2
DTXSID20895157	CCCCCC(F)(F)C(F)(F)C(F)(F)F	1,1,1,2,2,3,3-Heptafluorooctane	2708-54-5	OTHER_PFAS	-7.374	-29.3523	0.10474	0.89526	inact.	reliable	0.260327	0.739673	inact.	reliable	Fluorotelomer PFAA precursors	SFAs	Inactive	reliable	-31.1898	-41.7939	-36.4918	Inactive	Inactive	CCCCCC(C(C(F)(F)F)(F)F)(F)F	2	2
DTXSID40380797	OCC(F)(F)OC(F)(F)C(F)(F)OC(F)(F)C(F)(F)OC(F)(F)F	1H,1H-Perfluoro-3,6,9-trioxadecan-1-ol	147492-57-7	OTHER_PFAS	-5.732	-37.0654	0.10474	0.89526	inact.	reliable	0.260327	0.739673	inact.	reliable	Other aliphatics	Ether based substances	Inactive	reliable	-46.512	-26.4987	-36.5054	Inactive	Inactive	OCC(OC(C(OC(C(OC(F)(F)F)(F)F)(F)F)(F)F)(F)F)(F)F	0	2
DTXSID10895469	COC(F)(F)C(F)(F)C(F)(F)C(F)(F)C(F)(F)C(F)(F)F	1,1,1,2,2,3,3,4,4,5,5,6,6-Tridecafluoro-6-methoxyhexane	226909-72-4	OTHER_PFAS	-7.285	-29.7373	0.10474	0.89526	inact.	reliable	0.260327	0.739673	inact.	reliable	Other aliphatics	Ether based substances	Inactive	reliable	-32.0203	-41.0304	-36.5254	Inactive	Inactive	COC(C(C(C(C(C(F)(F)F)(F)F)(F)F)(F)F)(F)F)(F)F	3	8
DTXSID60831377	OC(=O)C1=CC=CC=C1.OCC(F)(F)C(F)(F)C(F)(F)C(F)(F)C(F)(F)C(F)F	Benzoic acid--2,2,3,3,4,4,5,5,6,6,7,7-dodecafluoroheptan-1-ol (1/1)	87926-00-9	OTHER_PFAS	-8.033	-26.2126	0.10474	0.89526	inact.	reliable	0.260327	0.739673	inact.	reliable	Other aliphatics	Alcohol based substances	Inactive	reliable	-25.0403	-48.02	-36.5302	Inactive	Inactive	OCC(C(C(C(C(C(F)F)(F)F)(F)F)(F)F)(F)F)(F)F	3	0
DTXSID00895291	FC=C(F)C(F)(F)C(F)(F)C(F)(F)C(F)(F)C(F)(F)C(F)(F)F	1,2,3,3,4,4,5,5,6,6,7,7,8,8,8-Pentadecafluorooct-1-ene	7621-51-4	OTHER_PFAS	-7.649	-27.9929	0.10474	0.89526	inact.	reliable	0.260327	0.739673	inact.	reliable	Other aliphatics	Others	Inactive	reliable	-28.6236	-44.4896	-36.5566	Inactive	Inactive	FC=C(C(C(C(C(C(C(F)(F)F)(F)F)(F)F)(F)F)(F)F)(F)F)F	3	8
DTXSID00786953	OP(=O)(C(F)(F)C(F)(F)C(F)(F)C(F)(F)C(F)(F)C(F)(F)F)C(F)(F)C(F)(F)C(F)(F)C(F)(F)C(F)(F)C(F)(F)F	Bis(tridecafluorohexyl)phosphinic acid	40143-77-9	OTHER_PFAS	-3.142	-49.199	0.10474	0.89526	inact.	reliable	0.260327	0.739673	inact.	reliable	PFAAs	PFPiAs	Inactive	reliable	-70.6805	-2.43756	-36.5591	Inactive	Inactive	FC(C(C(C(C(C(F)(F)F)(F)F)(F)F)(F)F)(F)F)(P(=O)(C(C(C(C(C(C(F)(F)F)(F)F)(F)F)(F)F)(F)F)(F)F)O)F	3	4
DTXSID70777055	FC(F)C(F)(F)C(F)(F)C(F)(F)C(F)(F)C(F)(F)C(F)(F)C(F)=O	2,2,3,3,4,4,5,5,6,6,7,7,8,8-Tetradecafluorooctanoyl fluoride	14042-24-1	OTHER_PFAS	-7.25	-29.8326	0.10474	0.89526	inact.	reliable	0.260327	0.739673	inact.	reliable	Other aliphatics	Others	Inactive	reliable	-32.3469	-40.8415	-36.5942	Inactive	Inactive	FC(C(C(C(C(C(C(C(=O)F)(F)F)(F)F)(F)F)(F)F)(F)F)(F)F)F	3	0
DTXSID70896513	CC(=O)CC(=O)C(F)(OC(F)(F)C(F)(F)C(F)(F)F)C(F)(F)F	5,6,6,6-Tetrafluoro-5-(heptafluoropropoxy)hexane-2,4-dione	261760-03-6	OTHER_PFAS	-6.746	-32.2034	0.10474	0.89526	inact.	reliable	0.260327	0.739673	inact.	reliable	Other aliphatics	Ether based substances	Inactive	reliable	-37.0499	-36.1401	-36.595	Inactive	Inactive	CC(=O)CC(=O)C(C(F)(F)F)(OC(C(C(F)(F)F)(F)F)(F)F)F	4	3
DTXSID80896569	OC(=O)C(C(F)(F)F)(C(F)(F)C(F)(F)F)C(F)(C(F)(F)F)C(F)(F)F	3,3,4,4,4-Pentafluoro-2-(1,1,1,2,3,3,3-heptafluoropropan-2-yl)-2-(trifluoromethyl)butanoic acid	1882109-59-2	OTHER_PFAS	-6.745	-32.1931	0.10474	0.89526	inact.	reliable	0.260327	0.739673	inact.	reliable	PFAAs	PFCAs	Inactive	reliable	-37.0593	-36.1605	-36.6099	Inactive	Inactive	OC(=O)C(C(C(F)(F)F)(C(F)(F)F)F)(C(C(F)(F)F)(F)F)C(F)(F)F	7	4
DTXSID50378443	CCCCCCC(F)(F)C(F)(F)Br	1-bromo-1,1,2,2-tetrafluorooctane	231630-92-5	OTHER_PFAS	-7.263	-29.7356	0.10474	0.89526	inact.	reliable	0.260327	0.739673	inact.	reliable	Other aliphatics	Others	Inactive	reliable	-32.2256	-41.0338	-36.6297	Inactive	Inactive	CCCCCCC(C(Br)(F)F)(F)F	2	2
DTXSID00522414	COC(O)C(F)(F)C(F)(F)C(F)(F)C(F)(F)Cl	5-Chloro-2,2,3,3,4,4,5,5-octafluoro-1-methoxypentan-1-ol	88332-85-8	OTHER_PFAS	-7.734	-27.5051	0.10474	0.89526	inact.	reliable	0.260327	0.739673	inact.	reliable	Other aliphatics	Ether based substances	Inactive	reliable	-27.8305	-45.4569	-36.6437	Inactive	Inactive	COC(C(C(C(C(Cl)(F)F)(F)F)(F)F)(F)F)O	0	2
DTXSID20896023	CCOC(=O)CS(=O)(=O)C(F)(F)C(F)(F)C(F)(F)C(F)(F)F	Ethyl (1,1,2,2,3,3,4,4,4-nonafluorobutane-1-sulfonyl)acetate	161123-65-5	OTHER_PFAS	-7.003	-30.9117	0.10474	0.89526	inact.	reliable	0.260327	0.739673	inact.	reliable	Other aliphatics	PASF-based substances	Inactive	reliable	-34.6518	-38.7016	-36.6767	Inactive	Inactive	CCOC(=O)CS(=O)(=O)C(C(C(C(F)(F)F)(F)F)(F)F)(F)F	9	0
DTXSID0059794	FC(F)(F)C(F)(F)C(F)(F)C(F)(F)C(F)(F)C(F)(F)C(F)(F)C(F)(F)F	Perfluorooctane	307-34-6	COMMERICIAL_IMPORTANT	-7.437	-28.8372	0.10474	0.89526	inact.	reliable	0.260327	0.739673	inact.	reliable	Non-PFAA perfluoroalkyls	PFAs	Inactive	reliable	-30.6019	-42.8154	-36.7086	Inactive	Inactive	FC(C(C(C(F)(F)F)(F)F)(F)F)(C(C(C(C(F)(F)F)(F)F)(F)F)(F)F)F	3	8
DTXSID10896577	OC(=O)C(F)(F)C(C(F)(F)F)(C(F)(F)C(F)(F)F)C(F)(F)C(F)(F)F	2,2,4,4,5,5,5-Heptafluoro-3-(pentafluoroethyl)-3-(trifluoromethyl)pentanoic acid	1882109-67-2	OTHER_PFAS	-6.954	-31.0628	0.10474	0.89526	inact.	reliable	0.260327	0.739673	inact.	reliable	PFAAs	PFCAs	Inactive	reliable	-35.109	-38.402	-36.7555	Inactive	Inactive	OC(=O)C(C(C(C(F)(F)F)(F)F)(C(C(F)(F)F)(F)F)C(F)(F)F)(F)F	7	4
DTXSID00896602	OC(=O)C(C(F)(F)F)(C(F)(F)F)C(F)(F)C(F)(F)C(F)(F)C(F)(F)F	3,3,4,4,5,5,6,6,6-Nonafluoro-2,2-bis(trifluoromethyl)hexanoic acid	1812247-17-8	OTHER_PFAS	-6.65	-32.4849	0.10474	0.89526	inact.	reliable	0.260327	0.739673	inact.	reliable	PFAAs	PFCAs	Inactive	reliable	-37.9458	-35.5819	-36.7638	Inactive	Inactive	OC(=O)C(C(C(C(C(F)(F)F)(F)F)(F)F)(F)F)(C(F)(F)F)C(F)(F)F	3	8
DTXSID50184809	FC(F)(F)C(F)(F)C(F)(F)C(F)(F)COC(=O)C=C	2,2,3,3,4,4,5,5,5-Nonafluoropentyl acrylate	308-26-9	OTHER_PFAS	-7.009	-30.7445	0.280559	0.719441	inact.	reliable	0.335572	0.664428	inact.	reliable	Other aliphatics	Ether based substances	Inactive	reliable	-34.5958	-39.0331	-36.8145	Inactive	Inactive	C=CC(=O)OCC(C(C(C(F)(F)F)(F)F)(F)F)(F)F	7	4
DTXSID90659945	CCC(=O)C(F)(F)C(F)(F)C(F)(F)C(F)(F)C(F)(F)F	Ethyl perfluoropentanyl ketone	383177-55-7	OTHER_PFAS	-7.284	-29.2107	0.10474	0.89526	inact.	reliable	0.260327	0.739673	inact.	reliable	Other aliphatics	Others	Inactive	reliable	-32.0296	-42.0747	-37.0522	Inactive	Inactive	CCC(=O)C(C(C(C(C(F)(F)F)(F)F)(F)F)(F)F)(F)F	7	4
DTXSID80895395	FC(F)(F)C(F)(F)C(F)(F)C(F)(F)C(F)(F)C(F)(F)CCCCCCC(F)(F)C(F)(F)C(F)(F)C(F)(F)C(F)(F)C(F)(F)F	1,1,1,2,2,3,3,4,4,5,5,6,6,13,13,14,14,15,15,16,16,17,17,18,18,18-Hexacosafluorooctadecane	959462-53-4	OTHER_PFAS	-3.051	-49.2144	0.10474	0.89526	inact.	reliable	0.260327	0.739673	inact.	reliable	Other aliphatics	FT	Inactive	reliable	-71.5297	-2.40703	-36.9684	Inactive	Inactive	FC(C(C(C(C(C(F)(F)F)(F)F)(F)F)(F)F)(F)F)(CCCCCCC(C(C(C(C(C(F)(F)F)(F)F)(F)F)(F)F)(F)F)(F)F)F	2	2
DTXSID10895500	NC(CCC(F)(F)C(F)(F)C(F)(F)F)C(O)=O	2-Amino-5,5,6,6,7,7,7-heptafluoroheptanoic acid	10325-10-7	OTHER_PFAS	-8.18	-25.0806	0.10474	0.89526	inact.	reliable	0.260327	0.739673	inact.	reliable	Other aliphatics	Others	Inactive	reliable	-23.6686	-50.2648	-36.9667	Inactive	Inactive	NC(C(=O)O)CCC(C(C(F)(F)F)(F)F)(F)F	7	4
DTXSID00832080	CCOC(=O)C=C(N)C(F)(F)C(F)(F)C(F)(F)F	Ethyl 3-amino-4,4,5,5,6,6,6-heptafluorohex-2-enoate	87613-26-1	OTHER_PFAS	-6.556	-32.7324	0.10474	0.89526	inact.	reliable	0.260327	0.739673	inact.	reliable	Other aliphatics	Ether based substances	Inactive	reliable	-38.8229	-35.0911	-36.957	Inactive	Inactive	CCOC(=O)C=C(C(C(C(F)(F)F)(F)F)(F)F)N	7	4
DTXSID10895484	CCOC(=O)CCC(F)(F)C(F)(F)C(F)(F)F	Ethyl 4,4,5,5,6,6,6-heptafluorohexanoate	424-66-8	OTHER_PFAS	-6.908	-31.1022	0.10474	0.89526	inact.	reliable	0.260327	0.739673	inact.	reliable	Other aliphatics	PACF-based substances	Inactive	reliable	-35.5382	-38.3238	-36.931	Inactive	Inactive	CCOC(=O)CCC(C(C(F)(F)F)(F)F)(F)F	7	4
DTXSID40896363	FC(F)(F)C(F)(C1=CC(=CC=N1)C#N)C(F)(F)F	2-(1,1,1,2,3,3,3-Heptafluoropropan-2-yl)pyridine-4-carbonitrile	929211-36-9	OTHER_PFAS	-7.297	-29.2874	0.10474	0.89526	inact.	reliable	0.260327	0.739673	inact.	reliable	Side-chain aromatics	Others	Inactive	reliable	-31.9083	-41.9226	-36.9155	Inactive	Inactive	N#Cc1ccnc(c1)C(C(F)(F)F)(C(F)(F)F)F	0	9
DTXSID30955377	FC(F)(F)C(F)(F)N(C(F)(F)C(F)(F)F)C(F)(F)C(F)(F)C(F)(F)F	1,1,2,2,3,3,3-Heptafluoro-N,N-bis(pentafluoroethyl)propan-1-aminato(2-)	338-81-8	OTHER_PFAS	-7.29	-29.7584	0.10474	0.89526	inact.	reliable	0.260327	0.739673	inact.	reliable	Other aliphatics	Others	Inactive	reliable	-31.9736	-40.9886	-36.4811	Inactive	Inactive	FC(C(N(C(C(C(F)(F)F)(F)F)(F)F)C(C(F)(F)F)(F)F)(F)F)(F)F	3	4
DTXSID80382053	FC(F)(F)C(F)(F)C(F)(F)C(F)(F)C(F)(F)CI	1-Iodo-1H,1H-perfluorohexane	335-50-2	OTHER_PFAS	-7.4	-28.8055	0.10474	0.89526	inact.	reliable	0.260327	0.739673	inact.	reliable	Other aliphatics	FTI	Inactive	reliable	-30.9472	-42.8782	-36.9127	Inactive	Inactive	ICC(C(C(C(C(F)(F)F)(F)F)(F)F)(F)F)(F)F	3	9
DTXSID50895625	CC(=O)C(C(C)=O)C(=O)C(F)(F)C(F)(F)C(F)(F)C(F)(F)F	3-Acetyl-5,5,6,6,7,7,8,8,8-nonafluorooctane-2,4-dione	120110-91-0	OTHER_PFAS	-6.524	-32.941	0.10474	0.89526	inact.	reliable	0.260327	0.739673	inact.	reliable	Other aliphatics	Others	Inactive	reliable	-39.1215	-34.6774	-36.8995	Inactive	Inactive	O=C(C(C(C(C(F)(F)F)(F)F)(F)F)(F)F)C(C(=O)C)C(=O)C	7	4
DTXSID00895478	CC(=O)OCCCC(F)(F)C(F)(F)C(F)(F)F	4,4,5,5,6,6,6-Heptafluorohexyl acetate	25600-64-0	OTHER_PFAS	-7.012	-30.6561	0.10474	0.89526	inact.	reliable	0.260327	0.739673	inact.	reliable	Other aliphatics	Ether based substances	Inactive	reliable	-34.5678	-39.2084	-36.8881	Inactive	Inactive	CC(=O)OCCCC(C(C(F)(F)F)(F)F)(F)F	7	4
DTXSID20694203	CC(CC(F)(F)F)=CC(=O)CC(F)(F)F	1,1,1,7,7,7-Hexafluoro-5-methylhept-4-en-3-one	502457-69-4	OTHER_PFAS	-7.474	-28.502	0.10474	0.89526	inact.	reliable	0.260327	0.739673	inact.	reliable	Other aliphatics	Others	Inactive	reliable	-30.2566	-43.4801	-36.8683	Inactive	Inactive	CC(=CC(=O)CC(F)(F)F)CC(F)(F)F	0	2
DTXSID30802039	FC(F)(F)C(F)(F)C(F)(F)C(F)(F)COCC=C	1,1,1,2,2,3,3,4,4-Nonafluoro-5-[(prop-2-en-1-yl)oxy]pentane	646063-05-0	OTHER_PFAS	-6.74	-31.9732	0.10474	0.89526	inact.	reliable	0.335572	0.664428	inact.	reliable	Other aliphatics	Ether based substances	Inactive	reliable	-37.1059	-36.5966	-36.8513	Inactive	Inactive	C=CCOCC(C(C(C(F)(F)F)(F)F)(F)F)(F)F	3	4
DTXSID40892567	OC(=O)CC(F)(F)C(F)(F)C(F)(F)C(F)(F)C(F)(F)F	5:2 Fluorotelomer carboxylic acid	889944-77-8	OTHER_PFAS	-7.582	-28.0114	0.10474	0.89526	inact.	reliable	0.260327	0.739673	inact.	reliable	Fluorotelomer PFAA precursors	n:2 Fluorotelomer carboxylic acids	Inactive	reliable	-29.2488	-44.4529	-36.8509	Inactive	Inactive	OC(=O)CC(C(C(C(C(F)(F)F)(F)F)(F)F)(F)F)(F)F	3	9
DTXSID20560459	FC(F)(F)C(F)(F)C(F)(F)C(F)(F)C(Cl)(Cl)Cl	1,1,1-Trichloro-2,2,3,3,4,4,5,5,5-nonafluoropentane	14434-07-2	OTHER_PFAS	-7.651	-27.714	0.10474	0.89526	inact.	reliable	0.260327	0.739673	inact.	reliable	Other aliphatics	Others	Inactive	reliable	-28.605	-45.0427	-36.8238	Inactive	Inactive	FC(C(C(C(C(Cl)(Cl)Cl)(F)F)(F)F)(F)F)(F)F	3	8
DTXSID60955229	FC1(F)C(F)(F)C(F)(F)C(F)(Br)C(F)(Br)C1(F)F	1,2-Dibromo-1,2,3,3,4,4,5,5,6,6-decafluorocyclohexane	336-12-9	OTHER_PFAS	-7.731	-27.2549	0.10474	0.89526	inact.	reliable	0.260327	0.739673	inact.	Unreliable	Other aliphatics, cyclic	Others, cyclic	Inactive	reliable	-27.8584	-45.9531	-36.9058	Inactive	Inactive	FC1(F)C(F)(F)C(F)(F)C(C(C1(F)F)(F)Br)(F)Br	8	0
DTXSID60896567	OC(=O)C(F)(F)C(C(F)(F)F)(C(F)(F)F)C(F)(F)C(F)(F)C(F)(F)F	2,2,4,4,5,5,6,6,6-Nonafluoro-3,3-bis(trifluoromethyl)hexanoic acid	1812247-20-3	OTHER_PFAS	-6.62	-32.3003	0.10474	0.89526	inact.	reliable	0.260327	0.739673	inact.	reliable	PFAAs	PFCAs	Inactive	reliable	-38.2257	-35.948	-37.0868	Inactive	Inactive	OC(=O)C(C(C(C(C(F)(F)F)(F)F)(F)F)(C(F)(F)F)C(F)(F)F)(F)F	3	8
DTXSID80826629	CCCC[NH+]1CN(C)C=C1.[O-]S(=O)(=O)OCC(F)(F)C(F)(F)C(F)(F)C(F)F	1-Butyl-3-methyl-2,3-dihydro-1H-imidazol-1-ium 2,2,3,3,4,4,5,5-octafluoropentyl sulfate	868850-24-2	OTHER_PFAS	-6.54	-33.2962	0.10474	0.89526	inact.	reliable	0.260327	0.739673	inact.	reliable	Other aliphatics	Others	Inactive	reliable	-38.9722	-33.9731	-36.4727	Inactive	Inactive	CCCCN1C=CN(C1)C	0	2
DTXSID70237967	FC(F)(F)C(F)(F)C(F)(F)C(F)(F)C(F)(F)C(F)(F)SCl	Tridecafluorohexanesulphenyl chloride	89987-98-4	OTHER_PFAS	-7.469	-28.9404	0.10474	0.89526	inact.	reliable	0.260327	0.739673	inact.	reliable	Other aliphatics	Others	Inactive	reliable	-30.3033	-42.6107	-36.457	Inactive	Inactive	ClSC(C(C(C(C(C(F)(F)F)(F)F)(F)F)(F)F)(F)F)(F)F	3	8
DTXSID90880151	FC(F)(F)C(F)(F)C(F)(C(F)(F)F)C(F)(C(F)(F)F)C(F)(F)C(F)(F)F	Perfluoro-3,4-dimethylhexane	1735-48-4	OTHER_PFAS	-7.269	-30.4837	0.10474	0.89526	inact.	reliable	0.260327	0.739673	inact.	reliable	Non-PFAA perfluoroalkyls	PFAs	Inactive	reliable	-32.1696	-39.5503	-35.86	Inactive	Inactive	FC(C(C(C(F)(F)F)(F)F)(C(C(C(F)(F)F)(F)F)(C(F)(F)F)F)F)(F)F	3	4
DTXSID70593893	FCCC(F)(F)C(F)(F)C(F)(F)C(F)(F)C(F)(F)C(F)(F)F	1,1,1,2,2,3,3,4,4,5,5,6,6,8-Tetradecafluorooctane	361532-17-4	OTHER_PFAS	-7.503	-29.3698	0.10474	0.89526	inact.	reliable	0.260327	0.739673	inact.	reliable	Other aliphatics	FT	Inactive	reliable	-29.986	-41.7592	-35.8726	Inactive	Inactive	FCCC(C(C(C(C(C(F)(F)F)(F)F)(F)F)(F)F)(F)F)(F)F	3	9
DTXSID80895673	FC(F)(F)C(F)(F)C(F)(F)C(F)(F)C(=O)CC(=O)C(F)(F)C(F)(F)C(F)(F)C(F)(F)F	1,1,1,2,2,3,3,4,4,8,8,9,9,10,10,11,11,11-Octadecafluoroundecane-5,7-dione	261503-82-6	OTHER_PFAS	-5.79	-37.4288	0.10474	0.89526	inact.	reliable	0.260327	0.739673	inact.	reliable	Other aliphatics	FT	Inactive	reliable	-45.9708	-25.7781	-35.8744	Inactive	Inactive	O=C(C(C(C(C(F)(F)F)(F)F)(F)F)(F)F)CC(=O)C(C(C(C(F)(F)F)(F)F)(F)F)(F)F	7	4
DTXSID50896192	CC(=O)NC1=NN=C(S1)C(F)(F)C(F)(F)C(F)(F)F	N-[5-(Heptafluoropropyl)-1,3,4-thiadiazol-2-yl]acetamide	356795-59-0	OTHER_PFAS	-6.844	-32.4664	0.10474	0.89526	inact.	reliable	0.260327	0.739673	inact.	reliable	Side-chain aromatics	Others	Inactive	reliable	-36.1355	-35.6186	-35.877	Inactive	Inactive	CC(=O)Nc1nnc(s1)C(C(C(F)(F)F)(F)F)(F)F	6	4
DTXSID00895913	CCN(CC)C(=O)C(F)(F)C(F)(F)C(F)(F)C(F)(F)F	N,N-Diethyl-2,2,3,3,4,4,5,5,5-nonafluoropentanamide	158018-94-1	OTHER_PFAS	-6.769	-32.7873	0.10474	0.89526	inact.	reliable	0.260327	0.739673	inact.	reliable	Other aliphatics	Amide based substances	Inactive	reliable	-36.8353	-34.9822	-35.9088	Inactive	Inactive	CCN(C(=O)C(C(C(C(F)(F)F)(F)F)(F)F)(F)F)CC	7	4
DTXSID20896583	OC(=O)C(F)(C(F)(F)F)C(F)(F)C(C(F)(F)F)(C(F)(F)F)C(F)(F)F	2,3,3,5,5,5-Hexafluoro-2,4,4-tris(trifluoromethyl)pentanoic acid	1882109-73-0	OTHER_PFAS	-7.039	-31.5047	0.10474	0.89526	inact.	reliable	0.260327	0.739673	inact.	reliable	PFAAs	PFCAs	Inactive	reliable	-34.3158	-37.5257	-35.9207	Inactive	Inactive	OC(=O)C(C(C(C(F)(F)F)(C(F)(F)F)C(F)(F)F)(F)F)(C(F)(F)F)F	0	2
DTXSID30182964	OCC1(F)C(F)(F)C(F)(F)C(F)(F)C(F)(F)C1(F)F	(Perfluorocyclohexyl)methanol	28788-68-3	OTHER_PFAS	-8.496	-24.6321	0.285918	0.714082	inact.	reliable	0.260327	0.739673	inact.	Unreliable	Fluorotelomer PFAA precursors, cyclic	n:1 FTOHs, cyclic	Inactive	reliable	-20.7199	-51.1541	-35.937	Inactive	Inactive	OCC1(F)C(F)(F)C(F)(F)C(C(C1(F)F)(F)F)(F)F	8	0
DTXSID70188389	[O-][N+](=O)OCCC(F)(F)C(F)(F)C(F)(F)C(F)(F)F	3,3,4,4,5,5,6,6,6-Nonafluorohexyl nitrate	34839-44-6	OTHER_PFAS	-6.944	-31.9335	0.10474	0.89526	inact.	reliable	0.260327	0.739673	inact.	reliable	Other aliphatics	Others	Inactive	reliable	-35.2023	-36.6753	-35.9388	Inactive	Inactive	FC(C(C(C(F)(F)F)(F)F)(F)F)(CCO[N+](=O)[O-])F	7	5
DTXSID20462500	FC(F)(F)C(F)(F)C(F)(F)C(F)(F)C(F)(F)C(F)(F)S(=O)C=C	Hexane, 1-(ethenylsulfinyl)-1,1,2,2,3,3,4,4,5,5,6,6,6-tridecafluoro-	680187-85-3	OTHER_PFAS	-7.606	-28.816	0.10474	0.89526	inact.	reliable	0.260327	0.739673	inact.	reliable	Other aliphatics	Others	Inactive	reliable	-29.0249	-42.8574	-35.9411	Inactive	Inactive	C=C[S+](C(C(C(C(C(C(F)(F)F)(F)F)(F)F)(F)F)(F)F)(F)F)[O-]	3	8
DTXSID00775625	[O-][N+](=O)C1=CC=C(OC(=O)C(F)(F)C(F)(F)C(F)(F)F)C=C1	4-Nitrophenyl heptafluorobutanoate	1799-92-4	OTHER_PFAS	-5.569	-38.3326	0.10474	0.89526	inact.	reliable	0.483945	0.516055	inact.	reliable	Side-chain aromatics	PACF-based substances	Inactive	reliable	-48.0331	-23.9858	-36.0094	Inactive	Inactive	O=C(C(C(C(F)(F)F)(F)F)(F)F)Oc1ccc(cc1)[N+](=O)[O-]	7	4
DTXSID40381269	OCCCC(F)(F)C(F)(F)C(F)(F)C(F)(F)F	3-(Perfluorobutyl)-1-propanol	83310-97-8	OTHER_PFAS	-7.999	-26.8924	0.10474	0.89526	inact.	reliable	0.260327	0.739673	inact.	reliable	Other aliphatics	FTOH	Inactive	reliable	-25.3576	-46.6719	-36.0148	Inactive	Inactive	OCCCC(C(C(C(F)(F)F)(F)F)(F)F)(F)F	3	4
DTXSID10542608	OCCC(F)(F)C(F)(F)C(F)(F)C(F)(F)Cl	6-Chloro-3,3,4,4,5,5,6,6-octafluorohexan-1-ol	131118-30-4	OTHER_PFAS	-8.082	-26.4882	0.10474	0.89526	inact.	reliable	0.260327	0.739673	inact.	reliable	Other aliphatics	Others	Inactive	reliable	-24.5831	-47.4735	-36.0283	Inactive	Inactive	OCCC(C(C(C(Cl)(F)F)(F)F)(F)F)(F)F	3	4
DTXSID30395037	FC(F)(F)COC(OCC(F)(F)F)OCC(F)(F)F	tris(Trifluoroethoxy)methane	58244-27-2	OTHER_PFAS	-6.192	-35.3748	0.10474	0.89526	inact.	reliable	0.413479	0.586521	inact.	reliable	Other aliphatics	Ether based substances	Inactive	reliable	-42.2196	-29.8512	-36.0354	Inactive	Inactive	FC(COC(OCC(F)(F)F)OCC(F)(F)F)(F)F	0	2
DTXSID30379897	OCCC(F)(F)C(F)(F)C(F)(C(F)(F)F)C(F)(F)F	3,3,4,4,5,6,6,6-Octafluoro-5-(trifluoromethyl)hexan-1-ol	89076-11-9	OTHER_PFAS	-8.131	-26.2471	0.10474	0.89526	inact.	reliable	0.260327	0.739673	inact.	reliable	Fluorotelomer PFAA precursors	n:2 FTOHs	Inactive	reliable	-24.1259	-47.9516	-36.0387	Inactive	Inactive	OCCC(C(C(C(F)(F)F)(C(F)(F)F)F)(F)F)(F)F	3	4
DTXSID60190951	FC(F)C(F)(F)C(F)(F)C(F)(F)C(F)(F)C(F)(F)C(F)(F)C(F)(F)C(F)(F)C(F)(F)F	1-H-Perflurodecane	375-97-3	OTHER_PFAS	-7.374	-29.8082	0.10474	0.89526	inact.	reliable	0.260327	0.739673	inact.	reliable	Other aliphatics	Polyfluoralkanes	Inactive	reliable	-31.1898	-40.8898	-36.0398	Inactive	Inactive	FC(C(C(C(C(C(C(C(C(C(F)(F)F)(F)F)(F)F)(F)F)(F)F)(F)F)(F)F)(F)F)(F)F)F	3	0
DTXSID40600245	OCCOCC(F)(F)C(F)(F)C(F)(F)C(F)F	2-[(2,2,3,3,4,4,5,5-Octafluoropentyl)oxy]ethan-1-ol	50997-69-8	OTHER_PFAS	-7.73	-28.1265	0.10474	0.89526	inact.	reliable	0.260327	0.739673	inact.	reliable	Other aliphatics	Ether based substances	Inactive	reliable	-27.8678	-44.2247	-36.0462	Inactive	Inactive	OCCOCC(C(C(C(F)F)(F)F)(F)F)(F)F	3	0
DTXSID00895175	OCCCCC(F)(F)C(F)(F)C(F)(F)F	5,5,6,6,7,7,7-Heptafluoroheptan-1-ol	883543-64-4	OTHER_PFAS	-7.757	-27.9612	0.10474	0.89526	inact.	reliable	0.260327	0.739673	inact.	reliable	Other aliphatics	FTOH	Inactive	reliable	-27.6158	-44.5525	-36.0842	Inactive	Inactive	OCCCCC(C(C(F)(F)F)(F)F)(F)F	3	4
DTXSID10204138	FC(F)(F)C(F)(F)C(F)(F)C(F)(F)C(F)(F)C(F)(F)S(Cl)(=O)=O	1,1,2,2,3,3,4,4,5,5,6,6,6-Tridecafluorohexane-1-sulphonyl chloride	55591-23-6	OTHER_PFAS	-7.364	-29.4347	0.10474	0.89526	inact.	reliable	0.260327	0.739673	inact.	reliable	Other aliphatics	PASF-based substances	Inactive	reliable	-31.2831	-41.6305	-36.4568	Inactive	Inactive	FC(C(C(C(C(C(S(=O)(=O)Cl)(F)F)(F)F)(F)F)(F)F)(F)F)(F)F	3	8
DTXSID9059830	FC(F)(F)C(F)(F)C(F)(F)C(F)(F)C(F)(F)C(F)(F)C(F)(F)S(F)(=O)=O	Perfluoroheptanesulphonyl fluoride	335-71-7	COMMERICIAL_IMPORTANT	-7.183	-30.296	0.10474	0.89526	inact.	reliable	0.260327	0.739673	inact.	reliable	Perfluoro PFAA precursors	PASFs	Inactive	reliable	-32.9721	-39.9225	-36.4473	Inactive	Inactive	FC(C(C(C(C(C(S(=O)(=O)F)(F)F)(F)F)(F)F)(F)F)(F)F)(C(F)(F)F)F	3	8
DTXSID00896586	OC(=O)C(F)(C(F)(F)C(F)(F)C(F)(F)F)C(F)(C(F)(F)F)C(F)(F)F	2,3,3,4,4,5,5,5-Octafluoro-2-(1,1,1,2,3,3,3-heptafluoropropan-2-yl)pentanoic acid	1882109-76-3	OTHER_PFAS	-6.937	-31.4928	0.10474	0.89526	inact.	reliable	0.335572	0.664428	inact.	reliable	PFAAs	PFCAs	Inactive	reliable	-35.2676	-37.5493	-36.4084	Inactive	Inactive	OC(=O)C(C(C(C(F)(F)F)(F)F)(F)F)(C(C(F)(F)F)(C(F)(F)F)F)F	3	4
DTXSID90565678	FC(F)C(F)(F)C(F)(F)C(F)(F)C(F)(F)C(F)(F)C(=O)C(F)(F)F	1,1,1,3,3,4,4,5,5,6,6,7,7,8,8-Pentadecafluorooctan-2-one	63703-12-8	OTHER_PFAS	-7.086	-30.8046	0.10474	0.89526	inact.	reliable	0.260327	0.739673	inact.	reliable	Perfluoro PFAA precursors	PFALs	Inactive	reliable	-33.8772	-38.914	-36.3956	Inactive	Inactive	O=C(C(C(C(C(C(C(F)F)(F)F)(F)F)(F)F)(F)F)(F)F)C(F)(F)F	3	0
DTXSID50418999	CC\C(=C\C(F)(F)C(F)(F)C(F)(F)F)[N+]([O-])=O	NSC108520	1422-67-9	OTHER_PFAS	-7.491	-28.9268	0.10474	0.89526	inact.	reliable	0.260327	0.739673	inact.	reliable	Other aliphatics	Others	Inactive	reliable	-30.098	-42.6377	-36.3678	Inactive	Inactive	CCC(=CC(C(C(F)(F)F)(F)F)(F)F)[N+](=O)[O-]	7	4
DTXSID50880213	COC(=O)C(F)(OC(F)(F)C(F)(F)C(F)(F)F)C(F)(F)F	Methyl perfluoro(2-propoxypropanoate)	13140-34-6	OTHER_PFAS	-6.977	-31.3464	0.10474	0.89526	inact.	reliable	0.260327	0.739673	inact.	reliable	Other aliphatics	Ether and PACF-based substances	Inactive	reliable	-34.8944	-37.8396	-36.367	Inactive	Inactive	COC(=O)C(C(F)(F)F)(OC(C(C(F)(F)F)(F)F)(F)F)F	4	3
DTXSID8062600	OS(=O)(=O)C(F)(F)C(F)(F)C(F)(F)C(F)(F)C(F)(F)F	Perfluoropentanesulfonic acid	2706-91-4	CAL_EPA	-6.602	-33.005	0.10474	0.89526	inact.	reliable	0.373732	0.626268	inact.	reliable	PFAAs	PFSAs	Inactive	reliable	-38.3937	-34.5505	-36.4721	Inactive	Inactive	FC(C(C(C(C(S(=O)(=O)O)(F)F)(F)F)(F)F)(F)F)(F)F	3	8
DTXSID40833516	CC(F)(F)C(F)(F)C(F)(F)C(F)(F)C(F)(F)CCN	3,3,4,4,5,5,6,6,7,7-Decafluorooctan-1-amine	860804-22-4	OTHER_PFAS	-8.93	-22.1783	0.10474	0.89526	inact.	reliable	0.260327	0.739673	inact.	reliable	Other aliphatics	Others	Inactive	reliable	-16.67	-56.0201	-36.345	Inactive	Inactive	NCCC(C(C(C(C(F)(F)C)(F)F)(F)F)(F)F)(F)F	3	9
DTXSID10895525	NC(CC(O)=O)C(F)(F)C(F)(F)C(F)(F)F	3-Amino-4,4,5,5,6,6,6-heptafluorohexanoic acid	150618-42-1	OTHER_PFAS	-8.113	-26.152	0.10474	0.89526	inact.	reliable	0.260327	0.739673	inact.	reliable	Other aliphatics	Others	Inactive	reliable	-24.2938	-48.1401	-36.217	Inactive	Inactive	NC(C(C(C(F)(F)F)(F)F)(F)F)CC(=O)O	7	4
DTXSID40766557	COC(=O)C(Cl)C(F)(F)C(F)(F)C(F)(F)C(F)(F)F	Methyl 2-chloro-3,3,4,4,5,5,6,6,6-nonafluorohexanoate	116356-70-8	OTHER_PFAS	-7.347	-29.7679	0.10474	0.89526	inact.	reliable	0.509014	0.490986	inact.	reliable	Other aliphatics	Ether based substances	Inactive	reliable	-31.4417	-40.9698	-36.2057	Inactive	Inactive	COC(=O)C(C(C(C(C(F)(F)F)(F)F)(F)F)(F)F)Cl	7	4
DTXSID10515852	OS(=O)C(F)(F)C(F)(F)C(F)(F)C(F)(F)S(O)=O	Octafluorobutane-1,4-disulfinic acid	115416-68-7	OTHER_PFAS	-5.957	-36.3541	0.10474	0.89526	inact.	reliable	0.260327	0.739673	inact.	reliable	Other aliphatics	PFAAs-based substances	Inactive	reliable	-44.4125	-27.9092	-36.1608	Inactive	Inactive	FC(C(S(=O)O)(F)F)(C(C(S(=O)O)(F)F)(F)F)F	3	4
DTXSID80597206	CC(O)C(F)(F)C(F)(F)C(F)(F)C(F)(F)C(F)(F)F	1H,1H,1H,2H-Perfluoro-2-heptanol	914637-05-1	OTHER_PFAS	-7.925	-27.1039	0.10474	0.89526	inact.	reliable	0.260327	0.739673	inact.	reliable	Other aliphatics	Others	Inactive	reliable	-26.0481	-46.2525	-36.1503	Inactive	Inactive	CC(C(C(C(C(C(F)(F)F)(F)F)(F)F)(F)F)(F)F)O	3	8
DTXSID80895471	CC(=O)C(F)(F)C(F)(F)C(F)(F)C(F)(F)C(F)(F)C(F)(F)F	3,3,4,4,5,5,6,6,7,7,8,8,8-Tridecafluorooctan-2-one	80793-21-1	OTHER_PFAS	-7.35	-29.8169	0.10474	0.89526	inact.	reliable	0.260327	0.739673	inact.	reliable	Other aliphatics	Others	Inactive	reliable	-31.4137	-40.8726	-36.1432	Inactive	Inactive	CC(=O)C(C(C(C(C(C(F)(F)F)(F)F)(F)F)(F)F)(F)F)(F)F	3	8
DTXSID80187141	FC(F)(F)C(F)(F)C(F)(F)C(F)(F)C(F)(F)C(F)(F)Br	Perfluorohexylbromide	335-56-8	OTHER_PFAS	-7.569	-28.7963	0.10474	0.89526	inact.	reliable	0.260327	0.739673	inact.	reliable	Other aliphatics	Others	Inactive	reliable	-29.3701	-42.8965	-36.1333	Inactive	Inactive	FC(C(C(C(C(Br)(F)F)(F)F)(F)F)(F)F)(C(F)(F)F)F	3	8
DTXSID50731059	FC(F)(F)C(F)(F)C(F)(F)COC(=O)C(Cl)=C	2,2,3,3,4,4,4-Heptafluorobutyl 2-chloroprop-2-enoate	74359-14-1	OTHER_PFAS	-7.281	-29.9543	0.10474	0.89526	inact.	reliable	0.329426	0.670574	inact.	reliable	Other aliphatics	Ether based substances	Inactive	reliable	-32.0576	-40.6001	-36.3289	Inactive	Inactive	O=C(C(=C)Cl)OCC(C(C(F)(F)F)(F)F)(F)F	7	4
DTXSID3059973	FC(F)(F)C(F)(F)C(F)(F)C(F)(F)C(F)(F)C(F)(F)S(F)(=O)=O	Perfluorohexanesulphonyl fluoride	423-50-7	OTHER_PFAS	-7.211	-29.4532	0.10474	0.89526	inact.	reliable	0.260327	0.739673	inact.	reliable	Perfluoro PFAA precursors	PASFs	Inactive	reliable	-32.7108	-41.5938	-37.1523	Inactive	Inactive	FC(C(C(C(C(C(S(=O)(=O)F)(F)F)(F)F)(F)F)(F)F)(F)F)(F)F	3	8
DTXSID80188996	FC(F)(F)C(F)(F)C(F)(F)C(F)(F)C(F)(F)C(F)(F)Cl	Perfluorohexylchloride	355-41-9	OTHER_PFAS	-7.617	-27.5265	0.10474	0.89526	inact.	reliable	0.260327	0.739673	inact.	reliable	Other aliphatics	Others	Inactive	reliable	-28.9222	-45.4145	-37.1684	Inactive	Inactive	FC(C(C(C(C(Cl)(F)F)(F)F)(F)F)(F)F)(C(F)(F)F)F	3	8
DTXSID70190947	FC(F)(F)C(Cl)(Cl)C(Cl)(Cl)C(F)(F)F	Hexafluoro-2,2,3,3-tetrachlorobutane	375-34-8	OTHER_PFAS	-8.002	-25.7059	0.10474	0.89526	inact.	reliable	0.260327	0.739673	inact.	reliable	Other aliphatics	Others	Inactive	reliable	-25.3296	-49.0248	-37.1772	Inactive	Inactive	ClC(C(C(F)(F)F)(Cl)Cl)(C(F)(F)F)Cl	3	4
DTXSID30880115	FC(F)(F)C(F)(F)C(F)(F)C(F)(F)C(F)(I)C(F)(F)F	1,1,1,2,2,3,3,4,4,5,6,6,6-Tridecafluoro-5-iodohexane	355-44-2	OTHER_PFAS	-7.383	-27.9072	0.10474	0.89526	inact.	reliable	0.260327	0.739673	inact.	reliable	Perfluoro PFAA precursors	PFAIs	Inactive	reliable	-31.1058	-44.6596	-37.8827	Inactive	Inactive	FC(C(C(C(C(C(F)(F)F)(I)F)(F)F)(F)F)(F)F)(F)F	3	8
DTXSID3065586	CC(=C)C(=O)OCC(F)(F)C(F)(F)C(F)(F)F	2,2,3,3,4,4,4-Heptafluorobutyl methacrylate	13695-31-3	COMMERICIAL_IMPORTANT	-6.942	-29.9471	0.10474	0.89526	inact.	reliable	0.260327	0.739673	inact.	reliable	Other aliphatics	Ether based substances	Inactive	reliable	-35.221	-40.6144	-37.9177	Inactive	Inactive	O=C(C(=C)C)OCC(C(C(F)(F)F)(F)F)(F)F	7	4
[truncated: 3,434 more rows]
