# Supplementary material for: Prediction of the Interactions of a Large Number of Per- and Poly-Fluoroalkyl Substances with Ten Nuclear Receptors
Source: Environ Sci Technol. 2024 Feb 29;58(10):4487–99. doi: 10.1021/acs.est.3c05974 (PMC10938639; doi:10.1021/acs.est.3c05974)
Supplement: Supplementary file 2 — es3c05974_si_002.zip [file es3c05974_si_002.zip › es3c05974_si_002/PFAS_NR_SI/GR_with_classification1_withSOM_with_TANIMOTOSCORE.xlsx]

## Sheet: Sheet1
NAMES	ORIGINAL_SMILES	PREFERRED_NAME	CASRN	IMPORTANCE	docking score (kcal/mol)	MMGBSA (kcal/mol)	Active_AGO	Inactive_AGO	Actvity_AGO	AD_AGO	Active_ANT	Inactive_ANT	Actvity_ANT	AD_ANT	Primary_Class	Secondary Class	Activity-NR-Toxpred	AD_NR-Toxpred	% change in docking score	% change in ΔG_bind	Average %change	Strength	Classification	can_smiles	morgan_X	morgan_Y
DTXSID90243368	C[C@]12CC[C@H]3[C@H]([C@@H]1CC[C@@H]2O)[C@H](CCCCCCCCCS(=O)(=O)CCCC(F)(F)C(F)(F)F)Cc1c3ccc(O)c1	Fulvestrant sulfone	98008-06-1	OTHER_PFAS	-11.638	-94.0924	0.274719	0.725281	inact.	reliable	0.964905	0.0350945	act.	reliable	Side-chain aromatics	PASF-based substances	Antagonist	reliable	-15.7433	31.9347	8.09571	Strong	Antagonist	Oc1ccc2c(c1)CC(C1C2CCC2(C1CCC2O)C)CCCCCCCCCS(=O)(=O)CCCC(C(F)(F)F)(F)F	5	5
DTXSID50462159	C[C@]12CC[C@H]3[C@H]([C@@H]1CC[C@@H]2O)[C@H](CCCCCCCCCSCCCC(F)(F)C(F)(F)F)Cc1c3ccc(O)c1	S-Deoxo fulvestrant	153004-31-0	OTHER_PFAS	-12.236	-87.2601	0.359888	0.640112	inact.	reliable	0.964905	0.0350945	act.	reliable	Side-chain aromatics	Others	Antagonist	reliable	-11.4139	22.3545	5.47034	Strong	Antagonist	Oc1ccc2c(c1)CC(C1C2CCC2(C1CCC2O)C)CCCCCCCCCSCCCC(C(F)(F)F)(F)F	5	5
DTXSID20897499	[H]C(C)(CCCC(F)(C(F)(F)F)C(F)(F)F)[C@@]1([H])CC[C@@]2([H])[C@]3([H])C[C@]4([H])O[C@@]44C[C@@]([H])(O)CC[C@]4(C)[C@@]3([H])CC[C@]12C	(3Î²,5Î±,6Î±)-5,6-Epoxy-25,26,26,26,27,27,27-heptafluorocholestan-3-ol	240129-21-9	OTHER_PFAS	-11.034	-75.0976	0.134659	0.865341	inact.	reliable	0.963303	0.0366966	act.	reliable	Steriod-Backbone	Steriod-Backbone	Antagonist	reliable	-20.1161	5.3005	-7.4078	Moderate	Antagonist	OC1CCC2(C3(C1)OC3CC1C2CCC2(C1CCC2C(CCCC(C(F)(F)F)(C(F)(F)F)F)C)C)C	7	2
DTXSID30896453	CC1=CC(=CC(C)=C1NC(=O)C1=CC=CC(NC(=O)C2=CC=C(F)C=C2Cl)=C1)C(F)(C(F)(F)F)C(F)(F)F	2-Chloro-4-fluoro-N-(3-{[4-(1,1,1,2,3,3,3-heptafluoropropan-2-yl)-2,6-dimethylphenyl]carbamoyl}phenyl)benzamide	862130-87-8	OTHER_PFAS	-11.152	-69.7773	0.125477	0.874523	inact.	reliable	0.774654	0.225346	act.	reliable	Side-chain aromatics	Others	Antagonist	reliable	-19.2618	-2.15953	-10.7107	Weak	Antagonist	Fc1ccc(c(c1)Cl)C(=O)Nc1cccc(c1)C(=O)Nc1c(C)cc(cc1C)C(C(F)(F)F)(C(F)(F)F)F	1	5
DTXSID60897498	[H]C(C)(CCCC(F)(C(F)(F)F)C(F)(F)F)[C@@]1([H])CC[C@@]2([H])[C@]3([H])C(=O)C=C4C[C@@]([H])(O)CC[C@]4(C)[C@@]3([H])CC[C@]12C	(3Î²)-25,26,26,26,27,27,27-Heptafluoro-3-hydroxycholest-5-en-7-one	215094-37-4	OTHER_PFAS	-10.863	-72.6911	0.274719	0.725281	inact.	reliable	0.766469	0.233531	act.	reliable	Steriod-Backbone	Steriod-Backbone	Antagonist	reliable	-21.3541	1.92615	-9.71397	Moderate	Antagonist	OC1CCC2(C(=CC(=O)C3C2CCC2(C3CCC2C(CCCC(C(F)(F)F)(C(F)(F)F)F)C)C)C1)C	7	2
DTXSID40897496	[H]C(C)(CCCC(F)(C(F)(F)F)C(F)(F)F)[C@@]1([H])CC[C@@]2([H])[C@]3([H])[C@]([H])(O)C=C4C[C@@]([H])(O)CC[C@]4(C)[C@@]3([H])CC[C@]12C	(3Î²,7Î±)-25,26,26,26,27,27,27-Heptafluorocholest-5-ene-3,7-diol	240129-40-2	OTHER_PFAS	-11.791	-72.4888	0.274719	0.725281	inact.	reliable	0.901419	0.0985809	act.	reliable	Steriod-Backbone	Steriod-Backbone	Antagonist	reliable	-14.6356	1.64249	-6.49654	Moderate	Antagonist	OC1CCC2(C(=CC(C3C2CCC2(C3CCC2C(CCCC(C(F)(F)F)(C(F)(F)F)F)C)C)O)C1)C	7	2
DTXSID80844585	CCCCCCCCC1=CSC(=C1)C1=C(CCCCCC(F)(F)C(F)(F)C(F)(F)C(F)(F)F)C=CS1	3-(6,6,7,7,8,8,9,9,9-Nonafluorononyl)-4'-octyl-2,2'-bithiophene	919079-95-1	OTHER_PFAS	-12.292	-82.4155	0.450989	0.549011	inact.	reliable	0.774654	0.225346	act.	reliable	Side-chain aromatics	Others	Antagonist	reliable	-11.0084	15.5615	2.27655	Strong	Antagonist	CCCCCCCCc1csc(c1)c1sccc1CCCCCC(C(C(C(F)(F)F)(F)F)(F)F)(F)F	1	8
DTXSID20844584	CCCCCCCCCCCCC1=CSC(=C1)C1=C(CCCCCC(F)(F)C(F)(F)C(F)(F)C(F)(F)F)C=CS1	4'-Dodecyl-3-(6,6,7,7,8,8,9,9,9-nonafluorononyl)-2,2'-bithiophene	919079-96-2	OTHER_PFAS	-11.642	-87.6217	0.450989	0.549011	inact.	reliable	0.774654	0.225346	act.	reliable	Side-chain aromatics	Others	Antagonist	reliable	-15.7143	22.8616	3.57364	Strong	Antagonist	CCCCCCCCCCCCc1csc(c1)c1sccc1CCCCCC(C(C(C(F)(F)F)(F)F)(F)F)(F)F	1	8
DTXSID60896461	CC1=CC(=CC(C)=C1NC(=O)C1=C(F)C(NC(=O)C2=CC=C(Cl)C=C2F)=CC=C1)C(F)(C(F)(F)F)C(F)(F)F	3-(4-Chloro-2-fluorobenzamido)-2-fluoro-N-[4-(1,1,1,2,3,3,3-heptafluoropropan-2-yl)-2,6-dimethylphenyl]benzamide	862133-16-2	OTHER_PFAS	-11.665	-68.2777	0.125477	0.874523	inact.	reliable	0.706372	0.293628	act.	reliable	Side-chain aromatics	Others	Antagonist	reliable	-15.5478	-4.26224	-9.90501	Moderate	Antagonist	Clc1ccc(c(c1)F)C(=O)Nc1cccc(c1F)C(=O)Nc1c(C)cc(cc1C)C(C(F)(F)F)(C(F)(F)F)F	1	5
DTXSID8059922	CCN(CCOC(=O)C(C)=C)S(=O)(=O)C(F)(F)C(F)(F)C(F)(F)C(F)(F)C(F)(F)C(F)(F)C(F)(F)C(F)(F)F	2-(N-Ethylperfluorooctanesulfonamido)ethyl methacrylate	376-14-7	COMMERICIAL_IMPORTANT	-9.055	-67.6828	0.0556654	0.944335	inact.	reliable	0.139776	0.860224	inact.	reliable	FASA based PFAA precursors	N-Alkyl FASMACs	Inactive	reliable	-34.4436	-5.0964	-19.77	Inactive	Inactive	CCN(S(=O)(=O)C(C(C(C(C(C(C(C(F)(F)F)(F)F)(F)F)(F)F)(F)F)(F)F)(F)F)(F)F)CCOC(=O)C(=C)C	0	7
DTXSID8059920	OS(=O)(=O)C(F)(F)C(F)(F)C(F)(F)C(F)(F)C(F)(F)C(F)(F)C(F)(F)F	Perfluoroheptanesulfonic acid	375-92-8	CAL_EPA	-6.234	-36.4971	0.0556654	0.944335	inact.	reliable	0.139776	0.860224	inact.	reliable	PFAAs	PFSAs	Inactive	reliable	-54.8671	-48.8244	-51.8458	Inactive	Inactive	FC(C(C(C(C(C(S(=O)(=O)O)(F)F)(F)F)(F)F)(F)F)(F)F)(C(F)(F)F)F	3	8
DTXSID80598677	OC1=CC=C(C=C1)C(F)(F)C(F)(F)C(F)(F)C(F)(F)F	4-(Nonafluorobutyl)phenol	123068-23-5	OTHER_PFAS	-9.176	-33.2325	0.0556654	0.944335	inact.	reliable	0.863686	0.136314	act.	reliable	Side-chain aromatics	Others	Inactive	reliable	-33.5676	-53.402	-43.4848	Inactive	Inactive	FC(C(C(C(F)(F)F)(F)F)(F)F)(c1ccc(cc1)O)F	1	6
DTXSID80597206	CC(O)C(F)(F)C(F)(F)C(F)(F)C(F)(F)C(F)(F)F	1H,1H,1H,2H-Perfluoro-2-heptanol	914637-05-1	OTHER_PFAS	-7.269	-24.9063	0.0556654	0.944335	inact.	reliable	0.139776	0.860224	inact.	reliable	Other aliphatics	Others	Inactive	reliable	-47.3739	-65.0768	-56.2254	Inactive	Inactive	CC(C(C(C(C(C(F)(F)F)(F)F)(F)F)(F)F)(F)F)O	3	8
DTXSID80590878	FC(F)(F)C(F)(F)C(F)(F)C(F)(F)C(F)(F)C=O	2,2,3,3,4,4,5,5,6,6,6-Undecafluorohexanal	754-79-0	OTHER_PFAS	-7.353	-20.7376	0.0556654	0.944335	inact.	reliable	0.139776	0.860224	inact.	reliable	Perfluoro PFAA precursors	PFALs	Inactive	reliable	-46.7658	-70.9221	-58.8439	Inactive	Inactive	O=CC(C(C(C(C(F)(F)F)(F)F)(F)F)(F)F)(F)F	3	8
DTXSID80585047	OCC1=CC=C(OCCCC(F)(F)C(F)(F)C(F)(F)C(F)(F)C(F)(F)C(F)(F)C(F)(F)C(F)(F)F)C=C1	{4-[(4,4,5,5,6,6,7,7,8,8,9,9,10,10,11,11,11-Heptadecafluoroundecyl)oxy]phenyl}methanol	892155-69-0	OTHER_PFAS	-10.682	-60.7789	0.0556654	0.944335	inact.	reliable	0.139776	0.860224	inact.	reliable	Side-chain aromatics	Others	Inactive	reliable	-22.6645	-14.7769	-18.7207	Inactive	Inactive	OCc1ccc(cc1)OCCCC(C(C(C(C(C(C(C(F)(F)F)(F)F)(F)F)(F)F)(F)F)(F)F)(F)F)(F)F	3	9
DTXSID80584838	OC(c1ccccc1)(c1ccccc1)c1ccc(CCC(F)(F)C(F)(F)C(F)(F)C(F)(F)C(F)(F)C(F)(F)C(F)(F)C(F)(F)F)cc1	[4-(3,3,4,4,5,5,6,6,7,7,8,8,9,9,10,10,10-Heptadecafluorodecyl)phenyl](diphenyl)methanol	649561-66-0	OTHER_PFAS	-11.34	-70.1443	0.0556654	0.944335	inact.	reliable	0.139776	0.860224	inact.	reliable	Side-chain aromatics	Others	Inactive	reliable	-17.9007	-1.64493	-9.77282	Inactive	Inactive	FC(C(C(C(C(C(C(C(F)(F)F)(F)F)(F)F)(F)F)(F)F)(F)F)(F)F)(CCc1ccc(cc1)C(c1ccccc1)(c1ccccc1)O)F	9	9
DTXSID8059924	COC(=O)C(F)(F)C(F)(F)C(F)(F)C(F)(F)C(F)(F)C(F)(F)C(F)(F)F	Methyl perfluorooctanoate	376-27-2	COMMERICIAL_IMPORTANT	-7.261	-32.5446	0.0556654	0.944335	inact.	reliable	0.139776	0.860224	inact.	reliable	Other aliphatics	PACF-based substances	Inactive	reliable	-47.4318	-54.3665	-50.8992	Inactive	Inactive	COC(=O)C(C(C(C(C(C(C(F)(F)F)(F)F)(F)F)(F)F)(F)F)(F)F)(F)F	3	8
DTXSID80581226	FC(F)(F)C(F)(F)C(F)(F)C(F)(F)S(=O)(=O)OC1=CC2=C(C=C1)N=CC=C2	Quinolin-6-yl nonafluorobutane-1-sulfonate	920491-93-6	OTHER_PFAS	-9.24	-44.8136	0.0556654	0.944335	inact.	reliable	0.139776	0.860224	inact.	reliable	Side-chain aromatics	PASF-based substances	Inactive	reliable	-33.1043	-37.1632	-35.1337	Inactive	Inactive	O=S(=O)(C(C(C(C(F)(F)F)(F)F)(F)F)(F)F)Oc1ccc2c(c1)cccn2	9	0
DTXSID80579921	OC(=O)C(F)C(F)(F)C(F)(F)C(F)F	2,3,3,4,4,5,5-Heptafluoropentanoic acid	143467-04-3	OTHER_PFAS	-6.358	-22.7523	0.0556654	0.944335	inact.	reliable	0.139776	0.860224	inact.	reliable	Other aliphatics	PACF-based substances	Inactive	reliable	-53.9694	-68.0971	-61.0333	Inactive	Inactive	OC(=O)C(C(C(C(F)F)(F)F)(F)F)F	3	0
DTXSID80577063	CC1=C(C)C=C(C=C1)C1(C2=CC(C)=C(C)C=C2)C(F)(F)C(F)(F)C(F)(F)C1(F)F	1,1'-(2,2,3,3,4,4,5,5-Octafluorocyclopentane-1,1-diyl)bis(3,4-dimethylbenzene)	136525-94-5	OTHER_PFAS	-9.844	-51.642	0.0556654	0.944335	inact.	reliable	0.139776	0.860224	inact.	reliable	Side-chain aromatics	Others	Inactive	reliable	-28.7315	-27.5885	-28.16	Inactive	Inactive	Cc1ccc(cc1C)C1(c2ccc(c(c2)C)C)C(F)(F)C(C(C1(F)F)(F)F)(F)F	8	0
DTXSID80575049	OC(=O)C1=CC(=CC=C1)S(=O)(=O)C(F)(F)C(F)(F)C(F)(F)F	3-(1,1,2,2,3,3,3-Heptafluoropropane-1-sulfonyl)benzoic acid	88489-79-6	OTHER_PFAS	-9.683	-40.1861	0.123468	0.876532	inact.	reliable	0.139776	0.860224	inact.	reliable	Side-chain aromatics	PASF-based substances	Inactive	reliable	-29.8971	-43.6518	-36.7744	Inactive	Inactive	OC(=O)c1cccc(c1)S(=O)(=O)C(C(C(F)(F)F)(F)F)(F)F	0	5
DTXSID8058796	OCC(F)(F)C(F)F	2,2,3,3-Tetrafluoro-1-propanol	76-37-9	OTHER_PFAS	-4.947	-14.7779	0.0556654	0.944335	inact.	reliable	0.139776	0.860224	inact.	reliable	Other aliphatics	Others	Inactive	reliable	-64.1847	-79.2787	-71.7317	Inactive	Inactive	OCC(C(F)F)(F)F	0	2
DTXSID80583740	F[P-](F)(F)(F)(F)F.C[N+]1=CN(CCC(F)(F)C(F)(F)C(F)(F)C(F)(F)C(F)(F)C(F)(F)F)C=C1	3-Methyl-1-((perfluorohexyl)ethyl)-1H-imidazol-3-ium hexafluorophosphate	313475-50-2	OTHER_PFAS	-6.782	-38.393	0.0556654	0.944335	inact.	reliable	0.139776	0.860224	inact.	reliable	Side-chain aromatics	Others	Inactive	reliable	-50.8997	-46.166	-48.5329	Inactive	Inactive	C[n+]1ccn(c1)CCC(C(C(C(C(C(F)(F)F)(F)F)(F)F)(F)F)(F)F)(F)F	3	9
DTXSID80458207	FC(F)(F)C(F)(F)C(F)(F)C(F)(F)C(F)(F)C(F)(F)C(F)(F)C1=NC(=NO1)C1=CC=CC=C1	1,2,4-Oxadiazole, 5-(pentadecafluoroheptyl)-3-phenyl-	21733-14-2	OTHER_PFAS	-8.965	-50.6133	0.0556654	0.944335	inact.	Unreliable	0.139776	0.860224	inact.	reliable	Side-chain aromatics	Others	Inactive	reliable	-35.0952	-29.0309	-32.0631	Inactive	Inactive	FC(C(C(C(C(C(C(F)(F)F)(F)F)(F)F)(F)F)(F)F)(F)F)(c1onc(n1)c1ccccc1)F	1	6
DTXSID8059928	OC(=O)C(F)(F)C(F)(F)C(O)=O	Tetrafluorosuccinic acid	377-38-8	COMMERICIAL_IMPORTANT	-5.234	-21.6147	0.0556654	0.944335	inact.	reliable	0.139776	0.860224	inact.	reliable	Other aliphatics	PACF-based substances	Inactive	reliable	-62.1069	-69.6923	-65.8996	Inactive	Inactive	OC(=O)C(C(C(=O)O)(F)F)(F)F	0	2
DTXSID8059970	OC(=O)C(F)(F)C(F)(F)F	Perfluoropropanoic acid	422-64-0	COMMERICIAL_IMPORTANT	-5.369	-16.9302	0.0556654	0.944335	inact.	reliable	0.139776	0.860224	inact.	reliable	PFAAs	PFCAs	Inactive	reliable	-61.1295	-76.2608	-68.6952	Inactive	Inactive	OC(=O)C(C(F)(F)F)(F)F	0	2
DTXSID8059972	FC(F)(F)C(F)(F)C(F)(F)Cl	CFC-217ca	422-86-6	OTHER_PFAS	-5.317	-17.9753	0.0556654	0.944335	inact.	reliable	0.139776	0.860224	inact.	reliable	Other aliphatics	Others	Inactive	reliable	-61.506	-74.7954	-68.1507	Inactive	Inactive	FC(C(Cl)(F)F)(C(F)(F)F)F	3	4
DTXSID8059974	FC(F)(F)C(F)(F)C(F)(F)C(F)(F)C(F)(F)C(F)(F)C(F)(F)C(F)(F)C(F)(F)C(F)(F)I	Perfluorodecyl iodide	423-62-1	COMMERICIAL_IMPORTANT	-7.894	-39.1944	0.0556654	0.944335	inact.	reliable	0.139776	0.860224	inact.	reliable	Perfluoro PFAA precursors	PFAIs	Inactive	reliable	-42.8491	-45.0423	-43.9457	Inactive	Inactive	FC(C(C(C(C(C(C(C(C(I)(F)F)(F)F)(F)F)(F)F)(F)F)(F)F)(F)F)(F)F)(C(F)(F)F)F	3	8
DTXSID8059976	FC(F)(F)C(F)(F)C(F)(F)C(F)(F)C(F)(F)C(F)(F)C(F)(F)C(F)(F)S(=O)(=O)NCC=C	1-Octanesulfonamide, 1,1,2,2,3,3,4,4,5,5,6,6,7,7,8,8,8-heptadecafluoro-N-2-propenyl-	423-86-9	OTHER_PFAS	-7.479	-44.0946	0.0556654	0.944335	inact.	reliable	0.139776	0.860224	inact.	reliable	Other aliphatics	PASF-based substances	Inactive	reliable	-45.8536	-38.1713	-42.0125	Inactive	Inactive	C=CCNS(=O)(=O)C(C(C(C(C(C(C(C(F)(F)F)(F)F)(F)F)(F)F)(F)F)(F)F)(F)F)(F)F	5	0
DTXSID8059978	FC(F)(F)C(F)(F)C(F)(F)COC(=O)C=C	1H,1H-Perfluorobutyl acrylate	424-64-6	OTHER_PFAS	-6.602	-24.8616	0.0556654	0.944335	inact.	reliable	0.139776	0.860224	inact.	reliable	Other aliphatics	Ether based substances	Inactive	reliable	-52.2029	-65.1395	-58.6712	Inactive	Inactive	C=CC(=O)OCC(C(C(F)(F)F)(F)F)(F)F	7	4
DTXSID80617574	FC(F)(F)C(C(F)(F)F)(C(F)(F)F)C(F)(F)C(C(F)(F)F)(C(F)(F)F)C(F)(F)F	1,1,1,3,3,5,5,5-Octafluoro-2,2,4,4-tetrakis(trifluoromethyl)pentane	62375-54-6	OTHER_PFAS	-6.911	-32.4372	0.0556654	0.944335	inact.	reliable	0.139776	0.860224	inact.	reliable	Non-PFAA perfluoroalkyls	PFAs	Inactive	reliable	-49.9658	-54.5171	-52.2415	Inactive	Inactive	FC(C(C(F)(F)F)(C(F)(F)F)C(F)(F)F)(C(C(F)(F)F)(C(F)(F)F)C(F)(F)F)F	3	4
DTXSID80468003	FC(=O)C(F)(F)C(F)(F)C(F)(F)S(F)(=O)=O	2,2,3,3,4,4-Hexafluoro-4-(fluorosulfonyl)butanoyl fluoride	83071-23-2	OTHER_PFAS	-6.045	-17.5378	0.0556654	0.944335	inact.	Unreliable	0.139776	0.860224	inact.	reliable	Other aliphatics	PASF-based substances	Inactive	reliable	-56.2354	-75.4088	-65.8221	Inactive	Inactive	FC(=O)C(C(C(S(=O)(=O)F)(F)F)(F)F)(F)F	0	2
DTXSID80617579	CCC(C=O)C(F)(F)C(F)(F)C(F)(F)C(F)(F)C(F)(F)C(F)(F)F	2-Ethyl-3,3,4,4,5,5,6,6,7,7,8,8,8-tridecafluorooctanal	61314-65-6	OTHER_PFAS	-8.548	-35.3116	0.0556654	0.944335	inact.	reliable	0.139776	0.860224	inact.	reliable	Other aliphatics	Others	Inactive	reliable	-38.1142	-50.4867	-44.3005	Inactive	Inactive	CCC(C(C(C(C(C(C(F)(F)F)(F)F)(F)F)(F)F)(F)F)(F)F)C=O	3	8
DTXSID8061979	CC(=C)C(=O)OCCC(F)(F)C(F)(F)C(F)(F)C(F)(F)F	1H,1H,2H,2H-Perfluorohexyl methacrylate	1799-84-4	OTHER_PFAS	-7.54	-38.6341	0.0556654	0.944335	inact.	reliable	0.139776	0.860224	inact.	reliable	Fluorotelomer PFAA precursors	n:2 FTMACs	Inactive	reliable	-45.4119	-45.828	-45.62	Inactive	Inactive	O=C(C(=C)C)OCCC(C(C(C(F)(F)F)(F)F)(F)F)(F)F	7	5
DTXSID80620063	CC(=C)C(=O)OCC(F)(F)C(F)(F)C(F)F	2,2,3,3,4,4-Hexafluorobutyl 2-methylprop-2-enoate	45168-50-1	OTHER_PFAS	-6.193	-26.4331	0.0556654	0.944335	inact.	reliable	0.139776	0.860224	inact.	reliable	Other aliphatics	Ether based substances	Inactive	reliable	-55.1639	-62.936	-59.05	Inactive	Inactive	FC(C(C(COC(=O)C(=C)C)(F)F)(F)F)F	3	0
DTXSID80620164	CC(F)(F)C(F)(F)C(F)(F)C(F)(F)C(F)(F)F	1,1,1,2,2,3,3,4,4,5,5-Undecafluorohexane	154275-17-9	OTHER_PFAS	-6.533	-20.906	0.0556654	0.944335	inact.	reliable	0.139776	0.860224	inact.	reliable	Fluorotelomer PFAA precursors	SFAs	Inactive	reliable	-52.7024	-70.686	-61.6942	Inactive	Inactive	CC(C(C(C(C(F)(F)F)(F)F)(F)F)(F)F)(F)F	3	8
DTXSID8062101	CC(=C)C(=O)OCCC(F)(F)C(F)(F)C(F)(F)C(F)(F)C(F)(F)C(F)(F)C(F)(F)C(F)(F)F	8:2 Fluorotelomer methacrylate	1996-88-9	COMMERICIAL_IMPORTANT	-8.046	-52.9076	0.0556654	0.944335	inact.	reliable	0.139776	0.860224	inact.	reliable	Fluorotelomer PFAA precursors	n:2 FTMACs	Inactive	reliable	-41.7486	-25.8139	-33.7813	Inactive	Inactive	O=C(C(=C)C)OCCC(C(C(C(C(C(C(C(F)(F)F)(F)F)(F)F)(F)F)(F)F)(F)F)(F)F)(F)F	7	5
DTXSID80622108	FC(F)=CC(F)(F)C(F)(F)C(F)(F)C(F)(F)C(F)(F)C(F)(F)F	1,1,3,3,4,4,5,5,6,6,7,7,8,8,8-Pentadecafluorooct-1-ene	103712-63-6	OTHER_PFAS	-6.876	-27.5147	0.0556654	0.944335	inact.	reliable	0.139776	0.860224	inact.	reliable	Other aliphatics	Others	Inactive	reliable	-50.2192	-61.4194	-55.8193	Inactive	Inactive	FC(=CC(C(C(C(C(C(F)(F)F)(F)F)(F)F)(F)F)(F)F)(F)F)F	3	8
DTXSID8059926	OC(=O)C(F)(F)C(F)(F)C(F)(F)C(O)=O	Hexafluoroglutaric acid	376-73-8	COMMERICIAL_IMPORTANT	-5.811	-26.7114	0.0556654	0.944335	inact.	reliable	0.139776	0.860224	inact.	reliable	Other aliphatics	PACF-based substances	Inactive	reliable	-57.9295	-62.5458	-60.2377	Inactive	Inactive	OC(=O)C(C(C(C(=O)O)(F)F)(F)F)(F)F	0	2
DTXSID80567121	OCCCC(O)CC(F)(F)C(F)(F)C(F)(F)C(F)(F)C(F)(F)C(F)(F)F	6,6,7,7,8,8,9,9,10,10,11,11,11-Tridecafluoroundecane-1,4-diol	134298-52-5	OTHER_PFAS	-8.826	-36.9754	0.185246	0.814754	inact.	reliable	0.139776	0.860224	inact.	reliable	Other aliphatics	Others	Inactive	reliable	-36.1016	-48.1538	-42.1277	Inactive	Inactive	OCCCC(CC(C(C(C(C(C(F)(F)F)(F)F)(F)F)(F)F)(F)F)(F)F)O	8	7
DTXSID80546557	CCCCCCC(I)CC(F)(F)C(F)(F)C(F)(F)C(F)(F)C(F)(F)C(F)(F)F	1,1,1,2,2,3,3,4,4,5,5,6,6-Tridecafluoro-8-iodotetradecane	109574-84-7	OTHER_PFAS	-8.473	-47.9852	0.0556654	0.944335	inact.	reliable	0.139776	0.860224	inact.	reliable	Other aliphatics	FTI	Inactive	reliable	-38.6572	-32.716	-35.6866	Inactive	Inactive	CCCCCCC(CC(C(C(C(C(C(F)(F)F)(F)F)(F)F)(F)F)(F)F)(F)F)I	3	6
DTXSID80562292	OC(F)(F)C(F)(F)C(F)(F)C(F)(F)F	Perfluorobutanol	3056-01-07	OTHER_PFAS	-6.444	-17.9055	0.0556654	0.944335	inact.	reliable	0.139776	0.860224	inact.	reliable	Non-PFAA perfluoroalkyls	PFACs	Inactive	reliable	-53.3468	-74.8932	-64.12	Inactive	Inactive	OC(C(C(C(F)(F)F)(F)F)(F)F)(F)F	3	4
DTXSID80478889	FC(F)(F)C(F)(F)C(F)(F)C(F)(F)S(=O)(=O)OC1=CN=CC=C1	1-Butanesulfonic acid, 1,1,2,2,3,3,4,4,4-nonafluoro-, 3-pyridinyl ester	32848-20-7	OTHER_PFAS	-7.089	-33.0628	0.0556654	0.944335	inact.	reliable	0.139776	0.860224	inact.	reliable	Side-chain aromatics	PASF-based substances	Inactive	reliable	-48.6771	-53.6399	-51.1585	Inactive	Inactive	O=S(=O)(C(C(C(C(F)(F)F)(F)F)(F)F)(F)F)Oc1cccnc1	9	0
DTXSID80477170	FC(F)(F)C(F)(F)C(F)(F)C(F)(F)C(=O)C1CCC(C(=O)C(F)(F)C(F)(F)C(F)(F)C(F)(F)F)C1=O	Cyclopentanone, 2,5-bis(2,2,3,3,4,4,5,5,5-nonafluoro-1-oxopentyl)-	672956-74-0	OTHER_PFAS	-8.183	-48.0963	0.0556654	0.944335	inact.	reliable	0.139776	0.860224	inact.	reliable	Other aliphatics, cyclic	Others, cyclic	Inactive	reliable	-40.7568	-32.5602	-36.6585	Inactive	Inactive	O=C(C(C(C(C(F)(F)F)(F)F)(F)F)(F)F)C1CCC(C1=O)C(=O)C(C(C(C(F)(F)F)(F)F)(F)F)(F)F	3	4
DTXSID80476365	OC(=O)C1=CC=C(C=C1)C(F)(C(F)(F)F)C(F)(F)F	4-(Heptafluoroisopropyl)benzoic acid	2396-21-6	OTHER_PFAS	-9.791	-33.7268	0.0556654	0.944335	inact.	reliable	0.139776	0.860224	inact.	reliable	Side-chain aromatics	Others	Inactive	reliable	-29.1152	-52.7089	-40.912	Inactive	Inactive	OC(=O)c1ccc(cc1)C(C(F)(F)F)(C(F)(F)F)F	0	9
DTXSID80313488	FC(F)(F)C(F)(F)C(F)(F)C(F)(F)S(=O)(=O)C#CC1=CC=CC=C1	[(1,1,2,2,3,3,4,4,4-Nonafluorobutane-1-sulfonyl)ethynyl]benzene	63369-94-8	OTHER_PFAS	-8.689	-41.0233	0.0556654	0.944335	inact.	Unreliable	0.139776	0.860224	inact.	reliable	Side-chain aromatics	PASF-based substances	Inactive	reliable	-37.0934	-42.4779	-39.7856	Inactive	Inactive	FC(C(C(C(F)(F)F)(F)F)(F)F)(S(=O)(=O)C#Cc1ccccc1)F	9	0
DTXSID8047553	OC(=O)C(F)(F)C(F)(F)C(F)(F)C(F)(F)C(F)(F)C(F)(F)C(F)(F)C(F)(F)C(F)(F)C(F)(F)F	Perfluoroundecanoic acid	2058-94-8	CAL_EPA	-9.031	-41.8156	0.0556654	0.944335	inact.	reliable	0.139776	0.860224	inact.	reliable	PFAAs	PFCAs	Inactive	reliable	-34.6174	-41.3669	-37.9922	Inactive	Inactive	OC(=O)C(C(C(C(C(C(C(C(C(C(F)(F)F)(F)F)(F)F)(F)F)(F)F)(F)F)(F)F)(F)F)(F)F)(F)F	3	8
DTXSID80468260	FC(F)(F)C(F)(F)C(F)(F)C(F)(F)C(F)(F)C(F)(F)CC[C@H]1OC(=O)N[C@H]1CC1=CC=CC=C1	CTK5F5734	857637-92-4	OTHER_PFAS	-9.188	-63.0735	0.0556654	0.944335	inact.	reliable	0.188437	0.811563	inact.	reliable	Side-chain aromatics	Others	Inactive	reliable	-33.4808	-11.5595	-22.5201	Inactive	Inactive	O=C1NC(C(O1)CCC(C(C(C(C(C(F)(F)F)(F)F)(F)F)(F)F)(F)F)(F)F)Cc1ccccc1	0	5
DTXSID80501348	FC1(F)C(=C(C1(F)F)C1(F)C(F)(F)C(F)(F)C1(F)F)C1(F)C(F)(F)C(F)(F)C1(F)F	1~1~,1~2~,1~2~,1~3~,1~3~,1~4~,1~4~,2~3~,2~3~,2~4~,2~4~,3~1~,3~2~,3~2~,3~3~,3~3~,3~4~,3~4~-Octadecafluoro[1~1~,2~1~:2~2~,3~1~-tercyclobutan]-2~1~-ene	55847-13-7	OTHER_PFAS	-8.212	-28.2697	0.0556654	0.944335	inact.	reliable	0.139776	0.860224	inact.	reliable	Non-PFAA perfluoroalkyls, cyclic	PFAenes, cyclic	Inactive	reliable	-40.5468	-60.3607	-50.4538	Inactive	Inactive	FC1(F)C(=C(C1(F)F)C1(F)C(F)(F)C(C1(F)F)(F)F)C1(F)C(F)(F)C(C1(F)F)(F)F	8	0
DTXSID8046614	FCOC(C(F)(F)F)C(F)(F)F	Sevoflurane	28523-86-6	OTHER_PFAS	-5.493	-19.2428	0.0556654	0.944335	inact.	reliable	0.139776	0.860224	inact.	reliable	Other aliphatics	Ether based substances	Inactive	reliable	-60.2318	-73.0181	-66.6249	Inactive	Inactive	FCOC(C(F)(F)F)C(F)(F)F	0	2
DTXSID80464207	FC(F)(F)C(F)(F)C(=O)OC(F)(F)C(F)(F)C(F)(F)F	Heptafluoropropyl pentafluoropropanoate	296758-60-6	OTHER_PFAS	-6.11	-23.285	0.0556654	0.944335	inact.	reliable	0.139776	0.860224	inact.	reliable	Other aliphatics	PACF-based substances	Inactive	reliable	-55.7648	-67.3502	-61.5575	Inactive	Inactive	O=C(C(C(F)(F)F)(F)F)OC(C(C(F)(F)F)(F)F)(F)F	0	2
DTXSID80462864	CCCCCCC(I)CC(F)(F)C(F)(F)C(F)(F)C(F)(F)F	Dodecane, 1,1,1,2,2,3,3,4,4-nonafluoro-6-iodo-	109603-73-8	OTHER_PFAS	-8.372	-46.9972	0.0556654	0.944335	inact.	reliable	0.139776	0.860224	inact.	reliable	Other aliphatics	FTI	Inactive	reliable	-39.3884	-34.1014	-36.7449	Inactive	Inactive	CCCCCCC(CC(C(C(C(F)(F)F)(F)F)(F)F)(F)F)I	3	6
DTXSID80458500	CS(=O)CCC(F)(F)C(F)(F)C(F)(F)C(F)(F)F	1,1,1,2,2,3,3,4,4-Nonafluoro-6-(methanesulfinyl)hexane	357604-65-0	OTHER_PFAS	-7.167	-28.8591	0.0556654	0.944335	inact.	reliable	0.139776	0.860224	inact.	reliable	Other aliphatics	Others	Inactive	reliable	-48.1124	-59.5343	-53.8233	Inactive	Inactive	FC(C(C(C(F)(F)F)(F)F)(F)F)(CC[S+](C)[O-])F	3	4
DTXSID80454860	FC(F)(F)C(F)(F)C(F)(F)C(F)(F)C(F)(F)C(F)(F)C(F)(F)C(F)(F)CC=C	1-Undecene, 4,4,5,5,6,6,7,7,8,8,9,9,10,10,11,11,11-heptadecafluoro-	61589-64-8	OTHER_PFAS	-7.975	-38.0148	0.0556654	0.944335	inact.	reliable	0.139776	0.860224	inact.	reliable	Other aliphatics	Others	Inactive	reliable	-42.2626	-46.6963	-44.4795	Inactive	Inactive	C=CCC(C(C(C(C(C(C(C(F)(F)F)(F)F)(F)F)(F)F)(F)F)(F)F)(F)F)(F)F	3	9
DTXSID80449453	CN(C)C1=CC=C(C=C1)C(F)(F)C(F)(F)C(F)(F)C(F)(F)C(F)(F)C(F)(F)C(F)(F)C(F)(F)F	Benzenamine, 4-(heptadecafluorooctyl)-N,N-dimethyl-	80791-09-9	OTHER_PFAS	-8.936	-57.056	0.0556654	0.944335	inact.	reliable	0.139776	0.860224	inact.	reliable	Side-chain aromatics	Others	Inactive	reliable	-35.3052	-19.9971	-27.6511	Inactive	Inactive	CN(c1ccc(cc1)C(C(C(C(C(C(C(C(F)(F)F)(F)F)(F)F)(F)F)(F)F)(F)F)(F)F)(F)F)C	1	6
DTXSID80445177	OC(=O)CCC(F)(F)C(F)(F)C(F)(F)C(F)(F)F	3-(Perfluorobutyl)propanoic acid	80705-13-1	OTHER_PFAS	-8.921	-30.5179	0.0556654	0.944335	inact.	reliable	0.139776	0.860224	inact.	reliable	Fluorotelomer PFAA precursors	n:3 Fluorotelomer carboxylic acids	Inactive	reliable	-35.4138	-57.2083	-46.3111	Inactive	Inactive	OC(=O)CCC(C(C(C(F)(F)F)(F)F)(F)F)(F)F	3	9
DTXSID80465315	FC(F)(F)C(F)(F)C(F)(F)C(F)(F)C(F)(F)C(F)(F)C(F)(F)C(F)(F)CCc1ccc(cc1)P(c1ccccc1)c1ccccc1	[4-(3,3,4,4,5,5,6,6,7,7,8,8,9,9,10,10,10-Heptadecafluorodecyl)phenyl] diphenylphosphine	462996-04-9	OTHER_PFAS	-6.013	-68.5978	0.0556654	0.944335	inact.	reliable	0.139776	0.860224	inact.	reliable	Side-chain aromatics	Others	Inactive	reliable	-56.4671	-3.8134	-30.1403	Inactive	Inactive	FC(C(C(C(C(C(C(C(F)(F)F)(F)F)(F)F)(F)F)(F)F)(F)F)(F)F)(CCc1ccc(cc1)P(c1ccccc1)c1ccccc1)F	9	9
DTXSID80562853	CC(=C)C(=O)OCCC(F)(F)C(F)(F)C(F)(F)F	3,3,4,4,5,5,5-Heptafluoropentyl 2-methylprop-2-enoate	2145-81-5	OTHER_PFAS	-6.475	-30.909	0.0556654	0.944335	inact.	reliable	0.139776	0.860224	inact.	reliable	Fluorotelomer PFAA precursors	n:2 FTMACs	Inactive	reliable	-53.1223	-56.66	-54.8911	Inactive	Inactive	CC(=C)C(=O)OCCC(C(C(F)(F)F)(F)F)(F)F	7	5
DTXSID80505826	FC(F)(F)C(F)(F)C(F)(F)C(F)(F)C(F)(F)C(F)(F)C(F)(F)C(F)(F)C#C	3,3,4,4,5,5,6,6,7,7,8,8,9,9,10,10,10-Heptadecafluorodec-1-yne	55009-88-6	OTHER_PFAS	-7.311	-37.298	0.0556654	0.944335	inact.	reliable	0.139776	0.860224	inact.	reliable	Other aliphatics	Others	Inactive	reliable	-47.0699	-47.7014	-47.3856	Inactive	Inactive	C#CC(C(C(C(C(C(C(C(F)(F)F)(F)F)(F)F)(F)F)(F)F)(F)F)(F)F)(F)F	3	8
DTXSID80513168	CC(O)CC(F)(F)C(F)(F)C(F)(F)C(F)(F)C(F)(F)C(F)(F)F	4,4,5,5,6,6,7,7,8,8,9,9,9-Tridecafluorononan-2-ol	80363-03-7	OTHER_PFAS	-8.166	-31.0574	0.0556654	0.944335	inact.	reliable	0.139776	0.860224	inact.	reliable	Other aliphatics	Others	Inactive	reliable	-40.8798	-56.4519	-48.6659	Inactive	Inactive	CC(CC(C(C(C(C(C(F)(F)F)(F)F)(F)F)(F)F)(F)F)(F)F)O	8	7
DTXSID80549523	FC(F)(F)C(F)(F)C(F)(F)C(CC1=CC=CC=C1C#N)(C(F)(F)F)C(F)(F)F	2-[3,3,4,4,5,5,5-Heptafluoro-2,2-bis(trifluoromethyl)pentyl]benzonitrile	111364-00-2	OTHER_PFAS	-8.396	-42.1421	0.0556654	0.944335	inact.	reliable	0.139776	0.860224	inact.	reliable	Side-chain aromatics	Others	Inactive	reliable	-39.2147	-40.9091	-40.0619	Inactive	Inactive	N#Cc1ccccc1CC(C(C(C(F)(F)F)(F)F)(F)F)(C(F)(F)F)C(F)(F)F	6	4
DTXSID8062600	OS(=O)(=O)C(F)(F)C(F)(F)C(F)(F)C(F)(F)C(F)(F)F	Perfluoropentanesulfonic acid	2706-91-4	CAL_EPA	-5.838	-29.6834	0.0556654	0.944335	inact.	reliable	0.139776	0.860224	inact.	reliable	PFAAs	PFSAs	Inactive	reliable	-57.7341	-58.3785	-58.0563	Inactive	Inactive	FC(C(C(C(C(S(=O)(=O)O)(F)F)(F)F)(F)F)(F)F)(F)F	3	8
DTXSID80545621	FC(F)(F)C(F)(F)C(F)(F)C(CC=C)(C(F)(F)F)C(F)(F)F	5,5,6,6,7,7,7-Heptafluoro-4,4-bis(trifluoromethyl)hept-1-ene	72487-68-4	OTHER_PFAS	-7.01	-27.3747	0.0556654	0.944335	inact.	reliable	0.139776	0.860224	inact.	reliable	Other aliphatics	Others	Inactive	reliable	-49.249	-61.6157	-55.4324	Inactive	Inactive	C=CCC(C(C(C(F)(F)F)(F)F)(F)F)(C(F)(F)F)C(F)(F)F	3	4
DTXSID80544912	FC(F)(F)C(F)(F)C(F)(F)C(F)(F)C(F)(F)C(F)(F)CCSCC1CO1	2-{[(3,3,4,4,5,5,6,6,7,7,8,8,8-Tridecafluorooctyl)sulfanyl]methyl}oxirane	90441-53-5	OTHER_PFAS	-7.711	-39.4461	0.0556654	0.944335	inact.	reliable	0.139776	0.860224	inact.	reliable	Other aliphatics, cyclic	Others, cyclic	Inactive	reliable	-44.1739	-44.6894	-44.4317	Inactive	Inactive	FC(C(C(C(C(C(F)(F)F)(F)F)(F)F)(F)F)(F)F)(CCSCC1OC1)F	3	9
DTXSID80544033	FC(F)(F)C(F)(F)C(F)(F)C(F)(F)C(F)(F)C#N	Undecafluorohexanenitrile	23790-49-0	OTHER_PFAS	-7.108	-24.2034	0.0556654	0.944335	inact.	reliable	0.139776	0.860224	inact.	reliable	Other aliphatics	Nitrile based substances	Inactive	reliable	-48.5395	-66.0624	-57.301	Inactive	Inactive	N#CC(C(C(C(C(F)(F)F)(F)F)(F)F)(F)F)(F)F	3	8
DTXSID80543001	OP(=O)(C(F)(F)C(F)(F)C(F)(F)C(F)(F)C(F)(F)C(F)(F)C(F)(F)C(F)(F)F)C(F)(F)C(F)(F)C(F)(F)C(F)(F)C(F)(F)C(F)(F)C(F)(F)C(F)(F)F	Bis(heptadecafluorooctyl)phosphinic acid	40143-79-1	OTHER_PFAS	-5.588	-55.6097	0.0556654	0.944335	inact.	reliable	0.139776	0.860224	inact.	reliable	PFAAs	PFPiAs	Inactive	reliable	-59.544	-22.0251	-40.7846	Inactive	Inactive	FC(C(C(C(C(C(C(C(F)(F)F)(F)F)(F)F)(F)F)(F)F)(F)F)(F)F)(P(=O)(C(C(C(C(C(C(C(C(F)(F)F)(F)F)(F)F)(F)F)(F)F)(F)F)(F)F)(F)F)O)F	3	8
DTXSID80512035	CC1=CC(C)=C(C)C(=C1C)C(F)(F)C(F)(F)C(F)(F)C(F)(F)C(F)(F)C(F)(F)C(F)(F)C(F)(F)F	3-(Heptadecafluorooctyl)-1,2,4,5-tetramethylbenzene	80790-96-1	OTHER_PFAS	-9.51	-51.3284	0.0556654	0.944335	inact.	reliable	0.139776	0.860224	inact.	reliable	Side-chain aromatics	Others	Inactive	reliable	-31.1495	-28.0282	-29.5889	Inactive	Inactive	Cc1cc(C)c(c(c1C)C(C(C(C(C(C(C(C(F)(F)F)(F)F)(F)F)(F)F)(F)F)(F)F)(F)F)(F)F)C	6	4
DTXSID80542670	COC(CC(=O)C1=CC=CC=C1)C(F)(F)C(F)(F)C(F)(F)C(F)(F)F	4,4,5,5,6,6,7,7,7-Nonafluoro-3-methoxy-1-phenylheptan-1-one	105602-77-5	OTHER_PFAS	-8.598	-45.5803	0.123468	0.876532	inact.	reliable	0.139776	0.860224	inact.	reliable	Side-chain aromatics	Others	Inactive	reliable	-37.7522	-36.0881	-36.9202	Inactive	Inactive	COC(C(C(C(C(F)(F)F)(F)F)(F)F)(F)F)CC(=O)c1ccccc1	0	5
DTXSID80529608	CC(=O)C(C(CS(=O)(=O)C(F)(F)C(F)(F)C(F)(F)C(F)(F)C(F)(F)C(F)(F)F)C1=CC=CS1)C(C)=O	3-[1-(Thiophen-2-yl)-2-(1,1,2,2,3,3,4,4,5,5,6,6,6-tridecafluorohexane-1-sulfonyl)ethyl]pentane-2,4-dione	89863-63-8	OTHER_PFAS	-8.039	-54.7756	0.0868803	0.91312	inact.	reliable	0.139776	0.860224	inact.	reliable	Side-chain aromatics	PASF-based substances	Inactive	reliable	-41.7993	-23.1946	-32.497	Inactive	Inactive	CC(=O)C(C(c1cccs1)CS(=O)(=O)C(C(C(C(C(C(F)(F)F)(F)F)(F)F)(F)F)(F)F)(F)F)C(=O)C	6	5
DTXSID80528474	OC(=O)C(F)(OC(F)(F)F)C(F)(F)F	Perfluoro-2-(perfluoromethoxy)propanoic acid	13140-29-9	OTHER_PFAS	-5.524	-24.8362	0.0556654	0.944335	inact.	reliable	0.139776	0.860224	inact.	reliable	PFAAs	PFECAs	Inactive	reliable	-60.0074	-65.1751	-62.5912	Inactive	Inactive	OC(=O)C(C(F)(F)F)(OC(F)(F)F)F	0	2
DTXSID80371063	FC(F)(F)C(F)(F)C(F)(F)C(F)(F)C(F)(F)C(F)(F)C1=NN(C(=O)C2=CC=CC=C2)C(=C1)C(F)(F)C(F)(F)C(F)(F)C(F)(F)C(F)(F)C(F)(F)F	1-Benzoyl-3,5-bis(perfluorohexyl)pyrazole	230295-10-0	OTHER_PFAS	-10.866	-63.1457	0.0556654	0.944335	inact.	Unreliable	0.139776	0.860224	inact.	reliable	Side-chain aromatics	Others	Inactive	reliable	-21.3324	-11.4582	-16.3953	Inactive	Inactive	O=C(n1nc(cc1C(C(C(C(C(C(F)(F)F)(F)F)(F)F)(F)F)(F)F)(F)F)C(C(C(C(C(C(F)(F)F)(F)F)(F)F)(F)F)(F)F)(F)F)c1ccccc1	9	5
DTXSID80527447	CCNCC(O)C(F)(F)C(F)(F)C(F)(F)C(F)(F)C(F)(F)C(F)(F)F	1-(Ethylamino)-3,3,4,4,5,5,6,6,7,7,8,8,8-tridecafluorooctan-2-ol	89807-91-0	OTHER_PFAS	-7.14	-32.1554	0.0556654	0.944335	inact.	reliable	0.139776	0.860224	inact.	reliable	Other aliphatics	Others	Inactive	reliable	-48.3079	-54.9123	-51.6101	Inactive	Inactive	CCNCC(C(C(C(C(C(C(F)(F)F)(F)F)(F)F)(F)F)(F)F)(F)F)O	3	9
DTXSID8052019	FC(F)(F)C(F)(F)C(F)(F)C(F)(F)C(F)(F)C(F)(F)C(F)(F)F	Perfluoroheptane	335-57-9	COMMERICIAL_IMPORTANT	-6.479	-27.8239	0.0556654	0.944335	inact.	reliable	0.139776	0.860224	inact.	reliable	Non-PFAA perfluoroalkyls	PFAs	Inactive	reliable	-53.0934	-60.9858	-57.0396	Inactive	Inactive	FC(C(C(C(F)(F)F)(F)F)(F)F)(C(C(C(F)(F)F)(F)F)(F)F)F	3	8
DTXSID80517505	FC(F)C(F)(F)C(F)(F)C(F)(F)CNC1=CC=CC=C1	N-(2,2,3,3,4,4,5,5-Octafluoropentyl)aniline	733-76-6	OTHER_PFAS	-9.685	-34.345	0.185246	0.814754	inact.	reliable	0.139776	0.860224	inact.	reliable	Side-chain aromatics	Others	Inactive	reliable	-29.8826	-51.8421	-40.8623	Inactive	Inactive	FC(C(C(C(CNc1ccccc1)(F)F)(F)F)(F)F)F	3	0
DTXSID80542352	FC(F)(F)C(F)(F)C(F)(F)C(F)(F)C(F)(F)P(F)(F)(C(F)(F)C(F)(F)C(F)(F)C(F)(F)C(F)(F)F)C(F)(F)C(F)(F)C(F)(F)C(F)(F)C(F)(F)F	Difluoro[tris(undecafluoropentyl)]-lambda~5~-phosphane	91543-35-0	OTHER_PFAS			0.0556654	0.944335	inact.	reliable	0.229713	0.770287	inact.	reliable	Other aliphatics	Others	Inactive	reliable				Inactive	Inactive	FC(P(C(C(C(C(C(F)(F)F)(F)F)(F)F)(F)F)(F)F)(C(C(C(C(C(F)(F)F)(F)F)(F)F)(F)F)(F)F)(F)F)(C(C(C(C(F)(F)F)(F)F)(F)F)(F)F)F	3	8
DTXSID8067076	FC(F)(F)C(F)(F)C(F)(F)C(F)(F)C(F)(F)C(F)(F)C=C	(Perfluorohexyl)ethylene	25291-17-2	COMMERICIAL_IMPORTANT	-6.517	-27.6534	0.0556654	0.944335	inact.	reliable	0.139776	0.860224	inact.	reliable	Fluorotelomer PFAA precursors	n:2 FTOs	Inactive	reliable	-52.8183	-61.2249	-57.0216	Inactive	Inactive	C=CC(C(C(C(C(C(F)(F)F)(F)F)(F)F)(F)F)(F)F)(F)F	3	8
DTXSID8070253	FC(F)(F)C(F)(F)C(F)(F)C(F)(F)C(F)(F)C(F)(F)C(F)(F)C(F)(F)C(F)(F)C(F)(F)C(F)(F)C(F)(F)C(F)(F)C(F)(F)C(F)(F)C(F)(F)CCI	(Perfluorohexadecyl)ethyl iodide	65150-94-9	OTHER_PFAS	-6.941	-56.6518	0.0556654	0.944335	inact.	reliable	0.139776	0.860224	inact.	reliable	Fluorotelomer PFAA precursors	n:2 FTIs	Inactive	reliable	-49.7486	-20.5639	-35.1562	Inactive	Inactive	ICCC(C(C(C(C(C(C(C(C(C(C(C(C(C(C(C(F)(F)F)(F)F)(F)F)(F)F)(F)F)(F)F)(F)F)(F)F)(F)F)(F)F)(F)F)(F)F)(F)F)(F)F)(F)F)(F)F	3	9
DTXSID8067573	CC(=C)C(=O)SCCC(F)(F)C(F)(F)C(F)(F)C(F)(F)C(F)(F)C(F)(F)C(F)(F)C(F)(F)C(F)(C(F)(F)F)C(F)(F)F	S-((Perfluoro-9-methyldecyl)ethyl) 2-methyl-2-propenethioate	30769-88-1	OTHER_PFAS	-8.491	-58.0719	0.0556654	0.944335	inact.	reliable	0.139776	0.860224	inact.	reliable	Other aliphatics	Others	Inactive	reliable	-38.5269	-18.5726	-28.5498	Inactive	Inactive	CC(=C)C(=O)SCCC(C(C(C(C(C(C(C(C(C(F)(F)F)(C(F)(F)F)F)(F)F)(F)F)(F)F)(F)F)(F)F)(F)F)(F)F)(F)F	7	5
DTXSID80813332	FC(F)(F)C(F)(F)C(F)(F)C(=S)NC1=CC=CC=C1	2,2,3,3,4,4,4-Heptafluoro-N-phenylbutanethioamide	61881-12-7	OTHER_PFAS	-8.491	-28.7333	0.0556654	0.944335	inact.	reliable	0.139776	0.860224	inact.	reliable	Side-chain aromatics	Others	Inactive	reliable	-38.5269	-59.7107	-49.1188	Inactive	Inactive	S=C(C(C(C(F)(F)F)(F)F)(F)F)Nc1ccccc1	0	5
DTXSID80825531	OC(=O)C(F)=C(F)C(F)(F)C(F)(F)C(F)(F)C(F)(F)C(F)(F)C(F)(F)C(F)(F)F	2,3,4,4,5,5,6,6,7,7,8,8,9,9,10,10,10-Heptadecafluorodec-2-enoic acid	71178-11-5	OTHER_PFAS	-9.592	-41.7003	0.0556654	0.944335	inact.	reliable	0.139776	0.860224	inact.	reliable	Other aliphatics	Others	Inactive	reliable	-30.5559	-41.5286	-36.0422	Inactive	Inactive	OC(=O)C(=C(C(C(C(C(C(C(C(F)(F)F)(F)F)(F)F)(F)F)(F)F)(F)F)(F)F)F)F	3	8
DTXSID80826629	CCCC[NH+]1CN(C)C=C1.[O-]S(=O)(=O)OCC(F)(F)C(F)(F)C(F)(F)C(F)F	1-Butyl-3-methyl-2,3-dihydro-1H-imidazol-1-ium 2,2,3,3,4,4,5,5-octafluoropentyl sulfate	868850-24-2	OTHER_PFAS	-6.37	-36.199	0.0556654	0.944335	inact.	reliable	0.139776	0.860224	inact.	reliable	Other aliphatics	Others	Inactive	reliable	-53.8825	-49.2424	-51.5625	Inactive	Inactive	CCCCN1C=CN(C1)C	0	2
DTXSID80826669	FC(F)(F)C(F)(F)C(F)(F)C(C(F)(F)F)(C(F)(F)F)C(F)(C(F)(F)F)C(F)(F)F	1,1,1,2,2,3,3,5,6,6,6-Undecafluoro-4,4,5-tris(trifluoromethyl)hexane	86714-23-0	OTHER_PFAS	-6.216	-30.1151	0.0556654	0.944335	inact.	reliable	0.139776	0.860224	inact.	reliable	Non-PFAA perfluoroalkyls	PFAs	Inactive	reliable	-54.9974	-57.7731	-56.3853	Inactive	Inactive	FC(C(C(C(C(C(F)(F)F)(C(F)(F)F)F)(C(F)(F)F)C(F)(F)F)(F)F)(F)F)(F)F	3	4
DTXSID80826684	FC(F)(F)C(F)(F)C(F)(F)C(F)(F)C(F)(F)C(OC1=CC=CC=C1)=CC=O	4,4,5,5,6,6,7,7,8,8,8-Undecafluoro-3-phenoxyoct-2-enal	866525-43-1	OTHER_PFAS	-8.136	-40.9162	0.0556654	0.944335	inact.	reliable	0.289027	0.710973	inact.	reliable	Side-chain aromatics	Others	Inactive	reliable	-41.097	-42.628	-41.8625	Inactive	Inactive	O=CC=C(C(C(C(C(C(F)(F)F)(F)F)(F)F)(F)F)(F)F)Oc1ccccc1	0	5
DTXSID80827555	CCCC(OP(=O)(OC1=CC=CC=C1)OC1=CC=CC=C1)C1=CC=C(C=C1)C(F)(F)C(F)(F)C(F)(F)C(F)(F)F	1-[4-(Nonafluorobutyl)phenyl]butyl diphenyl phosphate	846543-02-0	OTHER_PFAS	-11.821	-78.2729	0.0556654	0.944335	inact.	reliable	0.139776	0.860224	inact.	reliable	Side-chain aromatics	Others	Inactive	reliable	-14.4184	9.75285	-2.33276	Inactive	Inactive	CCCC(c1ccc(cc1)C(C(C(C(F)(F)F)(F)F)(F)F)(F)F)OP(=O)(Oc1ccccc1)Oc1ccccc1	1	2
DTXSID80832341	COC1=C(C=C(C)C=C1)C(F)(F)C(F)(F)C(F)(F)F	2-(Heptafluoropropyl)-1-methoxy-4-methylbenzene	87461-66-3	OTHER_PFAS	-7.736	-33.9924	0.0556654	0.944335	inact.	reliable	0.139776	0.860224	inact.	reliable	Side-chain aromatics	Others	Inactive	reliable	-43.9929	-52.3365	-48.1647	Inactive	Inactive	COc1ccc(cc1C(C(C(F)(F)F)(F)F)(F)F)C	6	4
DTXSID80833358	COC1=CC=C(C=CS(=O)(=O)C(F)(F)C(F)(F)C(F)(F)C(F)(F)C(F)(F)C(F)(F)F)C=C1	1-Methoxy-4-[2-(1,1,2,2,3,3,4,4,5,5,6,6,6-tridecafluorohexane-1-sulfonyl)ethenyl]benzene	86525-52-2	OTHER_PFAS	-9.085	-49.2726	0.0556654	0.944335	inact.	reliable	0.139776	0.860224	inact.	reliable	Side-chain aromatics	PASF-based substances	Inactive	reliable	-34.2265	-30.9108	-32.5687	Inactive	Inactive	COc1ccc(cc1)C=CS(=O)(=O)C(C(C(C(C(C(F)(F)F)(F)F)(F)F)(F)F)(F)F)(F)F	3	8
DTXSID80841478	FC(F)(F)C(F)(F)C(F)(F)C(=C)NC1CCCCC1	N-(3,3,4,4,5,5,5-Heptafluoropent-1-en-2-yl)cyclohexanamine	921193-83-1	OTHER_PFAS	-7.533	-36.6595	0.0556654	0.944335	inact.	reliable	0.139776	0.860224	inact.	reliable	Other aliphatics, cyclic	Others, cyclic	Inactive	reliable	-45.4626	-48.5967	-47.0297	Inactive	Inactive	C=C(C(C(C(F)(F)F)(F)F)(F)F)NC1CCCCC1	3	4
DTXSID80848129	OC(CCC(F)(F)C(F)(F)C(F)(F)C(F)(F)C(F)(F)C(F)(F)F)C#N	5,5,6,6,7,7,8,8,9,9,10,10,10-Tridecafluoro-2-hydroxydecanenitrile	90278-37-8	OTHER_PFAS	-8.518	-37.6056	0.0556654	0.944335	inact.	reliable	0.139776	0.860224	inact.	reliable	Other aliphatics	Others	Inactive	reliable	-38.3314	-47.2701	-42.8008	Inactive	Inactive	N#CC(CCC(C(C(C(C(C(F)(F)F)(F)F)(F)F)(F)F)(F)F)(F)F)O	3	9
DTXSID80862360	FC(F)(F)C(F)(Cl)C(F)(F)Cl	1,2-Dichlorohexafluoropropane	661-97-2	OTHER_PFAS	-5.347	-18.3313	0.0556654	0.944335	inact.	reliable	0.139776	0.860224	inact.	reliable	Other aliphatics	Others	Inactive	reliable	-61.2888	-74.2962	-67.7925	Inactive	Inactive	FC(C(Cl)(F)F)(C(F)(F)F)Cl	0	2
DTXSID80864521	CN(CCOC(=O)C(C)=C)S(=O)(=O)C(F)(F)C(F)(F)C(F)(F)C(F)(F)C(F)(F)C(F)(F)C(F)(F)C(F)(F)F	2-(((Heptadecafluorooctyl)sulfonyl)methylamino)ethyl methacrylate	14650-24-9	OTHER_PFAS	-7.944	-68.0145	0.0556654	0.944335	inact.	reliable	0.139776	0.860224	inact.	reliable	FASA based PFAA precursors	N-Alkyl FASMACs	Inactive	reliable	-42.4871	-4.63129	-23.5592	Inactive	Inactive	CN(S(=O)(=O)C(C(C(C(C(C(C(C(F)(F)F)(F)F)(F)F)(F)F)(F)F)(F)F)(F)F)(F)F)CCOC(=O)C(=C)C	0	7
DTXSID80865199	CN(CCOC(=O)C=C)S(=O)(=O)C(F)(F)C(F)(F)C(F)(F)C(F)(F)C(F)(F)C(F)(F)C(F)(F)C(F)(F)F	N-Methylperfluorooctanesulfonamidoethyl acrylate	25268-77-3	COMMERICIAL_IMPORTANT	-7.752	-65.312	0.0556654	0.944335	inact.	reliable	0.381611	0.618389	inact.	reliable	FASA based PFAA precursors	N-Alkyl FASACs	Inactive	reliable	-43.8771	-8.42069	-26.1489	Inactive	Inactive	C=CC(=O)OCCN(S(=O)(=O)C(C(C(C(C(C(C(C(F)(F)F)(F)F)(F)F)(F)F)(F)F)(F)F)(F)F)(F)F)C	1	3
DTXSID80871634	FC(F)C(F)(F)C(F)(F)C(F)(F)C(F)(F)C(F)(F)C(F)(F)F	1-Hydroperfluoroheptane	375-83-7	OTHER_PFAS	-6.718	-27.1528	0.0556654	0.944335	inact.	reliable	0.139776	0.860224	inact.	reliable	Other aliphatics	Polyfluoralkanes	Inactive	reliable	-51.3631	-61.9268	-56.6449	Inactive	Inactive	FC(C(C(C(C(C(C(F)(F)F)(F)F)(F)F)(F)F)(F)F)(F)F)F	3	0
DTXSID80879832	OP(O)(=O)C(F)(F)C(F)(F)C(F)(F)C(F)(F)C(F)(F)C(F)(F)C(F)(F)C(F)(F)F	PFOPA	40143-78-0	OTHER_PFAS	-7.353	-47.3622	0.0556654	0.944335	inact.	reliable	0.139776	0.860224	inact.	reliable	PFAAs	PFPAs	Inactive	reliable	-46.7658	-33.5896	-40.1777	Inactive	Inactive	FC(C(C(C(C(P(=O)(O)O)(F)F)(F)F)(F)F)(F)F)(C(C(C(F)(F)F)(F)F)(F)F)F	3	8
DTXSID80880120	FC(F)(F)C(F)(F)C(F)(C(F)(F)C(F)(F)F)C(F)(C(F)(F)F)C(F)(F)F	Perfluoro-2-methyl-3-ethylpentane	354-97-2	OTHER_PFAS	-5.942	-26.3011	0.0556654	0.944335	inact.	reliable	0.139776	0.860224	inact.	reliable	Non-PFAA perfluoroalkyls	PFAs	Inactive	reliable	-56.9811	-63.1211	-60.0511	Inactive	Inactive	FC(C(C(C(C(F)(F)F)(C(F)(F)F)F)(C(C(F)(F)F)(F)F)F)(F)F)(F)F	3	4
DTXSID80880160	FC(F)(F)C(F)(F)C(F)(F)C(=O)NCC1=CC=CC=C1	N-(Phenylmethyl)perfluorobutanamide	560-02-1	OTHER_PFAS	-7.802	-32.691	0.0556654	0.944335	inact.	reliable	0.139776	0.860224	inact.	reliable	Side-chain aromatics	Others	Inactive	reliable	-43.5151	-54.1613	-48.8382	Inactive	Inactive	O=C(C(C(C(F)(F)F)(F)F)(F)F)NCc1ccccc1	0	5
DTXSID80880983	CN(C)(=O)CCCNS(=O)(=O)CCC(F)(F)C(F)(F)C(F)(F)C(F)(F)C(F)(F)C(F)(F)F	N,N-Dimethyl-3-((perfluorohexyl)ethylsulfonyl)aminopropanamine N-oxide	80475-32-7	OTHER_PFAS	-9.437	-52.2817	0.0556654	0.944335	inact.	reliable	0.139776	0.860224	inact.	reliable	Other aliphatics	Others	Inactive	reliable	-31.678	-26.6915	-29.1848	Inactive	Inactive	[O-][N+](CCCNS(=O)(=O)CCC(C(C(C(C(C(F)(F)F)(F)F)(F)F)(F)F)(F)F)(F)F)(C)C	7	3
DTXSID80880968	CC(=C)C(=O)OCCC(F)(F)C(F)(F)C(F)(F)C(F)(F)C(F)(F)C(F)(F)C(F)(F)C(F)(F)C(F)(C(F)(F)F)C(F)(F)F	(Perfluoro-9-methyldecyl)ethyl methacrylate	74256-14-7	OTHER_PFAS	-8.626	-54.6502	0.0556654	0.944335	inact.	reliable	0.139776	0.860224	inact.	reliable	Fluorotelomer PFAA precursors	n:2 FTMACs	Inactive	reliable	-37.5495	-23.3705	-30.46	Inactive	Inactive	CC(=C)C(=O)OCCC(C(C(C(C(C(C(C(C(C(F)(F)F)(C(F)(F)F)F)(F)F)(F)F)(F)F)(F)F)(F)F)(F)F)(F)F)(F)F	7	5
DTXSID80880564	[K+].[O-]C(=O)C(F)(OC(F)(F)C(F)(OC(F)(F)C(F)(F)C(F)(F)F)C(F)(F)F)C(F)(F)F	Potassium perfluoro(2-(2-propoxypropoxy)propanoate)	67118-57-4	OTHER_PFAS	-6.716	-40.231	0.0556654	0.944335	inact.	reliable	0.139776	0.860224	inact.	reliable	PFAAs	PFECAs	Inactive	reliable	-51.3775	-43.5888	-47.4832	Inactive	Inactive	OC(=O)C(C(F)(F)F)(OC(C(C(F)(F)F)(OC(C(C(F)(F)F)(F)F)(F)F)F)(F)F)F	4	3
DTXSID80880529	OC(COP(O)(O)=O)CC(F)(F)C(F)(F)C(F)(F)C(F)(F)C(F)(F)C(F)(F)C(F)(F)C(F)(F)C(F)(F)C(F)(F)C(F)(C(F)(F)F)C(F)(F)F	3-(Perfluoro(11-methyldodecyl))-2-hydroxypropyl dihydrogen phosphate	63295-28-3	OTHER_PFAS	-8.632	-58.3953	0.0556654	0.944335	inact.	reliable	0.139776	0.860224	inact.	reliable	Other aliphatics	Others	Inactive	reliable	-37.5061	-18.1192	-27.8126	Inactive	Inactive	OC(CC(C(C(C(C(C(C(C(C(C(C(C(F)(F)F)(C(F)(F)F)F)(F)F)(F)F)(F)F)(F)F)(F)F)(F)F)(F)F)(F)F)(F)F)(F)F)COP(=O)(O)O	8	7
DTXSID80880488	[K+].[H]N(C(=O)C1=C(C([O-])=O)C(Cl)=C(Cl)C(Cl)=C1Cl)C1=CC(OS(=O)(=O)C(F)(F)C(F)(F)C(F)(F)C(F)(F)C(F)(F)C(F)(F)C(F)(F)C(F)(F)F)=CC=C1	2,3,4,5-Tetrachloro-6-((3-(perfluorooctyl)sulfonyloxy)phenylaminocarbonyl)benzoic acid, potassium salt	57589-85-2	OTHER_PFAS	-9.761	-85.4678	0.0556654	0.944335	inact.	reliable	0.139776	0.860224	inact.	reliable	Side-chain aromatics	PASF-based substances	Inactive	reliable	-29.3324	19.8414	-4.74547	Inactive	Inactive	O=C(c1c(Cl)c(Cl)c(c(c1C(=O)O)Cl)Cl)Nc1cccc(c1)OS(=O)(=O)C(C(C(C(C(C(C(C(F)(F)F)(F)F)(F)F)(F)F)(F)F)(F)F)(F)F)(F)F	0	1
DTXSID80880443	[Na+].[O-]S(=O)(=O)C1=C(OC(F)(F)C(F)(F)C(F)(F)C(F)(F)C(F)(F)C(F)(F)C(F)(F)C(F)(F)F)C=CC=C1	Sodium 2-[(perfluorooctyl)oxy]benzene-1-sulfonate	41674-07-1	OTHER_PFAS	-8.665	-56.746	0.0556654	0.944335	inact.	reliable	0.139776	0.860224	inact.	reliable	Side-chain aromatics	Others	Inactive	reliable	-37.2672	-20.4318	-28.8495	Inactive	Inactive	OS(=O)(=O)c1ccccc1OC(C(C(C(C(C(C(C(F)(F)F)(F)F)(F)F)(F)F)(F)F)(F)F)(F)F)(F)F	8	9
DTXSID80803157	CC1OOC(O1)C(F)(F)C(F)(F)C(F)(F)C(F)(F)C(F)(F)C(F)(F)F	3-Methyl-5-(tridecafluorohexyl)-1,2,4-trioxolane	63967-44-2	OTHER_PFAS	-6.465	-34.0495	0.0556654	0.944335	inact.	reliable	0.139776	0.860224	inact.	reliable	Other aliphatics, cyclic	Others, cyclic	Inactive	reliable	-53.1947	-52.2564	-52.7256	Inactive	Inactive	CC1OOC(O1)C(C(C(C(C(C(F)(F)F)(F)F)(F)F)(F)F)(F)F)(F)F	4	5
DTXSID80880403	CC(=C)C(=O)OCC(F)(F)C(F)C(F)(F)F	1H,1H,3H-Perfluorobutyl 2-methylacrylate	36405-47-7	OTHER_PFAS	-6.154	-27.9269	0.0556654	0.944335	inact.	reliable	0.139776	0.860224	inact.	reliable	Other aliphatics	Ether based substances	Inactive	reliable	-55.4463	-60.8414	-58.1439	Inactive	Inactive	FC(C(COC(=O)C(=C)C)(F)F)C(F)(F)F	0	2
DTXSID80880362	OC(=O)C(F)(F)C(F)(Cl)C(F)(F)C(F)(Cl)C(F)(F)C(F)(Cl)Cl	3,5,7,7-Tetrachloro-2,2,3,4,4,5,6,6,7-nonafluoroheptanoic acid	16069-78-6	OTHER_PFAS	-7.491	-34.8963	0.0556654	0.944335	inact.	reliable	0.139776	0.860224	inact.	reliable	Other aliphatics	PACF-based substances	Inactive	reliable	-45.7667	-51.069	-48.4179	Inactive	Inactive	OC(=O)C(C(C(C(C(C(Cl)(Cl)F)(F)F)(Cl)F)(F)F)(Cl)F)(F)F	0	2
DTXSID80880246	FC(F)=C(F)OC(F)(F)C(F)(F)S(F)(=O)=O	Perfluoro(3-oxapent-4-ene)sulfonyl fluoride	29514-94-1	OTHER_PFAS	-4.475	-22.0048	0.0556654	0.944335	inact.	reliable	0.139776	0.860224	inact.	reliable	Other aliphatics	PASF-based substances	Inactive	reliable	-67.6019	-69.1453	-68.3736	Inactive	Inactive	FC(=C(OC(C(S(=O)(=O)F)(F)F)(F)F)F)F	0	2
DTXSID8070883	CCN(CCOP(O)(O)=O)S(=O)(=O)C(F)(F)C(F)(F)C(F)(F)C(F)(F)F	1-Butanesulfonamide, N-ethyl-1,1,2,2,3,3,4,4,4-nonafluoro-N-[2-(phosphonooxy)ethyl]-	67939-89-3	OTHER_PFAS	-6.654	-54.5931	0.0556654	0.944335	inact.	Unreliable	0.139776	0.860224	inact.	reliable	Other aliphatics	PASF-based substances	Inactive	reliable	-51.8264	-23.4505	-37.6385	Inactive	Inactive	CCN(S(=O)(=O)C(C(C(C(F)(F)F)(F)F)(F)F)(F)F)CCOP(=O)(O)O	0	7
DTXSID80880241	FC(F)(F)C(F)(F)C(F)(F)C(F)(F)C(F)(F)C(F)(F)C(F)(F)C(F)(F)CCSC#N	Thiocyanic acid, 3,3,4,4,5,5,6,6,7,7,8,8,9,9,10,10,10-heptadecafluorodecyl ester	26650-10-2	OTHER_PFAS	-8.157	-41.2772	0.0556654	0.944335	inact.	reliable	0.531085	0.468915	inact.	reliable	Other aliphatics	Others	Inactive	reliable	-40.945	-42.1219	-41.5334	Inactive	Inactive	N#CSCCC(C(C(C(C(C(C(C(F)(F)F)(F)F)(F)F)(F)F)(F)F)(F)F)(F)F)(F)F	3	9
DTXSID80880185	FC(F)(F)C(F)(F)C(F)(F)OC(F)(C(F)(F)F)C(F)(OC(F)(F)C(F)(F)C(F)(F)F)C(F)(F)F	Perfluoro-5,6-dimethyl-4,7-dioxadecane	2501-01-01	OTHER_PFAS	-6.391	-39.3614	0.0556654	0.944335	inact.	reliable	0.139776	0.860224	inact.	reliable	Other aliphatics	Ether based substances	Inactive	reliable	-53.7305	-44.8082	-49.2693	Inactive	Inactive	FC(C(C(F)(F)F)(OC(C(C(F)(F)F)(F)F)(F)F)F)(C(F)(F)F)OC(C(C(F)(F)F)(F)F)(F)F	4	3
DTXSID80880165	FC(F)(F)C(F)(C(F)(F)F)C(F)(F)I	Propane, 2-(difluoroiodomethyl)-1,1,1,2,3,3,3-heptafluoro-	1542-18-3	OTHER_PFAS	-5.499	-20.1243	0.0556654	0.944335	inact.	reliable	0.139776	0.860224	inact.	reliable	Perfluoro PFAA precursors	PFAIs	Inactive	reliable	-60.1884	-71.7821	-65.9852	Inactive	Inactive	FC(C(I)(F)F)(C(F)(F)F)C(F)(F)F	0	2
DTXSID80880387	FC(F)(F)C(F)(F)C(F)(F)C(F)(F)C(F)(F)C(F)(F)C(F)(F)C(=O)OC(=O)C(F)(F)C(F)(F)C(F)(F)C(F)(F)C(F)(F)C(F)(F)C(F)(F)F	Perfluorooctanoic anhydride	33496-48-9	OTHER_PFAS	-8.181	-52.4282	0.0556654	0.944335	inact.	reliable	0.139776	0.860224	inact.	reliable	Other aliphatics	PACF-based substances	Inactive	reliable	-40.7712	-26.4861	-33.6287	Inactive	Inactive	O=C(C(C(C(C(C(C(C(F)(F)F)(F)F)(F)F)(F)F)(F)F)(F)F)(F)F)OC(=O)C(C(C(C(C(C(C(F)(F)F)(F)F)(F)F)(F)F)(F)F)(F)F)(F)F	3	8
DTXSID80672906	Cl.NCC(F)(F)C(F)(F)C(F)(F)C(F)(F)C(F)(F)C(F)(F)C(F)(F)F	2,2,3,3,4,4,5,5,6,6,7,7,8,8,8-Pentadecafluorooctan-1-amine--hydrogen chloride (1/1)	5678-75-1	OTHER_PFAS	-8.396	-24.7657	0.0556654	0.944335	inact.	reliable	0.139776	0.860224	inact.	reliable	Other aliphatics	Others	Inactive	reliable	-39.2147	-65.274	-52.2443	Inactive	Inactive	NCC(C(C(C(C(C(C(F)(F)F)(F)F)(F)F)(F)F)(F)F)(F)F)(F)F	3	9
DTXSID80801476	FC(F)(Br)C(F)(F)C(F)(F)C(F)(F)C(F)(F)C(F)(F)CCBr	1,8-Dibromo-1,1,2,2,3,3,4,4,5,5,6,6-dodecafluorooctane	647-41-6	OTHER_PFAS	-7.115	-38.6631	0.0556654	0.944335	inact.	reliable	0.139776	0.860224	inact.	reliable	Other aliphatics	FTBr	Inactive	reliable	-48.4889	-45.7873	-47.1381	Inactive	Inactive	BrCCC(C(C(C(C(C(Br)(F)F)(F)F)(F)F)(F)F)(F)F)(F)F	3	9
DTXSID80794753	FC1(F)C2=CC3=CC=CC=C3C(=O)C=C2C(F)(F)C1(F)F	1,1,2,2,3,3-Hexafluoro-2,3-dihydrobenzo[f]azulen-9(1H)-one	64400-40-4	OTHER_PFAS	-9.182	-33.7387	0.807982	0.192018	act.	reliable	0.139776	0.860224	inact.	reliable	Side-chain aromatics	Others	Inactive	reliable	-33.5242	-52.6922	-43.1082	Inactive	Inactive	O=c1cc2c(cc3c1cccc3)C(C(C2(F)F)(F)F)(F)F	8	0
DTXSID8068250	FC(F)(F)C(F)(F)CCI	2:2 Fluorotelomer iodide	40723-80-6	OTHER_PFAS	-5.722	-21.0678	0.0556654	0.944335	inact.	reliable	0.139776	0.860224	inact.	reliable	Fluorotelomer PFAA precursors	n:2 FTIs	Inactive	reliable	-58.5739	-70.4591	-64.5165	Inactive	Inactive	ICCC(C(F)(F)F)(F)F	3	4
DTXSID80698666	[O-][N+](=O)C1=CC(=CC(=C1)[N+]([O-])=O)C(F)(C(F)(F)F)C(F)(F)F	1-(1,1,1,2,3,3,3-Heptafluoropropan-2-yl)-3,5-dinitrobenzene	24813-57-8	OTHER_PFAS	-6.719	-39.2604	0.0556654	0.944335	inact.	reliable	0.139776	0.860224	inact.	reliable	Side-chain aromatics	Others	Inactive	reliable	-51.3558	-44.9498	-48.1528	Inactive	Inactive	FC(C(F)(F)F)(C(F)(F)F)c1cc(cc(c1)[N+](=O)[O-])[N+](=O)[O-]	0	9
DTXSID80198893	FC(F)(C1=NN=C(O1)C1=CC=CC=C1)C(F)(F)C(F)(F)C1=NN=C(O1)C1=CC=CC=C1	1,3-Bis(2-phenyl-1,3,4-oxadiazol-5-yl)perfluoropropane	5086-79-3	OTHER_PFAS	-10.613	-59.0817	0.0556654	0.944335	inact.	Unreliable	0.139776	0.860224	inact.	reliable	Side-chain aromatics	Others	Inactive	reliable	-23.164	-17.1567	-20.1604	Inactive	Inactive	FC(C(c1nnc(o1)c1ccccc1)(F)F)(C(c1nnc(o1)c1ccccc1)(F)F)F	6	4
DTXSID80703401	FC(F)(F)C(F)(F)C(F)(F)C(F)(F)C(F)(F)C(F)(F)C1=CC(S)=CC=C1	3-(Tridecafluorohexyl)benzene-1-thiol	56285-78-0	OTHER_PFAS	-8.386	-43.521	0.0556654	0.944335	inact.	reliable	0.139776	0.860224	inact.	reliable	Side-chain aromatics	Others	Inactive	reliable	-39.2871	-38.9756	-39.1314	Inactive	Inactive	Sc1cccc(c1)C(C(C(C(C(C(F)(F)F)(F)F)(F)F)(F)F)(F)F)(F)F	1	6
DTXSID8070839	CCN(CCOC(=O)C(C)=C)S(=O)(=O)C(F)(F)C(F)(F)C(F)(F)C(F)(F)C(F)(F)C(F)(F)F	2-Propenoic acid, 2-methyl-, 2-[ethyl[(tridecafluorohexyl)sulfonyl]amino]ethyl ester	67906-70-1	OTHER_PFAS	-7.396	-55.7121	0.0556654	0.944335	inact.	reliable	0.139776	0.860224	inact.	reliable	FASA based PFAA precursors	N-Alkyl FASMACs	Inactive	reliable	-46.4545	-21.8815	-34.168	Inactive	Inactive	CCN(S(=O)(=O)C(C(C(C(C(C(F)(F)F)(F)F)(F)F)(F)F)(F)F)(F)F)CCOC(=O)C(=C)C	0	7
DTXSID8070881	CCN(CCOP(O)(=O)OCCN(CC)S(=O)(=O)C(F)(F)C(F)(F)C(F)(F)C(F)(F)C(F)(F)F)S(=O)(=O)C(F)(F)C(F)(F)C(F)(F)C(F)(F)C(F)(F)F	N,N'-[Phosphinicobis(oxy-2,1-ethanediyl)]bis[N-ethyl-perfluoropentanesulfonamide]	67939-87-1	OTHER_PFAS	-2.945	-67.6478	0.0556654	0.944335	inact.	reliable	0.139776	0.860224	inact.	reliable	Other aliphatics	PASF-based substances	Inactive	reliable	-78.6788	-5.14547	-41.9121	Inactive	Inactive	CCN(S(=O)(=O)C(C(C(C(C(F)(F)F)(F)F)(F)F)(F)F)(F)F)CCOP(=O)(OCCN(S(=O)(=O)C(C(C(C(C(F)(F)F)(F)F)(F)F)(F)F)(F)F)CC)O	0	7
DTXSID8070885	CCN(CCOP(O)(=O)OCCN(CC)S(=O)(=O)C(F)(F)C(F)(F)C(F)(F)C(F)(F)F)S(=O)(=O)C(F)(F)C(F)(F)C(F)(F)C(F)(F)F	N,N'-Phosphinicobis(oxy-2,1-ethanediyl)bis(N-ethyl-perfluoro-1-butanesulfonamide)	67939-91-7	OTHER_PFAS	-3.37	-77.907	0.0556654	0.944335	inact.	reliable	0.139776	0.860224	inact.	reliable	Other aliphatics	PASF-based substances	Inactive	reliable	-75.6019	9.23979	-33.181	Inactive	Inactive	CCN(S(=O)(=O)C(C(C(C(F)(F)F)(F)F)(F)F)(F)F)CCOP(=O)(OCCN(S(=O)(=O)C(C(C(C(F)(F)F)(F)F)(F)F)(F)F)CC)O	0	7
DTXSID8070889	N.N.CCN(CCOP(O)(O)=O)S(=O)(=O)C(F)(F)C(F)(F)C(F)(F)C(F)(F)C(F)(F)C(F)(F)C(F)(F)F	N-Ethyl-N-[2-(phosphonooxy)ethyl]perfluoroheptanesulfonamide, diammonium salt	67939-98-4	OTHER_PFAS	-7.682	-57.8282	0.0556654	0.944335	inact.	reliable	0.139776	0.860224	inact.	reliable	Other aliphatics	PASF-based substances	Inactive	reliable	-44.3839	-18.9143	-31.6491	Inactive	Inactive	CCN(S(=O)(=O)C(C(C(C(C(C(C(F)(F)F)(F)F)(F)F)(F)F)(F)F)(F)F)(F)F)CCOP(=O)(O)O	0	7
DTXSID8071358	CNS(=O)(=O)C(F)(F)C(F)(F)C(F)(F)C(F)(F)C(F)(F)C(F)(F)C(F)(F)F	1-Heptanesulfonamide, 1,1,2,2,3,3,4,4,5,5,6,6,7,7,7-pentadecafluoro-N-methyl-	68259-14-3	OTHER_PFAS	-7.113	-35.0933	0.0556654	0.944335	inact.	reliable	0.139776	0.860224	inact.	reliable	FASA based PFAA precursors	N-Alkyl FASAs	Inactive	reliable	-48.5033	-50.7928	-49.6481	Inactive	Inactive	CNS(=O)(=O)C(C(C(C(C(C(C(F)(F)F)(F)F)(F)F)(F)F)(F)F)(F)F)(F)F	3	8
DTXSID8071726	CN(CCOC(=O)C=C)S(=O)(=O)CC(F)(F)C(F)(F)C(F)(F)C(F)(F)C(F)(F)C(F)(F)C(F)(F)C(F)(F)C(F)(F)C(F)(F)C(F)(F)C(F)(F)C(F)(F)C(F)(F)C(F)(F)C(F)(F)F	2-(Methyl((2,2,3,3,4,4,5,5,6,6,7,7,8,8,9,9,10,10,11,11,12,12,13,13,14,14,15,15,16,16,17,17,17-tritriacontafluoroheptadecyl)sulphonyl)amino)ethyl acrylate	68758-56-5	OTHER_PFAS			0.0556654	0.944335	inact.	reliable	0.613116	0.386884	act.	reliable	Other aliphatics	Others	Inactive	reliable				Inactive	Inactive	C=CC(=O)OCCN(S(=O)(=O)CC(C(C(C(C(C(C(C(C(C(C(C(C(C(C(C(F)(F)F)(F)F)(F)F)(F)F)(F)F)(F)F)(F)F)(F)F)(F)F)(F)F)(F)F)(F)F)(F)F)(F)F)(F)F)(F)F)C	1	3
DTXSID80724595	CC(C)(CCC(F)(F)C(F)(F)C(F)(F)C(F)(F)C(F)(F)C(F)(F)F)OC(=O)ON=C(C#N)C1=CC=CC=C1	Phenyl[({[(5,5,6,6,7,7,8,8,9,9,10,10,10-tridecafluoro-2-methyldecan-2-yl)oxy]carbonyl}oxy)imino]acetonitrile	892154-76-6	OTHER_PFAS	-8.77	-64.2581	0.0556654	0.944335	inact.	reliable	0.139776	0.860224	inact.	reliable	Side-chain aromatics	Others	Inactive	reliable	-36.507	-9.89845	-23.2027	Inactive	Inactive	N#CC(=NOC(=O)OC(CCC(C(C(C(C(C(F)(F)F)(F)F)(F)F)(F)F)(F)F)(F)F)(C)C)c1ccccc1	5	3
DTXSID8072877	[Na+].[O-]S(=O)(=O)SCCNC(=O)OCCC(F)(F)C(F)(F)C(F)(F)C(F)(F)C(F)(F)C(F)(F)F	Sodium 2-(((perfluorohexyl)ethyloxy)carbonylamino)ethylsulfanylsulfonate	82199-07-3	OTHER_PFAS	-7.152	-55.8528	0.0556654	0.944335	inact.	reliable	0.240491	0.759509	inact.	reliable	Other aliphatics	Others	Inactive	reliable	-48.221	-21.6842	-34.9526	Inactive	Inactive	O=C(NCCSS(=O)(=O)O)OCCC(C(C(C(C(C(F)(F)F)(F)F)(F)F)(F)F)(F)F)(F)F	7	5
DTXSID80750733	FC(F)(F)C(F)(F)C(F)(F)C1=CC=C(C=C1)C(=O)OC1=CC=C(C=C1)C#N	4-Cyanophenyl 4-(heptafluoropropyl)benzoate	88951-05-7	OTHER_PFAS	-6.873	-53.0116	0.0556654	0.944335	inact.	reliable	0.139776	0.860224	inact.	reliable	Side-chain aromatics	Others	Inactive	reliable	-50.2409	-25.6681	-37.9545	Inactive	Inactive	N#Cc1ccc(cc1)OC(=O)c1ccc(cc1)C(C(C(F)(F)F)(F)F)(F)F	1	6
DTXSID80750738	COC(=O)C1CCC(CC1)C(F)(F)C(F)(F)C(F)(F)C(F)(F)F	Methyl 4-(nonafluorobutyl)cyclohexane-1-carboxylate	88951-14-8	OTHER_PFAS	-8.993	-40.4559	0.0556654	0.944335	inact.	reliable	0.139776	0.860224	inact.	reliable	Other aliphatics, cyclic	Others, cyclic	Inactive	reliable	-34.8925	-43.2735	-39.083	Inactive	Inactive	COC(=O)C1CCC(CC1)C(C(C(C(F)(F)F)(F)F)(F)F)(F)F	0	4
DTXSID80755485	CC(O)=O.OCC(Br)C(F)(F)C(F)(F)C(F)(F)C(F)(F)C(F)(F)C(F)(F)F	Acetic acid--2-bromo-3,3,4,4,5,5,6,6,7,7,8,8,8-tridecafluorooctan-1-ol (1/1)	89807-82-9	OTHER_PFAS	-8.055	-35.7971	0.0556654	0.944335	inact.	reliable	0.139776	0.860224	inact.	reliable	Other aliphatics	Others	Inactive	reliable	-41.6834	-49.806	-45.7447	Inactive	Inactive	OCC(C(C(C(C(C(C(F)(F)F)(F)F)(F)F)(F)F)(F)F)(F)F)Br	3	4
DTXSID80756058	CNC(=O)C1=CC=C(C=C1)C(F)(F)C(F)(F)C(F)(F)C(F)(F)C(F)(F)C(F)(F)C(F)(F)C(F)(F)F	4-(Heptadecafluorooctyl)-N-methylbenzamide	89932-69-4	OTHER_PFAS	-9.463	-52.4815	0.0556654	0.944335	inact.	reliable	0.139776	0.860224	inact.	reliable	Side-chain aromatics	Others	Inactive	reliable	-31.4898	-26.4114	-28.9506	Inactive	Inactive	CNC(=O)c1ccc(cc1)C(C(C(C(C(C(C(C(F)(F)F)(F)F)(F)F)(F)F)(F)F)(F)F)(F)F)(F)F	1	6
DTXSID80756891	FC(F)(F)C(F)(F)C(F)(F)C(=O)OC1=CC=CC=C1C1=CC=CC=C1	[1,1'-Biphenyl]-2-yl heptafluorobutanoate	90999-92-1	OTHER_PFAS	-9.201	-39.8016	0.0556654	0.944335	inact.	reliable	0.139776	0.860224	inact.	reliable	Side-chain aromatics	PACF-based substances	Inactive	reliable	-33.3866	-44.1909	-38.7888	Inactive	Inactive	O=C(C(C(C(F)(F)F)(F)F)(F)F)Oc1ccccc1c1ccccc1	0	5
DTXSID80784750	FC(F)(F)C(F)(F)C(F)(F)C(=O)C=CNC1=CC=CC=C1	1-Anilino-4,4,5,5,6,6,6-heptafluorohex-1-en-3-one	34648-00-5	OTHER_PFAS	-7.847	-36.3445	0.0556654	0.944335	inact.	reliable	0.139776	0.860224	inact.	reliable	Side-chain aromatics	Others	Inactive	reliable	-43.1893	-49.0384	-46.1139	Inactive	Inactive	O=C(C(C(C(F)(F)F)(F)F)(F)F)C=CNc1ccccc1	0	5
DTXSID80784073	FC(F)(F)C(F)(F)C(F)(F)C(F)(F)CCC(N=C=O)N=C=O	1,1,1,2,2,3,3,4,4-Nonafluoro-7,7-diisocyanatoheptane	306976-22-7	OTHER_PFAS	-6.979	-38.0258	0.0556654	0.944335	inact.	reliable	0.139776	0.860224	inact.	reliable	Other aliphatics	Others	Inactive	reliable	-49.4735	-46.6809	-48.0772	Inactive	Inactive	O=C=NC(N=C=O)CCC(C(C(C(F)(F)F)(F)F)(F)F)(F)F	3	4
DTXSID80781567	FC(F)(F)C(F)(F)C(F)(F)C(F)(F)C(F)(F)C(F)(F)CC(=O)C1=CC=CC=C1	3,3,4,4,5,5,6,6,7,7,8,8,8-Tridecafluoro-1-phenyloctan-1-one	292863-75-3	OTHER_PFAS	-8.346	-38.1902	0.0556654	0.944335	inact.	reliable	0.139776	0.860224	inact.	reliable	Side-chain aromatics	Others	Inactive	reliable	-39.5767	-46.4504	-43.0135	Inactive	Inactive	O=C(c1ccccc1)CC(C(C(C(C(C(F)(F)F)(F)F)(F)F)(F)F)(F)F)(F)F	0	5
DTXSID80780838	CC1=CC(=NC(=S)N1)C(F)(F)C(F)(F)C(F)(F)C(F)(F)C(F)(F)C(F)(F)F	6-Methyl-4-(tridecafluorohexyl)pyrimidine-2(1H)-thione	240801-02-9	OTHER_PFAS	-7.645	-35.6445	0.0868803	0.91312	inact.	reliable	0.139776	0.860224	inact.	reliable	Side-chain aromatics	Others	Inactive	reliable	-44.6518	-50.0199	-47.3358	Inactive	Inactive	Cc1[nH]c(=S)nc(c1)C(C(C(C(C(C(F)(F)F)(F)F)(F)F)(F)F)(F)F)(F)F	6	4
DTXSID80773922	CCCCCCCCCCCCCCCCCCOCC(F)CC(F)(F)C(F)(F)C(F)(F)C(F)(F)C(F)(F)C(F)(F)F	1-[(2,4,4,5,5,6,6,7,7,8,8,9,9,9-Tetradecafluorononyl)oxy]octadecane	189389-79-5	OTHER_PFAS	-8.811	-80.9639	0.0556654	0.944335	inact.	reliable	0.139776	0.860224	inact.	reliable	Other aliphatics	Ether based substances	Inactive	reliable	-36.2102	13.5261	-11.342	Inactive	Inactive	CCCCCCCCCCCCCCCCCCOCC(CC(C(C(C(C(C(F)(F)F)(F)F)(F)F)(F)F)(F)F)(F)F)F	3	6
DTXSID80772394	FC(F)(F)C(F)(F)C(F)(F)C(F)(F)C(F)(F)C(F)(F)OC(F)(C(=O)OOC(=O)C(F)(OC(F)(F)C(F)(F)C(F)(F)C(F)(F)C(F)(F)C(F)(F)F)C(F)(F)F)C(F)(F)F	Bis[tetrafluoro-1-oxo-2-[(tridecafluorohexyl)oxy]propyl]peroxide	149264-55-1	OTHER_PFAS	-6.89	-62.631	0.0556654	0.944335	inact.	reliable	0.139776	0.860224	inact.	reliable	Other aliphatics	Ether and PACF-based substances	Inactive	reliable	-50.1178	-12.1799	-31.1489	Inactive	Inactive	O=C(C(C(F)(F)F)(OC(C(C(C(C(C(F)(F)F)(F)F)(F)F)(F)F)(F)F)(F)F)F)OOC(=O)C(C(F)(F)F)(OC(C(C(C(C(C(F)(F)F)(F)F)(F)F)(F)F)(F)F)(F)F)F	4	3
DTXSID80800383	FC(F)(F)C(F)(F)C(F)(F)C(F)(F)C(F)(F)C(F)(F)C(F)(F)C(F)(F)C1=CC=C(OC(=O)C=C)C=C1	4-(Heptadecafluorooctyl)phenyl prop-2-enoate	649721-89-1	OTHER_PFAS	-8.475	-56.2784	0.0556654	0.944335	inact.	reliable	0.139776	0.860224	inact.	reliable	Side-chain aromatics	Others	Inactive	reliable	-38.6427	-21.0874	-29.8651	Inactive	Inactive	C=CC(=O)Oc1ccc(cc1)C(C(C(C(C(C(C(C(F)(F)F)(F)F)(F)F)(F)F)(F)F)(F)F)(F)F)(F)F	1	6
DTXSID80769209	CCCCCCCCCCCCCC(=O)OCCC(F)(F)C(F)(F)C(F)(F)C(F)(F)C(F)(F)C(F)(F)F	3,3,4,4,5,5,6,6,7,7,8,8,8-Tridecafluorooctyl tetradecanoate	138762-92-2	OTHER_PFAS	-9.99	-78.6952	0.0556654	0.944335	inact.	reliable	0.139776	0.860224	inact.	reliable	Other aliphatics	Ether based substances	Inactive	reliable	-27.6744	10.345	-8.66472	Inactive	Inactive	CCCCCCCCCCCCCC(=O)OCCC(C(C(C(C(C(F)(F)F)(F)F)(F)F)(F)F)(F)F)(F)F	7	5
DTXSID80768818	CCOC(=O)COCC(F)(F)C(F)(F)C(F)(F)C(F)F	Ethyl [(2,2,3,3,4,4,5,5-octafluoropentyl)oxy]acetate	138224-54-1	OTHER_PFAS	-7.236	-32.0256	0.0556654	0.944335	inact.	reliable	0.139776	0.860224	inact.	reliable	Other aliphatics	Ether based substances	Inactive	reliable	-47.6128	-55.0943	-51.3536	Inactive	Inactive	CCOC(=O)COCC(C(C(C(F)F)(F)F)(F)F)(F)F	3	0
DTXSID80764178	CC(=C)C1=CC=C(OC(F)=C(F)C(F)(F)C(F)(F)C(F)(F)C(F)(F)C(F)(F)C(F)(F)C(F)(F)F)C=C1	1-[(1,2,3,3,4,4,5,5,6,6,7,7,8,8,9,9,9-Heptadecafluoronon-1-en-1-yl)oxy]-4-(prop-1-en-2-yl)benzene	112340-38-2	OTHER_PFAS	-9.135	-52.3024	0.0556654	0.944335	inact.	reliable	0.139776	0.860224	inact.	reliable	Side-chain aromatics	Others	Inactive	reliable	-33.8645	-26.6625	-30.2635	Inactive	Inactive	FC(=C(C(C(C(C(C(C(C(F)(F)F)(F)F)(F)F)(F)F)(F)F)(F)F)(F)F)F)Oc1ccc(cc1)C(=C)C	8	8
DTXSID80764092	CC(=C)C1=CC=C(OC(F)=C(F)C(F)(F)C(F)(F)C(F)(F)C(F)(F)C(F)(F)C(F)(F)C(F)(F)C(F)(F)C(F)(F)C(F)(F)F)C=C1	1-(Prop-1-en-2-yl)-4-[(1,2,3,3,4,4,5,5,6,6,7,7,8,8,9,9,10,10,11,11,12,12,12-tricosafluorododec-1-en-1-yl)oxy]benzene	112242-89-4	OTHER_PFAS	-9.211	-63.3099	0.0556654	0.944335	inact.	reliable	0.139776	0.860224	inact.	reliable	Side-chain aromatics	Others	Inactive	reliable	-33.3142	-11.228	-22.2711	Inactive	Inactive	CC(=C)c1ccc(cc1)OC(=C(C(C(C(C(C(C(C(C(C(C(F)(F)F)(F)F)(F)F)(F)F)(F)F)(F)F)(F)F)(F)F)(F)F)(F)F)F)F	8	8
DTXSID80763762	CCSC(=O)C(F)(F)C(F)(F)C(F)(F)C(F)(F)C(F)(F)C(F)(F)C(F)(F)F	S-Ethyl pentadecafluorooctanethioate	111918-92-4	OTHER_PFAS	-7.396	-37.4586	0.0556654	0.944335	inact.	reliable	0.139776	0.860224	inact.	reliable	Other aliphatics	Others	Inactive	reliable	-46.4545	-47.4762	-46.9653	Inactive	Inactive	CCSC(=O)C(C(C(C(C(C(C(F)(F)F)(F)F)(F)F)(F)F)(F)F)(F)F)(F)F	3	8
DTXSID80758653	OC(CBr)(C(F)(F)C(F)(F)F)C(F)(F)C(F)(F)C(F)(F)F	3-(Bromomethyl)-1,1,1,2,2,4,4,5,5,6,6,6-dodecafluorohexan-3-ol	93417-72-2	OTHER_PFAS	-5.917	-31.548	0.0556654	0.944335	inact.	reliable	0.139776	0.860224	inact.	reliable	Other aliphatics	Others	Inactive	reliable	-57.1621	-55.764	-56.463	Inactive	Inactive	BrCC(C(C(F)(F)F)(F)F)(C(C(C(F)(F)F)(F)F)(F)F)O	3	4
DTXSID80757262	FC(F)(F)CCC(F)(F)C(F)(F)C(F)(F)OC(=O)C=C	1,1,2,2,3,3,6,6,6-Nonafluorohexyl prop-2-enoate	91528-57-3	OTHER_PFAS	-7.363	-35.121	0.0556654	0.944335	inact.	reliable	0.139776	0.860224	inact.	reliable	Other aliphatics	Ether based substances	Inactive	reliable	-46.6934	-50.754	-48.7237	Inactive	Inactive	C=CC(=O)OC(C(C(CCC(F)(F)F)(F)F)(F)F)(F)F	0	2
DTXSID80587369	FC(F)(Br)C(F)(F)C(F)(F)C(F)(F)C(F)(F)C(F)(F)C=C	8-Bromo-3,3,4,4,5,5,6,6,7,7,8,8-dodecafluorooct-1-ene	910563-62-1	OTHER_PFAS	-6.696	-33.0825	0.0556654	0.944335	inact.	Unreliable	0.139776	0.860224	inact.	reliable	Other aliphatics	Others	Inactive	reliable	-51.5223	-53.6123	-52.5673	Inactive	Inactive	C=CC(C(C(C(C(C(Br)(F)F)(F)F)(F)F)(F)F)(F)F)(F)F	0	2
DTXSID80437198	FC1(F)C(F)(F)C(F)(Cl)C1(F)F	CHLOROHEPTAFLUOROCYCLOBUTANE	377-41-3	OTHER_PFAS	-5.816	-14.5568	0.0556654	0.944335	inact.	reliable	0.139776	0.860224	inact.	reliable	Other aliphatics, cyclic	Others, cyclic	Inactive	reliable	-57.8933	-79.5887	-68.741	Inactive	Inactive	FC1(F)C(F)(F)C(C1(F)Cl)(F)F	8	0
DTXSID80401536	CC(=O)OCC1OC(OC(C)=O)C(OS(=O)(=O)C(F)(F)C(F)(F)C(F)(F)C(F)(F)F)C(OC(C)=O)C1OC(C)=O	[3,4,6-triacetyloxy-5-(1,1,2,2,3,3,4,4,4-nonafluorobutylsulfonyloxy)oxan-2-yl]methyl Acetate	480438-48-0	OTHER_PFAS	-6.244	-67.7958	0.0556654	0.944335	inact.	reliable	0.139776	0.860224	inact.	reliable	Other aliphatics, cyclic	PASF-based substances, cyclic	Inactive	reliable	-54.7947	-4.93795	-29.8663	Inactive	Inactive	CC(=O)OCC1OC(OC(=O)C)C(C(C1OC(=O)C)OC(=O)C)OS(=O)(=O)C(C(C(C(F)(F)F)(F)F)(F)F)(F)F	6	6
DTXSID80407235	FC(F)(F)C(F)(F)C(F)(F)C(F)(F)C(F)(F)C(F)(F)C(F)(F)C(=O)CC(=O)C(F)(F)C(F)(F)C(F)(F)C(F)(F)C(F)(F)C(F)(F)C(F)(F)F	9H,9H-Triacontafluoro-8,10-heptadecanedione	36554-97-9	OTHER_PFAS	-5.103	-58.3396	0.0556654	0.944335	inact.	reliable	0.139776	0.860224	inact.	reliable	Other aliphatics	FT	Inactive	reliable	-63.0553	-18.1973	-40.6263	Inactive	Inactive	O=C(C(C(C(C(C(C(C(F)(F)F)(F)F)(F)F)(F)F)(F)F)(F)F)(F)F)CC(=O)C(C(C(C(C(C(C(F)(F)F)(F)F)(F)F)(F)F)(F)F)(F)F)(F)F	3	8
DTXSID70896174	FC(F)(F)C(F)(F)C(F)(F)C(F)(F)CCC(=O)ON1C(=O)CCC1=O	1-[(4,4,5,5,6,6,7,7,7-Nonafluoroheptanoyl)oxy]pyrrolidine-2,5-dione	852527-43-6	OTHER_PFAS	-8.055	-38.8529	0.0556654	0.944335	inact.	reliable	0.139776	0.860224	inact.	reliable	Other aliphatics, cyclic	Others, cyclic	Inactive	reliable	-41.6834	-45.5212	-43.6023	Inactive	Inactive	O=C(ON1C(=O)CCC1=O)CCC(C(C(C(F)(F)F)(F)F)(F)F)(F)F	7	0
DTXSID70896179	FC(F)(F)C(F)(F)C(F)(F)C(=O)NS(=O)(=O)OC1=CC=C(Cl)C=C1	4-Chlorophenyl (2,2,3,3,4,4,4-heptafluorobutanoyl)sulfamate	1443258-17-0	OTHER_PFAS	-6.845	-46.2947	0.0556654	0.944335	inact.	reliable	0.139776	0.860224	inact.	reliable	Side-chain aromatics	Others	Inactive	reliable	-50.4436	-35.0864	-42.765	Inactive	Inactive	O=C(C(C(C(F)(F)F)(F)F)(F)F)NS(=O)(=O)Oc1ccc(cc1)Cl	7	8
DTXSID70896194	FC(F)(F)C1=CC=CC(NC(=O)C(F)(F)C(F)(F)C(F)(F)C(F)(F)C(F)(F)C(F)(F)C(F)(F)C(F)(F)F)=C1	2,2,3,3,4,4,5,5,6,6,7,7,8,8,9,9,9-Heptadecafluoro-N-[3-(trifluoromethyl)phenyl]nonanamide	325989-96-6	OTHER_PFAS	-9.177	-48.8143	0.0556654	0.944335	inact.	reliable	0.229713	0.770287	inact.	reliable	Side-chain aromatics	Others	Inactive	reliable	-33.5604	-31.5535	-32.5569	Inactive	Inactive	O=C(C(C(C(C(C(C(C(C(F)(F)F)(F)F)(F)F)(F)F)(F)F)(F)F)(F)F)(F)F)Nc1cccc(c1)C(F)(F)F	7	8
DTXSID70896210	COC1=CC=CC(NC(=O)C(F)(F)C(F)(F)C(F)(F)C(F)(F)C(F)(F)C(F)(F)F)=C1	2,2,3,3,4,4,5,5,6,6,7,7,7-Tridecafluoro-N-(3-methoxyphenyl)heptanamide	904565-42-0	OTHER_PFAS	-7.647	-42.5984	0.0556654	0.944335	inact.	reliable	0.468601	0.531399	inact.	reliable	Side-chain aromatics	Others	Inactive	reliable	-44.6373	-40.2693	-42.4533	Inactive	Inactive	COc1cccc(c1)NC(=O)C(C(C(C(C(C(F)(F)F)(F)F)(F)F)(F)F)(F)F)(F)F	7	8
DTXSID70896215	CCOC(=O)C(CCC(F)(F)C(F)(F)C(F)(F)C(F)(F)F)N=C(C1=CC=CC=C1)C1=CC=CC=C1	Ethyl 2-[(diphenylmethylidene)amino]-5,5,6,6,7,7,8,8,8-nonafluorooctanoate	125162-61-0	OTHER_PFAS	-10.649	-66.2689	0.0556654	0.944335	inact.	reliable	0.139776	0.860224	inact.	reliable	Side-chain aromatics	Others	Inactive	reliable	-22.9034	-7.07894	-14.9912	Inactive	Inactive	CCOC(=O)C(N=C(c1ccccc1)c1ccccc1)CCC(C(C(C(F)(F)F)(F)F)(F)F)(F)F	0	5
DTXSID70896230	NS(=O)(=O)C1=CC=C(CNC(=O)C(F)(F)C(F)(F)C(F)(F)C(F)(F)F)C=C1	2,2,3,3,4,4,5,5,5-Nonafluoro-N-[(4-sulfamoylphenyl)methyl]pentanamide	165618-98-4	OTHER_PFAS	-8.078	-43.5929	0.0556654	0.944335	inact.	reliable	0.139776	0.860224	inact.	reliable	Side-chain aromatics	Others	Inactive	reliable	-41.5169	-38.8748	-40.1959	Inactive	Inactive	O=C(C(C(C(C(F)(F)F)(F)F)(F)F)(F)F)NCc1ccc(cc1)S(=O)(=O)N	7	8
DTXSID70896235	NS(=O)(=O)C1=CC=C(CCNS(=O)(=O)C(F)(F)C(F)(F)C(F)(F)C(F)(F)F)C=C1	4-{2-[(1,1,2,2,3,3,4,4,4-Nonafluorobutane-1-sulfonyl)amino]ethyl}benzene-1-sulfonamide	316826-59-2	OTHER_PFAS	-7.665	-47.7854	0.0556654	0.944335	inact.	reliable	0.139776	0.860224	inact.	reliable	Side-chain aromatics	PASF-based substances	Inactive	reliable	-44.507	-32.9962	-38.7516	Inactive	Inactive	FC(C(C(C(F)(F)F)(F)F)(F)F)(S(=O)(=O)NCCc1ccc(cc1)S(=O)(=O)N)F	9	0
DTXSID70896250	NC1=C(C=C(C=C1NC(=O)C(F)(F)C(F)(F)C(F)(F)F)C(F)(F)F)[N+]([O-])=O	N-[2-Amino-3-nitro-5-(trifluoromethyl)phenyl]-2,2,3,3,4,4,4-heptafluorobutanamide	57450-70-1	OTHER_PFAS	-8.893	-42.0572	0.0556654	0.944335	inact.	reliable	0.139776	0.860224	inact.	reliable	Side-chain aromatics	Others	Inactive	reliable	-35.6165	-41.0282	-38.3223	Inactive	Inactive	[O-][N+](=O)c1cc(cc(c1N)NC(=O)C(C(C(F)(F)F)(F)F)(F)F)C(F)(F)F	7	8
DTXSID70896270	FC(F)(F)C(F)(F)C(F)(F)C(F)(F)S(=O)(=O)ON1C(=O)C2C3CC(C=C3)C2C1=O	2-[(1,1,2,2,3,3,4,4,4-Nonafluorobutane-1-sulfonyl)oxy]-3a,4,7,7a-tetrahydro-1H-4,7-methanoisoindole-1,3(2H)-dione	307531-76-6	OTHER_PFAS	-7.418	-43.3809	0.0556654	0.944335	inact.	reliable	0.139776	0.860224	inact.	reliable	Other aliphatics, cyclic	PASF-based substances, cyclic	Inactive	reliable	-46.2952	-39.1721	-42.7336	Inactive	Inactive	FC(C(C(C(F)(F)F)(F)F)(F)F)(S(=O)(=O)ON1C(=O)C2C(C1=O)C1CC2C=C1)F	9	0
DTXSID70896295	FC(F)(F)C(F)(CCCCI)C(F)(F)F	1,1,1,2-Tetrafluoro-6-iodo-2-(trifluoromethyl)hexane	99324-97-7	OTHER_PFAS	-7.027	-29.726	0.0556654	0.944335	inact.	reliable	0.139776	0.860224	inact.	reliable	Other aliphatics	Others	Inactive	reliable	-49.126	-58.3187	-53.7223	Inactive	Inactive	ICCCCC(C(F)(F)F)(C(F)(F)F)F	3	4
DTXSID70896311	CC1=CC=CC=C1C(F)(C(F)(F)F)C(F)(F)F	1-(1,1,1,2,3,3,3-Heptafluoropropan-2-yl)-2-methylbenzene	51114-10-4	OTHER_PFAS	-7.805	-30.2787	0.0556654	0.944335	inact.	reliable	0.139776	0.860224	inact.	reliable	Side-chain aromatics	Others	Inactive	reliable	-43.4934	-57.5438	-50.5186	Inactive	Inactive	Cc1ccccc1C(C(F)(F)F)(C(F)(F)F)F	0	9
DTXSID70896316	FC(F)(F)C(F)(C1=CC=C(CCl)C=C1)C(F)(F)F	1-(Chloromethyl)-4-(1,1,1,2,3,3,3-heptafluoropropan-2-yl)benzene	75462-58-7	OTHER_PFAS	-8.335	-31.4827	0.0556654	0.944335	inact.	reliable	0.139776	0.860224	inact.	reliable	Side-chain aromatics	Others	Inactive	reliable	-39.6563	-55.8555	-47.7559	Inactive	Inactive	ClCc1ccc(cc1)C(C(F)(F)F)(C(F)(F)F)F	0	9
DTXSID70896336	[O-][N+](=O)C1=CC=C(C=C1)C(F)(C(F)(F)F)C(F)(F)F	1-(1,1,1,2,3,3,3-Heptafluoropropan-2-yl)-4-nitrobenzene	2396-14-7	OTHER_PFAS	-7.634	-33.172	0.0556654	0.944335	inact.	reliable	0.139776	0.860224	inact.	reliable	Side-chain aromatics	Others	Inactive	reliable	-44.7314	-53.4868	-49.1091	Inactive	Inactive	FC(C(F)(F)F)(C(F)(F)F)c1ccc(cc1)[N+](=O)[O-]	0	9
DTXSID70896351	CC1=CC(=CC(C)=C1C=O)C(F)(C(F)(F)F)C(F)(F)F	4-(1,1,1,2,3,3,3-Heptafluoropropan-2-yl)-2,6-dimethylbenzaldehyde	1771743-29-3	OTHER_PFAS	-8.72	-35.7655	0.0556654	0.944335	inact.	reliable	0.367542	0.632458	inact.	reliable	Side-chain aromatics	Others	Inactive	reliable	-36.869	-49.8503	-43.3596	Inactive	Inactive	O=Cc1c(C)cc(cc1C)C(C(F)(F)F)(C(F)(F)F)F	0	9
DTXSID70896356	FC(F)(F)C(F)(C(=O)C1=CC=C(Cl)C=C1)C(F)(F)F	1-(4-Chlorophenyl)-2,3,3,3-tetrafluoro-2-(trifluoromethyl)propan-1-one	56041-73-7	OTHER_PFAS	-7.451	-31.986	0.0556654	0.944335	inact.	reliable	0.139776	0.860224	inact.	reliable	Side-chain aromatics	Others	Inactive	reliable	-46.0563	-55.1498	-50.603	Inactive	Inactive	O=C(C(C(F)(F)F)(C(F)(F)F)F)c1ccc(cc1)Cl	0	2
DTXSID70896391	CCC1=C(SC)C(=CC=C1C(O)=O)C(F)(C(F)(F)F)C(F)(F)F	2-Ethyl-4-(1,1,1,2,3,3,3-heptafluoropropan-2-yl)-3-(methylsulfanyl)benzoic acid	1355554-62-9	OTHER_PFAS	-8.312	-39.96	0.0556654	0.944335	inact.	reliable	0.139776	0.860224	inact.	reliable	Side-chain aromatics	Others	Inactive	reliable	-39.8228	-43.9688	-41.8958	Inactive	Inactive	CSc1c(CC)c(ccc1C(C(F)(F)F)(C(F)(F)F)F)C(=O)O	2	3
DTXSID70896396	CCSC1=C(CC)C(=CC=C1C(F)(C(F)(F)F)C(F)(F)F)C(O)=O	2-Ethyl-3-(ethylsulfanyl)-4-(1,1,1,2,3,3,3-heptafluoropropan-2-yl)benzoic acid	1355554-66-3	OTHER_PFAS	-8.391	-41.7196	0.0556654	0.944335	inact.	reliable	0.139776	0.860224	inact.	reliable	Side-chain aromatics	Others	Inactive	reliable	-39.2509	-41.5015	-40.3762	Inactive	Inactive	CCSc1c(CC)c(ccc1C(C(F)(F)F)(C(F)(F)F)F)C(=O)O	2	3
DTXSID70896659	CCCCC\C=C\C(F)(F)C(F)(F)C(F)(F)F	(4E)-1,1,1,2,2,3,3-Heptafluorodec-4-ene	57325-42-5	OTHER_PFAS	-7.103	-29.7973	0.0556654	0.944335	inact.	reliable	0.139776	0.860224	inact.	reliable	Fluorotelomer PFAA precursors	SFAenes	Inactive	reliable	-48.5757	-58.2188	-53.3972	Inactive	Inactive	CCCCCC=CC(C(C(F)(F)F)(F)F)(F)F	5	2
DTXSID70896639	[NH4+].[O-]C(=O)C(F)(OC(F)(F)C(F)(F)C(F)(F)C(F)(F)C(F)(F)F)C(F)(F)F	Ammonium 2,3,3,3-tetrafluoro-2-[(undecafluoropentyl)oxy]propanoate	510774-81-9	OTHER_PFAS	-6.794	-37.2778	0.0556654	0.944335	inact.	reliable	0.139776	0.860224	inact.	reliable	PFAAs	PFECAs	Inactive	reliable	-50.8128	-47.7297	-49.2713	Inactive	Inactive	OC(=O)C(C(F)(F)F)(OC(C(C(C(C(F)(F)F)(F)F)(F)F)(F)F)(F)F)F	4	3
DTXSID70895960	FC(F)(F)C(F)(F)C(F)(F)C(F)(F)CC1COC(=O)O1	4-(2,2,3,3,4,4,5,5,5-Nonafluoropentyl)-1,3-dioxolan-2-one	912364-40-0	OTHER_PFAS	-8.503	-32.7424	0.0556654	0.944335	inact.	Unreliable	0.139776	0.860224	inact.	reliable	Other aliphatics, cyclic	Others, cyclic	Inactive	reliable	-38.44	-54.0892	-46.2646	Inactive	Inactive	FC(C(C(C(F)(F)F)(F)F)(F)F)(CC1COC(=O)O1)F	4	5
DTXSID70896619	CC(=C)C(=O)OC(F)(C(F)(F)F)C(F)(F)F	1,1,1,2,3,3,3-Heptafluoropropan-2-yl 2-methylprop-2-enoate	7459-59-8	OTHER_PFAS	-5.474	-30.4395	0.0556654	0.944335	inact.	reliable	0.139776	0.860224	inact.	reliable	Other aliphatics	Ether based substances	Inactive	reliable	-60.3694	-57.3183	-58.8438	Inactive	Inactive	O=C(C(=C)C)OC(C(F)(F)F)(C(F)(F)F)F	0	2
DTXSID70896598	OC(=O)C(F)(F)C(F)(F)C(F)(F)C(C(F)(F)F)(C(F)(F)F)C(F)(F)F	2,2,3,3,4,4,6,6,6-Nonafluoro-5,5-bis(trifluoromethyl)hexanoic acid	1144512-34-4	OTHER_PFAS	-7.433	-33.0743	0.0556654	0.944335	inact.	reliable	0.139776	0.860224	inact.	reliable	PFAAs	PFCAs	Inactive	reliable	-46.1866	-53.6238	-49.9052	Inactive	Inactive	OC(=O)C(C(C(C(C(F)(F)F)(C(F)(F)F)C(F)(F)F)(F)F)(F)F)(F)F	0	2
DTXSID70896593	OC(=O)C(F)(C(F)(F)F)C(F)(F)C(F)(F)C(F)(F)C(F)(F)C(F)(F)F	2,3,3,4,4,5,5,6,6,7,7,7-Dodecafluoro-2-(trifluoromethyl)heptanoic acid	207678-51-1	OTHER_PFAS	-6.21	-32.0349	0.0556654	0.944335	inact.	reliable	0.139776	0.860224	inact.	reliable	PFAAs	PFCAs	Inactive	reliable	-55.0409	-55.0812	-55.0611	Inactive	Inactive	OC(=O)C(C(C(C(C(C(F)(F)F)(F)F)(F)F)(F)F)(F)F)(C(F)(F)F)F	3	8
DTXSID70896134	FC(F)(F)C(F)(F)C(F)(F)C(F)(F)C(F)(F)C(=O)NCCC1=CC=CC=C1	2,2,3,3,4,4,5,5,6,6,6-Undecafluoro-N-(2-phenylethyl)hexanamide	70414-01-6	OTHER_PFAS	-9.224	-41.2958	0.0556654	0.944335	inact.	reliable	0.139776	0.860224	inact.	reliable	Side-chain aromatics	Others	Inactive	reliable	-33.2201	-42.0958	-37.6579	Inactive	Inactive	O=C(C(C(C(C(C(F)(F)F)(F)F)(F)F)(F)F)(F)F)NCCc1ccccc1	6	9
DTXSID70896578	OC(=O)C(F)(F)C(F)(C(F)(F)C(F)(F)F)C(F)(C(F)(F)F)C(F)(F)F	2,2,3,4,4,5,5,5-Octafluoro-3-(1,1,1,2,3,3,3-heptafluoropropan-2-yl)pentanoic acid	1882109-68-3	OTHER_PFAS	-7.816	-34.2828	0.0556654	0.944335	inact.	reliable	0.139776	0.860224	inact.	reliable	PFAAs	PFCAs	Inactive	reliable	-43.4138	-51.9293	-47.6715	Inactive	Inactive	OC(=O)C(C(C(C(F)(F)F)(C(F)(F)F)F)(C(C(F)(F)F)(F)F)F)(F)F	7	4
DTXSID70896538	CCOC(=O)C(F)(OC(F)(F)C(F)(OC(F)(F)C(F)(OC(F)(F)C(F)(OC(F)(F)C(F)(OC(F)(F)C(F)(OC(F)(F)C(F)(F)C(F)(F)F)C(F)(F)F)C(F)(F)F)C(F)(F)F)C(F)(F)F)C(F)(F)F)C(F)(F)F	Ethyl 2,4,4,5,7,7,8,10,10,11,13,13,14,16,16,17,19,19,20,20,21,21,21-tricosafluoro-2,5,8,11,14,17-hexakis(trifluoromethyl)-3,6,9,12,15,18-hexaoxahenicosan-1-oate	121368-60-3	OTHER_PFAS			0.0556654	0.944335	inact.	reliable	0.139776	0.860224	inact.	reliable	Other aliphatics	Ether and PACF-based substances	Inactive	reliable				Inactive	Inactive	CCOC(=O)C(C(F)(F)F)(OC(C(C(F)(F)F)(OC(C(C(F)(F)F)(OC(C(C(F)(F)F)(OC(C(C(F)(F)F)(OC(C(C(F)(F)F)(OC(C(C(F)(F)F)(F)F)(F)F)F)(F)F)F)(F)F)F)(F)F)F)(F)F)F)(F)F)F	4	3
DTXSID70896513	CC(=O)CC(=O)C(F)(OC(F)(F)C(F)(F)C(F)(F)F)C(F)(F)F	5,6,6,6-Tetrafluoro-5-(heptafluoropropoxy)hexane-2,4-dione	261760-03-6	OTHER_PFAS	-7.138	-36.8315	0.0556654	0.944335	inact.	reliable	0.139776	0.860224	inact.	reliable	Other aliphatics	Ether based substances	Inactive	reliable	-48.3223	-48.3555	-48.3389	Inactive	Inactive	CC(=O)CC(=O)C(C(F)(F)F)(OC(C(C(F)(F)F)(F)F)(F)F)F	4	3
DTXSID70896497	FC(F)(F)C(F)(F)C(F)(F)OC(F)(C#N)C(F)(F)F	2,3,3,3-Tetrafluoro-2-(heptafluoropropoxy)propanenitrile	60308-66-9	OTHER_PFAS	-5.681	-25.746	0.0556654	0.944335	inact.	reliable	0.139776	0.860224	inact.	reliable	Other aliphatics	Ether based substances	Inactive	reliable	-58.8707	-63.8994	-61.3851	Inactive	Inactive	N#CC(C(F)(F)F)(OC(C(C(F)(F)F)(F)F)(F)F)F	4	3
DTXSID70896472	FC(F)(F)OC(F)(F)C(F)(F)Cl	1-Chloro-1,1,2,2-tetrafluoro-2-(trifluoromethoxy)ethane	1561-50-8	OTHER_PFAS	-4.585	-21.8758	0.0556654	0.944335	inact.	reliable	0.139776	0.860224	inact.	reliable	Other aliphatics	Ether based substances	Inactive	reliable	-66.8055	-69.3261	-68.0658	Inactive	Inactive	FC(OC(C(Cl)(F)F)(F)F)(F)F	0	2
DTXSID70896437	CCCCS(=O)C1=C(C)C(=CC=C1C(F)(C(F)(F)F)C(F)(F)F)C(O)=O	3-(Butane-1-sulfinyl)-4-(1,1,1,2,3,3,3-heptafluoropropan-2-yl)-2-methylbenzoic acid	1355554-30-1	OTHER_PFAS	-9.426	-50.3055	0.0556654	0.944335	inact.	reliable	0.139776	0.860224	inact.	reliable	Side-chain aromatics	Others	Inactive	reliable	-31.7577	-29.4625	-30.6101	Inactive	Inactive	CCCC[S+](c1c(C)c(ccc1C(C(F)(F)F)(C(F)(F)F)F)C(=O)O)[O-]	2	3
DTXSID70896417	CC1=C(C(=CC=C1C(O)=O)C(F)(C(F)(F)F)C(F)(F)F)S(C)(=O)=O	4-(1,1,1,2,3,3,3-Heptafluoropropan-2-yl)-3-(methanesulfonyl)-2-methylbenzoic acid	1355554-41-4	OTHER_PFAS	-8.181	-43.1196	0.0556654	0.944335	inact.	reliable	0.139776	0.860224	inact.	reliable	Side-chain aromatics	Others	Inactive	reliable	-40.7712	-39.5385	-40.1549	Inactive	Inactive	OC(=O)c1ccc(c(c1C)S(=O)(=O)C)C(C(F)(F)F)(C(F)(F)F)F	2	3
DTXSID70896573	OC(=O)C(C(F)(F)F)(C(F)(F)C(F)(F)F)C(F)(F)C(F)(F)C(F)(F)F	3,3,4,4,5,5,5-Heptafluoro-2-(pentafluoroethyl)-2-(trifluoromethyl)pentanoic acid	1882109-63-8	OTHER_PFAS	-6.435	-33.8259	0.0556654	0.944335	inact.	reliable	0.139776	0.860224	inact.	reliable	PFAAs	PFCAs	Inactive	reliable	-53.4119	-52.5699	-52.9909	Inactive	Inactive	OC(=O)C(C(C(F)(F)F)(F)F)(C(C(C(F)(F)F)(F)F)(F)F)C(F)(F)F	3	8
DTXSID70896119	CN(CC(O)CSCCC(F)(F)C(F)(F)C(F)(F)C(F)(F)C(F)(F)C(F)(F)C(F)(F)C(F)(F)F)CC(O)=O	N-{3-[(3,3,4,4,5,5,6,6,7,7,8,8,9,9,10,10,10-Heptadecafluorodecyl)sulfanyl]-2-hydroxypropyl}-N-methylglycine	93128-66-6	OTHER_PFAS	-8.647	-62.9692	0.0556654	0.944335	inact.	reliable	0.229713	0.770287	inact.	reliable	Other aliphatics	Others	Inactive	reliable	-37.3975	-11.7057	-24.5516	Inactive	Inactive	OC(CN(CC(=O)O)C)CSCCC(C(C(C(C(C(C(C(F)(F)F)(F)F)(F)F)(F)F)(F)F)(F)F)(F)F)(F)F	3	9
DTXSID70896098	CCCCCC1=CC=C(N=C1)C1=CC=C(C=C1)C(F)(F)C(F)(F)C(F)(F)C(F)(F)C(F)(F)C(F)(F)F	5-Pentyl-2-[4-(tridecafluorohexyl)phenyl]pyridine	139030-54-9	OTHER_PFAS	-10.66	-66.7192	0.0556654	0.944335	inact.	reliable	0.427295	0.572705	inact.	reliable	Side-chain aromatics	Others	Inactive	reliable	-22.8238	-6.44754	-14.6357	Inactive	Inactive	CCCCCc1ccc(nc1)c1ccc(cc1)C(C(C(C(C(C(F)(F)F)(F)F)(F)F)(F)F)(F)F)(F)F	1	6
DTXSID70896093	FC(F)(F)C(F)(F)C(F)(F)C(=O)NC1=CC=CC=C1I	2,2,3,3,4,4,4-Heptafluoro-N-(2-iodophenyl)butanamide	378215-44-2	OTHER_PFAS	-8.164	-34.706	0.123468	0.876532	inact.	reliable	0.229713	0.770287	inact.	reliable	Side-chain aromatics	Others	Inactive	reliable	-40.8943	-51.3359	-46.1151	Inactive	Inactive	O=C(C(C(C(F)(F)F)(F)F)(F)F)Nc1ccccc1I	7	8
DTXSID70895703	OC(=O)C(CCC(F)(F)C(F)(F)C(F)(F)C(F)(F)C(F)(F)C(F)(F)C(F)(F)C(F)(F)F)C(O)=O	(3,3,4,4,5,5,6,6,7,7,8,8,9,9,10,10,10-Heptadecafluorodecyl)propanedioic acid	36390-05-3	OTHER_PFAS	-8.479	-49.9238	0.0556654	0.944335	inact.	reliable	0.139776	0.860224	inact.	reliable	Other aliphatics	Others	Inactive	reliable	-38.6138	-29.9977	-34.3058	Inactive	Inactive	OC(=O)C(C(=O)O)CCC(C(C(C(C(C(C(C(F)(F)F)(F)F)(F)F)(F)F)(F)F)(F)F)(F)F)(F)F	3	9
DTXSID70895687	FC(F)(F)C(F)(F)C(F)(F)CNC(=O)C=C	N-(2,2,3,3,4,4,4-Heptafluorobutyl)prop-2-enamide	1422-65-7	OTHER_PFAS	-6.091	-25.6951	0.0556654	0.944335	inact.	reliable	0.139776	0.860224	inact.	reliable	Other aliphatics	Others	Inactive	reliable	-55.9024	-63.9708	-59.9366	Inactive	Inactive	C=CC(=O)NCC(C(C(F)(F)F)(F)F)(F)F	7	4
DTXSID70895682	CCSC(=O)C(CC(C)=O)C(F)(F)C(F)(F)C(F)(F)F	S-Ethyl 3,3,4,4,5,5,5-heptafluoro-2-(2-oxopropyl)pentanethioate	1392881-17-2	OTHER_PFAS	-8.107	-33.219	0.0556654	0.944335	inact.	reliable	0.139776	0.860224	inact.	reliable	Other aliphatics	Others	Inactive	reliable	-41.307	-53.4209	-47.3639	Inactive	Inactive	CCSC(=O)C(C(C(C(F)(F)F)(F)F)(F)F)CC(=O)C	7	4
DTXSID70895667	COC(=O)CCC(F)(F)C(F)(F)C(F)(F)C(F)(F)C(F)(F)C(F)(F)C(F)(F)C(F)(F)F	Methyl 4,4,5,5,6,6,7,7,8,8,9,9,10,10,11,11,11-heptadecafluoroundecanoate	132424-37-4	OTHER_PFAS	-8.907	-43.3755	0.0556654	0.944335	inact.	reliable	0.139776	0.860224	inact.	reliable	Other aliphatics	PACF-based substances	Inactive	reliable	-35.5151	-39.1797	-37.3474	Inactive	Inactive	COC(=O)CCC(C(C(C(C(C(C(C(F)(F)F)(F)F)(F)F)(F)F)(F)F)(F)F)(F)F)(F)F	3	9
DTXSID70895647	CCOC(=O)CC(S)C(F)(F)C(F)(F)C(F)(F)F	Ethyl 4,4,5,5,6,6,6-heptafluoro-3-sulfanylhexanoate	377-64-0	OTHER_PFAS	-6.935	-35.2455	0.0556654	0.944335	inact.	reliable	0.139776	0.860224	inact.	reliable	Other aliphatics	Ether based substances	Inactive	reliable	-49.792	-50.5794	-50.1857	Inactive	Inactive	CCOC(=O)CC(C(C(C(F)(F)F)(F)F)(F)F)S	7	4
DTXSID70895627	FC(F)(F)C(F)(F)C(F)(F)C(F)(F)CCOC(Cl)=O	3,3,4,4,5,5,6,6,6-Nonafluorohexyl carbonochloridate	40678-17-9	OTHER_PFAS	-7.396	-28.7293	0.0556654	0.944335	inact.	reliable	0.139776	0.860224	inact.	reliable	Other aliphatics	Ether based substances	Inactive	reliable	-46.4545	-59.7163	-53.0854	Inactive	Inactive	ClC(=O)OCCC(C(C(C(F)(F)F)(F)F)(F)F)(F)F	7	5
DTXSID70895708	CCOC(=O)CC(C(F)(F)F)(C(F)(F)F)C(F)(F)C(F)(F)C(F)(F)F	Ethyl 4,4,5,5,6,6,6-heptafluoro-3,3-bis(trifluoromethyl)hexanoate	161261-13-8	OTHER_PFAS	-7.509	-34.9539	0.0556654	0.944335	inact.	reliable	0.139776	0.860224	inact.	reliable	Other aliphatics	PACF-based substances	Inactive	reliable	-45.6364	-50.9883	-48.3123	Inactive	Inactive	CCOC(=O)CC(C(C(C(F)(F)F)(F)F)(F)F)(C(F)(F)F)C(F)(F)F	7	4
DTXSID70895622	CC(=O)C=C(N)C(F)(F)C(F)(F)C(F)(F)F	4-Amino-5,5,6,6,7,7,7-heptafluorohept-3-en-2-one	70168-24-0	OTHER_PFAS	-6.767	-26.4831	0.0556654	0.944335	inact.	reliable	0.139776	0.860224	inact.	reliable	Other aliphatics	Others	Inactive	reliable	-51.0083	-62.8659	-56.9371	Inactive	Inactive	NC(=CC(=O)C)C(C(C(F)(F)F)(F)F)(F)F	7	4
DTXSID70895581	FC(F)(F)C(F)(F)C(F)(F)C(F)(F)C(F)(F)C(F)(F)C(F)(F)C(F)(F)C(F)(F)C(F)(F)C(F)(F)C(F)(F)CCCCCCCCCCCCCCCCCCCCC(F)(F)C(F)(F)C(F)(F)C(F)(F)C(F)(F)C(F)(F)C(F)(F)C(F)(F)C(F)(F)C(F)(F)C(F)(F)C(F)(F)F	1,1,1,2,2,3,3,4,4,5,5,6,6,7,7,8,8,9,9,10,10,11,11,12,12,33,33,34,34,35,35,36,36,37,37,38,38,39,39,40,40,41,41,42,42,43,43,44,44,44-Pentacontafluorotetratetracontane	114221-78-2	OTHER_PFAS			0.0556654	0.944335	inact.	reliable	0.139776	0.860224	inact.	reliable	Fluorotelomer PFAA precursors	SFAs	Inactive	reliable				Inactive	Inactive	FC(C(C(C(C(C(C(C(C(C(C(C(F)(F)F)(F)F)(F)F)(F)F)(F)F)(F)F)(F)F)(F)F)(F)F)(F)F)(F)F)(CCCCCCCCCCCCCCCCCCCCC(C(C(C(C(C(C(C(C(C(C(C(F)(F)F)(F)F)(F)F)(F)F)(F)F)(F)F)(F)F)(F)F)(F)F)(F)F)(F)F)(F)F)F	2	2
DTXSID70895566	CCCCCCCCCCCCCCCCC=CC(F)(F)C(F)(F)C(F)(F)C(F)(F)C(F)(F)C(F)(F)C(F)(F)C(F)(F)F	1,1,1,2,2,3,3,4,4,5,5,6,6,7,7,8,8-Heptadecafluorohexacos-9-ene	907206-01-3	OTHER_PFAS	-10.004	-84.1213	0.0556654	0.944335	inact.	reliable	0.229713	0.770287	inact.	reliable	Fluorotelomer PFAA precursors	SFAenes	Inactive	reliable	-27.5731	17.9534	-4.80986	Inactive	Inactive	CCCCCCCCCCCCCCCCC=CC(C(C(C(C(C(C(C(F)(F)F)(F)F)(F)F)(F)F)(F)F)(F)F)(F)F)(F)F	5	2
DTXSID70895561	FC(=CCC(F)(F)C(F)(F)C(F)(F)C(F)(F)F)C(F)(F)C(F)(F)C(F)(F)C(F)(F)C(F)(F)C(F)(F)C(F)(F)F	1,1,1,2,2,3,3,4,4,7,8,8,9,9,10,10,11,11,12,12,13,13,14,14,14-Pentacosafluorotetradec-6-ene	53638-14-5	OTHER_PFAS	-8.221	-46.4815	0.0556654	0.944335	inact.	reliable	0.139776	0.860224	inact.	reliable	Other aliphatics	Others	Inactive	reliable	-40.4816	-34.8245	-37.6531	Inactive	Inactive	FC(=CCC(C(C(C(F)(F)F)(F)F)(F)F)(F)F)C(C(C(C(C(C(C(F)(F)F)(F)F)(F)F)(F)F)(F)F)(F)F)(F)F	3	9
DTXSID70895546	FC(F)(F)C(F)(F)C(F)(F)C(F)(F)C(F)(F)COCC=C	1,1,1,2,2,3,3,4,4,5,5-Undecafluoro-6-[(prop-2-en-1-yl)oxy]hexane	1516879-68-7	OTHER_PFAS	-6.927	-32.0258	0.0556654	0.944335	inact.	reliable	0.139776	0.860224	inact.	reliable	Other aliphatics	Ether based substances	Inactive	reliable	-49.8499	-55.094	-52.472	Inactive	Inactive	C=CCOCC(C(C(C(C(F)(F)F)(F)F)(F)F)(F)F)(F)F	3	9
DTXSID70895526	FC(F)(F)C(F)(F)C(F)(F)C(F)(F)C(F)(F)C(F)(F)C(F)(F)C(F)(F)C(F)(F)C(F)(F)CCCCCCCCC(F)(F)C(F)(F)C(F)(F)C(F)(F)C(F)(F)C(F)(F)C(F)(F)C(F)(F)C(F)(F)C(F)(F)F	1,1,1,2,2,3,3,4,4,5,5,6,6,7,7,8,8,9,9,10,10,19,19,20,20,21,21,22,22,23,23,24,24,25,25,26,26,27,27,28,28,28-Dotetracontafluorooctacosane	115249-34-8	OTHER_PFAS			0.0556654	0.944335	inact.	reliable	0.139776	0.860224	inact.	reliable	Other aliphatics	FT	Inactive	reliable				Inactive	Inactive	FC(C(C(C(C(C(C(C(C(C(F)(F)F)(F)F)(F)F)(F)F)(F)F)(F)F)(F)F)(F)F)(F)F)(CCCCCCCCC(C(C(C(C(C(C(C(C(C(F)(F)F)(F)F)(F)F)(F)F)(F)F)(F)F)(F)F)(F)F)(F)F)(F)F)F	2	2
DTXSID70895521	FC(F)(F)C(F)(F)C(F)(F)C(F)(F)CCSC#N	3,3,4,4,5,5,6,6,6-Nonafluorohexyl thiocyanate	26650-08-8	OTHER_PFAS	-6.813	-29.1785	0.0556654	0.944335	inact.	reliable	0.531085	0.468915	inact.	reliable	Other aliphatics	Others	Inactive	reliable	-50.6753	-59.0864	-54.8809	Inactive	Inactive	N#CSCCC(C(C(C(F)(F)F)(F)F)(F)F)(F)F	3	9
DTXSID70895602	CCCCCCCCCCCCCCC=CC(F)(F)C(F)(F)C(F)(F)C(F)(F)C(F)(F)C(F)(F)C(F)(F)C(F)(F)C(F)(F)C(F)(F)C(F)(F)C(F)(F)F	1,1,1,2,2,3,3,4,4,5,5,6,6,7,7,8,8,9,9,10,10,11,11,12,12-Pentacosafluoro-13-octacosene	1151525-71-1	OTHER_PFAS			0.0556654	0.944335	inact.	reliable	0.229713	0.770287	inact.	reliable	Fluorotelomer PFAA precursors	SFAenes	Inactive	reliable				Inactive	Inactive	CCCCCCCCCCCCCCC=CC(C(C(C(C(C(C(C(C(C(C(C(F)(F)F)(F)F)(F)F)(F)F)(F)F)(F)F)(F)F)(F)F)(F)F)(F)F)(F)F)(F)F	5	2
DTXSID70896694	OCCCCCCCCC\C=C\C(F)(F)C(F)(F)C(F)(F)C(F)(F)C(F)(F)C(F)(F)C(F)(F)C(F)(F)F	(10E)-12,12,13,13,14,14,15,15,16,16,17,17,18,18,19,19,19-Heptadecafluorononadec-10-en-1-ol	135131-50-9	OTHER_PFAS	-9.875	-62.7484	0.0556654	0.944335	inact.	reliable	0.229713	0.770287	inact.	reliable	Other aliphatics	Others	Inactive	reliable	-28.507	-12.0153	-20.2612	Inactive	Inactive	OCCCCCCCCCC=CC(C(C(C(C(C(C(C(F)(F)F)(F)F)(F)F)(F)F)(F)F)(F)F)(F)F)(F)F	5	2
DTXSID70895723	OC(=O)C=C(F)C(F)(F)C(F)(F)C(F)(F)C(F)(F)C(F)(F)C(F)(F)C(F)(F)C(F)(F)C(F)(F)F	2H-Perfluoro-2-dodecenoic acid	70887-94-4	OTHER_PFAS	-9.876	-41.8946	0.0556654	0.944335	inact.	reliable	0.139776	0.860224	inact.	reliable	Fluorotelomer PFAA precursors	n:2 Fluorotelomer carboxylic acids	Inactive	reliable	-28.4998	-41.2561	-34.878	Inactive	Inactive	OC(=O)C=C(C(C(C(C(C(C(C(C(C(F)(F)F)(F)F)(F)F)(F)F)(F)F)(F)F)(F)F)(F)F)(F)F)F	3	8
DTXSID70895743	FC(F)(F)C(F)(F)C(F)(F)C1(F)OC1(F)F	2,2,3-Trifluoro-3-(heptafluoropropyl)oxirane	74942-19-1	OTHER_PFAS	-6.298	-19.4493	0.0556654	0.944335	inact.	reliable	0.139776	0.860224	inact.	reliable	Other aliphatics, cyclic	Others, cyclic	Inactive	reliable	-54.4038	-72.7285	-63.5662	Inactive	Inactive	FC(C(C(C1(F)OC1(F)F)(F)F)(F)F)(F)F	8	0
DTXSID70896078	FC(F)(F)C(F)(F)C(F)(F)C(=O)NC1=CC=CC(Cl)=C1	N-(3-Chlorophenyl)-2,2,3,3,4,4,4-heptafluorobutanamide	106376-36-7	OTHER_PFAS	-8.611	-36.3654	0.0556654	0.944335	inact.	reliable	0.531085	0.468915	inact.	reliable	Side-chain aromatics	Others	Inactive	reliable	-37.6581	-49.0091	-43.3336	Inactive	Inactive	Clc1cccc(c1)NC(=O)C(C(C(F)(F)F)(F)F)(F)F	7	8
DTXSID70896073	CNC(=O)C(O)(NC)C(F)(F)C(F)(F)C(F)(F)C(F)(F)F	3,3,4,4,5,5,6,6,6-Nonafluoro-2-hydroxy-N,N~2~-dimethylnorleucinamide	107070-94-0	OTHER_PFAS	-7.765	-26.4184	0.153483	0.846517	inact.	reliable	0.139776	0.860224	inact.	reliable	Other aliphatics	Others	Inactive	reliable	-43.783	-62.9566	-53.3698	Inactive	Inactive	CNC(=O)C(C(C(C(C(F)(F)F)(F)F)(F)F)(F)F)(NC)O	3	8
DTXSID70896053	FC(F)(F)C(F)(F)C(F)(F)C(F)(F)C(F)(F)C(F)(F)C(F)(F)C(F)(F)C(=O)OCC1=CC=CC=C1	Benzyl heptadecafluorononanoate	117374-38-6	OTHER_PFAS	-8.776	-47.6328	0.0556654	0.944335	inact.	reliable	0.139776	0.860224	inact.	reliable	Side-chain aromatics	PACF-based substances	Inactive	reliable	-36.4636	-33.2101	-34.8368	Inactive	Inactive	O=C(C(C(C(C(C(C(C(C(F)(F)F)(F)F)(F)F)(F)F)(F)F)(F)F)(F)F)(F)F)OCc1ccccc1	0	5
DTXSID70896038	FC(F)(F)C(F)(F)C(F)(F)C(F)(F)S(=O)C(=C)C1=CC=CC=C1	[1-(1,1,2,2,3,3,4,4,4-Nonafluorobutane-1-sulfinyl)ethenyl]benzene	1606997-41-4	OTHER_PFAS	-8.185	-40.1125	0.0556654	0.944335	inact.	reliable	0.139776	0.860224	inact.	reliable	Side-chain aromatics	Others	Inactive	reliable	-40.7423	-43.755	-42.2486	Inactive	Inactive	C=C([S+](C(C(C(C(F)(F)F)(F)F)(F)F)(F)F)[O-])c1ccccc1	0	5
DTXSID70896033	CC(C)NC(=O)C(F)(F)C(F)(F)C(F)(F)C(F)(F)C(F)(F)C(F)(F)C(F)(F)C(F)(F)F	2,2,3,3,4,4,5,5,6,6,7,7,8,8,9,9,9-Heptadecafluoro-N-(propan-2-yl)nonanamide	6104-22-9	OTHER_PFAS	-8.042	-42.3052	0.0556654	0.944335	inact.	reliable	0.139776	0.860224	inact.	reliable	Other aliphatics	Amide based substances	Inactive	reliable	-41.7776	-40.6804	-41.229	Inactive	Inactive	CC(NC(=O)C(C(C(C(C(C(C(C(F)(F)F)(F)F)(F)F)(F)F)(F)F)(F)F)(F)F)(F)F)C	3	8
DTXSID70896018	OC1OCCCC1C(F)(F)C(F)(F)C(F)(F)C(F)(F)C(F)(F)C(F)(F)F	3-(Tridecafluorohexyl)oxan-2-ol	169213-94-9	OTHER_PFAS	-8.729	-42.5411	0.185246	0.814754	inact.	reliable	0.139776	0.860224	inact.	reliable	Other aliphatics, cyclic	Others, cyclic	Inactive	reliable	-36.8038	-40.3496	-38.5767	Inactive	Inactive	OC1OCCCC1C(C(C(C(C(C(F)(F)F)(F)F)(F)F)(F)F)(F)F)(F)F	4	5
DTXSID70895728	FC(F)(F)C(F)(F)C(F)(F)C(F)(F)C(F)(F)C(F)(F)C(F)(F)C(F)(F)C(F)(F)C(F)(F)CCN=[N+]=[N-]	12-Azido-1,1,1,2,2,3,3,4,4,5,5,6,6,7,7,8,8,9,9,10,10-henicosafluorododecane	145876-00-2	OTHER_PFAS	-7.57	-52.0205	0.0556654	0.944335	inact.	reliable	0.139776	0.860224	inact.	reliable	Other aliphatics	Others	Inactive	reliable	-45.1947	-27.0578	-36.1263	Inactive	Inactive	[N-]=[N+]=NCCC(C(C(C(C(C(C(C(C(C(F)(F)F)(F)F)(F)F)(F)F)(F)F)(F)F)(F)F)(F)F)(F)F)(F)F	3	9
DTXSID70896013	FC(F)(F)C(F)(F)C(F)(F)C(F)(F)S(=O)(=O)CC1=CC=CC=C1	[(1,1,2,2,3,3,4,4,4-Nonafluorobutane-1-sulfonyl)methyl]benzene	879081-10-4	OTHER_PFAS	-7.442	-40.0231	0.0556654	0.944335	inact.	reliable	0.139776	0.860224	inact.	reliable	Side-chain aromatics	PASF-based substances	Inactive	reliable	-46.1214	-43.8803	-45.0009	Inactive	Inactive	FC(C(C(C(F)(F)F)(F)F)(F)F)(S(=O)(=O)Cc1ccccc1)F	9	0
DTXSID70895965	NC(=N)NNC(=O)C(F)(F)C(F)(F)C(F)(F)F	2-(2,2,3,3,4,4,4-Heptafluorobutanoyl)hydrazine-1-carboximidamide	25978-98-7	OTHER_PFAS	-6.798	-27.5193	0.0556654	0.944335	inact.	reliable	0.139776	0.860224	inact.	reliable	Other aliphatics	Others	Inactive	reliable	-50.7839	-61.4129	-56.0984	Inactive	Inactive	O=C(C(C(C(F)(F)F)(F)F)(F)F)NNC(=N)N	7	8
DTXSID70895945	CCOC(=O)COC(=N)C(F)(F)C(F)(F)C(F)(F)F	Ethyl [(2,2,3,3,4,4,4-heptafluorobutanimidoyl)oxy]acetate	4314-33-4	OTHER_PFAS	-5.779	-33.96	0.0556654	0.944335	inact.	reliable	0.139776	0.860224	inact.	reliable	Other aliphatics	Ether based substances	Inactive	reliable	-58.1612	-52.3819	-55.2716	Inactive	Inactive	CCOC(=O)COC(=N)C(C(C(F)(F)F)(F)F)(F)F	7	4
DTXSID70895940	CC(C)C(O)C(F)(F)C(=O)OCCC(F)(F)C(F)(F)C(F)(F)C(F)(F)F	3,3,4,4,5,5,6,6,6-Nonafluorohexyl 2,2-difluoro-3-hydroxy-4-methylpentanoate	1370345-78-0	OTHER_PFAS	-8.846	-40.3725	0.0556654	0.944335	inact.	reliable	0.139776	0.860224	inact.	reliable	Other aliphatics	PACF-based substances	Inactive	reliable	-35.9568	-43.3904	-39.6736	Inactive	Inactive	CC(C(C(C(=O)OCCC(C(C(C(F)(F)F)(F)F)(F)F)(F)F)(F)F)O)C	7	5
DTXSID70895925	COC1=CC=C(OC)C(=C1)C(F)(F)C(F)(F)C(F)(F)F	2-(Heptafluoropropyl)-1,4-dimethoxybenzene	80790-98-3	OTHER_PFAS	-8.327	-35.8197	0.0556654	0.944335	inact.	reliable	0.139776	0.860224	inact.	reliable	Side-chain aromatics	Others	Inactive	reliable	-39.7142	-49.7743	-44.7442	Inactive	Inactive	COc1ccc(cc1C(C(C(F)(F)F)(F)F)(F)F)OC	6	4
DTXSID70895763	CCCCOC(=O)C(F)(F)C(F)(F)C(F)(F)C(F)(F)C(F)(F)C(F)(F)C(F)(F)C(F)(F)F	Butyl heptadecafluorononanoate	117374-31-9	OTHER_PFAS	-7.569	-43.1765	0.0556654	0.944335	inact.	reliable	0.139776	0.860224	inact.	reliable	Other aliphatics	PACF-based substances	Inactive	reliable	-45.202	-39.4587	-42.3303	Inactive	Inactive	CCCCOC(=O)C(C(C(C(C(C(C(C(F)(F)F)(F)F)(F)F)(F)F)(F)F)(F)F)(F)F)(F)F	4	9
DTXSID70895748	FC(F)C(F)(F)COS(=O)(=O)C(F)(F)C(F)(F)C(F)(F)C(F)(F)F	2,2,3,3-Tetrafluoropropyl nonafluorobutane-1-sulfonate	66959-14-6	OTHER_PFAS	-6.125	-32.8058	0.0556654	0.944335	inact.	reliable	0.139776	0.860224	inact.	reliable	Other aliphatics	PASF-based substances	Inactive	reliable	-55.6563	-54.0003	-54.8283	Inactive	Inactive	FC(C(COS(=O)(=O)C(C(C(C(F)(F)F)(F)F)(F)F)(F)F)(F)F)F	9	0
DTXSID70895980	OC1=CC=CC(CCCCCC(F)(F)C(F)(F)C(F)(F)C(F)(F)C(F)(F)C(F)(F)F)=C1O	3-(6,6,7,7,8,8,9,9,10,10,11,11,11-Tridecafluoroundecyl)benzene-1,2-diol	131545-70-5	OTHER_PFAS	-10.584	-50.8563	0.0556654	0.944335	inact.	reliable	0.229713	0.770287	inact.	reliable	Side-chain aromatics	Others	Inactive	reliable	-23.374	-28.6902	-26.0321	Inactive	Inactive	Oc1cccc(c1O)CCCCCC(C(C(C(C(C(F)(F)F)(F)F)(F)F)(F)F)(F)F)(F)F	2	2
DTXSID80420762	OCC=CC(F)(F)C(F)(F)C(F)(F)C(F)(F)C(F)(F)C(F)(F)F	4,4,5,5,6,6,7,7,8,8,9,9,9-Tridecafluoro-2-nonen-1-ol	38550-47-9	OTHER_PFAS	-8.358	-33.9345	0.0556654	0.944335	inact.	reliable	0.139776	0.860224	inact.	reliable	Other aliphatics	Others	Inactive	reliable	-39.4898	-52.4177	-45.9537	Inactive	Inactive	OCC=CC(C(C(C(C(C(F)(F)F)(F)F)(F)F)(F)F)(F)F)(F)F	5	2
DTXSID70896699	OC(=O)[C@H]1CC[C@@H](CC1)C(F)(F)C(F)(F)C(F)(F)F	(1r,4r)-4-(Heptafluoropropyl)cyclohexane-1-carboxylic acid	88951-23-9	OTHER_PFAS	-9.508	-35.8625	0.0556654	0.944335	inact.	reliable	0.139776	0.860224	inact.	reliable	Other aliphatics, cyclic	Others, cyclic	Inactive	reliable	-31.164	-49.7142	-40.4391	Inactive	Inactive	OC(=O)C1CCC(CC1)C(C(C(F)(F)F)(F)F)(F)F	0	4
DTXSID70896735	FC(F)(F)C(F)(F)C(F)(F)C(F)(F)C(F)(F)C(F)(F)C1=NC(=NO1)C1=CC=C(C=C1)C1=NOC(=N1)C(F)(F)C(F)(F)C(F)(F)C(F)(F)C(F)(F)C(F)(F)F	3,3'-(1,4-Phenylene)bis[5-(tridecafluorohexyl)-1,2,4-oxadiazole]	146304-71-4	OTHER_PFAS	-7.497	-66.8097	0.0556654	0.944335	inact.	reliable	0.139776	0.860224	inact.	reliable	Side-chain aromatics	Others	Inactive	reliable	-45.7233	-6.32064	-26.0219	Inactive	Inactive	FC(C(C(C(C(F)(F)F)(F)F)(F)F)(F)F)(C(c1onc(n1)c1ccc(cc1)c1noc(n1)C(C(C(C(C(C(F)(F)F)(F)F)(F)F)(F)F)(F)F)(F)F)(F)F)F	1	6
DTXSID8031865	OC(=O)C(F)(F)C(F)(F)C(F)(F)C(F)(F)C(F)(F)C(F)(F)C(F)(F)F	Perfluorooctanoic acid	335-67-1	CAL_EPA	-7.587	-36.7	0.0556654	0.944335	inact.	reliable	0.139776	0.860224	inact.	reliable	PFAAs	PFCAs	Inactive	reliable	-45.0717	-48.5399	-46.8058	Inactive	Inactive	OC(=O)C(C(C(C(C(C(C(F)(F)F)(F)F)(F)F)(F)F)(F)F)(F)F)(F)F	3	8
DTXSID80330473	FC(F)(F)C(F)(F)C(F)(F)C(F)(F)S(=O)(=O)OC1=CC=CC=C1	Phenyl nonafluorobutane-1-sulfonate	25628-11-9	OTHER_PFAS	-7.392	-39.6734	0.0556654	0.944335	inact.	reliable	0.139776	0.860224	inact.	reliable	Side-chain aromatics	PASF-based substances	Inactive	reliable	-46.4834	-44.3707	-45.4271	Inactive	Inactive	FC(C(C(C(F)(F)F)(F)F)(F)F)(S(=O)(=O)Oc1ccccc1)F	9	0
DTXSID80330478	FC(F)(F)C(F)(F)C(F)(F)C(F)(F)S(=O)(=O)OC1=CC=CC2=CC=CC=C12	naphthalen-1-yl 1,1,2,2,3,3,4,4,4-nonafluorobutane-1-sulfonate	32848-17-2	OTHER_PFAS	-8.575	-44.859	0.172926	0.827074	inact.	reliable	0.139776	0.860224	inact.	reliable	Side-chain aromatics	PASF-based substances	Inactive	reliable	-37.9188	-37.0995	-37.5091	Inactive	Inactive	O=S(=O)(C(C(C(C(F)(F)F)(F)F)(F)F)(F)F)Oc1cccc2c1cccc2	9	0
DTXSID80334416	CCOC(=O)CC(=O)C(F)(F)C(F)(F)C(F)(F)F	Ethyl heptafluorobutyrylacetate	336-62-9	OTHER_PFAS	-6.979	-30.138	0.0556654	0.944335	inact.	reliable	0.139776	0.860224	inact.	reliable	Other aliphatics	Ether based substances	Inactive	reliable	-49.4735	-57.741	-53.6073	Inactive	Inactive	CCOC(=O)CC(=O)C(C(C(F)(F)F)(F)F)(F)F	7	4
DTXSID80336475	OCC(F)(F)C(F)(F)C(F)(F)C(F)(F)C(F)(F)C(F)(F)C(F)(F)C(F)(F)F	8:1 Fluorotelomer alcohol	423-56-3	OTHER_PFAS	-8.232	-34.9753	0.0556654	0.944335	inact.	reliable	0.139776	0.860224	inact.	reliable	Fluorotelomer PFAA precursors	n:1 FTOHs	Inactive	reliable	-40.402	-50.9583	-45.6801	Inactive	Inactive	OCC(C(C(C(C(C(C(C(F)(F)F)(F)F)(F)F)(F)F)(F)F)(F)F)(F)F)(F)F	3	9
DTXSID80336758	CCOC(=O)C(C(C)=O)C(F)(F)C(F)(F)C(F)(F)F	Ethyl 2-acetyl-3,3,4,4,5,5,5-heptafluoropentanoate	189237-57-8	OTHER_PFAS	-6.799	-38.8624	0.0556654	0.944335	inact.	reliable	0.139776	0.860224	inact.	reliable	Other aliphatics	Ether based substances	Inactive	reliable	-50.7766	-45.5078	-48.1422	Inactive	Inactive	CCOC(=O)C(C(C(C(F)(F)F)(F)F)(F)F)C(=O)C	7	4
DTXSID80344217	FC(F)(F)C(F)(F)C(F)(F)C1=CNC(=O)NC1=O	AC1LC6EI	60007-37-6	OTHER_PFAS	-9.917	-27.286	0.123468	0.876532	inact.	reliable	0.139776	0.860224	inact.	reliable	Side-chain aromatics	Others	Inactive	reliable	-28.2029	-61.7401	-44.9715	Inactive	Inactive	O=c1[nH]c(=O)[nH]cc1C(C(C(F)(F)F)(F)F)(F)F	6	4
DTXSID80371528	FC(F)(F)C(F)(F)C(F)(F)C(Cl)(C(F)(F)F)C(F)(F)F	2-Chloro(perfluoro-2-methylpentane)	67437-97-2	OTHER_PFAS	-6.579	-24.9724	0.0556654	0.944335	inact.	reliable	0.139776	0.860224	inact.	reliable	Other aliphatics	Others	Inactive	reliable	-52.3694	-64.9842	-58.6768	Inactive	Inactive	FC(C(C(C(C(F)(F)F)(C(F)(F)F)Cl)(F)F)(F)F)(F)F	3	4
DTXSID80375107	OCC(F)(F)C(F)(F)C(F)(F)C(F)(F)C(F)(F)C(F)(F)C(F)(F)C(F)(F)C(F)(F)C(F)(F)C(F)(F)F	11:1 Fluorotelomer alcohol	423-65-4	OTHER_PFAS	-9.058	-37.2669	0.0556654	0.944335	inact.	reliable	0.139776	0.860224	inact.	reliable	Fluorotelomer PFAA precursors	n:1 FTOHs	Inactive	reliable	-34.4219	-47.745	-41.0835	Inactive	Inactive	OCC(C(C(C(C(C(C(C(C(C(C(F)(F)F)(F)F)(F)F)(F)F)(F)F)(F)F)(F)F)(F)F)(F)F)(F)F)(F)F	3	9
DTXSID80377686	COC(=O)C(F)(F)OC(F)(F)C(F)(F)OC(F)(F)C(F)(F)C(F)(F)C(F)(F)F	Methyl difluoro[1,1,2,2-tetrafluoro-2-(nonafluorobutoxy)ethoxy]acetate	129301-40-2	OTHER_PFAS	-6.401	-36.9583	0.0556654	0.944335	inact.	reliable	0.139776	0.860224	inact.	reliable	Other aliphatics	Ether and PACF-based substances	Inactive	reliable	-53.6581	-48.1777	-50.9179	Inactive	Inactive	COC(=O)C(OC(C(OC(C(C(C(F)(F)F)(F)F)(F)F)(F)F)(F)F)(F)F)(F)F	4	3
DTXSID80379261	FC(F)(F)C(F)(F)C(F)(F)C(Br)=O	heptafluorobutanoyl bromide	375-13-3	OTHER_PFAS	-6.438	-20.3047	0.0556654	0.944335	inact.	reliable	0.139776	0.860224	inact.	reliable	Other aliphatics	Others	Inactive	reliable	-53.3902	-71.5291	-62.4597	Inactive	Inactive	BrC(=O)C(C(C(F)(F)F)(F)F)(F)F	7	4
DTXSID80379721	FC(F)(COC(=O)C=C)C(F)(F)C(F)(F)C(F)(F)COC(=O)C=C	1H,1H,6H,6H-Perfluorohexane-1,6-diol diacrylate	2264-01-09	OTHER_PFAS	-7.616	-39.003	0.0556654	0.944335	inact.	reliable	0.139776	0.860224	inact.	reliable	Other aliphatics	Ether based substances	Inactive	reliable	-44.8617	-45.3107	-45.0862	Inactive	Inactive	C=CC(=O)OCC(C(C(C(COC(=O)C=C)(F)F)(F)F)(F)F)(F)F	7	4
DTXSID80379822	FC(F)(F)C(F)(F)C(F)(F)C(F)(F)C(F)(F)C(F)(F)C(=O)OC(=O)C(F)(F)C(F)(F)C(F)(F)C(F)(F)C(F)(F)C(F)(F)F	Perfluoroheptanoic anhydride	78225-99-7	OTHER_PFAS	-7.86	-46.9086	0.0556654	0.944335	inact.	reliable	0.139776	0.860224	inact.	reliable	Other aliphatics	PACF-based substances	Inactive	reliable	-43.0952	-34.2256	-38.6604	Inactive	Inactive	O=C(C(C(C(C(C(C(F)(F)F)(F)F)(F)F)(F)F)(F)F)(F)F)OC(=O)C(C(C(C(C(C(F)(F)F)(F)F)(F)F)(F)F)(F)F)(F)F	3	8
DTXSID80379827	FC(F)(F)C(F)(F)C(F)(F)C(F)(F)C(F)(F)C(F)(F)C(Br)=O	tridecafluoroheptanoyl bromide	159623-34-4	OTHER_PFAS	-7.32	-30.3905	0.0556654	0.944335	inact.	reliable	0.139776	0.860224	inact.	reliable	Other aliphatics	Others	Inactive	reliable	-47.0047	-57.387	-52.1958	Inactive	Inactive	BrC(=O)C(C(C(C(C(C(F)(F)F)(F)F)(F)F)(F)F)(F)F)(F)F	3	8
DTXSID80379882	CC(=C)C(=O)OCC(O)CC(F)(F)C(F)(F)C(F)(C(F)(F)F)C(F)(F)F	4,4,5,5,6,7,7,7-Octafluoro-2-hydroxy-6-(trifluoromethyl)heptyl 2-methylprop-2-enoate	16083-79-7	OTHER_PFAS	-8.198	-41.5378	0.0556654	0.944335	inact.	reliable	0.139776	0.860224	inact.	reliable	Other aliphatics	Ether based substances	Inactive	reliable	-40.6482	-41.7564	-41.2023	Inactive	Inactive	OC(CC(C(C(C(F)(F)F)(C(F)(F)F)F)(F)F)(F)F)COC(=O)C(=C)C	7	4
DTXSID80379908	FC(F)(F)C(F)(C(F)(F)F)C(F)(F)C(F)(F)C(F)(F)C(F)(F)CC1CO1	2-[2,2,3,3,4,4,5,5,6,7,7,7-dodecafluoro-6-(trifluoromethyl)heptyl]oxirane	24564-77-0	OTHER_PFAS	-7.647	-36.559	0.0556654	0.944335	inact.	reliable	0.139776	0.860224	inact.	reliable	Other aliphatics, cyclic	Others, cyclic	Inactive	reliable	-44.6373	-48.7376	-46.6875	Inactive	Inactive	FC(C(C(C(C(C(F)(F)F)(C(F)(F)F)F)(F)F)(F)F)(F)F)(CC1CO1)F	4	5
DTXSID80380256	OC(=O)CCC(F)(C(F)(F)F)C(F)(F)F	4,4-bis(Trifluoromethyl)-4-fluoropropanoic acid	243139-62-0	OTHER_PFAS	-8.319	-26.3059	0.0556654	0.944335	inact.	reliable	0.139776	0.860224	inact.	reliable	Fluorotelomer PFAA precursors	n:3 Fluorotelomer carboxylic acids	Inactive	reliable	-39.7721	-63.1143	-51.4432	Inactive	Inactive	OC(=O)CCC(C(F)(F)F)(C(F)(F)F)F	0	2
DTXSID80402088	FC(=C(F)C(F)(F)C(F)(F)C(F)(F)F)C(F)(F)F	Perfluoro-2-hexene	1584-00-5	OTHER_PFAS	-5.926	-22.5916	0.0556654	0.944335	inact.	reliable	0.139776	0.860224	inact.	reliable	Non-PFAA perfluoroalkyls	PFAenes	Inactive	reliable	-57.097	-68.3225	-62.7097	Inactive	Inactive	FC(=C(C(C(C(F)(F)F)(F)F)(F)F)F)C(F)(F)F	0	2
DTXSID80881011	FC(F)(F)C(F)(Cl)C(F)(Cl)C(F)(C(F)(F)F)C(F)(F)F	2,3-Dichloro-1,1,1,2,3,4,5,5,5-nonafluoro-4-(trifluoromethyl)pentane	85720-79-2	OTHER_PFAS	-6.234	-27.687	0.0556654	0.944335	inact.	reliable	0.229713	0.770287	inact.	reliable	Other aliphatics	Others	Inactive	reliable	-54.8671	-61.1778	-58.0225	Inactive	Inactive	FC(C(C(C(C(F)(F)F)(C(F)(F)F)F)(Cl)F)(Cl)F)(F)F	0	2
DTXSID8040149	FC(F)(F)C(F)(F)I	Pentafluoroiodoethane	354-64-3	COMMERICIAL_IMPORTANT	-4.543	-16.6034	0.0556654	0.944335	inact.	reliable	0.139776	0.860224	inact.	reliable	Perfluoro PFAA precursors	PFAIs	Inactive	reliable	-67.1096	-76.719	-71.9143	Inactive	Inactive	FC(C(F)(F)F)(I)F	0	2
DTXSID80389027	CNC(=O)C(F)(F)C(F)(F)C(F)(F)C(F)(F)C(F)(F)C(F)(F)F	N-Methylperfluoroheptanamide	89932-74-1	OTHER_PFAS	-6.797	-33.1529	0.0556654	0.944335	inact.	reliable	0.139776	0.860224	inact.	reliable	Other aliphatics	Amide based substances	Inactive	reliable	-50.7911	-53.5136	-52.1524	Inactive	Inactive	CNC(=O)C(C(C(C(C(C(F)(F)F)(F)F)(F)F)(F)F)(F)F)(F)F	3	8
DTXSID80388474	OC(=O)C(F)(F)C(F)(F)C(F)(F)C(F)(F)C(F)(F)C(F)(F)C(F)(F)Cl	8-Chloroperfluorooctanoic acid	335-63-7	OTHER_PFAS	-7.881	-38.8634	0.0556654	0.944335	inact.	reliable	0.139776	0.860224	inact.	reliable	Other aliphatics	PACF-based substances	Inactive	reliable	-42.9432	-45.5064	-44.2248	Inactive	Inactive	OC(=O)C(C(C(C(C(C(C(Cl)(F)F)(F)F)(F)F)(F)F)(F)F)(F)F)(F)F	0	2
DTXSID80382593	NCCC(F)(F)C(F)(F)C(F)(F)C(F)(F)C(F)(F)C(F)(F)C(F)(F)C(F)(F)F	1H,1H,2H,2H-Perfluorodecylamine	30670-30-5	OTHER_PFAS	-6.4	-25.9256	0.0556654	0.944335	inact.	reliable	0.139776	0.860224	inact.	reliable	Other aliphatics	Others	Inactive	reliable	-53.6653	-63.6476	-58.6564	Inactive	Inactive	NCCC(C(C(C(C(C(C(C(F)(F)F)(F)F)(F)F)(F)F)(F)F)(F)F)(F)F)(F)F	3	9
DTXSID8031863	OC(=O)C(F)(F)C(F)(F)C(F)(F)C(F)(F)C(F)(F)C(F)(F)C(F)(F)C(F)(F)F	Perfluorononanoic acid	375-95-1	CAL_EPA	-7.175	-39.4944	0.0556654	0.944335	inact.	reliable	0.139776	0.860224	inact.	reliable	PFAAs	PFCAs	Inactive	reliable	-48.0545	-44.6217	-46.3381	Inactive	Inactive	OC(=O)C(C(C(C(C(C(C(C(F)(F)F)(F)F)(F)F)(F)F)(F)F)(F)F)(F)F)(F)F	3	8
DTXSID80382179	CCCCC(I)CC(F)(F)C(F)(F)C(F)(F)C(F)(F)C(F)(F)C(F)(F)F	1,1,1,2,2,3,3,4,4,5,5,6,6-Tridecafluoro-8-iodododecane	120695-82-1	OTHER_PFAS	-8.051	-44.3733	0.0556654	0.944335	inact.	reliable	0.139776	0.860224	inact.	reliable	Other aliphatics	FTI	Inactive	reliable	-41.7124	-37.7806	-39.7465	Inactive	Inactive	CCCCC(CC(C(C(C(C(C(F)(F)F)(F)F)(F)F)(F)F)(F)F)(F)F)I	3	6
DTXSID80382139	CC(=O)CC(F)(F)C(F)(F)C(F)(F)F	3-(Perfluoropropyl)-2-propanone	136909-72-3	OTHER_PFAS	-7.764	-20.7548	0.0556654	0.944335	inact.	reliable	0.139776	0.860224	inact.	reliable	Other aliphatics	Others	Inactive	reliable	-43.7902	-70.898	-57.3441	Inactive	Inactive	CC(=O)CC(C(C(F)(F)F)(F)F)(F)F	7	4
DTXSID80382093	NC(O)(C(F)(F)F)C(F)(F)F	2-Aminohexafluoropropan-2-ol	31253-34-6	OTHER_PFAS	-5.213	-8.7922	0.0556654	0.944335	inact.	reliable	0.139776	0.860224	inact.	reliable	Other aliphatics	Others	Inactive	reliable	-62.2589	-87.6717	-74.9653	Inactive	Inactive	NC(C(F)(F)F)(C(F)(F)F)O	0	2
DTXSID80382073	CC(=O)OCCCC(F)(F)C(F)(F)C(F)(F)C(F)(F)C(F)(F)C(F)(F)C(F)(F)C(F)(F)F	(Perfluorooctyl)propyl acetate	150225-00-6	OTHER_PFAS	-9.227	-45.0815	0.0556654	0.944335	inact.	reliable	0.139776	0.860224	inact.	reliable	Other aliphatics	Ether based substances	Inactive	reliable	-33.1984	-36.7875	-34.993	Inactive	Inactive	CC(=O)OCCCC(C(C(C(C(C(C(C(F)(F)F)(F)F)(F)F)(F)F)(F)F)(F)F)(F)F)(F)F	3	9
DTXSID80382053	FC(F)(F)C(F)(F)C(F)(F)C(F)(F)C(F)(F)CI	1-Iodo-1H,1H-perfluorohexane	335-50-2	OTHER_PFAS	-6.83	-26.4078	0.0556654	0.944335	inact.	reliable	0.139776	0.860224	inact.	reliable	Other aliphatics	FTI	Inactive	reliable	-50.5522	-62.9715	-56.7618	Inactive	Inactive	ICC(C(C(C(C(F)(F)F)(F)F)(F)F)(F)F)(F)F	3	9
DTXSID80381980	CCCCCCCCCCCCC(F)(F)C(F)(F)C(F)(F)C(F)(F)C(F)(F)C(F)(F)F	1-(Perfluoro-n-hexyl)dodecane	90499-30-2	OTHER_PFAS	-8.308	-57.7926	0.0556654	0.944335	inact.	reliable	0.139776	0.860224	inact.	reliable	Fluorotelomer PFAA precursors	SFAs	Inactive	reliable	-39.8518	-18.9643	-29.408	Inactive	Inactive	CCCCCCCCCCCCC(C(C(C(C(C(F)(F)F)(F)F)(F)F)(F)F)(F)F)(F)F	2	2
DTXSID80381965	OCC(F)(F)C(F)(F)C(F)(F)C(F)(F)C(F)(F)C(F)(F)C(F)(F)C(F)(F)C(F)(F)C(F)(F)C(F)(F)C(F)(F)C(F)(F)C(F)(F)C(F)(F)F	1H,1H-Perfluorohexadecan-1-ol	216144-94-4	OTHER_PFAS	-8.538	-51.1164	0.0556654	0.944335	inact.	reliable	0.139776	0.860224	inact.	reliable	Fluorotelomer PFAA precursors	n:1 FTOHs	Inactive	reliable	-38.1866	-28.3255	-33.2561	Inactive	Inactive	OCC(C(C(C(C(C(C(C(C(C(C(C(C(C(C(F)(F)F)(F)F)(F)F)(F)F)(F)F)(F)F)(F)F)(F)F)(F)F)(F)F)(F)F)(F)F)(F)F)(F)F)(F)F	3	9
DTXSID80382154	FC(F)(F)C(F)(F)C(F)(F)C(F)(F)C(F)(F)C(F)(F)C(Cl)=O	Perfluoroheptanoyl chloride	52447-22-0	OTHER_PFAS	-7.586	-25.3475	0.0556654	0.944335	inact.	reliable	0.139776	0.860224	inact.	reliable	Other aliphatics	Others	Inactive	reliable	-45.0789	-64.4582	-54.7686	Inactive	Inactive	ClC(=O)C(C(C(C(C(C(F)(F)F)(F)F)(F)F)(F)F)(F)F)(F)F	3	8
DTXSID8031861	OC(=O)C(F)(F)C(F)(F)C(F)(F)C(F)(F)C(F)(F)C(F)(F)C(F)(F)C(F)(F)C(F)(F)C(F)(F)C(F)(F)F	Perfluorododecanoic acid	307-55-1	CAL_EPA	-8.67	-44.9663	0.0556654	0.944335	inact.	reliable	0.139776	0.860224	inact.	reliable	PFAAs	PFCAs	Inactive	reliable	-37.231	-36.9491	-37.09	Inactive	Inactive	OC(=O)C(C(C(C(C(C(C(C(C(C(C(F)(F)F)(F)F)(F)F)(F)F)(F)F)(F)F)(F)F)(F)F)(F)F)(F)F)(F)F	3	8
DTXSID80315129	FC(F)(F)C(F)(F)C(F)(F)C(F)(F)S(Cl)(=O)=O	Perfluoro-1-butanesulfonyl chloride	2991-84-6	OTHER_PFAS	-5.539	-22.4746	0.0556654	0.944335	inact.	reliable	0.139776	0.860224	inact.	reliable	Other aliphatics	PASF-based substances	Inactive	reliable	-59.8988	-68.4865	-64.1926	Inactive	Inactive	FC(C(C(S(=O)(=O)Cl)(F)F)(F)F)(C(F)(F)F)F	9	0
DTXSID80310730	NC(=O)C(F)(F)C(F)(F)C(F)(F)C(F)(F)C(N)=O	Octafluoroadipamide	355-66-8	OTHER_PFAS	-7.278	-23.7291	0.0556654	0.944335	inact.	reliable	0.139776	0.860224	inact.	reliable	Other aliphatics	Amide based substances	Inactive	reliable	-47.3088	-66.7275	-57.0181	Inactive	Inactive	NC(=O)C(C(C(C(C(=O)N)(F)F)(F)F)(F)F)(F)F	0	2
DTXSID80158477	FC(F)(F)C(F)(F)C(F)(F)C(F)(F)C(F)(F)C(F)(F)C(F)(F)C(F)(F)CCCCCCCCCCCOP(=O)(N1CCOCC1)N1CCOCC1	(11-(F-Octyl)undecyl) dimorpholinophosphoramidate	134051-92-6	OTHER_PFAS			0.0556654	0.944335	inact.	reliable	0.229713	0.770287	inact.	reliable	Other aliphatics, cyclic	Others, cyclic	Inactive	reliable				Inactive	Inactive	O=P(N1CCOCC1)(N1CCOCC1)OCCCCCCCCCCCC(C(C(C(C(C(C(C(F)(F)F)(F)F)(F)F)(F)F)(F)F)(F)F)(F)F)(F)F	2	2
DTXSID80157187	COC(C(F)(F)F)C(F)(F)F	2-Methoxy-2H-perfluoropropane	13171-18-1	OTHER_PFAS	-5.881	-20.2603	0.0556654	0.944335	inact.	reliable	0.139776	0.860224	inact.	reliable	Other aliphatics	Ether based substances	Inactive	reliable	-57.4228	-71.5914	-64.5071	Inactive	Inactive	COC(C(F)(F)F)C(F)(F)F	0	2
DTXSID801009910	OS(=O)(=O)C(F)(F)C(F)(F)C(F)(F)C(F)(F)C(F)(F)C(F)(F)C(F)(F)C(F)(F)C(F)(F)C(F)(F)C(F)(F)C(F)(F)C(F)(F)C(F)(F)C(F)(F)C(F)(F)C(F)(F)F	Perfluoroheptadecanesulfonic acid	865756-92-9	OTHER_PFAS			0.0556654	0.944335	inact.	reliable	0.139776	0.860224	inact.	reliable	PFAAs	PFSAs	Inactive	reliable				Inactive	Inactive	FC(C(C(C(C(C(C(C(C(C(C(S(=O)(=O)O)(F)F)(F)F)(F)F)(F)F)(F)F)(F)F)(F)F)(F)F)(F)F)(F)F)(C(C(C(C(C(C(F)(F)F)(F)F)(F)F)(F)F)(F)F)(F)F)F	3	8
DTXSID801009441	OS(=O)(=O)CCC(F)(F)C(F)(F)C(F)(F)C(F)(F)C(F)(F)C(F)(F)C(F)(F)C(F)(F)C(F)(F)C(F)(F)C(F)(F)F	12:2 Fluorotelomer sulfonic acid	1034143-66-2	OTHER_PFAS	-7.413	-52.515	0.0556654	0.944335	inact.	reliable	0.139776	0.860224	inact.	reliable	Fluorotelomer PFAA precursors	n:2 Fluorotelomer sulfonic acids	Inactive	reliable	-46.3314	-26.3644	-36.3479	Inactive	Inactive	OS(=O)(=O)CCC(C(C(C(C(C(C(C(C(C(C(F)(F)F)(F)F)(F)F)(F)F)(F)F)(F)F)(F)F)(F)F)(F)F)(F)F)(F)F	3	9
DTXSID70897525	FC(F)(F)C1(C(F)(F)F)C(F)(F)C(F)(F)C1(F)F	Perfluoro(1,1-dimethylcyclobutane)	37360-98-8	OTHER_PFAS	-6.489	-19.8991	0.0556654	0.944335	inact.	reliable	0.139776	0.860224	inact.	reliable	Non-PFAA perfluoroalkyls, cyclic	PFAs, cyclic	Inactive	reliable	-53.021	-72.0978	-62.5594	Inactive	Inactive	FC(C1(C(F)(F)F)C(F)(F)C(C1(F)F)(F)F)(F)F	8	0
DTXSID70897489	FC(F)(F)OC(F)(CC1CO1)C(F)(F)F	[2,3,3,3-Tetrafluoro-2-(trifluoromethoxy)propyl]oxirane	243139-60-8	OTHER_PFAS	-6.559	-24.2974	0.0556654	0.944335	inact.	reliable	0.139776	0.860224	inact.	reliable	Other aliphatics, cyclic	Others, cyclic	Inactive	reliable	-52.5142	-65.9306	-59.2224	Inactive	Inactive	FC(C(F)(F)F)(OC(F)(F)F)CC1OC1	4	5
DTXSID80159525	[Si+4].[O-]CCN(CC[O-])CC[O-].FC(F)C(F)(F)C(F)(F)C(F)(F)C[CH-]I	Silicon, ((2,2',2''-nitrilotris(ethanolato))(3-)-N,O,O',O'')(3,3,4,4,5,5,6,6-octafluoro-1-iodohexyl)-, (TB-5-23)-	135798-14-0	OTHER_PFAS	-6.242	-25.8471	0.0556654	0.944335	inact.	reliable	0.139776	0.860224	inact.	reliable	Other aliphatics	FTI	Inactive	reliable	-54.8092	-63.7577	-59.2834	Inactive	Inactive	OCCN(CCO)CCO	8	0
DTXSID70897484	FC(F)(F)C(F)(F)C(F)(F)C(F)(F)C(F)(F)C(F)(F)C(F)(F)C(F)(F)CCc1ccc(cc1)P(c1ccc(CCC(F)(F)C(F)(F)C(F)(F)C(F)(F)C(F)(F)C(F)(F)C(F)(F)C(F)(F)F)cc1)c1ccc(CCC(F)(F)C(F)(F)C(F)(F)C(F)(F)C(F)(F)C(F)(F)C(F)(F)C(F)(F)F)cc1	Dichloropalladium bis{tris[4-(2-(perfluorooctyl)ethyl)phenyl]phosphane}	326475-46-1	OTHER_PFAS			0.0556654	0.944335	inact.	reliable	0.139776	0.860224	inact.	reliable	Side-chain aromatics	Others	Inactive	reliable				Inactive	Inactive	FC(C(C(C(C(C(C(C(F)(F)F)(F)F)(F)F)(F)F)(F)F)(F)F)(F)F)(CCc1ccc(cc1)P(c1ccc(cc1)CCC(C(C(C(C(C(C(C(F)(F)F)(F)F)(F)F)(F)F)(F)F)(F)F)(F)F)(F)F)c1ccc(cc1)CCC(C(C(C(C(C(C(C(F)(F)F)(F)F)(F)F)(F)F)(F)F)(F)F)(F)F)(F)F)F	9	9
DTXSID70897040	[H]\C(=N/S(=O)C(F)(F)C(F)(F)C(F)(F)C(F)(F)F)C(=O)OCC	Ethyl (2E)-2-[(S)-perfluorobutylsulfinylimino]acetate	1612778-42-3	OTHER_PFAS	-6.59	-36.9242	0.0556654	0.944335	inact.	reliable	0.139776	0.860224	inact.	reliable	Other aliphatics	Ether based substances	Inactive	reliable	-52.2897	-48.2256	-50.2576	Inactive	Inactive	CCOC(=O)C=N[S+](C(C(C(C(F)(F)F)(F)F)(F)F)(F)F)[O-]	8	1
DTXSID70897025	[H]\C(=N/[S@@](=O)C(F)(F)C(F)(F)C(F)(F)C(F)(F)F)C1=CC=C(C)C=C1	[N(E),S(S)]-N-(4-methylphenyl)methyleneperfluorobutanesulfinamide	1612778-39-8	OTHER_PFAS	-8.182	-37.8082	0.0556654	0.944335	inact.	reliable	0.139776	0.860224	inact.	reliable	Side-chain aromatics	Others	Inactive	reliable	-40.764	-46.986	-43.875	Inactive	Inactive	FC(C(C(C(F)(F)F)(F)F)(F)F)([S+](N=Cc1ccc(cc1)C)[O-])F	8	1
DTXSID70897020	FC(F)(F)C(F)(F)C(F)(F)C(F)(F)C(F)(F)C(F)(F)C(F)(F)C(F)(F)C(=O)NCC=C	N-Allylperfluorononanamide	221466-77-9	OTHER_PFAS	-8.383	-43.1638	0.0556654	0.944335	inact.	reliable	0.139776	0.860224	inact.	reliable	Other aliphatics	Amide based substances	Inactive	reliable	-39.3088	-39.4765	-39.3926	Inactive	Inactive	C=CCNC(=O)C(C(C(C(C(C(C(C(F)(F)F)(F)F)(F)F)(F)F)(F)F)(F)F)(F)F)(F)F	6	9
DTXSID70897005	OC(C1=CC=CC=C1)C(F)(F)C(F)(F)C(F)(F)C(F)(F)C(F)(F)C(F)(F)C(F)(F)C(F)(F)F	(Perfluorooctyl)phenylmethanol	78960-85-7	OTHER_PFAS	-9.231	-41.3853	0.0556654	0.944335	inact.	reliable	0.139776	0.860224	inact.	reliable	Side-chain aromatics	Others	Inactive	reliable	-33.1694	-41.9703	-37.5699	Inactive	Inactive	OC(C(C(C(C(C(C(C(C(F)(F)F)(F)F)(F)F)(F)F)(F)F)(F)F)(F)F)(F)F)c1ccccc1	0	5
DTXSID70896957	FC(F)(F)C(F)(F)C(F)(F)C(F)(F)C(F)(F)C(F)(F)C#C[I](F)(F)(F)F	Perfluoro-1-(tetrafluoroiodo)-1-octyne	1424379-21-4	OTHER_PFAS			0.0556654	0.944335	inact.	reliable	0.139776	0.860224	inact.	reliable	Other aliphatics	Others	Inactive	reliable				Inactive	Inactive	FC(C(C(C(C(C(F)(F)F)(F)F)(F)F)(F)F)(F)F)(C#C[I](F)(F)(F)F)F	3	8
DTXSID70896750	CC(C)COC(=O)C(F)(OC(F)(F)C(F)(OC(F)(F)C(F)(F)C(F)(F)F)C(F)(F)F)C(F)(F)F	2-Methylpropyl 2,3,3,3-tetrafluoro-2-[1,1,2,3,3,3-hexafluoro-2-(heptafluoropropoxy)propoxy]propanoate	340036-47-7	OTHER_PFAS	-7.718	-47.4701	0.0556654	0.944335	inact.	reliable	0.240491	0.759509	inact.	reliable	Other aliphatics	Ether and PACF-based substances	Inactive	reliable	-44.1233	-33.4383	-38.7808	Inactive	Inactive	CC(COC(=O)C(C(F)(F)F)(OC(C(C(F)(F)F)(OC(C(C(F)(F)F)(F)F)(F)F)F)(F)F)F)C	4	3
DTXSID70897469	FC(F)(F)C(F)(F)C(F)(F)C(F)(F)C(F)(F)C(F)(F)C(F)(F)C(F)(F)C(F)(F)C(F)(F)CCOC(=O)NC1=CC=CC2=CC=CC=C12	2-(Perfluorodecyl)ethyl N-1-naphthalenylcarbamate	305849-27-8	OTHER_PFAS	-8.93	-68.2762	0.0556654	0.944335	inact.	reliable	0.824188	0.175812	act.	reliable	Side-chain aromatics	Others	Inactive	reliable	-35.3486	-4.26434	-19.8065	Inactive	Inactive	O=C(Nc1cccc2c1cccc2)OCCC(C(C(C(C(C(C(C(C(C(F)(F)F)(F)F)(F)F)(F)F)(F)F)(F)F)(F)F)(F)F)(F)F)(F)F	7	5
DTXSID70896730	CC[C@H](C)CC1=CC=C(C=C1)C1=CC=C(C=C1)C(=O)OCC(F)(F)C(F)(F)C(F)(F)C(F)(F)C(F)(F)C(F)(F)C(F)(F)F	2,2,3,3,4,4,5,5,6,6,7,7,8,8,8-Pentadecafluorooctyl 4'-[(2S)-2-methylbutyl][1,1'-biphenyl]-4-carboxylate	118826-52-1	OTHER_PFAS	-12.064	-76.6431	0.0556654	0.944335	inact.	reliable	0.139776	0.860224	inact.	reliable	Side-chain aromatics	Others	Inactive	reliable	-12.6591	7.46758	-2.59576	Inactive	Inactive	CCC(Cc1ccc(cc1)c1ccc(cc1)C(=O)OCC(C(C(C(C(C(C(F)(F)F)(F)F)(F)F)(F)F)(F)F)(F)F)(F)F)C	3	9
DTXSID80171484	CCOC(=O)C(F)(F)C(F)(F)C(F)(F)C(Cl)=O	4-Carbethoxyhexafluorobutyryl chloride	18381-53-8	OTHER_PFAS	-7.289	-27.6898	0.0556654	0.944335	inact.	reliable	0.139776	0.860224	inact.	reliable	Other aliphatics	PACF-based substances	Inactive	reliable	-47.2291	-61.1739	-54.2015	Inactive	Inactive	CCOC(=O)C(C(C(C(=O)Cl)(F)F)(F)F)(F)F	7	4
DTXSID80184039	FC(F)C(F)(F)C(F)(F)C(F)(F)C(F)(F)C(F)(F)COC(=O)C=C	(6H-Perfluorohexyl)methyl acrylate	2993-85-3	OTHER_PFAS	-7.485	-30.5119	0.0556654	0.944335	inact.	reliable	0.139776	0.860224	inact.	reliable	Other aliphatics	Ether based substances	Inactive	reliable	-45.8101	-57.2168	-51.5134	Inactive	Inactive	C=CC(=O)OCC(C(C(C(C(C(F)F)(F)F)(F)F)(F)F)(F)F)(F)F	3	0
DTXSID80290780	NC(=N)C(F)(F)C(F)(F)C(F)(F)C(F)(F)C(N)=N	(1z,6z)-2,2,3,3,4,4,5,5-octafluorohexanediimidamide	678-57-9	OTHER_PFAS	-6.269	-25.0931	0.0556654	0.944335	inact.	reliable	0.139776	0.860224	inact.	reliable	Other aliphatics	Amidines based substances	Inactive	reliable	-54.6137	-64.8149	-59.7143	Inactive	Inactive	NC(=N)C(C(C(C(C(=N)N)(F)F)(F)F)(F)F)(F)F	0	2
DTXSID80285777	CC(C)=CC(=O)CC(=O)C(F)(F)C(F)(F)C(F)(F)F	7,7,8,8,9,9,9-Heptafluoro-2-methylnon-2-ene-4,6-dione	559-99-9	OTHER_PFAS	-6.853	-38.9172	0.0556654	0.944335	inact.	reliable	0.139776	0.860224	inact.	reliable	Other aliphatics	Others	Inactive	reliable	-50.3857	-45.431	-47.9083	Inactive	Inactive	O=C(C(C(C(F)(F)F)(F)F)(F)F)CC(=O)C=C(C)C	7	4
DTXSID80276963	FC(F)C(F)(F)C(F)(F)C(F)(F)COC(=O)C1=CC=CC=C1C(=O)OCC(F)(F)C(F)(F)C(F)(F)C(F)F	bis(2,2,3,3,4,4,5,5-octafluoropentyl) benzene-1,2-dicarboxylate	572-94-1	OTHER_PFAS	-9.223	-52.9205	0.0556654	0.944335	inact.	reliable	0.139776	0.860224	inact.	reliable	Side-chain aromatics	Others	Inactive	reliable	-33.2274	-25.7958	-29.5116	Inactive	Inactive	FC(C(C(C(COC(=O)c1ccccc1C(=O)OCC(C(C(C(F)F)(F)F)(F)F)(F)F)(F)F)(F)F)(F)F)F	3	0
DTXSID80276084	CC(F)(C(F)(F)C(F)(F)F)C(F)(F)C(F)(F)C(F)(F)CCO	3,3,4,4,5,5,6,7,7,8,8,8-dodecafluoro-6-methyloctan-1-ol	68308-14-5	OTHER_PFAS	-8.138	-33.4192	0.0556654	0.944335	inact.	reliable	0.139776	0.860224	inact.	reliable	Other aliphatics	Others	Inactive	reliable	-41.0825	-53.1402	-47.1114	Inactive	Inactive	OCCC(C(C(C(C(C(F)(F)F)(F)F)(F)C)(F)F)(F)F)(F)F	3	4
DTXSID80240841	CC(=C)C(=O)OCCC(F)(F)C(F)(F)C(F)(F)C(F)(F)C(F)(F)C(F)(F)C(F)(F)C(F)(F)C(F)(F)C(F)(F)C(F)(F)C(F)(F)C(F)(F)C(F)(F)C(F)(C(F)(F)F)C(F)(F)F	(Perfluoro-15-methylhexadecyl)ethyl methacrylate	94158-65-3	OTHER_PFAS			0.0556654	0.944335	inact.	reliable	0.139776	0.860224	inact.	reliable	Fluorotelomer PFAA precursors	n:2 FTMACs	Inactive	reliable				Inactive	Inactive	O=C(C(=C)C)OCCC(C(C(C(C(C(C(C(C(C(C(C(C(C(C(C(F)(F)F)(C(F)(F)F)F)(F)F)(F)F)(F)F)(F)F)(F)F)(F)F)(F)F)(F)F)(F)F)(F)F)(F)F)(F)F)(F)F)(F)F	7	5
DTXSID80238647	FC(F)(F)C(F)(C(F)(F)F)C(F)(F)C(F)(F)C(F)(F)C(F)(F)C(F)(F)C(F)(F)C(F)(F)C(F)(F)C(F)(F)C(F)(F)C(F)(F)C(F)(F)CCOC(=O)C=C	((Perfluoro-13-methyltetradecyl)ethyl) acrylate	91615-22-4	OTHER_PFAS	-6.942	-61.5793	0.0556654	0.944335	inact.	reliable	0.900582	0.0994182	act.	reliable	Fluorotelomer PFAA precursors	n:2 FTACs	Inactive	reliable	-49.7413	-13.6546	-31.698	Inactive	Inactive	C=CC(=O)OCCC(C(C(C(C(C(C(C(C(C(C(C(C(C(F)(F)F)(C(F)(F)F)F)(F)F)(F)F)(F)F)(F)F)(F)F)(F)F)(F)F)(F)F)(F)F)(F)F)(F)F)(F)F	7	5
DTXSID80177249	[NH4+].[O-]C(=O)C(F)(F)C(F)(F)C(F)(F)C(F)F	Ammonium 2,2,3,3,4,4,5,5-octafluorovalerate	22715-45-3	OTHER_PFAS	-7.735	-24.2744	0.0556654	0.944335	inact.	reliable	0.139776	0.860224	inact.	reliable	Other aliphatics	PACF-based substances	Inactive	reliable	-44.0002	-65.9629	-54.9815	Inactive	Inactive	FC(C(C(C(C(=O)O)(F)F)(F)F)(F)F)F	3	0
DTXSID80234927	[Na+].CN(CCCNS(=O)(=O)C(F)(F)C(F)(F)C(F)(F)C(F)(F)C(F)(F)C(F)(F)C(F)(F)C(F)(F)F)CCCS([O-])(=O)=O	Sodium 3-((3-(((heptadecafluorooctyl)sulphonyl)amino)propyl)methylamino)propanesulphonate	85665-65-2	OTHER_PFAS	-7.495	-62.8881	0.0556654	0.944335	inact.	reliable	0.139776	0.860224	inact.	reliable	Other aliphatics	PASF-based substances	Inactive	reliable	-45.7377	-11.8194	-28.7786	Inactive	Inactive	CN(CCCS(=O)(=O)O)CCCNS(=O)(=O)C(C(C(C(C(C(C(C(F)(F)F)(F)F)(F)F)(F)F)(F)F)(F)F)(F)F)(F)F	5	0
DTXSID80204488	FC(F)(F)C(F)(F)C(F)(F)C(F)(F)C(F)(F)C(F)(F)COC(=O)C=C	1,1-Dihydroperfluoroheptyl acrylate	559-11-5	OTHER_PFAS	-7.032	-32.6782	0.0556654	0.944335	inact.	reliable	0.139776	0.860224	inact.	reliable	Other aliphatics	Ether based substances	Inactive	reliable	-49.0898	-54.1792	-51.6345	Inactive	Inactive	C=CC(=O)OCC(C(C(C(C(C(F)(F)F)(F)F)(F)F)(F)F)(F)F)(F)F	3	9
DTXSID80197407	CC(=C)C(=O)OCC(F)(F)C(F)(F)C(F)(F)C(F)(F)C(F)(F)C(F)(F)C(F)(F)C(F)(F)F	2,2,3,3,4,4,5,5,6,6,7,7,8,8,9,9,9-Heptadecafluorononyl methacrylate	48077-33-4	OTHER_PFAS	-7.513	-45.5788	0.0556654	0.944335	inact.	reliable	0.139776	0.860224	inact.	reliable	Other aliphatics	Ether based substances	Inactive	reliable	-45.6074	-36.0902	-40.8488	Inactive	Inactive	CC(=C)C(=O)OCC(C(C(C(C(C(C(C(F)(F)F)(F)F)(F)F)(F)F)(F)F)(F)F)(F)F)(F)F	3	9
DTXSID80194350	CCOC(=O)C(F)(F)C(F)(F)C(F)(F)C(F)(F)C(F)(F)C(F)(F)F	Ethyl perfluoroheptanoate	41430-70-0	OTHER_PFAS	-7.377	-32.7105	0.0556654	0.944335	inact.	reliable	0.139776	0.860224	inact.	reliable	Other aliphatics	PACF-based substances	Inactive	reliable	-46.592	-54.1339	-50.363	Inactive	Inactive	CCOC(=O)C(C(C(C(C(C(F)(F)F)(F)F)(F)F)(F)F)(F)F)(F)F	4	9
DTXSID80189069	COC(=O)C(F)(F)C(F)(F)OC(F)(F)F	Perfluoromethoxypropionic acid methyl ester	356-69-4	OTHER_PFAS	-5.857	-23.5402	0.0556654	0.944335	inact.	reliable	0.139776	0.860224	inact.	reliable	Other aliphatics	PACF-based substances	Inactive	reliable	-57.5965	-66.9924	-62.2944	Inactive	Inactive	COC(=O)C(C(OC(F)(F)F)(F)F)(F)F	0	2
DTXSID80188996	FC(F)(F)C(F)(F)C(F)(F)C(F)(F)C(F)(F)C(F)(F)Cl	Perfluorohexylchloride	355-41-9	OTHER_PFAS	-6.502	-24.8618	0.0556654	0.944335	inact.	reliable	0.139776	0.860224	inact.	reliable	Other aliphatics	Others	Inactive	reliable	-52.9268	-65.1392	-59.033	Inactive	Inactive	FC(C(C(C(C(Cl)(F)F)(F)F)(F)F)(F)F)(C(F)(F)F)F	3	8
DTXSID80187141	FC(F)(F)C(F)(F)C(F)(F)C(F)(F)C(F)(F)C(F)(F)Br	Perfluorohexylbromide	335-56-8	OTHER_PFAS	-6.259	-25.4719	0.0556654	0.944335	inact.	reliable	0.139776	0.860224	inact.	reliable	Other aliphatics	Others	Inactive	reliable	-54.6861	-64.2838	-59.4849	Inactive	Inactive	FC(C(C(C(C(Br)(F)F)(F)F)(F)F)(F)F)(C(F)(F)F)F	3	8
DTXSID80229474	OP(=O)(OCCC(F)(F)C(F)(F)C(F)(F)C(F)(F)C(F)(F)C(F)(F)C(F)(C(F)(F)F)C(F)(F)F)OCCC(F)(F)C(F)(F)C(F)(F)C(F)(F)C(F)(F)C(F)(F)C(F)(C(F)(F)F)C(F)(F)F	Bis(2-(perfluoro-7-methyloctyl)ethyl) hydrogen phosphate	78974-41-1	OTHER_PFAS			0.0556654	0.944335	inact.	reliable	0.139776	0.860224	inact.	reliable	Fluorotelomer PFAA precursors	n:2 Polyfluoroalkyl phosphoric acid esters, diester	Inactive	reliable				Inactive	Inactive	FC(C(C(C(C(C(C(C(F)(F)F)(C(F)(F)F)F)(F)F)(F)F)(F)F)(F)F)(F)F)(CCOP(=O)(OCCC(C(C(C(C(C(C(C(F)(F)F)(C(F)(F)F)F)(F)F)(F)F)(F)F)(F)F)(F)F)(F)F)O)F	7	5
DTXSID80881016	N(CCC[NH+](CC)CCC(=O)[O-])CC(O)CC(F)(F)C(F)(F)C(F)(F)C(F)(F)C(F)(F)C(F)(F)C(F)(F)C(F)(F)C(F)(F)C(F)(F)C(F)(F)C(F)(F)F	(2-Carboxylatoethyl)dimethyl(((perfluorododecyl)-2-hydroxypropyl)amino)propylammonium	93776-12-6	OTHER_PFAS	-3.833	-62.8623	0.0556654	0.944335	inact.	reliable	0.139776	0.860224	inact.	reliable	Other aliphatics	Others	Inactive	reliable	-72.2499	-11.8556	-42.0527	Inactive	Inactive	CCN(CCC(=O)O)CCCNCC(CC(C(C(C(C(C(C(C(C(C(C(C(F)(F)F)(F)F)(F)F)(F)F)(F)F)(F)F)(F)F)(F)F)(F)F)(F)F)(F)F)(F)F)O	8	7
DTXSID80881117	FC(F)C(F)(F)C(F)(F)C(F)(F)S(=O)(=O)OS(=O)(=O)C(F)(F)C(F)(F)C(F)(F)C(F)F	1,1,2,2,3,3,4,4-Octafluorobutane-1-sulphonic anhydride	93894-55-4	OTHER_PFAS	-6.93	-32.2961	0.0556654	0.944335	inact.	reliable	0.139776	0.860224	inact.	reliable	Other aliphatics	PASF-based substances	Inactive	reliable	-49.8282	-54.715	-52.2716	Inactive	Inactive	FC(C(C(C(S(=O)(=O)OS(=O)(=O)C(C(C(C(F)F)(F)F)(F)F)(F)F)(F)F)(F)F)(F)F)F	3	0
DTXSID80881112	OP(=O)(OCCC(F)(F)C(F)(F)C(F)(F)C(F)(F)C(F)(F)C(F)(F)C(F)(F)C(F)(F)C(F)(F)C(F)(F)C(F)(F)C(F)(F)C(F)(F)C(F)(F)F)OCCC(F)(F)C(F)(F)C(F)(F)C(F)(F)C(F)(F)C(F)(F)C(F)(F)C(F)(F)C(F)(F)C(F)(F)C(F)(F)C(F)(F)C(F)(F)C(F)(F)F	Bis((perfluorotetradecyl)ethyl) hydrogen phosphate	93857-53-5	OTHER_PFAS			0.0556654	0.944335	inact.	reliable	0.139776	0.860224	inact.	reliable	Fluorotelomer PFAA precursors	n:2 Polyfluoroalkyl phosphoric acid esters, diester	Inactive	reliable				Inactive	Inactive	FC(C(C(C(C(C(C(C(C(C(C(C(C(C(F)(F)F)(F)F)(F)F)(F)F)(F)F)(F)F)(F)F)(F)F)(F)F)(F)F)(F)F)(F)F)(F)F)(CCOP(=O)(OCCC(C(C(C(C(C(C(C(C(C(C(C(C(C(F)(F)F)(F)F)(F)F)(F)F)(F)F)(F)F)(F)F)(F)F)(F)F)(F)F)(F)F)(F)F)(F)F)(F)F)O)F	7	5
DTXSID90289322	FC(F)(F)C(F)(F)C(F)(F)C(=O)NNC(=O)C(F)(F)C(F)(F)C(F)(F)F	2,2,3,3,4,4,4-heptafluoro-n'-(2,2,3,3,4,4,4-heptafluorobutanoyl)butanehydrazide	648-19-1	OTHER_PFAS	-7.027	-35.9073	0.0556654	0.944335	inact.	reliable	0.139776	0.860224	inact.	reliable	Other aliphatics	Amide based substances	Inactive	reliable	-49.126	-49.6514	-49.3887	Inactive	Inactive	O=C(C(C(C(F)(F)F)(F)F)(F)F)NNC(=O)C(C(C(F)(F)F)(F)F)(F)F	7	8
DTXSID90292093	FC(F)(F)C(F)(F)C(F)(F)C(=O)CC1=CC=CC=N1	3,3,4,4,5,5,5-heptafluoro-1-pyridin-2-ylpentan-2-one	336-60-7	OTHER_PFAS	-7.31	-32.0016	0.0556654	0.944335	inact.	reliable	0.139776	0.860224	inact.	reliable	Side-chain aromatics	Others	Inactive	reliable	-47.0771	-55.1279	-51.1025	Inactive	Inactive	O=C(C(C(C(F)(F)F)(F)F)(F)F)Cc1ccccn1	0	5
DTXSID90298459	CC(C)OP(=O)(OC(C)C)C1=C(C(F)(F)C(F)(F)C1(F)F)P(=O)(OC(C)C)OC(C)C	1,2-bis[di(propan-2-yloxy)phosphoryl]-3,3,4,4,5,5-hexafluorocyclopentene	41161-76-6	OTHER_PFAS	-6.964	-62.5451	0.0556654	0.944335	inact.	reliable	0.197856	0.802144	inact.	reliable	Other aliphatics, cyclic	Others, cyclic	Inactive	reliable	-49.5821	-12.3004	-30.9412	Inactive	Inactive	CC(OP(=O)(C1=C(P(=O)(OC(C)C)OC(C)C)C(C(C1(F)F)(F)F)(F)F)OC(C)C)C	8	0
DTXSID90298797	FC(F)(F)C(F)(F)C(F)(F)C(F)(F)C(F)(F)C(F)(F)C(F)(F)CNC(=O)NCC(F)(F)C(F)(F)C(F)(F)C(F)(F)C(F)(F)C(F)(F)C(F)(F)F	1,3-bis(2,2,3,3,4,4,5,5,6,6,7,7,8,8,8-pentadecafluorooctyl)urea	1543-55-1	OTHER_PFAS	-7.18	-57.1685	0.0556654	0.944335	inact.	reliable	0.139776	0.860224	inact.	reliable	Other aliphatics	Others	Inactive	reliable	-48.0183	-19.8394	-33.9288	Inactive	Inactive	O=C(NCC(C(C(C(C(C(C(F)(F)F)(F)F)(F)F)(F)F)(F)F)(F)F)(F)F)NCC(C(C(C(C(C(C(F)(F)F)(F)F)(F)F)(F)F)(F)F)(F)F)(F)F	3	9
DTXSID90301790	OC(CC(O)=O)C(F)(F)C(F)(F)C(F)(F)F	4,4,5,5,6,6,6-heptafluoro-3-hydroxyhexanoic acid	356-31-0	OTHER_PFAS	-8.741	-26.3867	0.0556654	0.944335	inact.	reliable	0.139776	0.860224	inact.	reliable	Other aliphatics	Others	Inactive	reliable	-36.7169	-63.001	-49.859	Inactive	Inactive	OC(C(C(C(F)(F)F)(F)F)(F)F)CC(=O)O	7	4
DTXSID90301795	CC(O)C(F)(F)C(F)(F)C(F)(F)C(C)O	3,3,4,4,5,5-hexafluoroheptane-2,6-diol	3726-32-7	OTHER_PFAS	-7.382	-24.0823	0.0556654	0.944335	inact.	reliable	0.139776	0.860224	inact.	reliable	Other aliphatics	Others	Inactive	reliable	-46.5558	-66.2322	-56.394	Inactive	Inactive	CC(C(C(C(C(O)C)(F)F)(F)F)(F)F)O	0	2
DTXSID90305273	OC1=C(C=C(C=C1)C(F)(F)C(F)(F)C(F)(F)C1=CC(=C(O)C=C1)[N+]([O-])=O)[N+]([O-])=O	4,4'-(1,1,2,2,3,3-Hexafluoropropane-1,3-diyl)bis(2-nitrophenol)	57558-14-2	OTHER_PFAS	-9.9	-59.2622	0.0556654	0.944335	inact.	reliable	0.468697	0.531303	inact.	reliable	Side-chain aromatics	Others	Inactive	reliable	-28.326	-16.9036	-22.6148	Inactive	Inactive	[O-][N+](=O)c1cc(ccc1O)C(C(C(c1ccc(c(c1)[N+](=O)[O-])O)(F)F)(F)F)(F)F	6	4
DTXSID90310827	CC(C)(C)NC(=O)C(F)(F)C(F)(F)C(F)(F)C(=O)NC(C)(C)C	N,N'-ditert-butyl-2,2,3,3,4,4-hexafluoropentanediamide	2262-87-5	OTHER_PFAS	-7.201	-43.0033	0.153483	0.846517	inact.	reliable	0.139776	0.860224	inact.	reliable	Other aliphatics	Amide based substances	Inactive	reliable	-47.8662	-39.7015	-43.7839	Inactive	Inactive	O=C(C(C(C(C(=O)NC(C)(C)C)(F)F)(F)F)(F)F)NC(C)(C)C	0	2
DTXSID90315130	FC(F)(F)C(F)(F)C(F)(F)C(F)(F)C(F)(F)C(F)(F)C(F)(F)C(F)(F)S(Cl)(=O)=O	Perfluoro-1-octanesulfonyl chloride	423-60-9	OTHER_PFAS	-6.841	-38.2053	0.0556654	0.944335	inact.	reliable	0.139776	0.860224	inact.	reliable	Other aliphatics	PASF-based substances	Inactive	reliable	-50.4726	-46.4292	-48.4509	Inactive	Inactive	FC(C(C(C(C(S(=O)(=O)Cl)(F)F)(F)F)(F)F)(F)F)(C(C(C(F)(F)F)(F)F)(F)F)F	3	8
DTXSID90338647	FC(F)(F)C(F)(F)C(F)(F)C(C=C)(C(F)(F)F)C(F)(F)F	4,4,5,5,6,6,6-Heptafluoro-3,3-bis(trifluoromethyl)hex-1-ene	79272-26-7	OTHER_PFAS	-6.687	-25.6586	0.0556654	0.944335	inact.	reliable	0.139776	0.860224	inact.	reliable	Fluorotelomer PFAA precursors	n:2 FTOs	Inactive	reliable	-51.5875	-64.022	-57.8047	Inactive	Inactive	C=CC(C(C(C(F)(F)F)(F)F)(F)F)(C(F)(F)F)C(F)(F)F	3	4
DTXSID90341232	CC(NC(=O)C(F)(F)C(F)(F)C(F)(F)F)C1=CC=CC=C1	2,2,3,3,4,4,4-Heptafluoro-N-(1-phenylethyl)butanamide	51241-61-3	OTHER_PFAS	-7.855	-38.3275	0.0556654	0.944335	inact.	reliable	0.139776	0.860224	inact.	reliable	Side-chain aromatics	Others	Inactive	reliable	-43.1314	-46.2579	-44.6946	Inactive	Inactive	CC(c1ccccc1)NC(=O)C(C(C(F)(F)F)(F)F)(F)F	7	8
DTXSID90366248	CC1=CC=C(C=C1)S(=O)(=O)OCC(F)(F)C(F)(F)C(F)(F)F	2,2,3,3,4,4,4-Heptafluorobutyl 4-methylbenzene-1-sulfonate	312-66-3	OTHER_PFAS	-7.724	-41.2588	0.0556654	0.944335	inact.	reliable	0.139776	0.860224	inact.	reliable	Side-chain aromatics	Others	Inactive	reliable	-44.0798	-42.1477	-43.1137	Inactive	Inactive	FC(C(C(F)(F)F)(F)F)(COS(=O)(=O)c1ccc(cc1)C)F	3	5
DTXSID90371231	FC(F)(F)C(F)(F)C(F)(F)C(Br)(C(F)(F)F)C(F)(F)F	2-bromo-1,1,1,3,3,4,4,5,5,5-decafluoro-2-(trifluoromethyl)pentane	22528-67-2	OTHER_PFAS	-6.464	-26.7245	0.0556654	0.944335	inact.	reliable	0.139776	0.860224	inact.	reliable	Other aliphatics	Others	Inactive	reliable	-53.202	-62.5274	-57.8647	Inactive	Inactive	FC(C(C(C(C(F)(F)F)(C(F)(F)F)Br)(F)F)(F)F)(F)F	3	4
DTXSID90371317	OC(=O)CCC(F)(F)C(F)(F)Br	5-Bromo-4,4,5,5-tetrafluoropentanoic acid	234443-22-2	OTHER_PFAS	-7.39	-25.0122	0.0556654	0.944335	inact.	reliable	0.139776	0.860224	inact.	reliable	Other aliphatics	Others	Inactive	reliable	-46.4979	-64.9283	-55.7131	Inactive	Inactive	OC(=O)CCC(C(Br)(F)F)(F)F	0	2
DTXSID90371599	FC(F)(F)C(F)(F)C(F)(F)C(F)(F)C(Br)CBr	5,6-dibromo-1,1,1,2,2,3,3,4,4-nonafluorohexane	236736-19-9	OTHER_PFAS	-6.61	-29.9341	0.0556654	0.944335	inact.	reliable	0.139776	0.860224	inact.	reliable	Other aliphatics	Others	Inactive	reliable	-52.145	-58.0269	-55.0859	Inactive	Inactive	BrCC(C(C(C(C(F)(F)F)(F)F)(F)F)(F)F)Br	3	4
DTXSID90371872	FC(F)(C=C)C(F)(F)C(F)(F)C(F)(F)C(F)(F)C(F)(F)C(F)(F)C(F)(F)C=C	1,8-Divinylperfluorooctane	35192-44-0	OTHER_PFAS	-7.949	-38.5611	0.0556654	0.944335	inact.	reliable	0.139776	0.860224	inact.	reliable	Other aliphatics	Others	Inactive	reliable	-42.4509	-45.9303	-44.1906	Inactive	Inactive	C=CC(C(C(C(C(C(C(C(C=C)(F)F)(F)F)(F)F)(F)F)(F)F)(F)F)(F)F)(F)F	3	4
DTXSID90375294	FC(F)(Cl)C(F)(Cl)C(F)(F)C(F)(Cl)C(F)(F)C(Cl)=O	3,5,6-Trichloro-2,2,3,4,4,5,6,6-octafluorohexanoyl chloride	1422-98-6	OTHER_PFAS	-7.467	-32.8355	0.0556654	0.944335	inact.	reliable	0.139776	0.860224	inact.	reliable	Other aliphatics	PACF-based substances	Inactive	reliable	-45.9404	-53.9587	-49.9495	Inactive	Inactive	ClC(=O)C(C(C(C(C(Cl)(F)F)(Cl)F)(F)F)(Cl)F)(F)F	0	2
DTXSID90382069	CC(=O)CC(=O)C(F)(F)C(F)(F)C(F)(F)C(F)(F)C(F)(F)C(F)(F)F	(Perfluoroheptanoyl)acetone	82822-26-2	OTHER_PFAS	-7.661	-39.1623	0.0556654	0.944335	inact.	reliable	0.139776	0.860224	inact.	reliable	Other aliphatics	FT	Inactive	reliable	-44.5359	-45.0873	-44.8116	Inactive	Inactive	CC(=O)CC(=O)C(C(C(C(C(C(F)(F)F)(F)F)(F)F)(F)F)(F)F)(F)F	3	8
DTXSID90382049	FC(F)(F)C(F)(F)C(F)(F)C#C	3,3,4,4,5,5,5-heptafluoropent-1-yne	80337-25-3	OTHER_PFAS	-5.881	-18.4666	0.0556654	0.944335	inact.	reliable	0.139776	0.860224	inact.	reliable	Other aliphatics	Others	Inactive	reliable	-57.4228	-74.1065	-65.7646	Inactive	Inactive	C#CC(C(C(F)(F)F)(F)F)(F)F	3	4
DTXSID90381976	CCCCCCCCCCC(F)(F)C(F)(F)C(F)(F)C(F)(F)C(F)(F)C(F)(F)C(F)(F)C(F)(F)F	1-(Perfluoro-n-octyl)decane	138472-76-1	OTHER_PFAS	-9.266	-61.8528	0.0556654	0.944335	inact.	reliable	0.139776	0.860224	inact.	reliable	Fluorotelomer PFAA precursors	SFAs	Inactive	reliable	-32.9161	-13.2711	-23.0936	Inactive	Inactive	CCCCCCCCCCC(C(C(C(C(C(C(C(F)(F)F)(F)F)(F)F)(F)F)(F)F)(F)F)(F)F)(F)F	2	2
DTXSID90380989	OC(=O)C1=CC=CC=C1OC(F)(F)C(F)F	2-(1,1,2,2-Tetrafluoroethoxy)benzoic acid	10008-97-6	OTHER_PFAS	-7.499	-31.1907	0.0556654	0.944335	inact.	reliable	0.139776	0.860224	inact.	reliable	Side-chain aromatics	Others	Inactive	reliable	-45.7088	-56.265	-50.9869	Inactive	Inactive	FC(C(Oc1ccccc1C(=O)O)(F)F)F	0	5
DTXSID90380883	FC(F)(F)C(F)(F)C(F)(F)COC(=O)C=CC(=O)OCC(F)(F)C(F)(F)C(F)(F)F	Bis(1H,1H-perfluorobutyl)fumarate	24120-17-0	OTHER_PFAS	-6.592	-43.0354	0.0556654	0.944335	inact.	reliable	0.139776	0.860224	inact.	reliable	Other aliphatics	Ether based substances	Inactive	reliable	-52.2753	-39.6565	-45.9659	Inactive	Inactive	O=C(C=CC(=O)OCC(C(C(F)(F)F)(F)F)(F)F)OCC(C(C(F)(F)F)(F)F)(F)F	7	4
DTXSID90380025	OCC(F)(F)C(F)(F)C(F)(F)C(F)(F)C(F)(F)C(F)(F)C(F)(F)C(F)(F)C(F)(F)C(F)(F)C(F)(F)C(F)(F)C(F)(F)F	1H,1H-Perfluoro-1-tetradecanol	15622-57-8	OTHER_PFAS	-9.07	-43.5781	0.0556654	0.944335	inact.	reliable	0.139776	0.860224	inact.	reliable	Fluorotelomer PFAA precursors	n:1 FTOHs	Inactive	reliable	-34.3351	-38.8956	-36.6153	Inactive	Inactive	OCC(C(C(C(C(C(C(C(C(C(C(C(C(F)(F)F)(F)F)(F)F)(F)F)(F)F)(F)F)(F)F)(F)F)(F)F)(F)F)(F)F)(F)F)(F)F	3	9
DTXSID90285748	CC(=O)C(F)(F)C(F)(F)F	Methyl perfluoroethyl ketone	374-41-4	OTHER_PFAS	-6.001	-16.2767	0.0556654	0.944335	inact.	reliable	0.139776	0.860224	inact.	reliable	Other aliphatics	Others	Inactive	reliable	-56.554	-77.1771	-66.8655	Inactive	Inactive	CC(=O)C(C(F)(F)F)(F)F	0	2
DTXSID90380005	FC1(F)C2(F)C(F)(C3(F)C1(F)C(F)(F)C(F)(F)C(F)(F)C3(F)F)C(F)(F)C(F)(F)C(F)(F)C2(F)F	Perfluoroperhydrofluorene	307-08-4	OTHER_PFAS	-8.235	-36.8871	0.0556654	0.944335	inact.	reliable	0.139776	0.860224	inact.	reliable	Non-PFAA perfluoroalkyls, cyclic	PFAs, cyclic	Inactive	reliable	-40.3803	-48.2776	-44.3289	Inactive	Inactive	FC1(F)C2(F)C(C3(C1(F)C(F)(F)C(C(C3(F)F)(F)F)(F)F)F)(F)C(F)(F)C(C(C2(F)F)(F)F)(F)F	8	0
DTXSID90379878	FC(F)(F)C(F)(C(F)(F)F)C(F)(F)C(F)(F)CCOC(=O)C=C	[3,3,4,4,5,6,6,6-octafluoro-5-(trifluoromethyl)hexyl] Prop-2-enoate	86217-01-8	OTHER_PFAS	-7.406	-35.7778	0.0556654	0.944335	inact.	reliable	0.900582	0.0994182	act.	reliable	Fluorotelomer PFAA precursors	n:2 FTACs	Inactive	reliable	-46.3821	-49.833	-48.1075	Inactive	Inactive	C=CC(=O)OCCC(C(C(C(F)(F)F)(C(F)(F)F)F)(F)F)(F)F	7	5
DTXSID90379717	FC(F)(F)C(F)(F)C(F)(F)C(F)(F)C(Cl)=O	Nonafluoropentanoyl chloride	375-60-0	OTHER_PFAS	-7.057	-22.301	0.0556654	0.944335	inact.	reliable	0.139776	0.860224	inact.	reliable	Other aliphatics	Others	Inactive	reliable	-48.9088	-68.7299	-58.8194	Inactive	Inactive	ClC(=O)C(C(C(C(F)(F)F)(F)F)(F)F)(F)F	7	4
DTXSID90379555	CC(=O)C(F)(F)C(F)(F)C(F)(F)C(F)(F)F	Methyl perfluorobutyl ketone	678-18-2	OTHER_PFAS	-6.951	-20.2015	0.0556654	0.944335	inact.	reliable	0.139776	0.860224	inact.	reliable	Other aliphatics	Others	Inactive	reliable	-49.6762	-71.6738	-60.675	Inactive	Inactive	CC(=O)C(C(C(C(F)(F)F)(F)F)(F)F)(F)F	7	4
DTXSID90379292	FC(F)(F)C(F)(F)C(F)(F)C1=CC(=NN1)C1=CC=CC=C1	5-(Heptafluoropropyl)-3-phenyl-1H-pyrazole	54864-78-7	OTHER_PFAS	-9.264	-36.481	0.0556654	0.944335	inact.	reliable	0.618091	0.381909	act.	reliable	Side-chain aromatics	Others	Inactive	reliable	-32.9305	-48.847	-40.8888	Inactive	Inactive	FC(C(C(c1[nH]nc(c1)c1ccccc1)(F)F)(F)F)(F)F	6	4
DTXSID90379272	OC(=O)C(CCCC(F)(F)C(F)(F)C(F)(F)F)C(O)=O	2-(4,4,5,5,6,6,6-heptafluorohexyl)propanedioic Acid	244022-64-8	OTHER_PFAS	-7.946	-33.5221	0.0556654	0.944335	inact.	reliable	0.139776	0.860224	inact.	reliable	Other aliphatics	Others	Inactive	reliable	-42.4726	-52.9959	-47.7342	Inactive	Inactive	OC(=O)C(C(=O)O)CCCC(C(C(F)(F)F)(F)F)(F)F	7	4
DTXSID9037743	FC(F)(F)C(F)(F)C(F)(F)C(F)(F)C(F)(F)C(F)(F)C(F)(F)C(F)(F)C(F)(F)C(F)(F)CCOC(=O)C=C	10:2 Fluorotelomer acrylate	17741-60-5	COMMERICIAL_IMPORTANT	-8.954	-47.4168	0.0556654	0.944335	inact.	reliable	0.531085	0.468915	inact.	reliable	Fluorotelomer PFAA precursors	n:2 FTACs	Inactive	reliable	-35.1749	-33.513	-34.3439	Inactive	Inactive	C=CC(=O)OCCC(C(C(C(C(C(C(C(C(C(F)(F)F)(F)F)(F)F)(F)F)(F)F)(F)F)(F)F)(F)F)(F)F)(F)F	7	5
DTXSID90379999	FC(F)(F)C(F)(F)C(F)(F)C(F)(F)C(F)(F)C(F)(F)C(=O)CC(=O)C(F)(F)C(F)(F)C(F)(F)C(F)(F)C(F)(F)C(F)(F)F	8H,8H-Perfluoropentadecane-7,9-dione	261503-74-6	OTHER_PFAS	-8.799	-51.8781	0.0556654	0.944335	inact.	reliable	0.139776	0.860224	inact.	reliable	Other aliphatics	FT	Inactive	reliable	-36.297	-27.2575	-31.7772	Inactive	Inactive	O=C(C(C(C(C(C(C(F)(F)F)(F)F)(F)F)(F)F)(F)F)(F)F)CC(=O)C(C(C(C(C(C(F)(F)F)(F)F)(F)F)(F)F)(F)F)(F)F	3	8
DTXSID90278736	FC(F)(F)C(F)(F)C(F)(F)C(=O)CC(=O)C1=CC=CO1	4,4,5,5,6,6,6-Heptafluoro-1-(furan-2-yl)hexane-1,3-dione	595-26-6	OTHER_PFAS	-7.544	-31.5042	0.0556654	0.944335	inact.	reliable	0.197856	0.802144	inact.	reliable	Side-chain aromatics	Others	Inactive	reliable	-45.383	-55.8254	-50.6042	Inactive	Inactive	O=C(C(C(C(F)(F)F)(F)F)(F)F)CC(=O)c1ccco1	0	5
DTXSID90276353	FC(F)(F)C(F)(F)C(F)(F)C(F)(F)C1CCCO1	Perfluorobutyltetrahydrofuran	25962-44-1	OTHER_PFAS	-7.431	-27.8507	0.0556654	0.944335	inact.	reliable	0.139776	0.860224	inact.	reliable	Other aliphatics, cyclic	Others, cyclic	Inactive	reliable	-46.2011	-60.9482	-53.5747	Inactive	Inactive	FC(C(C(C(F)(F)F)(F)F)(F)F)(C1CCCO1)F	4	5
DTXSID90236730	FC(F)(F)C(F)(F)C(F)(F)C(F)(F)C(F)(F)C(F)(F)C(F)(F)C(F)(F)S(=O)(=O)N1C=CN=C1	1H-Imidazole, 1-((heptadecafluorooctyl)sulfonyl)-	87988-58-7	OTHER_PFAS	-7.566	-44.2157	0.0556654	0.944335	inact.	reliable	0.139776	0.860224	inact.	reliable	Side-chain aromatics	PASF-based substances	Inactive	reliable	-45.2237	-38.0015	-41.6126	Inactive	Inactive	FC(C(C(C(S(=O)(=O)n1cncc1)(F)F)(F)F)(F)F)(C(C(C(C(F)(F)F)(F)F)(F)F)(F)F)F	3	8
DTXSID80897511	FC(F)(F)C(F)(F)C(F)(F)C(F)(F)CCOC(=O)OCCC(F)(F)C(F)(F)C(F)(F)C(F)(F)F	bis((Perfluorobutyl)ethyl) carbonate	1132677-78-1	OTHER_PFAS	-7.818	-43.2319	0.0556654	0.944335	inact.	reliable	0.139776	0.860224	inact.	reliable	Other aliphatics	Ether based substances	Inactive	reliable	-43.3993	-39.381	-41.3901	Inactive	Inactive	O=C(OCCC(C(C(C(F)(F)F)(F)F)(F)F)(F)F)OCCC(C(C(C(F)(F)F)(F)F)(F)F)(F)F	7	5
DTXSID80897495	[H]C(C)(CCCC(F)(C(F)(F)F)C(F)(F)F)[C@@]1([H])CC[C@@]2([H])[C@]3([H])CC=C4C[C@@]([H])(O)CC[C@]4(C)[C@@]3([H])CC[C@]12C	(3Î²)-25,26,26,26,27,27,27-Heptafluoro-cholest-5-en-3-ol	153463-21-9	OTHER_PFAS	-9.626	-71.6403	0.274719	0.725281	inact.	reliable	0.774654	0.225346	act.	reliable	Steriod-Backbone	Steriod-Backbone	Inactive	reliable	-30.3097	0.452739	-14.9285	Inactive	Inactive	OC1CCC2(C(=CCC3C2CCC2(C3CCC2C(CCCC(C(F)(F)F)(C(F)(F)F)F)C)C)C1)C	7	2
DTXSID80897475	OC(COCCC(F)(F)C(F)(F)C(F)(F)C(F)(F)C(F)(F)C(F)(F)F)CN1CCN=C1C1=CC=CC=C1	4,5-Dihydro-2-phenyl-Î±-((perfluorohexyl)ethyloxy)methyl-1H-Imidazole-1-ethanol	1363391-48-3	OTHER_PFAS	-10.199	-56.7827	0.0556654	0.944335	inact.	reliable	0.139776	0.860224	inact.	reliable	Side-chain aromatics	Others	Inactive	reliable	-26.1613	-20.3803	-23.2708	Inactive	Inactive	OC(CN1CCN=C1c1ccccc1)COCCC(C(C(C(C(C(F)(F)F)(F)F)(F)F)(F)F)(F)F)(F)F	9	2
DTXSID80897172	FC(F)(F)C(F)(F)C(F)(F)C(=O)NC1=CC=C(NC(=O)C(F)(F)C(F)(F)C(F)(F)F)C=C1	N,N'-1,4-Phenylenebis(perfluorobutanamide)	524726-49-6	OTHER_PFAS	-7.929	-48.0559	0.0556654	0.944335	inact.	reliable	0.139776	0.860224	inact.	reliable	Side-chain aromatics	Others	Inactive	reliable	-42.5957	-32.6169	-37.6063	Inactive	Inactive	O=C(C(C(C(F)(F)F)(F)F)(F)F)Nc1ccc(cc1)NC(=O)C(C(C(F)(F)F)(F)F)(F)F	7	8
DTXSID80897152	FC(F)(F)C(F)(F)C(F)(F)C(F)(F)C(F)(F)C(F)(F)C(F)(F)C(F)(F)C(=O)NCCCCCCCCCCCCNC(=O)C(F)(F)C(F)(F)C(F)(F)C(F)(F)C(F)(F)C(F)(F)C(F)(F)C(F)(F)F	N,N'-bis(Perfluorononanoyl)1,12-dodecandiamine	204922-38-3	OTHER_PFAS			0.0556654	0.944335	inact.	reliable	0.139776	0.860224	inact.	reliable	Other aliphatics	Polyfluorinated amidesÂ	Inactive	reliable				Inactive	Inactive	O=C(C(C(C(C(C(C(C(C(F)(F)F)(F)F)(F)F)(F)F)(F)F)(F)F)(F)F)(F)F)NCCCCCCCCCCCCNC(=O)C(C(C(C(C(C(C(C(F)(F)F)(F)F)(F)F)(F)F)(F)F)(F)F)(F)F)(F)F	6	9
DTXSID80897051	[H]\C(=N/[S@@](=O)C(F)(F)C(F)(F)C(F)(F)C(F)(F)F)C1=CC=C(C=C1)[N+]([O-])=O	[N(E),S(S)]-N-(4-nitrophenyl)methyleneperfluorobutanesulfinamide	1612778-37-6	OTHER_PFAS	-7.538	-48.7122	0.0556654	0.944335	inact.	reliable	0.139776	0.860224	inact.	reliable	Side-chain aromatics	Others	Inactive	reliable	-45.4264	-31.6966	-38.5615	Inactive	Inactive	FC(C(C(C(F)(F)F)(F)F)(F)F)([S+](N=Cc1ccc(cc1)[N+](=O)[O-])[O-])F	8	1
DTXSID80897551	[NH4+].[O-]S(=O)(=O)OCCC(F)(F)C(F)(F)C(F)(F)C(F)(F)C(F)(F)C(F)(F)C(F)(F)C(F)(F)C(F)(F)C(F)(F)F	1H,1H,2H,2H-Perfluorododecanol sulfate ammonium salt	63225-58-1	OTHER_PFAS	-7.308	-53.8055	0.0556654	0.944335	inact.	reliable	0.139776	0.860224	inact.	reliable	Other aliphatics	Others	Inactive	reliable	-47.0916	-24.5549	-35.8232	Inactive	Inactive	OS(=O)(=O)OCCC(C(C(C(C(C(C(C(C(C(F)(F)F)(F)F)(F)F)(F)F)(F)F)(F)F)(F)F)(F)F)(F)F)(F)F	7	5
DTXSID80897016	OC(CCl)(C1=C(F)C=C(F)C=C1)C(F)(F)C(F)(F)C(F)(F)F	(Perfluoropropyl)chloromethyl-2,4-difluorophenylmethanol	92737-03-6	OTHER_PFAS	-8.614	-37.1794	0.0556654	0.944335	inact.	reliable	0.240491	0.759509	inact.	reliable	Side-chain aromatics	Others	Inactive	reliable	-37.6364	-47.8677	-42.7521	Inactive	Inactive	ClCC(C(C(C(F)(F)F)(F)F)(F)F)(c1ccc(cc1F)F)O	3	4
DTXSID80896968	O[13C](=O)[13C](F)(F)C(F)(F)C(F)(F)C(F)(F)C(F)(F)C(F)(F)C(F)(F)F	Perfluorooctanoic acid-1,2-13C2	864071-08-9	OTHER_PFAS	-7.484	-35.4706	0.0556654	0.944335	inact.	reliable	0.139776	0.860224	inact.	reliable	PFAAs	PFCAs	Inactive	reliable	-45.8174	-50.2638	-48.0406	Inactive	Inactive	O[13C](=O)[13C](C(C(C(C(C(C(F)(F)F)(F)F)(F)F)(F)F)(F)F)(F)F)(F)F	3	8
DTXSID80896726	FC(F)(F)C(F)(F)C(F)(F)C(F)(F)C(F)(F)C(F)(F)C(F)(F)C(=O)NCCCNC(=O)C(F)(F)C(F)(F)C(F)(F)C(F)(F)C(F)(F)C(F)(F)C(F)(F)F	N,N'-(Propane-1,3-diyl)bis(2,2,3,3,4,4,5,5,6,6,7,7,8,8,8-pentadecafluorooctanamide)	29680-98-6	OTHER_PFAS	-7.431	-63.7936	0.0556654	0.944335	inact.	reliable	0.139776	0.860224	inact.	reliable	Other aliphatics	Polyfluorinated amidesÂ	Inactive	reliable	-46.2011	-10.5498	-28.3754	Inactive	Inactive	O=C(C(C(C(C(C(C(C(F)(F)F)(F)F)(F)F)(F)F)(F)F)(F)F)(F)F)NCCCNC(=O)C(C(C(C(C(C(C(F)(F)F)(F)F)(F)F)(F)F)(F)F)(F)F)(F)F	6	9
DTXSID80896721	CCC(C)OC(=O)[C@@H](C)NC(=O)C(F)(F)C(F)(F)C(F)(F)F	Butan-2-yl N-(2,2,3,3,4,4,4-heptafluorobutanoyl)-D-alaninate	93080-42-3	OTHER_PFAS	-7.405	-40.8984	0.0556654	0.944335	inact.	reliable	0.139776	0.860224	inact.	reliable	Other aliphatics	Ether based substances	Inactive	reliable	-46.3893	-42.653	-44.5212	Inactive	Inactive	CCC(OC(=O)C(NC(=O)C(C(C(F)(F)F)(F)F)(F)F)C)C	7	8
DTXSID80896701	CC(=O)\C=C(/F)C(F)(F)C(F)(F)C(F)(F)C(F)(F)C(F)(F)C(F)(F)C(F)(F)F	(3Z)-4,5,5,6,6,7,7,8,8,9,9,10,10,11,11,11-Hexadecafluoroundec-3-en-2-one	136909-85-8	OTHER_PFAS	-9.405	-36.45	0.0556654	0.944335	inact.	reliable	0.139776	0.860224	inact.	reliable	Fluorotelomer PFAA precursors	Others	Inactive	reliable	-31.9097	-48.8905	-40.4001	Inactive	Inactive	CC(=O)C=C(C(C(C(C(C(C(C(F)(F)F)(F)F)(F)F)(F)F)(F)F)(F)F)(F)F)F	3	8
DTXSID80896685	FC(F)(F)C(F)(F)C(F)(F)C(F)(F)\C=C/C1=CC=CC=C1	[(1Z)-3,3,4,4,5,5,6,6,6-Nonafluorohex-1-en-1-yl]benzene	95452-53-2	OTHER_PFAS	-8.402	-33.0653	0.0556654	0.944335	inact.	reliable	0.139776	0.860224	inact.	reliable	Side-chain aromatics	Others	Inactive	reliable	-39.1712	-53.6364	-46.4038	Inactive	Inactive	FC(C(C(C(F)(F)F)(F)F)(F)F)(C=Cc1ccccc1)F	0	5
DTXSID80896680	CCCCCCCC\C=C\C(F)(F)C(F)(F)C(F)(F)C(F)(F)C(F)(F)C(F)(F)C(F)(F)C(F)(F)F	(9E)-1,1,1,2,2,3,3,4,4,5,5,6,6,7,7,8,8-Heptadecafluorooctadec-9-ene	113999-61-4	OTHER_PFAS	-8.817	-54.7921	0.0556654	0.944335	inact.	reliable	0.229713	0.770287	inact.	reliable	Fluorotelomer PFAA precursors	SFAenes	Inactive	reliable	-36.1667	-23.1715	-29.6691	Inactive	Inactive	CCCCCCCCC=CC(C(C(C(C(C(C(C(F)(F)F)(F)F)(F)F)(F)F)(F)F)(F)F)(F)F)(F)F	5	2
DTXSID80896988	CC(C)OC(=N)C(F)(F)C(F)(F)C(F)(F)F	1-Methylethyl perfluorobutanimidoate	4192-05-06	OTHER_PFAS	-5.678	-28.8655	0.0556654	0.944335	inact.	reliable	0.139776	0.860224	inact.	reliable	Other aliphatics	Ether based substances	Inactive	reliable	-58.8924	-59.5253	-59.2089	Inactive	Inactive	CC(OC(=N)C(C(C(F)(F)F)(F)F)(F)F)C	7	4
DTXSID90382105	FC(F)(Cl)C(F)(F)C(F)(F)C(F)(F)C(F)(F)C(F)(F)C(Cl)=O	7-Chloroperfluoroheptanoyl chloride	662-62-4	OTHER_PFAS	-7.814	-28.4736	0.0556654	0.944335	inact.	reliable	0.139776	0.860224	inact.	reliable	Other aliphatics	Others	Inactive	reliable	-43.4282	-60.0748	-51.7515	Inactive	Inactive	ClC(=O)C(C(C(C(C(C(Cl)(F)F)(F)F)(F)F)(F)F)(F)F)(F)F	0	2
DTXSID80897556	C(=C\CCCCCCCC(=O)OCCC(F)(F)C(F)(F)C(F)(F)C(F)(F)C(F)(F)C(F)(F)C(F)(F)C(F)(F)F)\CCCCCCCC	(Z)-(Perfluorooctyl)ethyl 9-octadecenoate	167289-73-8	OTHER_PFAS	0.422	-64.235	0.0556654	0.944335	inact.	reliable	0.946387	0.0536128	act.	reliable	Other aliphatics	Ether based substances	Inactive	reliable	-103.055	-9.93084	-56.493	Inactive	Inactive	CCCCCCCCC=CCCCCCCCC(=O)OCCC(C(C(C(C(C(C(C(F)(F)F)(F)F)(F)F)(F)F)(F)F)(F)F)(F)F)(F)F	7	5
DTXSID80931585	C[N+](C)(C)CC(CC(=O)[O-])OC(=O)CCCCCCCCCCC(F)(F)C(F)(F)C(F)(F)C(F)(F)C(F)(F)C(F)(F)F	3-[(12,12,13,13,14,14,15,15,16,16,17,17,17-Tridecafluoroheptadecanoyl)oxy]-4-(trimethylazaniumyl)butanoate	142674-38-2	OTHER_PFAS	-4.585	-76.4267	0.0556654	0.944335	inact.	reliable	0.229713	0.770287	inact.	reliable	Other aliphatics	Ether based substances	Inactive	reliable	-66.8055	7.16414	-29.8207	Inactive	Inactive	O=C(OC(C[N+](C)(C)C)CC(=O)[O-])CCCCCCCCCCC(C(C(C(C(C(F)(F)F)(F)F)(F)F)(F)F)(F)F)(F)F	1	0
DTXSID90221580	CC(=O)OC1(Br)C(F)(F)C(F)(F)C1(F)F	Cyclobutanol, 1-bromo-2,2,3,3,4,4-hexafluoro-, acetate	714-43-2	OTHER_PFAS	-6.594	-23.4642	0.0556654	0.944335	inact.	reliable	0.139776	0.860224	inact.	reliable	Other aliphatics, cyclic	Others, cyclic	Inactive	reliable	-52.2608	-67.0989	-59.6799	Inactive	Inactive	CC(=O)OC1(Br)C(F)(F)C(C1(F)F)(F)F	8	0
DTXSID90216375	FC(F)(Cl)C(F)(F)C(F)(F)Cl	1,3-Dichloro-1,1,2,2,3,3-hexafluoropropane	662-01-1	OTHER_PFAS	-5.463	-18.6989	0.0556654	0.944335	inact.	reliable	0.139776	0.860224	inact.	reliable	Other aliphatics	Others	Inactive	reliable	-60.449	-73.7807	-67.1149	Inactive	Inactive	FC(C(Cl)(F)F)(C(Cl)(F)F)F	0	2
DTXSID90194306	OCCN(CCO)CCCNC(=O)C(F)(F)C(F)(F)C(F)(F)C(F)(F)C(F)(F)C(F)(F)C(F)(F)F	N-(3-(Bis(2-hydroxyethyl)amino)propyl)-perfluorooctanamide	41358-63-8	OTHER_PFAS	-9.288	-48.8295	0.0556654	0.944335	inact.	reliable	0.139776	0.860224	inact.	reliable	Other aliphatics	Polyfluorinated amidesÂ	Inactive	reliable	-32.7568	-31.5322	-32.1445	Inactive	Inactive	OCCN(CCO)CCCNC(=O)C(C(C(C(C(C(C(F)(F)F)(F)F)(F)F)(F)F)(F)F)(F)F)(F)F	6	9
DTXSID90190949	FC(F)(I)C(F)(F)C(F)(F)C(F)(F)C(F)(F)C(F)(F)I	1,6-Diiodoperfluorohexane	375-80-4	OTHER_PFAS	-6.704	-30.8373	0.0556654	0.944335	inact.	reliable	0.139776	0.860224	inact.	reliable	Other aliphatics	Others	Inactive	reliable	-51.4644	-56.7605	-54.1125	Inactive	Inactive	FC(C(C(I)(F)F)(F)F)(C(C(C(I)(F)F)(F)F)(F)F)F	0	2
DTXSID90184727	FC(F)(F)C(F)(F)C(F)(F)C(F)(F)C(F)(F)C(F)(F)C(F)(F)C(F)(F)C(F)(F)C(F)(F)C(F)(F)C(F)(F)C(F)(F)C(F)(F)F	Perfluorotetradecane	307-62-0	OTHER_PFAS	-8.275	-40.9885	0.0556654	0.944335	inact.	reliable	0.139776	0.860224	inact.	reliable	Non-PFAA perfluoroalkyls	PFAs	Inactive	reliable	-40.0907	-42.5267	-41.3087	Inactive	Inactive	FC(C(C(C(C(C(C(F)(F)F)(F)F)(F)F)(F)F)(F)F)(F)F)(C(C(C(C(C(C(C(F)(F)F)(F)F)(F)F)(F)F)(F)F)(F)F)(F)F)F	3	8
DTXSID90181998	OCCN(CCO)CCC(F)(F)C(F)(F)C(F)(F)C(F)(F)C(F)(F)C(F)(F)C(F)(F)C(F)(F)F	2,2'-((3,3,4,4,5,5,6,6,7,7,8,8,9,9,10,10,10-Heptadecafluorodecyl)imino)bisethanol	27607-36-9	OTHER_PFAS	-8.858	-45.9062	0.0556654	0.944335	inact.	reliable	0.139776	0.860224	inact.	reliable	Other aliphatics	Others	Inactive	reliable	-35.8699	-35.6312	-35.7505	Inactive	Inactive	OCCN(CCC(C(C(C(C(C(C(C(F)(F)F)(F)F)(F)F)(F)F)(F)F)(F)F)(F)F)(F)F)CCO	3	9
DTXSID80904577	OS(=O)(=O)C(F)(F)C(F)(F)C(F)(F)C(F)(F)C(F)(F)C(F)(F)C(F)(F)C(F)(F)C(F)(F)C(F)(F)C(F)(F)C(F)(F)C(F)(F)C(F)(F)F	Perfluorotetradecanesulfonic acid	1379460-39-5	OTHER_PFAS	-7.998	-57.2578	0.0556654	0.944335	inact.	reliable	0.139776	0.860224	inact.	reliable	PFAAs	PFSAs	Inactive	reliable	-42.0961	-19.7141	-30.9051	Inactive	Inactive	FC(C(C(C(C(C(C(C(S(=O)(=O)O)(F)F)(F)F)(F)F)(F)F)(F)F)(F)F)(F)F)(C(C(C(C(C(C(F)(F)F)(F)F)(F)F)(F)F)(F)F)(F)F)F	3	8
DTXSID90180087	FC(F)(F)C(F)(F)C(F)(F)C(F)(F)C(F)(F)C(F)(F)C(F)(F)C=C	(Perfluoroheptyl)ethene	25431-45-2	OTHER_PFAS	-7.009	-31.2514	0.0556654	0.944335	inact.	reliable	0.139776	0.860224	inact.	reliable	Fluorotelomer PFAA precursors	n:2 FTOs	Inactive	reliable	-49.2563	-56.1798	-52.7181	Inactive	Inactive	C=CC(C(C(C(C(C(C(F)(F)F)(F)F)(F)F)(F)F)(F)F)(F)F)(F)F	3	8
DTXSID90174941	FC(F)(F)C(=O)CC(=O)C(F)(F)C(F)(F)F	3H,3H-Perfluoro-2,4-hexanedione	20825-07-4	OTHER_PFAS	-6.237	-27.2137	0.0556654	0.944335	inact.	reliable	0.139776	0.860224	inact.	reliable	Other aliphatics	Others	Inactive	reliable	-54.8454	-61.8414	-58.3434	Inactive	Inactive	O=C(C(F)(F)F)CC(=O)C(C(F)(F)F)(F)F	7	4
DTXSID90163037	C[N+](C)(CCCC([O-])=O)CCCC(F)(F)C(F)(F)C(F)(F)C(F)(F)C(F)(F)C(F)(F)C(F)(F)C(F)(F)F	1-Undecanaminium, N-(3-carboxypropyl)-N,N-dimethyl-4,4,5,5,6,6,7,7,8,8,9,9,10,10,11,11,11-heptadecafluoro-, hydroxide, inner salt	145441-33-4	OTHER_PFAS	-7.599	-54.0298	0.0556654	0.944335	inact.	reliable	0.139776	0.860224	inact.	reliable	Other aliphatics	FT	Inactive	reliable	-44.9848	-24.2404	-34.6126	Inactive	Inactive	[O-]C(=O)CCC[N+](CCCC(C(C(C(C(C(C(C(F)(F)F)(F)F)(F)F)(F)F)(F)F)(F)F)(F)F)(F)F)(C)C	7	3
DTXSID90149518	FC(F)=C(F)F.OS(=O)(=O)C(F)(F)C(F)(F)OC(F)=C(F)F	Ethanesulfonic acid, 1,1,2,2-tetrafluoro-2-((trifluoroethenyl)oxy)-, polymer with tetrafluoroethene	111173-25-2	OTHER_PFAS	-4.628	-26.9071	0.0556654	0.944335	inact.	reliable	0.139776	0.860224	inact.	reliable	Other aliphatics	PASF-based substances	Inactive	reliable	-66.4942	-62.2713	-64.3828	Inactive	Inactive	FC(=C(OC(C(S(=O)(=O)O)(F)F)(F)F)F)F	0	2
DTXSID90143031	FC(F)(F)C(F)(F)C(F)(F)C(F)(F)C(F)(F)C(F)(F)C(F)(F)C(F)(F)S(=O)(=O)N1CCCCCC1	1-(1,1,2,2,3,3,4,4,5,5,6,6,7,7,8,8,8-Heptadecafluorooctylsulfonyl)azepane	100221-82-7	OTHER_PFAS	-8.374	-54.7802	0.0556654	0.944335	inact.	reliable	0.139776	0.860224	inact.	reliable	Other aliphatics, cyclic	PASF-based substances, cyclic	Inactive	reliable	-39.374	-23.1882	-31.2811	Inactive	Inactive	O=S(=O)(C(C(C(C(C(C(C(C(F)(F)F)(F)F)(F)F)(F)F)(F)F)(F)F)(F)F)(F)F)N1CCCCCC1	3	8
DTXSID901009913	OS(=O)(=O)C(F)(F)C(F)(F)C(F)(F)C(F)(F)C(F)(F)C(F)(F)C(F)(F)C(F)(F)C(F)(F)C(F)(F)C(F)(F)C(F)(F)C(F)(F)C(F)(F)C(F)(F)C(F)(F)C(F)(F)C(F)(F)F	Perfluorooctadecanesulfonic acid	51604-60-5	OTHER_PFAS			0.0556654	0.944335	inact.	reliable	0.139776	0.860224	inact.	reliable	PFAAs	PFSAs	Inactive	reliable				Inactive	Inactive	FC(C(C(C(C(C(C(C(C(C(S(=O)(=O)O)(F)F)(F)F)(F)F)(F)F)(F)F)(F)F)(F)F)(F)F)(F)F)(C(C(C(C(C(C(C(C(F)(F)F)(F)F)(F)F)(F)F)(F)F)(F)F)(F)F)(F)F)F	3	8
DTXSID80933761	I.CC(C)N(CC(O)COC1=CC=CC2=CC=CC=C12)C(F)(F)C(F)(F)C(F)(F)F	1-[(Heptafluoropropyl)(propan-2-yl)amino]-3-[(naphthalen-1-yl)oxy]propan-2-ol--hydrogen iodide (1/1)	149825-35-4	OTHER_PFAS	-11.176	-52.6135	0.271577	0.728423	inact.	reliable	0.139776	0.860224	inact.	reliable	Side-chain aromatics	Others	Inactive	reliable	-19.088	-26.2263	-22.6572	Inactive	Inactive	OC(CN(C(C(C(F)(F)F)(F)F)(F)F)C(C)C)COc1cccc2c1cccc2	7	7
DTXSID80896241	CCOC(=O)C1=C(NN=C1C)C(F)(F)C(F)(F)C(F)(F)C(F)(F)F	Ethyl 3-methyl-5-(nonafluorobutyl)-1H-pyrazole-4-carboxylate	119403-58-6	OTHER_PFAS	-7.713	-36.2409	0.0556654	0.944335	inact.	Unreliable	0.139776	0.860224	inact.	reliable	Side-chain aromatics	Others	Inactive	reliable	-44.1595	-49.1837	-46.6716	Inactive	Inactive	CCOC(=O)c1c(C)n[nH]c1C(C(C(C(F)(F)F)(F)F)(F)F)(F)F	7	4
DTXSID80896665	CCCCCCCC\C=C\C(F)(F)C(F)(F)C(F)(F)C(F)(F)F	(5E)-1,1,1,2,2,3,3,4,4-Nonafluorotetradec-5-ene	104504-30-5	OTHER_PFAS	-8.461	-46.053	0.0556654	0.944335	inact.	reliable	0.139776	0.860224	inact.	reliable	Fluorotelomer PFAA precursors	SFAenes	Inactive	reliable	-38.7441	-35.4253	-37.0847	Inactive	Inactive	CCCCCCCCC=CC(C(C(C(F)(F)F)(F)F)(F)F)(F)F	5	2
DTXSID90382140	FC(F)(F)C(F)(F)C(F)(F)CC=O	3,3,4,4,5,5,5-heptafluoropentanal	126015-32-5	OTHER_PFAS	-6.97	-17.2694	0.0556654	0.944335	inact.	reliable	0.139776	0.860224	inact.	reliable	Fluorotelomer PFAA precursors	n:2 Fluorotelomer aldehydes	Inactive	reliable	-49.5386	-75.7852	-62.6619	Inactive	Inactive	O=CCC(C(C(F)(F)F)(F)F)(F)F	3	4
DTXSID90382600	FC(F)(F)C(F)(F)C(F)(F)C(F)(F)C(F)(F)C(F)(F)CCBr	1-bromo-1h,1h,2h,2h-perfluorooctane	161583-34-2	OTHER_PFAS	-6.984	-33.2394	0.0556654	0.944335	inact.	reliable	0.139776	0.860224	inact.	reliable	Other aliphatics	FTBr	Inactive	reliable	-49.4373	-53.3923	-51.4148	Inactive	Inactive	BrCCC(C(C(C(C(C(F)(F)F)(F)F)(F)F)(F)F)(F)F)(F)F	3	9
DTXSID90544569	OC(=O)C1=CC=C(C=C1)C(F)(F)C(F)(F)C(F)(F)F	4-(Heptafluoropropyl)benzoic acid	88950-94-1	OTHER_PFAS	-9.843	-33.9947	0.0556654	0.944335	inact.	reliable	0.139776	0.860224	inact.	reliable	Side-chain aromatics	Others	Inactive	reliable	-28.7387	-52.3332	-40.536	Inactive	Inactive	OC(=O)c1ccc(cc1)C(C(C(F)(F)F)(F)F)(F)F	1	6
DTXSID90544625	COC(F)(F)C(=O)C(F)(F)C(F)(F)C(F)(F)C(F)(F)F	1,1,3,3,4,4,5,5,6,6,6-Undecafluoro-1-methoxyhexan-2-one	106693-00-9	OTHER_PFAS	-6.009	-28.2068	0.0556654	0.944335	inact.	reliable	0.139776	0.860224	inact.	reliable	Other aliphatics	Ether based substances	Inactive	reliable	-56.4961	-60.4489	-58.4725	Inactive	Inactive	COC(C(=O)C(C(C(C(F)(F)F)(F)F)(F)F)(F)F)(F)F	7	4
DTXSID90547131	CC(=O)C(F)(F)C(F)(F)C(F)(F)C(F)(F)C(F)(F)C(F)(F)C(F)(F)C(F)(F)F	3,3,4,4,5,5,6,6,7,7,8,8,9,9,10,10,10-Heptadecafluorodecan-2-one	55118-65-5	OTHER_PFAS	-8.203	-35.0013	0.0556654	0.944335	inact.	reliable	0.139776	0.860224	inact.	reliable	Other aliphatics	Others	Inactive	reliable	-40.612	-50.9218	-45.7669	Inactive	Inactive	CC(=O)C(C(C(C(C(C(C(C(F)(F)F)(F)F)(F)F)(F)F)(F)F)(F)F)(F)F)(F)F	3	8
DTXSID90550923	CCOC(=O)C(C(C)=O)C(=O)C(F)(F)C(F)(F)C(F)(F)F	Ethyl 2-acetyl-4,4,5,5,6,6,6-heptafluoro-3-oxohexanoate	115479-06-6	OTHER_PFAS	-6.885	-33.4589	0.153483	0.846517	inact.	reliable	0.139776	0.860224	inact.	reliable	Other aliphatics	Ether based substances	Inactive	reliable	-50.154	-53.0845	-51.6193	Inactive	Inactive	CCOC(=O)C(C(=O)C(C(C(F)(F)F)(F)F)(F)F)C(=O)C	7	4
DTXSID90551319	FC(F)(F)C(F)(F)C(F)(F)C(F)(F)C(F)(F)C(F)(F)CCSCCS	2-[(3,3,4,4,5,5,6,6,7,7,8,8,8-Tridecafluorooctyl)sulfanyl]ethane-1-thiol	104568-31-2	OTHER_PFAS	-7.528	-38.1718	0.0556654	0.944335	inact.	reliable	0.139776	0.860224	inact.	reliable	Other aliphatics	FT	Inactive	reliable	-45.4988	-46.4762	-45.9875	Inactive	Inactive	SCCSCCC(C(C(C(C(C(F)(F)F)(F)F)(F)F)(F)F)(F)F)(F)F	3	9
DTXSID90561751	NC(=O)C(F)(F)C(F)(F)C(F)(F)C(F)(F)C(F)(F)F	2,2,3,3,4,4,5,5,6,6,6-Undecafluorohexanamide	335-54-6	OTHER_PFAS	-7.066	-28.1032	0.0556654	0.944335	inact.	reliable	0.139776	0.860224	inact.	reliable	Other aliphatics	Amide based substances	Inactive	reliable	-48.8436	-60.5942	-54.7189	Inactive	Inactive	NC(=O)C(C(C(C(C(F)(F)F)(F)F)(F)F)(F)F)(F)F	3	8
DTXSID90561796	OC(F)(F)C(F)(F)C(F)(F)C(F)(F)C(F)(F)C(F)(F)C(F)(F)C(F)(F)F	Heptadecafluorooctan-1-ol	114292-89-6	OTHER_PFAS	-8.2	-29.406	0.0556654	0.944335	inact.	reliable	0.139776	0.860224	inact.	reliable	Non-PFAA perfluoroalkyls	PFACs	Inactive	reliable	-40.6337	-58.7674	-49.7006	Inactive	Inactive	OC(C(C(C(C(C(C(C(F)(F)F)(F)F)(F)F)(F)F)(F)F)(F)F)(F)F)(F)F	3	8
DTXSID90565678	FC(F)C(F)(F)C(F)(F)C(F)(F)C(F)(F)C(F)(F)C(=O)C(F)(F)F	1,1,1,3,3,4,4,5,5,6,6,7,7,8,8-Pentadecafluorooctan-2-one	63703-12-8	OTHER_PFAS	-7.051	-31.9235	0.0556654	0.944335	inact.	reliable	0.139776	0.860224	inact.	reliable	Perfluoro PFAA precursors	PFALs	Inactive	reliable	-48.9522	-55.2374	-52.0948	Inactive	Inactive	O=C(C(C(C(C(C(C(F)F)(F)F)(F)F)(F)F)(F)F)(F)F)C(F)(F)F	3	0
DTXSID90567036	FC(F)(F)C(F)(F)C(F)(F)C(F)(F)C(F)(F)C(=O)C1CCCC1=O	2-(2,2,3,3,4,4,5,5,6,6,6-Undecafluorohexanoyl)cyclopentan-1-one	141478-84-4	OTHER_PFAS	-8.001	-37.9929	0.0556654	0.944335	inact.	reliable	0.139776	0.860224	inact.	reliable	Other aliphatics, cyclic	Others, cyclic	Inactive	reliable	-42.0744	-46.727	-44.4007	Inactive	Inactive	O=C1CCCC1C(=O)C(C(C(C(C(F)(F)F)(F)F)(F)F)(F)F)(F)F	3	8
DTXSID90583372	OCC1=CC=C(CCC(F)(F)C(F)(F)C(F)(F)C(F)(F)F)C=C1	[4-(3,3,4,4,5,5,6,6,6-Nonafluorohexyl)phenyl]methanol	892154-66-4	OTHER_PFAS	-10.053	-44.6924	0.0556654	0.944335	inact.	reliable	0.139776	0.860224	inact.	reliable	Side-chain aromatics	Others	Inactive	reliable	-27.2183	-37.3331	-32.2757	Inactive	Inactive	OCc1ccc(cc1)CCC(C(C(C(F)(F)F)(F)F)(F)F)(F)F	9	9
DTXSID90583413	OCC1=CC=C(CCC(F)(F)C(F)(F)C(F)(F)C(F)(F)C(F)(F)C(F)(F)F)C=C1	4-((Perfluorohexyl)ethyl)phenylmethanol	356055-76-0	OTHER_PFAS	-9.693	-50.141	0.0556654	0.944335	inact.	reliable	0.139776	0.860224	inact.	reliable	Side-chain aromatics	Others	Inactive	reliable	-29.8247	-29.6932	-29.7589	Inactive	Inactive	OCc1ccc(cc1)CCC(C(C(C(C(C(F)(F)F)(F)F)(F)F)(F)F)(F)F)(F)F	9	9
DTXSID9059830	FC(F)(F)C(F)(F)C(F)(F)C(F)(F)C(F)(F)C(F)(F)C(F)(F)S(F)(=O)=O	Perfluoroheptanesulphonyl fluoride	335-71-7	COMMERICIAL_IMPORTANT	-6.176	-33.8414	0.0556654	0.944335	inact.	reliable	0.139776	0.860224	inact.	reliable	Perfluoro PFAA precursors	PASFs	Inactive	reliable	-55.287	-52.5482	-53.9176	Inactive	Inactive	FC(C(C(C(C(C(S(=O)(=O)F)(F)F)(F)F)(F)F)(F)F)(F)F)(C(F)(F)F)F	3	8
DTXSID9059834	FC(F)(F)C(F)(F)C(F)(F)N(C(F)(F)C(F)(F)C(F)(F)F)C(F)(F)C(F)(F)C(F)(F)F	Perfluamine	338-83-0	COMMERICIAL_IMPORTANT	-6.138	-21.9536	0.0556654	0.944335	inact.	reliable	0.139776	0.860224	inact.	reliable	Other aliphatics	Others	Inactive	reliable	-55.5621	-69.2171	-62.3896	Inactive	Inactive	FC(C(C(F)(F)F)(F)F)(N(C(C(C(F)(F)F)(F)F)(F)F)C(C(C(F)(F)F)(F)F)(F)F)F	3	4
DTXSID9059882	CCOC(=O)C(F)(F)C(F)(F)C(F)(F)F	Ethyl heptafluorobutyrate	356-27-4	COMMERICIAL_IMPORTANT	-6.255	-23.2494	0.0556654	0.944335	inact.	reliable	0.139776	0.860224	inact.	reliable	Other aliphatics	PACF-based substances	Inactive	reliable	-54.7151	-67.4001	-61.0576	Inactive	Inactive	CCOC(=O)C(C(C(F)(F)F)(F)F)(F)F	7	4
DTXSID9059884	FC(F)(F)C(F)(F)COC(=O)C=C	1H,1H-Perfluoropropyl acrylate	356-86-5	OTHER_PFAS	-5.97	-20.7873	0.0556654	0.944335	inact.	reliable	0.139776	0.860224	inact.	reliable	Other aliphatics	Ether based substances	Inactive	reliable	-56.7784	-70.8524	-63.8154	Inactive	Inactive	C=CC(=O)OCC(C(F)(F)F)(F)F	7	4
DTXSID9059913	FC(F)(F)C(F)(F)C(F)(F)C#N	Heptafluorobutyronitrile	375-00-8	COMMERICIAL_IMPORTANT	-5.52	-17.9041	0.0556654	0.944335	inact.	reliable	0.139776	0.860224	inact.	reliable	Other aliphatics	Nitrile based substances	Inactive	reliable	-60.0363	-74.8952	-67.4658	Inactive	Inactive	N#CC(C(C(F)(F)F)(F)F)(F)F	3	4
DTXSID9059915	FC(F)(F)C(F)(F)C(F)(F)C(Cl)=O	Heptafluorobutyryl Chloride	375-16-6	COMMERICIAL_IMPORTANT	-6.233	-18.8576	0.0556654	0.944335	inact.	reliable	0.139776	0.860224	inact.	reliable	Other aliphatics	Others	Inactive	reliable	-54.8744	-73.5582	-64.2163	Inactive	Inactive	ClC(=O)C(C(C(F)(F)F)(F)F)(F)F	7	4
DTXSID90648137	OC(=O)CCC(=O)C(F)(C(F)(F)F)C(F)(F)F	5,6,6,6-Tetrafluoro-4-oxo-5-(trifluoromethyl)hexanoic acid	62656-74-0	OTHER_PFAS	-7.054	-27.4888	0.0556654	0.944335	inact.	reliable	0.139776	0.860224	inact.	reliable	Other aliphatics	Others	Inactive	reliable	-48.9305	-61.4557	-55.1931	Inactive	Inactive	O=C(C(C(F)(F)F)(C(F)(F)F)F)CCC(=O)O	0	2
DTXSID90635441	[Na+].[O-]C(=O)C(F)(F)C(F)(F)C(F)(F)C(F)(F)C(F)(F)C(F)F	Sodium 2,2,3,3,4,4,5,5,6,6,7,7-dodecafluoroheptanoate	2264-25-7	OTHER_PFAS	-7.493	-28.2937	0.0556654	0.944335	inact.	reliable	0.139776	0.860224	inact.	reliable	Other aliphatics	PACF-based substances	Inactive	reliable	-45.7522	-60.3271	-53.0396	Inactive	Inactive	FC(C(C(C(C(C(C(=O)O)(F)F)(F)F)(F)F)(F)F)(F)F)F	3	0
DTXSID9062934	FC(F)(F)C(F)(C(F)(F)F)C(F)(F)C(F)(F)C(F)(F)C(F)(F)C(F)(F)C(F)(F)C(F)(F)C(F)(F)C(F)(F)C(F)(F)C(F)(F)C(F)(F)I	Octacosafluoro-14-iodo-2-(trifluoromethyl)tetradecane	3248-63-3	OTHER_PFAS	-8.597	-52.8391	0.0556654	0.944335	inact.	reliable	0.139776	0.860224	inact.	reliable	Perfluoro PFAA precursors	PFAIs	Inactive	reliable	-37.7595	-25.91	-31.8347	Inactive	Inactive	FC(C(C(C(C(C(C(C(C(C(I)(F)F)(F)F)(F)F)(F)F)(F)F)(F)F)(F)F)(F)F)(F)F)(C(C(C(C(F)(F)F)(C(F)(F)F)F)(F)F)(F)F)F	3	4
DTXSID90627109	OCCCCCCCCC(F)(F)C(F)(F)C(F)(F)C(F)(F)F	9,9,10,10,11,11,12,12,12-Nonafluorododecan-1-ol	133001-14-6	OTHER_PFAS	-8.531	-46.168	0.0556654	0.944335	inact.	reliable	0.139776	0.860224	inact.	reliable	Other aliphatics	FTOH	Inactive	reliable	-38.2373	-35.2641	-36.7507	Inactive	Inactive	OCCCCCCCCC(C(C(C(F)(F)F)(F)F)(F)F)(F)F	2	2
DTXSID90626970	OC(=O)C(F)(F)C(F)C(F)(F)F	3H-Perfluorobutanoic acid	379-90-8	OTHER_PFAS	-5.704	-18.8069	0.0556654	0.944335	inact.	reliable	0.139776	0.860224	inact.	reliable	Other aliphatics	PACF-based substances	Inactive	reliable	-58.7042	-73.6293	-66.1668	Inactive	Inactive	OC(=O)C(C(C(F)(F)F)F)(F)F	0	2
DTXSID90624471	CC(=C)C(=O)OC(F)(F)C(F)(F)C(F)(F)C(F)(F)C(F)(F)C(F)(F)C(F)(F)F	Pentadecafluoroheptyl 2-methylprop-2-enoate	96724-20-8	OTHER_PFAS	-7.143	-39.7636	0.0556654	0.944335	inact.	reliable	0.139776	0.860224	inact.	reliable	Other aliphatics	Ether based substances	Inactive	reliable	-48.2861	-44.2442	-46.2652	Inactive	Inactive	CC(=C)C(=O)OC(C(C(C(C(C(C(F)(F)F)(F)F)(F)F)(F)F)(F)F)(F)F)(F)F	3	8
DTXSID90544246	FC(F)C(F)(F)C(F)(F)C(F)(F)C(F)(F)C(F)(F)COC(=O)C(=O)OCC(F)(F)C(F)(F)C(F)(F)C(F)(F)C(F)(F)C(F)F	Bis(2,2,3,3,4,4,5,5,6,6,7,7-dodecafluoroheptyl) ethanedioate	88055-22-5	OTHER_PFAS	-8.049	-54.2833	0.0556654	0.944335	inact.	reliable	0.139776	0.860224	inact.	reliable	Other aliphatics	Ether based substances	Inactive	reliable	-41.7269	-23.8849	-32.8059	Inactive	Inactive	FC(C(C(C(C(C(COC(=O)C(=O)OCC(C(C(C(C(C(F)F)(F)F)(F)F)(F)F)(F)F)(F)F)(F)F)(F)F)(F)F)(F)F)(F)F)F	3	0
DTXSID90623282	COC(F)(F)C(F)OC(F)(F)F	1,1,2-Trifluoro-1-methoxy-2-(trifluoromethoxy)ethane	996-56-5	OTHER_PFAS	-4.358	-21.1746	0.0556654	0.944335	inact.	reliable	0.139776	0.860224	inact.	reliable	Other aliphatics	Ether based substances	Inactive	reliable	-68.449	-70.3094	-69.3792	Inactive	Inactive	COC(C(OC(F)(F)F)F)(F)F	0	2
DTXSID9061881	FC(F)(F)C(F)(F)C(F)(F)C(F)(F)C(F)(F)CCI	1-Iodo-1H,1H,2H,2H-perfluoroheptane	1682-31-1	OTHER_PFAS	-6.76	-28.5318	0.0556654	0.944335	inact.	reliable	0.139776	0.860224	inact.	reliable	Fluorotelomer PFAA precursors	n:2 FTIs	Inactive	reliable	-51.059	-59.9932	-55.5261	Inactive	Inactive	ICCC(C(C(C(C(F)(F)F)(F)F)(F)F)(F)F)(F)F	3	9
DTXSID90607269	[I-].FC(F)(F)C(F)(F)C(F)(F)C(F)(F)C(F)(F)C(F)(F)CC[N+]1=CC=CC=C1	1-(3,3,4,4,5,5,6,6,7,7,8,8,8-Tridecafluorooctyl)pyridin-1-ium iodide	88992-49-8	OTHER_PFAS	-7.384	-35.1346	0.0556654	0.944335	inact.	reliable	0.139776	0.860224	inact.	reliable	Side-chain aromatics	Others	Inactive	reliable	-46.5413	-50.7349	-48.6381	Inactive	Inactive	FC(C(C(C(C(C(F)(F)F)(F)F)(F)F)(F)F)(F)F)(CC[n+]1ccccc1)F	3	9
DTXSID90605583	FC(F)(F)C(F)(OC(F)(F)C(F)(F)C(F)(F)C(F)(F)CCI)C(F)(F)F	1,1,2,2,3,3,4,4-Octafluoro-1-[(1,1,1,2,3,3,3-heptafluoropropan-2-yl)oxy]-6-iodohexane	25080-24-4	OTHER_PFAS	-6.579	-39.3253	0.0556654	0.944335	inact.	reliable	0.229713	0.770287	inact.	reliable	Other aliphatics	Ether based substances	Inactive	reliable	-52.3694	-44.8588	-48.6141	Inactive	Inactive	ICCC(C(C(C(OC(C(F)(F)F)(C(F)(F)F)F)(F)F)(F)F)(F)F)(F)F	4	3
DTXSID9059969	OC(O)C(F)(F)C(F)(F)F	1H-Perfluoro-1,1-propanediol	422-63-9	COMMERICIAL_IMPORTANT	-5.786	-16.4743	0.0556654	0.944335	inact.	reliable	0.139776	0.860224	inact.	reliable	Other aliphatics	Others	Inactive	reliable	-58.1105	-76.9	-67.5053	Inactive	Inactive	OC(C(C(F)(F)F)(F)F)O	0	2
DTXSID9059919	FC(F)(F)C(F)(F)C(F)(F)C(F)(F)C(F)(F)C(F)(F)C(F)(F)Br	1-Bromopentadecafluoroheptane	375-88-2	COMMERICIAL_IMPORTANT	-6.835	-30.201	0.0556654	0.944335	inact.	reliable	0.139776	0.860224	inact.	reliable	Other aliphatics	Others	Inactive	reliable	-50.516	-57.6527	-54.0843	Inactive	Inactive	FC(C(C(C(C(C(Br)(F)F)(F)F)(F)F)(F)F)(F)F)(C(F)(F)F)F	3	8
DTXSID9059917	FC(=O)C(F)(F)C(F)(F)C(F)(F)C(F)(F)F	Perfluoropentanoyl fluoride	375-62-2	COMMERICIAL_IMPORTANT	-7.079	-18.8928	0.0556654	0.944335	inact.	reliable	0.139776	0.860224	inact.	reliable	Perfluoro PFAA precursors	PAFs	Inactive	reliable	-48.7495	-73.5089	-61.1292	Inactive	Inactive	FC(=O)C(C(C(C(F)(F)F)(F)F)(F)F)(F)F	7	4
DTXSID90620170	FC(F)(F)C(F)(F)C(F)(F)CNCC(F)(F)C(F)(F)C(F)(F)F	2,2,3,3,4,4,4-Heptafluoro-N-(2,2,3,3,4,4,4-heptafluorobutyl)butan-1-amine	356-08-1	OTHER_PFAS	-7.01	-23.2356	0.0556654	0.944335	inact.	reliable	0.139776	0.860224	inact.	reliable	Other aliphatics	Others	Inactive	reliable	-49.249	-67.4195	-58.3342	Inactive	Inactive	FC(C(C(F)(F)F)(F)F)(CNCC(C(C(F)(F)F)(F)F)(F)F)F	3	4
DTXSID90535038	OCC#CC(F)(F)C(F)(F)C(F)(F)C(F)(F)F	4,4,5,5,6,6,7,7,7-Nonafluorohept-2-yn-1-ol	81190-31-0	OTHER_PFAS	-7.74	-28.8589	0.0556654	0.944335	inact.	reliable	0.139776	0.860224	inact.	reliable	Other aliphatics	Others	Inactive	reliable	-43.964	-59.5346	-51.7493	Inactive	Inactive	OCC#CC(C(C(C(F)(F)F)(F)F)(F)F)(F)F	3	4
DTXSID90533615	FC(F)(F)C(F)(F)OC(F)(C(F)(F)F)C(F)(F)C(F)(F)C(F)(F)F	1,1,1,2,2,3,3,4,5,5,5-Undecafluoro-4-(pentafluoroethoxy)pentane	92978-07-9	OTHER_PFAS	-6.045	-30.5953	0.0556654	0.944335	inact.	reliable	0.139776	0.860224	inact.	reliable	Other aliphatics	Ether based substances	Inactive	reliable	-56.2354	-57.0998	-56.6676	Inactive	Inactive	FC(C(OC(C(C(C(F)(F)F)(F)F)(F)F)(C(F)(F)F)F)(F)F)(F)F	0	2
DTXSID9052503	FC(F)(F)C(F)(F)C(F)(F)F	Perflutren	76-19-7	COMMERICIAL_IMPORTANT	-5.077	-13.9714	0.0556654	0.944335	inact.	reliable	0.139776	0.860224	inact.	reliable	Non-PFAA perfluoroalkyls	PFAs	Inactive	reliable	-63.2436	-80.4096	-71.8266	Inactive	Inactive	FC(C(F)(F)F)(C(F)(F)F)F	3	4
DTXSID90449404	CC(C)(C)C(=O)CC(F)(F)C(F)(F)C(F)(F)C(F)(F)Cl	3-Octanone, 8-chloro-5,5,6,6,7,7,8,8-octafluoro-2,2-dimethyl-	119091-29-1	OTHER_PFAS	-7.1	-34.9668	0.0556654	0.944335	inact.	reliable	0.139776	0.860224	inact.	reliable	Other aliphatics	Others	Inactive	reliable	-48.5975	-50.9702	-49.7838	Inactive	Inactive	O=C(C(C)(C)C)CC(C(C(C(Cl)(F)F)(F)F)(F)F)(F)F	7	4
DTXSID90448210	FC(F)(F)C(C(F)(F)F)C(F)(F)C(F)(F)C(F)(F)F	2H-Perfluoro(2-methylpentane)	30320-28-6	OTHER_PFAS	-6.769	-21.7196	0.0556654	0.944335	inact.	reliable	0.139776	0.860224	inact.	reliable	Other aliphatics	Others	Inactive	reliable	-50.9938	-69.5452	-60.2695	Inactive	Inactive	FC(C(C(C(C(F)(F)F)(F)F)(F)F)C(F)(F)F)(F)F	3	4
DTXSID90446276	FC(F)(F)C(F)(F)C(F)(F)C(F)(F)C(F)(F)C(F)(F)C(F)(F)C(F)(F)CCC(Cl)=O	(Perfluorooctyl)propanoyl chloride	89373-67-1	OTHER_PFAS	-8.844	-38.4428	0.0556654	0.944335	inact.	reliable	0.139776	0.860224	inact.	reliable	Other aliphatics	Others	Inactive	reliable	-35.9712	-46.0962	-41.0337	Inactive	Inactive	ClC(=O)CCC(C(C(C(C(C(C(C(F)(F)F)(F)F)(F)F)(F)F)(F)F)(F)F)(F)F)(F)F	3	9
DTXSID90441943	FC(F)(F)C(F)(F)C(F)(F)C(F)(F)C(F)(F)C(F)(F)C(F)(F)C(F)(F)C1=CSC=C1	Thiophene, 3-(heptadecafluorooctyl)-	96721-82-3	OTHER_PFAS	-9.329	-40.929	0.0556654	0.944335	inact.	reliable	0.139776	0.860224	inact.	reliable	Side-chain aromatics	Others	Inactive	reliable	-32.4599	-42.6101	-37.535	Inactive	Inactive	FC(C(C(C(C(C(C(C(F)(F)F)(F)F)(F)F)(F)F)(F)F)(F)F)(F)F)(c1ccsc1)F	1	6
DTXSID90438757	FC(F)(F)C(F)(F)C(F)(F)C(F)(F)C(F)(F)C(F)(F)C1=CC=CS1	Thiophene, 2-(tridecafluorohexyl)-	128032-22-4	OTHER_PFAS	-7.45	-38.5226	0.0556654	0.944335	inact.	reliable	0.139776	0.860224	inact.	reliable	Side-chain aromatics	Others	Inactive	reliable	-46.0635	-45.9843	-46.0239	Inactive	Inactive	FC(C(C(C(C(F)(F)F)(F)F)(F)F)(F)F)(C(c1cccs1)(F)F)F	1	6
DTXSID90434613	COC(=O)C(C)CC(F)(F)C(F)(F)C(F)(F)F	Hexanoic acid, 4,4,5,5,6,6,6-heptafluoro-2-methyl-, methyl ester	88021-93-6	OTHER_PFAS	-7.579	-29.3629	0.0556654	0.944335	inact.	reliable	0.139776	0.860224	inact.	reliable	Other aliphatics	Ether based substances	Inactive	reliable	-45.1296	-58.8279	-51.9787	Inactive	Inactive	COC(=O)C(CC(C(C(F)(F)F)(F)F)(F)F)C	7	4
DTXSID90450691	OCCCCC(I)CC(F)(F)C(F)(F)C(F)(F)C(F)(F)C(F)(F)C(F)(F)F	1-Dodecanol, 7,7,8,8,9,9,10,10,11,11,12,12,12-tridecafluoro-5-iodo-	177722-97-3	OTHER_PFAS	-8.994	-50.5714	0.0556654	0.944335	inact.	reliable	0.139776	0.860224	inact.	reliable	Other aliphatics	FTI	Inactive	reliable	-34.8853	-29.0897	-31.9875	Inactive	Inactive	OCCCCC(CC(C(C(C(C(C(F)(F)F)(F)F)(F)F)(F)F)(F)F)(F)F)I	3	6
DTXSID90426033	FC(F)C(F)(F)C(F)(F)C(F)(F)C(=O)CC(=O)C1=CC=CC=C1	4,4,5,5,6,6,7,7-octafluoro-1-phenylheptane-1,3-dione	63166-36-9	OTHER_PFAS	-8.764	-44.7077	0.0556654	0.944335	inact.	reliable	0.139776	0.860224	inact.	reliable	Side-chain aromatics	Others	Inactive	reliable	-36.5504	-37.3117	-36.931	Inactive	Inactive	FC(C(C(C(C(=O)CC(=O)c1ccccc1)(F)F)(F)F)(F)F)F	0	5
DTXSID9041578	OC(=O)C(F)(F)F	Trifluoroacetic acid	76-05-1	OTHER_PFAS	-3.854		0.0556654	0.944335	inact.	reliable	0.139776	0.860224	inact.	reliable	PFAAs	PFCAs	Inactive	reliable	-72.0978			Inactive	Inactive	OC(=O)C(F)(F)F	0	2
DTXSID9041285	[Na+].CN(C)CCCN(CC(O)CS([O-])(=O)=O)S(=O)(=O)C(F)(F)C(F)(F)C(F)(F)C(F)(F)C(F)(F)C(F)(F)C(F)(F)C(F)(F)F	Sodium 3-[[3-(dimethylamino)propyl][(perfluorooctyl)sulfonyl]amino]-2-hydroxypropanesulfonate	94133-90-1	OTHER_PFAS	-5.738	-68.4673	0.0556654	0.944335	inact.	reliable	0.139776	0.860224	inact.	reliable	Other aliphatics	PASF-based substances	Inactive	reliable	-58.4581	-3.99638	-31.2272	Inactive	Inactive	CN(CCCN(S(=O)(=O)C(C(C(C(C(C(C(C(F)(F)F)(F)F)(F)F)(F)F)(F)F)(F)F)(F)F)(F)F)CC(CS(=O)(=O)O)O)C	0	7
DTXSID90410836	CCOC(=O)C1=C(C)C(C#N)=C(NC(=O)C(F)(F)C(F)(F)C(F)(F)C(F)(F)C(F)(F)C(F)(F)F)S1	Ethyl 4-cyano-3-methyl-5-[(2,2,3,3,4,4,5,5,6,6,7,7,7-tridecafluoroheptanoyl)amino]thiophene-2-carboxylate	6351-69-5	OTHER_PFAS	-9.076	-54.9844	0.123751	0.876249	inact.	reliable	0.25658	0.74342	inact.	reliable	Side-chain aromatics	Others	Inactive	reliable	-34.2916	-22.9019	-28.5967	Inactive	Inactive	CCOC(=O)c1sc(c(c1C)C#N)NC(=O)C(C(C(C(C(C(F)(F)F)(F)F)(F)F)(F)F)(F)F)(F)F	3	8
DTXSID90404578	CCCCC(I)CC(F)(F)C(F)(F)C(F)(F)F	1,1,1,2,2,3,3-heptafluoro-5-iodononane	755-48-6	OTHER_PFAS	-7.296	-34.3839	0.0556654	0.944335	inact.	reliable	0.139776	0.860224	inact.	reliable	Other aliphatics	FTI	Inactive	reliable	-47.1785	-51.7875	-49.483	Inactive	Inactive	CCCCC(CC(C(C(F)(F)F)(F)F)(F)F)I	3	6
DTXSID9038840	FC(F)(F)C(F)(F)C(F)(F)C(F)(F)C(F)(F)C(F)(F)CCOC(=O)C=C	6:2 Fluorotelomer acrylate	17527-29-6	COMMERICIAL_IMPORTANT	-7.818	-38.0738	0.0556654	0.944335	inact.	reliable	0.531085	0.468915	inact.	reliable	Fluorotelomer PFAA precursors	n:2 FTACs	Inactive	reliable	-43.3993	-46.6136	-45.0064	Inactive	Inactive	C=CC(=O)OCCC(C(C(C(C(C(F)(F)F)(F)F)(F)F)(F)F)(F)F)(F)F	7	5
DTXSID90382620	OC(=O)CCC(F)(F)C(F)(F)C(F)(F)C(F)(F)C(F)(F)C(F)(F)C(F)(F)F	3-Perfluoroheptylpropanoic acid	812-70-4	OTHER_PFAS	-9.11	-39.1484	0.0556654	0.944335	inact.	reliable	0.139776	0.860224	inact.	reliable	Fluorotelomer PFAA precursors	n:3 Fluorotelomer carboxylic acids	Inactive	reliable	-34.0455	-45.1068	-39.5761	Inactive	Inactive	OC(=O)CCC(C(C(C(C(C(C(F)(F)F)(F)F)(F)F)(F)F)(F)F)(F)F)(F)F	3	9
DTXSID9041811	FC1(F)C(F)(F)C(F)(F)C1(F)F	Octafluorocyclobutane	115-25-3	COMMERICIAL_IMPORTANT	-5.521	-12.6598	0.0556654	0.944335	inact.	reliable	0.139776	0.860224	inact.	reliable	Non-PFAA perfluoroalkyls, cyclic	PFAs, cyclic	Inactive	reliable	-60.0291	-82.2487	-71.1389	Inactive	Inactive	FC1(F)C(F)(F)C(C1(F)F)(F)F	8	0
DTXSID90382160	FC(F)(F)C(F)(F)C(F)(F)C(=O)CC(=O)C1=CC=CC=C1	4,4,5,5,6,6,6-Heptafluoro-1-phenylhexane-1,3-dione	53580-21-5	OTHER_PFAS	-8.231	-38.5118	0.0556654	0.944335	inact.	reliable	0.139776	0.860224	inact.	reliable	Side-chain aromatics	Others	Inactive	reliable	-40.4092	-45.9994	-43.2043	Inactive	Inactive	O=C(c1ccccc1)CC(=O)C(C(C(F)(F)F)(F)F)(F)F	0	5
DTXSID90455222	FC(F)(F)C(F)(F)C(F)(F)C(F)(F)C(F)(F)C(F)(F)CC=C	4,4,5,5,6,6,7,7,8,8,9,9,9-tridecafluoro-1-nonene	80793-18-6	OTHER_PFAS	-7.593	-28.3316	0.0556654	0.944335	inact.	reliable	0.139776	0.860224	inact.	reliable	Other aliphatics	Others	Inactive	reliable	-45.0282	-60.2739	-52.6511	Inactive	Inactive	C=CCC(C(C(C(C(C(F)(F)F)(F)F)(F)F)(F)F)(F)F)(F)F	3	9
DTXSID90456411	CCOC(=O)CC(F)(F)C(F)(F)C(F)(F)C(F)(F)C(F)(F)C(F)(F)F	Octanoic acid, 3,3,4,4,5,5,6,6,7,7,8,8,8-tridecafluoro-, ethyl ester	153296-01-6	OTHER_PFAS	-8.213	-37.2973	0.0556654	0.944335	inact.	reliable	0.139776	0.860224	inact.	reliable	Other aliphatics	PACF-based substances	Inactive	reliable	-40.5396	-47.7024	-44.121	Inactive	Inactive	CCOC(=O)CC(C(C(C(C(C(F)(F)F)(F)F)(F)F)(F)F)(F)F)(F)F	3	9
DTXSID9052056	FC(F)(F)C(=C)C(F)(F)F	1,1-Bis(trifluoromethyl)ethene	382-10-5	OTHER_PFAS	-4.894	-15.1133	0.0556654	0.944335	inact.	reliable	0.139776	0.860224	inact.	reliable	Other aliphatics	Others	Inactive	reliable	-64.5684	-78.8084	-71.6884	Inactive	Inactive	C=C(C(F)(F)F)C(F)(F)F	0	2
DTXSID90516569	CC(=O)CC(F)(F)C(F)(F)C(F)(F)C(F)(F)F	4,4,5,5,6,6,7,7,7-Nonafluoroheptan-2-one	86358-19-2	OTHER_PFAS	-7.486	-22.4453	0.0556654	0.944335	inact.	reliable	0.139776	0.860224	inact.	reliable	Other aliphatics	Others	Inactive	reliable	-45.8029	-68.5276	-57.1652	Inactive	Inactive	CC(=O)CC(C(C(C(F)(F)F)(F)F)(F)F)(F)F	7	4
DTXSID90509057	CC(C)(C)C(=O)CC(=O)C(F)(F)OC(F)(F)F	1,1-Difluoro-5,5-dimethyl-1-(trifluoromethoxy)hexane-2,4-dione	61894-06-2	OTHER_PFAS	-5.869	-31.6755	0.0556654	0.944335	inact.	reliable	0.139776	0.860224	inact.	reliable	Other aliphatics	Ether based substances	Inactive	reliable	-57.5096	-55.5852	-56.5474	Inactive	Inactive	O=C(C(OC(F)(F)F)(F)F)CC(=O)C(C)(C)C	0	2
DTXSID90507235	COC(=O)C(F)(F)C(F)(F)C(F)(F)C(F)(F)C(F)(F)C(=O)OC	Dimethyl decafluoroheptanedioate	54404-53-4	OTHER_PFAS	-7.214	-34.2104	0.0556654	0.944335	inact.	reliable	0.139776	0.860224	inact.	reliable	Other aliphatics	PACF-based substances	Inactive	reliable	-47.7721	-52.0308	-49.9015	Inactive	Inactive	COC(=O)C(C(C(C(C(C(=O)OC)(F)F)(F)F)(F)F)(F)F)(F)F	0	2
DTXSID90505110	FC(F)(F)C(F)(C#N)C(F)(F)F	2,3,3,3-Tetrafluoro-2-(trifluoromethyl)propanenitrile	42532-60-5	OTHER_PFAS	-5.901	-19.6931	0.0556654	0.944335	inact.	reliable	0.139776	0.860224	inact.	reliable	Other aliphatics	Others	Inactive	reliable	-57.278	-72.3867	-64.8323	Inactive	Inactive	N#CC(C(F)(F)F)(C(F)(F)F)F	3	4
DTXSID90505079	CCCNC(=O)C(F)(F)C(F)(F)C(F)(F)C(F)(F)C(F)(F)C(F)(F)C(F)(F)F	2,2,3,3,4,4,5,5,6,6,7,7,8,8,8-Pentadecafluoro-N-propyloctanamide	75668-30-3	OTHER_PFAS	-7.638	-40.393	0.0556654	0.944335	inact.	reliable	0.139776	0.860224	inact.	reliable	Other aliphatics	Polyfluorinated amidesÂ	Inactive	reliable	-44.7024	-43.3617	-44.0321	Inactive	Inactive	CCCNC(=O)C(C(C(C(C(C(C(F)(F)F)(F)F)(F)F)(F)F)(F)F)(F)F)(F)F	6	9
DTXSID90455560	FC(F)(F)C(F)(F)C(F)(F)C(Cl)=C(Cl)Cl	1-Pentene, 1,1,2-trichloro-3,3,4,4,5,5,5-heptafluoro-	81291-44-3	OTHER_PFAS	-6.485	-26.0098	0.0556654	0.944335	inact.	reliable	0.139776	0.860224	inact.	reliable	Other aliphatics	Others	Inactive	reliable	-53.0499	-63.5295	-58.2897	Inactive	Inactive	ClC(=C(Cl)Cl)C(C(C(F)(F)F)(F)F)(F)F	3	4
DTXSID90504108	CC(=O)CC(=O)C(F)(F)C(F)(F)C(F)(F)C(F)(F)C(F)(F)F	5,5,6,6,7,7,8,8,9,9,9-Undecafluorononane-2,4-dione	75824-01-0	OTHER_PFAS	-7.59	-34.0405	0.0556654	0.944335	inact.	reliable	0.139776	0.860224	inact.	reliable	Other aliphatics	FT	Inactive	reliable	-45.05	-52.269	-48.6595	Inactive	Inactive	CC(=O)CC(=O)C(C(C(C(C(F)(F)F)(F)F)(F)F)(F)F)(F)F	7	4
DTXSID90475662	FC(F)C(F)C(F)(F)C(F)(F)C(F)(F)F	1H,2H-Perfluoropentane	150999-42-1	OTHER_PFAS	-5.753	-19.0728	0.0556654	0.944335	inact.	reliable	0.139776	0.860224	inact.	reliable	Other aliphatics	Others	Inactive	reliable	-58.3495	-73.2565	-65.803	Inactive	Inactive	FC(C(C(C(C(F)(F)F)(F)F)(F)F)F)F	3	4
DTXSID90471942	FC(F)(F)C(F)(F)C(F)(F)C(F)(F)C(F)(F)C(F)(F)C=O	Perfluoroheptanal	63967-41-9	OTHER_PFAS	-7.464	-20.6275	0.0556654	0.944335	inact.	reliable	0.139776	0.860224	inact.	reliable	Perfluoro PFAA precursors	PFALs	Inactive	reliable	-45.9622	-71.0765	-58.5193	Inactive	Inactive	O=CC(C(C(C(C(C(F)(F)F)(F)F)(F)F)(F)F)(F)F)(F)F	3	8
DTXSID90471144	OCCC(F)(F)C(F)(F)C(F)(F)C(F)(F)C(F)(F)F	5:2 Fluorotelomer alcohol	185689-57-0	OTHER_PFAS	-8.064	-25.9406	0.0556654	0.944335	inact.	reliable	0.139776	0.860224	inact.	reliable	Fluorotelomer PFAA precursors	n:2 FTOHs	Inactive	reliable	-41.6183	-63.6266	-52.6224	Inactive	Inactive	OCCC(C(C(C(C(F)(F)F)(F)F)(F)F)(F)F)(F)F	3	9
DTXSID90461823	FC(F)(F)C(F)(F)C(F)(F)C(F)(F)C(=O)OOC(=O)C(F)(F)C(F)(F)C(F)(F)C(F)(F)F	bis(nonafluoropentanoyl) peroxide	308-29-2	OTHER_PFAS	-7.131	-40.1223	0.0556654	0.944335	inact.	reliable	0.139776	0.860224	inact.	reliable	Other aliphatics	PACF-based substances	Inactive	reliable	-48.373	-43.7412	-46.0571	Inactive	Inactive	O=C(C(C(C(C(F)(F)F)(F)F)(F)F)(F)F)OOC(=O)C(C(C(C(F)(F)F)(F)F)(F)F)(F)F	7	4
DTXSID90461500	FC(F)(F)C(F)(F)C(F)(F)C(F)(F)C(F)(F)C(F)(F)C(F)(F)C(F)(F)S(=O)(=O)NS(=O)(=O)C(F)(F)C(F)(F)C(F)(F)C(F)(F)C(F)(F)C(F)(F)C(F)(F)C(F)(F)F	Bis(Perfluorooctylsulfonyl)amine	39847-41-1	OTHER_PFAS	-6.343	-58.6617	0.0556654	0.944335	inact.	reliable	0.139776	0.860224	inact.	reliable	Other aliphatics	PASF-based substances	Inactive	reliable	-54.078	-17.7456	-35.9118	Inactive	Inactive	FC(C(C(C(C(C(C(C(F)(F)F)(F)F)(F)F)(F)F)(F)F)(F)F)(F)F)(S(=O)(=O)NS(=O)(=O)C(C(C(C(C(C(C(C(F)(F)F)(F)F)(F)F)(F)F)(F)F)(F)F)(F)F)(F)F)F	3	8
DTXSID90460396	FC(F)(F)C(F)(F)C(F)(F)C(F)(F)C(F)(F)C(F)(F)C(F)(F)C(F)(F)CCC(=O)ON1C(=O)CCC1=O	1-((Perfluorooctyl)propanoyloxy)pyrrolidine-2,5-dione	852527-45-8	OTHER_PFAS	-9.445	-46.2345	0.0556654	0.944335	inact.	reliable	0.139776	0.860224	inact.	reliable	Other aliphatics, cyclic	Others, cyclic	Inactive	reliable	-31.6201	-35.1708	-33.3955	Inactive	Inactive	O=C(ON1C(=O)CCC1=O)CCC(C(C(C(C(C(C(C(F)(F)F)(F)F)(F)F)(F)F)(F)F)(F)F)(F)F)(F)F	7	0
DTXSID90501334	FC(F)(F)C(=O)C(F)(F)C(F)(C(F)(F)F)C(F)(F)F	1,1,1,3,3,4,5,5,5-Nonafluoro-4-(trifluoromethyl)pentan-2-one	73041-05-1	OTHER_PFAS	-6.401	-18.9385	0.0556654	0.944335	inact.	reliable	0.229713	0.770287	inact.	reliable	Non-PFAA perfluoroalkyls	PFAKs	Inactive	reliable	-53.6581	-73.4448	-63.5514	Inactive	Inactive	O=C(C(C(C(F)(F)F)(C(F)(F)F)F)(F)F)C(F)(F)F	0	2
DTXSID80896660	FC(F)(F)\C=C\C(F)(F)C(F)(F)C(F)(F)F	(2E)-1,1,1,4,4,5,5,6,6,6-Decafluorohex-2-ene	83227-62-7	OTHER_PFAS	-6.284	-22.9301	0.0556654	0.944335	inact.	reliable	0.139776	0.860224	inact.	reliable	Other aliphatics	FT	Inactive	reliable	-54.5051	-67.8478	-61.1765	Inactive	Inactive	FC(C=CC(C(C(F)(F)F)(F)F)(F)F)(F)F	3	4
DTXSID80896640	[I-].FC(F)(F)C(F)(F)C(F)(F)C(F)(F)C(F)(F)C(F)(F)CC[P+](C1=CC=CC=C1)(C1=CC=CC=C1)C1=CC=CC=C1	Triphenyl(3,3,4,4,5,5,6,6,7,7,8,8,8-tridecafluorooctyl)phosphanium iodide	94190-73-5	OTHER_PFAS	-10.499	-63.7015	0.0556654	0.944335	inact.	reliable	0.139776	0.860224	inact.	reliable	Side-chain aromatics	Others	Inactive	reliable	-23.9894	-10.6789	-17.3341	Inactive	Inactive	FC(C(C(C(C(C(F)(F)F)(F)F)(F)F)(F)F)(F)F)(CC[P+](c1ccccc1)(c1ccccc1)c1ccccc1)F	3	9
DTXSID80896605	CC(=C)C(=O)OCC(F)(F)C(F)(F)C(F)(F)C(F)(F)C(F)(F)C(F)(F)C(F)(F)C(F)(F)C(F)(F)C(F)(F)C(F)(F)C(F)(F)C(F)(F)C(F)(F)C(F)(F)C(F)(F)C(F)(F)C(F)(F)C(F)(F)C(F)(F)F	2,2,3,3,4,4,5,5,6,6,7,7,8,8,9,9,10,10,11,11,12,12,13,13,14,14,15,15,16,16,17,17,18,18,19,19,20,20,21,21,21-Hentetracontafluorohenicosyl 2-methylprop-2-enoate	132405-54-0	OTHER_PFAS			0.0556654	0.944335	inact.	reliable	0.139776	0.860224	inact.	reliable	Other aliphatics	Ether based substances	Inactive	reliable				Inactive	Inactive	CC(=C)C(=O)OCC(C(C(C(C(C(C(C(C(C(C(C(C(C(C(C(C(C(C(C(F)(F)F)(F)F)(F)F)(F)F)(F)F)(F)F)(F)F)(F)F)(F)F)(F)F)(F)F)(F)F)(F)F)(F)F)(F)F)(F)F)(F)F)(F)F)(F)F)(F)F	3	9
DTXSID80895234	CCCCCCC(F)(F)C(F)(F)C(F)(F)C(F)(F)C(F)(F)C(F)(F)C(F)(F)F	1,1,1,2,2,3,3,4,4,5,5,6,6,7,7-Pentadecafluorotridecane	169331-74-2	OTHER_PFAS	-7.903	-42.5157	0.0556654	0.944335	inact.	reliable	0.139776	0.860224	inact.	reliable	Fluorotelomer PFAA precursors	SFAs	Inactive	reliable	-42.7839	-40.3853	-41.5846	Inactive	Inactive	CCCCCCC(C(C(C(C(C(C(F)(F)F)(F)F)(F)F)(F)F)(F)F)(F)F)(F)F	2	2
DTXSID80895239	FC(F)(F)C(F)(F)C(F)(F)C(F)(F)CC=O	3,3,4,4,5,5,6,6,6-Nonafluorohexanal	135984-67-7	OTHER_PFAS	-6.537	-20.2117	0.0556654	0.944335	inact.	reliable	0.139776	0.860224	inact.	reliable	Fluorotelomer PFAA precursors	n:2 Fluorotelomer aldehydes	Inactive	reliable	-52.6735	-71.6595	-62.1665	Inactive	Inactive	O=CCC(C(C(C(F)(F)F)(F)F)(F)F)(F)F	3	4
DTXSID80895254	CCCCCCC(F)(F)C(F)(F)C(F)(F)C(F)(F)C(F)(F)C(F)(F)C(F)(F)C(F)(F)F	1,1,1,2,2,3,3,4,4,5,5,6,6,7,7,8,8-Heptadecafluorotetradecane	182130-14-9	OTHER_PFAS	-8.061	-52.7525	0.0556654	0.944335	inact.	reliable	0.139776	0.860224	inact.	reliable	Fluorotelomer PFAA precursors	SFAs	Inactive	reliable	-41.64	-26.0314	-33.8357	Inactive	Inactive	CCCCCCC(C(C(C(C(C(C(C(F)(F)F)(F)F)(F)F)(F)F)(F)F)(F)F)(F)F)(F)F	2	2
DTXSID80895259	FC(F)(F)C(F)(F)C(F)(F)CCC(F)(F)C(F)(F)C(F)(F)C(F)(F)C(F)(F)C(F)(F)F	1,1,1,2,2,3,3,4,4,5,5,6,6,9,9,10,10,11,11,11-Icosafluoroundecane	777931-73-4	OTHER_PFAS	-7.634	-35.997	0.0556654	0.944335	inact.	reliable	0.139776	0.860224	inact.	reliable	Other aliphatics	FT	Inactive	reliable	-44.7314	-49.5257	-47.1285	Inactive	Inactive	FC(C(CCC(C(C(C(C(C(F)(F)F)(F)F)(F)F)(F)F)(F)F)(F)F)(F)F)(C(F)(F)F)F	3	9
DTXSID80895274	FC(F)(F)C(F)(F)C(F)(F)C(F)(F)C(F)(F)C(F)(F)C(F)(F)C(F)(F)C(F)(F)C(F)(F)CCBr	12-Bromo-1,1,1,2,2,3,3,4,4,5,5,6,6,7,7,8,8,9,9,10,10-henicosafluorododecane	332136-76-2	OTHER_PFAS	-8.509	-41.3193	0.0556654	0.944335	inact.	reliable	0.139776	0.860224	inact.	reliable	Other aliphatics	FTBr	Inactive	reliable	-38.3966	-42.0628	-40.2297	Inactive	Inactive	BrCCC(C(C(C(C(C(C(C(C(C(F)(F)F)(F)F)(F)F)(F)F)(F)F)(F)F)(F)F)(F)F)(F)F)(F)F	3	9
DTXSID80895279	CCC(I)CC(F)(F)C(F)(F)C(F)(F)C(F)(F)C(F)(F)C(F)(F)C(F)(F)C(F)(F)F	1,1,1,2,2,3,3,4,4,5,5,6,6,7,7,8,8-Heptadecafluoro-10-iodododecane	99325-00-5	OTHER_PFAS	-7.837	-50.2008	0.0556654	0.944335	inact.	reliable	0.139776	0.860224	inact.	reliable	Other aliphatics	FTI	Inactive	reliable	-43.2617	-29.6093	-36.4355	Inactive	Inactive	CCC(CC(C(C(C(C(C(C(C(F)(F)F)(F)F)(F)F)(F)F)(F)F)(F)F)(F)F)(F)F)I	3	6
DTXSID80895294	OCC=CC(F)(F)C(F)(F)C(F)(F)C(F)(F)F	4,4,5,5,6,6,7,7,7-Nonafluorohept-2-en-1-ol	72016-05-8	OTHER_PFAS	-7.951	-27.2801	0.0556654	0.944335	inact.	reliable	0.139776	0.860224	inact.	reliable	Other aliphatics	Others	Inactive	reliable	-42.4364	-61.7483	-52.0924	Inactive	Inactive	OCC=CC(C(C(C(F)(F)F)(F)F)(F)F)(F)F	5	2
DTXSID80880463	FC(F)(F)C(F)(C(F)(F)F)C(F)(F)C(F)(F)C(F)(F)C(F)(F)C(F)(F)C(F)(F)C(F)(F)C(F)(F)C(F)(F)C(F)(F)C(F)(F)C(F)(F)CC1CO1	(1H,1H-Perfluoro-14-methylpentadecyl)oxirane	54009-77-7	OTHER_PFAS	-7.182	-58.54	0.0556654	0.944335	inact.	Unreliable	0.139776	0.860224	inact.	reliable	Other aliphatics, cyclic	Others, cyclic	Inactive	reliable	-48.0038	-17.9163	-32.96	Inactive	Inactive	FC(C(C(C(C(C(C(C(C(C(C(C(C(C(F)(F)F)(C(F)(F)F)F)(F)F)(F)F)(F)F)(F)F)(F)F)(F)F)(F)F)(F)F)(F)F)(F)F)(F)F)(CC1CO1)F	4	5
DTXSID80895299	FC(F)(F)C(F)(F)C(F)(F)C(F)(F)C(F)(F)C(F)(F)C(F)(F)C(F)(F)C(F)(F)C(F)(F)C(F)(F)CCI	1,1,1,2,2,3,3,4,4,5,5,6,6,7,7,8,8,9,9,10,10,11,11-Tricosafluoro-13-iodotridecane	57216-88-3	OTHER_PFAS	-8.07	-47.6432	0.0556654	0.944335	inact.	reliable	0.139776	0.860224	inact.	reliable	Fluorotelomer PFAA precursors	n:2 FTIs	Inactive	reliable	-41.5748	-33.1956	-37.3852	Inactive	Inactive	ICCC(C(C(C(C(C(C(C(C(C(C(F)(F)F)(F)F)(F)F)(F)F)(F)F)(F)F)(F)F)(F)F)(F)F)(F)F)(F)F	3	9
DTXSID80895310	CCCCCCCCC(F)(F)C(F)(F)C(F)(F)C(F)(F)C(F)(F)C(F)(F)C(F)(F)C(F)(F)C(F)(F)C(F)(F)F	1,1,1,2,2,3,3,4,4,5,5,6,6,7,7,8,8,9,9,10,10-Henicosafluorooctadecane	93454-70-7	OTHER_PFAS	-8.759	-63.0759	0.0556654	0.944335	inact.	reliable	0.139776	0.860224	inact.	reliable	Fluorotelomer PFAA precursors	SFAs	Inactive	reliable	-36.5866	-11.5561	-24.0714	Inactive	Inactive	CCCCCCCCC(C(C(C(C(C(C(C(C(C(F)(F)F)(F)F)(F)F)(F)F)(F)F)(F)F)(F)F)(F)F)(F)F)(F)F	2	2
DTXSID80895315	CCCCCCCCCCC(I)CC(F)(F)C(F)(F)C(F)(F)C(F)(F)C(F)(F)C(F)(F)F	1,1,1,2,2,3,3,4,4,5,5,6,6-Tridecafluoro-8-iodooctadecane	125081-35-8	OTHER_PFAS	-9.748	-66.2302	0.0556654	0.944335	inact.	reliable	0.139776	0.860224	inact.	reliable	Other aliphatics	FTI	Inactive	reliable	-29.4265	-7.13321	-18.2798	Inactive	Inactive	CCCCCCCCCCC(CC(C(C(C(C(C(F)(F)F)(F)F)(F)F)(F)F)(F)F)(F)F)I	3	6
DTXSID80880584	[K+].[O-]S(=O)(=O)C1(C(F)(F)F)C(F)(F)C(F)(F)C(F)(F)C(F)(F)C1(F)C(F)(F)F	Cyclohexanesulfonic acid, nonafluorobis(trifluoromethyl)-, potassium salt (1:1)	68156-01-4	OTHER_PFAS	-6.427	-36.4116	0.0556654	0.944335	inact.	Unreliable	0.229713	0.770287	inact.	reliable	PFAAs, cyclic	PFSAs, cyclic	Inactive	reliable	-53.4698	-48.9443	-51.2071	Inactive	Inactive	FC(C1(F)C(F)(F)C(F)(F)C(C(C1(C(F)(F)F)S(=O)(=O)O)(F)F)(F)F)(F)F	8	0
DTXSID80895330	CCCCC(F)(F)C(F)(F)C(F)(F)C(F)(F)C(F)(F)C(F)(F)C(F)(F)C(F)(F)C(F)(F)C(F)(F)C(F)(F)C(F)(F)F	1,1,1,2,2,3,3,4,4,5,5,6,6,7,7,8,8,9,9,10,10,11,11,12,12-Pentacosafluorohexadecane	89109-69-3	OTHER_PFAS	-8.361	-53.0683	0.0556654	0.944335	inact.	reliable	0.139776	0.860224	inact.	reliable	Fluorotelomer PFAA precursors	SFAs	Inactive	reliable	-39.4681	-25.5886	-32.5283	Inactive	Inactive	CCCCC(C(C(C(C(C(C(C(C(C(C(C(F)(F)F)(F)F)(F)F)(F)F)(F)F)(F)F)(F)F)(F)F)(F)F)(F)F)(F)F)(F)F	2	2
DTXSID80895335	OCCOCCOCC(F)(F)C(F)(F)C(F)(F)F	2-[2-(2,2,3,3,4,4,4-Heptafluorobutoxy)ethoxy]ethan-1-ol	54336-56-0	OTHER_PFAS	-6.637	-31.5793	0.0556654	0.944335	inact.	reliable	0.139776	0.860224	inact.	reliable	Other aliphatics	Ether based substances	Inactive	reliable	-51.9495	-55.7201	-53.8348	Inactive	Inactive	OCCOCCOCC(C(C(F)(F)F)(F)F)(F)F	3	4
DTXSID80895350	CCCCCCCCCCCCC=CC(F)(F)C(F)(F)C(F)(F)C(F)(F)F	1,1,1,2,2,3,3,4,4-Nonafluorooctadec-5-ene	160460-03-7	OTHER_PFAS	-9.303	-56.0524	0.0556654	0.944335	inact.	reliable	0.139776	0.860224	inact.	reliable	Fluorotelomer PFAA precursors	SFAenes	Inactive	reliable	-32.6482	-21.4043	-27.0263	Inactive	Inactive	CCCCCCCCCCCCC=CC(C(C(C(F)(F)F)(F)F)(F)F)(F)F	5	2
DTXSID80895355	CCCCCCCCCCCCC(F)(F)C(F)(F)C(F)(F)C(F)(F)C(F)(F)C(F)(F)C(F)(F)C(F)(F)C(F)(F)C(F)(F)F	1,1,1,2,2,3,3,4,4,5,5,6,6,7,7,8,8,9,9,10,10-Henicosafluorodocosane	93454-71-8	OTHER_PFAS	-9.887	-73.4337	0.0556654	0.944335	inact.	reliable	0.139776	0.860224	inact.	reliable	Fluorotelomer PFAA precursors	SFAs	Inactive	reliable	-28.4201	2.96741	-12.7264	Inactive	Inactive	CCCCCCCCCCCCC(C(C(C(C(C(C(C(C(C(F)(F)F)(F)F)(F)F)(F)F)(F)F)(F)F)(F)F)(F)F)(F)F)(F)F	2	2
DTXSID80895370	CCCCCCCCCCCCCCC(I)CC(F)(F)C(F)(F)C(F)(F)C(F)(F)C(F)(F)C(F)(F)C(F)(F)F	1,1,1,2,2,3,3,4,4,5,5,6,6,7,7-Pentadecafluoro-9-iodotricosane	57325-43-6	OTHER_PFAS	-11.872	-85.6629	0.0556654	0.944335	inact.	reliable	0.139776	0.860224	inact.	reliable	Other aliphatics	FTI	Inactive	reliable	-14.0491	20.115	3.03292	Inactive	Inactive	CCCCCCCCCCCCCCC(CC(C(C(C(C(C(C(F)(F)F)(F)F)(F)F)(F)F)(F)F)(F)F)(F)F)I	3	6
DTXSID80895517	FC(F)(F)C(F)(F)C(F)(F)C(F)(F)C(F)(F)C(F)(F)CC(I)CCCCC(I)CC(F)(F)C(F)(F)C(F)(F)C(F)(F)C(F)(F)C(F)(F)F	1,1,1,2,2,3,3,4,4,5,5,6,6,15,15,16,16,17,17,18,18,19,19,20,20,20-Hexacosafluoro-8,13-diiodoicosane	959462-51-2	OTHER_PFAS	-9.735	-67.7354	0.0556654	0.944335	inact.	reliable	0.139776	0.860224	inact.	reliable	Other aliphatics	FTI	Inactive	reliable	-29.5206	-5.02264	-17.2716	Inactive	Inactive	IC(CC(C(C(C(C(C(F)(F)F)(F)F)(F)F)(F)F)(F)F)(F)F)CCCCC(CC(C(C(C(C(C(F)(F)F)(F)F)(F)F)(F)F)(F)F)(F)F)I	3	6
DTXSID80895512	CCC(C)(O)C#CC(F)(F)C(F)(F)C(F)(F)C(F)(F)F	6,6,7,7,8,8,9,9,9-Nonafluoro-3-methylnon-4-yn-3-ol	82721-69-5	OTHER_PFAS	-8.118	-36.4472	0.228611	0.771389	inact.	reliable	0.139776	0.860224	inact.	reliable	Other aliphatics	Others	Inactive	reliable	-41.2273	-48.8944	-45.0609	Inactive	Inactive	CCC(C#CC(C(C(C(F)(F)F)(F)F)(F)F)(F)F)(O)C	3	4
DTXSID80895496	COC1=CC=C(C=C1)C(F)(F)C(F)(F)C(F)(F)F	1-(Heptafluoropropyl)-4-methoxybenzene	97745-82-9	OTHER_PFAS	-8.176	-31.4111	0.0556654	0.944335	inact.	reliable	0.139776	0.860224	inact.	reliable	Side-chain aromatics	Others	Inactive	reliable	-40.8074	-55.9559	-48.3817	Inactive	Inactive	COc1ccc(cc1)C(C(C(F)(F)F)(F)F)(F)F	1	6
DTXSID80895491	FC(F)(F)C(F)(F)C(F)(F)C(F)(F)CCCCCCCCCCC(Cl)=O	12,12,13,13,14,14,15,15,15-Nonafluoropentadecanoyl chloride	118624-68-3	OTHER_PFAS	-8.992	-49.3509	0.0556654	0.944335	inact.	reliable	0.229713	0.770287	inact.	reliable	Other aliphatics	FT	Inactive	reliable	-34.8998	-30.8011	-32.8504	Inactive	Inactive	ClC(=O)CCCCCCCCCCC(C(C(C(F)(F)F)(F)F)(F)F)(F)F	2	2
DTXSID80895471	CC(=O)C(F)(F)C(F)(F)C(F)(F)C(F)(F)C(F)(F)C(F)(F)F	3,3,4,4,5,5,6,6,7,7,8,8,8-Tridecafluorooctan-2-one	80793-21-1	OTHER_PFAS	-7.601	-30.2078	0.0556654	0.944335	inact.	reliable	0.139776	0.860224	inact.	reliable	Other aliphatics	Others	Inactive	reliable	-44.9703	-57.6432	-51.3067	Inactive	Inactive	CC(=O)C(C(C(C(C(C(F)(F)F)(F)F)(F)F)(F)F)(F)F)(F)F	3	8
DTXSID80895456	NC(=N)C(F)(F)C(F)(F)C(F)(F)C(F)(F)C(F)(F)F	2,2,3,3,4,4,5,5,6,6,6-Undecafluorohexanimidamide	464-21-1	OTHER_PFAS	-6.661	-23.7669	0.0556654	0.944335	inact.	reliable	0.139776	0.860224	inact.	reliable	Other aliphatics	Amidines based substances	Inactive	reliable	-51.7757	-66.6745	-59.2251	Inactive	Inactive	NC(=N)C(C(C(C(C(F)(F)F)(F)F)(F)F)(F)F)(F)F	3	8
DTXSID80895219	FC(F)(F)C(F)(F)C(F)(F)CCCCCCC(F)(F)C(F)(F)C(F)(F)F	1,1,1,2,2,3,3,10,10,11,11,12,12,12-Tetradecafluorododecane	69125-82-2	OTHER_PFAS	-7.68	-39.9567	0.0556654	0.944335	inact.	reliable	0.139776	0.860224	inact.	reliable	Other aliphatics	FT	Inactive	reliable	-44.3984	-43.9734	-44.1859	Inactive	Inactive	FC(C(C(F)(F)F)(F)F)(CCCCCCC(C(C(F)(F)F)(F)F)(F)F)F	2	2
DTXSID80895451	FC(F)(F)C(F)(F)C(F)(F)C(F)(F)C(F)(F)C(F)(F)C(F)(F)C(F)(F)C(F)(F)C(F)(F)C(F)(F)C(F)(F)C(F)(F)C=C	3,3,4,4,5,5,6,6,7,7,8,8,9,9,10,10,11,11,12,12,13,13,14,14,15,15,15-Heptacosafluoropentadec-1-ene	1270180-04-5	OTHER_PFAS	-8.39	-49.8027	0.0556654	0.944335	inact.	reliable	0.139776	0.860224	inact.	reliable	Fluorotelomer PFAA precursors	n:2 FTOs	Inactive	reliable	-39.2581	-30.1676	-34.7128	Inactive	Inactive	C=CC(C(C(C(C(C(C(C(C(C(C(C(C(F)(F)F)(F)F)(F)F)(F)F)(F)F)(F)F)(F)F)(F)F)(F)F)(F)F)(F)F)(F)F)(F)F	3	8
DTXSID80895431	FC(F)(F)C(F)(F)C(F)(F)C(F)(F)C(F)(F)C(F)(F)C(F)(F)C(F)(F)CCC#N	4,4,5,5,6,6,7,7,8,8,9,9,10,10,11,11,11-Heptadecafluoroundecanenitrile	26649-26-3	OTHER_PFAS	-8.193	-41.9546	0.0556654	0.944335	inact.	reliable	0.139776	0.860224	inact.	reliable	Other aliphatics	Others	Inactive	reliable	-40.6844	-41.172	-40.9282	Inactive	Inactive	N#CCCC(C(C(C(C(C(C(C(F)(F)F)(F)F)(F)F)(F)F)(F)F)(F)F)(F)F)(F)F	3	9
DTXSID80895416	CCCCCCCCC(I)CC(F)(F)C(F)(F)C(F)(F)C(F)(F)C(F)(F)C(F)(F)C(F)(F)C(F)(F)C(F)(F)C(F)(F)F	1,1,1,2,2,3,3,4,4,5,5,6,6,7,7,8,8,9,9,10,10-Henicosafluoro-12-iodoicosane	121633-31-6	OTHER_PFAS	-9.778	-68.6851	0.0556654	0.944335	inact.	reliable	0.139776	0.860224	inact.	reliable	Other aliphatics	FTI	Inactive	reliable	-29.2093	-3.69099	-16.4501	Inactive	Inactive	CCCCCCCCC(CC(C(C(C(C(C(C(C(C(C(F)(F)F)(F)F)(F)F)(F)F)(F)F)(F)F)(F)F)(F)F)(F)F)(F)F)I	3	6
DTXSID80895411	OCCCCCCCCCCCC(F)(F)C(F)(F)C(F)(F)C(F)(F)C(F)(F)C(F)(F)F	12,12,13,13,14,14,15,15,16,16,17,17,17-Tridecafluoroheptadecan-1-ol	134052-01-0	OTHER_PFAS	-9.663	-60.4385	0.0556654	0.944335	inact.	reliable	0.139776	0.860224	inact.	reliable	Other aliphatics	FTOH	Inactive	reliable	-30.0419	-15.2542	-22.648	Inactive	Inactive	OCCCCCCCCCCCC(C(C(C(C(C(F)(F)F)(F)F)(F)F)(F)F)(F)F)(F)F	2	2
DTXSID80895395	FC(F)(F)C(F)(F)C(F)(F)C(F)(F)C(F)(F)C(F)(F)CCCCCCC(F)(F)C(F)(F)C(F)(F)C(F)(F)C(F)(F)C(F)(F)F	1,1,1,2,2,3,3,4,4,5,5,6,6,13,13,14,14,15,15,16,16,17,17,18,18,18-Hexacosafluorooctadecane	959462-53-4	OTHER_PFAS	-9.492	-55.4745	0.0556654	0.944335	inact.	reliable	0.139776	0.860224	inact.	reliable	Other aliphatics	FT	Inactive	reliable	-31.2799	-22.2147	-26.7473	Inactive	Inactive	FC(C(C(C(C(C(F)(F)F)(F)F)(F)F)(F)F)(F)F)(CCCCCCC(C(C(C(C(C(F)(F)F)(F)F)(F)F)(F)F)(F)F)(F)F)F	2	2
DTXSID80895390	CCCCCCCCCCCCCCCC(F)(F)C(F)(F)C(F)(F)C(F)(F)C(F)(F)C(F)(F)C(F)(F)C(F)(F)C(F)(F)C(F)(F)F	1,1,1,2,2,3,3,4,4,5,5,6,6,7,7,8,8,9,9,10,10-Henicosafluoropentacosane	250738-43-3	OTHER_PFAS	-7.748	-78.9203	0.0556654	0.944335	inact.	reliable	0.139776	0.860224	inact.	reliable	Fluorotelomer PFAA precursors	SFAs	Inactive	reliable	-43.9061	10.6606	-16.6227	Inactive	Inactive	CCCCCCCCCCCCCCCC(C(C(C(C(C(C(C(C(C(F)(F)F)(F)F)(F)F)(F)F)(F)F)(F)F)(F)F)(F)F)(F)F)(F)F	2	2
DTXSID80895375	CCCCCCCCCCCCC(F)(F)C(F)(F)C(F)(F)C(F)(F)C(F)(F)C(F)(F)C(F)(F)C(F)(F)C(F)(F)C(F)(F)C(F)(F)F	1,1,1,2,2,3,3,4,4,5,5,6,6,7,7,8,8,9,9,10,10,11,11-Tricosafluorotricosane	677324-21-9	OTHER_PFAS	-4.109	-73.0717	0.0556654	0.944335	inact.	reliable	0.139776	0.860224	inact.	reliable	Fluorotelomer PFAA precursors	SFAs	Inactive	reliable	-70.2517	2.45982	-33.8959	Inactive	Inactive	CCCCCCCCCCCCC(C(C(C(C(C(C(C(C(C(C(F)(F)F)(F)F)(F)F)(F)F)(F)F)(F)F)(F)F)(F)F)(F)F)(F)F)(F)F	2	2
DTXSID80895436	CCCCCCCCCCCCCC(F)(F)C(F)(F)C(F)(F)C(F)(F)C(F)(F)C(F)(F)C(F)(F)C(F)(F)C(F)(F)C(F)(F)C(F)(F)C(F)(F)F	1,1,1,2,2,3,3,4,4,5,5,6,6,7,7,8,8,9,9,10,10,11,11,12,12-Pentacosafluoropentacosane	116177-47-0	OTHER_PFAS	-9.009	-79.2078	0.0556654	0.944335	inact.	reliable	0.139776	0.860224	inact.	reliable	Fluorotelomer PFAA precursors	SFAs	Inactive	reliable	-34.7767	11.0638	-11.8565	Inactive	Inactive	CCCCCCCCCCCCCC(C(C(C(C(C(C(C(C(C(C(C(F)(F)F)(F)F)(F)F)(F)F)(F)F)(F)F)(F)F)(F)F)(F)F)(F)F)(F)F)(F)F	2	2
DTXSID80895193	FC(F)(F)C(F)(F)C(F)(F)C(F)(F)C=C=C	4,4,5,5,6,6,7,7,7-Nonafluorohepta-1,2-diene	132673-98-4	OTHER_PFAS	-6.623	-27.2235	0.0556654	0.944335	inact.	reliable	0.139776	0.860224	inact.	reliable	Other aliphatics	Others	Inactive	reliable	-52.0508	-61.8277	-56.9393	Inactive	Inactive	C=C=CC(C(C(C(F)(F)F)(F)F)(F)F)(F)F	3	4
DTXSID80895178	NCCC(F)(F)C(F)(F)C(F)(F)F	3,3,4,4,5,5,5-Heptafluoropentan-1-amine	1000509-29-4	OTHER_PFAS	-5.728	-14.8061	0.0556654	0.944335	inact.	reliable	0.139776	0.860224	inact.	reliable	Other aliphatics	Others	Inactive	reliable	-58.5305	-79.2392	-68.8848	Inactive	Inactive	NCCC(C(C(F)(F)F)(F)F)(F)F	3	4
DTXSID80895173	CCC(F)(F)C(F)(F)C(F)(F)C(F)(F)C(F)(F)F	1,1,1,2,2,3,3,4,4,5,5-Undecafluoroheptane	503189-10-4	OTHER_PFAS	-6.53	-22.9493	0.0556654	0.944335	inact.	reliable	0.139776	0.860224	inact.	reliable	Fluorotelomer PFAA precursors	SFAs	Inactive	reliable	-52.7241	-67.8209	-60.2725	Inactive	Inactive	CCC(C(C(C(C(F)(F)F)(F)F)(F)F)(F)F)(F)F	3	9
DTXSID80892066	FC(F)(F)C(F)(F)OC(F)(F)C(F)(F)C(F)(F)F	1-(Perfluoroethoxy)perfluoropropane	66840-50-4	OTHER_PFAS	-5.032	-24.6883	0.0556654	0.944335	inact.	reliable	0.139776	0.860224	inact.	reliable	Other aliphatics	Ether based substances	Inactive	reliable	-63.5693	-65.3825	-64.4759	Inactive	Inactive	FC(C(OC(C(C(F)(F)F)(F)F)(F)F)(F)F)(F)F	4	3
DTXSID80889133	COC(=O)C(CCC(F)(F)C(F)(F)C(F)(F)C(F)(F)C(F)(F)C(F)(F)F)C(=O)OC	Propanedioic acid, 2-(3,3,4,4,5,5,6,6,7,7,8,8,8-tridecafluorooctyl)-, 1,3-dimethyl ester	220075-01-4	COMMERICIAL_IMPORTANT	-8.471	-46.3682	0.0556654	0.944335	inact.	reliable	0.139776	0.860224	inact.	reliable	Other aliphatics	Ether based substances	Inactive	reliable	-38.6717	-34.9833	-36.8275	Inactive	Inactive	COC(=O)C(C(=O)OC)CCC(C(C(C(C(C(F)(F)F)(F)F)(F)F)(F)F)(F)F)(F)F	3	9
DTXSID80881379	CCCCCCCCCCCCCCCCCCCC(F)(F)C(F)(F)C(F)(F)C(F)(F)C(F)(F)C(F)(F)C(F)(F)C(F)(F)F	1,1,1,2,2,3,3,4,4,5,5,6,6,7,7,8,8-Heptadecafluoroheptacosane	871311-26-1	OTHER_PFAS			0.0556654	0.944335	inact.	reliable	0.139776	0.860224	inact.	reliable	Fluorotelomer PFAA precursors	SFAs	Inactive	reliable				Inactive	Inactive	CCCCCCCCCCCCCCCCCCCC(C(C(C(C(C(C(C(F)(F)F)(F)F)(F)F)(F)F)(F)F)(F)F)(F)F)(F)F	2	2
DTXSID80881359	[Na+].CN(CC([O-])=O)C(=O)C(F)(F)C(F)(F)C(F)(F)C(F)(F)C(F)(F)C(F)(F)C(F)(F)C(F)(F)F	N-(Perfluoro-1-oxononyl)-N-methylglycine sodium salt	51588-53-5	OTHER_PFAS	-7.47	-45.0139	0.0556654	0.944335	inact.	reliable	0.139776	0.860224	inact.	reliable	Other aliphatics	Amide based substances	Inactive	reliable	-45.9187	-36.8823	-41.4005	Inactive	Inactive	OC(=O)CN(C(=O)C(C(C(C(C(C(C(C(F)(F)F)(F)F)(F)F)(F)F)(F)F)(F)F)(F)F)(F)F)C	3	8
DTXSID80881354	[Na+].OP([O-])(=O)CC1=CC=C(OC(F)=C(F)C(F)(F)C(F)(F)C(F)(F)C(F)(F)C(F)(F)C(F)(F)C(F)(F)F)C=C1	[[4-[(Heptadecafluorononenyl)oxy]phenyl]methyl]phosphonic acid, monosodium salt	63661-51-8	OTHER_PFAS	-9.481	-47.2669	0.0556654	0.944335	inact.	reliable	0.139776	0.860224	inact.	reliable	Side-chain aromatics	Others	Inactive	reliable	-31.3595	-33.7232	-32.5414	Inactive	Inactive	FC(=C(C(C(C(C(C(C(C(F)(F)F)(F)F)(F)F)(F)F)(F)F)(F)F)(F)F)F)Oc1ccc(cc1)CP(=O)(O)O	8	8
DTXSID80881339	[Li+].FC(F)(F)C(F)(F)S(=O)(=O)[N-]S(=O)(=O)C(F)(F)C(F)(F)F	Lithium bis[(pentafluoroethyl)sulfonyl]azanide	132843-44-8	COMMERICIAL_IMPORTANT	-5.022	-27.2959	0.0556654	0.944335	inact.	reliable	0.139776	0.860224	inact.	reliable	Other aliphatics	PASF-based substances	Inactive	reliable	-63.6417	-61.7262	-62.684	Inactive	Inactive	FC(S(=O)(=O)NS(=O)(=O)C(C(F)(F)F)(F)F)(C(F)(F)F)F	0	2
DTXSID80892329	OCCNS(=O)(=O)C(F)(F)C(F)(F)C(F)(F)C(F)(F)C(F)(F)C(F)(F)C(F)(F)C(F)(F)F	Perfluorooctanesulfonamido ethanol	10116-92-4	OTHER_PFAS	-8.513	-46.4562	0.0556654	0.944335	inact.	reliable	0.139776	0.860224	inact.	reliable	FASA based PFAA precursors	(N-Alkyl) FASEs	Inactive	reliable	-38.3676	-34.86	-36.6138	Inactive	Inactive	OCCNS(=O)(=O)C(C(C(C(C(C(C(C(F)(F)F)(F)F)(F)F)(F)F)(F)F)(F)F)(F)F)(F)F	5	0
DTXSID80881334	[H]N(C(=O)C(F)(F)C(F)(F)C(F)(F)F)C1=CC(Cl)=CC(Cl)=C1	N-(3,5-Dichlorophenyl)-2,2,3,3,4,4,4-heptafluorobutanamide	106376-38-9	OTHER_PFAS	-8.687	-37.9765	0.0556654	0.944335	inact.	reliable	0.531085	0.468915	inact.	reliable	Side-chain aromatics	Others	Inactive	reliable	-37.1079	-46.75	-41.929	Inactive	Inactive	O=C(C(C(C(F)(F)F)(F)F)(F)F)Nc1cc(Cl)cc(c1)Cl	7	8
DTXSID80881238	FC(F)(F)C(F)(CC1CO1)C(F)(F)F	[2,3,3,3-Tetrafluoro-2-(trifluoromethyl)propyl]oxirane	74328-57-7	OTHER_PFAS	-7.051	-21.9823	0.0556654	0.944335	inact.	reliable	0.139776	0.860224	inact.	reliable	Other aliphatics, cyclic	Others, cyclic	Inactive	reliable	-48.9522	-69.1768	-59.0645	Inactive	Inactive	FC(C(F)(F)F)(C(F)(F)F)CC1OC1	4	5
DTXSID80881157	OCC(O)CC(F)(F)C(F)(F)C(F)(F)C(F)(F)C(F)(F)C(F)(F)C(F)(F)C(F)(F)F	1-(Perfluorofluorooctyl)propane-2,3-diol	94159-84-9	OTHER_PFAS	-10.353	-44.0569	0.0556654	0.944335	inact.	reliable	0.139776	0.860224	inact.	reliable	Other aliphatics	Others	Inactive	reliable	-25.0464	-38.2242	-31.6353	Inactive	Inactive	OCC(CC(C(C(C(C(C(C(C(F)(F)F)(F)F)(F)F)(F)F)(F)F)(F)F)(F)F)(F)F)O	8	7
DTXSID80881152	CN(C)CCCNCC(O)CC(F)(F)C(F)(F)C(F)(F)C(F)(F)C(F)(F)C(F)(F)C(F)(F)C(F)(F)F	1-((3-(Dimethylamino)propyl)amino)-(3-(perfluorooctyl))propan-2-ol	94159-81-6	OTHER_PFAS	-6.916	-64.2625	0.185246	0.814754	inact.	reliable	0.139776	0.860224	inact.	reliable	Other aliphatics	Others	Inactive	reliable	-49.9296	-9.89228	-29.9109	Inactive	Inactive	OC(CC(C(C(C(C(C(C(C(F)(F)F)(F)F)(F)F)(F)F)(F)F)(F)F)(F)F)(F)F)CNCCCN(C)C	8	7
DTXSID80881137	CCCCOCCOCCOCC(O)CC(F)(F)C(F)(F)C(F)(F)C(F)(F)C(F)(F)C(F)(F)C(F)(C(F)(F)F)C(F)(F)F	1-(Perfluoro-7-methyloctyl)-4,7,10-trioxatetradecan-2-ol	94158-62-0	OTHER_PFAS	-12.155	-75.3374	0.123468	0.876532	inact.	reliable	0.139776	0.860224	inact.	reliable	Other aliphatics	Ether based substances	Inactive	reliable	-12.0003	5.63675	-3.18177	Inactive	Inactive	CCCCOCCOCCOCC(CC(C(C(C(C(C(C(C(F)(F)F)(C(F)(F)F)F)(F)F)(F)F)(F)F)(F)F)(F)F)(F)F)O	8	7
DTXSID80881132	[I-].[H]N(CCC[N+](C)(C)C)S(=O)(=O)CCC(F)(F)C(F)(F)C(F)(F)C(F)(F)C(F)(F)C(F)(F)F	Trimethyl-3-((perfluorohexyl)ethylsulfonyl)aminopropylammonium iodide	94088-80-9	OTHER_PFAS	-7.533	-49.0585	0.0556654	0.944335	inact.	reliable	0.139776	0.860224	inact.	reliable	Other aliphatics	Others	Inactive	reliable	-45.4626	-31.2111	-38.3368	Inactive	Inactive	C[N+](CCCNS(=O)(=O)CCC(C(C(C(C(C(F)(F)F)(F)F)(F)F)(F)F)(F)F)(F)F)(C)C	7	3
DTXSID70895506	FC(F)(F)C(F)(F)C(F)(F)C(F)(F)C(F)(F)C(F)(F)CC(I)CCC(I)CC(F)(F)C(F)(F)C(F)(F)C(F)(F)C(F)(F)C(F)(F)F	1,1,1,2,2,3,3,4,4,5,5,6,6,13,13,14,14,15,15,16,16,17,17,18,18,18-Hexacosafluoro-8,11-diiodooctadecane	959462-50-1	OTHER_PFAS	-9.531	-66.4515	0.0556654	0.944335	inact.	reliable	0.139776	0.860224	inact.	reliable	Other aliphatics	FTI	Inactive	reliable	-30.9975	-6.8229	-18.9102	Inactive	Inactive	IC(CC(C(C(C(C(C(F)(F)F)(F)F)(F)F)(F)F)(F)F)(F)F)CCC(CC(C(C(C(C(C(F)(F)F)(F)F)(F)F)(F)F)(F)F)(F)F)I	3	6
DTXSID80881278	[K+].[H]N(C(=O)C1=C(C([O-])=O)C(Cl)=C(Cl)C(Cl)=C1Cl)C1=CC(OS(=O)(=O)C(F)(F)C(F)(F)C(F)(F)C(F)(F)C(F)(F)C(F)(F)F)=CC=C1	Potassium 6-(3-(perfluorohexyl)sulfonyloxyphenylaminocarbonyl)perchlorobenzoate	68815-72-5	OTHER_PFAS	-9.125	-71.871	0.0556654	0.944335	inact.	reliable	0.139776	0.860224	inact.	reliable	Side-chain aromatics	PASF-based substances	Inactive	reliable	-33.9369	0.776222	-16.5803	Inactive	Inactive	O=C(c1c(Cl)c(Cl)c(c(c1C(=O)O)Cl)Cl)Nc1cccc(c1)OS(=O)(=O)C(C(C(C(C(C(F)(F)F)(F)F)(F)F)(F)F)(F)F)(F)F	0	1
DTXSID80895532	FC(F)(F)C(F)(F)C(F)(F)C(F)(F)C(F)(F)C(F)(F)C(F)(F)C(F)(F)C(F)(F)C(F)(F)C=O	2,2,3,3,4,4,5,5,6,6,7,7,8,8,9,9,10,10,11,11,11-Henicosafluoroundecanal	63967-42-0	OTHER_PFAS	-9.455	-38.7797	0.0556654	0.944335	inact.	reliable	0.139776	0.860224	inact.	reliable	Perfluoro PFAA precursors	PFALs	Inactive	reliable	-31.5477	-45.6238	-38.5858	Inactive	Inactive	O=CC(C(C(C(C(C(C(C(C(C(F)(F)F)(F)F)(F)F)(F)F)(F)F)(F)F)(F)F)(F)F)(F)F)(F)F	3	8
DTXSID80892364	OC(=O)C(OC(F)(F)C(F)(F)C(F)(F)C(F)(F)F)(C(F)(F)F)C(F)(F)F	Perfluoro-2-(perfluorobutoxy)-2-(perfluoromethyl)propanoic acid	NOCAS_892364	OTHER_PFAS	-5.367	-32.9693	0.0556654	0.944335	inact.	reliable	0.139776	0.860224	inact.	reliable	PFAAs	PFECAs	Inactive	reliable	-61.144	-53.771	-57.4575	Inactive	Inactive	OC(=O)C(C(F)(F)F)(C(F)(F)F)OC(C(C(C(F)(F)F)(F)F)(F)F)(F)F	4	3
DTXSID80892526	[H]N(CCC[N+](C)(C)CC([O-])=O)S(=O)(=O)CCC(F)(F)C(F)(F)C(F)(F)C(F)(F)C(F)(F)C(F)(F)C(F)(F)C(F)(F)C(F)(F)C(F)(F)C(F)(F)C(F)(F)F	12:2 Fluorotelomer sulfonamido betaine	278598-45-1	OTHER_PFAS	-2.851	-71.7682	0.0556654	0.944335	inact.	reliable	0.139776	0.860224	inact.	reliable	Other aliphatics	PASF-based substances	Inactive	reliable	-79.3593	0.632078	-39.3636	Inactive	Inactive	[O-]C(=O)C[N+](CCCNS(=O)(=O)CCC(C(C(C(C(C(C(C(C(C(C(C(F)(F)F)(F)F)(F)F)(F)F)(F)F)(F)F)(F)F)(F)F)(F)F)(F)F)(F)F)(F)F)(C)C	7	3
DTXSID80895158	CCCCCCC(F)(F)C(F)(F)C(F)(F)F	1,1,1,2,2,3,3-Heptafluorononane	755-89-5	OTHER_PFAS	-6.573	-30.4642	0.0556654	0.944335	inact.	reliable	0.139776	0.860224	inact.	reliable	Fluorotelomer PFAA precursors	SFAs	Inactive	reliable	-52.4128	-57.2836	-54.8482	Inactive	Inactive	CCCCCCC(C(C(F)(F)F)(F)F)(F)F	2	2
DTXSID80895153	CCCC(F)(F)C(F)(F)C(F)(F)F	1,1,1,2,2,3,3-Heptafluorohexane	678-98-8	OTHER_PFAS	-5.847	-20.4563	0.0556654	0.944335	inact.	reliable	0.139776	0.860224	inact.	reliable	Fluorotelomer PFAA precursors	SFAs	Inactive	reliable	-57.6689	-71.3165	-64.4927	Inactive	Inactive	CCCC(C(C(F)(F)F)(F)F)(F)F	3	4
DTXSID80893553	[K+].C[N+](C)([O-])CCC[N-]S(=O)(=O)C(F)(F)C(F)(F)C(F)(F)C(F)(F)C(F)(F)C(F)(F)C(F)(F)F	3-[(Perfluoroheptane-1-sulfonyl)amino]-N,N-dimethylpropan-1-amine N-oxide potassium salt	178094-70-7	OTHER_PFAS	-7.785	-48.5383	0.153483	0.846517	inact.	reliable	0.139776	0.860224	inact.	reliable	Other aliphatics	PASF-based substances	Inactive	reliable	-43.6382	-31.9405	-37.7893	Inactive	Inactive	FC(C(C(C(C(C(C(F)(F)F)(F)F)(F)F)(F)F)(F)F)(F)F)(S(=O)(=O)NCCC[N+](C)(C)[O-])F	5	0
DTXSID80893412	NCCC(F)(F)C(F)(F)C(F)(F)C(F)(F)C(F)(F)F	3,3,4,4,5,5,6,6,7,7,7-Undecafluoroheptan-1-amine	1346521-42-3	OTHER_PFAS	-6.366	-19.9029	0.0556654	0.944335	inact.	reliable	0.139776	0.860224	inact.	reliable	Other aliphatics	Others	Inactive	reliable	-53.9115	-72.0925	-63.002	Inactive	Inactive	NCCC(C(C(C(C(F)(F)F)(F)F)(F)F)(F)F)(F)F	3	9
DTXSID80893336	FC(F)(F)C(C(F)(F)F)(C(F)(F)F)C1(F)C(F)(F)C(F)(F)C(F)(F)C2(F)C(F)(F)C(F)(F)C(F)(F)C(F)(F)C12F	Perfluorodecahydro-1-t-butylnaphthalene	118914-94-6	OTHER_PFAS	-6.481	-39.1353	0.0556654	0.944335	inact.	reliable	0.139776	0.860224	inact.	reliable	Non-PFAA perfluoroalkyls, cyclic	PFAs, cyclic	Inactive	reliable	-53.0789	-45.1252	-49.102	Inactive	Inactive	FC(C(C1(F)C(F)(F)C(F)(F)C(C2(C1(F)C(F)(F)C(F)(F)C(C2(F)F)(F)F)F)(F)F)(C(F)(F)F)C(F)(F)F)(F)F	8	0
DTXSID80893316	FC(F)(F)C1(F)C(F)(F)C(F)(F)C(F)(F)C(F)(C1(F)F)C1(F)C(F)(F)C(F)(F)C(F)(F)C(F)(C(F)(F)F)C1(F)F	Perfluoro-5,5'-bis(trifluoromethyl)-1,1'-bicyclohexyl	105462-77-9	OTHER_PFAS	-8.358	-39.0577	0.0556654	0.944335	inact.	reliable	0.139776	0.860224	inact.	reliable	Non-PFAA perfluoroalkyls, cyclic	PFAs, cyclic	Inactive	reliable	-39.4898	-45.234	-42.3619	Inactive	Inactive	FC1(F)C(F)(F)C(F)(F)C(C(C1(F)C1(F)C(F)(F)C(F)(F)C(C(C1(F)F)(F)C(F)(F)F)(F)F)(F)F)(F)C(F)(F)F	8	0
DTXSID80892521	C[N+](C)(CCCC(F)(F)C(F)(F)C(F)(F)C(F)(F)C(F)(F)C(F)(F)C(F)(F)C(F)(F)C(F)(F)F)CC([O-])=O	9:3 Fluorotelomer betaine	171184-16-0	OTHER_PFAS	-7.964	-58.824	0.0556654	0.944335	inact.	reliable	0.139776	0.860224	inact.	reliable	Other aliphatics	FT	Inactive	reliable	-42.3423	-17.518	-29.9302	Inactive	Inactive	[O-]C(=O)C[N+](CCCC(C(C(C(C(C(C(C(C(F)(F)F)(F)F)(F)F)(F)F)(F)F)(F)F)(F)F)(F)F)(F)F)(C)C	7	3
DTXSID80893295	[I-].CC(C[N+](C)(C)C)NS(=O)(=O)C(F)(F)C(F)(F)C(F)(F)C(F)(F)C(F)(F)C(F)(F)C(F)(F)C(F)(F)F	2-[[(Heptadecafluorooctyl)sulfonyl]amino]-N,N,N-trimethyl-1-propanaminium iodide	75033-26-0	OTHER_PFAS	-7.426	-45.4903	0.0556654	0.944335	inact.	reliable	0.139776	0.860224	inact.	reliable	Other aliphatics	PASF-based substances	Inactive	reliable	-46.2373	-36.2143	-41.2258	Inactive	Inactive	CC(NS(=O)(=O)C(C(C(C(C(C(C(C(F)(F)F)(F)F)(F)F)(F)F)(F)F)(F)F)(F)F)(F)F)C[N+](C)(C)C	5	0
DTXSID80892945	CN(C)(=O)CCCNC(=O)C(F)(F)C(F)(F)C(F)(F)C(F)(F)C(F)(F)C(F)(F)F	Perfluoroheptane amido amine oxide	193021-67-9	OTHER_PFAS	-8.38	-46.4686	0.0556654	0.944335	inact.	reliable	0.139776	0.860224	inact.	reliable	Other aliphatics	Polyfluorinated amidesÂ	Inactive	reliable	-39.3305	-34.8426	-37.0865	Inactive	Inactive	O=C(C(C(C(C(C(C(F)(F)F)(F)F)(F)F)(F)F)(F)F)(F)F)NCCC[N+](C)(C)[O-]	6	9
DTXSID80832427	FC(F)(F)C(F)(F)C(F)(F)C(F)(F)C(F)(F)C(F)(F)c1cc(cc(c1)P(c1ccccc1)c1ccccc1)C(F)(F)C(F)(F)C(F)(F)C(F)(F)C(F)(F)C(F)(F)F	[3,5-Bis(tridecafluorohexyl)phenyl](diphenyl)phosphane	874161-77-0	OTHER_PFAS	-11.362	-75.7746	0.0556654	0.944335	inact.	Unreliable	0.240491	0.759509	inact.	reliable	Side-chain aromatics	Others	Inactive	reliable	-17.7414	6.24978	-5.74583	Inactive	Inactive	FC(C(C(C(C(F)(F)F)(F)F)(F)F)(F)F)(C(c1cc(cc(c1)C(C(C(C(C(C(F)(F)F)(F)F)(F)F)(F)F)(F)F)(F)F)P(c1ccccc1)c1ccccc1)(F)F)F	1	6
DTXSID80892925	[H]C(F)(F)C(F)(F)C(F)(F)C(F)(F)C(F)(F)C(F)(F)C(F)(F)C(F)(F)C(F)(F)C(F)(F)C(F)(F)C(F)(F)C(F)(F)C(F)(F)C(F)(F)C(F)(F)C(O)=O	17-H-Perfluoroheptadecanoic acid	1870-13-9	OTHER_PFAS	-8.526	-55.9974	0.0556654	0.944335	inact.	reliable	0.139776	0.860224	inact.	reliable	Other aliphatics	PACF-based substances	Inactive	reliable	-38.2735	-21.4815	-29.8775	Inactive	Inactive	FC(C(C(C(C(C(C(C(C(C(C(C(C(C(C(C(C(=O)O)(F)F)(F)F)(F)F)(F)F)(F)F)(F)F)(F)F)(F)F)(F)F)(F)F)(F)F)(F)F)(F)F)(F)F)(F)F)F	3	0
DTXSID80892607	[H]N(CCCN(C)C)S(=O)(=O)CCC(F)(F)C(F)(F)C(F)(F)C(F)(F)C(F)(F)C(F)(F)C(F)(F)C(F)(F)C(F)(F)C(F)(F)F	10:2 Fluorotelomer sulfonamido N,N-dimethyl amine	34455-24-8	OTHER_PFAS	-6.57	-56.0357	0.0556654	0.944335	inact.	reliable	0.139776	0.860224	inact.	reliable	Other aliphatics	Others	Inactive	reliable	-52.4345	-21.4278	-36.9311	Inactive	Inactive	CN(CCCNS(=O)(=O)CCC(C(C(C(C(C(C(C(C(C(F)(F)F)(F)F)(F)F)(F)F)(F)F)(F)F)(F)F)(F)F)(F)F)(F)F)C	3	9
DTXSID80892602	OC(=O)CSCCC(F)(F)C(F)(F)C(F)(F)C(F)(F)C(F)(F)C(F)(F)C(F)(F)C(F)(F)F	8:2:1 Fluorotelomer thioether acetic acid	54207-61-3	OTHER_PFAS	-9.677	-48.5748	0.0556654	0.944335	inact.	reliable	0.139776	0.860224	inact.	reliable	Other aliphatics	FT	Inactive	reliable	-29.9405	-31.8893	-30.9149	Inactive	Inactive	OC(=O)CSCCC(C(C(C(C(C(C(C(F)(F)F)(F)F)(F)F)(F)F)(F)F)(F)F)(F)F)(F)F	3	9
DTXSID80892566	C[N+](C)(CCCC(F)(F)C(F)(F)C(F)(F)C(F)(F)C(F)(F)C(F)(F)C(F)(F)C(F)(F)C(F)(F)C(F)(F)C(F)(F)F)CC([O-])=O	11:3 Fluorotelomer betaine	171184-17-1	OTHER_PFAS	-6.991	-57.2349	0.0556654	0.944335	inact.	reliable	0.139776	0.860224	inact.	reliable	Other aliphatics	FT	Inactive	reliable	-49.3866	-19.7463	-34.5664	Inactive	Inactive	[O-]C(=O)C[N+](CCCC(C(C(C(C(C(C(C(C(C(C(F)(F)F)(F)F)(F)F)(F)F)(F)F)(F)F)(F)F)(F)F)(F)F)(F)F)(F)F)(C)C	7	3
DTXSID80892960	CN(C)CCCNC(=O)C(F)(F)C(F)(F)C(F)(F)C(F)(F)C(F)(F)C(F)(F)C(F)(F)C(F)(F)F	Perfluorononane amido amine	103831-29-4	OTHER_PFAS	-8.189	-43.8192	0.0556654	0.944335	inact.	reliable	0.139776	0.860224	inact.	reliable	Other aliphatics	Polyfluorinated amidesÂ	Inactive	reliable	-40.7133	-38.5575	-39.6354	Inactive	Inactive	CN(CCCNC(=O)C(C(C(C(C(C(C(C(F)(F)F)(F)F)(F)F)(F)F)(F)F)(F)F)(F)F)(F)F)C	6	9
DTXSID80895537	FC(F)(F)C(F)(F)C(F)(F)C(F)(F)C(F)(F)C(F)(F)C(F)(F)C(F)(F)C(F)(F)C(F)(F)C(F)(F)C(F)(F)CCCCCCCCC(F)(F)C(F)(F)C(F)(F)C(F)(F)C(F)(F)C(F)(F)C(F)(F)C(F)(F)C(F)(F)C(F)(F)C(F)(F)C(F)(F)F	1,1,1,2,2,3,3,4,4,5,5,6,6,7,7,8,8,9,9,10,10,11,11,12,12,21,21,22,22,23,23,24,24,25,25,26,26,27,27,28,28,29,29,30,30,31,31,32,32,32-Pentacontafluorodotriacontane	100550-09-2	OTHER_PFAS			0.0556654	0.944335	inact.	reliable	0.139776	0.860224	inact.	reliable	Other aliphatics	FT	Inactive	reliable				Inactive	Inactive	FC(C(C(C(C(C(C(C(C(C(C(C(F)(F)F)(F)F)(F)F)(F)F)(F)F)(F)F)(F)F)(F)F)(F)F)(F)F)(F)F)(CCCCCCCCC(C(C(C(C(C(C(C(C(C(C(C(F)(F)F)(F)F)(F)F)(F)F)(F)F)(F)F)(F)F)(F)F)(F)F)(F)F)(F)F)(F)F)F	2	2
DTXSID80895552	FC(F)(F)C(F)(F)C(F)(F)C(F)(F)C(F)(F)C(F)(F)C(F)(F)C(F)(F)CC(I)CC(I)CC(F)(F)C(F)(F)C(F)(F)C(F)(F)C(F)(F)C(F)(F)C(F)(F)C(F)(F)F	1,1,1,2,2,3,3,4,4,5,5,6,6,7,7,8,8,14,14,15,15,16,16,17,17,18,18,19,19,20,20,21,21,21-Tetratriacontafluoro-10,12-diiodohenicosane	1254971-75-9	OTHER_PFAS	-4.402	-55.7363	0.0556654	0.944335	inact.	reliable	0.139776	0.860224	inact.	reliable	Other aliphatics	FTI	Inactive	reliable	-68.1304	-21.8476	-44.989	Inactive	Inactive	IC(CC(C(C(C(C(C(C(C(F)(F)F)(F)F)(F)F)(F)F)(F)F)(F)F)(F)F)(F)F)CC(CC(C(C(C(C(C(C(C(F)(F)F)(F)F)(F)F)(F)F)(F)F)(F)F)(F)F)(F)F)I	3	6
DTXSID80895557	FC(F)(F)C(F)(F)C(F)(F)C(F)(F)C(F)(F)C(F)(F)C(F)(F)C(F)(F)C(F)(F)C(F)(F)C(F)(F)C(F)(F)CCCCCCCCCCCCC(F)(F)C(F)(F)C(F)(F)C(F)(F)C(F)(F)C(F)(F)C(F)(F)C(F)(F)C(F)(F)C(F)(F)C(F)(F)C(F)(F)F	1,1,1,2,2,3,3,4,4,5,5,6,6,7,7,8,8,9,9,10,10,11,11,12,12,25,25,26,26,27,27,28,28,29,29,30,30,31,31,32,32,33,33,34,34,35,35,36,36,36-Pentacontafluorohexatriacontane	100550-11-6	OTHER_PFAS			0.0556654	0.944335	inact.	reliable	0.139776	0.860224	inact.	reliable	Fluorotelomer PFAA precursors	SFAs	Inactive	reliable				Inactive	Inactive	FC(C(C(C(C(C(C(C(C(C(C(C(F)(F)F)(F)F)(F)F)(F)F)(F)F)(F)F)(F)F)(F)F)(F)F)(F)F)(F)F)(CCCCCCCCCCCCC(C(C(C(C(C(C(C(C(C(C(C(F)(F)F)(F)F)(F)F)(F)F)(F)F)(F)F)(F)F)(F)F)(F)F)(F)F)(F)F)(F)F)F	2	2
DTXSID80896302	OCCCCCCC(F)(C(F)(F)F)C(F)(F)F	7,8,8,8-Tetrafluoro-7-(trifluoromethyl)octan-1-ol	220469-13-6	OTHER_PFAS	-7.214	-33.181	0.0556654	0.944335	inact.	reliable	0.229713	0.770287	inact.	reliable	Other aliphatics	Others	Inactive	reliable	-47.7721	-53.4742	-50.6232	Inactive	Inactive	OCCCCCCC(C(F)(F)F)(C(F)(F)F)F	3	4
DTXSID80896286	OC[C@H]1O[C@H](C[C@@H]1O)N1C=C(C(=O)NC1=O)C(F)(F)C(F)(F)C(F)(F)F	2'-Deoxy-5-(heptafluoropropyl)uridine	1033630-69-1	OTHER_PFAS	-9.925	-41.62	0.0556654	0.944335	inact.	reliable	0.139776	0.860224	inact.	reliable	Side-chain aromatics	Others	Inactive	reliable	-28.145	-41.6412	-34.8931	Inactive	Inactive	OCC1OC(CC1O)n1cc(c(=O)[nH]c1=O)C(C(C(F)(F)F)(F)F)(F)F	5	9
DTXSID80896281	COC1=CC=C(C=C1)C1CN(C)OC1S(=O)(=O)C(F)(F)C(F)(F)C(F)(F)C(F)(F)C(F)(F)C(F)(F)F	4-(4-Methoxyphenyl)-2-methyl-5-(1,1,2,2,3,3,4,4,5,5,6,6,6-tridecafluorohexane-1-sulfonyl)-1,2-oxazolidine	93416-31-0	OTHER_PFAS	-9.223	-64.2214	0.0556654	0.944335	inact.	reliable	0.25658	0.74342	inact.	reliable	Side-chain aromatics	PASF-based substances	Inactive	reliable	-33.2274	-9.94991	-21.5886	Inactive	Inactive	COc1ccc(cc1)C1CN(OC1S(=O)(=O)C(C(C(C(C(C(F)(F)F)(F)F)(F)F)(F)F)(F)F)(F)F)C	3	8
DTXSID80896266	CCCCCC(=O)N1CCN(CC1)S(=O)(=O)C(F)(F)C(F)(F)C(F)(F)C(F)(F)C(F)(F)C(F)(F)C(F)(F)C(F)(F)F	1-[4-(1,1,2,2,3,3,4,4,5,5,6,6,7,7,8,8,8-Heptadecafluorooctane-1-sulfonyl)piperazin-1-yl]hexan-1-one	113584-36-4	OTHER_PFAS	-8.371	-64.0552	0.0556654	0.944335	inact.	reliable	0.139776	0.860224	inact.	reliable	Other aliphatics, cyclic	PASF-based substances, cyclic	Inactive	reliable	-39.3957	-10.183	-24.7893	Inactive	Inactive	CCCCCC(=O)N1CCN(CC1)S(=O)(=O)C(C(C(C(C(C(C(C(F)(F)F)(F)F)(F)F)(F)F)(F)F)(F)F)(F)F)(F)F	3	8
DTXSID80896246	NS(=O)(=O)C1=CC=C(CNC(=O)C(F)(F)C(F)(F)C(F)(F)C(F)(F)C(F)(F)C(F)(F)F)C=C1	2,2,3,3,4,4,5,5,6,6,7,7,7-Tridecafluoro-N-[(4-sulfamoylphenyl)methyl]heptanamide	165618-99-5	OTHER_PFAS	-8.46	-48.2212	0.0556654	0.944335	inact.	reliable	0.139776	0.860224	inact.	reliable	Side-chain aromatics	Others	Inactive	reliable	-38.7513	-32.3851	-35.5682	Inactive	Inactive	O=C(C(C(C(C(C(C(F)(F)F)(F)F)(F)F)(F)F)(F)F)(F)F)NCc1ccc(cc1)S(=O)(=O)N	6	9
DTXSID80896226	CC(=O)OC1=C(Cl)C=C(Cl)C(Cl)=C1CC(Cl)CC(F)(F)C(F)(F)C(F)(F)C(F)(F)C(F)(F)C(F)(F)C(F)(F)C(F)(F)F	3,4,6-Trichloro-2-(2-chloro-4,4,5,5,6,6,7,7,8,8,9,9,10,10,11,11,11-heptadecafluoroundecyl)phenyl acetate	38506-78-4	OTHER_PFAS	-9.312	-57.4726	0.123751	0.876249	inact.	reliable	0.463369	0.536631	inact.	reliable	Side-chain aromatics	Others	Inactive	reliable	-32.583	-19.413	-25.998	Inactive	Inactive	CC(=O)Oc1c(Cl)cc(c(c1CC(CC(C(C(C(C(C(C(C(F)(F)F)(F)F)(F)F)(F)F)(F)F)(F)F)(F)F)(F)F)Cl)Cl)Cl	5	1
DTXSID80896307	OC(=O)CC(F)(C(F)(F)F)C(F)(F)F	3,4,4,4-Tetrafluoro-3-(trifluoromethyl)butanoic acid	773869-22-0	OTHER_PFAS	-7.689	-23.801	0.0556654	0.944335	inact.	reliable	0.139776	0.860224	inact.	reliable	Fluorotelomer PFAA precursors	n:2 Fluorotelomer carboxylic acids	Inactive	reliable	-44.3332	-66.6267	-55.4799	Inactive	Inactive	OC(=O)CC(C(F)(F)F)(C(F)(F)F)F	0	2
DTXSID80896221	CC(=O)NC1=CC=C(OS(=O)(=O)C(F)(F)C(F)(F)C(F)(F)C(F)(F)F)C=C1	4-Acetamidophenyl nonafluorobutane-1-sulfonate	41605-57-6	OTHER_PFAS	-7.448	-47.7106	0.0556654	0.944335	inact.	reliable	0.139776	0.860224	inact.	reliable	Side-chain aromatics	PASF-based substances	Inactive	reliable	-46.078	-33.1011	-39.5895	Inactive	Inactive	CC(=O)Nc1ccc(cc1)OS(=O)(=O)C(C(C(C(F)(F)F)(F)F)(F)F)(F)F	9	0
DTXSID80896185	FC(F)(F)C(F)(F)C(F)(F)C(F)(F)C(F)(F)C(F)(F)C(F)(F)C(F)(F)C(F)(F)C(F)(F)CCOC(=O)NC1=CC=CC=C1	3,3,4,4,5,5,6,6,7,7,8,8,9,9,10,10,11,11,12,12,12-Henicosafluorododecyl phenylcarbamate	305849-13-2	OTHER_PFAS	-10.199	-59.9419	0.0556654	0.944335	inact.	reliable	0.197856	0.802144	inact.	reliable	Side-chain aromatics	Others	Inactive	reliable	-26.1613	-15.9505	-21.0559	Inactive	Inactive	O=C(Nc1ccccc1)OCCC(C(C(C(C(C(C(C(C(C(F)(F)F)(F)F)(F)F)(F)F)(F)F)(F)F)(F)F)(F)F)(F)F)(F)F	7	5
DTXSID80896180	COC1=CC=C(OS(=O)(=O)C(F)(F)C(F)(F)C(F)(F)C(F)(F)F)C(Cl)=C1	2-Chloro-4-methoxyphenyl nonafluorobutane-1-sulfonate	1131890-97-5	OTHER_PFAS	-7.121	-41.2384	0.0556654	0.944335	inact.	reliable	0.139776	0.860224	inact.	reliable	Side-chain aromatics	PASF-based substances	Inactive	reliable	-48.4454	-42.1763	-45.3108	Inactive	Inactive	COc1ccc(c(c1)Cl)OS(=O)(=O)C(C(C(C(F)(F)F)(F)F)(F)F)(F)F	9	0
DTXSID80896165	CC(=O)OC1=C(CC(Cl)CC(F)(F)C(F)(F)C(F)(F)C(F)(F)C(F)(F)C(F)(F)C(F)(F)C(F)(F)F)C=C(Cl)C=C1	4-Chloro-2-(2-chloro-4,4,5,5,6,6,7,7,8,8,9,9,10,10,11,11,11-heptadecafluoroundecyl)phenyl acetate	38506-76-2	OTHER_PFAS	-10.019	-62.6235	0.0556654	0.944335	inact.	reliable	0.139776	0.860224	inact.	reliable	Side-chain aromatics	Others	Inactive	reliable	-27.4645	-12.1905	-19.8275	Inactive	Inactive	ClC(Cc1cc(Cl)ccc1OC(=O)C)CC(C(C(C(C(C(C(C(F)(F)F)(F)F)(F)F)(F)F)(F)F)(F)F)(F)F)(F)F	5	1
DTXSID80896145	FC(F)(F)C(F)(F)C(F)(F)C(F)(F)S(=O)(=O)OC1=CC=C(Cl)C=C1Cl	2,4-Dichlorophenyl nonafluorobutane-1-sulfonate	32848-21-8	OTHER_PFAS	-7.474	-42.3466	0.0556654	0.944335	inact.	reliable	0.139776	0.860224	inact.	reliable	Side-chain aromatics	PASF-based substances	Inactive	reliable	-45.8898	-40.6224	-43.2561	Inactive	Inactive	Clc1ccc(c(c1)Cl)OS(=O)(=O)C(C(C(C(F)(F)F)(F)F)(F)F)(F)F	9	0
DTXSID80896140	FC(F)(F)C(F)(F)C(F)(F)C(F)(F)C1=CC(=O)NC(=S)N1	6-(Nonafluorobutyl)-2-sulfanylidene-2,3-dihydropyrimidin-4(1H)-one	1426894-99-6	OTHER_PFAS	-7.836	-29.2711	0.637194	0.362806	act.	reliable	0.139776	0.860224	inact.	reliable	Side-chain aromatics	Others	Inactive	reliable	-43.269	-58.9566	-51.1128	Inactive	Inactive	O=c1cc([nH]c(=S)[nH]1)C(C(C(C(F)(F)F)(F)F)(F)F)(F)F	6	4
DTXSID80896125	FC(F)(F)C(F)(F)C(F)(F)C(OP(=O)(OC1=CC=CC=C1)OC1=CC=CC=C1)C1=CC=CC=C1	2,2,3,3,4,4,4-Heptafluoro-1-phenylbutyl diphenyl phosphate	98010-21-0	OTHER_PFAS	-11.043	-61.901	0.0556654	0.944335	inact.	reliable	0.139776	0.860224	inact.	reliable	Side-chain aromatics	Others	Inactive	reliable	-20.0509	-13.2035	-16.6272	Inactive	Inactive	O=P(OC(C(C(C(F)(F)F)(F)F)(F)F)c1ccccc1)(Oc1ccccc1)Oc1ccccc1	1	2
DTXSID80896201	FC(F)(F)C(F)(F)C(F)(F)C(F)(F)S(=O)(=O)NC(=O)C1CCCC1	N-(1,1,2,2,3,3,4,4,4-Nonafluorobutane-1-sulfonyl)cyclopentanecarboxamide	1440968-21-7	OTHER_PFAS	-6.951	-41.5282	0.0556654	0.944335	inact.	reliable	0.139776	0.860224	inact.	reliable	Other aliphatics, cyclic	PASF-based substances, cyclic	Inactive	reliable	-49.6762	-41.7699	-45.723	Inactive	Inactive	O=C(C1CCCC1)NS(=O)(=O)C(C(C(C(F)(F)F)(F)F)(F)F)(F)F	9	0
DTXSID80896120	COC1=CC=CC(NC(=O)C(F)(F)C(F)(F)C(F)(F)F)=C1	2,2,3,3,4,4,4-Heptafluoro-N-(3-methoxyphenyl)butanamide	550302-16-4	OTHER_PFAS	-7.428	-37.2443	0.0556654	0.944335	inact.	reliable	0.188437	0.811563	inact.	reliable	Side-chain aromatics	Others	Inactive	reliable	-46.2228	-47.7767	-46.9998	Inactive	Inactive	COc1cccc(c1)NC(=O)C(C(C(F)(F)F)(F)F)(F)F	7	8
DTXSID80896322	OCC1=CC=C(C=C1)C(F)(C(F)(F)F)C(F)(F)F	[4-(1,1,1,2,3,3,3-Heptafluoropropan-2-yl)phenyl]methanol	1137162-24-3	OTHER_PFAS	-8.4	-31.8547	0.0556654	0.944335	inact.	reliable	0.139776	0.860224	inact.	reliable	Side-chain aromatics	Others	Inactive	reliable	-39.1857	-55.3339	-47.2598	Inactive	Inactive	OCc1ccc(cc1)C(C(F)(F)F)(C(F)(F)F)F	0	9
DTXSID80896347	FC(F)(F)C(F)(C1=CC=NC(Cl)=C1)C(F)(F)F	2-Chloro-4-(1,1,1,2,3,3,3-heptafluoropropan-2-yl)pyridine	1816286-71-1	OTHER_PFAS	-7.615	-28.6093	0.0556654	0.944335	inact.	reliable	0.139776	0.860224	inact.	reliable	Side-chain aromatics	Others	Inactive	reliable	-44.869	-59.8846	-52.3768	Inactive	Inactive	Clc1nccc(c1)C(C(F)(F)F)(C(F)(F)F)F	0	9
DTXSID80896600	OC(=O)C(F)(F)C(F)(F)C(F)(C(F)(F)F)C(F)(C(F)(F)F)C(F)(F)F	2,2,3,3,4,5,6,6,6-Nonafluoro-4,5-bis(trifluoromethyl)hexanoic acid	1144512-36-6	OTHER_PFAS	-7.002	-34.1509	0.0556654	0.944335	inact.	reliable	0.139776	0.860224	inact.	reliable	PFAAs	PFCAs	Inactive	reliable	-49.307	-52.1142	-50.7106	Inactive	Inactive	OC(=O)C(C(C(C(C(F)(F)F)(C(F)(F)F)F)(C(F)(F)F)F)(F)F)(F)F	0	2
DTXSID80896589	OC(=O)C(F)(F)C(F)(F)C(F)(C(F)(F)C(F)(F)F)C(F)(F)C(F)(F)F	2,2,3,3,4,5,5,6,6,6-Decafluoro-4-(pentafluoroethyl)hexanoic acid	1882109-79-6	OTHER_PFAS	-7.493	-33.6314	0.0556654	0.944335	inact.	reliable	0.139776	0.860224	inact.	reliable	PFAAs	PFCAs	Inactive	reliable	-45.7522	-52.8427	-49.2974	Inactive	Inactive	OC(=O)C(C(C(C(C(F)(F)F)(F)F)(C(C(F)(F)F)(F)F)F)(F)F)(F)F	7	4
DTXSID80896584	OC(=O)C(F)(F)C(C(F)(F)F)(C(F)(F)F)C(F)(C(F)(F)F)C(F)(F)F	2,2,4,5,5,5-Hexafluoro-3,3,4-tris(trifluoromethyl)pentanoic acid	1882109-74-1	OTHER_PFAS	-5.996	-30.4373	0.0556654	0.944335	inact.	reliable	0.139776	0.860224	inact.	reliable	PFAAs	PFCAs	Inactive	reliable	-56.5902	-57.3214	-56.9558	Inactive	Inactive	OC(=O)C(C(C(C(F)(F)F)(C(F)(F)F)F)(C(F)(F)F)C(F)(F)F)(F)F	0	2
DTXSID80896569	OC(=O)C(C(F)(F)F)(C(F)(F)C(F)(F)F)C(F)(C(F)(F)F)C(F)(F)F	3,3,4,4,4-Pentafluoro-2-(1,1,1,2,3,3,3-heptafluoropropan-2-yl)-2-(trifluoromethyl)butanoic acid	1882109-59-2	OTHER_PFAS	-5.862	-35.696	0.0556654	0.944335	inact.	reliable	0.139776	0.860224	inact.	reliable	PFAAs	PFCAs	Inactive	reliable	-57.5603	-49.9477	-53.754	Inactive	Inactive	OC(=O)C(C(C(F)(F)F)(C(F)(F)F)F)(C(C(F)(F)F)(F)F)C(F)(F)F	7	4
DTXSID80896544	CCCCN(CCCC)C(=O)C(F)(OC(F)(F)C(F)(OC(F)(F)C(F)(F)C(F)(F)F)C(F)(F)F)C(F)(F)F	N,N-Dibutyl-2,3,3,3-tetrafluoro-2-[1,1,2,3,3,3-hexafluoro-2-(heptafluoropropoxy)propoxy]propanamide	178167-73-2	OTHER_PFAS	-8.329	-62.0382	0.0556654	0.944335	inact.	reliable	0.139776	0.860224	inact.	reliable	Other aliphatics	Ether and Amide based substances	Inactive	reliable	-39.6997	-13.0112	-26.3554	Inactive	Inactive	CCCCN(C(=O)C(C(F)(F)F)(OC(C(C(F)(F)F)(OC(C(C(F)(F)F)(F)F)(F)F)F)(F)F)F)CCCC	4	3
DTXSID80896504	CCCCOC(=O)C(F)(OC(F)(F)C(F)(F)C(F)(F)F)C(F)(F)F	Butyl 2,3,3,3-tetrafluoro-2-(heptafluoropropoxy)propanoate	147224-18-8	OTHER_PFAS	-6.769	-36.397	0.0556654	0.944335	inact.	reliable	0.139776	0.860224	inact.	reliable	Other aliphatics	Ether and PACF-based substances	Inactive	reliable	-50.9938	-48.9648	-49.9793	Inactive	Inactive	CCCCOC(=O)C(C(F)(F)F)(OC(C(C(F)(F)F)(F)F)(F)F)F	4	3
DTXSID80896342	FC1=C(F)C(F)=C(C(F)=C1F)C(F)(C(F)(F)F)C(F)(F)F	1,2,3,4,5-Pentafluoro-6-(1,1,1,2,3,3,3-heptafluoropropan-2-yl)benzene	17480-16-9	OTHER_PFAS	-7.651	-26.0708	0.0556654	0.944335	inact.	reliable	0.139776	0.860224	inact.	reliable	Side-chain aromatics	Others	Inactive	reliable	-44.6083	-63.444	-54.0262	Inactive	Inactive	Fc1c(F)c(F)c(c(c1C(C(F)(F)F)(C(F)(F)F)F)F)F	0	9
DTXSID80896488	COC(=O)C(F)(OC(F)(F)C(F)(F)F)C(F)(F)F	Methyl 2,3,3,3-tetrafluoro-2-(pentafluoroethoxy)propanoate	117516-09-3	OTHER_PFAS	-6.194	-25.7807	0.0556654	0.944335	inact.	reliable	0.139776	0.860224	inact.	reliable	Other aliphatics	Ether and PACF-based substances	Inactive	reliable	-55.1567	-63.8508	-59.5037	Inactive	Inactive	COC(=O)C(C(F)(F)F)(OC(C(F)(F)F)(F)F)F	4	3
DTXSID80896463	CC1=CC(=CC(C)=C1NC(=O)C1=C(Br)C=C(Br)C(NC(=O)C2=CC=CC=C2)=C1)C(F)(C(F)(F)F)C(F)(F)F	5-Benzamido-2,4-dibromo-N-[4-(1,1,1,2,3,3,3-heptafluoropropan-2-yl)-2,6-dimethylphenyl]benzamide	862133-37-7	OTHER_PFAS	-9.982	-74.761	0.0556654	0.944335	inact.	reliable	0.427295	0.572705	inact.	reliable	Side-chain aromatics	Others	Inactive	reliable	-27.7324	4.82853	-11.4519	Inactive	Inactive	O=C(c1cc(NC(=O)c2ccccc2)c(cc1Br)Br)Nc1c(C)cc(cc1C)C(C(F)(F)F)(C(F)(F)F)F	1	5
DTXSID80896428	CCC1=C(C(=CC=C1C(O)=O)C(F)(C(F)(F)F)C(F)(F)F)S(=O)(=O)CC	3-(Ethanesulfonyl)-2-ethyl-4-(1,1,1,2,3,3,3-heptafluoropropan-2-yl)benzoic acid	1355555-11-1	OTHER_PFAS	-8.256	-48.5108	0.0556654	0.944335	inact.	reliable	0.139776	0.860224	inact.	reliable	Side-chain aromatics	Others	Inactive	reliable	-40.2282	-31.979	-36.1036	Inactive	Inactive	CCc1c(ccc(c1S(=O)(=O)CC)C(C(F)(F)F)(C(F)(F)F)F)C(=O)O	2	3
DTXSID80896423	CCS(=O)(=O)C1=C(C)C(=CC=C1C(F)(C(F)(F)F)C(F)(F)F)C(O)=O	3-(Ethanesulfonyl)-4-(1,1,1,2,3,3,3-heptafluoropropan-2-yl)-2-methylbenzoic acid	1355554-44-7	OTHER_PFAS	-7.716	-44.5557	0.0556654	0.944335	inact.	reliable	0.139776	0.860224	inact.	reliable	Side-chain aromatics	Others	Inactive	reliable	-44.1377	-37.5248	-40.8313	Inactive	Inactive	CCS(=O)(=O)c1c(C)c(ccc1C(C(F)(F)F)(C(F)(F)F)F)C(=O)O	2	3
DTXSID80896408	CC1=C(C(=CC=C1C(O)=O)C(F)(C(F)(F)F)C(F)(F)F)S(C)=O	4-(1,1,1,2,3,3,3-Heptafluoropropan-2-yl)-3-(methanesulfinyl)-2-methylbenzoic acid	1355554-19-6	OTHER_PFAS	-7.99	-39.2264	0.0556654	0.944335	inact.	reliable	0.139776	0.860224	inact.	reliable	Side-chain aromatics	Others	Inactive	reliable	-42.154	-44.9974	-43.5757	Inactive	Inactive	[O-][S+](c1c(C)c(ccc1C(C(F)(F)F)(C(F)(F)F)F)C(=O)O)C	2	3
DTXSID80896382	FC(F)(F)C(F)(C1=CC=C2NC(=O)NC2=C1)C(F)(F)F	5-(1,1,1,2,3,3,3-Heptafluoropropan-2-yl)-1,3-dihydro-2H-benzimidazol-2-one	1433216-51-3	OTHER_PFAS	-10.073	-35.2811	0.0556654	0.944335	inact.	reliable	0.139776	0.860224	inact.	reliable	Side-chain aromatics	Others	Inactive	reliable	-27.0735	-50.5295	-38.8015	Inactive	Inactive	O=c1[nH]c2c([nH]1)cc(cc2)C(C(F)(F)F)(C(F)(F)F)F	0	9
DTXSID80896367	FC(F)(F)C(F)(C(=O)OCC1=CC=CC=C1)C(F)(F)F	Benzyl 2,3,3,3-tetrafluoro-2-(trifluoromethyl)propanoate	38392-11-9	OTHER_PFAS	-7.422	-35.4754	0.0556654	0.944335	inact.	reliable	0.139776	0.860224	inact.	reliable	Side-chain aromatics	Others	Inactive	reliable	-46.2662	-50.257	-48.2616	Inactive	Inactive	O=C(C(C(F)(F)F)(C(F)(F)F)F)OCc1ccccc1	0	5
DTXSID80896468	CC1=CC(=CC(C)=C1NC(=O)C1=C(F)C(NC(=O)C2=CC=C(F)C=C2[N+]([O-])=O)=CC=C1)C(F)(C(F)(F)F)C(F)(F)F	2-Fluoro-3-(4-fluoro-2-nitrobenzamido)-N-[4-(1,1,1,2,3,3,3-heptafluoropropan-2-yl)-2,6-dimethylphenyl]benzamide	862133-14-0	OTHER_PFAS	-10.404	-75.0956	0.125477	0.874523	inact.	reliable	0.774654	0.225346	act.	reliable	Side-chain aromatics	Others	Inactive	reliable	-24.6772	5.2977	-9.68973	Inactive	Inactive	Fc1ccc(c(c1)[N+](=O)[O-])C(=O)Nc1cccc(c1F)C(=O)Nc1c(C)cc(cc1C)C(C(F)(F)F)(C(F)(F)F)F	1	5
DTXSID80881076	[NH4+].[NH4+].[O-]P([O-])(=O)OCCC(F)(F)C(F)(F)C(F)(F)C(F)(F)C(F)(F)C(F)(F)C(F)(C(F)(F)F)C(F)(F)F	Diammonium (perfluoro-7-methyloctyl)ethyl phosphate	93857-49-9	OTHER_PFAS	-8.794	-53.8547	0.0556654	0.944335	inact.	reliable	0.139776	0.860224	inact.	reliable	Fluorotelomer PFAA precursors	n:2 Polyfluoroalkyl phosphoric acid esters, monoester	Inactive	reliable	-36.3332	-24.4859	-30.4096	Inactive	Inactive	OP(=O)(OCCC(C(C(C(C(C(C(C(F)(F)F)(C(F)(F)F)F)(F)F)(F)F)(F)F)(F)F)(F)F)(F)F)O	7	5
DTXSID80896100	CCC1=CC=CC=C1NC(=O)C(F)(F)C(F)(F)C(F)(F)F	N-(2-Ethylphenyl)-2,2,3,3,4,4,4-heptafluorobutanamide	51814-65-4	OTHER_PFAS	-9.708	-35.56	0.0556654	0.944335	inact.	reliable	0.139776	0.860224	inact.	reliable	Side-chain aromatics	Others	Inactive	reliable	-29.7161	-50.1384	-39.9272	Inactive	Inactive	CCc1ccccc1NC(=O)C(C(C(F)(F)F)(F)F)(F)F	7	8
DTXSID80896069	OC(=O)C1=CC=C(NCC(F)(F)C(F)(F)C(F)(F)C(F)(F)C(F)(F)C(F)(F)C(F)(F)F)C=C1	4-[(2,2,3,3,4,4,5,5,6,6,7,7,8,8,8-Pentadecafluorooctyl)amino]benzoic acid	73782-58-8	OTHER_PFAS	-10.274	-47.9477	0.0556654	0.944335	inact.	reliable	0.139776	0.860224	inact.	reliable	Side-chain aromatics	Others	Inactive	reliable	-25.6183	-32.7686	-29.1935	Inactive	Inactive	OC(=O)c1ccc(cc1)NCC(C(C(C(C(C(C(F)(F)F)(F)F)(F)F)(F)F)(F)F)(F)F)(F)F	3	9
DTXSID80895734	FC(F)(F)C(F)(F)C(F)(F)C(F)(F)C(F)(F)C(F)(F)C(=O)OC=C	Ethenyl tridecafluoroheptanoate	240408-96-2	OTHER_PFAS	-6.65	-30.6531	0.0556654	0.944335	inact.	reliable	0.139776	0.860224	inact.	reliable	Other aliphatics	PACF-based substances	Inactive	reliable	-51.8554	-57.0188	-54.4371	Inactive	Inactive	C=COC(=O)C(C(C(C(C(C(F)(F)F)(F)F)(F)F)(F)F)(F)F)(F)F	3	8
DTXSID80895719	NC(=O)C(F)(F)C(F)(F)C(F)(F)C(F)(F)C(F)(F)C(F)(F)C(F)(F)C(F)(F)F	2,2,3,3,4,4,5,5,6,6,7,7,8,8,9,9,9-Heptadecafluorononanamide	82854-34-0	OTHER_PFAS	-8.791	-36.1195	0.0556654	0.944335	inact.	reliable	0.139776	0.860224	inact.	reliable	Other aliphatics	Amide based substances	Inactive	reliable	-36.355	-49.3539	-42.8544	Inactive	Inactive	NC(=O)C(C(C(C(C(C(C(C(F)(F)F)(F)F)(F)F)(F)F)(F)F)(F)F)(F)F)(F)F	3	8
DTXSID80895714	FC(F)(F)C(F)(F)C(F)(F)C=CC(=O)C1=CC=CC=C1	4,4,5,5,6,6,6-Heptafluoro-1-phenylhex-2-en-1-one	110960-47-9	OTHER_PFAS	-8.516	-39.5098	0.0556654	0.944335	inact.	reliable	0.139776	0.860224	inact.	reliable	Side-chain aromatics	Others	Inactive	reliable	-38.3459	-44.6001	-41.473	Inactive	Inactive	O=C(c1ccccc1)C=CC(C(C(F)(F)F)(F)F)(F)F	0	5
DTXSID80895678	FC(F)(F)C(F)(F)C(F)(F)C(F)(F)CCOCC1CO1	2-{[(3,3,4,4,5,5,6,6,6-Nonafluorohexyl)oxy]methyl}oxirane	384828-82-4	OTHER_PFAS	-7.487	-31.9486	0.0556654	0.944335	inact.	reliable	0.139776	0.860224	inact.	reliable	Other aliphatics, cyclic	Others, cyclic	Inactive	reliable	-45.7956	-55.2022	-50.4989	Inactive	Inactive	FC(C(C(C(F)(F)F)(F)F)(F)F)(CCOCC1OC1)F	4	5
DTXSID80895673	FC(F)(F)C(F)(F)C(F)(F)C(F)(F)C(=O)CC(=O)C(F)(F)C(F)(F)C(F)(F)C(F)(F)F	1,1,1,2,2,3,3,4,4,8,8,9,9,10,10,11,11,11-Octadecafluoroundecane-5,7-dione	261503-82-6	OTHER_PFAS	-7.005	-44.6305	0.0556654	0.944335	inact.	reliable	0.139776	0.860224	inact.	reliable	Other aliphatics	FT	Inactive	reliable	-49.2852	-37.4199	-43.3526	Inactive	Inactive	O=C(C(C(C(C(F)(F)F)(F)F)(F)F)(F)F)CC(=O)C(C(C(C(F)(F)F)(F)F)(F)F)(F)F	7	4
DTXSID80895658	CCN(CC)C(=O)C(F)(F)C(F)(F)C(F)(F)F	N,N-Diethyl-2,2,3,3,4,4,4-heptafluorobutanamide	377-58-2	OTHER_PFAS	-5.671	-29.8222	0.0556654	0.944335	inact.	reliable	0.139776	0.860224	inact.	reliable	Other aliphatics	Amide based substances	Inactive	reliable	-58.9431	-58.1838	-58.5635	Inactive	Inactive	CCN(C(=O)C(C(C(F)(F)F)(F)F)(F)F)CC	7	4
DTXSID80895739	CC(=O)OCCC(F)(F)C(F)(F)C(F)(F)C(F)(F)C(F)(F)C(F)(F)C(F)(F)C(F)(F)F	1H,1H,2H,2H-Perfluorodecyl acetate	37858-04-1	OTHER_PFAS	-8.585	-41.2886	0.0556654	0.944335	inact.	reliable	0.139776	0.860224	inact.	reliable	Other aliphatics	Ether based substances	Inactive	reliable	-37.8464	-42.1059	-39.9761	Inactive	Inactive	CC(=O)OCCC(C(C(C(C(C(C(C(F)(F)F)(F)F)(F)F)(F)F)(F)F)(F)F)(F)F)(F)F	7	5
DTXSID80895653	CC1=CC=C(C=C1)C(F)(F)C(F)(F)C(F)(F)C(F)(F)C(F)(F)C(F)(F)C(F)(F)C(F)(F)F	1-(Heptadecafluorooctyl)-4-methylbenzene	82396-51-8	OTHER_PFAS	-8.77	-41.8951	0.0556654	0.944335	inact.	reliable	0.139776	0.860224	inact.	reliable	Side-chain aromatics	Others	Inactive	reliable	-36.507	-41.2554	-38.8812	Inactive	Inactive	Cc1ccc(cc1)C(C(C(C(C(C(C(C(F)(F)F)(F)F)(F)F)(F)F)(F)F)(F)F)(F)F)(F)F	1	6
DTXSID80895633	NC1=CC=CC=C1C(F)(F)C(F)(F)C(F)(F)C(F)(F)F	2-(Nonafluorobutyl)aniline	106877-28-5	OTHER_PFAS	-8.87	-32.7414	0.0556654	0.944335	inact.	reliable	0.139776	0.860224	inact.	reliable	Side-chain aromatics	Others	Inactive	reliable	-35.783	-54.0906	-44.9368	Inactive	Inactive	Nc1ccccc1C(C(C(C(F)(F)F)(F)F)(F)F)(F)F	6	4
DTXSID80895618	FC(F)(F)C(F)(F)C(F)(F)C(F)(F)C(F)(F)C(F)(F)C(F)(F)C(F)(F)C(F)(F)C(F)(F)C(F)(F)C(F)(F)CC(I)CCCCCCCCC(I)CC(F)(F)C(F)(F)C(F)(F)C(F)(F)C(F)(F)C(F)(F)C(F)(F)C(F)(F)C(F)(F)C(F)(F)C(F)(F)C(F)(F)F	1,1,1,2,2,3,3,4,4,5,5,6,6,7,7,8,8,9,9,10,10,11,11,12,12,25,25,26,26,27,27,28,28,29,29,30,30,31,31,32,32,33,33,34,34,35,35,36,36,36-Pentacontafluoro-14,23-diiodohexatriacontane	1980039-13-1	OTHER_PFAS			0.0556654	0.944335	inact.	reliable	0.139776	0.860224	inact.	reliable	Other aliphatics	FTI	Inactive	reliable				Inactive	Inactive	IC(CC(C(C(C(C(C(C(C(C(C(C(C(F)(F)F)(F)F)(F)F)(F)F)(F)F)(F)F)(F)F)(F)F)(F)F)(F)F)(F)F)(F)F)CCCCCCCCC(CC(C(C(C(C(C(C(C(C(C(C(C(F)(F)F)(F)F)(F)F)(F)F)(F)F)(F)F)(F)F)(F)F)(F)F)(F)F)(F)F)(F)F)I	3	6
DTXSID80895597	CN(C)CC(O)CC(F)(F)C(F)(F)C(F)(F)C(F)(F)F	1-(Dimethylamino)-4,4,5,5,6,6,7,7,7-nonafluoroheptan-2-ol	1023972-12-4	OTHER_PFAS	-7.31	-29.5595	0.185246	0.814754	inact.	reliable	0.139776	0.860224	inact.	reliable	Other aliphatics	Others	Inactive	reliable	-47.0771	-58.5522	-52.8146	Inactive	Inactive	OC(CC(C(C(C(F)(F)F)(F)F)(F)F)(F)F)CN(C)C	3	4
DTXSID80895592	FC(F)(F)C(F)(F)C(F)(F)C(F)(F)C1=CC=C(C=C1)C#N	4-(Nonafluorobutyl)benzonitrile	137052-16-5	OTHER_PFAS	-8.659	-34.4784	0.0556654	0.944335	inact.	reliable	0.139776	0.860224	inact.	reliable	Side-chain aromatics	Others	Inactive	reliable	-37.3106	-51.655	-44.4828	Inactive	Inactive	N#Cc1ccc(cc1)C(C(C(C(F)(F)F)(F)F)(F)F)(F)F	1	6
DTXSID80895577	FC(F)(F)C(F)(F)C(F)(F)C(F)(F)C(F)(F)C(F)(F)CCCCCCCCCCC(Cl)=O	12,12,13,13,14,14,15,15,16,16,17,17,17-Tridecafluoroheptadecanoyl chloride	118624-66-1	OTHER_PFAS	-9.387	-58.1112	0.0556654	0.944335	inact.	reliable	0.229713	0.770287	inact.	reliable	Other aliphatics	FT	Inactive	reliable	-32.04	-18.5175	-25.2788	Inactive	Inactive	ClC(=O)CCCCCCCCCCC(C(C(C(C(C(F)(F)F)(F)F)(F)F)(F)F)(F)F)(F)F	2	2
DTXSID80895572	FC(F)(F)C(F)(F)C(F)(F)C(F)(F)C(F)(F)C(F)(F)CCOCC#C	1,1,1,2,2,3,3,4,4,5,5,6,6-Tridecafluoro-8-[(prop-2-yn-1-yl)oxy]octane	1334419-24-7	OTHER_PFAS	-8.062	-40.4681	0.0556654	0.944335	inact.	reliable	0.229713	0.770287	inact.	reliable	Other aliphatics	Ether based substances	Inactive	reliable	-41.6328	-43.2564	-42.4446	Inactive	Inactive	C#CCOCCC(C(C(C(C(C(F)(F)F)(F)F)(F)F)(F)F)(F)F)(F)F	7	5
DTXSID80895638	FC(F)(F)C(F)(F)C(F)(F)C(C\C=C\CC(C(F)(F)F)(C(F)(F)F)C(F)(F)C(F)(F)C(F)(F)F)(C(F)(F)F)C(F)(F)F	(6E)-1,1,1,2,2,3,3,10,10,11,11,12,12,12-Tetradecafluoro-4,4,9,9-tetrakis(trifluoromethyl)dodec-6-ene	1946796-71-9	OTHER_PFAS	-9.003	-49.4502	0.0556654	0.944335	inact.	reliable	0.139776	0.860224	inact.	reliable	Other aliphatics	Others	Inactive	reliable	-34.8201	-30.6618	-32.741	Inactive	Inactive	FC(C(C(C(C(F)(F)F)(F)F)(F)F)(C(F)(F)F)CC=CCC(C(C(C(F)(F)F)(F)F)(F)F)(C(F)(F)F)C(F)(F)F)(F)F	3	4
DTXSID80896089	OCCNC(=O)C(F)(F)C(F)(F)C(F)(F)C(F)(F)C(F)(F)C(F)(F)C(F)(F)C(F)(F)F	2,2,3,3,4,4,5,5,6,6,7,7,8,8,9,9,9-Heptadecafluoro-N-(2-hydroxyethyl)nonanamide	6104-17-2	OTHER_PFAS	-8.445	-39.3616	0.0556654	0.944335	inact.	reliable	0.139776	0.860224	inact.	reliable	Other aliphatics	Polyfluorinated amidesÂ	Inactive	reliable	-38.8599	-44.8079	-41.8339	Inactive	Inactive	OCCNC(=O)C(C(C(C(C(C(C(C(F)(F)F)(F)F)(F)F)(F)F)(F)F)(F)F)(F)F)(F)F	6	9
DTXSID80895754	CCCCCNC(=O)C(F)(F)C(F)(F)C(F)(F)F	2,2,3,3,4,4,4-Heptafluoro-N-pentylbutanamide	75668-27-8	OTHER_PFAS	-5.914	-35.2929	0.0556654	0.944335	inact.	reliable	0.139776	0.860224	inact.	reliable	Other aliphatics	Polyfluorinated amidesÂ	Inactive	reliable	-57.1838	-50.5129	-53.8484	Inactive	Inactive	CCCCCNC(=O)C(C(C(F)(F)F)(F)F)(F)F	6	9
DTXSID80895916	OC(=O)C1=CC=C(OCC(F)(F)C(F)(F)C(F)(F)F)C=C1	4-(2,2,3,3,4,4,4-Heptafluorobutoxy)benzoic acid	129590-24-5	OTHER_PFAS	-9.288	-38.4507	0.0556654	0.944335	inact.	reliable	0.139776	0.860224	inact.	reliable	Side-chain aromatics	Others	Inactive	reliable	-32.7568	-46.0851	-39.4209	Inactive	Inactive	OC(=O)c1ccc(cc1)OCC(C(C(F)(F)F)(F)F)(F)F	0	5
DTXSID80896064	OC(=O)C=CC(=O)OC(F)(F)C(F)(F)C(F)(F)C(F)(F)C(F)(F)C(F)(F)C(F)(F)C(F)(F)F	4-[(Heptadecafluorooctyl)oxy]-4-oxobut-2-enoic acid	152682-85-4	OTHER_PFAS	-6.845	-43.8331	0.0556654	0.944335	inact.	reliable	0.531085	0.468915	inact.	reliable	Other aliphatics	Ether based substances	Inactive	reliable	-50.4436	-38.538	-44.4908	Inactive	Inactive	OC(=O)C=CC(=O)OC(C(C(C(C(C(C(C(F)(F)F)(F)F)(F)F)(F)F)(F)F)(F)F)(F)F)(F)F	3	8
DTXSID80896049	FC(F)(F)C(F)(F)C(F)(F)C(=O)NNC1=CC=CC=C1	2,2,3,3,4,4,4-Heptafluoro-N'-phenylbutanehydrazide	77146-66-8	OTHER_PFAS	-8.314	-36.6424	0.0556654	0.944335	inact.	reliable	0.139776	0.860224	inact.	reliable	Side-chain aromatics	Others	Inactive	reliable	-39.8083	-48.6207	-44.2145	Inactive	Inactive	O=C(C(C(C(F)(F)F)(F)F)(F)F)NNc1ccccc1	7	8
DTXSID80896044	CC(CNC(=O)C(F)(F)C(F)(F)C(F)(F)F)C1=CC=CC=C1	2,2,3,3,4,4,4-Heptafluoro-N-(2-phenylpropyl)butanamide	70414-03-8	OTHER_PFAS	-8.649	-38.5488	0.0556654	0.944335	inact.	reliable	0.139776	0.860224	inact.	reliable	Side-chain aromatics	Others	Inactive	reliable	-37.383	-45.9476	-41.6653	Inactive	Inactive	CC(c1ccccc1)CNC(=O)C(C(C(F)(F)F)(F)F)(F)F	0	5
DTXSID80896029	FC(F)(F)C(F)(F)C(F)(F)C(F)(F)C(F)(F)C(F)(F)C(F)(F)C(F)(F)C(F)(F)C(F)(F)C(F)(F)COS(=O)(=O)C(F)(F)C(F)(F)C(F)(F)C(F)(F)F	2,2,3,3,4,4,5,5,6,6,7,7,8,8,9,9,10,10,11,11,12,12,12-Tricosafluorododecyl nonafluorobutane-1-sulfonate	924894-11-1	OTHER_PFAS	-7.523	-52.0274	0.0556654	0.944335	inact.	reliable	0.139776	0.860224	inact.	reliable	Other aliphatics	PASF-based substances	Inactive	reliable	-45.535	-27.0481	-36.2916	Inactive	Inactive	FC(C(C(C(C(C(C(C(C(C(C(F)(F)F)(F)F)(F)F)(F)F)(F)F)(F)F)(F)F)(F)F)(F)F)(F)F)(COS(=O)(=O)C(C(C(C(F)(F)F)(F)F)(F)F)(F)F)F	9	0
DTXSID80896024	FC(F)(F)C(F)(F)C(F)(F)C1=CNC(=S)NC1=O	5-(Heptafluoropropyl)-2-sulfanylidene-2,3-dihydropyrimidin-4(1H)-one	145663-11-2	OTHER_PFAS	-8.523	-28.3952	0.123468	0.876532	inact.	reliable	0.229713	0.770287	inact.	reliable	Side-chain aromatics	Others	Inactive	reliable	-38.2952	-60.1848	-49.24	Inactive	Inactive	O=c1[nH]c(=S)[nH]cc1C(C(C(F)(F)F)(F)F)(F)F	6	4
DTXSID80896009	FC(F)(F)C(F)(F)C(F)(F)C(F)(F)C(F)(F)C(F)(F)C1=C(I)SC=C1	2-Iodo-3-(tridecafluorohexyl)thiophene	1453469-53-8	OTHER_PFAS	-9.1	-40.2782	0.0556654	0.944335	inact.	reliable	0.139776	0.860224	inact.	reliable	Side-chain aromatics	Others	Inactive	reliable	-34.1179	-43.5226	-38.8202	Inactive	Inactive	Ic1sccc1C(C(C(C(C(C(F)(F)F)(F)F)(F)F)(F)F)(F)F)(F)F	1	6
DTXSID80895759	FC(F)(F)C(F)(F)COS(=O)(=O)C(F)(F)C(F)(F)C(F)(F)C(F)(F)F	2,2,3,3,3-Pentafluoropropyl nonafluorobutane-1-sulfonate	893556-35-9	OTHER_PFAS	-6.362	-33.948	0.0556654	0.944335	inact.	reliable	0.139776	0.860224	inact.	reliable	Other aliphatics	PASF-based substances	Inactive	reliable	-53.9404	-52.3987	-53.1696	Inactive	Inactive	FC(C(COS(=O)(=O)C(C(C(C(F)(F)F)(F)F)(F)F)(F)F)(F)F)(F)F	9	0
DTXSID80895996	FC(F)(F)C(F)(F)C(F)(F)C(F)(F)C(F)(F)C(F)(F)C(F)(F)C1=CN=CN1	5-(Pentadecafluoroheptyl)-1H-imidazole	81769-55-3	OTHER_PFAS	-7.651	-34.0332	0.0556654	0.944335	inact.	reliable	0.240491	0.759509	inact.	reliable	Side-chain aromatics	Others	Inactive	reliable	-44.6083	-52.2793	-48.4438	Inactive	Inactive	FC(C(C(C(C(C(F)(F)F)(F)F)(F)F)(F)F)(F)F)(C(c1cnc[nH]1)(F)F)F	6	4
DTXSID80895976	OC(=O)C1=CC=NC(=C1)C(F)(F)C(F)(F)C(F)(F)F	2-(Heptafluoropropyl)pyridine-4-carboxylic acid	20897-65-8	OTHER_PFAS	-9.255	-31.3243	0.0556654	0.944335	inact.	reliable	0.139776	0.860224	inact.	reliable	Side-chain aromatics	Others	Inactive	reliable	-32.9957	-56.0776	-44.5367	Inactive	Inactive	OC(=O)c1ccnc(c1)C(C(C(F)(F)F)(F)F)(F)F	6	4
DTXSID80895971	NNC(=O)C(F)(F)C(F)(F)C(F)(F)C(F)(F)C(F)(F)C(F)(F)F	2,2,3,3,4,4,5,5,6,6,7,7,7-Tridecafluoroheptanehydrazide	33843-69-5	OTHER_PFAS	-7.014	-31.6086	0.0556654	0.944335	inact.	reliable	0.139776	0.860224	inact.	reliable	Other aliphatics	Amide based substances	Inactive	reliable	-49.2201	-55.679	-52.4495	Inactive	Inactive	NNC(=O)C(C(C(C(C(C(F)(F)F)(F)F)(F)F)(F)F)(F)F)(F)F	3	8
DTXSID80895956	OC1=CC=C(OCC(F)(F)C(F)(F)C(F)(F)C(F)(F)C(F)(F)F)C=C1	4-[(2,2,3,3,4,4,5,5,6,6,6-Undecafluorohexyl)oxy]phenol	129560-96-9	OTHER_PFAS	-8.461	-38.4247	0.0556654	0.944335	inact.	reliable	0.289027	0.710973	inact.	reliable	Side-chain aromatics	Others	Inactive	reliable	-38.7441	-46.1216	-42.4328	Inactive	Inactive	FC(C(C(C(C(F)(F)F)(F)F)(F)F)(F)F)(COc1ccc(cc1)O)F	3	9
DTXSID80895951	OC(=O)C1=CC=C(N=C1)C(F)(F)C(F)(F)C(F)(F)F	6-(Heptafluoropropyl)pyridine-3-carboxylic acid	1105981-44-9	OTHER_PFAS	-9.288	-31.7367	0.0556654	0.944335	inact.	reliable	0.139776	0.860224	inact.	reliable	Side-chain aromatics	Others	Inactive	reliable	-32.7568	-55.4994	-44.1281	Inactive	Inactive	OC(=O)c1ccc(nc1)C(C(C(F)(F)F)(F)F)(F)F	6	4
DTXSID80895936	FC(F)(F)C(F)(F)C(F)(F)C(F)(F)C(F)(F)C(F)(F)CCS(=O)(=O)CCCl	8-(2-Chloroethanesulfonyl)-1,1,1,2,2,3,3,4,4,5,5,6,6-tridecafluorooctane	93393-77-2	OTHER_PFAS	-7.766	-41.8327	0.0556654	0.944335	inact.	reliable	0.139776	0.860224	inact.	reliable	Other aliphatics	Others	Inactive	reliable	-43.7757	-41.3429	-42.5593	Inactive	Inactive	ClCCS(=O)(=O)CCC(C(C(C(C(C(F)(F)F)(F)F)(F)F)(F)F)(F)F)(F)F	3	9
DTXSID80895931	CCOC(=O)C(=O)C(F)(F)C(F)(F)C(F)(F)C(F)(F)C(F)(F)C(F)(F)F	Ethyl 3,3,4,4,5,5,6,6,7,7,8,8,8-tridecafluoro-2-oxooctanoate	117516-21-9	OTHER_PFAS	-7.147	-38.7864	0.0556654	0.944335	inact.	reliable	0.139776	0.860224	inact.	reliable	Other aliphatics	Ether based substances	Inactive	reliable	-48.2572	-45.6144	-46.9358	Inactive	Inactive	CCOC(=O)C(=O)C(C(C(C(C(C(F)(F)F)(F)F)(F)F)(F)F)(F)F)(F)F	7	4
DTXSID80895991	FC(F)(F)C(F)(F)C(F)(F)CNC(=O)C1=CC=CC=C1	N-(2,2,3,3,4,4,4-Heptafluorobutyl)benzamide	304458-19-3	OTHER_PFAS	-8.121	-32.1583	0.0556654	0.944335	inact.	reliable	0.139776	0.860224	inact.	reliable	Side-chain aromatics	Others	Inactive	reliable	-41.2056	-54.9082	-48.0569	Inactive	Inactive	O=C(c1ccccc1)NCC(C(C(F)(F)F)(F)F)(F)F	0	5
DTXSID70895501	FC(F)(F)C(F)(F)C(F)(F)C(F)(F)C(F)(F)C(F)(F)C(F)(F)C(F)(F)CC(I)C(F)(F)C(F)(F)C(F)(F)C(F)(F)C(F)(F)C(F)(F)C(F)(F)C(F)(F)F	1,1,1,2,2,3,3,4,4,5,5,6,6,7,7,8,8,11,11,12,12,13,13,14,14,15,15,16,16,17,17,18,18,18-Tetratriacontafluoro-9-iodooctadecane	53638-12-3	OTHER_PFAS	-9.249	-55.8641	0.0556654	0.944335	inact.	reliable	0.139776	0.860224	inact.	reliable	Other aliphatics	Iodo based substances	Inactive	reliable	-33.0391	-21.6684	-27.3537	Inactive	Inactive	IC(C(C(C(C(C(C(C(C(F)(F)F)(F)F)(F)F)(F)F)(F)F)(F)F)(F)F)(F)F)CC(C(C(C(C(C(C(C(F)(F)F)(F)F)(F)F)(F)F)(F)F)(F)F)(F)F)(F)F	3	6
DTXSID70895445	FC(F)(F)C(F)(F)C(F)(F)C(F)(F)C(F)(F)C(F)(F)CC(I)C(F)(F)C(F)(F)C(F)(F)C(F)(F)C(F)(F)C(F)(F)C(F)(F)C(F)(F)F	1,1,1,2,2,3,3,4,4,5,5,6,6,7,7,8,8,11,11,12,12,13,13,14,14,15,15,16,16,16-Triacontafluoro-9-iodohexadecane	53713-87-4	OTHER_PFAS	-9.495	-57.1691	0.0556654	0.944335	inact.	reliable	0.139776	0.860224	inact.	reliable	Other aliphatics	Iodo based substances	Inactive	reliable	-31.2581	-19.8385	-25.5483	Inactive	Inactive	IC(C(C(C(C(C(C(C(C(F)(F)F)(F)F)(F)F)(F)F)(F)F)(F)F)(F)F)(F)F)CC(C(C(C(C(C(F)(F)F)(F)F)(F)F)(F)F)(F)F)(F)F	3	6
DTXSID70895480	CC(CO)C(F)(F)C(F)(F)C(F)(F)C(F)(F)C(F)(F)C(F)(F)C(F)(F)C(F)(F)F	3,3,4,4,5,5,6,6,7,7,8,8,9,9,10,10,10-Heptadecafluoro-2-methyldecan-1-ol	136022-91-8	OTHER_PFAS	-8.726	-42.0369	0.0556654	0.944335	inact.	reliable	0.139776	0.860224	inact.	reliable	Other aliphatics	Others	Inactive	reliable	-36.8255	-41.0566	-38.9411	Inactive	Inactive	OCC(C(C(C(C(C(C(C(C(F)(F)F)(F)F)(F)F)(F)F)(F)F)(F)F)(F)F)(F)F)C	3	8
DTXSID60893339	FC(F)(F)C(F)(F)C(F)(F)C(F)(F)C1(F)C(F)(F)C(F)(F)C2(F)C(F)(F)C(F)(F)C(F)(F)C(F)(F)C2(F)C1(F)F	Perfluorodecahydro-2-n-butylnaphthalene	119107-96-9	OTHER_PFAS	-8.058	-43.2658	0.0556654	0.944335	inact.	reliable	0.139776	0.860224	inact.	reliable	Non-PFAA perfluoroalkyls, cyclic	PFAs, cyclic	Inactive	reliable	-41.6617	-39.3335	-40.4976	Inactive	Inactive	FC(C(C(C(C1(F)C(F)(F)C(F)(F)C2(C(C1(F)F)(F)C(F)(F)C(C(C2(F)F)(F)F)(F)F)F)(F)F)(F)F)(F)F)(F)F	8	0
DTXSID60893354	FC(F)(F)C(F)(F)C(F)(F)C(F)(F)C(F)(F)C(F)(C(F)(F)F)C(F)(F)F	Perfluoro-2-methylheptane	153273-32-6	OTHER_PFAS	-6.572	-32.4837	0.0556654	0.944335	inact.	reliable	0.139776	0.860224	inact.	reliable	Non-PFAA perfluoroalkyls	PFAs	Inactive	reliable	-52.4201	-54.4519	-53.436	Inactive	Inactive	FC(C(C(C(C(C(C(F)(F)F)(C(F)(F)F)F)(F)F)(F)F)(F)F)(F)F)(F)F	3	4
DTXSID60893374	[H]C#CC(C(F)(F)F)(C(F)(F)F)C(F)(F)C(F)(F)C(F)(F)F	1H-Perfluoro-3,3-bis(trifluoromethyl)hexyne	261503-44-0	OTHER_PFAS	-7.129	-29.075	0.0556654	0.944335	inact.	reliable	0.139776	0.860224	inact.	reliable	Other aliphatics	Others	Inactive	reliable	-48.3875	-59.2316	-53.8095	Inactive	Inactive	C#CC(C(C(C(F)(F)F)(F)F)(F)F)(C(F)(F)F)C(F)(F)F	3	4
DTXSID60893399	[NH4+].OCCN(CC(O)CS([O-])(=O)=O)S(=O)(=O)C(F)(F)C(F)(F)C(F)(F)C(F)(F)F	2-Hydroxy-3-[(2-hydroxyethyl)[(nonafluorobutyl)sulfonyl]amino]propanesulfonic acid monoammonium salt	484023-82-7	OTHER_PFAS	-8.03	-48.4249	0.0556654	0.944335	inact.	reliable	0.139776	0.860224	inact.	reliable	Other aliphatics	PASF-based substances	Inactive	reliable	-41.8644	-32.0995	-36.982	Inactive	Inactive	OCCN(S(=O)(=O)C(C(C(C(F)(F)F)(F)F)(F)F)(F)F)CC(CS(=O)(=O)O)O	0	7
DTXSID60893551	[C@@H]12CC[C@@](O)(C(F)(F)C(F)(F)F)[C@@]1(C)C[C@H](c1ccc(cc1)C(=O)C)C1=C3CCC(=O)C=C3CC[C@@H]21	Lonaprisan	211254-73-8	OTHER_PFAS			0.736241	0.263759	act.	reliable	0.993032	0.00696785	act.	reliable	Steriod-Backbone	Steriod-Backbone	Inactive	reliable				Inactive	Inactive	O=C1CCC2=C3C(CC4(C(C3CCC2=C1)CCC4(O)C(C(F)(F)F)(F)F)C)c1ccc(cc1)C(=O)C	2	4
DTXSID60894124	CC(NC(=O)CCSCCC(F)(F)C(F)(F)C(F)(F)C(F)(F)C(F)(F)C(F)(F)F)C(O)=O	6:2 Fluorotelomer thioether propanoyl alanine	NOCAS_894124	OTHER_PFAS	-9.121	-58.3843	0.0556654	0.944335	inact.	reliable	0.139776	0.860224	inact.	reliable	Other aliphatics	FT	Inactive	reliable	-33.9658	-18.1346	-26.0502	Inactive	Inactive	CC(C(=O)O)NC(=O)CCSCCC(C(C(C(C(C(F)(F)F)(F)F)(F)F)(F)F)(F)F)(F)F	3	9
DTXSID60895156	FC(F)(F)C(F)(F)C(F)(F)CCBr	5-Bromo-1,1,1,2,2,3,3-heptafluoropentane	355-94-2	OTHER_PFAS	-6.301	-23.8913	0.0556654	0.944335	inact.	reliable	0.139776	0.860224	inact.	reliable	Other aliphatics	FTBr	Inactive	reliable	-54.382	-66.5	-60.441	Inactive	Inactive	BrCCC(C(C(F)(F)F)(F)F)(F)F	3	4
DTXSID60895176	CCCCCCCC(F)(F)C(F)(F)C(F)(F)C(F)(F)F	1,1,1,2,2,3,3,4,4-Nonafluoroundecane	1190430-22-8	OTHER_PFAS	-7.269	-38.5341	0.0556654	0.944335	inact.	reliable	0.139776	0.860224	inact.	reliable	Fluorotelomer PFAA precursors	SFAs	Inactive	reliable	-47.3739	-45.9682	-46.6711	Inactive	Inactive	CCCCCCCC(C(C(C(F)(F)F)(F)F)(F)F)(F)F	2	2
DTXSID60895191	OC(O)C(F)(F)C(F)(F)C(F)(F)F	2,2,3,3,4,4,4-Heptafluorobutane-1,1-diol	375-21-3	OTHER_PFAS	-7.085	-19.767	0.0556654	0.944335	inact.	reliable	0.139776	0.860224	inact.	reliable	Other aliphatics	Others	Inactive	reliable	-48.706	-72.2831	-60.4946	Inactive	Inactive	OC(C(C(C(F)(F)F)(F)F)(F)F)O	3	4
DTXSID60895196	CCCCCC(I)CC(F)(F)C(F)(F)C(F)(F)C(F)(F)F	1,1,1,2,2,3,3,4,4-Nonafluoro-6-iodoundecane	40735-33-9	OTHER_PFAS	-7.545	-40.1529	0.0556654	0.944335	inact.	reliable	0.139776	0.860224	inact.	reliable	Other aliphatics	FTI	Inactive	reliable	-45.3757	-43.6983	-44.537	Inactive	Inactive	CCCCCC(CC(C(C(C(F)(F)F)(F)F)(F)F)(F)F)I	3	6
DTXSID60895212	FC(F)(F)C(F)(F)C(F)(F)C(F)(F)CC(F)(F)CC(F)(F)CCI	1,1,1,2,2,3,3,4,4,6,6,8,8-Tridecafluoro-10-iododecane	272451-64-6	OTHER_PFAS	-8.079	-37.0541	0.0556654	0.944335	inact.	reliable	0.229713	0.770287	inact.	reliable	Other aliphatics	FTI	Inactive	reliable	-41.5097	-48.0434	-44.7765	Inactive	Inactive	ICCC(CC(CC(C(C(C(F)(F)F)(F)F)(F)F)(F)F)(F)F)(F)F	3	4
DTXSID60895232	CCCCCCCCCCCCCCCCCCC(F)(F)C(F)(F)C(F)(F)C(F)(F)F	1,1,1,2,2,3,3,4,4-Nonafluorodocosane	133310-70-0	OTHER_PFAS	-11.159	-73.1262	0.0556654	0.944335	inact.	reliable	0.139776	0.860224	inact.	reliable	Fluorotelomer PFAA precursors	SFAs	Inactive	reliable	-19.2111	2.53624	-8.33744	Inactive	Inactive	CCCCCCCCCCCCCCCCCCC(C(C(C(F)(F)F)(F)F)(F)F)(F)F	2	2
DTXSID60895237	FC(F)(F)C(F)(F)C(F)(F)CCCCCCCCC(F)(F)C(F)(F)C(F)(F)F	1,1,1,2,2,3,3,12,12,13,13,14,14,14-Tetradecafluorotetradecane	1835251-91-6	OTHER_PFAS	-8.442	-48.2338	0.0556654	0.944335	inact.	reliable	0.139776	0.860224	inact.	reliable	Other aliphatics	FT	Inactive	reliable	-38.8816	-32.3674	-35.6245	Inactive	Inactive	FC(C(C(F)(F)F)(F)F)(CCCCCCCCC(C(C(F)(F)F)(F)F)(F)F)F	2	2
DTXSID60895252	CCC(F)(F)C(F)(F)C(F)(F)C(F)(F)C(F)(F)C(F)(F)C(F)(F)C(F)(F)C(F)(F)C(F)(F)F	1,1,1,2,2,3,3,4,4,5,5,6,6,7,7,8,8,9,9,10,10-Henicosafluorododecane	154478-87-2	OTHER_PFAS	-8.425	-42.0461	0.0556654	0.944335	inact.	reliable	0.139776	0.860224	inact.	reliable	Fluorotelomer PFAA precursors	SFAs	Inactive	reliable	-39.0047	-41.0437	-40.0242	Inactive	Inactive	CCC(C(C(C(C(C(C(C(C(C(F)(F)F)(F)F)(F)F)(F)F)(F)F)(F)F)(F)F)(F)F)(F)F)(F)F	3	9
DTXSID60895257	CCCCCCCC(F)(F)C(F)(F)C(F)(F)C(F)(F)C(F)(F)C(F)(F)C(F)(F)C(F)(F)F	1,1,1,2,2,3,3,4,4,5,5,6,6,7,7,8,8-Heptadecafluoropentadecane	182130-15-0	OTHER_PFAS	-7.765	-47.5074	0.0556654	0.944335	inact.	reliable	0.139776	0.860224	inact.	reliable	Fluorotelomer PFAA precursors	SFAs	Inactive	reliable	-43.783	-33.386	-38.5845	Inactive	Inactive	CCCCCCCC(C(C(C(C(C(C(C(F)(F)F)(F)F)(F)F)(F)F)(F)F)(F)F)(F)F)(F)F	2	2
DTXSID60895272	CCCCCCC(I)CC(F)(F)C(F)(F)C(F)(F)C(F)(F)C(F)(F)C(F)(F)C(F)(F)F	1,1,1,2,2,3,3,4,4,5,5,6,6,7,7-Pentadecafluoro-9-iodopentadecane	918-32-1	OTHER_PFAS	-9.017	-55.8284	0.0556654	0.944335	inact.	reliable	0.139776	0.860224	inact.	reliable	Other aliphatics	FTI	Inactive	reliable	-34.7188	-21.7184	-28.2186	Inactive	Inactive	CCCCCCC(CC(C(C(C(C(C(C(F)(F)F)(F)F)(F)F)(F)F)(F)F)(F)F)(F)F)I	3	6
DTXSID60895277	CCCCCC(I)CC(F)(F)C(F)(F)C(F)(F)C(F)(F)C(F)(F)C(F)(F)C(F)(F)F	1,1,1,2,2,3,3,4,4,5,5,6,6,7,7-Pentadecafluoro-9-iodotetradecane	38787-66-5	OTHER_PFAS	-8.888	-51.8234	0.0556654	0.944335	inact.	reliable	0.139776	0.860224	inact.	reliable	Other aliphatics	FTI	Inactive	reliable	-35.6527	-27.3342	-31.4934	Inactive	Inactive	CCCCCC(CC(C(C(C(C(C(C(F)(F)F)(F)F)(F)F)(F)F)(F)F)(F)F)(F)F)I	3	6
DTXSID60895439	CCCCCCCCCCCCCCCC(F)(F)C(F)(F)C(F)(F)C(F)(F)C(F)(F)C(F)(F)C(F)(F)C(F)(F)C(F)(F)C(F)(F)C(F)(F)C(F)(F)F	1,1,1,2,2,3,3,4,4,5,5,6,6,7,7,8,8,9,9,10,10,11,11,12,12-Pentacosafluoroheptacosane	116177-48-1	OTHER_PFAS			0.0556654	0.944335	inact.	reliable	0.139776	0.860224	inact.	reliable	Fluorotelomer PFAA precursors	SFAs	Inactive	reliable				Inactive	Inactive	CCCCCCCCCCCCCCCC(C(C(C(C(C(C(C(C(C(C(C(F)(F)F)(F)F)(F)F)(F)F)(F)F)(F)F)(F)F)(F)F)(F)F)(F)F)(F)F)(F)F	2	2
DTXSID60895434	FC(F)(F)C(F)(F)C(F)(F)C(F)(F)CCOCC=C	1,1,1,2,2,3,3,4,4-Nonafluoro-6-[(prop-2-en-1-yl)oxy]hexane	188298-09-1	OTHER_PFAS	-7.162	-35.2982	0.0556654	0.944335	inact.	reliable	0.139776	0.860224	inact.	reliable	Other aliphatics	Ether based substances	Inactive	reliable	-48.1486	-50.5055	-49.327	Inactive	Inactive	C=CCOCCC(C(C(C(F)(F)F)(F)F)(F)F)(F)F	7	5
DTXSID60895419	FC(F)(F)C(F)(F)C(F)(F)C=CC(F)(F)C(F)(F)C(F)(F)C(F)(F)C(F)(F)F	1,1,1,2,2,3,3,6,6,7,7,8,8,9,9,10,10,10-Octadecafluorodec-4-ene	935477-16-0	OTHER_PFAS	-7.336	-35.1968	0.0556654	0.944335	inact.	reliable	0.139776	0.860224	inact.	reliable	Other aliphatics	FT	Inactive	reliable	-46.8889	-50.6477	-48.7683	Inactive	Inactive	FC(C(C=CC(C(C(C(C(F)(F)F)(F)F)(F)F)(F)F)(F)F)(F)F)(C(F)(F)F)F	3	4
DTXSID60895414	CCCCCCCCCCCCCCCCCCCC(F)(F)C(F)(F)C(F)(F)C(F)(F)C(F)(F)C(F)(F)C(F)(F)C(F)(F)C(F)(F)C(F)(F)F	1,1,1,2,2,3,3,4,4,5,5,6,6,7,7,8,8,9,9,10,10-Henicosafluorononacosane	250738-46-6	OTHER_PFAS			0.0556654	0.944335	inact.	reliable	0.139776	0.860224	inact.	reliable	Fluorotelomer PFAA precursors	SFAs	Inactive	reliable				Inactive	Inactive	CCCCCCCCCCCCCCCCCCCC(C(C(C(C(C(C(C(C(C(F)(F)F)(F)F)(F)F)(F)F)(F)F)(F)F)(F)F)(F)F)(F)F)(F)F	2	2
DTXSID60895398	CCCCCCCCCC(F)(F)C(F)(F)C(F)(F)C(F)(F)C(F)(F)C(F)(F)C(F)(F)C(F)(F)C(F)(F)C(F)(F)C(F)(F)C(F)(F)F	1,1,1,2,2,3,3,4,4,5,5,6,6,7,7,8,8,9,9,10,10,11,11,12,12-Pentacosafluorohenicosane	677324-30-0	OTHER_PFAS	-10.007	-68.4728	0.0556654	0.944335	inact.	reliable	0.139776	0.860224	inact.	reliable	Fluorotelomer PFAA precursors	SFAs	Inactive	reliable	-27.5514	-3.98867	-15.77	Inactive	Inactive	CCCCCCCCCC(C(C(C(C(C(C(C(C(C(C(C(F)(F)F)(F)F)(F)F)(F)F)(F)F)(F)F)(F)F)(F)F)(F)F)(F)F)(F)F)(F)F	2	2
DTXSID60895393	CCCCCCCCCCCCCCCCCC(F)(F)C(F)(F)C(F)(F)C(F)(F)C(F)(F)C(F)(F)C(F)(F)C(F)(F)C(F)(F)C(F)(F)F	1,1,1,2,2,3,3,4,4,5,5,6,6,7,7,8,8,9,9,10,10-Henicosafluoroheptacosane	250738-44-4	OTHER_PFAS			0.0556654	0.944335	inact.	reliable	0.139776	0.860224	inact.	reliable	Fluorotelomer PFAA precursors	SFAs	Inactive	reliable				Inactive	Inactive	CCCCCCCCCCCCCCCCCC(C(C(C(C(C(C(C(C(C(F)(F)F)(F)F)(F)F)(F)F)(F)F)(F)F)(F)F)(F)F)(F)F)(F)F	2	2
DTXSID60893319	C[N+](C)(CCCNC(=O)C(F)(F)C(F)(F)C(F)(F)C(F)(F)C(F)(F)C(F)(F)C(F)(F)C(F)(F)C(F)(F)F)CCC([O-])=O	N-(2-Carboxyethyl)-N,N-dimethyl-3-[(perfluoro-1-oxodecyl)amino]propanaminium	113933-98-5	OTHER_PFAS	-7.993	-53.9686	0.0556654	0.944335	inact.	reliable	0.229713	0.770287	inact.	reliable	Other aliphatics	Amide based substances	Inactive	reliable	-42.1323	-24.3262	-33.2293	Inactive	Inactive	O=C(C(C(C(C(C(C(C(C(C(F)(F)F)(F)F)(F)F)(F)F)(F)F)(F)F)(F)F)(F)F)(F)F)NCCC[N+](CCC(=O)[O-])(C)C	6	9
DTXSID60895378	FC(F)(F)C(F)(F)C(F)(F)C(F)(F)C(F)(F)CCCCCCCCC(F)(F)C(F)(F)C(F)(F)C(F)(F)C(F)(F)F	1,1,1,2,2,3,3,4,4,5,5,14,14,15,15,16,16,17,17,18,18,18-Docosafluorooctadecane	1835255-24-7	OTHER_PFAS	-9.463	-53.8569	0.0556654	0.944335	inact.	reliable	0.139776	0.860224	inact.	reliable	Other aliphatics	FT	Inactive	reliable	-31.4898	-24.4828	-27.9863	Inactive	Inactive	FC(C(C(C(C(F)(F)F)(F)F)(F)F)(F)F)(CCCCCCCCC(C(C(C(C(F)(F)F)(F)F)(F)F)(F)F)(F)F)F	2	2
DTXSID60895358	FC(F)(F)C(F)(F)C(F)(F)C1=CC=C(Br)C=C1	1-Bromo-4-(heptafluoropropyl)benzene	117874-91-6	OTHER_PFAS	-7.782	-28.8737	0.0556654	0.944335	inact.	reliable	0.139776	0.860224	inact.	reliable	Side-chain aromatics	Others	Inactive	reliable	-43.6599	-59.5138	-51.5869	Inactive	Inactive	FC(C(C(F)(F)F)(F)F)(c1ccc(cc1)Br)F	1	6
DTXSID60895353	CCCCCCCCCCC(F)(F)C(F)(F)C(F)(F)C(F)(F)C(F)(F)C(F)(F)C(F)(F)C(F)(F)C(F)(F)C(F)(F)F	1,1,1,2,2,3,3,4,4,5,5,6,6,7,7,8,8,9,9,10,10-Henicosafluoroicosane	90499-29-9	OTHER_PFAS	-9.761	-67.1288	0.0556654	0.944335	inact.	reliable	0.139776	0.860224	inact.	reliable	Fluorotelomer PFAA precursors	SFAs	Inactive	reliable	-29.3324	-5.87321	-17.6028	Inactive	Inactive	CCCCCCCCCCC(C(C(C(C(C(C(C(C(C(F)(F)F)(F)F)(F)F)(F)F)(F)F)(F)F)(F)F)(F)F)(F)F)(F)F	2	2
DTXSID60895338	FC(F)(F)C=CC(F)(F)C(F)(F)C(F)(F)C(F)(F)C(F)(F)C(F)(F)F	1,1,1,4,4,5,5,6,6,7,7,8,8,9,9,9-Hexadecafluoronon-2-ene	935477-01-3	OTHER_PFAS	-6.867	-31.8422	0.0556654	0.944335	inact.	reliable	0.139776	0.860224	inact.	reliable	Other aliphatics	FT	Inactive	reliable	-50.2843	-55.3514	-52.8179	Inactive	Inactive	FC(C=CC(C(C(C(C(C(F)(F)F)(F)F)(F)F)(F)F)(F)F)(F)F)(F)F	3	8
DTXSID60895333	FC(F)(F)C(F)(F)C(F)(F)C(F)(F)C(F)(F)C(F)(F)C(F)(F)C(F)(F)C(F)(F)C(F)(F)C(F)(F)C(F)(F)Br	1-Bromo-1,1,2,2,3,3,4,4,5,5,6,6,7,7,8,8,9,9,10,10,11,11,12,12,12-pentacosafluorododecane	67193-90-2	OTHER_PFAS	-8.785	-45.2162	0.0556654	0.944335	inact.	reliable	0.139776	0.860224	inact.	reliable	Other aliphatics	Others	Inactive	reliable	-36.3984	-36.5987	-36.4985	Inactive	Inactive	FC(C(C(C(C(C(C(C(C(C(C(C(Br)(F)F)(F)F)(F)F)(F)F)(F)F)(F)F)(F)F)(F)F)(F)F)(F)F)(F)F)(F)F	3	8
DTXSID60895313	OCCCCCCOCC(F)(F)C(F)(F)C(F)(F)F	6-(2,2,3,3,4,4,4-Heptafluorobutoxy)hexan-1-ol	1207481-10-4	OTHER_PFAS	-8.18	-41.9634	0.0556654	0.944335	inact.	reliable	0.139776	0.860224	inact.	reliable	Other aliphatics	Ether based substances	Inactive	reliable	-40.7785	-41.1597	-40.9691	Inactive	Inactive	OCCCCCCOCC(C(C(F)(F)F)(F)F)(F)F	3	4
DTXSID60895292	FC(F)(F)C(F)(F)C(F)(F)C1CO1	2-(Heptafluoropropyl)oxirane	51035-20-2	OTHER_PFAS	-6.385	-18.5645	0.0556654	0.944335	inact.	reliable	0.139776	0.860224	inact.	reliable	Other aliphatics, cyclic	Others, cyclic	Inactive	reliable	-53.7739	-73.9692	-63.8715	Inactive	Inactive	FC(C(C1OC1)(F)F)(C(F)(F)F)F	4	5
DTXSID60895373	CCCCC\C=C\C(F)(F)C(F)(F)C(F)(F)C(F)(F)C(F)(F)C(F)(F)F	(6E)-8,8,9,9,10,10,11,11,12,12,13,13,13-Tridecafluorotridec-6-ene	350608-60-5	OTHER_PFAS	-8.216	-40.6647	0.0556654	0.944335	inact.	reliable	0.139776	0.860224	inact.	reliable	Fluorotelomer PFAA precursors	SFAenes	Inactive	reliable	-40.5178	-42.9807	-41.7493	Inactive	Inactive	CCCCCC=CC(C(C(C(C(C(F)(F)F)(F)F)(F)F)(F)F)(F)F)(F)F	5	2
DTXSID60895454	CCCCCCCCCCCCCCCCCCC(F)(F)C(F)(F)C(F)(F)C(F)(F)C(F)(F)C(F)(F)C(F)(F)C(F)(F)C(F)(F)C(F)(F)C(F)(F)C(F)(F)F	1,1,1,2,2,3,3,4,4,5,5,6,6,7,7,8,8,9,9,10,10,11,11,12,12-Pentacosafluorotriacontane	93454-75-2	OTHER_PFAS			0.0556654	0.944335	inact.	reliable	0.139776	0.860224	inact.	reliable	Fluorotelomer PFAA precursors	SFAs	Inactive	reliable				Inactive	Inactive	CCCCCCCCCCCCCCCCCCC(C(C(C(C(C(C(C(C(C(C(C(F)(F)F)(F)F)(F)F)(F)F)(F)F)(F)F)(F)F)(F)F)(F)F)(F)F)(F)F)(F)F	2	2
DTXSID60880421	FC(F)(F)C(F)(C(F)(F)F)C(F)(F)C(F)(F)C(F)(F)C(F)(F)C(F)(F)C(F)(F)CC1CO1	(2,2,3,3,4,4,5,5,6,6,7,7,8,9,9,9-Hexadecafluoro-8-(trifluoromethyl)nonyl)oxirane	41925-33-1	OTHER_PFAS	-8.637	-40.5646	0.0556654	0.944335	inact.	Unreliable	0.139776	0.860224	inact.	reliable	Other aliphatics, cyclic	Others, cyclic	Inactive	reliable	-37.4699	-43.121	-40.2955	Inactive	Inactive	FC(C(C(C(C(C(C(F)(F)F)(C(F)(F)F)F)(F)F)(F)F)(F)F)(F)F)(C(CC1OC1)(F)F)F	4	5
DTXSID60892963	CN(C)CCCNC(=O)C(F)(F)C(F)(F)C(F)(F)C(F)(F)C(F)(F)C(F)(F)C(F)(F)C(F)(F)C(F)(F)C(F)(F)C(F)(F)F	Perfluorododecane amido amine	1513863-79-0	OTHER_PFAS	-8.431	-52.4799	0.0556654	0.944335	inact.	reliable	0.139776	0.860224	inact.	reliable	Other aliphatics	Polyfluorinated amidesÂ	Inactive	reliable	-38.9613	-26.4136	-32.6875	Inactive	Inactive	CN(CCCNC(=O)C(C(C(C(C(C(C(C(C(C(C(F)(F)F)(F)F)(F)F)(F)F)(F)F)(F)F)(F)F)(F)F)(F)F)(F)F)(F)F)C	6	9
DTXSID60880542	FC(F)(F)C(F)(F)C(F)(F)C(F)(F)C(F)(F)C(F)(F)C(F)(F)C(F)(F)C(F)(F)C(F)(F)CC(Cl)=O	3,3,4,4,5,5,6,6,7,7,8,8,9,9,10,10,11,11,12,12,12-Henicosafluorododecanoyl chloride	64018-26-4	OTHER_PFAS	-9	-42.2951	0.0556654	0.944335	inact.	reliable	0.139776	0.860224	inact.	reliable	Other aliphatics	Others	Inactive	reliable	-34.8418	-40.6946	-37.7682	Inactive	Inactive	ClC(=O)CC(C(C(C(C(C(C(C(C(C(F)(F)F)(F)F)(F)F)(F)F)(F)F)(F)F)(F)F)(F)F)(F)F)(F)F	3	9
DTXSID60880582	FC(F)(F)C(F)(F)C(F)(F)C(F)(F)C(F)(F)C(F)(F)C(F)(F)C(F)(F)C(F)(F)C1(F)OC(F)(F)C(F)(F)C(F)(F)C1(F)F	Perfluoro-2-nonylpentahydropyran	68155-54-4	OTHER_PFAS	-8.947	-44.9485	0.0556654	0.944335	inact.	reliable	0.139776	0.860224	inact.	reliable	Other aliphatics, cyclic	Others, cyclic	Inactive	reliable	-35.2255	-36.974	-36.0998	Inactive	Inactive	FC(C(C(C(C1(F)OC(F)(F)C(C(C1(F)F)(F)F)(F)F)(F)F)(F)F)(F)F)(C(C(C(C(C(F)(F)F)(F)F)(F)F)(F)F)(F)F)F	8	0
DTXSID60775146	CC=CC(=O)C(F)(C(F)(F)F)C(F)(F)F	1,1,1,2-Tetrafluoro-2-(trifluoromethyl)hex-4-en-3-one	184711-88-4	OTHER_PFAS	-6.726	-25.0025	0.153483	0.846517	inact.	Unreliable	0.139776	0.860224	inact.	reliable	Other aliphatics	Others	Inactive	reliable	-51.3051	-64.9419	-58.1235	Inactive	Inactive	CC=CC(=O)C(C(F)(F)F)(C(F)(F)F)F	0	2
DTXSID60880608	[Na+].[H]N(CC1=CC=CC=C1S([O-])(=O)=O)S(=O)(=O)C(F)(F)C(F)(F)C(F)(F)C(F)(F)C(F)(F)F	Sodium 2-((undecafluoropentylsulphonylamino)methyl)benzenesulphonate	68299-20-7	OTHER_PFAS	-8.115	-61.6683	0.0556654	0.944335	inact.	reliable	0.139776	0.860224	inact.	reliable	Side-chain aromatics	PASF-based substances	Inactive	reliable	-41.2491	-13.5298	-27.3894	Inactive	Inactive	O=S(=O)(C(C(C(C(C(F)(F)F)(F)F)(F)F)(F)F)(F)F)NCc1ccccc1S(=O)(=O)O	9	0
DTXSID60880961	CC1CN1C(=O)Nc1cc(NC(=O)OC(CSCCC(F)(F)C(F)(F)C(F)(F)C(F)(F)C(F)(C(F)(F)F)C(F)(F)F)CSCCC(F)(F)C(F)(F)C(F)(F)C(F)(F)C(F)(C(F)(F)F)C(F)(F)F)ccc1C	1,3-bis((perfluoro-5-methylhexyl)ethylthio)prop-2-yl (4-methyl-3-(((2-methyl-1-aziridinyl)carbonyl)amino)phenyl)carbamate	72779-05-6	OTHER_PFAS			0.306195	0.693805	inact.	reliable	0.774654	0.225346	act.	reliable	Side-chain aromatics	Others	Inactive	reliable				Inactive	Inactive	O=C(Nc1ccc(c(c1)NC(=O)N1CC1C)C)OC(CSCCC(C(C(C(C(C(F)(F)F)(C(F)(F)F)F)(F)F)(F)F)(F)F)(F)F)CSCCC(C(C(C(C(C(F)(F)F)(C(F)(F)F)F)(F)F)(F)F)(F)F)(F)F	9	4
DTXSID60880966	CCCN(CCNC(=O)c1ccc(C)c(c1)C(=O)NCCN(C)S(=O)(=O)C(F)(F)C(F)(F)C(F)(F)C(F)(F)C(F)(F)C(F)(F)C(F)(F)C(F)(F)F)S(=O)(=O)C(F)(F)C(F)(F)C(F)(F)C(F)(F)C(F)(F)C(F)(F)C(F)(F)C(F)(F)F	N3-(2-(((heptadecafluorooctyl)sulfonyl)methylamino)ethyl)-N1-(2-(((heptadecafluorooctyl)sulfonyl)propylamino)ethyl)-4-methyl-1,3-benzenedicarboxamide	73019-20-2	OTHER_PFAS			0.0556654	0.944335	inact.	reliable	0.25658	0.74342	inact.	reliable	Side-chain aromatics	PASF-based substances	Inactive	reliable				Inactive	Inactive	CCCN(S(=O)(=O)C(C(C(C(C(C(C(C(F)(F)F)(F)F)(F)F)(F)F)(F)F)(F)F)(F)F)(F)F)CCNC(=O)c1ccc(c(c1)C(=O)NCCN(S(=O)(=O)C(C(C(C(C(C(C(C(F)(F)F)(F)F)(F)F)(F)F)(F)F)(F)F)(F)F)(F)F)C)C	0	7
DTXSID60881014	[2H]C(F)(F)C(F)(F)F	Pentafluoroethane-d	87458-21-7	OTHER_PFAS	-3.979	-11.6803	0.0556654	0.944335	inact.	reliable	0.139776	0.860224	inact.	reliable	Others	Others	Inactive	reliable	-71.1929	-83.6221	-77.4075	Inactive	Inactive	FC(C(F)(F)[2H])(F)F	0	2
DTXSID60881019	CC(COCC(O)CC(F)(F)C(F)(F)C(F)(F)C(F)(F)C(F)(F)C(F)(F)C(F)(F)C(F)(F)F)OC(C)COCC(O)CC(F)(F)C(F)(F)C(F)(F)C(F)(F)C(F)(F)C(F)(F)C(F)(F)C(F)(F)F	1,1'-(Oxybis(propyleneoxy))bis(3-(perfluorooctyl)propan-2-ol)	93776-02-4	OTHER_PFAS			0.185246	0.814754	inact.	reliable	0.139776	0.860224	inact.	reliable	Other aliphatics	Ether based substances	Inactive	reliable				Inactive	Inactive	CC(OC(COCC(CC(C(C(C(C(C(C(C(F)(F)F)(F)F)(F)F)(F)F)(F)F)(F)F)(F)F)(F)F)O)C)COCC(CC(C(C(C(C(C(C(C(F)(F)F)(F)F)(F)F)(F)F)(F)F)(F)F)(F)F)(F)F)O	8	7
DTXSID60881054	OP(=O)(OCCC(F)(F)C(F)(F)C(F)(F)C(F)(F)C(F)(F)C(F)(F)C(F)(F)C(F)(F)C(F)(F)C(F)(F)C(F)(F)C(F)(F)C(F)(F)C(F)(F)C(F)(C(F)(F)F)C(F)(F)F)OCCC(F)(F)C(F)(F)C(F)(F)C(F)(F)C(F)(F)C(F)(F)C(F)(F)C(F)(F)C(F)(F)C(F)(F)C(F)(F)C(F)(F)C(F)(F)C(F)(F)C(F)(C(F)(F)F)C(F)(F)F	Bis((perfluoro-15-methylhexadecyl)ethyl) hydrogen phosphate	93776-19-3	OTHER_PFAS			0.0556654	0.944335	inact.	reliable	0.139776	0.860224	inact.	reliable	Fluorotelomer PFAA precursors	n:2 Polyfluoroalkyl phosphoric acid esters, diester	Inactive	reliable				Inactive	Inactive	FC(C(C(C(C(C(C(C(C(C(C(C(C(C(C(C(F)(F)F)(C(F)(F)F)F)(F)F)(F)F)(F)F)(F)F)(F)F)(F)F)(F)F)(F)F)(F)F)(F)F)(F)F)(F)F)(F)F)(CCOP(=O)(OCCC(C(C(C(C(C(C(C(C(C(C(C(C(C(C(C(F)(F)F)(C(F)(F)F)F)(F)F)(F)F)(F)F)(F)F)(F)F)(F)F)(F)F)(F)F)(F)F)(F)F)(F)F)(F)F)(F)F)(F)F)O)F	7	5
DTXSID60881079	[NH4+].[NH4+].[O-]P([O-])(=O)OCCC(F)(F)C(F)(F)C(F)(F)C(F)(F)C(F)(F)C(F)(F)C(F)(F)C(F)(F)C(F)(F)C(F)(F)C(F)(C(F)(F)F)C(F)(F)F	Diammonium (perfluoro-11-methyldodecyl)ethyl phosphate	93857-51-3	OTHER_PFAS	-8.374	-59.6376	0.0556654	0.944335	inact.	reliable	0.139776	0.860224	inact.	reliable	Fluorotelomer PFAA precursors	n:2 Polyfluoroalkyl phosphoric acid esters, monoester	Inactive	reliable	-39.374	-16.3772	-27.8756	Inactive	Inactive	OP(=O)(OCCC(C(C(C(C(C(C(C(C(C(C(C(F)(F)F)(C(F)(F)F)F)(F)F)(F)F)(F)F)(F)F)(F)F)(F)F)(F)F)(F)F)(F)F)(F)F)O	7	5
DTXSID60881115	OP(=O)(OCCC(F)(F)C(F)(F)C(F)(F)C(F)(F)C(F)(F)C(F)(F)C(F)(F)C(F)(F)C(F)(F)C(F)(F)C(F)(C(F)(F)F)C(F)(F)F)OCCC(F)(F)C(F)(F)C(F)(F)C(F)(F)C(F)(F)C(F)(F)C(F)(F)C(F)(F)C(F)(F)C(F)(F)C(F)(C(F)(F)F)C(F)(F)F	Bis((perfluoro-11-methyldodecyl)ethyl) hydrogen phosphate	93857-56-8	OTHER_PFAS			0.0556654	0.944335	inact.	reliable	0.139776	0.860224	inact.	reliable	Fluorotelomer PFAA precursors	n:2 Polyfluoroalkyl phosphoric acid esters, diester	Inactive	reliable				Inactive	Inactive	FC(C(C(C(C(C(C(C(C(C(C(C(F)(F)F)(C(F)(F)F)F)(F)F)(F)F)(F)F)(F)F)(F)F)(F)F)(F)F)(F)F)(F)F)(CCOP(=O)(OCCC(C(C(C(C(C(C(C(C(C(C(C(F)(F)F)(C(F)(F)F)F)(F)F)(F)F)(F)F)(F)F)(F)F)(F)F)(F)F)(F)F)(F)F)(F)F)O)F	7	5
DTXSID60881130	[Na+].[O-]S(=O)(=O)C1=CC=C(OC(F)(C(=C(C(F)(F)F)C(F)(F)C(F)(F)F)C(F)(F)F)C(F)(F)F)C=C1	Sodium 4-(perfluoro(3,4-dimethylhex-3-en-2-yloxy))benzene-1-sulfonate	94042-94-1	OTHER_PFAS	-7.713	-56.0896	0.0556654	0.944335	inact.	reliable	0.139776	0.860224	inact.	reliable	Side-chain aromatics	Others	Inactive	reliable	-44.1595	-21.3522	-32.7558	Inactive	Inactive	FC(C(=C(C(C(F)(F)F)(F)F)C(F)(F)F)C(C(F)(F)F)(Oc1ccc(cc1)S(=O)(=O)O)F)(F)F	8	9
DTXSID60881150	CN(C)CCCNCC(O)CC(F)(F)C(F)(F)C(F)(F)C(F)(F)C(F)(F)C(F)(F)C(F)(F)C(F)(F)C(F)(F)C(F)(F)C(F)(F)C(F)(F)F	1-((3-(Dimethylamino)propyl)amino)-(3-(perfluorododecyl))propan-2-ol	94159-79-2	OTHER_PFAS	-7.13	-77.1089	0.185246	0.814754	inact.	reliable	0.139776	0.860224	inact.	reliable	Other aliphatics	Others	Inactive	reliable	-48.3803	8.12071	-20.1298	Inactive	Inactive	CN(CCCNCC(CC(C(C(C(C(C(C(C(C(C(C(C(F)(F)F)(F)F)(F)F)(F)F)(F)F)(F)F)(F)F)(F)F)(F)F)(F)F)(F)F)(F)F)O)C	8	7
DTXSID60881195	CCCCCCCC/C=C\CCCCCCCCOC(=O)Nc1cc(NC(=O)OCCN(C)S(=O)(=O)C(F)(F)C(F)(F)C(F)(F)C(F)(F)C(F)(F)C(F)(F)C(F)(F)C(F)(F)F)ccc1C	(Z)-Octadec-9-enyl (5-(((2-(((perfluorooctyl)sulphonyl)methylamino)ethoxy)carbonyl)amino)-o-tolyl)carbamate	94313-84-5	OTHER_PFAS			0.125477	0.874523	inact.	reliable	0.706372	0.293628	act.	reliable	Side-chain aromatics	PASF-based substances	Inactive	reliable				Inactive	Inactive	CCCCCCCCC=CCCCCCCCCOC(=O)Nc1cc(ccc1C)NC(=O)OCCN(S(=O)(=O)C(C(C(C(C(C(C(C(F)(F)F)(F)F)(F)F)(F)F)(F)F)(F)F)(F)F)(F)F)C	7	1
DTXSID60881236	[K+].[O-]S(=O)(=O)C(F)(F)C(F)(F)OC(F)(F)C(F)(F)C(F)(F)C(F)(F)C(F)(F)C(F)(F)Cl	Potassium 9-chlorohexadecafluoro-3-oxanonane-1-sulfonate	73606-19-6	OTHER_PFAS	-6.472	-42.1137	0.0556654	0.944335	inact.	reliable	0.139776	0.860224	inact.	reliable	Other aliphatics	PASF-based substances	Inactive	reliable	-53.144	-40.9489	-47.0465	Inactive	Inactive	FC(C(C(C(C(C(Cl)(F)F)(F)F)(F)F)(F)F)(F)F)(OC(C(S(=O)(=O)O)(F)F)(F)F)F	0	2
DTXSID60881312	CC(=C)C(=O)OCCC(F)(F)C(F)(F)C(F)(F)C(F)(F)C(C)(F)F	3,3,4,4,5,5,6,6,7,7-Decafluorooctyl 2-methylprop-2-enoate	61915-92-2	OTHER_PFAS	-7.789	-39.5558	0.0556654	0.944335	inact.	reliable	0.229713	0.770287	inact.	reliable	Other aliphatics	Ether based substances	Inactive	reliable	-43.6092	-44.5356	-44.0724	Inactive	Inactive	CC(=C)C(=O)OCCC(C(C(C(C(F)(F)C)(F)F)(F)F)(F)F)(F)F	7	5
DTXSID60881332	FC(F)(F)C(F)(F)C(F)(F)OC(F)(Cl)C(F)(F)Cl	1,2-Dichloro-1,2,2-trifluoroethyl heptafluoropropyl ether	106372-30-9	OTHER_PFAS	-5.89	-28.3543	0.0556654	0.944335	inact.	reliable	0.139776	0.860224	inact.	reliable	Other aliphatics	Ether based substances	Inactive	reliable	-57.3576	-60.2421	-58.7999	Inactive	Inactive	FC(C(Cl)(F)F)(OC(C(C(F)(F)F)(F)F)(F)F)Cl	4	3
DTXSID60892948	C[N+](C)(CCCNC(=O)C(F)(F)C(F)(F)C(F)(F)C(F)(F)C(F)(F)C(F)(F)F)CC([O-])=O	Perfluoroheptane amide betaine	130114-31-7	OTHER_PFAS	-9.573	-51.9816	0.0556654	0.944335	inact.	reliable	0.229713	0.770287	inact.	reliable	Other aliphatics	Amide based substances	Inactive	reliable	-30.6934	-27.1123	-28.9029	Inactive	Inactive	O=C(C(C(C(C(C(C(F)(F)F)(F)F)(F)F)(F)F)(F)F)(F)F)NCCC[N+](CC(=O)[O-])(C)C	6	9
DTXSID60892928	C(F)(F)C(F)(F)C(F)(F)C(F)(F)C(F)(F)C(F)(F)C(F)(F)C(F)(F)C(F)(F)C(F)(F)C(F)(F)C(F)(F)C(F)(F)C(F)(F)C(F)(F)C(=O)O	16H-Perfluorohexadecanoic acid	2274731-01-8	OTHER_PFAS	-8.58	-56.4916	0.0556654	0.944335	inact.	reliable	0.139776	0.860224	inact.	reliable	Other aliphatics	PACF-based substances	Inactive	reliable	-37.8826	-20.7885	-29.3355	Inactive	Inactive	FC(C(C(C(C(C(C(C(C(C(C(C(C(C(C(C(=O)O)(F)F)(F)F)(F)F)(F)F)(F)F)(F)F)(F)F)(F)F)(F)F)(F)F)(F)F)(F)F)(F)F)(F)F)F	3	0
DTXSID60892923	[H]C(F)(F)C(F)(F)C(F)(F)C(F)(F)C(F)(F)C(F)(F)C(F)(F)C(F)(F)C(F)(F)C(F)(F)C(F)(F)C(O)=O	12-H-Perfluorododecanoic acid	351194-78-0	OTHER_PFAS	-8.786	-45.317	0.0556654	0.944335	inact.	reliable	0.139776	0.860224	inact.	reliable	Other aliphatics	PACF-based substances	Inactive	reliable	-36.3912	-36.4573	-36.4242	Inactive	Inactive	FC(C(C(C(C(C(C(C(C(C(C(C(=O)O)(F)F)(F)F)(F)F)(F)F)(F)F)(F)F)(F)F)(F)F)(F)F)(F)F)F	3	0
DTXSID60892605	CC(C)(CS(O)(=O)=O)NC(=O)CCS(=O)CCC(F)(F)C(F)(F)C(F)(F)C(F)(F)C(F)(F)C(F)(F)C(F)(F)C(F)(F)F	8:2 Fluorotelomer sulfoxide amido sulfonic acid	1513864-12-4	OTHER_PFAS	-8.337	-73.2142	0.0556654	0.944335	inact.	reliable	0.139776	0.860224	inact.	reliable	Other aliphatics	Others	Inactive	reliable	-39.6418	2.65963	-18.4911	Inactive	Inactive	[O-][S+](CCC(C(C(C(C(C(C(C(F)(F)F)(F)F)(F)F)(F)F)(F)F)(F)F)(F)F)(F)F)CCC(=O)NC(CS(=O)(=O)O)(C)C	3	9
DTXSID60892600	OC(=O)CSCCC(F)(F)C(F)(F)C(F)(F)C(F)(F)C(F)(F)C(F)(F)F	6:2:1 Fluorotelomer thioether acetic acid	123708-11-2	OTHER_PFAS	-8.78	-45.812	0.0556654	0.944335	inact.	reliable	0.139776	0.860224	inact.	reliable	Other aliphatics	FT	Inactive	reliable	-36.4346	-35.7632	-36.0989	Inactive	Inactive	OC(=O)CSCCC(C(C(C(C(C(F)(F)F)(F)F)(F)F)(F)F)(F)F)(F)F	3	9
DTXSID60892589	CN(C)CCCNC(=O)CC(SCCC(F)(F)C(F)(F)C(F)(F)C(F)(F)C(F)(F)C(F)(F)C(F)(F)C(F)(F)C(F)(F)C(F)(F)F)C(O)=O	10:2 Fluorotelomer thioether amido amine carboxylic acid	1383438-90-1	OTHER_PFAS	-6.158	-70.3185	0.0868803	0.91312	inact.	reliable	0.139776	0.860224	inact.	reliable	Other aliphatics	Others	Inactive	reliable	-55.4173	-1.40067	-28.409	Inactive	Inactive	CN(CCCNC(=O)CC(C(=O)O)SCCC(C(C(C(C(C(C(C(C(C(F)(F)F)(F)F)(F)F)(F)F)(F)F)(F)F)(F)F)(F)F)(F)F)(F)F)C	2	7
DTXSID60892968	OS(=O)(=O)C(F)(F)C(F)(F)C(F)(F)C(F)(F)C(F)(F)C(F)(F)Cl	6-Chloro-1,1,2,2,3,3,4,4,5,5,6,6-dodecafluoro-1-hexanesulfonic acid	729554-00-1	OTHER_PFAS	-6.321	-37.555	0.0556654	0.944335	inact.	reliable	0.139776	0.860224	inact.	reliable	Other aliphatics	PASF-based substances	Inactive	reliable	-54.2373	-47.3411	-50.7892	Inactive	Inactive	FC(C(C(C(C(C(S(=O)(=O)O)(F)F)(F)F)(F)F)(F)F)(F)F)(Cl)F	3	8
DTXSID60892584	CC(C)(CS(=O)(=O)O)NC(=O)CCSCCC(F)(F)C(F)(F)C(F)(F)C(F)(F)C(F)(F)C(F)(F)C(F)(F)C(F)(F)C(F)(F)C(F)(F)F	10:2 Fluorotelomer thioether amido sulfonic acid	690947-60-5	OTHER_PFAS	-7.682	-74.7078	0.0556654	0.944335	inact.	reliable	0.139776	0.860224	inact.	reliable	Other aliphatics	Others	Inactive	reliable	-44.3839	4.75393	-19.815	Inactive	Inactive	O=C(NC(CS(=O)(=O)O)(C)C)CCSCCC(C(C(C(C(C(C(C(C(C(F)(F)F)(F)F)(F)F)(F)F)(F)F)(F)F)(F)F)(F)F)(F)F)(F)F	3	9
DTXSID60892367	OC(=O)C(F)(F)C(F)(F)OC(F)(F)C(F)(F)F	Perfluoro-3-ethoxypropanoic acid	377-76-4	OTHER_PFAS	-5.621	-24.9784	0.0556654	0.944335	inact.	reliable	0.139776	0.860224	inact.	reliable	PFAAs	PFECAs	Inactive	reliable	-59.3051	-64.9757	-62.1404	Inactive	Inactive	OC(=O)C(C(OC(C(F)(F)F)(F)F)(F)F)(F)F	0	2
DTXSID60892327	[H]C([H])(CC(O)=O)C([H])([H])C(F)(F)C(F)(F)C(F)(F)C(F)(F)C(F)(F)C(F)(F)F	4-(Perfluorohexyl)butyric acid	26564-97-6	OTHER_PFAS	-8.277	-39.736	0.0556654	0.944335	inact.	reliable	0.139776	0.860224	inact.	reliable	Other aliphatics	FTCA	Inactive	reliable	-40.0762	-44.2829	-42.1796	Inactive	Inactive	OC(=O)CCCC(C(C(C(C(C(F)(F)F)(F)F)(F)F)(F)F)(F)F)(F)F	3	9
DTXSID60887450	[K+].[O-]C(=O)C1=C(Cl)C(Cl)=C(Cl)C(Cl)=C1C(=O)NC1=CC=CC(OS(=O)(=O)C(F)(F)C(F)(F)C(F)(F)C(F)(F)C(F)(F)F)=C1	2,3,4,5-Tetrachloro-6-[3-[(perfluoropentyl)sulfonyloxy]phenylaminocarbonyl]benzoate potassium salt	68541-02-6	OTHER_PFAS	-8.754	-74.1342	0.0556654	0.944335	inact.	reliable	0.139776	0.860224	inact.	reliable	Side-chain aromatics	PASF-based substances	Inactive	reliable	-36.6228	3.94964	-16.3366	Inactive	Inactive	O=C(c1c(Cl)c(Cl)c(c(c1C(=O)O)Cl)Cl)Nc1cccc(c1)OS(=O)(=O)C(C(C(C(C(F)(F)F)(F)F)(F)F)(F)F)(F)F	0	1
DTXSID60881377	CCCCCCCCCCCCCCCCCCC(F)(F)C(F)(F)C(F)(F)C(F)(F)C(F)(F)C(F)(F)C(F)(F)C(F)(F)F	1-(Perfluorooctyl)octadecane	133310-73-3	OTHER_PFAS	-10.634	-89.744	0.0556654	0.944335	inact.	reliable	0.139776	0.860224	inact.	reliable	Fluorotelomer PFAA precursors	SFAs	Inactive	reliable	-23.012	25.8374	1.4127	Inactive	Inactive	CCCCCCCCCCCCCCCCCCC(C(C(C(C(C(C(C(F)(F)F)(F)F)(F)F)(F)F)(F)F)(F)F)(F)F)(F)F	2	2
DTXSID60881352	OC(=O)C(F)(F)C(F)(Cl)C(F)(F)C(F)(Cl)C(F)(F)C(F)(Cl)C(F)(F)C(F)(Cl)Cl	3,5,7,9,9-Pentachloro-2,2,3,4,4,5,6,6,7,8,8,9-dodecafluorononanoic acid	53281-25-7	OTHER_PFAS	-8.841	-48.6019	0.0556654	0.944335	inact.	reliable	0.139776	0.860224	inact.	reliable	Other aliphatics	PACF-based substances	Inactive	reliable	-35.993	-31.8513	-33.9221	Inactive	Inactive	OC(=O)C(C(C(C(C(C(C(C(Cl)(Cl)F)(F)F)(Cl)F)(F)F)(Cl)F)(F)F)(Cl)F)(F)F	0	2
DTXSID60881337	FC(F)(C1(F)C(F)(F)C(F)(F)C(F)(F)C(F)(F)C1(F)F)C1(F)C(F)(F)C(F)(F)C(F)(F)C2(F)C(F)(F)C(F)(F)C(F)(F)C(F)(F)C12F	Perfluoro(4a-(cyclohexylmethyl)decahydronaphthalene)	125061-94-1	COMMERICIAL_IMPORTANT			0.0556654	0.944335	inact.	reliable	0.139776	0.860224	inact.	reliable	Non-PFAA perfluoroalkyls, cyclic	PFAs, cyclic	Inactive	reliable				Inactive	Inactive	FC1(C(F)(F)C(F)(F)C(C(C1(F)F)(F)F)(F)F)C(C1(F)C(F)(F)C(F)(F)C(C2(C1(F)C(F)(F)C(F)(F)C(C2(F)F)(F)F)F)(F)F)(F)F	8	0
DTXSID60892524	[H]N(CCCN(C)C)S(=O)(=O)CCC(F)(F)C(F)(F)C(F)(F)C(F)(F)C(F)(F)C(F)(F)C(F)(F)C(F)(F)F	8:2 Fluorotelomer sulfonamido N,N-dimethyl amine	34455-23-7	OTHER_PFAS	-5.971	-55.7726	0.0556654	0.944335	inact.	reliable	0.139776	0.860224	inact.	reliable	Other aliphatics	Others	Inactive	reliable	-56.7712	-21.7967	-39.2839	Inactive	Inactive	CN(CCCNS(=O)(=O)CCC(C(C(C(C(C(C(C(F)(F)F)(F)F)(F)F)(F)F)(F)F)(F)F)(F)F)(F)F)C	3	9
DTXSID60895459	CCCCCCCCCCCCCCCCCCCC(F)(F)C(F)(F)C(F)(F)C(F)(F)C(F)(F)C(F)(F)C(F)(F)C(F)(F)C(F)(F)C(F)(F)C(F)(F)C(F)(F)F	1,1,1,2,2,3,3,4,4,5,5,6,6,7,7,8,8,9,9,10,10,11,11,12,12-Pentacosafluorohentriacontane	264229-79-0	OTHER_PFAS			0.0556654	0.944335	inact.	reliable	0.139776	0.860224	inact.	reliable	Fluorotelomer PFAA precursors	SFAs	Inactive	reliable				Inactive	Inactive	CCCCCCCCCCCCCCCCCCCC(C(C(C(C(C(C(C(C(C(C(C(F)(F)F)(F)F)(F)F)(F)F)(F)F)(F)F)(F)F)(F)F)(F)F)(F)F)(F)F)(F)F	2	2
DTXSID60895474	FC(F)(F)C(F)(F)C(F)(F)C(F)(F)C(F)(F)C(F)(F)C(F)(F)C(F)(F)CCCCC(F)(F)C(F)(F)C(F)(F)C(F)(F)C(F)(F)C(F)(F)C(F)(F)C(F)(F)F	1,4-Bis(perfluorooctyl)butane	133299-41-9	OTHER_PFAS	-8.964	-62.1596	0.0556654	0.944335	inact.	reliable	0.139776	0.860224	inact.	reliable	Other aliphatics	FT	Inactive	reliable	-35.1025	-12.8409	-23.9717	Inactive	Inactive	FC(C(C(C(C(C(C(C(F)(F)F)(F)F)(F)F)(F)F)(F)F)(F)F)(F)F)(CCCCC(C(C(C(C(C(C(C(F)(F)F)(F)F)(F)F)(F)F)(F)F)(F)F)(F)F)(F)F)F	2	2
DTXSID60895479	NCC(O)C(F)(F)C(F)(F)C(F)(F)C(F)(F)F	1-Amino-3,3,4,4,5,5,6,6,6-nonafluorohexan-2-ol	135462-71-4	OTHER_PFAS	-6.614	-20.4171	0.0556654	0.944335	inact.	reliable	0.139776	0.860224	inact.	reliable	Other aliphatics	Others	Inactive	reliable	-52.116	-71.3715	-61.7438	Inactive	Inactive	NCC(C(C(C(C(F)(F)F)(F)F)(F)F)(F)F)O	3	4
DTXSID60896087	CCOC(=O)C1=CC=C(SC(F)(F)C(F)(F)C(F)(F)C(F)(F)F)C=C1	Ethyl 4-[(nonafluorobutyl)sulfanyl]benzoate	1262679-06-0	OTHER_PFAS	-9.227	-47.0817	0.0556654	0.944335	inact.	reliable	0.139776	0.860224	inact.	reliable	Side-chain aromatics	Others	Inactive	reliable	-33.1984	-33.9829	-33.5906	Inactive	Inactive	CCOC(=O)c1ccc(cc1)SC(C(C(C(F)(F)F)(F)F)(F)F)(F)F	7	4
DTXSID60896103	CC1=CC=C(C=C1)S(=O)(=O)OCC(F)(F)C(F)(F)C(F)(F)C(F)(F)C(F)(F)C(F)(F)F	2,2,3,3,4,4,5,5,6,6,7,7,7-Tridecafluoroheptyl 4-methylbenzene-1-sulfonate	883500-11-6	OTHER_PFAS	-9.221	-51.441	0.0556654	0.944335	inact.	reliable	0.139776	0.860224	inact.	reliable	Side-chain aromatics	Others	Inactive	reliable	-33.2418	-27.8704	-30.5561	Inactive	Inactive	FC(C(C(C(C(C(F)(F)F)(F)F)(F)F)(F)F)(F)F)(COS(=O)(=O)c1ccc(cc1)C)F	3	5
DTXSID60896108	CN(C)CCCCNC(=O)C(F)(F)C(F)(F)C(F)(F)C(F)(F)C(F)(F)C(F)(F)C(F)(F)F	N-[4-(Dimethylamino)butyl]-2,2,3,3,4,4,5,5,6,6,7,7,8,8,8-pentadecafluorooctanamide	118454-01-6	OTHER_PFAS	-7.028	-50.3788	0.0556654	0.944335	inact.	reliable	0.139776	0.860224	inact.	reliable	Other aliphatics	Polyfluorinated amidesÂ	Inactive	reliable	-49.1187	-29.3598	-39.2392	Inactive	Inactive	CN(CCCCNC(=O)C(C(C(C(C(C(C(F)(F)F)(F)F)(F)F)(F)F)(F)F)(F)F)(F)F)C	6	9
DTXSID60896123	FC(F)(F)C(F)(F)C(F)(F)C(F)(F)C1=CC(=O)C2=CC=CC=C2O1	2-(Nonafluorobutyl)-4H-1-benzopyran-4-one	304877-96-1	OTHER_PFAS	-8.856	-39.5342	0.0556654	0.944335	inact.	reliable	0.716916	0.283084	act.	reliable	Side-chain aromatics	Others	Inactive	reliable	-35.8844	-44.5659	-40.2251	Inactive	Inactive	O=c1cc(oc2c1cccc2)C(C(C(C(F)(F)F)(F)F)(F)F)(F)F	6	4
DTXSID60896128	COCCN(CCOC)S(=O)(=O)C(F)(F)C(F)(F)C(F)(F)C(F)(F)F	1,1,2,2,3,3,4,4,4-Nonafluoro-N,N-bis(2-methoxyethyl)butane-1-sulfonamide	1427176-19-9	OTHER_PFAS	-6.502	-50.1921	0.0556654	0.944335	inact.	reliable	0.139776	0.860224	inact.	reliable	Other aliphatics	PASF-based substances	Inactive	reliable	-52.9268	-29.6215	-41.2742	Inactive	Inactive	COCCN(S(=O)(=O)C(C(C(C(F)(F)F)(F)F)(F)F)(F)F)CCOC	0	7
DTXSID60896168	FC(F)(F)C(F)(F)C(F)(F)C(F)(F)C(F)(F)C(F)(F)c1cccc(Oc2cccc(Oc3cccc(c3)C(F)(F)C(F)(F)C(F)(F)C(F)(F)C(F)(F)C(F)(F)F)c2)c1	1,1'-[1,3-Phenylenebis(oxy)]bis[3-(tridecafluorohexyl)benzene]	151707-04-9	OTHER_PFAS	-11.847	-82.5216	0.0556654	0.944335	inact.	reliable	0.139776	0.860224	inact.	reliable	Side-chain aromatics	Others	Inactive	reliable	-14.2301	15.7103	0.740081	Inactive	Inactive	FC(C(C(C(C(F)(F)F)(F)F)(F)F)(F)F)(C(c1cccc(c1)Oc1cccc(c1)Oc1cccc(c1)C(C(C(C(C(C(F)(F)F)(F)F)(F)F)(F)F)(F)F)(F)F)(F)F)F	1	6
DTXSID60896204	FC(F)(F)C(F)(F)C(F)(F)C(F)(F)C(F)(F)C(F)(F)C(F)(F)C(F)(F)S(=O)(=O)N1CCOCC1	4-(1,1,2,2,3,3,4,4,5,5,6,6,7,7,8,8,8-Heptadecafluorooctane-1-sulfonyl)morpholine	312-19-6	OTHER_PFAS	-8.33	-51.3056	0.0556654	0.944335	inact.	reliable	0.139776	0.860224	inact.	reliable	Other aliphatics, cyclic	PASF-based substances, cyclic	Inactive	reliable	-39.6925	-28.0602	-33.8764	Inactive	Inactive	O=S(=O)(C(C(C(C(C(C(C(C(F)(F)F)(F)F)(F)F)(F)F)(F)F)(F)F)(F)F)(F)F)N1CCOCC1	3	8
DTXSID60896209	FC(F)(F)C(F)(F)C(F)(F)C(F)(F)C(F)(F)C(F)(F)C1=CC=CC=C1NC(=O)NC1=CC=CC=C1	N-Phenyl-N'-[2-(tridecafluorohexyl)phenyl]urea	288161-40-0	OTHER_PFAS	-10.02	-53.8285	0.0556654	0.944335	inact.	reliable	0.139776	0.860224	inact.	reliable	Side-chain aromatics	Others	Inactive	reliable	-27.4572	-24.5226	-25.9899	Inactive	Inactive	O=C(Nc1ccccc1C(C(C(C(C(C(F)(F)F)(F)F)(F)F)(F)F)(F)F)(F)F)Nc1ccccc1	0	5
DTXSID60896229	FC(F)(F)C(F)(F)C(F)(F)C(F)(F)S(=O)(=O)N1N=NC2=CC=CC=C12	1-(1,1,2,2,3,3,4,4,4-Nonafluorobutane-1-sulfonyl)-1H-benzotriazole	681443-29-8	OTHER_PFAS	-7.447	-43.1044	0.0556654	0.944335	inact.	reliable	0.139776	0.860224	inact.	reliable	Side-chain aromatics	PASF-based substances	Inactive	reliable	-46.0852	-39.5598	-42.8225	Inactive	Inactive	FC(C(C(C(S(=O)(=O)n1nnc2c1cccc2)(F)F)(F)F)(F)F)(F)F	9	0
DTXSID60896249	C\C(NNC(=O)C1=CC=C(C=C1)[N+]([O-])=O)=C/C(=O)C(F)(F)C(F)(F)C(F)(F)F	N'-[(2E)-5,5,6,6,7,7,7-Heptafluoro-4-oxohept-2-en-2-yl]-4-nitrobenzohydrazide	203201-05-2	OTHER_PFAS	-7.422	-52.5108	0.0556654	0.944335	inact.	reliable	0.289027	0.710973	inact.	reliable	Side-chain aromatics	Others	Inactive	reliable	-46.2662	-26.3703	-36.3183	Inactive	Inactive	CC(=CC(=O)C(C(C(F)(F)F)(F)F)(F)F)NNC(=O)c1ccc(cc1)[N+](=O)[O-]	5	4
DTXSID60896264	FC1=C(F)C(F)=C(C2=NC(=NO2)C(F)(F)C(F)(F)C(F)(F)C(F)(F)C(F)(F)C(F)(F)C(F)(F)F)C(F)=C1F	3-(Pentadecafluoroheptyl)-5-(pentafluorophenyl)-1,2,4-oxadiazole	919489-99-9	OTHER_PFAS	-9.387	-48.5594	0.0556654	0.944335	inact.	reliable	0.139776	0.860224	inact.	reliable	Side-chain aromatics	Others	Inactive	reliable	-32.04	-31.9109	-31.9755	Inactive	Inactive	Fc1c(c2onc(n2)C(C(C(C(C(C(C(F)(F)F)(F)F)(F)F)(F)F)(F)F)(F)F)(F)F)c(F)c(c(c1F)F)F	6	4
DTXSID60896300	FC(F)(F)C(F)(CC=O)C(F)(F)F	3,4,4,4-Tetrafluoro-3-(trifluoromethyl)butanal	131118-41-7	OTHER_PFAS	-6.736	-17.0633	0.0556654	0.944335	inact.	reliable	0.139776	0.860224	inact.	reliable	Fluorotelomer PFAA precursors	n:2 Fluorotelomer aldehydes	Inactive	reliable	-51.2327	-76.0741	-63.6534	Inactive	Inactive	O=CCC(C(F)(F)F)(C(F)(F)F)F	3	4
DTXSID60896325	FC(F)(F)C(F)(C1=CC=C(C=O)C=C1)C(F)(F)F	4-(1,1,1,2,3,3,3-Heptafluoropropan-2-yl)benzaldehyde	875306-42-6	OTHER_PFAS	-8.376	-28.9124	0.0556654	0.944335	inact.	reliable	0.139776	0.860224	inact.	reliable	Side-chain aromatics	Others	Inactive	reliable	-39.3595	-59.4596	-49.4095	Inactive	Inactive	O=Cc1ccc(cc1)C(C(F)(F)F)(C(F)(F)F)F	0	9
DTXSID60896340	OC(=O)C1=CC(=CC=C1)C(F)(C(F)(F)F)C(F)(F)F	3-(1,1,1,2,3,3,3-Heptafluoropropan-2-yl)benzoic acid	2396-20-5	OTHER_PFAS	-8.066	-30.542	0.0556654	0.944335	inact.	reliable	0.139776	0.860224	inact.	reliable	Side-chain aromatics	Others	Inactive	reliable	-41.6038	-57.1746	-49.3892	Inactive	Inactive	OC(=O)c1cccc(c1)C(C(F)(F)F)(C(F)(F)F)F	0	9
DTXSID60896345	CCOC(=O)C(=O)C(F)(C(F)(F)F)C(F)(F)F	Ethyl 3,4,4,4-tetrafluoro-2-oxo-3-(trifluoromethyl)butanoate	74405-85-9	OTHER_PFAS	-6.498	-25.526	0.0556654	0.944335	inact.	reliable	0.139776	0.860224	inact.	reliable	Other aliphatics	Ether based substances	Inactive	reliable	-52.9558	-64.2079	-58.5819	Inactive	Inactive	CCOC(=O)C(=O)C(C(F)(F)F)(C(F)(F)F)F	7	4
DTXSID60896360	FC(F)(F)C(F)(C1=CC=CN=C1Cl)C(F)(F)F	2-Chloro-3-(1,1,1,2,3,3,3-heptafluoropropan-2-yl)pyridine	1816284-43-1	OTHER_PFAS	-8.182	-27.7954	0.0556654	0.944335	inact.	reliable	0.139776	0.860224	inact.	reliable	Side-chain aromatics	Others	Inactive	reliable	-40.764	-61.0258	-50.8949	Inactive	Inactive	FC(C(F)(F)F)(C(F)(F)F)c1cccnc1Cl	0	9
DTXSID60896365	COC1=CC(=CC=C1N)C(F)(C(F)(F)F)C(F)(F)F	4-(1,1,1,2,3,3,3-Heptafluoropropan-2-yl)-2-methoxyaniline	273735-38-9	OTHER_PFAS	-8.458	-30.7489	0.0556654	0.944335	inact.	reliable	0.139776	0.860224	inact.	reliable	Side-chain aromatics	Others	Inactive	reliable	-38.7658	-56.8844	-47.8251	Inactive	Inactive	COc1cc(ccc1N)C(C(F)(F)F)(C(F)(F)F)F	0	9
DTXSID60896628	[Na+].[O-]S(=O)(=O)CCCCC(F)(F)C(F)(F)C(F)(F)C(F)(F)F	Sodium 5,5,6,6,7,7,8,8,8-nonafluorooctane-1-sulfonate	65345-91-7	OTHER_PFAS	-6.697	-41.9621	0.0556654	0.944335	inact.	reliable	0.139776	0.860224	inact.	reliable	Other aliphatics	Others	Inactive	reliable	-51.5151	-41.1615	-46.3383	Inactive	Inactive	FC(C(C(C(F)(F)F)(F)F)(F)F)(CCCCS(=O)(=O)O)F	2	2
DTXSID60896623	OC(=O)C(F)(F)C(F)(F)C(F)(F)C(F)(F)C(F)(F)C(F)(F)C(F)(F)C(F)(F)C(F)(F)C(F)(F)C(F)(F)C(F)(F)C(F)(F)C(F)(F)C(F)(F)C(F)(F)F	Perfluoroheptadecanoic acid	57475-95-3	OTHER_PFAS	-9.223	-56.5695	0.0556654	0.944335	inact.	reliable	0.139776	0.860224	inact.	reliable	PFAAs	PFCAs	Inactive	reliable	-33.2274	-20.6793	-26.9533	Inactive	Inactive	OC(=O)C(C(C(C(C(C(C(C(C(C(C(C(C(C(C(C(F)(F)F)(F)F)(F)F)(F)F)(F)F)(F)F)(F)F)(F)F)(F)F)(F)F)(F)F)(F)F)(F)F)(F)F)(F)F)(F)F	3	8
DTXSID60896603	OC(=O)C(F)(C(F)(F)F)C(F)(C(F)(F)F)C(F)(F)C(F)(F)C(F)(F)F	2,3,4,4,5,5,6,6,6-Nonafluoro-2,3-bis(trifluoromethyl)hexanoic acid	1812247-18-9	OTHER_PFAS	-6.331	-33.0752	0.0556654	0.944335	inact.	reliable	0.139776	0.860224	inact.	reliable	PFAAs	PFCAs	Inactive	reliable	-54.1649	-53.6225	-53.8937	Inactive	Inactive	OC(=O)C(C(C(C(C(F)(F)F)(F)F)(F)F)(C(F)(F)F)F)(C(F)(F)F)F	3	4
DTXSID60896587	OC(=O)C(F)(C(F)(F)C(F)(F)C(F)(F)F)C(F)(F)C(F)(F)C(F)(F)F	2,3,3,4,4,5,5,5-Octafluoro-2-(heptafluoropropyl)pentanoic acid	1882109-77-4	OTHER_PFAS	-5.606	-32.3425	0.0556654	0.944335	inact.	reliable	0.139776	0.860224	inact.	reliable	PFAAs	PFCAs	Inactive	reliable	-59.4137	-54.6499	-57.0318	Inactive	Inactive	OC(=O)C(C(C(C(F)(F)F)(F)F)(F)F)(C(C(C(F)(F)F)(F)F)(F)F)F	3	4
DTXSID60896582	OC(=O)C(F)(C(F)(F)F)C(F)(C(F)(F)F)C(F)(C(F)(F)F)C(F)(F)F	2,3,4,5,5,5-Hexafluoro-2,3,4-tris(trifluoromethyl)pentanoic acid	1882109-72-9	OTHER_PFAS	-6.365	-32.673	0.0556654	0.944335	inact.	reliable	0.139776	0.860224	inact.	reliable	PFAAs	PFCAs	Inactive	reliable	-53.9187	-54.1865	-54.0526	Inactive	Inactive	OC(=O)C(C(C(C(F)(F)F)(C(F)(F)F)F)(C(F)(F)F)F)(C(F)(F)F)F	0	2
DTXSID60896567	OC(=O)C(F)(F)C(C(F)(F)F)(C(F)(F)F)C(F)(F)C(F)(F)C(F)(F)F	2,2,4,4,5,5,6,6,6-Nonafluoro-3,3-bis(trifluoromethyl)hexanoic acid	1812247-20-3	OTHER_PFAS	-8.054	-32.66	0.0556654	0.944335	inact.	reliable	0.139776	0.860224	inact.	reliable	PFAAs	PFCAs	Inactive	reliable	-41.6907	-54.2047	-47.9477	Inactive	Inactive	OC(=O)C(C(C(C(C(F)(F)F)(F)F)(F)F)(C(F)(F)F)C(F)(F)F)(F)F	3	8
DTXSID60896082	FC(F)(F)C(F)(F)C(F)(F)C(=S)N1CCOCC1	2,2,3,3,4,4,4-Heptafluoro-1-(morpholin-4-yl)butane-1-thione	1206684-15-2	OTHER_PFAS	-7.476	-34.0444	0.0556654	0.944335	inact.	reliable	0.139776	0.860224	inact.	reliable	Other aliphatics, cyclic	Others, cyclic	Inactive	reliable	-45.8753	-52.2636	-49.0694	Inactive	Inactive	S=C(C(C(C(F)(F)F)(F)F)(F)F)N1CCOCC1	3	4
DTXSID60896547	CCCCNC(=O)C(F)(OC(F)(F)C(F)(OC(F)(F)C(F)(F)C(F)(F)F)C(F)(F)F)C(F)(F)F	N-Butyl-2,3,3,3-tetrafluoro-2-[1,1,2,3,3,3-hexafluoro-2-(heptafluoropropoxy)propoxy]propanamide	178167-72-1	OTHER_PFAS	-8.082	-47.5743	0.0556654	0.944335	inact.	reliable	0.139776	0.860224	inact.	reliable	Other aliphatics	Ether and Amide based substances	Inactive	reliable	-41.488	-33.2922	-37.3901	Inactive	Inactive	CCCCNC(=O)C(C(F)(F)F)(OC(C(C(F)(F)F)(OC(C(C(F)(F)F)(F)F)(F)F)F)(F)F)F	4	3
DTXSID60895934	CC1=C2C=CC=CC2=C(N=C1)C(F)(F)C(F)(F)C(F)(F)F	1-(Heptafluoropropyl)-4-methylisoquinoline	70414-16-3	OTHER_PFAS	-8.832	-37.118	0.0556654	0.944335	inact.	Unreliable	0.139776	0.860224	inact.	reliable	Side-chain aromatics	Others	Inactive	reliable	-36.0581	-47.9538	-42.006	Inactive	Inactive	Cc1cnc(c2c1cccc2)C(C(C(F)(F)F)(F)F)(F)F	6	4
DTXSID60896502	CC(C)OC(=O)C(F)(OC(F)(F)C(F)(F)C(F)(F)F)C(F)(F)F	Propan-2-yl 2,3,3,3-tetrafluoro-2-(heptafluoropropoxy)propanoate	147224-17-7	OTHER_PFAS	-7.088	-35.0563	0.0556654	0.944335	inact.	reliable	0.139776	0.860224	inact.	reliable	Other aliphatics	Ether and PACF-based substances	Inactive	reliable	-48.6843	-50.8447	-49.7645	Inactive	Inactive	CC(OC(=O)C(C(F)(F)F)(OC(C(C(F)(F)F)(F)F)(F)F)F)C	4	3
DTXSID60896486	OC(=O)C(F)(OC(F)(F)C(F)(F)F)C(F)(F)F	2,3,3,3-Tetrafluoro-2-(pentafluoroethoxy)propanoic acid	267239-61-2	OTHER_PFAS	-6.625	-28.4813	0.0556654	0.944335	inact.	reliable	0.139776	0.860224	inact.	reliable	PFAAs	PFECAs	Inactive	reliable	-52.0364	-60.064	-56.0502	Inactive	Inactive	OC(=O)C(C(F)(F)F)(OC(C(F)(F)F)(F)F)F	0	2
DTXSID60896466	CN(C(=O)C1=CC=C(Cl)C=C1F)C1=CC=CC(C(=O)NC2=C(C)C=C(C=C2C)C(F)(C(F)(F)F)C(F)(F)F)=C1F	4-Chloro-2-fluoro-N-(2-fluoro-3-{[4-(1,1,1,2,3,3,3-heptafluoropropan-2-yl)-2,6-dimethylphenyl]carbamoyl}phenyl)-N-methylbenzamide	862134-30-3	OTHER_PFAS	-9.283	-66.9708	0.0556654	0.944335	inact.	reliable	0.387791	0.612209	inact.	reliable	Side-chain aromatics	Others	Inactive	reliable	-32.793	-6.09475	-19.4439	Inactive	Inactive	Clc1ccc(c(c1)F)C(=O)N(c1cccc(c1F)C(=O)Nc1c(C)cc(cc1C)C(C(F)(F)F)(C(F)(F)F)F)C	1	5
DTXSID60896406	CCCCSC1=C(C)C(=CC=C1C(F)(C(F)(F)F)C(F)(F)F)C(O)=O	3-(Butylsulfanyl)-4-(1,1,1,2,3,3,3-heptafluoropropan-2-yl)-2-methylbenzoic acid	1355554-07-2	OTHER_PFAS	-9.104	-49.0228	0.0556654	0.944335	inact.	reliable	0.139776	0.860224	inact.	reliable	Side-chain aromatics	Others	Inactive	reliable	-34.0889	-31.2611	-32.675	Inactive	Inactive	CCCCSc1c(C)c(ccc1C(C(F)(F)F)(C(F)(F)F)F)C(=O)O	2	3
DTXSID60896380	OCCNCCCS(=O)(=O)CCC(F)(C(F)(F)F)C(F)(F)F	2-({3-[3,4,4,4-Tetrafluoro-3-(trifluoromethyl)butane-1-sulfonyl]propyl}amino)ethan-1-ol	1353009-40-1	OTHER_PFAS	-7.279	-32.1042	0.0556654	0.944335	inact.	reliable	0.367542	0.632458	inact.	reliable	Other aliphatics	Others	Inactive	reliable	-47.3015	-54.9841	-51.1428	Inactive	Inactive	OCCNCCCS(=O)(=O)CCC(C(F)(F)F)(C(F)(F)F)F	3	4
DTXSID60896542	FC(F)(F)C(F)(F)C(F)(F)OC(F)(C(F)(F)F)C(F)(F)OC(F)(C(=O)OC1=CC=CC=C1)C(F)(F)F	Phenyl 2,3,3,3-tetrafluoro-2-[1,1,2,3,3,3-hexafluoro-2-(heptafluoropropoxy)propoxy]propanoate	312943-34-3	OTHER_PFAS	-7.897	-49.295	0.0556654	0.944335	inact.	reliable	0.139776	0.860224	inact.	reliable	Side-chain aromatics	Others	Inactive	reliable	-42.8273	-30.8794	-36.8534	Inactive	Inactive	O=C(C(C(F)(F)F)(OC(C(C(F)(F)F)(OC(C(C(F)(F)F)(F)F)(F)F)F)(F)F)F)Oc1ccccc1	4	3
DTXSID60896067	FC(F)(F)C(F)(F)C(F)(F)C(=O)NC1=CC=C(Cl)C=C1	N-(4-Chlorophenyl)-2,2,3,3,4,4,4-heptafluorobutanamide	79497-98-6	OTHER_PFAS	-7.815	-32.9034	0.0556654	0.944335	inact.	reliable	0.139776	0.860224	inact.	reliable	Side-chain aromatics	Others	Inactive	reliable	-43.421	-53.8634	-48.6422	Inactive	Inactive	O=C(C(C(C(F)(F)F)(F)F)(F)F)Nc1ccc(cc1)Cl	7	8
DTXSID60896047	CCOC(=O)C(=[N+]=[N-])C(=O)C(F)(F)C(F)(F)C(F)(F)F	Ethyl 2-diazo-4,4,5,5,6,6,6-heptafluoro-3-oxohexanoate	15959-98-5	OTHER_PFAS	-6.076	-31.1384	0.0556654	0.944335	inact.	reliable	0.139776	0.860224	inact.	reliable	Other aliphatics	Ether based substances	Inactive	reliable	-56.011	-56.3383	-56.1746	Inactive	Inactive	CCOC(=O)C(=[N+]=[N-])C(=O)C(C(C(F)(F)F)(F)F)(F)F	7	4
DTXSID60896042	OC(=O)C1=CC=C(OCC(F)(F)C(F)(F)C(F)(F)C(F)(F)C(F)(F)C(F)(F)C(F)(F)F)C=C1	4-[(2,2,3,3,4,4,5,5,6,6,7,7,8,8,8-Pentadecafluorooctyl)oxy]benzoic acid	129560-87-8	OTHER_PFAS	-10.369	-51.7726	0.0556654	0.944335	inact.	reliable	0.139776	0.860224	inact.	reliable	Side-chain aromatics	Others	Inactive	reliable	-24.9306	-27.4054	-26.168	Inactive	Inactive	OC(=O)c1ccc(cc1)OCC(C(C(C(C(C(C(F)(F)F)(F)F)(F)F)(F)F)(F)F)(F)F)(F)F	3	9
DTXSID60895671	FC(F)(F)C(F)(F)C(F)(F)C(F)(F)C(F)(F)OC(F)(F)C(F)(C(F)(F)F)C(F)(F)F	1,1,1,2,2,3,3,4,4,5,5-Undecafluoro-5-[1,1,2,3,3,3-hexafluoro-2-(trifluoromethyl)propoxy]pentane	169477-62-7	OTHER_PFAS	-6.764	-34.2257	0.0556654	0.944335	inact.	reliable	0.139776	0.860224	inact.	reliable	Other aliphatics	Ether based substances	Inactive	reliable	-51.03	-52.0093	-51.5197	Inactive	Inactive	FC(C(C(OC(C(C(C(C(F)(F)F)(F)F)(F)F)(F)F)(F)F)(F)F)(C(F)(F)F)F)(F)F	3	8
DTXSID60895656	COC1=CC(=CC=C1)C(F)(F)C(F)(F)C(F)(F)C(F)(F)F	1-Methoxy-3-(nonafluorobutyl)benzene	18739-65-6	OTHER_PFAS	-8.135	-33.5569	0.0556654	0.944335	inact.	reliable	0.139776	0.860224	inact.	reliable	Side-chain aromatics	Others	Inactive	reliable	-41.1043	-52.9471	-47.0257	Inactive	Inactive	COc1cccc(c1)C(C(C(C(F)(F)F)(F)F)(F)F)(F)F	1	6
DTXSID60895651	FC(F)(F)C(F)(F)C(F)(F)C(F)(F)C(F)(F)C(F)(F)CCC1=CC=C(Br)C=C1	1-Bromo-4-(3,3,4,4,5,5,6,6,7,7,8,8,8-tridecafluorooctyl)benzene	195324-87-9	OTHER_PFAS	-9.322	-48.9393	0.0556654	0.944335	inact.	reliable	0.139776	0.860224	inact.	reliable	Side-chain aromatics	Others	Inactive	reliable	-32.5106	-31.3782	-31.9444	Inactive	Inactive	FC(C(C(C(C(C(F)(F)F)(F)F)(F)F)(F)F)(F)F)(CCc1ccc(cc1)Br)F	9	9
DTXSID60895636	FC(F)(F)C(F)(F)C(F)(F)C(F)(F)C(F)(F)C(F)(F)C(F)(F)C(F)(F)C(F)(F)C(F)(F)C(F)(F)C(F)(F)CC(I)CCCCCCCCCCCCCCCCCCC(I)CC(F)(F)C(F)(F)C(F)(F)C(F)(F)C(F)(F)C(F)(F)C(F)(F)C(F)(F)C(F)(F)C(F)(F)C(F)(F)C(F)(F)F	1,1,1,2,2,3,3,4,4,5,5,6,6,7,7,8,8,9,9,10,10,11,11,12,12,35,35,36,36,37,37,38,38,39,39,40,40,41,41,42,42,43,43,44,44,45,45,46,46,46-Pentacontafluoro-14,33-diiodohexatetracontane	114221-76-0	OTHER_PFAS			0.0556654	0.944335	inact.	reliable	0.139776	0.860224	inact.	reliable	Other aliphatics	FTI	Inactive	reliable				Inactive	Inactive	IC(CC(C(C(C(C(C(C(C(C(C(C(C(F)(F)F)(F)F)(F)F)(F)F)(F)F)(F)F)(F)F)(F)F)(F)F)(F)F)(F)F)(F)F)CCCCCCCCCCCCCCCCCCC(CC(C(C(C(C(C(C(C(C(C(C(C(F)(F)F)(F)F)(F)F)(F)F)(F)F)(F)F)(F)F)(F)F)(F)F)(F)F)(F)F)(F)F)I	3	6
DTXSID60895631	CC(=O)OC(=C)CC(F)(F)C(F)(F)C(F)(F)F	4,4,5,5,6,6,6-Heptafluorohex-1-en-2-yl acetate	136909-80-3	OTHER_PFAS	-7.254	-28.9194	0.0556654	0.944335	inact.	reliable	0.139776	0.860224	inact.	reliable	Other aliphatics	Ether based substances	Inactive	reliable	-47.4825	-59.4497	-53.4661	Inactive	Inactive	C=C(CC(C(C(F)(F)F)(F)F)(F)F)OC(=O)C	7	4
DTXSID60895595	[O-][N+](=O)C1=CC=C(C=C1)C(F)(F)C(F)(F)C(F)(F)F	1-(Heptafluoropropyl)-4-nitrobenzene	1300746-85-3	OTHER_PFAS	-7.386	-32.6707	0.0556654	0.944335	inact.	reliable	0.139776	0.860224	inact.	reliable	Side-chain aromatics	Others	Inactive	reliable	-46.5269	-54.1897	-50.3583	Inactive	Inactive	FC(C(C(F)(F)F)(F)F)(c1ccc(cc1)[N+](=O)[O-])F	1	6
DTXSID60895676	OC(=O)C(CCC(F)(F)C(F)(F)C(F)(F)C(F)(F)C(F)(F)C(F)(F)F)C(O)=O	(3,3,4,4,5,5,6,6,7,7,8,8,8-Tridecafluorooctyl)propanedioic acid	26564-96-5	OTHER_PFAS	-7.676	-43.2024	0.0556654	0.944335	inact.	reliable	0.139776	0.860224	inact.	reliable	Other aliphatics	Others	Inactive	reliable	-44.4273	-39.4224	-41.9249	Inactive	Inactive	OC(=O)C(C(=O)O)CCC(C(C(C(C(C(F)(F)F)(F)F)(F)F)(F)F)(F)F)(F)F	3	9
DTXSID60895590	FC(F)(F)C(F)(F)C(F)(F)C(F)(F)C(F)(F)C(F)(F)C(F)(F)C(F)(F)C(F)(F)C(F)(F)CC(I)CCC(I)CC(F)(F)C(F)(F)C(F)(F)C(F)(F)C(F)(F)C(F)(F)C(F)(F)C(F)(F)C(F)(F)C(F)(F)F	1,1,1,2,2,3,3,4,4,5,5,6,6,7,7,8,8,9,9,10,10,17,17,18,18,19,19,20,20,21,21,22,22,23,23,24,24,25,25,26,26,26-Dotetracontafluoro-12,15-diiodohexacosane	1980086-18-7	OTHER_PFAS			0.0556654	0.944335	inact.	reliable	0.139776	0.860224	inact.	reliable	Other aliphatics	FTI	Inactive	reliable				Inactive	Inactive	IC(CC(C(C(C(C(C(C(C(C(C(F)(F)F)(F)F)(F)F)(F)F)(F)F)(F)F)(F)F)(F)F)(F)F)(F)F)CCC(CC(C(C(C(C(C(C(C(C(C(F)(F)F)(F)F)(F)F)(F)F)(F)F)(F)F)(F)F)(F)F)(F)F)(F)F)I	3	6
DTXSID60895550	FC(F)(F)C(F)(F)C(F)(F)C(F)(F)C(F)(F)C(F)(F)C(F)(F)C(F)(F)CC(I)CCCCC(I)CC(F)(F)C(F)(F)C(F)(F)C(F)(F)C(F)(F)C(F)(F)C(F)(F)C(F)(F)F	1,1,1,2,2,3,3,4,4,5,5,6,6,7,7,8,8,17,17,18,18,19,19,20,20,21,21,22,22,23,23,24,24,24-Tetratriacontafluoro-10,15-diiodotetracosane	959462-52-3	OTHER_PFAS			0.0556654	0.944335	inact.	reliable	0.139776	0.860224	inact.	reliable	Other aliphatics	FTI	Inactive	reliable				Inactive	Inactive	IC(CC(C(C(C(C(C(C(C(F)(F)F)(F)F)(F)F)(F)F)(F)F)(F)F)(F)F)(F)F)CCCCC(CC(C(C(C(C(C(C(C(F)(F)F)(F)F)(F)F)(F)F)(F)F)(F)F)(F)F)(F)F)I	3	6
DTXSID60895535	N[C@@H](CC(F)(F)C(F)(F)C(F)(F)F)C(O)=O	4,4,5,5,6,6,6-Heptafluoro-L-norleucine	148043-94-1	OTHER_PFAS	-6.585	-22.8321	0.0556654	0.944335	inact.	reliable	0.139776	0.860224	inact.	reliable	Other aliphatics	Others	Inactive	reliable	-52.3259	-67.9852	-60.1556	Inactive	Inactive	NC(C(=O)O)CC(C(C(F)(F)F)(F)F)(F)F	7	4
DTXSID60895515	FC(F)=C(F)C(F)(F)C(F)(F)C(F)(F)C(F)(F)C(F)(F)C(F)(F)C(F)(F)C(F)(F)C(F)(F)C(F)(F)C(F)(F)F	1,1,2,3,3,4,4,5,5,6,6,7,7,8,8,9,9,10,10,11,11,12,12,13,13,13-Hexacosafluorotridec-1-ene	66325-97-1	OTHER_PFAS	-9.018	-38.493	0.0556654	0.944335	inact.	reliable	0.139776	0.860224	inact.	reliable	Non-PFAA perfluoroalkyls	PFAenes	Inactive	reliable	-34.7115	-46.0258	-40.3687	Inactive	Inactive	FC(=C(C(C(C(C(C(C(C(C(C(C(C(F)(F)F)(F)F)(F)F)(F)F)(F)F)(F)F)(F)F)(F)F)(F)F)(F)F)(F)F)F)F	3	8
DTXSID60895510	FC(F)=C(F)C(F)(F)C(F)(F)C(F)(F)C(F)(F)C(F)(F)C(F)(F)C(F)(F)C(F)(F)C(F)(F)C(F)(F)F	1,1,2,3,3,4,4,5,5,6,6,7,7,8,8,9,9,10,10,11,11,12,12,12-Tetracosafluorododec-1-ene	1828-40-6	OTHER_PFAS	-8.12	-37.1789	0.0556654	0.944335	inact.	reliable	0.139776	0.860224	inact.	reliable	Non-PFAA perfluoroalkyls	PFAenes	Inactive	reliable	-41.2129	-47.8684	-44.5406	Inactive	Inactive	FC(=C(C(C(C(C(C(C(C(C(C(C(F)(F)F)(F)F)(F)F)(F)F)(F)F)(F)F)(F)F)(F)F)(F)F)(F)F)F)F	3	8
DTXSID60895499	FC(F)(F)C(F)(F)C(F)(F)C(F)(F)C(F)(F)C(F)(F)C(F)(F)C(F)(F)C(F)(F)C(F)(F)C(F)(F)C(F)(F)C(F)(F)C(F)(F)C(F)(F)C(F)(F)C(F)(F)C(F)(F)C(F)(F)C(F)(F)C(F)(F)C(F)(F)F	Hexatetracontafluorodocosane	1127427-64-8	OTHER_PFAS			0.0556654	0.944335	inact.	reliable	0.139776	0.860224	inact.	reliable	Non-PFAA perfluoroalkyls	PFAs	Inactive	reliable				Inactive	Inactive	FC(C(C(C(C(C(C(C(C(C(C(F)(F)F)(F)F)(F)F)(F)F)(F)F)(F)F)(F)F)(F)F)(F)F)(F)F)(C(C(C(C(C(C(C(C(C(C(C(F)(F)F)(F)F)(F)F)(F)F)(F)F)(F)F)(F)F)(F)F)(F)F)(F)F)(F)F)F	3	8
DTXSID60895494	OCCSCCC(F)(F)C(F)(F)C(F)(F)C(F)(F)F	2-[(3,3,4,4,5,5,6,6,6-Nonafluorohexyl)sulfanyl]ethan-1-ol	104568-28-7	OTHER_PFAS	-7.486	-38.0522	0.0556654	0.944335	inact.	reliable	0.139776	0.860224	inact.	reliable	Other aliphatics	FT	Inactive	reliable	-45.8029	-46.6439	-46.2234	Inactive	Inactive	OCCSCCC(C(C(C(F)(F)F)(F)F)(F)F)(F)F	3	9
DTXSID60895570	OCCOCC(F)(F)C(F)(F)C(F)(F)C(F)(F)C(F)(F)C(F)(F)F	2-[(2,2,3,3,4,4,5,5,6,6,7,7,7-Tridecafluoroheptyl)oxy]ethan-1-ol	54336-60-6	OTHER_PFAS	-8.135	-32.9321	0.0556654	0.944335	inact.	reliable	0.139776	0.860224	inact.	reliable	Other aliphatics	Ether based substances	Inactive	reliable	-41.1043	-53.8232	-47.4637	Inactive	Inactive	OCCOCC(C(C(C(C(C(F)(F)F)(F)F)(F)F)(F)F)(F)F)(F)F	3	9
DTXSID60880486	[K+].CCCN(CC([O-])=O)S(=O)(=O)C(F)(F)C(F)(F)C(F)(F)C(F)(F)C(F)(F)C(F)(F)C(F)(F)C(F)(F)F	Potassium N-((heptadecafluorooctyl)sulphonyl)-N-propylglycinate	55910-10-6	COMMERICIAL_IMPORTANT	-7.885	-55.4671	0.0556654	0.944335	inact.	reliable	0.139776	0.860224	inact.	reliable	FASA based PFAA precursors	(N-Alkyl) FASAAs	Inactive	reliable	-42.9142	-22.225	-32.5696	Inactive	Inactive	CCCN(S(=O)(=O)C(C(C(C(C(C(C(C(F)(F)F)(F)F)(F)F)(F)F)(F)F)(F)F)(F)F)(F)F)CC(=O)O	0	7
DTXSID60895691	CC(=O)SCCC(F)(F)C(F)(F)C(F)(F)C(F)(F)C(F)(F)C(F)(F)F	S-(3,3,4,4,5,5,6,6,7,7,8,8,8-Tridecafluorooctyl) ethanethioate	213681-67-5	OTHER_PFAS	-8.213	-35.1208	0.0556654	0.944335	inact.	reliable	0.139776	0.860224	inact.	reliable	Other aliphatics	Others	Inactive	reliable	-40.5396	-50.7542	-45.6469	Inactive	Inactive	CC(=O)SCCC(C(C(C(C(C(F)(F)F)(F)F)(F)F)(F)F)(F)F)(F)F	3	9
DTXSID60895712	FC(F)(F)C(F)(F)C(F)(F)C(F)(F)C(F)(F)C(F)(F)CCCCOC(=O)C=C	5,5,6,6,7,7,8,8,9,9,10,10,10-Tridecafluorodecyl prop-2-enoate	451456-30-7	OTHER_PFAS	-8.815	-44.8297	0.0556654	0.944335	inact.	reliable	0.900582	0.0994182	act.	reliable	Other aliphatics	Ether based substances	Inactive	reliable	-36.1812	-37.1406	-36.6609	Inactive	Inactive	C=CC(=O)OCCCCC(C(C(C(C(C(F)(F)F)(F)F)(F)F)(F)F)(F)F)(F)F	1	3
DTXSID60896022	CCOC(F)(C1=CC=CC=C1N)C(F)(F)C(F)(F)C(F)(F)F	2-(1-Ethoxy-1,2,2,3,3,4,4,4-octafluorobutyl)aniline	217474-47-0	OTHER_PFAS	-8.188	-38.2643	0.0556654	0.944335	inact.	reliable	0.139776	0.860224	inact.	reliable	Side-chain aromatics	Others	Inactive	reliable	-40.7206	-46.3465	-43.5335	Inactive	Inactive	CCOC(C(C(C(F)(F)F)(F)F)(F)F)(c1ccccc1N)F	6	4
DTXSID60896007	CN(C)S(=O)(=O)C(F)(F)C(F)(F)C(F)(F)C(F)(F)C(F)(F)C(F)(F)F	1,1,2,2,3,3,4,4,5,5,6,6,6-Tridecafluoro-N,N-dimethylhexane-1-sulfonamide	1270179-82-2	OTHER_PFAS	-6.541	-37.2292	0.0556654	0.944335	inact.	reliable	0.139776	0.860224	inact.	reliable	Other aliphatics	PASF-based substances	Inactive	reliable	-52.6445	-47.7979	-50.2212	Inactive	Inactive	CN(S(=O)(=O)C(C(C(C(C(C(F)(F)F)(F)F)(F)F)(F)F)(F)F)(F)F)C	0	7
DTXSID60896002	FC(F)(F)C(F)(F)C(F)(F)C(F)(F)C(F)(F)C(F)(F)C(F)(F)COS(=O)(=O)C(F)(F)C(F)(F)C(F)(F)C(F)(F)F	2,2,3,3,4,4,5,5,6,6,7,7,8,8,8-Pentadecafluorooctyl nonafluorobutane-1-sulfonate	187039-77-6	OTHER_PFAS	-7.726	-46.2569	0.0556654	0.944335	inact.	reliable	0.139776	0.860224	inact.	reliable	Other aliphatics	PASF-based substances	Inactive	reliable	-44.0653	-35.1394	-39.6024	Inactive	Inactive	FC(C(C(C(C(C(C(F)(F)F)(F)F)(F)F)(F)F)(F)F)(F)F)(COS(=O)(=O)C(C(C(C(F)(F)F)(F)F)(F)F)(F)F)F	9	0
DTXSID60895994	OCCNC(=O)C(F)(F)C(F)(F)C(F)(F)C(F)(F)F	2,2,3,3,4,4,5,5,5-Nonafluoro-N-(2-hydroxyethyl)pentanamide	313535-73-8	OTHER_PFAS	-7.713	-30.6951	0.0556654	0.944335	inact.	reliable	0.139776	0.860224	inact.	reliable	Other aliphatics	Polyfluorinated amidesÂ	Inactive	reliable	-44.1595	-56.9599	-50.5597	Inactive	Inactive	OCCNC(=O)C(C(C(C(F)(F)F)(F)F)(F)F)(F)F	6	9
DTXSID60895979	[O-][N+](=O)C1=CC=C(C=C1)C(=O)C(F)(F)C(F)(F)C(F)(F)F	2,2,3,3,4,4,4-Heptafluoro-1-(4-nitrophenyl)butan-1-one	144459-62-1	OTHER_PFAS	-7.2	-37.5039	0.0556654	0.944335	inact.	reliable	0.139776	0.860224	inact.	reliable	Side-chain aromatics	Others	Inactive	reliable	-47.8735	-47.4127	-47.6431	Inactive	Inactive	O=C(C(C(C(F)(F)F)(F)F)(F)F)c1ccc(cc1)[N+](=O)[O-]	7	4
DTXSID60895959	CN(C)CCCNC(=O)C(F)(F)C(F)(F)C(F)(F)F	N-[3-(Dimethylamino)propyl]-2,2,3,3,4,4,4-heptafluorobutanamide	64790-29-0	OTHER_PFAS	-5.504	-31.5126	0.0556654	0.944335	inact.	reliable	0.139776	0.860224	inact.	reliable	Other aliphatics	FT	Inactive	reliable	-60.1522	-55.8136	-57.9829	Inactive	Inactive	CN(CCCNC(=O)C(C(C(F)(F)F)(F)F)(F)F)C	6	9
DTXSID60895696	CS(=O)(=O)OCC(F)(F)C(F)(F)C(F)(F)C(F)(F)C(F)(F)F	2,2,3,3,4,4,5,5,6,6,6-Undecafluorohexyl methanesulfonate	188534-35-2	OTHER_PFAS	-6.431	-31.8228	0.0556654	0.944335	inact.	reliable	0.139776	0.860224	inact.	reliable	Other aliphatics	Others	Inactive	reliable	-53.4409	-55.3786	-54.4098	Inactive	Inactive	CS(=O)(=O)OCC(C(C(C(C(F)(F)F)(F)F)(F)F)(F)F)(F)F	3	9
DTXSID60895954	FC(F)(F)C(F)(F)C(F)(F)C(F)(F)C(F)(F)C(F)(F)C(F)(F)C(F)(F)C(F)(F)C(F)(F)C1=NC=CN1	2-(Henicosafluorodecyl)-1H-imidazole	81769-51-9	OTHER_PFAS	-8.676	-42.8185	0.0556654	0.944335	inact.	reliable	0.139776	0.860224	inact.	reliable	Side-chain aromatics	Others	Inactive	reliable	-37.1875	-39.9607	-38.5741	Inactive	Inactive	FC(C(C(C(C(C(C(C(C(F)(F)F)(F)F)(F)F)(F)F)(F)F)(F)F)(F)F)(F)F)(C(c1ncc[nH]1)(F)F)F	6	4
DTXSID60895919	CC(C)(C)NC(=O)C(F)(F)C(F)(F)C(F)(F)F	N-tert-Butyl-2,2,3,3,4,4,4-heptafluorobutanamide	99089-22-2	OTHER_PFAS	-6.413	-29.2636	0.228611	0.771389	inact.	reliable	0.139776	0.860224	inact.	reliable	Other aliphatics	Amide based substances	Inactive	reliable	-53.5712	-58.9671	-56.2691	Inactive	Inactive	O=C(C(C(C(F)(F)F)(F)F)(F)F)NC(C)(C)C	7	8
DTXSID60895914	CC(=C)C(=O)OCCCC(F)(F)C(F)(F)C(F)(F)C(F)(F)C(F)(F)C(F)(F)C(F)(F)C(F)(F)F	4,4,5,5,6,6,7,7,8,8,9,9,10,10,11,11,11-Heptadecafluoroundecyl 2-methylprop-2-enoate	150625-20-0	OTHER_PFAS	-8.241	-55.7232	0.0556654	0.944335	inact.	reliable	0.139776	0.860224	inact.	reliable	Other aliphatics	Ether based substances	Inactive	reliable	-40.3368	-21.8659	-31.1014	Inactive	Inactive	O=C(C(=C)C)OCCCC(C(C(C(C(C(C(C(F)(F)F)(F)F)(F)F)(F)F)(F)F)(F)F)(F)F)(F)F	7	5
DTXSID60895752	CC(=C)C(=O)OCC(F)(F)C(F)(F)C(F)(F)C(F)(F)C(F)(F)F	2,2,3,3,4,4,5,5,6,6,6-Undecafluorohexyl 2-methylprop-2-enoate	13173-36-9	OTHER_PFAS	-7.092	-37.2841	0.0556654	0.944335	inact.	reliable	0.139776	0.860224	inact.	reliable	Other aliphatics	Ether based substances	Inactive	reliable	-48.6554	-47.7209	-48.1881	Inactive	Inactive	O=C(C(=C)C)OCC(C(C(C(C(F)(F)F)(F)F)(F)F)(F)F)(F)F	3	9
DTXSID60895737	CC(=C)C(=O)OCCOC(=O)C(F)(F)C(F)(F)C(F)(F)F	2-[(2-Methylprop-2-enoyl)oxy]ethyl heptafluorobutanoate	146615-73-8	OTHER_PFAS	-7.44	-38.3069	0.0556654	0.944335	inact.	reliable	0.139776	0.860224	inact.	reliable	Other aliphatics	PACF-based substances	Inactive	reliable	-46.1359	-46.2868	-46.2113	Inactive	Inactive	O=C(C(C(C(F)(F)F)(F)F)(F)F)OCCOC(=O)C(=C)C	4	9
DTXSID60895732	CCC(C)NC(=O)C(F)(F)C(F)(F)C(F)(F)F	N-(Butan-2-yl)-2,2,3,3,4,4,4-heptafluorobutanamide	75668-26-7	OTHER_PFAS	-6.63	-30.3546	0.0556654	0.944335	inact.	reliable	0.139776	0.860224	inact.	reliable	Other aliphatics	Amide based substances	Inactive	reliable	-52.0002	-57.4373	-54.7187	Inactive	Inactive	CCC(NC(=O)C(C(C(F)(F)F)(F)F)(F)F)C	7	8
DTXSID60895717	COC(=O)CCC(=O)C(F)(F)C(F)(F)C(F)(F)C(F)(F)C(F)(F)F	Methyl 5,5,6,6,7,7,8,8,9,9,9-undecafluoro-4-oxononanoate	1456734-51-2	OTHER_PFAS	-6.781	-34.3439	0.0556654	0.944335	inact.	reliable	0.139776	0.860224	inact.	reliable	Other aliphatics	Ether based substances	Inactive	reliable	-50.9069	-51.8436	-51.3753	Inactive	Inactive	COC(=O)CCC(=O)C(C(C(C(C(F)(F)F)(F)F)(F)F)(F)F)(F)F	7	4
DTXSID60895939	FC(F)(F)C(F)(F)C(F)(F)C1=NC(Cl)=CC(Cl)=N1	4,6-Dichloro-2-(heptafluoropropyl)pyrimidine	1023815-51-1	OTHER_PFAS	-6.983	-31.8227	0.0556654	0.944335	inact.	reliable	0.311625	0.688375	inact.	reliable	Side-chain aromatics	Others	Inactive	reliable	-49.4445	-55.3788	-52.4116	Inactive	Inactive	FC(C(C(F)(F)F)(F)F)(c1nc(Cl)cc(n1)Cl)F	6	4
DTXSID60880229	COC(=O)C(F)(F)C(F)(F)C(F)(F)OC(F)=C(F)F	Methyl 4-trifluoroethenoxy-2,2,3,3,4,4-hexafluorobutanoate	19190-61-5	OTHER_PFAS	-6.801	-26.6524	0.0556654	0.944335	inact.	reliable	0.139776	0.860224	inact.	reliable	Other aliphatics	PACF-based substances	Inactive	reliable	-50.7621	-62.6285	-56.6953	Inactive	Inactive	COC(=O)C(C(C(OC(=C(F)F)F)(F)F)(F)F)(F)F	0	2
DTXSID60880224	OC(COC(=O)C=C)CC(F)(F)C(F)(F)C(F)(F)C(F)(F)C(F)(F)C(F)(F)C(F)(F)C(F)(F)C(F)(F)C(F)(F)C(F)(F)C(F)(F)C(F)(C(F)(F)F)C(F)(F)F	3-(Perfluoro-13-methyl-tetradecyl)-2-hydroxypropyl acrylate	16083-78-6	OTHER_PFAS	-9.33	-61.6343	0.0556654	0.944335	inact.	reliable	0.531085	0.468915	inact.	reliable	Other aliphatics	Ether based substances	Inactive	reliable	-32.4527	-13.5775	-23.0151	Inactive	Inactive	C=CC(=O)OCC(CC(C(C(C(C(C(C(C(C(C(C(C(C(C(F)(F)F)(C(F)(F)F)F)(F)F)(F)F)(F)F)(F)F)(F)F)(F)F)(F)F)(F)F)(F)F)(F)F)(F)F)(F)F)O	8	7
DTXSID60880204	[O-][N+](=O)C1=CC2=C(C=C1)N=C(N2)C(F)(F)C(F)(F)F	6-Nitro-2-(pentafluoroethyl)-1H-benzimidazole	4229-01-0	OTHER_PFAS	-7.246	-35.1549	0.0556654	0.944335	inact.	reliable	0.139776	0.860224	inact.	reliable	Side-chain aromatics	Others	Inactive	reliable	-47.5404	-50.7064	-49.1234	Inactive	Inactive	[O-][N+](=O)c1ccc2c(c1)[nH]c(n2)C(C(F)(F)F)(F)F	6	4
DTXSID60546555	OCCC(I)CC(F)(F)C(F)(F)C(F)(F)F	5,5,6,6,7,7,7-Heptafluoro-3-iodoheptan-1-ol	89621-93-2	OTHER_PFAS	-8.343	-30.1135	0.0556654	0.944335	inact.	reliable	0.139776	0.860224	inact.	reliable	Other aliphatics	FTIOH	Inactive	reliable	-39.5984	-57.7754	-48.6869	Inactive	Inactive	OCCC(CC(C(C(F)(F)F)(F)F)(F)F)I	3	4
DTXSID60548635	FC(F)(Cl)C(F)(F)C(F)(F)C(Cl)=O	4-Chloro-2,2,3,3,4,4-hexafluorobutanoyl chloride	111835-69-9	OTHER_PFAS	-6.443	-19.4025	0.0556654	0.944335	inact.	reliable	0.139776	0.860224	inact.	reliable	Other aliphatics	Others	Inactive	reliable	-53.354	-72.7942	-63.0741	Inactive	Inactive	ClC(=O)C(C(C(Cl)(F)F)(F)F)(F)F	0	2
DTXSID60549521	FC(F)(F)C(F)(F)C(F)(F)C(CC1=CC=C(C=C1)C#N)(C(F)(F)F)C(F)(F)F	4-[3,3,4,4,5,5,5-Heptafluoro-2,2-bis(trifluoromethyl)pentyl]benzonitrile	104554-44-1	OTHER_PFAS	-9.266	-45.7315	0.0556654	0.944335	inact.	reliable	0.139776	0.860224	inact.	reliable	Side-chain aromatics	Others	Inactive	reliable	-32.9161	-35.8761	-34.3961	Inactive	Inactive	N#Cc1ccc(cc1)CC(C(C(C(F)(F)F)(F)F)(F)F)(C(F)(F)F)C(F)(F)F	6	4
DTXSID60443914	Cc1c(c(C)c(s1)c1ccccc1)C1=C(c2c(C)sc(c2C)c2ccccc2)C(F)(F)C(F)(F)C1(F)F	1,2-Bis(2,4-dimethyl-5-phenyl-3-thienyl)-3,3,4,4,5,5-hexafluoro-1-cyclopentene	172612-67-8	OTHER_PFAS	-10.73	-68.0732	0.0556654	0.944335	inact.	Unreliable	0.427295	0.572705	inact.	reliable	Side-chain aromatics	Others	Inactive	reliable	-22.317	-4.54898	-13.433	Inactive	Inactive	Cc1sc(c(c1C1=C(c2c(C)sc(c2C)c2ccccc2)C(C(C1(F)F)(F)F)(F)F)C)c1ccccc1	8	0
DTXSID60550233	FC(F)(F)C(F)(F)C(F)(F)C(=O)CC1=CC=CC=C1	3,3,4,4,5,5,5-Heptafluoro-1-phenylpentan-2-one	559-96-6	OTHER_PFAS	-7.635	-33.2436	0.0556654	0.944335	inact.	reliable	0.139776	0.860224	inact.	reliable	Side-chain aromatics	Others	Inactive	reliable	-44.7242	-53.3864	-49.0553	Inactive	Inactive	O=C(C(C(C(F)(F)F)(F)F)(F)F)Cc1ccccc1	0	5
DTXSID60550319	CCC(C(F)(F)F)(C(F)(F)F)C(F)(F)C(F)(F)C(F)(F)F	1,1,1,2,2,3,3-Heptafluoro-4,4-bis(trifluoromethyl)hexane	100646-00-2	OTHER_PFAS	-7.017	-28.2843	0.0556654	0.944335	inact.	reliable	0.139776	0.860224	inact.	reliable	Fluorotelomer PFAA precursors	SFAs	Inactive	reliable	-49.1984	-60.3403	-54.7693	Inactive	Inactive	CCC(C(C(C(F)(F)F)(F)F)(F)F)(C(F)(F)F)C(F)(F)F	3	4
DTXSID60552712	FC(F)(F)C(F)(F)C(F)(F)C(Cl)(Cl)C(Cl)(Cl)Cl	1,1,1,2,2-Pentachloro-3,3,4,4,5,5,5-heptafluoropentane	116046-22-1	OTHER_PFAS	-6.579	-28.4167	0.0556654	0.944335	inact.	reliable	0.139776	0.860224	inact.	reliable	Other aliphatics	Others	Inactive	reliable	-52.3694	-60.1546	-56.262	Inactive	Inactive	FC(C(C(C(C(Cl)(Cl)Cl)(Cl)Cl)(F)F)(F)F)(F)F	3	4
DTXSID60554473	[H]C12CC(C([H])(C1)C=C2)C(F)(F)C(F)(F)C(F)(F)C(F)(F)F	5-(Nonafluorobutyl)bicyclo[2.2.1]hept-2-ene	118777-97-2	OTHER_PFAS	-7.842	-35.5192	0.0556654	0.944335	inact.	reliable	0.139776	0.860224	inact.	reliable	Other aliphatics, cyclic	Others, cyclic	Inactive	reliable	-43.2255	-50.1956	-46.7106	Inactive	Inactive	FC(C(C(C(F)(F)F)(F)F)(F)F)(C1CC2CC1C=C2)F	3	4
DTXSID60556851	OP(=O)(C(F)(F)C(F)(F)C(F)(F)C(F)(F)F)C(F)(F)C(F)(F)C(F)(F)C(F)(F)F	Bis(nonafluorobutyl)phosphinic acid	52299-25-9	OTHER_PFAS	-5.316	-38.3929	0.0556654	0.944335	inact.	reliable	0.139776	0.860224	inact.	reliable	PFAAs	PFPiAs	Inactive	reliable	-61.5132	-46.1662	-53.8397	Inactive	Inactive	FC(C(C(C(F)(F)F)(F)F)(F)F)(P(=O)(C(C(C(C(F)(F)F)(F)F)(F)F)(F)F)O)F	3	4
DTXSID60556977	FC(F)(F)C(=O)C(F)(C(F)(F)F)C(F)(F)F	1,1,1,3,4,4,4-Heptafluoro-3-(trifluoromethyl)butan-2-one	756-12-7	COMMERICIAL_IMPORTANT	-6.382	-18.4606	0.0556654	0.944335	inact.	reliable	0.139776	0.860224	inact.	reliable	Non-PFAA perfluoroalkyls	PFAKs	Inactive	reliable	-53.7956	-74.1149	-63.9553	Inactive	Inactive	O=C(C(C(F)(F)F)(C(F)(F)F)F)C(F)(F)F	0	2
DTXSID60558532	FC(F)(F)C(F)(F)C(F)(F)C(F)(F)C(F)(F)N1C(F)(F)C(F)(F)C(F)(F)C1(F)F	2,2,3,3,4,4,5,5-Octafluoro-1-(undecafluoropentyl)pyrrolidine	94718-24-8	OTHER_PFAS	-6.633	-23.1887	0.0556654	0.944335	inact.	reliable	0.139776	0.860224	inact.	reliable	Other aliphatics, cyclic	Others, cyclic	Inactive	reliable	-51.9784	-67.4852	-59.7318	Inactive	Inactive	FC(C(C(C(C(F)(F)F)(F)F)(F)F)(F)F)(N1C(F)(F)C(C(C1(F)F)(F)F)(F)F)F	3	4
DTXSID60560190	OCCOCCC(F)(F)C(F)(F)C(F)(F)C(F)(F)C(F)(F)C(F)(F)F	2-[(3,3,4,4,5,5,6,6,7,7,8,8,8-Tridecafluorooctyl)oxy]ethan-1-ol	55427-50-4	OTHER_PFAS	-8.118	-36.885	0.0556654	0.944335	inact.	reliable	0.139776	0.860224	inact.	reliable	Other aliphatics	Ether based substances	Inactive	reliable	-41.2273	-48.2805	-44.7539	Inactive	Inactive	OCCOCCC(C(C(C(C(C(F)(F)F)(F)F)(F)F)(F)F)(F)F)(F)F	7	5
DTXSID60567023	NC1=CC=C(C=C1)C(F)(F)C(F)(F)C(F)(F)C(F)(F)C(F)(F)C(F)(F)F	4-(Tridecafluorohexyl)aniline	139613-90-4	OTHER_PFAS	-8.716	-36.5076	0.0556654	0.944335	inact.	reliable	0.139776	0.860224	inact.	reliable	Side-chain aromatics	Others	Inactive	reliable	-36.8979	-48.8097	-42.8538	Inactive	Inactive	Nc1ccc(cc1)C(C(C(C(C(C(F)(F)F)(F)F)(F)F)(F)F)(F)F)(F)F	1	6
DTXSID60569865	FC1(F)C(F)(F)S(=O)(=O)C(C2=CC=CC=C2)S(=O)(=O)C1(F)F	4,4,5,5,6,6-Hexafluoro-2-phenyl-1lambda~6~,3lambda~6~-dithiane-1,1,3,3-tetrone	152192-93-3	OTHER_PFAS	-7.562	-37.5758	0.0556654	0.944335	inact.	reliable	0.139776	0.860224	inact.	reliable	Side-chain aromatics	PASF-based substances	Inactive	reliable	-45.2527	-47.3119	-46.2823	Inactive	Inactive	FC1(F)S(=O)(=O)C(c2ccccc2)S(=O)(=O)C(C1(F)F)(F)F	8	0
DTXSID60577208	FC(F)C(F)(F)C(F)(F)C(F)(F)SC1=CC=C(Cl)C=C1	1-Chloro-4-[(1,1,2,2,3,3,4,4-octafluorobutyl)sulfanyl]benzene	138451-16-8	OTHER_PFAS	-8.032	-38.9003	0.0556654	0.944335	inact.	reliable	0.139776	0.860224	inact.	reliable	Side-chain aromatics	Others	Inactive	reliable	-41.85	-45.4547	-43.6523	Inactive	Inactive	FC(C(C(C(Sc1ccc(cc1)Cl)(F)F)(F)F)(F)F)F	3	0
DTXSID6058057	CC(=O)N1C(=O)N(CC2=C1C=CC(=C2)C(F)(C(F)(F)F)C(F)(F)F)NCC1=CN=CC=C1	Pyrifluquinazon	337458-27-2	OTHER_PFAS	-9.425	-58.7985	0.125477	0.874523	inact.	reliable	0.25658	0.74342	inact.	reliable	Side-chain aromatics	Others	Inactive	reliable	-31.7649	-17.5538	-24.6594	Inactive	Inactive	CC(=O)N1C(=O)N(NCc2cccnc2)Cc2c1ccc(c2)C(C(F)(F)F)(C(F)(F)F)F	4	2
DTXSID60583420	FC(F)(F)C(F)(F)C(F)(F)C(F)(F)C(F)(F)C(F)(F)C(F)(F)C(F)(F)CCN=C=O	1,1,1,2,2,3,3,4,4,5,5,6,6,7,7,8,8-Heptadecafluoro-10-isocyanatodecane	142010-50-2	OTHER_PFAS	-8.032	-41.361	0.0556654	0.944335	inact.	reliable	0.139776	0.860224	inact.	reliable	Other aliphatics	Others	Inactive	reliable	-41.85	-42.0044	-41.9272	Inactive	Inactive	O=C=NCCC(C(C(C(C(C(C(C(F)(F)F)(F)F)(F)F)(F)F)(F)F)(F)F)(F)F)(F)F	3	9
DTXSID60527445	CCOCC(O)C(F)(F)C(F)(F)C(F)(F)C(F)(F)F	1-Ethoxy-3,3,4,4,5,5,6,6,6-nonafluorohexan-2-ol	89807-88-5	OTHER_PFAS	-7.427	-33.0257	0.0556654	0.944335	inact.	Unreliable	0.139776	0.860224	inact.	reliable	Other aliphatics	Ether based substances	Inactive	reliable	-46.23	-53.692	-49.961	Inactive	Inactive	CCOCC(C(C(C(C(F)(F)F)(F)F)(F)F)(F)F)O	7	4
DTXSID60617577	CCN(CC)C(=O)C(F)C(F)(F)C(F)(F)C(F)(F)C(F)(F)F	N,N-Diethyl-2,3,3,4,4,5,5,6,6,6-decafluorohexanamide	60895-98-9	OTHER_PFAS	-6.91	-35.4924	0.0556654	0.944335	inact.	reliable	0.139776	0.860224	inact.	reliable	Other aliphatics	Amide based substances	Inactive	reliable	-49.973	-50.2332	-50.1031	Inactive	Inactive	CCN(C(=O)C(C(C(C(C(F)(F)F)(F)F)(F)F)(F)F)F)CC	7	4
DTXSID60607534	OC(=O)COC(F)(F)C(F)(F)C(F)(F)C(F)(F)C(F)(F)C(F)(F)F	[(Tridecafluorohexyl)oxy]acetic acid	759414-86-3	OTHER_PFAS	-7.838	-35.5773	0.0556654	0.944335	inact.	reliable	0.139776	0.860224	inact.	reliable	Other aliphatics	Ether and PACF-based substances	Inactive	reliable	-43.2545	-50.1142	-46.6843	Inactive	Inactive	OC(=O)COC(C(C(C(C(C(F)(F)F)(F)F)(F)F)(F)F)(F)F)(F)F	3	8
DTXSID60603314	CC(=C)C(=O)OC(F)(F)C(F)(F)C(F)(F)C(F)(F)C(F)(F)F	Undecafluoropentyl 2-methylprop-2-enoate	89004-77-3	OTHER_PFAS	-7.188	-34.8445	0.0556654	0.944335	inact.	reliable	0.531085	0.468915	inact.	reliable	Other aliphatics	Ether based substances	Inactive	reliable	-47.9603	-51.1417	-49.551	Inactive	Inactive	O=C(C(=C)C)OC(C(C(C(C(F)(F)F)(F)F)(F)F)(F)F)(F)F	3	8
DTXSID60599940	FC(F)(F)C(F)(F)C(F)(F)C(F)(F)C(F)(F)C(F)(F)C(F)(F)C(F)(F)C(F)(F)C1=CC=C(C=C1)N=C=O	1-Isocyanato-4-(nonadecafluorononyl)benzene	93238-00-7	OTHER_PFAS	-9.966	-51.3111	0.0556654	0.944335	inact.	reliable	0.139776	0.860224	inact.	reliable	Side-chain aromatics	Others	Inactive	reliable	-27.8482	-28.0525	-27.9503	Inactive	Inactive	O=C=Nc1ccc(cc1)C(C(C(C(C(C(C(C(C(F)(F)F)(F)F)(F)F)(F)F)(F)F)(F)F)(F)F)(F)F)(F)F	1	6
DTXSID6059990	FC(F)(F)C(F)(F)C(F)(F)C(F)(F)C(F)(F)C(F)(F)N(C(F)(F)C(F)(F)C(F)(F)C(F)(F)C(F)(F)C(F)(F)F)C(F)(F)C(F)(F)C(F)(F)C(F)(F)C(F)(F)C(F)(F)F	Perfluorotrihexylamine	432-08-6	OTHER_PFAS			0.0556654	0.944335	inact.	reliable	0.139776	0.860224	inact.	reliable	Other aliphatics	Others	Inactive	reliable				Inactive	Inactive	FC(C(C(C(C(C(F)(F)F)(F)F)(F)F)(F)F)(F)F)(N(C(C(C(C(C(C(F)(F)F)(F)F)(F)F)(F)F)(F)F)(F)F)C(C(C(C(C(C(F)(F)F)(F)F)(F)F)(F)F)(F)F)(F)F)F	3	8
DTXSID60544056	FC(F)(CN=C=O)C(F)(F)C(F)(F)C(F)(F)CN=C=O	2,2,3,3,4,4,5,5-Octafluoro-1,6-diisocyanatohexane	30983-17-6	OTHER_PFAS	-7.028	-34.1147	0.0556654	0.944335	inact.	reliable	0.139776	0.860224	inact.	reliable	Other aliphatics	Others	Inactive	reliable	-49.1187	-52.165	-50.6418	Inactive	Inactive	O=C=NCC(C(C(C(CN=C=O)(F)F)(F)F)(F)F)(F)F	3	4
DTXSID60599647	CCCCC(F)(F)C(F)(F)C(F)(F)F	1,1,1,2,2,3,3-Heptafluoroheptane	152076-35-2	OTHER_PFAS	-6.206	-26.6453	0.0556654	0.944335	inact.	reliable	0.139776	0.860224	inact.	reliable	Fluorotelomer PFAA precursors	SFAs	Inactive	reliable	-55.0698	-62.6384	-58.8541	Inactive	Inactive	CCCCC(C(C(F)(F)F)(F)F)(F)F	3	4
DTXSID60593589	FC(F)(F)C1(C(F)(F)F)C(F)(F)C(F)(F)C(F)(F)C2(F)C(F)(F)C(F)(F)C(F)(F)C(F)(F)C12F	1,1,2,2,3,3,4,4,4a,5,5,6,6,7,7,8a-Hexadecafluoro-8,8-bis(trifluoromethyl)decahydronaphthalene	54471-59-9	OTHER_PFAS	-7.113	-35.1639	0.0556654	0.944335	inact.	reliable	0.139776	0.860224	inact.	reliable	Non-PFAA perfluoroalkyls, cyclic	PFAs, cyclic	Inactive	reliable	-48.5033	-50.6938	-49.5986	Inactive	Inactive	FC1(F)C(F)(F)C(F)(F)C(C2(C1(F)C(F)(F)C(C(C2(C(F)(F)F)C(F)(F)F)(F)F)(F)F)F)(F)F	8	0
DTXSID60591585	COCC(F)(F)C(F)(F)C(F)(F)F	Methyl 2H,2H-perfluorobutyl ether	376-98-7	OTHER_PFAS	-5.732	-18.844	0.0556654	0.944335	inact.	reliable	0.139776	0.860224	inact.	reliable	Other aliphatics	Ether based substances	Inactive	reliable	-58.5015	-73.5773	-66.0394	Inactive	Inactive	COCC(C(C(F)(F)F)(F)F)(F)F	3	4
DTXSID60591520	[O-][N+](=O)C1=CC(Cl)=C(OC(F)(F)C(F)C(F)(F)F)C=C1Cl	1,4-Dichloro-2-(1,1,2,3,3,3-hexafluoropropoxy)-5-nitrobenzene	130841-23-5	OTHER_PFAS	-7.136	-43.3982	0.0556654	0.944335	inact.	reliable	0.565142	0.434858	inact.	reliable	Side-chain aromatics	Others	Inactive	reliable	-48.3368	-39.1478	-43.7423	Inactive	Inactive	FC(C(Oc1cc(Cl)c(cc1Cl)[N+](=O)[O-])(F)F)C(F)(F)F	0	2
DTXSID60584836	FC(F)(F)C(F)(F)C(F)(F)C(F)(F)C(F)(F)C(F)(F)CCc1cc2c(-c3c(cc(CCC(F)(F)C(F)(F)C(F)(F)C(F)(F)C(F)(F)C(F)(F)F)cc3)C2COC(=O)Cl)cc1	[2,7-Bis((perfluorohexyl)ethyl)-9H-fluoren-9-yl]methyl carbonochloridate	932710-57-1	OTHER_PFAS			0.0556654	0.944335	inact.	reliable	0.139776	0.860224	inact.	reliable	Side-chain aromatics	Others	Inactive	reliable				Inactive	Inactive	ClC(=O)OCC1c2cc(CCC(C(C(C(C(C(F)(F)F)(F)F)(F)F)(F)F)(F)F)(F)F)ccc2c2c1cc(CCC(C(C(C(C(C(F)(F)F)(F)F)(F)F)(F)F)(F)F)(F)F)cc2	9	9
DTXSID60505420	FC(F)C(F)(F)C(=O)OC(=O)C(F)(F)C(F)F	2H-Perfluoropropanoic anhydride	337-83-7	OTHER_PFAS	-5.622	-24.7561	0.0556654	0.944335	inact.	Unreliable	0.139776	0.860224	inact.	reliable	Other aliphatics	PACF-based substances	Inactive	reliable	-59.2979	-65.2874	-62.2927	Inactive	Inactive	FC(C(C(=O)OC(=O)C(C(F)F)(F)F)(F)F)F	0	2
DTXSID60583425	OCC1=CC=C(CCC(F)(F)C(F)(F)C(F)(F)C(F)(F)C(F)(F)C(F)(F)C(F)(F)C(F)(F)F)C=C1	[4-(3,3,4,4,5,5,6,6,7,7,8,8,9,9,10,10,10-Heptadecafluorodecyl)phenyl]methanol	356055-77-1	OTHER_PFAS	-10.878	-51.7217	0.0556654	0.944335	inact.	reliable	0.139776	0.860224	inact.	reliable	Side-chain aromatics	Others	Inactive	reliable	-21.2455	-27.4768	-24.3611	Inactive	Inactive	OCc1ccc(cc1)CCC(C(C(C(C(C(C(C(F)(F)F)(F)F)(F)F)(F)F)(F)F)(F)F)(F)F)(F)F	9	9
DTXSID60595543	FC(C(F)C(F)(F)C(F)(F)C(F)(F)C(F)(F)F)C(F)(F)F	1,1,1,2,2,3,3,4,4,5,6,7,7,7-Tetradecafluoroheptane	142347-10-2	OTHER_PFAS	-6.247	-25.7716	0.0556654	0.944335	inact.	reliable	0.139776	0.860224	inact.	reliable	Other aliphatics	Others	Inactive	reliable	-54.773	-63.8635	-59.3183	Inactive	Inactive	FC(C(F)(F)F)C(C(C(C(C(F)(F)F)(F)F)(F)F)(F)F)F	3	4
DTXSID60542613	FC(F)(Cl)C(F)(F)C(F)(F)C(F)(F)C(F)(F)C(F)(F)C1=CC=CC=C1	(6-Chloro-1,1,2,2,3,3,4,4,5,5,6,6-dodecafluorohexyl)benzene	904-75-6	OTHER_PFAS	-8.669	-40.5827	0.0556654	0.944335	inact.	reliable	0.139776	0.860224	inact.	reliable	Side-chain aromatics	Others	Inactive	reliable	-37.2382	-43.0957	-40.1669	Inactive	Inactive	FC(C(C(C(C(C(Cl)(F)F)(F)F)(F)F)(F)F)(F)F)(c1ccccc1)F	1	6
DTXSID60536673	COC(F)(F)C(F)C(F)(F)C(F)(F)C(F)(F)C(F)(F)C(F)(F)F	1,1,1,2,2,3,3,4,4,5,5,6,7,7-Tetradecafluoro-7-methoxyheptane	355-70-4	OTHER_PFAS	-6.837	-27.3767	0.0556654	0.944335	inact.	reliable	0.139776	0.860224	inact.	reliable	Other aliphatics	Ether based substances	Inactive	reliable	-50.5015	-61.6129	-56.0572	Inactive	Inactive	COC(C(C(C(C(C(C(F)(F)F)(F)F)(F)F)(F)F)(F)F)F)(F)F	3	8
DTXSID60535646	FC(F)(F)C(F)(F)C(F)(F)C(F)(F)C(F)(F)C(F)(F)CCCI	1,1,1,2,2,3,3,4,4,5,5,6,6-Tridecafluoro-9-iodononane	89889-20-3	OTHER_PFAS	-7.605	-35.7674	0.0556654	0.944335	inact.	reliable	0.139776	0.860224	inact.	reliable	Other aliphatics	FTCl	Inactive	reliable	-44.9414	-49.8476	-47.3945	Inactive	Inactive	ICCCC(C(C(C(C(C(F)(F)F)(F)F)(F)F)(F)F)(F)F)(F)F	3	9
DTXSID60472481	FC(F)(F)C(=O)C(F)(F)C(F)(F)C(F)(F)F	Perfluoro-2-pentanone	377-54-8	OTHER_PFAS	-6.546	-19.3633	0.0556654	0.944335	inact.	reliable	0.139776	0.860224	inact.	reliable	Non-PFAA perfluoroalkyls	PFAKs	Inactive	reliable	-52.6083	-72.8491	-62.7287	Inactive	Inactive	O=C(C(C(C(F)(F)F)(F)F)(F)F)C(F)(F)F	7	4
DTXSID60467913	CC(C(F)(F)F)(C(F)(F)F)C(F)(F)C(F)(F)C(F)(F)F	2-Methyl-2-trifluoromethylperfluoropentane	100645-99-6	OTHER_PFAS	-7.021	-25.6132	0.0556654	0.944335	inact.	reliable	0.139776	0.860224	inact.	reliable	Fluorotelomer PFAA precursors	SFAs	Inactive	reliable	-49.1694	-64.0856	-56.6275	Inactive	Inactive	FC(C(C(C(C(F)(F)F)(C(F)(F)F)C)(F)F)(F)F)(F)F	3	4
DTXSID60465994	FC(F)(F)C(F)(F)C(F)(F)C(F)(F)C(F)(F)C(F)(F)CCCN=[N+]=[N-]	4,4,5,5,6,6,7,7,8,8,9,9,9-Tridecafluorononyl azide	852527-60-7	OTHER_PFAS	-7.089	-40.5378	0.0556654	0.944335	inact.	reliable	0.139776	0.860224	inact.	reliable	Other aliphatics	Others	Inactive	reliable	-48.6771	-43.1586	-45.9179	Inactive	Inactive	FC(C(C(C(C(C(F)(F)F)(F)F)(F)F)(F)F)(F)F)(CCCN=[N+]=[N-])F	3	9
DTXSID60464260	FC(F)(F)C(F)(F)C(F)(F)C(F)(F)C(F)(F)C(F)(F)C(F)(F)C(F)(F)CCCN=[N+]=[N-]	11-Azido-1,1,1,2,2,3,3,4,4,5,5,6,6,7,7,8,8-heptadecafluoroundecane	852527-61-8	OTHER_PFAS	-7.669	-52.1493	0.0556654	0.944335	inact.	reliable	0.139776	0.860224	inact.	reliable	Other aliphatics	Others	Inactive	reliable	-44.478	-26.8772	-35.6776	Inactive	Inactive	[N-]=[N+]=NCCCC(C(C(C(C(C(C(C(F)(F)F)(F)F)(F)F)(F)F)(F)F)(F)F)(F)F)(F)F	3	9
DTXSID60452864	FC(F)(F)C(F)(F)C(F)(F)C(F)(F)C(F)(F)C(F)(F)CCc1ccc(cc1)P(c1ccc(CCC(F)(F)C(F)(F)C(F)(F)C(F)(F)C(F)(F)C(F)(F)F)cc1)c1ccc(CCC(F)(F)C(F)(F)C(F)(F)C(F)(F)C(F)(F)C(F)(F)F)cc1	Tris[4-(3,3,4,4,5,5,6,6,7,7,8,8,8-tridecafluorooctyl)phenyl]phosphine	219985-31-6	OTHER_PFAS			0.0556654	0.944335	inact.	reliable	0.139776	0.860224	inact.	reliable	Side-chain aromatics	Others	Inactive	reliable				Inactive	Inactive	FC(C(C(C(C(C(F)(F)F)(F)F)(F)F)(F)F)(F)F)(CCc1ccc(cc1)P(c1ccc(cc1)CCC(C(C(C(C(C(F)(F)F)(F)F)(F)F)(F)F)(F)F)(F)F)c1ccc(cc1)CCC(C(C(C(C(C(F)(F)F)(F)F)(F)F)(F)F)(F)F)(F)F)F	9	9
DTXSID60448262	OC(=O)C1=CC=C(C=C1)C(F)(F)C(F)(F)C(F)(F)C(F)(F)C(F)(F)C(F)(F)F	Benzoic acid, 4-(tridecafluorohexyl)-	74701-31-8	OTHER_PFAS	-10.932	-46.8853	0.0556654	0.944335	inact.	reliable	0.139776	0.860224	inact.	reliable	Side-chain aromatics	Others	Inactive	reliable	-20.8546	-34.2583	-27.5564	Inactive	Inactive	OC(=O)c1ccc(cc1)C(C(C(C(C(C(F)(F)F)(F)F)(F)F)(F)F)(F)F)(F)F	1	6
DTXSID60475159	FC(F)(F)C(F)(F)C(F)(F)C(F)(F)C(F)(F)C(F)(F)C(F)(F)C(F)(F)CCc1ccc(cc1)P(c1ccccc1)c1ccc(CCC(F)(F)C(F)(F)C(F)(F)C(F)(F)C(F)(F)C(F)(F)C(F)(F)C(F)(F)F)cc1	Bis[4-(1H,1H,2H,2H-perfluorodecyl)phenyl]phenylphosphine	892154-91-5	OTHER_PFAS			0.0556654	0.944335	inact.	reliable	0.139776	0.860224	inact.	reliable	Side-chain aromatics	Others	Inactive	reliable				Inactive	Inactive	FC(C(C(C(C(C(C(C(F)(F)F)(F)F)(F)F)(F)F)(F)F)(F)F)(F)F)(CCc1ccc(cc1)P(c1ccc(cc1)CCC(C(C(C(C(C(C(C(F)(F)F)(F)F)(F)F)(F)F)(F)F)(F)F)(F)F)(F)F)c1ccccc1)F	9	9
DTXSID60448247	FC(F)(I)C(F)(F)C(F)(F)I	1,3-Diiodoperfluoropropane	422-91-3	OTHER_PFAS	-5.289	-22.1588	0.0556654	0.944335	inact.	reliable	0.139776	0.860224	inact.	reliable	Other aliphatics	Others	Inactive	reliable	-61.7087	-68.9293	-65.319	Inactive	Inactive	FC(C(I)(F)F)(C(I)(F)F)F	0	2
DTXSID60409510	CCOC(=O)C(F)(F)C(F)(F)C(F)(F)Cl	ethyl 4-chloro-2,2,3,3,4,4-hexafluorobutanoate	6395-45-5	OTHER_PFAS	-6.52	-23.4248	0.0556654	0.944335	inact.	reliable	0.139776	0.860224	inact.	reliable	Other aliphatics	PACF-based substances	Inactive	reliable	-52.7965	-67.1542	-59.9753	Inactive	Inactive	CCOC(=O)C(C(C(Cl)(F)F)(F)F)(F)F	7	4
DTXSID60406665	OC(=O)CCCCCCCCCCC(F)(F)C(F)(F)C(F)(F)C(F)(F)F	11-(Perfluorobutyl)undecanoic acid	1652-66-0	OTHER_PFAS	-9.594	-53.616	0.0556654	0.944335	inact.	reliable	0.139776	0.860224	inact.	reliable	Other aliphatics	FTCA	Inactive	reliable	-30.5414	-24.8206	-27.681	Inactive	Inactive	OC(=O)CCCCCCCCCCC(C(C(C(F)(F)F)(F)F)(F)F)(F)F	2	2
DTXSID60400587	NC(=O)C(F)(F)C(F)(F)C(F)(F)C(F)(F)F	Nonafluoropentanamide	13485-61-5	OTHER_PFAS	-7.04	-19.6079	0.0556654	0.944335	inact.	reliable	0.139776	0.860224	inact.	reliable	Other aliphatics	Amide based substances	Inactive	reliable	-49.0318	-72.5062	-60.769	Inactive	Inactive	NC(=O)C(C(C(C(F)(F)F)(F)F)(F)F)(F)F	7	4
DTXSID60393723	FC(F)(F)C(F)(F)C(F)(F)C(F)(F)C(F)(F)C(F)(F)C(=O)NC1=CC=CC=C1	Heptanamide, 2,2,3,3,4,4,5,5,6,6,7,7,7-tridecafluoro-N-phenyl-	315237-99-1	OTHER_PFAS	-10.37	-38.7756	0.0556654	0.944335	inact.	reliable	0.139776	0.860224	inact.	reliable	Side-chain aromatics	Others	Inactive	reliable	-24.9233	-45.6296	-35.2764	Inactive	Inactive	O=C(C(C(C(C(C(C(F)(F)F)(F)F)(F)F)(F)F)(F)F)(F)F)Nc1ccccc1	0	5
DTXSID60382617	FC(F)C(F)(F)COCC=C	3-(2,2,3,3-Tetrafluoropropoxy)prop-1-ene	681-68-5	OTHER_PFAS	-4.859	-25.813	0.0556654	0.944335	inact.	reliable	0.139776	0.860224	inact.	reliable	Other aliphatics	Ether based substances	Inactive	reliable	-64.8218	-63.8055	-64.3137	Inactive	Inactive	C=CCOCC(C(F)F)(F)F	0	2
DTXSID60382172	FC(F)(F)C(F)(C#C)C(F)(F)F	3,4,4,4-tetrafluoro-3-(trifluoromethyl)but-1-yne	24690-53-7	OTHER_PFAS	-5.95	-20.6972	0.0556654	0.944335	inact.	reliable	0.139776	0.860224	inact.	reliable	Other aliphatics	Others	Inactive	reliable	-56.9232	-70.9788	-63.951	Inactive	Inactive	C#CC(C(F)(F)F)(C(F)(F)F)F	0	2
DTXSID60440221	FC(F)(F)C(F)(F)C(F)(F)C(F)(F)C(F)(F)C(F)(F)C(F)(F)C(F)(F)CCN=[N+]=[N-]	Decane, 10-azido-1,1,1,2,2,3,3,4,4,5,5,6,6,7,7,8,8-heptadecafluoro-	121177-79-5	OTHER_PFAS	-7.039	-45.8987	0.0556654	0.944335	inact.	reliable	0.139776	0.860224	inact.	reliable	Other aliphatics	Others	Inactive	reliable	-49.0391	-35.6417	-42.3404	Inactive	Inactive	[N-]=[N+]=NCCC(C(C(C(C(C(C(C(F)(F)F)(F)F)(F)F)(F)F)(F)F)(F)F)(F)F)(F)F	3	9
DTXSID60620167	NC(F)(F)C(F)(F)C(F)(F)C(F)(F)C(F)(F)F	Undecafluoropentan-1-amine	134380-80-6	OTHER_PFAS	-6.807	-13.8592	0.0556654	0.944335	inact.	reliable	0.139776	0.860224	inact.	reliable	Other aliphatics	Others	Inactive	reliable	-50.7187	-80.5669	-65.6428	Inactive	Inactive	NC(C(C(C(C(F)(F)F)(F)F)(F)F)(F)F)(F)F	3	8
DTXSID6047575	FC(F)(F)C(F)(F)C(F)(F)C(F)(F)C=C	3,3,4,4,5,5,6,6,6-Nonafluorohexene	19430-93-4	COMMERICIAL_IMPORTANT	-5.993	-19.9915	0.0556654	0.944335	inact.	reliable	0.139776	0.860224	inact.	reliable	Fluorotelomer PFAA precursors	n:2 FTOs	Inactive	reliable	-56.6119	-71.9683	-64.2901	Inactive	Inactive	C=CC(C(C(C(F)(F)F)(F)F)(F)F)(F)F	3	4
DTXSID60485238	OC1=C(C=C(C=C1)C(F)(F)C(F)(F)C(F)(F)F)[N+]([O-])=O	Phenol, 4-(heptafluoropropyl)-2-nitro-	61324-29-6	OTHER_PFAS	-8.303	-36.1977	0.0556654	0.944335	inact.	reliable	0.468697	0.531303	inact.	reliable	Side-chain aromatics	Others	Inactive	reliable	-39.888	-49.2442	-44.5661	Inactive	Inactive	[O-][N+](=O)c1cc(ccc1O)C(C(C(F)(F)F)(F)F)(F)F	6	4
DTXSID60529606	[O-][N+](=O)CC(CS(=O)(=O)C(F)(F)C(F)(F)C(F)(F)C(F)(F)C(F)(F)C(F)(F)F)C1=CC=CS1	2-[1-Nitro-3-(1,1,2,2,3,3,4,4,5,5,6,6,6-tridecafluorohexane-1-sulfonyl)propan-2-yl]thiophene	89863-55-8	OTHER_PFAS	-7.776	-55.0808	0.0556654	0.944335	inact.	reliable	0.25658	0.74342	inact.	reliable	Side-chain aromatics	PASF-based substances	Inactive	reliable	-43.7033	-22.7667	-33.235	Inactive	Inactive	[O-][N+](=O)CC(c1cccs1)CS(=O)(=O)C(C(C(C(C(C(F)(F)F)(F)F)(F)F)(F)F)(F)F)(F)F	6	5
DTXSID60527006	FC(F)(F)C(F)(F)C(F)(F)C(F)(F)OC(F)(F)C(F)(F)S(F)(=O)=O	1,1,2,2-Tetrafluoro-2-(nonafluorobutoxy)ethane-1-sulfonyl fluoride	67990-79-8	OTHER_PFAS	-5.572	-31.4568	0.0556654	0.944335	inact.	reliable	0.139776	0.860224	inact.	reliable	Other aliphatics	PASF-based substances	Inactive	reliable	-59.6599	-55.8918	-57.7758	Inactive	Inactive	FC(C(OC(C(C(C(F)(F)F)(F)F)(F)F)(F)F)(F)F)(S(=O)(=O)F)F	9	0
DTXSID60526670	FC(F)(F)C(F)(F)C(F)(F)C(F)(F)C(F)(F)C(F)(F)C1CO1	2-(Tridecafluorohexyl)oxirane	52835-17-3	OTHER_PFAS	-7.71	-23.8407	0.0556654	0.944335	inact.	reliable	0.139776	0.860224	inact.	reliable	Other aliphatics, cyclic	Others, cyclic	Inactive	reliable	-44.1812	-66.571	-55.3761	Inactive	Inactive	FC(C(C(C(C(C(F)(F)F)(F)F)(F)F)(F)F)(F)F)(C1CO1)F	4	5
DTXSID60526458	FC(F)(F)C(F)(F)C(F)(F)C(F)(F)C(F)(F)C(F)(F)C(F)(F)N=C=O	1,1,1,2,2,3,3,4,4,5,5,6,6,7,7-Pentadecafluoro-7-isocyanatoheptane	335-91-1	OTHER_PFAS	-6.941	-34.3822	0.0556654	0.944335	inact.	reliable	0.139776	0.860224	inact.	reliable	Other aliphatics	Others	Inactive	reliable	-49.7486	-51.7899	-50.7692	Inactive	Inactive	O=C=NC(C(C(C(C(C(C(F)(F)F)(F)F)(F)F)(F)F)(F)F)(F)F)(F)F	3	8
DTXSID60525027	COC(=O)CC(=O)C(F)(F)C(F)(F)C(F)(F)C(F)(F)F	Methyl 4,4,5,5,6,6,7,7,7-nonafluoro-3-oxoheptanoate	89129-70-4	OTHER_PFAS	-6.488	-30.2979	0.0556654	0.944335	inact.	reliable	0.139776	0.860224	inact.	reliable	Other aliphatics	Ether based substances	Inactive	reliable	-53.0282	-57.5168	-55.2725	Inactive	Inactive	COC(=O)CC(=O)C(C(C(C(F)(F)F)(F)F)(F)F)(F)F	7	4
DTXSID60524434	CC(C)(O)C(F)(F)C(F)(F)C(F)(F)C(F)(F)C(F)(F)C(F)(F)C(F)(F)F	3,3,4,4,5,5,6,6,7,7,8,8,9,9,9-Pentadecafluoro-2-methylnonan-2-ol	92914-88-0	OTHER_PFAS	-8.392	-34.7462	0.228611	0.771389	inact.	reliable	0.139776	0.860224	inact.	reliable	Other aliphatics	Others	Inactive	reliable	-39.2436	-51.2795	-45.2616	Inactive	Inactive	CC(C(C(C(C(C(C(C(F)(F)F)(F)F)(F)F)(F)F)(F)F)(F)F)(F)F)(O)C	3	8
DTXSID60476080	FC(F)(Cl)C(F)(F)C(F)(F)C(F)(F)CC1CCC(=O)O1	2(3H)-Furanone, 5-(5-chloro-2,2,3,3,4,4,5,5-octafluoropentyl)dihydro-	462655-91-0	OTHER_PFAS	-8.539	-34.2542	0.0556654	0.944335	inact.	reliable	0.139776	0.860224	inact.	reliable	Other aliphatics, cyclic	Others, cyclic	Inactive	reliable	-38.1794	-51.9694	-45.0744	Inactive	Inactive	FC(C(C(C(Cl)(F)F)(F)F)(F)F)(CC1CCC(=O)O1)F	4	5
DTXSID60522410	FC(F)(Cl)C(F)(F)C(F)(F)C(F)(F)C=O	5-Chloro-2,2,3,3,4,4,5,5-octafluoropentanal	88332-86-9	OTHER_PFAS	-7.278	-20.8027	0.0556654	0.944335	inact.	reliable	0.139776	0.860224	inact.	reliable	Other aliphatics	Others	Inactive	reliable	-47.3088	-70.8308	-59.0698	Inactive	Inactive	O=CC(C(C(C(Cl)(F)F)(F)F)(F)F)(F)F	0	2
DTXSID60513540	COC(=O)CC(C)(C)C(Cl)CC(Cl)(Cl)C(F)(F)F	Methyl 4,6,6-trichloro-7,7,7-trifluoro-3,3-dimethylheptanoate	72714-62-6	OTHER_PFAS	-7.925	-40.7816	0.0556654	0.944335	inact.	reliable	0.139776	0.860224	inact.	reliable	Other aliphatics	Ether based substances	Inactive	reliable	-42.6246	-42.8168	-42.7207	Inactive	Inactive	COC(=O)CC(C(CC(C(F)(F)F)(Cl)Cl)Cl)(C)C	7	4
DTXSID6051304	OP(=O)(OCC1(F)C(F)(F)C(F)(F)C(F)(F)C(F)(F)C1(F)F)OCC1(F)C(F)(F)C(F)(F)C(F)(F)C(F)(F)C1(F)F	Undecafluorocyclohexanemethanol hydrogen phosphate	32582-75-5	OTHER_PFAS			0.0556654	0.944335	inact.	reliable	0.139776	0.860224	inact.	reliable	Other aliphatics, cyclic	Others, cyclic	Inactive	reliable				Inactive	Inactive	FC1(COP(=O)(OCC2(F)C(F)(F)C(F)(F)C(C(C2(F)F)(F)F)(F)F)O)C(F)(F)C(F)(F)C(C(C1(F)F)(F)F)(F)F	8	0
DTXSID60512038	COC(=O)C1=CC=C(C=C1)C(F)(F)C(F)(F)C(F)(F)C(F)(F)C(F)(F)C(F)(F)C(F)(F)C(F)(F)F	Methyl 4-(heptadecafluorooctyl)benzoate	80791-12-4	OTHER_PFAS	-9.93	-47.079	0.0556654	0.944335	inact.	reliable	0.139776	0.860224	inact.	reliable	Side-chain aromatics	Others	Inactive	reliable	-28.1088	-33.9867	-31.0478	Inactive	Inactive	COC(=O)c1ccc(cc1)C(C(C(C(C(C(C(C(F)(F)F)(F)F)(F)F)(F)F)(F)F)(F)F)(F)F)(F)F	1	6
DTXSID60502833	FC(F)(F)C(=O)C(=O)C(F)(F)C(F)(F)C(F)(F)F	Decafluorohexane-2,3-dione	74728-96-4	OTHER_PFAS	-5.773	-19.9424	0.0556654	0.944335	inact.	reliable	0.139776	0.860224	inact.	reliable	Other aliphatics	Others	Inactive	reliable	-58.2047	-72.0371	-65.1209	Inactive	Inactive	O=C(C(F)(F)F)C(=O)C(C(C(F)(F)F)(F)F)(F)F	7	4
DTXSID60502611	COC(=O)C(F)(F)C(F)(F)C(F)(F)I	Methyl 2,2,3,3,4,4-hexafluoro-4-iodobutanoate	17308-98-4	OTHER_PFAS	-6.926	-24.1135	0.0556654	0.944335	inact.	reliable	0.139776	0.860224	inact.	reliable	Other aliphatics	PACF-based substances	Inactive	reliable	-49.8572	-66.1885	-58.0228	Inactive	Inactive	COC(=O)C(C(C(I)(F)F)(F)F)(F)F	0	2
DTXSID60500450	OC(=O)C(F)(F)C(F)(F)C(F)(F)OC(F)(F)F	Perfluoro(4-methoxybutanoic) acid	863090-89-5	OTHER_PFAS	-6.933	-26.3213	0.0556654	0.944335	inact.	reliable	0.139776	0.860224	inact.	reliable	PFAAs	PFECAs	Inactive	reliable	-49.8065	-63.0927	-56.4496	Inactive	Inactive	OC(=O)C(C(C(OC(F)(F)F)(F)F)(F)F)(F)F	0	2
DTXSID60514552	FC(=O)C(F)(OC(F)(F)C(F)(F)C(F)(F)C(F)(F)F)C(F)(F)F	2,3,3,3-Tetrafluoro-2-(nonafluorobutoxy)propanoyl fluoride	65566-03-2	OTHER_PFAS	-6.787	-25.8847	0.0556654	0.944335	inact.	reliable	0.139776	0.860224	inact.	reliable	Other aliphatics	Ether based substances	Inactive	reliable	-50.8635	-63.7049	-57.2842	Inactive	Inactive	FC(=O)C(C(F)(F)F)(OC(C(C(C(F)(F)F)(F)F)(F)F)(F)F)F	4	3
DTXSID60896643	[K+].[O-]S(=O)(=O)C(F)(F)C(F)(F)OC(F)(C(F)(F)F)C(F)(F)OC(F)(F)C(F)(F)F	Potassium 1,1,2,2-tetrafluoro-2-{[1,1,1,2,3,3-hexafluoro-3-(pentafluoroethoxy)propan-2-yl]oxy}ethane-1-sulfonate	70755-50-9	OTHER_PFAS	-5.486	-38.2851	0.0556654	0.944335	inact.	reliable	0.139776	0.860224	inact.	reliable	PFAAs	PFESAs	Inactive	reliable	-60.2825	-46.3173	-53.2999	Inactive	Inactive	FC(C(OC(C(F)(F)F)(F)F)(F)F)(C(F)(F)F)OC(C(S(=O)(=O)O)(F)F)(F)F	0	2
DTXSID6062123	FC(F)(F)C(F)(F)C(F)(F)C(F)(F)C(F)(F)C(F)(F)C(F)(F)C(F)(F)CCI	8:2 Fluorotelomer iodide	2043-53-0	COMMERICIAL_IMPORTANT	-7.974	-39.9077	0.0556654	0.944335	inact.	reliable	0.139776	0.860224	inact.	reliable	Fluorotelomer PFAA precursors	n:2 FTIs	Inactive	reliable	-42.2699	-44.0421	-43.156	Inactive	Inactive	ICCC(C(C(C(C(C(C(C(F)(F)F)(F)F)(F)F)(F)F)(F)F)(F)F)(F)F)(F)F	3	9
DTXSID6062599	OC(=O)C(F)(F)C(F)(F)C(F)(F)C(F)(F)F	Perfluoropentanoic acid	2706-90-3	CAL_EPA	-6.177	-22.0304	0.0556654	0.944335	inact.	reliable	0.139776	0.860224	inact.	reliable	PFAAs	PFCAs	Inactive	reliable	-55.2798	-69.1094	-62.1946	Inactive	Inactive	OC(=O)C(C(C(C(F)(F)F)(F)F)(F)F)(F)F	7	4
DTXSID60756213	OC1=CC=CC(NCC(F)(F)C(F)(F)C(F)(F)C(F)(F)C(F)(F)C(F)(F)C(F)F)=C1	3-[(2,2,3,3,4,4,5,5,6,6,7,7,8,8-Tetradecafluorooctyl)amino]phenol	89984-91-8	OTHER_PFAS	-8.62	-47.52	0.252326	0.747674	inact.	reliable	0.139776	0.860224	inact.	reliable	Side-chain aromatics	Others	Inactive	reliable	-37.593	-33.3683	-35.4806	Inactive	Inactive	Oc1cccc(c1)NCC(C(C(C(C(C(C(F)F)(F)F)(F)F)(F)F)(F)F)(F)F)(F)F	3	0
DTXSID60762975	FC(F)(F)C(F)(F)C(F)(F)C(F)(F)C=C(I)C1=CC=CC=C1	(3,3,4,4,5,5,6,6,6-Nonafluoro-1-iodohex-1-en-1-yl)benzene	109574-90-5	OTHER_PFAS	-8.821	-42.5923	0.0556654	0.944335	inact.	reliable	0.139776	0.860224	inact.	reliable	Side-chain aromatics	Others	Inactive	reliable	-36.1378	-40.2778	-38.2078	Inactive	Inactive	IC(=CC(C(C(C(F)(F)F)(F)F)(F)F)(F)F)c1ccccc1	0	5
DTXSID60765522	FC(F)(F)C(F)(F)C(F)(F)C(F)(F)C(F)(F)C1=CN=CN1	5-(Undecafluoropentyl)-1H-imidazole	113934-18-2	OTHER_PFAS	-7.606	-28.5942	0.0556654	0.944335	inact.	reliable	0.367542	0.632458	inact.	reliable	Side-chain aromatics	Others	Inactive	reliable	-44.9341	-59.9057	-52.4199	Inactive	Inactive	FC(C(C(C(C(F)(F)F)(F)F)(F)F)(F)F)(c1[nH]cnc1)F	6	4
DTXSID60774058	OC1=CC=C(SC(F)(F)C(F)(F)C(F)(F)C(F)(F)C(F)(F)C(F)(F)C(F)(F)C(F)(F)C(F)(F)C(F)(F)C(F)(F)C(F)(F)F)C=C1	4-[(Pentacosafluorododecyl)sulfanyl]phenol	189196-62-1	OTHER_PFAS	-10.073	-57.5543	0.0556654	0.944335	inact.	reliable	0.139776	0.860224	inact.	reliable	Side-chain aromatics	Others	Inactive	reliable	-27.0735	-19.2984	-23.186	Inactive	Inactive	Oc1ccc(cc1)SC(C(C(C(C(C(C(C(C(C(C(C(F)(F)F)(F)F)(F)F)(F)F)(F)F)(F)F)(F)F)(F)F)(F)F)(F)F)(F)F)(F)F	3	8
DTXSID60776335	CC1=CC=C(C=C1)S(O)(=O)=O.OCCCCC(F)(F)C(F)(F)C(F)(F)C(F)(F)F	4-Methylbenzene-1-sulfonic acid--5,5,6,6,7,7,8,8,8-nonafluorooctan-1-ol (1/1)	162082-63-5	OTHER_PFAS	-7.688	-30.3854	0.0556654	0.944335	inact.	reliable	0.139776	0.860224	inact.	reliable	Other aliphatics	FTOH	Inactive	reliable	-44.3405	-57.3941	-50.8673	Inactive	Inactive	OCCCCC(C(C(C(F)(F)F)(F)F)(F)F)(F)F	2	2
DTXSID60781383	OC(=O)CCCCCCCCCCCCCCCCCCCCCCC(F)(F)C(F)(F)C(F)(F)C(F)(F)F	23-(Perfluorobutyl)tricosanoic acid	204316-37-0	OTHER_PFAS			0.0556654	0.944335	inact.	reliable	0.139776	0.860224	inact.	reliable	Other aliphatics	FTCA	Inactive	reliable				Inactive	Inactive	OC(=O)CCCCCCCCCCCCCCCCCCCCCCC(C(C(C(F)(F)F)(F)F)(F)F)(F)F	2	2
DTXSID60782537	FC(F)C(F)(F)C(F)(F)C#CSCC1=CC=CC=C1	{[(3,3,4,4,5,5-Hexafluoropent-1-yn-1-yl)sulfanyl]methyl}benzene	201943-34-2	OTHER_PFAS	-8.448	-43.3685	0.0556654	0.944335	inact.	reliable	0.139776	0.860224	inact.	reliable	Side-chain aromatics	Others	Inactive	reliable	-38.8382	-39.1895	-39.0138	Inactive	Inactive	FC(C(C(C#CSCc1ccccc1)(F)F)(F)F)F	0	5
DTXSID60783307	FC(C#N)C(F)(F)C(F)(F)C(F)(F)C(F)(F)C(F)(F)C(F)(F)C(F)(F)F	2,3,3,4,4,5,5,6,6,7,7,8,8,9,9,9-Hexadecafluorononanenitrile	376-26-1	OTHER_PFAS	-7.955	-35.1734	0.0556654	0.944335	inact.	reliable	0.139776	0.860224	inact.	reliable	Other aliphatics	Others	Inactive	reliable	-42.4074	-50.6805	-46.544	Inactive	Inactive	N#CC(C(C(C(C(C(C(C(F)(F)F)(F)F)(F)F)(F)F)(F)F)(F)F)(F)F)F	3	8
DTXSID60785169	FC(F)(F)C(F)(F)C(F)(F)C(F)(F)C(F)(F)C(F)(F)CC(F)(F)CCI	1,1,1,2,2,3,3,4,4,5,5,6,6,8,8-Pentadecafluoro-10-iododecane	49676-71-3	OTHER_PFAS	-7.683	-36.7569	0.0556654	0.944335	inact.	reliable	0.229713	0.770287	inact.	reliable	Other aliphatics	FTI	Inactive	reliable	-44.3766	-48.4601	-46.4184	Inactive	Inactive	ICCC(CC(C(C(C(C(C(F)(F)F)(F)F)(F)F)(F)F)(F)F)(F)F)(F)F	3	9
DTXSID60792479	CC=CS(=O)(=O)C(F)(F)C(F)(F)C(F)(F)C(F)(F)F	1,1,1,2,2,3,3,4,4-Nonafluoro-4-(prop-1-ene-1-sulfonyl)butane	66406-80-2	OTHER_PFAS	-6.428	-29.7996	0.0556654	0.944335	inact.	reliable	0.139776	0.860224	inact.	reliable	Other aliphatics	PASF-based substances	Inactive	reliable	-53.4626	-58.2155	-55.8391	Inactive	Inactive	CC=CS(=O)(=O)C(C(C(C(F)(F)F)(F)F)(F)F)(F)F	9	0
DTXSID60793926	FC(SC1=CC=CC=C1)=C(F)C(F)(F)C(F)(F)C(F)(F)C(F)(F)F	[(1,2,3,3,4,4,5,5,6,6,6-Undecafluorohex-1-en-1-yl)sulfanyl]benzene	65079-22-3	OTHER_PFAS	-8.631	-36.1545	0.0556654	0.944335	inact.	reliable	0.197856	0.802144	inact.	reliable	Side-chain aromatics	Others	Inactive	reliable	-37.5133	-49.3048	-43.4091	Inactive	Inactive	FC(=C(C(C(C(C(F)(F)F)(F)F)(F)F)(F)F)F)Sc1ccccc1	0	5
DTXSID60794635	OC(C=CC1=CC=CC=C1)C(F)(F)C(F)(F)C(F)(F)C(F)(F)C(F)(F)C(F)(F)F	4,4,5,5,6,6,7,7,8,8,9,9,9-Tridecafluoro-1-phenylnon-1-en-3-ol	64511-24-6	OTHER_PFAS	-9.653	-43.5197	0.0556654	0.944335	inact.	reliable	0.139776	0.860224	inact.	reliable	Side-chain aromatics	Others	Inactive	reliable	-30.1143	-38.9775	-34.5459	Inactive	Inactive	OC(C(C(C(C(C(C(F)(F)F)(F)F)(F)F)(F)F)(F)F)(F)F)C=Cc1ccccc1	3	8
DTXSID60797626	FC(F)(F)C(F)(F)C(F)(F)C(F)(F)C(=O)C1CCCC(C(=O)C(F)(F)C(F)(F)C(F)(F)C(F)(F)F)C1=O	2,6-Bis(2,2,3,3,4,4,5,5,5-nonafluoropentanoyl)cyclohexan-1-one	672956-77-3	OTHER_PFAS	-8.787	-45.2662	0.0556654	0.944335	inact.	reliable	0.139776	0.860224	inact.	reliable	Other aliphatics, cyclic	Others, cyclic	Inactive	reliable	-36.3839	-36.5285	-36.4562	Inactive	Inactive	O=C(C(C(C(C(F)(F)F)(F)F)(F)F)(F)F)C1CCCC(C1=O)C(=O)C(C(C(C(F)(F)F)(F)F)(F)F)(F)F	3	4
DTXSID60806161	CCC(=O)CC(=O)C(F)(F)C(F)(F)C(F)(F)C(F)F	6,6,7,7,8,8,9,9-Octafluorononane-3,5-dione	62679-63-4	OTHER_PFAS	-6.727	-34.5717	0.0556654	0.944335	inact.	reliable	0.139776	0.860224	inact.	reliable	Other aliphatics	Others	Inactive	reliable	-51.2979	-51.5242	-51.411	Inactive	Inactive	CCC(=O)CC(=O)C(C(C(C(F)F)(F)F)(F)F)(F)F	3	0
DTXSID60818941	CCC(=O)C(C)=C(F)C(F)(F)C(F)(F)C(F)(F)C(F)(F)C(F)(F)F	5,6,6,7,7,8,8,9,9,10,10,10-Dodecafluoro-4-methyldec-4-en-3-one	61282-88-0	OTHER_PFAS	-8.008	-35.8817	0.0556654	0.944335	inact.	reliable	0.139776	0.860224	inact.	reliable	Other aliphatics	Others	Inactive	reliable	-42.0237	-49.6873	-45.8555	Inactive	Inactive	CCC(=O)C(=C(C(C(C(C(C(F)(F)F)(F)F)(F)F)(F)F)(F)F)F)C	7	4
DTXSID60825615	OC(=O)C=C(F)C(F)(F)C(F)(F)C(F)(F)C(F)(F)C(F)(F)C(F)(F)C(F)(F)F	2H-Perfluoro-2-decenoic acid	70887-84-2	OTHER_PFAS	-10.05	-38.6524	0.0556654	0.944335	inact.	reliable	0.139776	0.860224	inact.	reliable	Fluorotelomer PFAA precursors	n:2 Fluorotelomer carboxylic acids	Inactive	reliable	-27.2401	-45.8023	-36.5212	Inactive	Inactive	OC(=O)C=C(C(C(C(C(C(C(C(F)(F)F)(F)F)(F)F)(F)F)(F)F)(F)F)(F)F)F	3	8
DTXSID60830981	COC(=O)C(F)=C(F)C(F)(F)C(F)(F)C(F)(F)F	Methyl 2,3,4,4,5,5,6,6,6-nonafluorohex-2-enoate	88022-46-2	OTHER_PFAS	-6.662	-28.5083	0.0556654	0.944335	inact.	reliable	0.139776	0.860224	inact.	reliable	Other aliphatics	Ether based substances	Inactive	reliable	-51.7685	-60.0262	-55.8973	Inactive	Inactive	COC(=O)C(=C(C(C(C(F)(F)F)(F)F)(F)F)F)F	7	4
DTXSID60880148	FC(F)(F)C(F)(F)C(F)(F)CCI	3:2 Fluorotelomer iodide	1513-88-8	OTHER_PFAS	-6.556	-25.7989	0.0556654	0.944335	inact.	reliable	0.139776	0.860224	inact.	reliable	Fluorotelomer PFAA precursors	n:2 FTIs	Inactive	reliable	-52.5359	-63.8252	-58.1806	Inactive	Inactive	ICCC(C(C(F)(F)F)(F)F)(F)F	3	4
DTXSID60880143	FC(F)(F)C(F)(Br)C(F)(F)Br	1,2-Dibromohexafluoropropane	661-95-0	OTHER_PFAS	-5.242	-21.3591	0.0556654	0.944335	inact.	reliable	0.139776	0.860224	inact.	reliable	Other aliphatics	Others	Inactive	reliable	-62.049	-70.0507	-66.0498	Inactive	Inactive	FC(C(Br)(F)F)(C(F)(F)F)Br	0	2
DTXSID60873414	OP(=O)(OCCC(F)(F)C(F)(F)C(F)(F)C(F)(F)C(F)(F)C(F)(F)C(F)(F)C(F)(F)F)OCCC(F)(F)C(F)(F)C(F)(F)C(F)(F)C(F)(F)C(F)(F)C(F)(F)C(F)(F)C(F)(F)C(F)(F)F	(Perfluorodecyl)ethyl (perfluorooctyl)ethyl hydrogen phosphate	1158182-60-5	OTHER_PFAS			0.0556654	0.944335	inact.	reliable	0.139776	0.860224	inact.	reliable	Fluorotelomer PFAA precursors	n:2 Polyfluoroalkyl phosphoric acid esters, diester	Inactive	reliable				Inactive	Inactive	FC(C(C(C(F)(F)F)(F)F)(F)F)(C(C(C(C(C(C(CCOP(=O)(OCCC(C(C(C(C(C(C(C(F)(F)F)(F)F)(F)F)(F)F)(F)F)(F)F)(F)F)(F)F)O)(F)F)(F)F)(F)F)(F)F)(F)F)(F)F)F	7	5
DTXSID60858544	FC(F)(F)C(F)(F)C(F)(F)C(F)(F)C(F)(F)C(F)(F)C(F)(F)C(F)(F)C(F)(F)C(F)(F)CCOP(=O)(OCCC(F)(F)C(F)(F)C(F)(F)C(F)(F)C(F)(F)C(F)(F)C(F)(F)C(F)(F)C(F)(F)C(F)(F)F)OCCC(F)(F)C(F)(F)C(F)(F)C(F)(F)C(F)(F)C(F)(F)C(F)(F)C(F)(F)C(F)(F)C(F)(F)F	Tris(3,3,4,4,5,5,6,6,7,7,8,8,9,9,10,10,11,11,12,12,12-henicosafluorododecyl) phosphate	106554-16-9	OTHER_PFAS			0.0556654	0.944335	inact.	reliable	0.139776	0.860224	inact.	reliable	Fluorotelomer PFAA precursors	n:2 Polyfluoroalkyl phosphoric acid esters, diester	Inactive	reliable				Inactive	Inactive	FC(C(C(C(C(C(C(C(C(C(F)(F)F)(F)F)(F)F)(F)F)(F)F)(F)F)(F)F)(F)F)(F)F)(CCOP(=O)(OCCC(C(C(C(C(C(C(C(C(C(F)(F)F)(F)F)(F)F)(F)F)(F)F)(F)F)(F)F)(F)F)(F)F)(F)F)OCCC(C(C(C(C(C(C(C(C(C(F)(F)F)(F)F)(F)F)(F)F)(F)F)(F)F)(F)F)(F)F)(F)F)(F)F)F	7	5
DTXSID60858140	[K+].[O-]S(=O)(=O)OCCC(F)(F)C(F)(F)C(F)(F)C(F)(F)C(F)(F)C(F)(F)C(F)(F)C(F)(F)F	Potassium 3,3,4,4,5,5,6,6,7,7,8,8,9,9,10,10,10-heptadecafluorodecyl sulfate	1262446-13-8	OTHER_PFAS	-8.217	-56.2304	0.0556654	0.944335	inact.	reliable	0.139776	0.860224	inact.	reliable	Other aliphatics	Others	Inactive	reliable	-40.5106	-21.1547	-30.8327	Inactive	Inactive	OS(=O)(=O)OCCC(C(C(C(C(C(C(C(F)(F)F)(F)F)(F)F)(F)F)(F)F)(F)F)(F)F)(F)F	7	5
DTXSID60852340	FC(F)(F)C(F)(F)C(F)(F)C(F)(F)S(=O)(=O)CC(=O)C1=CC=CC=C1	2-(1,1,2,2,3,3,4,4,4-Nonafluorobutane-1-sulfonyl)-1-phenylethan-1-one	58510-75-1	OTHER_PFAS	-7.456	-35.7081	0.0556654	0.944335	inact.	reliable	0.139776	0.860224	inact.	reliable	Side-chain aromatics	PASF-based substances	Inactive	reliable	-46.0201	-49.9307	-47.9754	Inactive	Inactive	O=C(c1ccccc1)CS(=O)(=O)C(C(C(C(F)(F)F)(F)F)(F)F)(F)F	0	5
DTXSID60752179	CCCCCCC=CC(=O)C(F)(F)C(F)(F)C(F)(F)C(F)(F)C(F)(F)C(F)(F)F	1,1,1,2,2,3,3,4,4,5,5,6,6-Tridecafluoropentadec-8-en-7-one	89176-07-8	OTHER_PFAS	-8.023	-42.5888	0.0556654	0.944335	inact.	reliable	0.139776	0.860224	inact.	reliable	Other aliphatics	Others	Inactive	reliable	-41.9151	-40.2828	-41.0989	Inactive	Inactive	CCCCCCC=CC(=O)C(C(C(C(C(C(F)(F)F)(F)F)(F)F)(F)F)(F)F)(F)F	5	2
DTXSID60851030	OC(=O)CCCCCCCCCCSCCC(F)(F)C(F)(F)C(F)(F)C(F)(F)F	11-[(3,3,4,4,5,5,6,6,6-Nonafluorohexyl)sulfanyl]undecanoic acid	522634-13-5	OTHER_PFAS	-9.571	-62.8722	0.0556654	0.944335	inact.	reliable	0.139776	0.860224	inact.	reliable	Other aliphatics	FTCA	Inactive	reliable	-30.7079	-11.8417	-21.2748	Inactive	Inactive	OC(=O)CCCCCCCCCCSCCC(C(C(C(F)(F)F)(F)F)(F)F)(F)F	3	9
DTXSID60844624	OC(=O)C(F)OC(F)(F)C(F)(F)C(F)(F)F	Fluoro(heptafluoropropoxy)acetic acid	919005-00-8	OTHER_PFAS	-5.746	-24.8701	0.0556654	0.944335	inact.	reliable	0.139776	0.860224	inact.	reliable	Other aliphatics	Ether based substances	Inactive	reliable	-58.4001	-65.1276	-61.7639	Inactive	Inactive	OC(=O)C(OC(C(C(F)(F)F)(F)F)(F)F)F	0	2
DTXSID60844609	OC(=O)C(F)(F)C(F)(F)C(F)(F)OC(F)(F)C(F)(F)F	2,2,3,3,4,4-Hexafluoro-4-(pentafluoroethoxy)butanoic acid	919005-54-2	OTHER_PFAS	-7.282	-29.8561	0.0556654	0.944335	inact.	reliable	0.139776	0.860224	inact.	reliable	PFAAs	PFECAs	Inactive	reliable	-47.2798	-58.1363	-52.7081	Inactive	Inactive	OC(=O)C(C(C(OC(C(F)(F)F)(F)F)(F)F)(F)F)(F)F	0	2
DTXSID60837950	OC(=O)C(F)(F)COC(F)(F)C(F)(F)C(F)(F)F	2,2-Difluoro-3-(heptafluoropropoxy)propanoic acid	824393-34-2	OTHER_PFAS	-6.084	-25.7959	0.0556654	0.944335	inact.	reliable	0.139776	0.860224	inact.	reliable	Other aliphatics	PACF-based substances	Inactive	reliable	-55.9531	-63.8295	-59.8913	Inactive	Inactive	OC(=O)C(COC(C(C(F)(F)F)(F)F)(F)F)(F)F	7	4
DTXSID60834146	FC(F)(F)C(F)(F)C(F)(F)C(F)(F)C(F)(F)C(F)(F)C1CC2C1C(=O)OC2=O	6-(Tridecafluorohexyl)-3-oxabicyclo[3.2.0]heptane-2,4-dione	842123-44-8	OTHER_PFAS	-8.918	-38.4739	0.0556654	0.944335	inact.	reliable	0.139776	0.860224	inact.	reliable	Other aliphatics, cyclic	Others, cyclic	Inactive	reliable	-35.4355	-46.0526	-40.744	Inactive	Inactive	O=C1OC(=O)C2C1C(C2)C(C(C(C(C(C(F)(F)F)(F)F)(F)F)(F)F)(F)F)(F)F	4	5
DTXSID60833295	FC(F)(F)C(F)(F)C(F)(F)C(F)(F)S(=O)(=O)CCCOC(=O)C=C	3-(1,1,2,2,3,3,4,4,4-Nonafluorobutane-1-sulfonyl)propyl prop-2-enoate	866396-85-2	OTHER_PFAS	-7.269	-41.7349	0.0556654	0.944335	inact.	reliable	0.663617	0.336383	act.	reliable	Other aliphatics	PASF-based substances	Inactive	reliable	-47.3739	-41.4801	-44.427	Inactive	Inactive	C=CC(=O)OCCCS(=O)(=O)C(C(C(C(F)(F)F)(F)F)(F)F)(F)F	1	3
DTXSID60831377	OC(=O)C1=CC=CC=C1.OCC(F)(F)C(F)(F)C(F)(F)C(F)(F)C(F)(F)C(F)F	Benzoic acid--2,2,3,3,4,4,5,5,6,6,7,7-dodecafluoroheptan-1-ol (1/1)	87926-00-9	OTHER_PFAS	-7.696	-25.3199	0.0556654	0.944335	inact.	reliable	0.139776	0.860224	inact.	reliable	Other aliphatics	Alcohol based substances	Inactive	reliable	-44.2825	-64.4969	-54.3897	Inactive	Inactive	OCC(C(C(C(C(C(F)F)(F)F)(F)F)(F)F)(F)F)(F)F	3	0
DTXSID60850649	FC1=C(F)C(F)=C(C(F)=C1F)C(F)(F)C(F)(F)C(F)(F)C(F)(F)C(F)(F)C(F)(F)C(F)(F)C(F)(F)F	1,2,3,4,5-Pentafluoro-6-(heptadecafluorooctyl)benzene	54387-09-6	OTHER_PFAS	-8.99	-43.8224	0.0556654	0.944335	inact.	reliable	0.139776	0.860224	inact.	reliable	Side-chain aromatics	Others	Inactive	reliable	-34.9142	-38.553	-36.7336	Inactive	Inactive	Fc1c(F)c(F)c(c(c1F)F)C(C(C(C(C(C(C(C(F)(F)F)(F)F)(F)F)(F)F)(F)F)(F)F)(F)F)(F)F	6	4
DTXSID60750736	FC(F)(F)C(F)(F)C(F)(F)C(F)(F)C(F)(F)C(F)(F)C(F)(F)C(F)(F)C(F)(F)C1=CC=C(C=C1)C(=O)OC1=CC=C(C=C1)C#N	4-Cyanophenyl 4-(nonadecafluorononyl)benzoate	88951-08-0	OTHER_PFAS	-9.566	-70.2401	0.0556654	0.944335	inact.	reliable	0.139776	0.860224	inact.	reliable	Side-chain aromatics	Others	Inactive	reliable	-30.7441	-1.5106	-16.1274	Inactive	Inactive	N#Cc1ccc(cc1)OC(=O)c1ccc(cc1)C(C(C(C(C(C(C(C(C(F)(F)F)(F)F)(F)F)(F)F)(F)F)(F)F)(F)F)(F)F)(F)F	1	6
DTXSID60750731	COC(=O)C1=CC=C(C=C1)C(F)(F)C(F)(F)C(F)(F)C(F)(F)C(F)(F)C(F)(F)F	Methyl 4-(tridecafluorohexyl)benzoate	88951-02-4	OTHER_PFAS	-9.652	-42.6712	0.0556654	0.944335	inact.	reliable	0.139776	0.860224	inact.	reliable	Side-chain aromatics	Others	Inactive	reliable	-30.1215	-40.1672	-35.1444	Inactive	Inactive	COC(=O)c1ccc(cc1)C(C(C(C(C(C(F)(F)F)(F)F)(F)F)(F)F)(F)F)(F)F	1	6
DTXSID60730715	CCN(CS(O)(=O)=O)S(=O)(=O)C(F)(F)C(F)(F)C(F)(F)C(F)(F)C(F)(F)C(F)(F)C(F)(F)C(F)(F)F	[Ethyl(1,1,2,2,3,3,4,4,5,5,6,6,7,7,8,8,8-heptadecafluorooctane-1-sulfonyl)amino]methanesulfonic acid	94196-26-6	OTHER_PFAS	-7.112	-59.7245	0.0556654	0.944335	inact.	reliable	0.139776	0.860224	inact.	reliable	Other aliphatics	PASF-based substances	Inactive	reliable	-48.5106	-16.2554	-32.383	Inactive	Inactive	CCN(S(=O)(=O)C(C(C(C(C(C(C(C(F)(F)F)(F)F)(F)F)(F)F)(F)F)(F)F)(F)F)(F)F)CS(=O)(=O)O	0	7
DTXSID6070510	CN(CCOC(=O)C(C)=C)S(=O)(=O)C(F)(F)C(F)(F)C(F)(F)C(F)(F)F	2-(Methyl((nonafluorobutyl)sulphonyl)amino)ethyl methacrylate	67584-59-2	COMMERICIAL_IMPORTANT	-7.288	-49.6952	0.0556654	0.944335	inact.	reliable	0.240491	0.759509	inact.	reliable	FASA based PFAA precursors	N-Alkyl FASMACs	Inactive	reliable	-47.2364	-30.3183	-38.7773	Inactive	Inactive	CN(S(=O)(=O)C(C(C(C(F)(F)F)(F)F)(F)F)(F)F)CCOC(=O)C(=C)C	0	7
DTXSID60702452	FC(F)(Cl)C(F)(F)C(F)(F)C(F)(F)C(F)(F)C(F)(F)CCI	1-Chloro-1,1,2,2,3,3,4,4,5,5,6,6-dodecafluoro-8-iodooctane	150223-08-8	OTHER_PFAS	-7.086	-37.0002	0.0556654	0.944335	inact.	reliable	0.139776	0.860224	inact.	reliable	Other aliphatics	FTI	Inactive	reliable	-48.6988	-48.119	-48.4089	Inactive	Inactive	ICCC(C(C(C(C(C(Cl)(F)F)(F)F)(F)F)(F)F)(F)F)(F)F	3	9
DTXSID6070221	OCCC(F)(F)C(F)(F)C(F)(F)C(F)(F)C(F)(F)C(F)(F)C(F)(F)C(F)(F)C(F)(F)C(F)(F)C(F)(F)C(F)(F)C(F)(F)C(F)(F)C(F)(F)C(F)(F)F	2-(Perfluorohexadecyl)ethanol	65104-67-8	COMMERICIAL_IMPORTANT	-8.462	-58.6173	0.0556654	0.944335	inact.	reliable	0.139776	0.860224	inact.	reliable	Fluorotelomer PFAA precursors	n:2 FTOHs	Inactive	reliable	-38.7368	-17.8079	-28.2724	Inactive	Inactive	OCCC(C(C(C(C(C(C(C(C(C(C(C(C(C(C(C(F)(F)F)(F)F)(F)F)(F)F)(F)F)(F)F)(F)F)(F)F)(F)F)(F)F)(F)F)(F)F)(F)F)(F)F)(F)F)(F)F	3	9
DTXSID60557803	CC(=O)C1=CNC=C1C(F)(F)C(F)(F)C(F)(F)F	1-[4-(Heptafluoropropyl)-1H-pyrrol-3-yl]ethan-1-one	121103-97-7	OTHER_PFAS	-8.548	-28.2209	0.0556654	0.944335	inact.	Unreliable	0.139776	0.860224	inact.	reliable	Side-chain aromatics	Others	Inactive	reliable	-38.1142	-60.4292	-49.2717	Inactive	Inactive	CC(=O)c1c[nH]cc1C(C(C(F)(F)F)(F)F)(F)F	6	4
DTXSID60696685	CCCCCC(I)CC(F)(C(F)(F)F)C(F)(F)F	1,1,1,2-Tetrafluoro-4-iodo-2-(trifluoromethyl)nonane	756-92-3	OTHER_PFAS	-7.64	-37.4271	0.0556654	0.944335	inact.	reliable	0.139776	0.860224	inact.	reliable	Other aliphatics	FTI	Inactive	reliable	-44.688	-47.5204	-46.1042	Inactive	Inactive	CCCCCC(CC(C(F)(F)F)(C(F)(F)F)F)I	3	6
DTXSID6068985	OCCC(F)(F)C(F)(F)F	2:2 fluorotelomer alcohol	54949-74-5	OTHER_PFAS	-6.728	-17.1221	0.0556654	0.944335	inact.	reliable	0.139776	0.860224	inact.	reliable	Fluorotelomer PFAA precursors	n:2 FTOHs	Inactive	reliable	-51.2907	-75.9917	-63.6412	Inactive	Inactive	OCCC(C(F)(F)F)(F)F	3	4
DTXSID6070512	CN(CCOC(=O)C(C)=C)S(=O)(=O)C(F)(F)C(F)(F)C(F)(F)C(F)(F)C(F)(F)C(F)(F)F	2-Propenoic acid, 2-methyl-, 2-[methyl[(tridecafluorohexyl)sulfonyl]amino]ethyl ester	67584-61-6	OTHER_PFAS	-7.134	-50.5821	0.0556654	0.944335	inact.	reliable	0.139776	0.860224	inact.	reliable	FASA based PFAA precursors	N-Alkyl FASMACs	Inactive	reliable	-48.3513	-29.0747	-38.713	Inactive	Inactive	CN(S(=O)(=O)C(C(C(C(C(C(F)(F)F)(F)F)(F)F)(F)F)(F)F)(F)F)CCOC(=O)C(=C)C	0	7
DTXSID6068145	C[N+](C)(C)CCCN(CC([O-])=O)S(=O)(=O)C(F)(F)C(F)(F)C(F)(F)C(F)(F)C(F)(F)C(F)(F)F	3-(Carboxymethyl(perfluorohexylsulfonyl)amino)-N,N,N-trimethylpropanaminium	38850-52-1	OTHER_PFAS	-7.662	-51.3935	0.0556654	0.944335	inact.	reliable	0.139776	0.860224	inact.	reliable	Other aliphatics	PASF-based substances	Inactive	reliable	-44.5287	-27.937	-36.2328	Inactive	Inactive	[O-]C(=O)CN(S(=O)(=O)C(C(C(C(C(C(F)(F)F)(F)F)(F)F)(F)F)(F)F)(F)F)CCC[N+](C)(C)C	0	7
DTXSID6067331	OS(=O)(=O)CCC(F)(F)C(F)(F)C(F)(F)C(F)(F)C(F)(F)C(F)(F)F	6:2 Fluorotelomer sulfonic acid	27619-97-2	CAL_EPA	-6.184	-40.9094	0.0556654	0.944335	inact.	reliable	0.139776	0.860224	inact.	reliable	Fluorotelomer PFAA precursors	n:2 Fluorotelomer sulfonic acids	Inactive	reliable	-55.2291	-42.6376	-48.9333	Inactive	Inactive	OS(=O)(=O)CCC(C(C(C(C(C(F)(F)F)(F)F)(F)F)(F)F)(F)F)(F)F	3	9
DTXSID60663110	OC(=O)C(F)(F)C(F)(F)C(F)(F)OC(F)(C(F)(F)F)C(F)(F)F	Perfluoro-4-isopropoxybutanoic acid	801212-59-9	OTHER_PFAS	-7.354	-32.9478	0.0556654	0.944335	inact.	reliable	0.139776	0.860224	inact.	reliable	PFAAs	PFECAs	Inactive	reliable	-46.7585	-53.8012	-50.2799	Inactive	Inactive	OC(=O)C(C(C(OC(C(F)(F)F)(C(F)(F)F)F)(F)F)(F)F)(F)F	4	3
DTXSID60659755	[O-]S(=O)(=O)C(F)(F)F.FC(F)(F)C(F)([I+]C1=CC=CC=C1)C(F)(F)F	(1,1,1,2,3,3,3-Heptafluoropropan-2-yl)(phenyl)iodanium trifluoromethanesulfonate	82959-18-0	OTHER_PFAS	-7.424	-36.2517	0.0556654	0.944335	inact.	reliable	0.139776	0.860224	inact.	reliable	Side-chain aromatics	Others	Inactive	reliable	-46.2518	-49.1685	-47.7101	Inactive	Inactive	FC(C(F)(F)F)(C(F)(F)F)[I+]c1ccccc1	0	5
DTXSID60659230	CCCCCOCCC(F)(F)C(F)(F)C(F)(F)C(F)(F)C(F)(F)C(F)(F)F	1,1,1,2,2,3,3,4,4,5,5,6,6-Tridecafluoro-8-(pentyloxy)octane	1193009-93-6	OTHER_PFAS	-7.791	-44.1642	0.0556654	0.944335	inact.	reliable	0.139776	0.860224	inact.	reliable	Other aliphatics	Ether based substances	Inactive	reliable	-43.5948	-38.0738	-40.8343	Inactive	Inactive	CCCCCOCCC(C(C(C(C(C(F)(F)F)(F)F)(F)F)(F)F)(F)F)(F)F	7	5
DTXSID60654260	OCCOC(C(F)(F)F)C(F)(F)F	1,1-bis(Trifluoromethyl)methoxy-2-ethanol	63693-13-0	OTHER_PFAS	-7.076	-24.0835	0.0556654	0.944335	inact.	reliable	0.139776	0.860224	inact.	reliable	Other aliphatics	Ether based substances	Inactive	reliable	-48.7712	-66.2305	-57.5009	Inactive	Inactive	OCCOC(C(F)(F)F)C(F)(F)F	0	2
DTXSID60626987	FC(F)(F)C(F)(F)C(F)(F)SCl	1-(Chlorosulfanyl)-1,1,2,2,3,3,3-heptafluoropropane	662-42-0	OTHER_PFAS	-5.402	-19.971	0.0556654	0.944335	inact.	reliable	0.139776	0.860224	inact.	reliable	Other aliphatics	Others	Inactive	reliable	-60.8906	-71.997	-66.4438	Inactive	Inactive	ClSC(C(C(F)(F)F)(F)F)(F)F	3	4
DTXSID6067836	FC(F)(F)C(F)(F)C(F)(F)C(F)(F)C(F)(F)C(F)(F)C(F)(F)C(F)(F)C(F)(F)C(F)(F)C(F)(F)C(F)(F)C(F)(F)C(F)(F)CCOC(=O)C=C	1,1,2,2-Tetrahydroperfluorohexadecyl acrylate	34362-49-7	COMMERICIAL_IMPORTANT	-7.675	-55.8216	0.0556654	0.944335	inact.	reliable	0.531085	0.468915	inact.	reliable	Fluorotelomer PFAA precursors	n:2 FTACs	Inactive	reliable	-44.4346	-21.728	-33.0813	Inactive	Inactive	C=CC(=O)OCCC(C(C(C(C(C(C(C(C(C(C(C(C(C(F)(F)F)(F)F)(F)F)(F)F)(F)F)(F)F)(F)F)(F)F)(F)F)(F)F)(F)F)(F)F)(F)F)(F)F	7	5
DTXSID6062204	CC(=C)C(=O)OCCC(F)(F)C(F)(F)C(F)(F)C(F)(F)C(F)(F)C(F)(F)C(F)(F)C(F)(F)C(F)(F)C(F)(F)F	10:2 Fluorotelomer methacrylate	2144-54-9	COMMERICIAL_IMPORTANT	-8.84	-52.8074	0.0556654	0.944335	inact.	reliable	0.139776	0.860224	inact.	reliable	Fluorotelomer PFAA precursors	n:2 FTMACs	Inactive	reliable	-36.0002	-25.9544	-30.9773	Inactive	Inactive	CC(=C)C(=O)OCCC(C(C(C(C(C(C(C(C(C(F)(F)F)(F)F)(F)F)(F)F)(F)F)(F)F)(F)F)(F)F)(F)F)(F)F	7	5
DTXSID6070514	CCOC(=O)CN(CC)S(=O)(=O)C(F)(F)C(F)(F)C(F)(F)C(F)(F)F	Glycine, N-ethyl-N-[(nonafluorobutyl)sulfonyl]-, ethyl ester	67584-63-8	OTHER_PFAS	-7.506	-48.5808	0.0556654	0.944335	inact.	reliable	0.139776	0.860224	inact.	reliable	Other aliphatics	PASF-based substances	Inactive	reliable	-45.6581	-31.8809	-38.7695	Inactive	Inactive	CCOC(=O)CN(S(=O)(=O)C(C(C(C(F)(F)F)(F)F)(F)F)(F)F)CC	0	7
DTXSID60707740	FC(F)=NC(F)(F)C(F)(F)C(F)(F)F	(Heptafluoropropyl)carbonimidoyl	378-00-7	OTHER_PFAS	-6.469	-20.9734	0.0556654	0.944335	inact.	reliable	0.139776	0.860224	inact.	reliable	Other aliphatics	Others	Inactive	reliable	-53.1658	-70.5915	-61.8786	Inactive	Inactive	FC(=NC(C(C(F)(F)F)(F)F)(F)F)F	3	4
DTXSID6072558	CN(CCOC(=O)C=C)S(=O)(=O)CCC(F)(F)C(F)(F)C(F)(F)C(F)(F)C(F)(F)C(F)(F)C(F)(F)C(F)(F)C(F)(F)C(F)(F)C(F)(F)C(F)(F)C(F)(F)C(F)(F)F	2-[Methyl[(perfluorotetradecyl)ethylsulfonyl]amino]ethyl 2-propenoate	72276-07-4	OTHER_PFAS			0.0556654	0.944335	inact.	reliable	0.706372	0.293628	act.	reliable	Other aliphatics	Others	Inactive	reliable				Inactive	Inactive	C=CC(=O)OCCN(S(=O)(=O)CCC(C(C(C(C(C(C(C(C(C(C(C(C(C(F)(F)F)(F)F)(F)F)(F)F)(F)F)(F)F)(F)F)(F)F)(F)F)(F)F)(F)F)(F)F)(F)F)(F)F)C	1	3
DTXSID60724351	COC1=CC2=C(NC(=C2)C(F)(F)C(F)(F)C(F)(F)F)C=C1	2-(Heptafluoropropyl)-5-methoxy-1H-indole	923569-79-3	OTHER_PFAS	-8.153	-38.7066	0.0556654	0.944335	inact.	reliable	0.139776	0.860224	inact.	reliable	Side-chain aromatics	Others	Inactive	reliable	-40.9739	-45.7263	-43.3501	Inactive	Inactive	COc1ccc2c(c1)cc([nH]2)C(C(C(F)(F)F)(F)F)(F)F	8	3
DTXSID6071902	CCOC(=O)CN(CC)S(=O)(=O)C(F)(F)C(F)(F)C(F)(F)C(F)(F)C(F)(F)C(F)(F)F	Glycine, N-ethyl-N-[(tridecafluorohexyl)sulfonyl]-, ethyl ester	68957-53-9	OTHER_PFAS	-7.625	-49.4354	0.0556654	0.944335	inact.	reliable	0.139776	0.860224	inact.	reliable	Other aliphatics	PASF-based substances	Inactive	reliable	-44.7966	-30.6826	-37.7396	Inactive	Inactive	CCOC(=O)CN(S(=O)(=O)C(C(C(C(C(C(F)(F)F)(F)F)(F)F)(F)F)(F)F)(F)F)CC	0	7
DTXSID6071667	CN(C)CCCNS(=O)(=O)C(F)(F)C(F)(F)C(F)(F)C(F)(F)C(F)(F)F	Perfluoropentane sulfonamido amine	68555-78-2	OTHER_PFAS	-7.03	-38.8102	0.0556654	0.944335	inact.	reliable	0.139776	0.860224	inact.	reliable	Other aliphatics	PASF-based substances	Inactive	reliable	-49.1042	-45.581	-47.3426	Inactive	Inactive	CN(CCCNS(=O)(=O)C(C(C(C(C(F)(F)F)(F)F)(F)F)(F)F)(F)F)C	5	0
DTXSID6071665	CN(CCO)S(=O)(=O)C(F)(F)C(F)(F)C(F)(F)C(F)(F)C(F)(F)C(F)(F)C(F)(F)F	N-(2-Hydroxyethyl)-N-methyl-perfluoroheptanesulfonamide	68555-76-0	COMMERICIAL_IMPORTANT	-8.905	-46.9455	0.0556654	0.944335	inact.	reliable	0.139776	0.860224	inact.	reliable	FASA based PFAA precursors	(N-Alkyl) FASEs	Inactive	reliable	-35.5296	-34.1739	-34.8517	Inactive	Inactive	OCCN(S(=O)(=O)C(C(C(C(C(C(C(F)(F)F)(F)F)(F)F)(F)F)(F)F)(F)F)(F)F)C	0	7
DTXSID6071663	CN(CCO)S(=O)(=O)C(F)(F)C(F)(F)C(F)(F)C(F)(F)C(F)(F)F	1-Pentanesulfonamide, 1,1,2,2,3,3,4,4,5,5,5-undecafluoro-N-(2-hydroxyethyl)-N-methyl-	68555-74-8	COMMERICIAL_IMPORTANT	-7.706	-42.6608	0.0556654	0.944335	inact.	reliable	0.139776	0.860224	inact.	reliable	FASA based PFAA precursors	(N-Alkyl) FASEs	Inactive	reliable	-44.2101	-40.1818	-42.196	Inactive	Inactive	OCCN(S(=O)(=O)C(C(C(C(C(F)(F)F)(F)F)(F)F)(F)F)(F)F)C	0	7
DTXSID60706091	FCC(F)(F)C(F)(F)C(F)(F)C(F)(F)C(F)(F)F	1,1,1,2,2,3,3,4,4,5,5,6-Dodecafluorohexane	86498-66-0	OTHER_PFAS	-6.362	-22.2508	0.0556654	0.944335	inact.	reliable	0.139776	0.860224	inact.	reliable	Other aliphatics	Others	Inactive	reliable	-53.9404	-68.8003	-61.3704	Inactive	Inactive	FCC(C(C(C(C(F)(F)F)(F)F)(F)F)(F)F)(F)F	3	9
DTXSID6071661	CCN(CCO)S(=O)(=O)C(F)(F)C(F)(F)C(F)(F)C(F)(F)C(F)(F)F	1-Pentanesulfonamide, N-ethyl-1,1,2,2,3,3,4,4,5,5,5-undecafluoro-N-(2-hydroxyethyl)-	68555-72-6	OTHER_PFAS	-7.461	-42.1417	0.0556654	0.944335	inact.	reliable	0.139776	0.860224	inact.	reliable	FASA based PFAA precursors	(N-Alkyl) FASEs	Inactive	reliable	-45.9839	-40.9097	-43.4468	Inactive	Inactive	OCCN(S(=O)(=O)C(C(C(C(C(F)(F)F)(F)F)(F)F)(F)F)(F)F)CC	0	7
DTXSID6071374	CNS(=O)(=O)C(F)(F)C(F)(F)C(F)(F)C(F)(F)C(F)(F)F	1-Pentanesulfonamide, 1,1,2,2,3,3,4,4,5,5,5-undecafluoro-N-methyl-	68298-13-5	OTHER_PFAS	-6.926	-32.536	0.0556654	0.944335	inact.	reliable	0.139776	0.860224	inact.	reliable	FASA based PFAA precursors	N-Alkyl FASAs	Inactive	reliable	-49.8572	-54.3786	-52.1179	Inactive	Inactive	CNS(=O)(=O)C(C(C(C(C(F)(F)F)(F)F)(F)F)(F)F)(F)F	3	8
DTXSID6071372	FC(F)(F)C(F)(F)C(F)(F)C(F)(F)C(F)(F)C(F)(F)C(F)(F)S(=O)(=O)NCC1=CC=CC=C1	1-Heptanesulfonamide, 1,1,2,2,3,3,4,4,5,5,6,6,7,7,7-pentadecafluoro-N-(phenylmethyl)-	68298-10-2	OTHER_PFAS	-8.43	-50.4933	0.0556654	0.944335	inact.	reliable	0.139776	0.860224	inact.	reliable	Side-chain aromatics	PASF-based substances	Inactive	reliable	-38.9685	-29.1992	-34.0839	Inactive	Inactive	FC(C(C(C(C(C(C(F)(F)F)(F)F)(F)F)(F)F)(F)F)(F)F)(S(=O)(=O)NCc1ccccc1)F	5	0
DTXSID6071370	FC(F)(F)C(F)(F)C(F)(F)C(F)(F)C(F)(F)S(=O)(=O)NCC1=CC=CC=C1	1-Pentanesulfonamide, 1,1,2,2,3,3,4,4,5,5,5-undecafluoro-N-(phenylmethyl)-	68298-08-8	OTHER_PFAS	-7.771	-42.8207	0.0556654	0.944335	inact.	reliable	0.139776	0.860224	inact.	reliable	Side-chain aromatics	PASF-based substances	Inactive	reliable	-43.7395	-39.9576	-41.8486	Inactive	Inactive	FC(C(C(C(C(F)(F)F)(F)F)(F)F)(F)F)(S(=O)(=O)NCc1ccccc1)F	9	0
DTXSID60710810	COC(=O)C(F)(F)C(F)(F)C(F)(F)C(F)=O	Methyl 2,2,3,3,4,4,5-heptafluoro-5-oxopentanoate	38093-90-2	OTHER_PFAS	-6.592	-21.1995	0.0556654	0.944335	inact.	reliable	0.139776	0.860224	inact.	reliable	Other aliphatics	PACF-based substances	Inactive	reliable	-52.2753	-70.2744	-61.2749	Inactive	Inactive	COC(=O)C(C(C(C(=O)F)(F)F)(F)F)(F)F	0	2
DTXSID60709981	CC=CC(F)(F)C(F)(F)C(F)(F)C(F)(F)C(F)(F)C(F)(F)C(F)(F)C(F)(F)F	4,4,5,5,6,6,7,7,8,8,9,9,10,10,11,11,11-Heptadecafluoroundec-2-ene	67103-04-2	OTHER_PFAS	-7.628	-35.6916	0.0556654	0.944335	inact.	reliable	0.139776	0.860224	inact.	reliable	Fluorotelomer PFAA precursors	SFAenes	Inactive	reliable	-44.7748	-49.9539	-47.3644	Inactive	Inactive	CC=CC(C(C(C(C(C(C(C(F)(F)F)(F)F)(F)F)(F)F)(F)F)(F)F)(F)F)(F)F	3	8
DTXSID6070984	CCN.OC(=O)C(F)(F)C(F)(F)C(F)(F)C(F)(F)C(F)(F)C(F)(F)C(F)(F)C(F)(C(F)(F)F)C(F)(F)F	Ethanaminium perfluoro-9-methyldecanoate	68015-85-0	OTHER_PFAS	-8.401	-43.8983	0.0556654	0.944335	inact.	reliable	0.139776	0.860224	inact.	reliable	PFAAs	PFCAs	Inactive	reliable	-39.1785	-38.4466	-38.8125	Inactive	Inactive	OC(=O)C(C(C(C(C(C(C(C(C(F)(F)F)(C(F)(F)F)F)(F)F)(F)F)(F)F)(F)F)(F)F)(F)F)(F)F	3	4
DTXSID6071407	CCCCN(CCO)S(=O)(=O)C(F)(F)C(F)(F)C(F)(F)C(F)(F)C(F)(F)C(F)(F)C(F)(F)F	N-Butyl-N-(2-hydroxyethyl)perfluoroheptanesulfonamide	68310-02-1	OTHER_PFAS	-9.022	-53.7689	0.0556654	0.944335	inact.	reliable	0.139776	0.860224	inact.	reliable	FASA based PFAA precursors	(N-Alkyl) FASEs	Inactive	reliable	-34.6826	-24.6062	-29.6444	Inactive	Inactive	CCCCN(S(=O)(=O)C(C(C(C(C(C(C(F)(F)F)(F)F)(F)F)(F)F)(F)F)(F)F)(F)F)CCO	0	7
DTXSID60896668	C\C=C\C(F)(F)C(F)(F)C(F)(F)C(F)(F)C(F)(F)C(F)(F)C(F)(F)F	(2E)-4,4,5,5,6,6,7,7,8,8,9,9,10,10,10-Pentadecafluorodec-2-ene	89889-22-5	OTHER_PFAS	-7.323	-33.9688	0.0556654	0.944335	inact.	reliable	0.139776	0.860224	inact.	reliable	Fluorotelomer PFAA precursors	SFAenes	Inactive	reliable	-46.983	-52.3696	-49.6763	Inactive	Inactive	CC=CC(C(C(C(C(C(C(F)(F)F)(F)F)(F)F)(F)F)(F)F)(F)F)(F)F	3	8
DTXSID60896683	CCCCCCCCCC\C=C\C(F)(F)C(F)(F)C(F)(F)C(F)(F)C(F)(F)C(F)(F)C(F)(F)C(F)(F)F	(9E)-1,1,1,2,2,3,3,4,4,5,5,6,6,7,7,8,8-Heptadecafluoroicos-9-ene	124921-25-1	OTHER_PFAS	-9.929	-59.0725	0.0556654	0.944335	inact.	reliable	0.229713	0.770287	inact.	reliable	Fluorotelomer PFAA precursors	SFAenes	Inactive	reliable	-28.1161	-17.1696	-22.6428	Inactive	Inactive	CCCCCCCCCCC=CC(C(C(C(C(C(C(C(F)(F)F)(F)F)(F)F)(F)F)(F)F)(F)F)(F)F)(F)F	5	2
DTXSID60896688	CO\C(F)=C(/F)C(F)(F)C(F)(F)C(F)(F)C(F)(F)F	(1E)-1,2,3,3,4,4,5,5,6,6,6-Undecafluoro-1-methoxyhex-1-ene	62949-64-8	OTHER_PFAS	-6.55	-23.7052	0.0556654	0.944335	inact.	reliable	0.139776	0.860224	inact.	reliable	Other aliphatics	Ether based substances	Inactive	reliable	-52.5793	-66.761	-59.6702	Inactive	Inactive	COC(=C(C(C(C(C(F)(F)F)(F)F)(F)F)(F)F)F)F	0	2
DTXSID7074909	COC(F)(F)C(F)(F)C(F)(F)F	Heptafluoro-1-methoxypropane	375-03-1	COMMERICIAL_IMPORTANT	-5.145	-18.0133	0.0556654	0.944335	inact.	reliable	0.139776	0.860224	inact.	reliable	Other aliphatics	Ether based substances	Inactive	reliable	-62.7513	-74.7421	-68.7467	Inactive	Inactive	COC(C(C(F)(F)F)(F)F)(F)F	3	4
DTXSID70750727	CC1=CC=C(C=C1)C(F)(F)C(F)(F)C(F)(F)C(F)(F)C(F)(F)F	1-Methyl-4-(undecafluoropentyl)benzene	88950-98-5	OTHER_PFAS	-8.509	-36.4559	0.0556654	0.944335	inact.	reliable	0.139776	0.860224	inact.	reliable	Side-chain aromatics	Others	Inactive	reliable	-38.3966	-48.8822	-43.6394	Inactive	Inactive	FC(C(C(C(C(F)(F)F)(F)F)(F)F)(F)F)(c1ccc(cc1)C)F	1	6
DTXSID70752180	FC(F)(F)C(F)(F)C(F)(F)C(F)(F)C(F)(F)C(F)(F)C(=O)C=CC1=CC=CC=C1	4,4,5,5,6,6,7,7,8,8,9,9,9-Tridecafluoro-1-phenylnon-1-en-3-one	89176-08-9	OTHER_PFAS	-8.871	-40.3489	0.0556654	0.944335	inact.	reliable	0.139776	0.860224	inact.	reliable	Side-chain aromatics	Others	Inactive	reliable	-35.7758	-43.4235	-39.5996	Inactive	Inactive	O=C(C(C(C(C(C(C(F)(F)F)(F)F)(F)F)(F)F)(F)F)(F)F)C=Cc1ccccc1	0	5
DTXSID70754563	FC(F)(F)C(F)(F)C(F)(F)C=C1CCOC1=O	3-(2,2,3,3,4,4,4-Heptafluorobutylidene)oxolan-2-one	89608-45-7	OTHER_PFAS	-6.942	-27.9756	0.0556654	0.944335	inact.	reliable	0.139776	0.860224	inact.	reliable	Other aliphatics, cyclic	Others, cyclic	Inactive	reliable	-49.7413	-60.7731	-55.2572	Inactive	Inactive	FC(C(C(F)(F)F)(F)F)(C=C1CCOC1=O)F	3	4
DTXSID70754942	CCCCCCCCCCNC(=O)C(F)(F)C(F)(F)C(F)(F)C(F)(F)C(F)(F)C(F)(F)C(F)(F)F	N-Decyl-2,2,3,3,4,4,5,5,6,6,7,7,8,8,8-pentadecafluorooctanamide	89685-58-5	OTHER_PFAS	-8.748	-55.5583	0.0556654	0.944335	inact.	reliable	0.139776	0.860224	inact.	reliable	Other aliphatics	Polyfluorinated amidesÂ	Inactive	reliable	-36.6663	-22.0972	-29.3817	Inactive	Inactive	CCCCCCCCCCNC(=O)C(C(C(C(C(C(C(F)(F)F)(F)F)(F)F)(F)F)(F)F)(F)F)(F)F	6	9
DTXSID70757539	CCCCCCCCOC(F)(F)C(F)(F)C(F)(F)C(F)(F)C(F)(F)C(F)(F)C(F)(F)F	1-[(Pentadecafluoroheptyl)oxy]octane	91913-68-7	OTHER_PFAS	-7.654	-51.7749	0.0556654	0.944335	inact.	reliable	0.139776	0.860224	inact.	reliable	Other aliphatics	Ether based substances	Inactive	reliable	-44.5866	-27.4022	-35.9944	Inactive	Inactive	CCCCCCCCOC(C(C(C(C(C(C(F)(F)F)(F)F)(F)F)(F)F)(F)F)(F)F)(F)F	4	9
DTXSID70759053	CCCCCOC(=O)CCC(F)(F)C(F)(F)C(F)(F)C(F)(F)F	Pentyl 4,4,5,5,6,6,7,7,7-nonafluoroheptanoate	94345-13-8	OTHER_PFAS	-7.488	-42.589	0.0556654	0.944335	inact.	reliable	0.139776	0.860224	inact.	reliable	Other aliphatics	PACF-based substances	Inactive	reliable	-45.7884	-40.2825	-43.0354	Inactive	Inactive	CCCCCOC(=O)CCC(C(C(C(F)(F)F)(F)F)(F)F)(F)F	3	9
DTXSID70763751	OC1=CC=C(CC(F)(F)C(F)(F)C(F)(F)C(F)F)C=C1	4-(2,2,3,3,4,4,5,5-Octafluoropentyl)phenol	111915-34-5	OTHER_PFAS	-9.204	-31.2847	0.0556654	0.944335	inact.	reliable	0.427295	0.572705	inact.	reliable	Side-chain aromatics	Others	Inactive	reliable	-33.3649	-56.1332	-44.749	Inactive	Inactive	FC(C(C(C(Cc1ccc(cc1)O)(F)F)(F)F)(F)F)F	3	0
DTXSID70769031	[O-][N+](=O)C1=CC(=CC(COCCC(F)(F)C(F)(F)C(F)(F)C(F)(F)F)=C1)[N+]([O-])=O	1,3-Dinitro-5-{[(3,3,4,4,5,5,6,6,6-nonafluorohexyl)oxy]methyl}benzene	138528-18-4	OTHER_PFAS	-7.886	-55.9657	0.0556654	0.944335	inact.	reliable	0.139776	0.860224	inact.	reliable	Side-chain aromatics	Others	Inactive	reliable	-42.907	-21.5259	-32.2164	Inactive	Inactive	[O-][N+](=O)c1cc(COCCC(C(C(C(F)(F)F)(F)F)(F)F)(F)F)cc(c1)[N+](=O)[O-]	7	5
DTXSID70769738	FC(F)(F)C(F)(F)C(F)(F)C(F)(F)CCN(CC=C)C(=O)C=C	N-(3,3,4,4,5,5,6,6,6-Nonafluorohexyl)-N-(prop-2-en-1-yl)prop-2-enamide	139890-38-3	OTHER_PFAS	-8.032	-40.9689	0.0556654	0.944335	inact.	reliable	0.229713	0.770287	inact.	reliable	Other aliphatics	Others	Inactive	reliable	-41.85	-42.5541	-42.2021	Inactive	Inactive	C=CCN(C(=O)C=C)CCC(C(C(C(F)(F)F)(F)F)(F)F)(F)F	3	4
DTXSID70769975	CC(=C)C(=O)OC(F)(F)C(F)(F)C(F)(F)C(F)(F)C(F)(F)C(F)(F)C(F)(F)CC(F)(F)F	1,1,2,2,3,3,4,4,5,5,6,6,7,7,9,9,9-Heptadecafluorononyl 2-methylprop-2-enoate	140838-93-3	OTHER_PFAS	-7.061	-48.5793	0.0556654	0.944335	inact.	reliable	0.229713	0.770287	inact.	reliable	Other aliphatics	Ether based substances	Inactive	reliable	-48.8798	-31.883	-40.3814	Inactive	Inactive	O=C(C(=C)C)OC(C(C(C(C(C(C(CC(F)(F)F)(F)F)(F)F)(F)F)(F)F)(F)F)(F)F)(F)F	3	9
DTXSID70772025	CN(C)C1=CC=C(C=C1)\N=N\C1=CC=C(C=C1)C(F)(F)C(F)(F)C(F)(F)F	4-{(E)-[4-(Heptafluoropropyl)phenyl]diazenyl}-N,N-dimethylaniline	144499-72-9	OTHER_PFAS	-8.38	-52.7068	0.0556654	0.944335	inact.	reliable	0.139776	0.860224	inact.	reliable	Side-chain aromatics	Others	Inactive	reliable	-39.3305	-26.0955	-32.713	Inactive	Inactive	CN(c1ccc(cc1)N=Nc1ccc(cc1)C(C(C(F)(F)F)(F)F)(F)F)C	1	6
DTXSID70775359	[Br-].FC(F)(F)C(F)(F)C(F)(F)C(F)(F)CC[N+]1=CC=CC=C1	1-(3,3,4,4,5,5,6,6,6-Nonafluorohexyl)pyridin-1-ium bromide	183849-01-6	OTHER_PFAS	-7.329	-28.3435	0.0556654	0.944335	inact.	reliable	0.139776	0.860224	inact.	reliable	Side-chain aromatics	Others	Inactive	reliable	-46.9395	-60.2573	-53.5984	Inactive	Inactive	FC(C(C(C(F)(F)F)(F)F)(F)F)(CC[n+]1ccccc1)F	3	4
DTXSID70777055	FC(F)C(F)(F)C(F)(F)C(F)(F)C(F)(F)C(F)(F)C(F)(F)C(F)=O	2,2,3,3,4,4,5,5,6,6,7,7,8,8-Tetradecafluorooctanoyl fluoride	14042-24-1	OTHER_PFAS	-8.192	-27.5005	0.0556654	0.944335	inact.	reliable	0.139776	0.860224	inact.	reliable	Other aliphatics	Others	Inactive	reliable	-40.6916	-61.4393	-51.0654	Inactive	Inactive	FC(C(C(C(C(C(C(C(=O)F)(F)F)(F)F)(F)F)(F)F)(F)F)(F)F)F	3	0
DTXSID70799318	COC(F)(C(F)Cl)C(F)(F)C(F)(F)C(F)(F)C(F)(F)C(F)(F)F	7-Chloro-1,1,1,2,2,3,3,4,4,5,5,6,7-tridecafluoro-6-methoxyheptane	651733-01-6	OTHER_PFAS	-6.567	-29.8538	0.0556654	0.944335	inact.	reliable	0.139776	0.860224	inact.	reliable	Other aliphatics	Ether based substances	Inactive	reliable	-52.4563	-58.1395	-55.2979	Inactive	Inactive	COC(C(C(C(C(C(F)(F)F)(F)F)(F)F)(F)F)(F)F)(C(Cl)F)F	3	8
DTXSID70805307	FC(F)(F)C(F)(F)C(F)(F)\C=N\C1=CC=CC=C1	(1E)-2,2,3,3,4,4,4-Heptafluoro-N-phenylbutan-1-imine	62765-24-6	OTHER_PFAS	-7.224	-31.3767	0.0556654	0.944335	inact.	reliable	0.139776	0.860224	inact.	reliable	Side-chain aromatics	Others	Inactive	reliable	-47.6997	-56.0042	-51.8519	Inactive	Inactive	FC(C(C(F)(F)F)(F)F)(C=Nc1ccccc1)F	0	5
DTXSID70817586	FC(F)(F)C(F)(F)C(F)(F)C(F)(F)C(F)(F)C(F)(F)S(Cl)=O	Tridecafluorohexane-1-sulfinyl chloride	61424-51-9	OTHER_PFAS	-6.623	-30.6671	0.0556654	0.944335	inact.	reliable	0.139776	0.860224	inact.	reliable	Others	Others	Inactive	reliable	-52.0508	-56.9991	-54.525	Inactive	Inactive	[O-][S+](C(C(C(C(C(C(F)(F)F)(F)F)(F)F)(F)F)(F)F)(F)F)Cl	3	8
DTXSID70880174	FC(F)(CCI)C(F)(F)C(F)(F)C(F)(F)C(F)(F)C(F)(F)CCI	Decane, 3,3,4,4,5,5,6,6,7,7,8,8-dodecafluoro-1,10-diiodo-	1813-83-8	OTHER_PFAS	-8.275	-43.2252	0.0556654	0.944335	inact.	reliable	0.139776	0.860224	inact.	reliable	Other aliphatics	FTI	Inactive	reliable	-40.0907	-39.3904	-39.7405	Inactive	Inactive	ICCC(C(C(C(C(C(CCI)(F)F)(F)F)(F)F)(F)F)(F)F)(F)F	3	9
DTXSID70880139	FC(F)=C(F)C(F)(F)C(F)(F)C(F)(F)F	Perfluoropent-1-ene	376-87-4	OTHER_PFAS	-5.758	-18.1621	0.0556654	0.944335	inact.	reliable	0.139776	0.860224	inact.	reliable	Non-PFAA perfluoroalkyls	PFAenes	Inactive	reliable	-58.3133	-74.5334	-66.4233	Inactive	Inactive	FC(=C(C(C(C(F)(F)F)(F)F)(F)F)F)F	3	4
DTXSID70880134	CC(O)C(F)(F)C(F)(F)F	1-Pentafluoroethylethanol	374-40-3	OTHER_PFAS	-5.459	-15.5366	0.0556654	0.944335	inact.	reliable	0.139776	0.860224	inact.	reliable	Other aliphatics	Others	Inactive	reliable	-60.478	-78.2149	-69.3464	Inactive	Inactive	CC(C(C(F)(F)F)(F)F)O	0	2
DTXSID70873268	CCCCCCCCCCCCCOC(=O)C(F)(F)C(F)(F)C(F)(F)F	Tridecyloate-2,2,3,3,4,4,4-heptafluorobutanoic acid	959088-59-6	OTHER_PFAS	-8.499	-58.6626	0.0556654	0.944335	inact.	reliable	0.139776	0.860224	inact.	reliable	Other aliphatics	PACF-based substances	Inactive	reliable	-38.469	-17.7444	-28.1067	Inactive	Inactive	CCCCCCCCCCCCCOC(=O)C(C(C(F)(F)F)(F)F)(F)F	4	9
DTXSID70870515	FC(F)(F)C(F)(F)C(=O)OC(=O)C(F)(F)C(F)(F)F	Pentafluoropropanoic anhydride	356-42-3	OTHER_PFAS	-5.766	-26.82	0.0556654	0.944335	inact.	reliable	0.139776	0.860224	inact.	reliable	Other aliphatics	PACF-based substances	Inactive	reliable	-58.2553	-62.3935	-60.3244	Inactive	Inactive	O=C(C(C(F)(F)F)(F)F)OC(=O)C(C(F)(F)F)(F)F	0	2
DTXSID70869964	OCCCC(F)(F)C(F)(F)F	3-(Perfluoroethyl)propanol	148043-73-6	OTHER_PFAS	-6.57	-21.4573	0.0556654	0.944335	inact.	reliable	0.139776	0.860224	inact.	reliable	Other aliphatics	FTOH	Inactive	reliable	-52.4345	-69.913	-61.1738	Inactive	Inactive	OCCCC(C(F)(F)F)(F)F	3	4
DTXSID70747930	FC(F)(F)C(F)(F)C(F)(F)C(F)(F)C(F)(F)C(F)(F)CCCOC(=O)N=NC(=O)OCCCC(F)(F)C(F)(F)C(F)(F)C(F)(F)C(F)(F)C(F)(F)F	Bis(4,4,5,5,6,6,7,7,8,8,9,9,9-tridecafluorononyl) diazene-1,2-dicarboxylate	462996-01-6	OTHER_PFAS	-8.477	-71.1746	0.0556654	0.944335	inact.	reliable	0.139776	0.860224	inact.	reliable	Other aliphatics	Ether based substances	Inactive	reliable	-38.6283	-0.200257	-19.4143	Inactive	Inactive	O=C(N=NC(=O)OCCCC(C(C(C(C(C(F)(F)F)(F)F)(F)F)(F)F)(F)F)(F)F)OCCCC(C(C(C(C(C(F)(F)F)(F)F)(F)F)(F)F)(F)F)(F)F	7	5
DTXSID70853287	CC(C)(C=O)C(F)(F)C(F)(F)C(F)(F)C(F)(F)C(F)(F)C(F)(F)C(F)(F)F	3,3,4,4,5,5,6,6,7,7,8,8,9,9,9-Pentadecafluoro-2,2-dimethylnonanal	56778-57-5	OTHER_PFAS	-8.482	-35.2112	0.0556654	0.944335	inact.	reliable	0.139776	0.860224	inact.	reliable	Other aliphatics	Others	Inactive	reliable	-38.5921	-50.6275	-44.6098	Inactive	Inactive	O=CC(C(C(C(C(C(C(C(F)(F)F)(F)F)(F)F)(F)F)(F)F)(F)F)(F)F)(C)C	3	8
DTXSID70850039	FC(F)(F)C(F)(F)C(F)(F)C(F)(F)COCCOC=C	5-[2-(Ethenyloxy)ethoxy]-1,1,1,2,2,3,3,4,4-nonafluoropentane	572911-07-0	OTHER_PFAS	-7.243	-36.283	0.0556654	0.944335	inact.	reliable	0.139776	0.860224	inact.	reliable	Other aliphatics	Ether based substances	Inactive	reliable	-47.5622	-49.1246	-48.3434	Inactive	Inactive	C=COCCOCC(C(C(C(F)(F)F)(F)F)(F)F)(F)F	3	4
DTXSID70848037	CCCCCC=C(F)C(F)(F)C(F)(F)C(F)(F)F	1,1,1,2,2,3,3,4-Octafluorodec-4-ene	90292-32-3	OTHER_PFAS	-6.96	-32.3898	0.0556654	0.944335	inact.	reliable	0.139776	0.860224	inact.	reliable	Other aliphatics	Others	Inactive	reliable	-49.611	-54.5836	-52.0973	Inactive	Inactive	CCCCCC=C(C(C(C(F)(F)F)(F)F)(F)F)F	5	2
DTXSID70844615	OC(=O)COC(F)(F)C(F)C(F)(F)C(F)(F)C(F)(F)C(F)(F)F	[(1,1,2,3,3,4,4,5,5,6,6,6-Dodecafluorohexyl)oxy]acetic acid	919005-39-3	OTHER_PFAS	-7.772	-35.1468	0.0556654	0.944335	inact.	reliable	0.139776	0.860224	inact.	reliable	Other aliphatics	Ether based substances	Inactive	reliable	-43.7323	-50.7178	-47.225	Inactive	Inactive	OC(=O)COC(C(C(C(C(C(F)(F)F)(F)F)(F)F)(F)F)F)(F)F	7	4
DTXSID70844610	OC(=O)C(F)(F)C(F)(F)C(F)(F)OC(F)C(F)(F)F	2,2,3,3,4,4-Hexafluoro-4-(1,2,2,2-tetrafluoroethoxy)butanoic acid	919005-52-0	OTHER_PFAS	-7.421	-29.4945	0.0556654	0.944335	inact.	reliable	0.139776	0.860224	inact.	reliable	Other aliphatics	PACF-based substances	Inactive	reliable	-46.2735	-58.6433	-52.4584	Inactive	Inactive	OC(=O)C(C(C(OC(C(F)(F)F)F)(F)F)(F)F)(F)F	0	2
DTXSID70827185	OC(=CC(=O)C(F)(F)C(F)(F)C(F)(F)F)C1=CC2=CC=CC=C2C=C1	4,4,5,5,6,6,6-Heptafluoro-1-hydroxy-1-(naphthalen-2-yl)hex-1-en-3-one	849798-42-1	OTHER_PFAS	-9.931	-42.9286	0.0556654	0.944335	inact.	reliable	0.139776	0.860224	inact.	reliable	Side-chain aromatics	Others	Inactive	reliable	-28.1016	-39.8063	-33.9539	Inactive	Inactive	O=C(C(C(C(F)(F)F)(F)F)(F)F)C=C(c1ccc2c(c1)cccc2)O	0	5
DTXSID70824497	OCCCS(=O)(=O)C(F)(F)C(F)(F)C(F)(F)C(F)(F)F	3-(1,1,2,2,3,3,4,4,4-Nonafluorobutane-1-sulfonyl)propan-1-ol	762241-70-3	OTHER_PFAS	-7.15	-31.9138	0.0556654	0.944335	inact.	reliable	0.139776	0.860224	inact.	reliable	Other aliphatics	PASF-based substances	Inactive	reliable	-48.2355	-55.251	-51.7433	Inactive	Inactive	OCCCS(=O)(=O)C(C(C(C(F)(F)F)(F)F)(F)F)(F)F	9	0
DTXSID70851006	CC1CCC(C(O)C1)C(F)(C(F)(F)F)C(F)(F)F	2-(1,1,1,2,3,3,3-Heptafluoropropan-2-yl)-5-methylcyclohexan-1-ol	52450-55-2	OTHER_PFAS	-7.745	-31.051	0.153483	0.846517	inact.	reliable	0.229713	0.770287	inact.	reliable	Other aliphatics, cyclic	Others, cyclic	Inactive	reliable	-43.9278	-56.4608	-50.1943	Inactive	Inactive	CC1CCC(C(C1)O)C(C(F)(F)F)(C(F)(F)F)F	0	2
DTXSID7074616	FC(F)(F)C(F)(F)C(F)(F)C(F)(F)C(F)(F)C(F)(F)C(F)(F)C(F)(F)C=C	1H,1H,2H-Perfluoro-1-decene	21652-58-4	COMMERICIAL_IMPORTANT	-7.61	-34.5038	0.0556654	0.944335	inact.	reliable	0.139776	0.860224	inact.	reliable	Fluorotelomer PFAA precursors	n:2 FTOs	Inactive	reliable	-44.9052	-51.6194	-48.2623	Inactive	Inactive	C=CC(C(C(C(C(C(C(C(F)(F)F)(F)F)(F)F)(F)F)(F)F)(F)F)(F)F)(F)F	3	8
DTXSID70746029	O=[V].[H]C12CCC(C)(C(=O)\C1=C(\O)C(F)(F)C(F)(F)C(F)(F)F)C2(C)C.[H]C12CCC(C)(C(=O)\C1=C(\O)C(F)(F)C(F)(F)C(F)(F)F)C2(C)C	(3E)-3-(2,2,3,3,4,4,4-Heptafluoro-1-hydroxybutylidene)-1,7,7-trimethylbicyclo[2.2.1]heptan-2-one--oxovanadium (2/1)	130552-91-9	OTHER_PFAS	-8.005	-41.7225	0.0556654	0.944335	inact.	reliable	0.139776	0.860224	inact.	reliable	Other aliphatics, cyclic	Others, cyclic	Inactive	reliable	-42.0454	-41.4975	-41.7714	Inactive	Inactive	OC(=C1C(=O)C2(C(C1CC2)(C)C)C)C(C(C(F)(F)F)(F)F)(F)F	3	4
DTXSID7073777	[O-][N+](=O)C1=CC(C#N)=C(NC(=O)C2(F)C(F)(F)C(F)(F)C(F)(F)C(F)(F)C2(F)F)C=C1	Cyclohexanecarboxamide, N-(2-cyano-4-nitrophenyl)-1,2,2,3,3,4,4,5,5,6,6-undecafluoro-	107349-93-9	OTHER_PFAS	-7.728	-54.9135	0.0556654	0.944335	inact.	reliable	0.139776	0.860224	inact.	reliable	Side-chain aromatics	Others	Inactive	reliable	-44.0509	-23.0013	-33.5261	Inactive	Inactive	N#Cc1cc(ccc1NC(=O)C1(F)C(F)(F)C(F)(F)C(C(C1(F)F)(F)F)(F)F)[N+](=O)[O-]	5	8
DTXSID70697901	FC(F)(C#N)C(F)(F)C(F)(F)C(F)(F)C(F)(F)C#N	Decafluoroheptanedinitrile	23843-73-4	OTHER_PFAS	-7.101	-26.7325	0.0556654	0.944335	inact.	reliable	0.139776	0.860224	inact.	reliable	Other aliphatics	Nitrile based substances	Inactive	reliable	-48.5902	-62.5162	-55.5532	Inactive	Inactive	N#CC(C(C(C(C(C#N)(F)F)(F)F)(F)F)(F)F)(F)F	3	4
DTXSID7068689	FC(F)(F)C(OC1=CC=C(C=C1)S(Cl)(=O)=O)=C(C(F)(F)F)C(C(F)(F)F)(C(F)(F)C(F)(F)F)C(F)(F)C(F)(F)F	4-(Perfluoro(4-ethyl-3,4-dimethylhex-2-en-2-yl)oxy)benzene-1-sulfonyl chloride	51947-19-4	OTHER_PFAS	-7.332	-58.0615	0.0556654	0.944335	inact.	reliable	0.139776	0.860224	inact.	reliable	Side-chain aromatics	Others	Inactive	reliable	-46.9178	-18.5872	-32.7525	Inactive	Inactive	FC(C(=C(C(C(C(F)(F)F)(F)F)(C(C(F)(F)F)(F)F)C(F)(F)F)C(F)(F)F)Oc1ccc(cc1)S(=O)(=O)Cl)(F)F	0	3
DTXSID7067328	FC(F)(F)C(F)(F)C(F)(F)C(F)(F)C(F)(F)C(F)(F)CCS(Cl)(=O)=O	1-Octanesulfonyl chloride, 3,3,4,4,5,5,6,6,7,7,8,8,8-tridecafluoro-	27619-89-2	COMMERICIAL_IMPORTANT	-7.024	-37.0082	0.0556654	0.944335	inact.	reliable	0.229713	0.770287	inact.	reliable	Other aliphatics	Others	Inactive	reliable	-49.1477	-48.1078	-48.6277	Inactive	Inactive	ClS(=O)(=O)CCC(C(C(C(C(C(F)(F)F)(F)F)(F)F)(F)F)(F)F)(F)F	3	9
DTXSID7067324	FC(F)(F)C(F)(F)C(F)(F)C(F)(F)C(F)(F)C(F)(F)C(F)(F)CCS(Cl)(=O)=O	1-Nonanesulfonyl chloride, 3,3,4,4,5,5,6,6,7,7,8,8,9,9,9-pentadecafluoro-	27607-61-0	OTHER_PFAS	-7.145	-39.4591	0.0556654	0.944335	inact.	reliable	0.139776	0.860224	inact.	reliable	Other aliphatics	Others	Inactive	reliable	-48.2717	-44.6712	-46.4714	Inactive	Inactive	ClS(=O)(=O)CCC(C(C(C(C(C(C(F)(F)F)(F)F)(F)F)(F)F)(F)F)(F)F)(F)F	3	9
DTXSID7067033	CCN(CC=C)S(=O)(=O)C(F)(F)C(F)(F)C(F)(F)C(F)(F)C(F)(F)C(F)(F)C(F)(F)C(F)(F)F	N-Allyl-N-ethyl-perfluorooctanesulfonamide	24924-36-5	OTHER_PFAS	-7.777	-49.6306	0.0556654	0.944335	inact.	reliable	0.139776	0.860224	inact.	reliable	Other aliphatics	PASF-based substances	Inactive	reliable	-43.6961	-30.4089	-37.0525	Inactive	Inactive	C=CCN(S(=O)(=O)C(C(C(C(C(C(C(C(F)(F)F)(F)F)(F)F)(F)F)(F)F)(F)F)(F)F)(F)F)CC	0	7
DTXSID70663106	FC(F)(F)C(F)(OC(F)(F)C(F)(F)C(F)(F)C(F)(F)C(F)(F)C(F)(F)CCI)C(F)(F)F	1,1,2,2,3,3,4,4,5,5,6,6-Dodecafluoro-1-[(1,1,1,2,3,3,3-heptafluoropropan-2-yl)oxy]-8-iodooctane	25080-25-5	OTHER_PFAS	-7.283	-46.5448	0.0556654	0.944335	inact.	reliable	0.229713	0.770287	inact.	reliable	Other aliphatics	Ether based substances	Inactive	reliable	-47.2726	-34.7357	-41.0041	Inactive	Inactive	ICCC(C(C(C(C(C(OC(C(F)(F)F)(C(F)(F)F)F)(F)F)(F)F)(F)F)(F)F)(F)F)(F)F	4	3
DTXSID70699223	OC(=O)C1=CC=C(OC(F)=C(F)C(F)(F)C(F)(F)C(F)(F)C(F)(F)C(F)(F)C(F)(F)C(F)(F)F)C=C1	4-[(1,2,3,3,4,4,5,5,6,6,7,7,8,8,9,9,9-Heptadecafluoronon-1-en-1-yl)oxy]benzoic acid	58253-65-9	OTHER_PFAS	-10.245	-53.277	0.0556654	0.944335	inact.	reliable	0.139776	0.860224	inact.	reliable	Side-chain aromatics	Others	Inactive	reliable	-25.8283	-25.2959	-25.5621	Inactive	Inactive	FC(=C(C(C(C(C(C(C(C(F)(F)F)(F)F)(F)F)(F)F)(F)F)(F)F)(F)F)F)Oc1ccc(cc1)C(=O)O	8	8
DTXSID7066300	OC(=O)C(F)(F)C(F)(F)C(F)(F)C(F)(F)C(F)(F)C(F)(F)C(F)(F)C(F)(F)C(F)(F)C(F)(F)C(F)(F)C(F)(C(F)(F)F)C(F)(F)F	Hexacosafluoro-13-(trifluoromethyl)myristic acid	18024-09-4	OTHER_PFAS	-8.564	-51.6697	0.0556654	0.944335	inact.	reliable	0.139776	0.860224	inact.	reliable	PFAAs	PFCAs	Inactive	reliable	-37.9984	-27.5497	-32.774	Inactive	Inactive	OC(=O)C(C(C(C(C(C(C(C(C(C(C(C(C(F)(F)F)(C(F)(F)F)F)(F)F)(F)F)(F)F)(F)F)(F)F)(F)F)(F)F)(F)F)(F)F)(F)F)(F)F	3	4
DTXSID70633400	OC(=O)C1=CC=C(C=C1)C(F)(F)C(F)(F)C(F)(F)C(F)(F)C(F)(F)C(F)(F)C(F)(F)C(F)(F)F	4-(Heptadecafluorooctyl)benzoic acid	74701-33-0	OTHER_PFAS	-11.516	-51.7456	0.0556654	0.944335	inact.	reliable	0.139776	0.860224	inact.	reliable	Side-chain aromatics	Others	Inactive	reliable	-16.6265	-27.4433	-22.0349	Inactive	Inactive	OC(=O)c1ccc(cc1)C(C(C(C(C(C(C(C(F)(F)F)(F)F)(F)F)(F)F)(F)F)(F)F)(F)F)(F)F	1	6
DTXSID70631466	FC(F)(F)C(F)(F)C(F)(F)C(F)(F)C(F)(F)C(F)(F)c1ccc(Oc2ccc(cc2)C(F)(F)C(F)(F)C(F)(F)C(F)(F)C(F)(F)C(F)(F)F)cc1	1,1'-Oxybis[4-(tridecafluorohexyl)benzene]	151707-03-8	OTHER_PFAS	-10.709	-69.0493	0.0556654	0.944335	inact.	reliable	0.139776	0.860224	inact.	reliable	Side-chain aromatics	Others	Inactive	reliable	-22.469	-3.18031	-12.8247	Inactive	Inactive	FC(C(C(C(C(C(F)(F)F)(F)F)(F)F)(F)F)(F)F)(c1ccc(cc1)Oc1ccc(cc1)C(C(C(C(C(C(F)(F)F)(F)F)(F)F)(F)F)(F)F)(F)F)F	1	6
DTXSID70631188	OC(=O)C(F)(OC(F)(F)C(F)(F)C(F)(F)C(F)(F)F)C(F)(F)F	2,3,3,3-Tetrafluoro-2-(nonafluorobutoxy)propanoic acid	137780-68-8	OTHER_PFAS	-6.907	-31.0541	0.0556654	0.944335	inact.	reliable	0.139776	0.860224	inact.	reliable	PFAAs	PFECAs	Inactive	reliable	-49.9947	-56.4565	-53.2256	Inactive	Inactive	OC(=O)C(C(F)(F)F)(OC(C(C(C(F)(F)F)(F)F)(F)F)(F)F)F	4	3
DTXSID70630919	OS(=O)(=O)CCC(F)(F)C(F)(F)C(F)(F)C(F)(F)C(F)(F)C(F)(F)C(F)(F)F	7:2 Fluorotelomer sulfonic acid	56682-30-5	OTHER_PFAS	-7.654	-47.9223	0.0556654	0.944335	inact.	reliable	0.139776	0.860224	inact.	reliable	Fluorotelomer PFAA precursors	n:2 Fluorotelomer sulfonic acids	Inactive	reliable	-44.5866	-32.8042	-38.6954	Inactive	Inactive	OS(=O)(=O)CCC(C(C(C(C(C(C(F)(F)F)(F)F)(F)F)(F)F)(F)F)(F)F)(F)F	3	9
DTXSID70628472	CCC1=NC(=NC=C1C(O)=O)C(F)(F)C(F)(F)C(F)(F)F	4-Ethyl-2-(heptafluoropropyl)pyrimidine-5-carboxylic acid	914201-17-5	OTHER_PFAS	-9.144	-39.5209	0.0556654	0.944335	inact.	reliable	0.139776	0.860224	inact.	reliable	Side-chain aromatics	Others	Inactive	reliable	-33.7993	-44.5845	-39.1919	Inactive	Inactive	CCc1nc(ncc1C(=O)O)C(C(C(F)(F)F)(F)F)(F)F	6	4
DTXSID70627107	FC(F)(F)C(F)(F)C(F)(F)C(F)(F)CCCCCCBr	10-Bromo-1,1,1,2,2,3,3,4,4-nonafluorodecane	457603-91-7	OTHER_PFAS	-7.26	-37.1445	0.0556654	0.944335	inact.	reliable	0.229713	0.770287	inact.	reliable	Other aliphatics	FTBr	Inactive	reliable	-47.4391	-47.9167	-47.6779	Inactive	Inactive	BrCCCCCCC(C(C(C(F)(F)F)(F)F)(F)F)(F)F	2	2
DTXSID70634492	CNCCCC(F)(F)C(F)(F)C(F)(F)C(F)(F)C(F)(F)C(F)(F)F	4,4,5,5,6,6,7,7,8,8,9,9,9-Tridecafluoro-N-methylnonan-1-amine	228569-93-5	OTHER_PFAS	-6.767	-28.5593	0.0556654	0.944335	inact.	reliable	0.139776	0.860224	inact.	reliable	Other aliphatics	Others	Inactive	reliable	-51.0083	-59.9547	-55.4815	Inactive	Inactive	CNCCCC(C(C(C(C(C(F)(F)F)(F)F)(F)F)(F)F)(F)F)(F)F	3	9
DTXSID70880194	NC(=O)C(F)(F)C(F)(F)C(F)(F)C(F)(F)C(F)(F)C(F)(F)C(N)=O	Perfluorooctanedioic diamide	3492-23-7	OTHER_PFAS	-8.594	-35.1397	0.0556654	0.944335	inact.	reliable	0.139776	0.860224	inact.	reliable	Other aliphatics	Amide based substances	Inactive	reliable	-37.7812	-50.7277	-44.2545	Inactive	Inactive	NC(=O)C(C(C(C(C(C(C(=O)N)(F)F)(F)F)(F)F)(F)F)(F)F)(F)F	0	2
DTXSID7070218	FC(F)(F)C(F)(F)C(F)(F)C(F)(F)C(F)(F)C(F)(F)C(F)(F)C(F)(F)C(F)(F)C(F)(F)C(F)(F)C(F)(F)C(F)(F)C(F)(F)C(F)(F)C(F)(F)C(F)(F)C(F)(F)CCOC(=O)C=C	(Perfluorooctadecyl)ethyl 2-propenoate	65104-64-5	OTHER_PFAS			0.0556654	0.944335	inact.	reliable	0.531085	0.468915	inact.	reliable	Fluorotelomer PFAA precursors	n:2 FTACs	Inactive	reliable				Inactive	Inactive	C=CC(=O)OCCC(C(C(C(C(C(C(C(C(C(C(C(C(C(C(C(C(C(F)(F)F)(F)F)(F)F)(F)F)(F)F)(F)F)(F)F)(F)F)(F)F)(F)F)(F)F)(F)F)(F)F)(F)F)(F)F)(F)F)(F)F)(F)F	7	5
DTXSID70533537	FC(F)C(F)(F)C(F)(F)CCl	4-Chloro-1,1,2,2,3,3-hexafluorobutane	75877-96-2	OTHER_PFAS	-5.906	-16.9434	0.0556654	0.944335	inact.	Unreliable	0.139776	0.860224	inact.	reliable	Other aliphatics	Others	Inactive	reliable	-57.2418	-76.2423	-66.742	Inactive	Inactive	ClCC(C(C(F)F)(F)F)(F)F	3	0
DTXSID7073775	[O-][N+](=O)C1=CC(Br)=C(NC(=O)C2(F)C(F)(F)C(F)(F)C(F)(F)C(F)(F)C2(F)F)C=C1	Cyclohexanecarboxamide, N-(2-bromo-4-nitrophenyl)-1,2,2,3,3,4,4,5,5,6,6-undecafluoro-	107349-85-9	OTHER_PFAS	-8.081	-45.4706	0.0556654	0.944335	inact.	reliable	0.139776	0.860224	inact.	reliable	Side-chain aromatics	Others	Inactive	reliable	-41.4952	-36.2419	-38.8686	Inactive	Inactive	O=C(C1(F)C(F)(F)C(F)(F)C(C(C1(F)F)(F)F)(F)F)Nc1ccc(cc1Br)[N+](=O)[O-]	5	8
DTXSID7073488	OCCCSCCC(F)(F)C(F)(F)C(F)(F)C(F)(F)C(F)(F)C(F)(F)C(F)(F)C(F)(F)F	1-Propanol, 3-[(3,3,4,4,5,5,6,6,7,7,8,8,9,9,10,10,10-heptadecafluorodecyl)thio]-	36880-07-6	OTHER_PFAS	-8.616	-47.7526	0.0556654	0.944335	inact.	reliable	0.139776	0.860224	inact.	reliable	Other aliphatics	FT	Inactive	reliable	-37.6219	-33.0422	-35.332	Inactive	Inactive	OCCCSCCC(C(C(C(C(C(C(C(F)(F)F)(F)F)(F)F)(F)F)(F)F)(F)F)(F)F)(F)F	3	9
DTXSID70720561	OC(=O)C1CCC(CC1)C(F)(F)C(F)(F)C(F)(F)C(F)(F)C(F)(F)F	4-(Undecafluoropentyl)cyclohexane-1-carboxylic acid	88951-26-2	OTHER_PFAS	-9.984	-45.8705	0.0556654	0.944335	inact.	reliable	0.139776	0.860224	inact.	reliable	Other aliphatics, cyclic	Others, cyclic	Inactive	reliable	-27.7179	-35.6812	-31.6995	Inactive	Inactive	OC(=O)C1CCC(CC1)C(C(C(C(C(F)(F)F)(F)F)(F)F)(F)F)(F)F	0	4
DTXSID70718943	ONC(=O)C(F)(F)C(F)(F)C(F)(F)C(F)(F)C(F)(F)C(F)(F)C(=O)NC1=CC=CC=C1	2,2,3,3,4,4,5,5,6,6,7,7-Dodecafluoro-N~1~-hydroxy-N~8~-phenyloctanediamide	1308677-14-6	OTHER_PFAS	-8.717	-43.8689	0.0556654	0.944335	inact.	reliable	0.139776	0.860224	inact.	reliable	Side-chain aromatics	Others	Inactive	reliable	-36.8907	-38.4878	-37.6893	Inactive	Inactive	ONC(=O)C(C(C(C(C(C(C(=O)Nc1ccccc1)(F)F)(F)F)(F)F)(F)F)(F)F)(F)F	0	5
DTXSID7071656	[Na+].[O-]S(=O)C(F)(F)C(F)(F)C(F)(F)C(F)(F)C(F)(F)C(F)(F)C(F)(F)C(F)(F)F	1-Octanesulfinic acid, 1,1,2,2,3,3,4,4,5,5,6,6,7,7,8,8,8-heptadecafluoro-, sodium salt	68555-67-9	OTHER_PFAS	-7.656	-44.6003	0.0556654	0.944335	inact.	reliable	0.139776	0.860224	inact.	reliable	PFAAs	PFSiAs	Inactive	reliable	-44.5721	-37.4623	-41.0172	Inactive	Inactive	OS(=O)C(C(C(C(C(C(C(C(F)(F)F)(F)F)(F)F)(F)F)(F)F)(F)F)(F)F)(F)F	3	8
DTXSID7071369	FC(F)(F)C(F)(F)C(F)(F)C(F)(F)S(=O)(=O)NCC1=CC=CC=C1	1-Butanesulfonamide, 1,1,2,2,3,3,4,4,4-nonafluoro-N-(phenylmethyl)-	68298-07-7	OTHER_PFAS	-7.723	-41.0699	0.0556654	0.944335	inact.	reliable	0.139776	0.860224	inact.	reliable	Side-chain aromatics	PASF-based substances	Inactive	reliable	-44.0871	-42.4125	-43.2498	Inactive	Inactive	FC(C(C(C(F)(F)F)(F)F)(F)F)(S(=O)(=O)NCc1ccccc1)F	9	0
DTXSID70532883	FC(F)(F)C(=O)ONC(=O)C(F)(F)C(F)(F)C(F)(F)F	2,2,3,3,4,4,4-Heptafluoro-N-[(trifluoroacetyl)oxy]butanamide	88326-80-1	OTHER_PFAS	-6.531	-24.7839	0.0556654	0.944335	inact.	Unreliable	0.139776	0.860224	inact.	reliable	Other aliphatics	PACF-based substances	Inactive	reliable	-52.7169	-65.2485	-58.9827	Inactive	Inactive	O=C(C(F)(F)F)ONC(=O)C(C(C(F)(F)F)(F)F)(F)F	7	8
DTXSID7070925	[NH4+].[NH4+].CCN(CCOP([O-])([O-])=O)S(=O)(=O)C(F)(F)C(F)(F)C(F)(F)C(F)(F)C(F)(F)C(F)(F)C(F)(F)C(F)(F)F	N-ethyl-N-[2-(phosphonooxy)ethyl]perfluorooctanesulfonamide diammonium salt	67969-69-1	COMMERICIAL_IMPORTANT	-8.279	-56.2931	0.0556654	0.944335	inact.	reliable	0.139776	0.860224	inact.	reliable	Other aliphatics	PASF-based substances	Inactive	reliable	-40.0617	-21.0668	-30.5643	Inactive	Inactive	CCN(S(=O)(=O)C(C(C(C(C(C(C(C(F)(F)F)(F)F)(F)F)(F)F)(F)F)(F)F)(F)F)(F)F)CCOP(=O)(O)O	0	7
DTXSID70706284	CCCC(F)C(F)(F)C(F)(F)C(F)(F)C(F)(F)C(F)(F)F	1,1,1,2,2,3,3,4,4,5,5,6-Dodecafluorononane	126038-58-2	OTHER_PFAS	-7.062	-31.4097	0.0556654	0.944335	inact.	reliable	0.139776	0.860224	inact.	reliable	Other aliphatics	Others	Inactive	reliable	-48.8726	-55.9579	-52.4152	Inactive	Inactive	CCCC(C(C(C(C(C(F)(F)F)(F)F)(F)F)(F)F)(F)F)F	3	4
DTXSID70705873	FC=C(F)C(F)(F)C(F)(F)C(F)(F)F	1,2,3,3,4,4,5,5,5-Nonafluoropent-1-ene	75180-13-1	OTHER_PFAS	-5.43	-19.6066	0.0556654	0.944335	inact.	reliable	0.139776	0.860224	inact.	reliable	Other aliphatics	Others	Inactive	reliable	-60.6879	-72.508	-66.5979	Inactive	Inactive	FC=C(C(C(C(F)(F)F)(F)F)(F)F)F	3	4
DTXSID7070505	[K+].CCN(CC([O-])=O)S(=O)(=O)C(F)(F)C(F)(F)C(F)(F)C(F)(F)C(F)(F)C(F)(F)F	Potassium N-ethyl-N-((tridecafluorohexyl)sulphonyl)glycinate	67584-53-6	COMMERICIAL_IMPORTANT	-7.701	-50.3781	0.0556654	0.944335	inact.	reliable	0.139776	0.860224	inact.	reliable	FASA based PFAA precursors	(N-Alkyl) FASAAs	Inactive	reliable	-44.2463	-29.3607	-36.8035	Inactive	Inactive	CCN(S(=O)(=O)C(C(C(C(C(C(F)(F)F)(F)F)(F)F)(F)F)(F)F)(F)F)CC(=O)O	0	7
DTXSID7070503	[K+].CCN(CC([O-])=O)S(=O)(=O)C(F)(F)C(F)(F)C(F)(F)C(F)(F)F	Potassium N-ethyl-N-((nonafluorobutyl)sulphonyl)glycinate	67584-51-4	COMMERICIAL_IMPORTANT	-8.179	-44.9989	0.0556654	0.944335	inact.	reliable	0.139776	0.860224	inact.	reliable	FASA based PFAA precursors	(N-Alkyl) FASAAs	Inactive	reliable	-40.7857	-36.9034	-38.8445	Inactive	Inactive	CCN(S(=O)(=O)C(C(C(C(F)(F)F)(F)F)(F)F)(F)F)CC(=O)O	0	7
DTXSID7070501	FC(F)(F)C(F)(F)C(F)(F)C(F)(F)C(F)(F)C(F)(F)C(F)(F)S(=O)(=O)NCC=C	1-Heptanesulfonamide, 1,1,2,2,3,3,4,4,5,5,6,6,7,7,7-pentadecafluoro-N-2-propenyl-	67584-49-0	OTHER_PFAS	-7.24	-41.1634	0.0556654	0.944335	inact.	reliable	0.139776	0.860224	inact.	reliable	Other aliphatics	PASF-based substances	Inactive	reliable	-47.5839	-42.2814	-44.9327	Inactive	Inactive	C=CCNS(=O)(=O)C(C(C(C(C(C(C(F)(F)F)(F)F)(F)F)(F)F)(F)F)(F)F)(F)F	5	0
DTXSID7070341	FC(F)(F)C(F)(F)C(F)(F)C(F)(F)C(F)(F)CCS(Cl)(=O)=O	1-Heptanesulfonyl chloride, 3,3,4,4,5,5,6,6,7,7,7-undecafluoro-	65702-23-0	OTHER_PFAS	-6.642	-35.744	0.0556654	0.944335	inact.	reliable	0.229713	0.770287	inact.	reliable	Other aliphatics	Others	Inactive	reliable	-51.9133	-49.8804	-50.8968	Inactive	Inactive	ClS(=O)(=O)CCC(C(C(C(C(F)(F)F)(F)F)(F)F)(F)F)(F)F	3	9
DTXSID7070840	CCN(CCOC(=O)C(C)=C)S(=O)(=O)C(F)(F)C(F)(F)C(F)(F)C(F)(F)C(F)(F)F	2-Propenoic acid, 2-methyl-, 2-[ethyl[(undecafluoropentyl)sulfonyl]amino]ethyl ester	67906-73-4	OTHER_PFAS	-7.215	-51.2412	0.0556654	0.944335	inact.	reliable	0.139776	0.860224	inact.	reliable	FASA based PFAA precursors	N-Alkyl FASMACs	Inactive	reliable	-47.7649	-28.1505	-37.9577	Inactive	Inactive	CCN(S(=O)(=O)C(C(C(C(C(F)(F)F)(F)F)(F)F)(F)F)(F)F)CCOC(=O)C(=C)C	0	7
DTXSID70623043	OC(F)(F)C(F)(F)C(F)(F)C(F)(F)C(F)(F)C(F)(F)C(F)(F)F	Pentadecafluoroheptan-1-ol	31165-24-9	OTHER_PFAS	-7.484	-28.8494	0.0556654	0.944335	inact.	reliable	0.139776	0.860224	inact.	reliable	Non-PFAA perfluoroalkyls	PFACs	Inactive	reliable	-45.8174	-59.5479	-52.6826	Inactive	Inactive	FC(C(C(C(C(C(F)(F)F)(F)F)(F)F)(F)F)(F)F)(C(F)(F)O)F	3	8
DTXSID70880215	OC(=O)C(F)(OC(F)(F)C(F)(F)C(F)(F)F)C(F)(F)F	Perfluoro-2-methyl-3-oxahexanoic acid	13252-13-6	CAL_EPA	-6.4	-29.3486	0.0556654	0.944335	inact.	reliable	0.139776	0.860224	inact.	reliable	PFAAs	PFECAs	Inactive	reliable	-53.6653	-58.8479	-56.2566	Inactive	Inactive	OC(=O)C(C(F)(F)F)(OC(C(C(F)(F)F)(F)F)(F)F)F	4	3
DTXSID70880235	CC(I)CC(F)(F)C(F)(F)C(F)(F)C(F)(F)C(F)(F)C(F)(F)C(F)(F)F	1-(Perfluoroheptyl)-2-iodopropane	25291-12-7	OTHER_PFAS	-7.928	-38.9322	0.0556654	0.944335	inact.	reliable	0.139776	0.860224	inact.	reliable	Other aliphatics	FTI	Inactive	reliable	-42.6029	-45.41	-44.0064	Inactive	Inactive	CC(CC(C(C(C(C(C(C(F)(F)F)(F)F)(F)F)(F)F)(F)F)(F)F)(F)F)I	3	9
DTXSID70895162	FC(F)(F)C(F)(F)C(F)(F)C(Br)CBr	4,5-Dibromo-1,1,1,2,2,3,3-heptafluoropentane	377-46-8	OTHER_PFAS	-6.315	-26.4343	0.0556654	0.944335	inact.	reliable	0.139776	0.860224	inact.	reliable	Other aliphatics	Others	Inactive	reliable	-54.2807	-62.9343	-58.6075	Inactive	Inactive	BrCC(C(C(C(F)(F)F)(F)F)(F)F)Br	3	4
DTXSID70895167	CCCCCC(F)(F)C(F)(F)C(F)(F)C(F)(F)F	1,1,1,2,2,3,3,4,4-Nonafluorononane	1190430-21-7	OTHER_PFAS	-6.835	-30.0764	0.0556654	0.944335	inact.	reliable	0.139776	0.860224	inact.	reliable	Fluorotelomer PFAA precursors	SFAs	Inactive	reliable	-50.516	-57.8274	-54.1717	Inactive	Inactive	CCCCCC(C(C(C(F)(F)F)(F)F)(F)F)(F)F	2	2
DTXSID70895182	FC(F)(F)C(F)(F)C(F)(F)C(F)(F)CCCCI	1,1,1,2,2,3,3,4,4-Nonafluoro-8-iodooctane	99324-98-8	OTHER_PFAS	-7.031	-34.4627	0.0556654	0.944335	inact.	reliable	0.139776	0.860224	inact.	reliable	Other aliphatics	FTCl	Inactive	reliable	-49.097	-51.677	-50.387	Inactive	Inactive	ICCCCC(C(C(C(F)(F)F)(F)F)(F)F)(F)F	2	2
DTXSID70895187	CCCC(F)(F)C(F)(F)C(F)(F)C(F)(F)C(F)(F)F	1,1,1,2,2,3,3,4,4,5,5-Undecafluorooctane	1645298-12-9	OTHER_PFAS	-7.147	-27.4841	0.0556654	0.944335	inact.	reliable	0.139776	0.860224	inact.	reliable	Fluorotelomer PFAA precursors	SFAs	Inactive	reliable	-48.2572	-61.4623	-54.8597	Inactive	Inactive	CCCC(C(C(C(C(F)(F)F)(F)F)(F)F)(F)F)(F)F	3	9
DTXSID70895203	FC(F)(F)C(F)(F)C(F)(F)CCC(F)(F)C(F)(F)C(F)(F)F	1,1,1,2,2,3,3,6,6,7,7,8,8,8-Tetradecafluorooctane	1835251-92-7	OTHER_PFAS	-6.67	-27.6994	0.0556654	0.944335	inact.	reliable	0.139776	0.860224	inact.	reliable	Other aliphatics	FT	Inactive	reliable	-51.7106	-61.1604	-56.4355	Inactive	Inactive	FC(C(C(F)(F)F)(F)F)(CCC(C(C(F)(F)F)(F)F)(F)F)F	3	4
DTXSID70895208	FC(F)(F)C(F)(F)C(F)(F)C(F)(F)C(Br)=C	2-Bromo-3,3,4,4,5,5,6,6,6-nonafluorohex-1-ene	59665-23-5	OTHER_PFAS	-6.388	-23.5274	0.0556654	0.944335	inact.	reliable	0.139776	0.860224	inact.	reliable	Other aliphatics	Others	Inactive	reliable	-53.7522	-67.0103	-60.3812	Inactive	Inactive	BrC(=C)C(C(C(C(F)(F)F)(F)F)(F)F)(F)F	3	4
DTXSID70895223	CCNCC(F)(F)C(F)(F)C(F)(F)F	N-Ethyl-2,2,3,3,4,4,4-heptafluorobutan-1-amine	355-99-7	OTHER_PFAS	-6.048	-15.878	0.0556654	0.944335	inact.	reliable	0.139776	0.860224	inact.	reliable	Other aliphatics	Others	Inactive	reliable	-56.2137	-77.7362	-66.9749	Inactive	Inactive	CCNCC(C(C(F)(F)F)(F)F)(F)F	3	4
DTXSID70895228	CC(C)(C)C(I)CC(F)(F)C(F)(F)C(F)(F)C(F)(F)F	1,1,1,2,2,3,3,4,4-Nonafluoro-6-iodo-7,7-dimethyloctane	1464148-69-3	OTHER_PFAS	-7.398	-39.6744	0.0556654	0.944335	inact.	reliable	0.139776	0.860224	inact.	reliable	Other aliphatics	Iodo based substances	Inactive	reliable	-46.44	-44.3693	-45.4046	Inactive	Inactive	IC(C(C)(C)C)CC(C(C(C(F)(F)F)(F)F)(F)F)(F)F	3	4
DTXSID70895243	FC(F)(F)C(F)(F)C(F)(F)COCCCl	4-(2-Chloroethoxy)-1,1,1,2,2,3,3-heptafluorobutane	679-53-8	OTHER_PFAS	-5.901	-29.069	0.0556654	0.944335	inact.	reliable	0.139776	0.860224	inact.	reliable	Other aliphatics	Ether based substances	Inactive	reliable	-57.278	-59.24	-58.259	Inactive	Inactive	ClCCOCC(C(C(F)(F)F)(F)F)(F)F	3	4
DTXSID70895248	OC(O)C(F)(F)C(F)(F)C(F)(F)C(F)(F)F	2,2,3,3,4,4,5,5,5-Nonafluoropentane-1,1-diol	355-30-6	OTHER_PFAS	-7.412	-18.0278	0.0556654	0.944335	inact.	reliable	0.139776	0.860224	inact.	reliable	Other aliphatics	Others	Inactive	reliable	-46.3386	-74.7217	-60.5302	Inactive	Inactive	OC(C(C(C(C(F)(F)F)(F)F)(F)F)(F)F)O	3	4
DTXSID70895263	CCCCCCCCCC(F)(F)C(F)(F)C(F)(F)C(F)(F)C(F)(F)C(F)(F)C(F)(F)C(F)(F)F	1,1,1,2,2,3,3,4,4,5,5,6,6,7,7,8,8-Heptadecafluoroheptadecane	931415-52-0	OTHER_PFAS	-8.51	-56.4199	0.0556654	0.944335	inact.	reliable	0.139776	0.860224	inact.	reliable	Fluorotelomer PFAA precursors	SFAs	Inactive	reliable	-38.3893	-20.889	-29.6392	Inactive	Inactive	CCCCCCCCCC(C(C(C(C(C(C(C(F)(F)F)(F)F)(F)F)(F)F)(F)F)(F)F)(F)F)(F)F	2	2
DTXSID70895268	OCC(O)C(F)(F)C(F)(F)C(F)(F)C(F)(F)F	3,3,4,4,5,5,6,6,6-Nonafluorohexane-1,2-diol	124995-00-2	OTHER_PFAS	-8.596	-26.3753	0.0556654	0.944335	inact.	reliable	0.139776	0.860224	inact.	reliable	Other aliphatics	Others	Inactive	reliable	-37.7667	-63.017	-50.3919	Inactive	Inactive	OCC(C(C(C(C(F)(F)F)(F)F)(F)F)(F)F)O	3	4
DTXSID70895283	FC(=C(F)C(F)(F)C(F)(F)C(F)(F)F)C(F)(F)C(F)(F)F	1,1,1,2,2,3,4,5,5,6,6,7,7,7-Tetradecafluorohept-3-ene	71039-88-8	OTHER_PFAS	-6.119	-24.2269	0.0556654	0.944335	inact.	reliable	0.139776	0.860224	inact.	reliable	Non-PFAA perfluoroalkyls	PFAenes	Inactive	reliable	-55.6997	-66.0295	-60.8646	Inactive	Inactive	FC(=C(C(C(C(F)(F)F)(F)F)(F)F)F)C(C(F)(F)F)(F)F	3	4
DTXSID70895288	CCCCCCC(F)(F)C(F)(F)C(F)(F)C(F)(F)C(F)(F)C(F)(F)C(F)(F)C(F)(F)C(F)(F)C(F)(F)F	1,1,1,2,2,3,3,4,4,5,5,6,6,7,7,8,8,9,9,10,10-Henicosafluorohexadecane	116177-54-9	OTHER_PFAS	-8.434	-54.2479	0.0556654	0.944335	inact.	reliable	0.139776	0.860224	inact.	reliable	Fluorotelomer PFAA precursors	SFAs	Inactive	reliable	-38.9396	-23.9346	-31.4371	Inactive	Inactive	CCCCCCC(C(C(C(C(C(C(C(C(C(F)(F)F)(F)F)(F)F)(F)F)(F)F)(F)F)(F)F)(F)F)(F)F)(F)F	2	2
DTXSID70895304	CCCCCCCCC(I)CC(F)(F)C(F)(F)C(F)(F)C(F)(F)C(F)(F)C(F)(F)F	1,1,1,2,2,3,3,4,4,5,5,6,6-Tridecafluoro-8-iodohexadecane	207122-00-7	OTHER_PFAS	-9.376	-52.8028	0.0556654	0.944335	inact.	reliable	0.139776	0.860224	inact.	reliable	Other aliphatics	FTI	Inactive	reliable	-32.1197	-25.9609	-29.0403	Inactive	Inactive	CCCCCCCCC(CC(C(C(C(C(C(F)(F)F)(F)F)(F)F)(F)F)(F)F)(F)F)I	3	6
DTXSID70895309	CCCCCCCCCCCC(F)(F)C(F)(F)C(F)(F)C(F)(F)C(F)(F)C(F)(F)C(F)(F)C(F)(F)F	1,1,1,2,2,3,3,4,4,5,5,6,6,7,7,8,8-Heptadecafluorononadecane	931415-53-1	OTHER_PFAS	-9.586	-64.416	0.0556654	0.944335	inact.	reliable	0.139776	0.860224	inact.	reliable	Fluorotelomer PFAA precursors	SFAs	Inactive	reliable	-30.5993	-9.67704	-20.1382	Inactive	Inactive	CCCCCCCCCCCC(C(C(C(C(C(C(C(F)(F)F)(F)F)(F)F)(F)F)(F)F)(F)F)(F)F)(F)F	2	2
DTXSID70895324	CCCCCC[C@@H](CO)C(F)(F)C(F)(F)C(F)(F)C(F)(F)F	(2S)-2-(Nonafluorobutyl)octan-1-ol	1180131-16-1	OTHER_PFAS	-8.251	-38.2577	0.0868803	0.91312	inact.	reliable	0.139776	0.860224	inact.	reliable	Other aliphatics	Others	Inactive	reliable	-40.2644	-46.3557	-43.3101	Inactive	Inactive	CCCCCCC(C(C(C(C(F)(F)F)(F)F)(F)F)(F)F)CO	3	4
DTXSID70895465	CCCCC\C=C\C(F)(F)C(F)(F)C(F)(F)C(F)(F)C(F)(F)C(F)(F)C(F)(F)C(F)(F)F	(6E)-8,8,9,9,10,10,11,11,12,12,13,13,14,14,15,15,15-Heptadecafluoropentadec-6-ene	350608-65-0	OTHER_PFAS	-8.441	-48.096	0.0556654	0.944335	inact.	reliable	0.139776	0.860224	inact.	reliable	Fluorotelomer PFAA precursors	SFAenes	Inactive	reliable	-38.8889	-32.5607	-35.7248	Inactive	Inactive	CCCCCC=CC(C(C(C(C(C(C(C(F)(F)F)(F)F)(F)F)(F)F)(F)F)(F)F)(F)F)(F)F	5	2
DTXSID70895460	FC(F)(F)C(F)(F)C(F)(F)C(F)(F)C=CC(F)(F)C(F)(F)C(F)(F)C(F)(F)C(F)(F)F	1,1,1,2,2,3,3,4,4,7,7,8,8,9,9,10,10,11,11,11-Icosafluoroundec-5-ene	100508-28-9	OTHER_PFAS	-7.907	-37.5925	0.0556654	0.944335	inact.	reliable	0.139776	0.860224	inact.	reliable	Other aliphatics	FT	Inactive	reliable	-42.7549	-47.2885	-45.0217	Inactive	Inactive	FC(C(C(C(C=CC(C(C(C(C(F)(F)F)(F)F)(F)F)(F)F)(F)F)(F)F)(F)F)(F)F)(F)F	3	4
DTXSID70895440	CCCCCCCC\C=C\C(F)(F)C(F)(F)C(F)(F)C(F)(F)C(F)(F)C(F)(F)F	(7E)-1,1,1,2,2,3,3,4,4,5,5,6,6-Tridecafluorohexadec-7-ene	152128-75-1	OTHER_PFAS	-8.44	-49.5367	0.0556654	0.944335	inact.	reliable	0.229713	0.770287	inact.	reliable	Fluorotelomer PFAA precursors	SFAenes	Inactive	reliable	-38.8961	-30.5405	-34.7183	Inactive	Inactive	CCCCCCCCC=CC(C(C(C(C(C(F)(F)F)(F)F)(F)F)(F)F)(F)F)(F)F	5	2
DTXSID70895425	CCCCCCCCCCCCC(I)CC(F)(F)C(F)(F)C(F)(F)C(F)(F)C(F)(F)C(F)(F)C(F)(F)C(F)(F)C(F)(F)C(F)(F)F	1,1,1,2,2,3,3,4,4,5,5,6,6,7,7,8,8,9,9,10,10-Henicosafluoro-12-iodotetracosane	1257261-92-9	OTHER_PFAS			0.0556654	0.944335	inact.	reliable	0.139776	0.860224	inact.	reliable	Other aliphatics	FTI	Inactive	reliable				Inactive	Inactive	CCCCCCCCCCCCC(CC(C(C(C(C(C(C(C(C(C(F)(F)F)(F)F)(F)F)(F)F)(F)F)(F)F)(F)F)(F)F)(F)F)(F)F)I	3	6
DTXSID70895420	CCCCCCCCCCCCC(I)CC(F)(F)C(F)(F)C(F)(F)C(F)(F)C(F)(F)C(F)(F)C(F)(F)C(F)(F)F	1,1,1,2,2,3,3,4,4,5,5,6,6,7,7,8,8-Heptadecafluoro-10-iododocosane	176979-18-3	OTHER_PFAS	-10.23	-74.0661	0.0556654	0.944335	inact.	reliable	0.139776	0.860224	inact.	reliable	Other aliphatics	FTI	Inactive	reliable	-25.9369	3.85415	-11.0414	Inactive	Inactive	CCCCCCCCCCCCC(CC(C(C(C(C(C(C(C(F)(F)F)(F)F)(F)F)(F)F)(F)F)(F)F)(F)F)(F)F)I	3	6
DTXSID70895405	CCCCCCCC(I)CC(F)(F)C(F)(F)C(F)(F)C(F)(F)C(F)(F)C(F)(F)C(F)(F)C(F)(F)C(F)(F)C(F)(F)F	1,1,1,2,2,3,3,4,4,5,5,6,6,7,7,8,8,9,9,10,10-Henicosafluoro-12-iodononadecane	129838-41-1	OTHER_PFAS	-9.516	-62.826	0.0556654	0.944335	inact.	reliable	0.139776	0.860224	inact.	reliable	Other aliphatics	FTI	Inactive	reliable	-31.1061	-11.9065	-21.5063	Inactive	Inactive	CCCCCCCC(CC(C(C(C(C(C(C(C(C(C(F)(F)F)(F)F)(F)F)(F)F)(F)F)(F)F)(F)F)(F)F)(F)F)(F)F)I	3	6
DTXSID70894130	CC(OC(=O)CCSCCC(F)(F)C(F)(F)C(F)(F)C(F)(F)C(F)(F)C(F)(F)F)C(O)=O	6:2 Fluorotelomer thioether propanoyl oxy propanoic acid	NOCAS_894130	OTHER_PFAS	-8.977	-53.6463	0.0556654	0.944335	inact.	reliable	0.139776	0.860224	inact.	reliable	Other aliphatics	Ether based substances	Inactive	reliable	-35.0084	-24.7781	-29.8932	Inactive	Inactive	CC(C(=O)O)OC(=O)CCSCCC(C(C(C(C(C(F)(F)F)(F)F)(F)F)(F)F)(F)F)(F)F	3	9
DTXSID70895400	CCCCCCCCCCC(I)CC(F)(F)C(F)(F)C(F)(F)C(F)(F)C(F)(F)C(F)(F)C(F)(F)C(F)(F)F	1,1,1,2,2,3,3,4,4,5,5,6,6,7,7,8,8-Heptadecafluoro-10-iodoicosane	1257261-93-0	OTHER_PFAS	-9.985	-72.4403	0.0556654	0.944335	inact.	reliable	0.139776	0.860224	inact.	reliable	Other aliphatics	FTI	Inactive	reliable	-27.7106	1.57448	-13.0681	Inactive	Inactive	CCCCCCCCCCC(CC(C(C(C(C(C(C(C(F)(F)F)(F)F)(F)F)(F)F)(F)F)(F)F)(F)F)(F)F)I	3	6
DTXSID70895384	CCCCCCCCCCC(F)(F)C(F)(F)C(F)(F)C(F)(F)C(F)(F)C(F)(F)C(F)(F)C(F)(F)C(F)(F)C(F)(F)C(F)(F)C(F)(F)F	1,1,1,2,2,3,3,4,4,5,5,6,6,7,7,8,8,9,9,10,10,11,11,12,12-Pentacosafluorodocosane	93454-72-9	OTHER_PFAS	-9.445	-74.1786	0.0556654	0.944335	inact.	reliable	0.139776	0.860224	inact.	reliable	Fluorotelomer PFAA precursors	SFAs	Inactive	reliable	-31.6201	4.0119	-13.8041	Inactive	Inactive	CCCCCCCCCCC(C(C(C(C(C(C(C(C(C(C(C(F)(F)F)(F)F)(F)F)(F)F)(F)F)(F)F)(F)F)(F)F)(F)F)(F)F)(F)F)(F)F	2	2
DTXSID70895369	FC(F)(F)C(F)(F)C(F)(F)C(F)(F)CC(I)CCC(I)CC(F)(F)C(F)(F)C(F)(F)C(F)(F)F	1,1,1,2,2,3,3,4,4,11,11,12,12,13,13,14,14,14-Octadecafluoro-6,9-diiodotetradecane	40735-23-7	OTHER_PFAS	-9.067	-56.078	0.0556654	0.944335	inact.	reliable	0.139776	0.860224	inact.	reliable	Other aliphatics	FTI	Inactive	reliable	-34.3568	-21.3684	-27.8626	Inactive	Inactive	IC(CC(C(C(C(F)(F)F)(F)F)(F)F)(F)F)CCC(CC(C(C(C(F)(F)F)(F)F)(F)F)(F)F)I	3	6
DTXSID70895364	CCCCCCCCCCCCCC(F)(F)C(F)(F)C(F)(F)C(F)(F)C(F)(F)C(F)(F)C(F)(F)C(F)(F)C(F)(F)C(F)(F)F	1,1,1,2,2,3,3,4,4,5,5,6,6,7,7,8,8,9,9,10,10-Henicosafluorotricosane	200817-55-6	OTHER_PFAS	-9.139	-73.2332	0.0556654	0.944335	inact.	reliable	0.139776	0.860224	inact.	reliable	Fluorotelomer PFAA precursors	SFAs	Inactive	reliable	-33.8355	2.68627	-15.5746	Inactive	Inactive	CCCCCCCCCCCCCC(C(C(C(C(C(C(C(C(C(F)(F)F)(F)F)(F)F)(F)F)(F)F)(F)F)(F)F)(F)F)(F)F)(F)F	2	2
DTXSID70895349	FC(F)(F)C(F)(F)C(F)(F)C(F)(F)C(Br)=O	Nonafluoropentanoyl bromide	159623-35-5	OTHER_PFAS	-6.973	-22.5814	0.0556654	0.944335	inact.	reliable	0.139776	0.860224	inact.	reliable	Other aliphatics	Others	Inactive	reliable	-49.5169	-68.3368	-58.9268	Inactive	Inactive	BrC(=O)C(C(C(C(F)(F)F)(F)F)(F)F)(F)F	7	4
DTXSID70895344	CCCCCCCCCCC(I)CC(F)(F)C(F)(F)C(F)(F)C(F)(F)C(F)(F)C(F)(F)C(F)(F)F	1,1,1,2,2,3,3,4,4,5,5,6,6,7,7-Pentadecafluoro-9-iodononadecane	25431-52-1	OTHER_PFAS	-9.71	-71.3274	0.0556654	0.944335	inact.	reliable	0.139776	0.860224	inact.	reliable	Other aliphatics	FTI	Inactive	reliable	-29.7016	0.0139963	-14.8438	Inactive	Inactive	CCCCCCCCCCC(CC(C(C(C(C(C(C(F)(F)F)(F)F)(F)F)(F)F)(F)F)(F)F)(F)F)I	3	6
DTXSID70895329	FC(F)(F)C(F)(F)C(F)(F)C(F)(F)C(F)(F)C(F)(F)C(F)(F)C(F)(F)CCCCCCCCCCCBr	19-Bromo-1,1,1,2,2,3,3,4,4,5,5,6,6,7,7,8,8-heptadecafluorononadecane	1597-70-2	OTHER_PFAS	-9.234	-70.3983	0.0556654	0.944335	inact.	reliable	0.229713	0.770287	inact.	reliable	Other aliphatics	FTBr	Inactive	reliable	-33.1477	-1.28877	-17.2182	Inactive	Inactive	BrCCCCCCCCCCCC(C(C(C(C(C(C(C(F)(F)F)(F)F)(F)F)(F)F)(F)F)(F)F)(F)F)(F)F	2	2
DTXSID70895389	CCCCCCC=CC(F)(F)C(F)(F)C(F)(F)C(F)(F)C(F)(F)C(F)(F)F	1,1,1,2,2,3,3,4,4,5,5,6,6-Tridecafluorotetradec-7-ene	120464-26-8	OTHER_PFAS	-8.444	-44.915	0.0556654	0.944335	inact.	reliable	0.139776	0.860224	inact.	reliable	Fluorotelomer PFAA precursors	SFAenes	Inactive	reliable	-38.8672	-37.021	-37.9441	Inactive	Inactive	CCCCCCC=CC(C(C(C(C(C(F)(F)F)(F)F)(F)F)(F)F)(F)F)(F)F	5	2
DTXSID70893562	[K+].C[N+](C)([O-])CCC[N-]S(=O)(=O)C(F)(F)C(F)(F)C(F)(F)C(F)(F)C(F)(F)C(F)(F)F	3-[(Perfluorohexane-1-sulfonyl)amino]-N,N-dimethylpropan-1-amine N-oxide potassium salt	178094-71-8	OTHER_PFAS	-8.144	-44.7514	0.153483	0.846517	inact.	reliable	0.139776	0.860224	inact.	reliable	Other aliphatics	PASF-based substances	Inactive	reliable	-41.0391	-37.2504	-39.1447	Inactive	Inactive	FC(C(C(C(C(C(F)(F)F)(F)F)(F)F)(F)F)(F)F)(S(=O)(=O)NCCC[N+](C)(C)[O-])F	5	0
DTXSID70893502	FC(F)(F)C(F)(F)C(F)(F)C(F)(F)C(F)(F)C(F)(F)C(F)(F)C(F)(F)C(F)(F)C(F)(F)C(F)(F)C(F)(F)C(F)(F)C(F)(F)CCOP(=O)(OCCC(F)(F)C(F)(F)C(F)(F)C(F)(F)C(F)(F)C(F)(F)C(F)(F)C(F)(F)C(F)(F)C(F)(F)C(F)(F)C(F)(F)C(F)(F)C(F)(F)F)OCCC(F)(F)C(F)(F)C(F)(F)C(F)(F)C(F)(F)C(F)(F)C(F)(F)C(F)(F)C(F)(F)C(F)(F)C(F)(F)C(F)(F)C(F)(F)C(F)(F)F	Tris(2-(perfluorotetradecanyl)ethyl)phosphate	393098-44-7	OTHER_PFAS			0.0556654	0.944335	inact.	reliable	0.139776	0.860224	inact.	reliable	Fluorotelomer PFAA precursors	n:2 Polyfluoroalkyl phosphoric acid esters, diester	Inactive	reliable				Inactive	Inactive	FC(C(C(C(C(C(C(C(C(C(C(C(C(C(F)(F)F)(F)F)(F)F)(F)F)(F)F)(F)F)(F)F)(F)F)(F)F)(F)F)(F)F)(F)F)(F)F)(CCOP(=O)(OCCC(C(C(C(C(C(C(C(C(C(C(C(C(C(F)(F)F)(F)F)(F)F)(F)F)(F)F)(F)F)(F)F)(F)F)(F)F)(F)F)(F)F)(F)F)(F)F)(F)F)OCCC(C(C(C(C(C(C(C(C(C(C(C(C(C(F)(F)F)(F)F)(F)F)(F)F)(F)F)(F)F)(F)F)(F)F)(F)F)(F)F)(F)F)(F)F)(F)F)(F)F)F	7	5
DTXSID70893401	[K+].[O-]C(=O)C(F)(OC(F)(F)C(F)(F)C(F)(F)OC(F)(F)F)C(F)(F)F	Perfluoro-2-(3-methoxypropoxy)propanoic acid potassium salt	496805-64-2	OTHER_PFAS	-6.356	-33.0129	0.0556654	0.944335	inact.	reliable	0.139776	0.860224	inact.	reliable	PFAAs	PFECAs	Inactive	reliable	-53.9839	-53.7099	-53.8469	Inactive	Inactive	OC(=O)C(C(F)(F)F)(OC(C(C(OC(F)(F)F)(F)F)(F)F)(F)F)F	4	3
DTXSID70763554	FC(F)(F)C(F)(C(=O)OOC(=O)C(F)(C(F)(F)F)C(F)(F)F)C(F)(F)F	Bis[2,3,3,3-tetrafluoro-1-oxo-2-(trifluoromethyl)propyl] peroxide	111632-55-4	OTHER_PFAS	-5.636	-31.1024	0.0556654	0.944335	inact.	Unreliable	0.139776	0.860224	inact.	reliable	Other aliphatics	Others	Inactive	reliable	-59.1965	-56.3888	-57.7926	Inactive	Inactive	O=C(C(C(F)(F)F)(C(F)(F)F)F)OOC(=O)C(C(F)(F)F)(C(F)(F)F)F	0	2
DTXSID70881141	OC(COP(O)(O)=O)CC(F)(F)C(F)(F)C(F)(F)C(F)(F)C(F)(F)C(F)(F)C(F)(F)C(F)(F)F	(Perfluorooctyl)-2-hydroxypropyl dihydrogen phosphate	94158-69-7	OTHER_PFAS	-8.552	-47.8076	0.0556654	0.944335	inact.	reliable	0.139776	0.860224	inact.	reliable	Other aliphatics	Others	Inactive	reliable	-38.0853	-32.965	-35.5252	Inactive	Inactive	OC(CC(C(C(C(C(C(C(C(F)(F)F)(F)F)(F)F)(F)F)(F)F)(F)F)(F)F)(F)F)COP(=O)(O)O	8	7
DTXSID70881085	OS(=O)(=O)C(F)(F)C(F)(F)C(F)(F)C(F)(F)C(F)(F)C(F)(F)C(=O)C(F)(F)F	6-Oxoperfluorooctanesulfonic acid	NOCAS_881085	OTHER_PFAS	-6.14	-41.0388	0.0556654	0.944335	inact.	reliable	0.139776	0.860224	inact.	reliable	Other aliphatics	PASF-based substances	Inactive	reliable	-55.5477	-42.4561	-49.0019	Inactive	Inactive	O=C(C(C(C(C(C(C(S(=O)(=O)O)(F)F)(F)F)(F)F)(F)F)(F)F)(F)F)C(F)(F)F	3	8
DTXSID70881065	OP(O)(=O)OCCC(F)(F)C(F)(F)C(F)(F)C(F)(F)C(F)(F)C(F)(F)C(F)(F)C(F)(F)C(F)(F)C(F)(F)C(F)(F)C(F)(F)C(F)(C(F)(F)F)C(F)(F)F	(Perfluoro-13-methyltetradecyl)ethyl dihydrogen phosphate	93857-42-2	OTHER_PFAS	-8.583	-70.2456	0.0556654	0.944335	inact.	reliable	0.139776	0.860224	inact.	reliable	Fluorotelomer PFAA precursors	n:2 Polyfluoroalkyl phosphoric acid esters, monoester	Inactive	reliable	-37.8608	-1.50288	-19.6819	Inactive	Inactive	OP(=O)(OCCC(C(C(C(C(C(C(C(C(C(C(C(C(C(F)(F)F)(C(F)(F)F)F)(F)F)(F)F)(F)F)(F)F)(F)F)(F)F)(F)F)(F)F)(F)F)(F)F)(F)F)(F)F)O	7	5
DTXSID70881025	COCCOCCOCCOCCOCCOCCOCCOCCOCCOCC(O)CC(F)(F)C(F)(F)C(F)(F)C(F)(F)C(F)(F)C(F)(F)C(F)(F)C(F)(F)F	32-(Perfluorooctyl)-2,5,8,11,14,17,20,23,26,29-decaoxadotriacontan-31-ol	93776-08-0	OTHER_PFAS			0.0556654	0.944335	inact.	reliable	0.139776	0.860224	inact.	reliable	Other aliphatics	Ether based substances	Inactive	reliable				Inactive	Inactive	COCCOCCOCCOCCOCCOCCOCCOCCOCCOCC(CC(C(C(C(C(C(C(C(F)(F)F)(F)F)(F)F)(F)F)(F)F)(F)F)(F)F)(F)F)O	8	7
DTXSID70881000	FC(F)(F)C(F)(C(F)(F)F)C(F)(F)C(F)(C(F)(F)F)C(F)(F)C(F)(C(F)(F)F)C(F)(F)F	Heptane, 1,1,1,2,3,3,4,5,5,6,7,7,7-tridecafluoro-2,4,6-tris(trifluoromethyl)-	84808-63-9	OTHER_PFAS	-6.12	-37.2014	0.0556654	0.944335	inact.	reliable	0.139776	0.860224	inact.	reliable	Non-PFAA perfluoroalkyls	PFAs	Inactive	reliable	-55.6925	-47.8369	-51.7647	Inactive	Inactive	FC(C(C(C(C(F)(F)F)(C(F)(F)F)F)(F)F)(C(C(C(F)(F)F)(C(F)(F)F)F)(F)F)F)(F)F	3	4
DTXSID70881161	[K+].CN(CC(O)CC(F)(F)C(F)(F)C(F)(F)C(F)(F)C(F)(F)C(F)(F)C(F)(F)C(F)(F)F)CC([O-])=O	Potassium N-((perfluorooctyl)-2-hydroxypropyl)-N-methylglycinate	94159-87-2	OTHER_PFAS	-7.616	-49.2414	0.123468	0.876532	inact.	reliable	0.139776	0.860224	inact.	reliable	Other aliphatics	Others	Inactive	reliable	-44.8617	-30.9546	-37.9082	Inactive	Inactive	OC(=O)CN(CC(CC(C(C(C(C(C(C(C(F)(F)F)(F)F)(F)F)(F)F)(F)F)(F)F)(F)F)(F)F)O)C	8	7
DTXSID70880952	OCC[N+]1(CC([O-])=O)CCN(CC1)C(=O)C(F)(F)C(F)(F)C(F)(F)C(F)(F)C(F)(F)C(F)(F)C(F)(F)C(F)(F)C(F)(F)F	1-(Carboxymethyl)-1-(2-hydroxyethyl)-4-(perfluoro-1-oxodecyl)piperazinium	71356-38-2	OTHER_PFAS	-8.171	-55.9492	0.0556654	0.944335	inact.	reliable	0.139776	0.860224	inact.	reliable	Other aliphatics, cyclic	Others, cyclic	Inactive	reliable	-40.8436	-21.549	-31.1963	Inactive	Inactive	OCC[N+]1(CCN(CC1)C(=O)C(C(C(C(C(C(C(C(C(F)(F)F)(F)F)(F)F)(F)F)(F)F)(F)F)(F)F)(F)F)(F)F)CC(=O)[O-]	3	8
DTXSID70880578	CCN(CCOP(=O)([O-])OCCN(CC)S(=O)(=O)C(F)(F)C(F)(F)C(F)(F)C(F)(F)C(F)(F)C(F)(F)C(F)(F)F)S(=O)(=O)C(F)(F)C(F)(F)C(F)(F)C(F)(F)C(F)(F)C(F)(F)C(F)(F)F	Ammonium bis(2-(ethyl((pentadecafluoroheptyl)sulphonyl)amino)ethyl) phosphate	67939-97-3	OTHER_PFAS			0.0556654	0.944335	inact.	reliable	0.139776	0.860224	inact.	reliable	Other aliphatics	PASF-based substances	Inactive	reliable				Inactive	Inactive	CCN(S(=O)(=O)C(C(C(C(C(C(C(F)(F)F)(F)F)(F)F)(F)F)(F)F)(F)F)(F)F)CCOP(=O)(OCCN(S(=O)(=O)C(C(C(C(C(C(C(F)(F)F)(F)F)(F)F)(F)F)(F)F)(F)F)(F)F)CC)O	0	7
DTXSID70880477	[Na+].[O-]S(=O)(=O)C(CC(=O)OCCC(F)(F)C(F)(F)C(F)(F)C(F)(F)C(F)(F)C(F)(F)F)C(=O)OCCC(F)(F)C(F)(F)C(F)(F)C(F)(F)C(F)(F)C(F)(F)F	1,4-Bis((perfluorohexyl)ethyl) sulphonatosuccinate sodium	54950-05-9	COMMERICIAL_IMPORTANT	-9.816	-72.2986	0.0556654	0.944335	inact.	reliable	0.427295	0.572705	inact.	reliable	Other aliphatics	Others	Inactive	reliable	-28.9342	1.3758	-13.7792	Inactive	Inactive	O=C(CC(S(=O)(=O)O)C(=O)OCCC(C(C(C(C(C(F)(F)F)(F)F)(F)F)(F)F)(F)F)(F)F)OCCC(C(C(C(C(C(F)(F)F)(F)F)(F)F)(F)F)(F)F)(F)F	7	5
DTXSID70880457	CC1CN1C(=O)Nc1cc(NC(=O)OC(CSCCC(F)(F)C(F)(F)C(F)(F)C(F)(F)C(F)(F)C(F)(F)C(F)(C(F)(F)F)C(F)(F)F)CSCCC(F)(F)C(F)(F)C(F)(F)C(F)(F)C(F)(F)C(F)(F)C(F)(C(F)(F)F)C(F)(F)F)ccc1C	1,3-Bis(2-(perfluoro-7-methyloctyl)-1-ethylsulfanyl)propan-2-yl {4-methyl-3-[(2-methylaziridine-1-carbonyl)amino]phenyl}carbamate	53122-42-2	OTHER_PFAS			0.306195	0.693805	inact.	reliable	0.578774	0.421226	inact.	reliable	Side-chain aromatics	Others	Inactive	reliable				Inactive	Inactive	O=C(Nc1ccc(c(c1)NC(=O)N1CC1C)C)OC(CSCCC(C(C(C(C(C(C(C(F)(F)F)(C(F)(F)F)F)(F)F)(F)F)(F)F)(F)F)(F)F)(F)F)CSCCC(C(C(C(C(C(C(C(F)(F)F)(C(F)(F)F)F)(F)F)(F)F)(F)F)(F)F)(F)F)(F)F	9	4
DTXSID70880432	C[N+](C)(CCCNS(=O)(=O)CCC(F)(F)C(F)(F)C(F)(F)C(F)(F)C(F)(F)C(F)(F)C(F)(F)C(F)(F)F)CC([O-])=O	8:2 Fluorotelomer sulfonamide betaine	34455-21-5	OTHER_PFAS	-9.252	-67.8635	0.0556654	0.944335	inact.	reliable	0.139776	0.860224	inact.	reliable	Other aliphatics	PASF-based substances	Inactive	reliable	-33.0174	-4.84302	-18.9302	Inactive	Inactive	[O-]C(=O)C[N+](CCCNS(=O)(=O)CCC(C(C(C(C(C(C(C(F)(F)F)(F)F)(F)F)(F)F)(F)F)(F)F)(F)F)(F)F)(C)C	7	3
DTXSID70880417	C[N+](C)(CCO)CCCN(CCCS([O-])(=O)=O)S(=O)(=O)C(F)(F)C(F)(F)C(F)(F)C(F)(F)C(F)(F)C(F)(F)F	(2-Hydroxyethyl)dimethyl(3-((3-sulfopropyl)((tridecafluorohexyl)sulfonyl)amino)propyl)ammonium	38850-58-7	OTHER_PFAS	-6.014	-64.5922	0.0556654	0.944335	inact.	reliable	0.468697	0.531303	inact.	reliable	Other aliphatics	PASF-based substances	Inactive	reliable	-56.4599	-9.42998	-32.9449	Inactive	Inactive	OCC[N+](CCCN(S(=O)(=O)C(C(C(C(C(C(F)(F)F)(F)F)(F)F)(F)F)(F)F)(F)F)CCCS(=O)(=O)[O-])(C)C	0	7
DTXSID70880412	CC(I)CC(F)(F)C(F)(F)C(F)(F)C(F)(F)C(F)(F)C(F)(F)F	1-(Perfluorohexyl)-2-iodopropane	38550-34-4	OTHER_PFAS	-7.249	-35.8924	0.0556654	0.944335	inact.	reliable	0.139776	0.860224	inact.	reliable	Other aliphatics	FTI	Inactive	reliable	-47.5187	-49.6723	-48.5955	Inactive	Inactive	CC(CC(C(C(C(C(C(F)(F)F)(F)F)(F)F)(F)F)(F)F)(F)F)I	3	9
DTXSID70880598	C[N+](C)(CCO)CCCN(CCCS([O-])(=O)=O)S(=O)(=O)C(F)(F)C(F)(F)C(F)(F)C(F)(F)C(F)(F)C(F)(F)C(F)(F)C(F)(F)F	3-(((Perfluorooctyl)sulfonyl)(3-sulfopropyl)amino)-N-(2-hydroxyethyl)-N,N-dimethylpropanaminium	68298-11-3	OTHER_PFAS	-3.503	-77.3072	0.0556654	0.944335	inact.	reliable	0.324626	0.675374	inact.	reliable	Other aliphatics	PASF-based substances	Inactive	reliable	-74.639	8.39876	-33.1201	Inactive	Inactive	OCC[N+](CCCN(S(=O)(=O)C(C(C(C(C(C(C(C(F)(F)F)(F)F)(F)F)(F)F)(F)F)(F)F)(F)F)(F)F)CCCS(=O)(=O)[O-])(C)C	0	7
DTXSID70880230	FC(F)C(F)(F)COCC1CO1	((2,2,3,3-Tetrafluoropropoxy)methyl)oxirane	19932-26-4	OTHER_PFAS	-5.626	-25.5194	0.0556654	0.944335	inact.	reliable	0.139776	0.860224	inact.	reliable	Other aliphatics, cyclic	Others, cyclic	Inactive	reliable	-59.2689	-64.2172	-61.743	Inactive	Inactive	FC(C(COCC1OC1)(F)F)F	4	5
DTXSID70881166	OC(COC1=CC=CC=C1)CC(F)(F)C(F)(F)C(F)(F)C(F)(F)C(F)(F)C(F)(F)C(F)(C(F)(F)F)C(F)(F)F	1-Phenoxy(3-(perfluoro-7-methyloctyl)propan-2-ol)	94159-92-9	OTHER_PFAS	-10.601	-54.8724	0.0556654	0.944335	inact.	reliable	0.139776	0.860224	inact.	reliable	Side-chain aromatics	Others	Inactive	reliable	-23.2509	-23.0589	-23.1549	Inactive	Inactive	OC(CC(C(C(C(C(C(C(C(F)(F)F)(C(F)(F)F)F)(F)F)(F)F)(F)F)(F)F)(F)F)(F)F)COc1ccccc1	8	7
DTXSID70881323	[I-].C[N+](C)(C)CC(O)CC(F)(F)C(F)(F)C(F)(F)C(F)(F)C(F)(F)C(F)(F)C(F)(F)C(F)(F)F	((Perfluorooctyl)-2-hydroxypropyl)trimethylammonium iodide	92071-84-6	OTHER_PFAS	-8.419	-40.7799	0.0556654	0.944335	inact.	reliable	0.139776	0.860224	inact.	reliable	Other aliphatics	Others	Inactive	reliable	-39.0482	-42.8192	-40.9337	Inactive	Inactive	OC(CC(C(C(C(C(C(C(C(F)(F)F)(F)F)(F)F)(F)F)(F)F)(F)F)(F)F)(F)F)C[N+](C)(C)C	8	7
DTXSID70893320	FC(F)(F)C(F)(F)C(F)(F)C(F)(F)C(F)(F)C(F)(F)C(F)(F)C(F)(F)S(=O)(=O)CCCNCCOC(=O)C=C	2-[[3-[(Perfluorooctyl)sulfonyl]propyl]amino]ethyl-2-propenoate	110570-90-6	OTHER_PFAS	-6.445	-52.891	0.0556654	0.944335	inact.	reliable	0.139776	0.860224	inact.	reliable	Other aliphatics	PASF-based substances	Inactive	reliable	-53.3395	-25.8372	-39.5884	Inactive	Inactive	C=CC(=O)OCCNCCCS(=O)(=O)C(C(C(C(C(C(C(C(F)(F)F)(F)F)(F)F)(F)F)(F)F)(F)F)(F)F)(F)F	1	3
DTXSID70893305	[H]\C(=C(/[H])C(=O)NCC(O)CC(F)(F)C(F)(F)C(F)(F)C(F)(F)C(F)(F)C(F)(F)C(F)(F)C(F)(F)F)C(O)=O	4-Oxo-4-[(3-(perfluorooctyl)-2-hydroxypropyl)amino]-(Z)-2-butenoic acid	97259-81-9	OTHER_PFAS	-8.865	-50.6111	0.0556654	0.944335	inact.	reliable	0.139776	0.860224	inact.	reliable	Other aliphatics	Others	Inactive	reliable	-35.8192	-29.034	-32.4266	Inactive	Inactive	OC(CC(C(C(C(C(C(C(C(F)(F)F)(F)F)(F)F)(F)F)(F)F)(F)F)(F)F)(F)F)CNC(=O)C=CC(=O)O	8	7
[truncated: 3,561 more rows]
