# Supplementary material for: Prediction of the Interactions of a Large Number of Per- and Poly-Fluoroalkyl Substances with Ten Nuclear Receptors
Source: Environ Sci Technol. 2024 Feb 29;58(10):4487–99. doi: 10.1021/acs.est.3c05974 (PMC10938639; doi:10.1021/acs.est.3c05974)
Supplement: Supplementary file 2 — es3c05974_si_002.zip [file es3c05974_si_002.zip › es3c05974_si_002/PFAS_NR_SI/MR_with_classification1_withSOM_with_TANIMOTOSCORE.xlsx]

## Sheet: Sheet1
NAMES	ORIGINAL_SMILES	docking score (kcal/mol)	MMGBSA (kcal/mol)	IMPORTANCE	Primary_Class	Secondary_Class	Activity	% change in docking score	% change in ΔG_bind	Average %change	Strength	can_smiles	Classification	morgan_X	morgan_Y
DTXSID40692928	FC(F)(F)C(F)(F)CCC(CCCCCCCCCBr)SC(CCCCCCCCCBr)CCC(F)(F)C(F)(F)F	-11.448	-99.6241	OTHER_PFAS	Other aliphatics	Others	Active	0.325225	58.6119	29.4685	Strong	BrCCCCCCCCCC(SC(CCC(C(F)(F)F)(F)F)CCCCCCCCCBr)CCC(C(F)(F)F)(F)F	Active	3	4
DTXSID40896429	CC(C)CS(=O)C1=C(C)C(=CC=C1C(F)(C(F)(F)F)C(F)(F)F)C(O)=O	-9.2	-51.7361	OTHER_PFAS	Side-chain aromatics	Others	Active	-19.3753	-17.6308	-18.503	Weak	CC(C[S+](c1c(C)c(ccc1C(C(F)(F)F)(C(F)(F)F)F)C(=O)O)[O-])C	Active	2	3
DTXSID50896213	Cl.OCCN1CCN(CC1)C(=O)C(F)(F)C(F)(F)C(F)(F)C(F)(F)C(F)(F)C(F)(F)F	-8.746	-54.2176	OTHER_PFAS	Other aliphatics, cyclic	Others, cyclic	Active	-23.3539	-13.68	-18.5169	Weak	OCCN1CCN(CC1)C(=O)C(C(C(C(C(C(F)(F)F)(F)F)(F)F)(F)F)(F)F)(F)F	Active	3	8
DTXSID10379911	CC(=C)C(=O)OCC(O)CC(F)(F)C(F)(F)C(F)(F)C(F)(F)C(F)(F)C(F)(F)C(F)(C(F)(F)F)C(F)(F)F	-9.542	-49.826	OTHER_PFAS	Other aliphatics	Ether based substances	Active	-16.3781	-20.6719	-18.525	Weak	OC(CC(C(C(C(C(C(C(C(F)(F)F)(C(F)(F)F)F)(F)F)(F)F)(F)F)(F)F)(F)F)(F)F)COC(=O)C(=C)C	Active	8	7
DTXSID30895209	FC(F)(F)C(F)(F)C(F)(F)C(F)(F)CCCCCCCCCCCBr	-9.056	-52.4921	OTHER_PFAS	Other aliphatics	FTBr	Active	-20.6372	-16.4271	-18.5322	Weak	BrCCCCCCCCCCCC(C(C(C(F)(F)F)(F)F)(F)F)(F)F	Active	2	2
DTXSID40797528	CCCCCCCCOC(=O)C(F)(F)C(F)(F)C(F)(F)C(F)(F)C(F)(F)C(F)(F)C(F)(F)F	-9.222	-51.5713	OTHER_PFAS	Other aliphatics	PACF-based substances	Active	-19.1825	-17.8932	-18.5378	Weak	CCCCCCCCOC(=O)C(C(C(C(C(C(C(F)(F)F)(F)F)(F)F)(F)F)(F)F)(F)F)(F)F	Active	4	9
DTXSID80892960	CN(C)CCCNC(=O)C(F)(F)C(F)(F)C(F)(F)C(F)(F)C(F)(F)C(F)(F)C(F)(F)C(F)(F)F	-9.716	-48.8015	OTHER_PFAS	Other aliphatics	Polyfluorinated amidesÂ	Active	-14.8533	-22.303	-18.5781	Weak	CN(CCCNC(=O)C(C(C(C(C(C(C(C(F)(F)F)(F)F)(F)F)(F)F)(F)F)(F)F)(F)F)(F)F)C	Active	6	9
DTXSID50895327	FC(F)(F)C(F)(F)C(F)(F)C(F)(F)C(F)(F)CCCCCCC(F)(F)C(F)(F)C(F)(F)C(F)(F)C(F)(F)F	-8.915	-53.2065	OTHER_PFAS	Other aliphatics	FT	Active	-21.8729	-15.2897	-18.5813	Weak	FC(C(C(C(C(F)(F)F)(F)F)(F)F)(F)F)(CCCCCCC(C(C(C(C(F)(F)F)(F)F)(F)F)(F)F)(F)F)F	Active	2	2
DTXSID50846778	FC(F)(F)C(F)(F)C(F)(F)CNC(=O)C1=CC(NC(=O)C2=CC=CC=C2)=CC=C1	-8.817	-53.6816	OTHER_PFAS	Side-chain aromatics	Others	Active	-22.7317	-14.5333	-18.6325	Weak	O=C(c1cccc(c1)NC(=O)c1ccccc1)NCC(C(C(F)(F)F)(F)F)(F)F	Active	0	5
DTXSID70881161	[K+].CN(CC(O)CC(F)(F)C(F)(F)C(F)(F)C(F)(F)C(F)(F)C(F)(F)C(F)(F)C(F)(F)F)CC([O-])=O	-9.364	-50.6517	OTHER_PFAS	Other aliphatics	Others	Active	-17.938	-19.3573	-18.6476	Weak	OC(=O)CN(CC(CC(C(C(C(C(C(C(C(F)(F)F)(F)F)(F)F)(F)F)(F)F)(F)F)(F)F)(F)F)O)C	Active	8	7
DTXSID10896133	FC(F)(F)C(F)(F)C(F)(F)C(F)(F)C(F)(F)C(F)(F)C(F)(F)C(F)(F)CCOC(=O)C1=CC=CN=C1	-9.079	-52.187	OTHER_PFAS	Side-chain aromatics	Others	Active	-20.4356	-16.9129	-18.6743	Weak	O=C(c1cccnc1)OCCC(C(C(C(C(C(C(C(F)(F)F)(F)F)(F)F)(F)F)(F)F)(F)F)(F)F)(F)F	Active	7	5
DTXSID90893403	FC(F)(F)C(F)(F)C(F)(F)C(F)(F)C(F)(F)C(F)(F)C1=NNC(=C1)C1=CC=CC=C1	-9.178	-51.6356	OTHER_PFAS	Side-chain aromatics	Others	Active	-19.5681	-17.7908	-18.6794	Weak	FC(C(C(C(C(C(F)(F)F)(F)F)(F)F)(F)F)(F)F)(c1cc([nH]n1)c1ccccc1)F	Active	6	4
DTXSID70896119	CN(CC(O)CSCCC(F)(F)C(F)(F)C(F)(F)C(F)(F)C(F)(F)C(F)(F)C(F)(F)C(F)(F)F)CC(O)=O	-8.408	-55.8562	OTHER_PFAS	Other aliphatics	Others	Active	-26.316	-11.0712	-18.6936	Weak	OC(CN(CC(=O)O)C)CSCCC(C(C(C(C(C(C(C(F)(F)F)(F)F)(F)F)(F)F)(F)F)(F)F)(F)F)(F)F	Active	3	9
DTXSID40457832	FC(F)(F)C(F)(F)C(F)(F)C(F)(F)C(F)(F)C(F)(F)C(F)(F)C(F)(F)CCCNC(=O)CI	-8.799	-53.6669	OTHER_PFAS	Other aliphatics	Others	Active	-22.8894	-14.5567	-18.7231	Weak	ICC(=O)NCCCC(C(C(C(C(C(C(C(F)(F)F)(F)F)(F)F)(F)F)(F)F)(F)F)(F)F)(F)F	Active	3	9
DTXSID80276963	FC(F)C(F)(F)C(F)(F)C(F)(F)COC(=O)C1=CC=CC=C1C(=O)OCC(F)(F)C(F)(F)C(F)(F)C(F)F	-9.003	-52.5229	OTHER_PFAS	Side-chain aromatics	Others	Active	-21.1017	-16.3781	-18.7399	Weak	FC(C(C(C(COC(=O)c1ccccc1C(=O)OCC(C(C(C(F)F)(F)F)(F)F)(F)F)(F)F)(F)F)(F)F)F	Active	3	0
DTXSID30896094	OC1=CC=C(C=C1)C(=O)OCC(F)(F)C(F)(F)C(F)(F)C(F)(F)C(F)(F)C(F)(F)C(F)(F)F	-9.989	-47.0401	OTHER_PFAS	Side-chain aromatics	Others	Active	-12.4608	-25.1073	-18.7841	Weak	O=C(c1ccc(cc1)O)OCC(C(C(C(C(C(C(F)(F)F)(F)F)(F)F)(F)F)(F)F)(F)F)(F)F	Active	3	9
DTXSID40896404	CCC(C)SC1=C(C)C(=CC=C1C(F)(C(F)(F)F)C(F)(F)F)C(O)=O	-8.916	-52.9057	OTHER_PFAS	Side-chain aromatics	Others	Active	-21.8641	-15.7687	-18.8164	Weak	CCC(Sc1c(C)c(ccc1C(C(F)(F)F)(C(F)(F)F)F)C(=O)O)C	Active	2	3
DTXSID80893553	[K+].C[N+](C)([O-])CCC[N-]S(=O)(=O)C(F)(F)C(F)(F)C(F)(F)C(F)(F)C(F)(F)C(F)(F)C(F)(F)F	-8.815	-53.4533	OTHER_PFAS	Other aliphatics	PASF-based substances	Active	-22.7492	-14.8968	-18.823	Weak	FC(C(C(C(C(C(C(F)(F)F)(F)F)(F)F)(F)F)(F)F)(F)F)(S(=O)(=O)NCCC[N+](C)(C)[O-])F	Active	5	0
DTXSID40379904	CC(=C)C(=O)OCC(O)CC(F)(F)C(F)(F)C(F)(F)C(F)(F)C(F)(C(F)(F)F)C(F)(F)F	-9.012	-52.848	OTHER_PFAS	Other aliphatics	Ether based substances	Active	-21.0228	-15.8605	-18.4417	Weak	OC(CC(C(C(C(C(C(F)(F)F)(C(F)(F)F)F)(F)F)(F)F)(F)F)(F)F)COC(=O)C(=C)C	Active	8	7
DTXSID90893322	[Na+].CCN(CC([O-])=O)C(=O)C(F)(F)C(F)(F)C(F)(F)C(F)(F)C(F)(F)C(F)(F)F	-9.512	-49.6138	OTHER_PFAS	Other aliphatics	Amide based substances	Active	-16.641	-21.0097	-18.8254	Weak	CCN(C(=O)C(C(C(C(C(C(F)(F)F)(F)F)(F)F)(F)F)(F)F)(F)F)CC(=O)O	Active	3	8
DTXSID80896261	COC1=C2OC=CC2=C(OC)C2=C1OC(=CC2=O)C(F)(F)C(F)(F)C(F)(F)C(F)(F)F	-9.282	-51.4329	OTHER_PFAS	Side-chain aromatics	Others	Active	-18.6566	-18.1135	-18.3851	Weak	COc1c2oc(cc(=O)c2c(c2c1occ2)OC)C(C(C(C(F)(F)F)(F)F)(F)F)(F)F	Active	6	4
DTXSID40399506	FC(F)(F)C(F)(F)C(F)(F)C(F)(F)C(F)(F)C(F)(F)C(F)(F)C(F)(F)C1=CC=C(Br)C=C1	-9.676	-49.4322	OTHER_PFAS	Side-chain aromatics	Others	Active	-15.2038	-21.2988	-18.2513	Weak	Brc1ccc(cc1)C(C(C(C(C(C(C(C(F)(F)F)(F)F)(F)F)(F)F)(F)F)(F)F)(F)F)(F)F	Active	1	6
DTXSID90897582	[Na+].[O-]S(=O)(=O)C1=CC=C(OC(F)(F)C(F)(F)C(F)(F)C(F)(F)C(F)(F)C(F)(F)C(F)(F)C(F)(F)C(F)(F)F)C=C1	-8.901	-54.3867	OTHER_PFAS	Side-chain aromatics	Others	Active	-21.9956	-13.4107	-17.7032	Weak	OS(=O)(=O)c1ccc(cc1)OC(C(C(C(C(C(C(C(C(F)(F)F)(F)F)(F)F)(F)F)(F)F)(F)F)(F)F)(F)F)(F)F	Active	8	9
DTXSID00893378	OC1=CC=C(C=C1)C1=CC=C(OC(=O)C(F)(C(F)(F)F)C(F)(F)N2C(F)(F)C(F)(F)OC(F)(F)C2(F)F)C=C1	-9.064	-53.472	OTHER_PFAS	Side-chain aromatics	Others	Active	-20.5671	-14.867	-17.7171	Weak	Oc1ccc(cc1)c1ccc(cc1)OC(=O)C(C(N1C(F)(F)C(F)(F)OC(C1(F)F)(F)F)(F)F)(C(F)(F)F)F	Active	2	9
DTXSID30896675	CCCCCC\C=C\C(F)(F)C(F)(F)C(F)(F)C(F)(F)C(F)(F)C(F)(F)C(F)(F)C(F)(F)F	-9.281	-52.2283	OTHER_PFAS	Fluorotelomer PFAA precursors	SFAenes	Active	-18.6654	-16.8471	-17.7563	Weak	CCCCCCC=CC(C(C(C(C(C(C(C(F)(F)F)(F)F)(F)F)(F)F)(F)F)(F)F)(F)F)(F)F	Active	5	2
DTXSID10897029	FC(F)(F)C(F)(F)C(F)(F)C(=O)NCCCCCCNC(=O)C(F)(F)C(F)(F)C(F)(F)F	-9.05	-53.484	OTHER_PFAS	Other aliphatics	Polyfluorinated amidesÂ	Active	-20.6898	-14.8479	-17.7689	Weak	O=C(C(C(C(F)(F)F)(F)F)(F)F)NCCCCCCNC(=O)C(C(C(F)(F)F)(F)F)(F)F	Active	6	9
DTXSID00314351	FC(F)(F)C(F)(F)C(F)(F)C1=NN=NN1CC1(CN2N=NN=C2C(F)(F)C(F)(F)C(F)(F)F)COC1	-8.748	-55.1457	OTHER_PFAS	Side-chain aromatics	Others	Active	-23.3364	-12.2023	-17.7694	Weak	FC(C(C(c1nnnn1CC1(COC1)Cn1nnnc1C(C(C(F)(F)F)(F)F)(F)F)(F)F)(F)F)(F)F	Active	9	1
DTXSID7070509	CN(CCOC(=O)C=C)S(=O)(=O)C(F)(F)C(F)(F)C(F)(F)C(F)(F)C(F)(F)C(F)(F)F	-8.414	-56.959	COMMERICIAL_IMPORTANT	FASA based PFAA precursors	N-Alkyl FASACs	Active	-26.2634	-9.31538	-17.7894	Weak	C=CC(=O)OCCN(S(=O)(=O)C(C(C(C(C(C(F)(F)F)(F)F)(F)F)(F)F)(F)F)(F)F)C	Active	1	3
DTXSID80546557	CCCCCCC(I)CC(F)(F)C(F)(F)C(F)(F)C(F)(F)C(F)(F)C(F)(F)F	-9.408	-51.3368	OTHER_PFAS	Other aliphatics	FTI	Active	-17.5524	-18.2665	-17.9095	Weak	CCCCCCC(CC(C(C(C(C(C(F)(F)F)(F)F)(F)F)(F)F)(F)F)(F)F)I	Active	3	6
DTXSID30401167	NC1=CC=CC(=C1)C(F)(F)C(F)(F)C(F)(F)C(F)(F)C(F)(F)C(F)(F)C(F)(F)C(F)(F)F	-10.018	-47.8413	OTHER_PFAS	Side-chain aromatics	Others	Active	-12.2067	-23.8317	-18.0192	Weak	Nc1cccc(c1)C(C(C(C(C(C(C(C(F)(F)F)(F)F)(F)F)(F)F)(F)F)(F)F)(F)F)(F)F	Active	1	6
DTXSID00880208	C[N+](C)(CCCNC(=O)C(F)(F)C(F)(F)C(F)(F)C(F)(F)C(F)(F)C(F)(F)C(F)(F)F)CCC([O-])=O	-8.948	-53.6848	OTHER_PFAS	Other aliphatics	Amide based substances	Active	-21.5837	-14.5282	-18.056	Weak	O=C(C(C(C(C(C(C(C(F)(F)F)(F)F)(F)F)(F)F)(F)F)(F)F)(F)F)NCCC[N+](CCC(=O)[O-])(C)C	Active	6	9
DTXSID30896993	CC[NH+](CC)CC.OP([O-])(=O)CCC(F)(F)C(F)(F)C(F)(F)C(F)(F)C(F)(F)C(F)(F)C(F)(F)C(F)(F)F	-9.602	-49.9639	OTHER_PFAS	Other aliphatics	FTPO3	Active	-15.8523	-20.4523	-18.1523	Weak	OP(=O)(CCC(C(C(C(C(C(C(C(F)(F)F)(F)F)(F)F)(F)F)(F)F)(F)F)(F)F)(F)F)O	Active	3	9
DTXSID90895402	FC(F)(F)C(F)(F)C(F)(F)C(F)(F)CC(I)C(F)(F)C(F)(F)C(F)(F)C(F)(F)C(F)(F)C(F)(F)C(F)(F)C(F)(F)F	-9.017	-53.1824	OTHER_PFAS	Other aliphatics	Iodo based substances	Active	-20.979	-15.3281	-18.1536	Weak	IC(C(C(C(C(C(C(C(C(F)(F)F)(F)F)(F)F)(F)F)(F)F)(F)F)(F)F)(F)F)CC(C(C(C(F)(F)F)(F)F)(F)F)(F)F	Active	3	9
DTXSID70611521	OC(=O)C1=CC=C(C=C1)C(F)(F)C(F)(F)C(F)(F)C(F)(F)C(F)(F)C(F)(F)C(F)(F)C(F)(F)C(F)(F)F	-9.763	-49.0731	OTHER_PFAS	Side-chain aromatics	Others	Active	-14.4414	-21.8705	-18.156	Weak	OC(=O)c1ccc(cc1)C(C(C(C(C(C(C(C(C(F)(F)F)(F)F)(F)F)(F)F)(F)F)(F)F)(F)F)(F)F)(F)F	Active	1	6
DTXSID70896053	FC(F)(F)C(F)(F)C(F)(F)C(F)(F)C(F)(F)C(F)(F)C(F)(F)C(F)(F)C(=O)OCC1=CC=CC=C1	-9.518	-50.3935	OTHER_PFAS	Side-chain aromatics	PACF-based substances	Active	-16.5884	-19.7683	-18.1784	Weak	O=C(C(C(C(C(C(C(C(C(F)(F)F)(F)F)(F)F)(F)F)(F)F)(F)F)(F)F)(F)F)OCc1ccccc1	Active	0	5
DTXSID20380871	CC(=C)C(=O)OCC(O)CC(F)(F)C(F)(F)C(F)(F)C(F)(F)C(F)(F)C(F)(F)C(F)(F)C(F)(F)F	-8.506	-55.9524	OTHER_PFAS	Other aliphatics	Ether based substances	Active	-25.4572	-10.918	-18.1876	Weak	OC(CC(C(C(C(C(C(C(C(F)(F)F)(F)F)(F)F)(F)F)(F)F)(F)F)(F)F)(F)F)COC(=O)C(=C)C	Active	8	7
DTXSID6071407	CCCCN(CCO)S(=O)(=O)C(F)(F)C(F)(F)C(F)(F)C(F)(F)C(F)(F)C(F)(F)C(F)(F)F	-8.634	-55.2456	OTHER_PFAS	FASA based PFAA precursors	(N-Alkyl) FASEs	Active	-24.3354	-12.0433	-18.1894	Weak	CCCCN(S(=O)(=O)C(C(C(C(C(C(C(F)(F)F)(F)F)(F)F)(F)F)(F)F)(F)F)(F)F)CCO	Active	0	7
DTXSID20880462	OC(COP(O)(O)=O)CC(F)(F)C(F)(F)C(F)(F)C(F)(F)C(F)(F)C(F)(F)C(F)(C(F)(F)F)C(F)(F)F	-8.838	-54.0922	OTHER_PFAS	Other aliphatics	Others	Active	-22.5477	-13.8796	-18.2136	Weak	OC(CC(C(C(C(C(C(C(C(F)(F)F)(C(F)(F)F)F)(F)F)(F)F)(F)F)(F)F)(F)F)(F)F)COP(=O)(O)O	Active	8	7
DTXSID20892520	C[N+](C)(CCC(F)C(F)(F)C(F)(F)C(F)(F)C(F)(F)C(F)(F)C(F)(F)C(F)(F)C(F)(F)C(F)(F)F)CC([O-])=O	-9.135	-52.4542	OTHER_PFAS	Other aliphatics	Others	Active	-19.9449	-16.4875	-18.2162	Weak	[O-]C(=O)C[N+](CCC(C(C(C(C(C(C(C(C(C(F)(F)F)(F)F)(F)F)(F)F)(F)F)(F)F)(F)F)(F)F)(F)F)F)(C)C	Active	7	3
DTXSID10750741	COC(=O)C1CCC(CC1)C(F)(F)C(F)(F)C(F)(F)C(F)(F)C(F)(F)C(F)(F)C(F)(F)F	-8.885	-53.6464	OTHER_PFAS	Other aliphatics, cyclic	Others, cyclic	Active	-22.1358	-14.5894	-18.3626	Weak	COC(=O)C1CCC(CC1)C(C(C(C(C(C(C(F)(F)F)(F)F)(F)F)(F)F)(F)F)(F)F)(F)F	Active	0	4
DTXSID501002484	FC(F)(F)C(F)(F)C(F)(F)C(=O)OC1=C(Br)C2=CC=C(Br)C=C2C=C1	-9.516	-51.0258	OTHER_PFAS	Side-chain aromatics	PACF-based substances	Active	-16.606	-18.7616	-17.6838	Weak	Brc1ccc2c(c1)ccc(c2Br)OC(=O)C(C(C(F)(F)F)(F)F)(F)F	Active	7	4
DTXSID90897087	FC(F)(F)C(F)(F)C(F)(F)C(F)(F)S(=O)(=O)N=S(=O)(C1=CC=C(Br)C=C1)C(F)(F)F	-8.663	-54.2717	OTHER_PFAS	Side-chain aromatics	PASF-based substances	Active	-24.0813	-13.5938	-18.8376	Weak	Brc1ccc(cc1)S(=NS(=O)(=O)C(C(C(C(F)(F)F)(F)F)(F)F)(F)F)(=O)C(F)(F)F	Active	9	0
DTXSID40409831	CC1CCC2=C(C1)SC(NC(=O)C(F)(F)C(F)(F)C(F)(F)C(F)(F)C(F)(F)C(F)F)=C2C(N)=O	-8.672	-54.2125	OTHER_PFAS	Side-chain aromatics	Others	Active	-24.0024	-13.6881	-18.8453	Weak	CC1CCc2c(C1)sc(c2C(=O)N)NC(=O)C(C(C(C(C(C(F)F)(F)F)(F)F)(F)F)(F)F)(F)F	Active	1	7
DTXSID80449453	CN(C)C1=CC=C(C=C1)C(F)(F)C(F)(F)C(F)(F)C(F)(F)C(F)(F)C(F)(F)C(F)(F)C(F)(F)F	-8.797	-52.7912	OTHER_PFAS	Side-chain aromatics	Others	Active	-22.907	-15.9509	-19.429	Weak	CN(c1ccc(cc1)C(C(C(C(C(C(C(C(F)(F)F)(F)F)(F)F)(F)F)(F)F)(F)F)(F)F)(F)F)C	Active	1	6
DTXSID80895653	CC1=CC=C(C=C1)C(F)(F)C(F)(F)C(F)(F)C(F)(F)C(F)(F)C(F)(F)C(F)(F)C(F)(F)F	-9.496	-48.9327	OTHER_PFAS	Side-chain aromatics	Others	Active	-16.7812	-22.0941	-19.4377	Weak	Cc1ccc(cc1)C(C(C(C(C(C(C(C(F)(F)F)(F)F)(F)F)(F)F)(F)F)(F)F)(F)F)(F)F	Active	1	6
DTXSID10896214	[O-][N+](=O)C1=CC=C(NC(=O)C(F)(F)C(F)(F)C(F)(F)C(F)(F)C(F)(F)C(F)(F)C(F)(F)C(F)(F)F)C=C1	-8.694	-53.3252	OTHER_PFAS	Side-chain aromatics	Others	Active	-23.8096	-15.1008	-19.4552	Weak	O=C(C(C(C(C(C(C(C(C(F)(F)F)(F)F)(F)F)(F)F)(F)F)(F)F)(F)F)(F)F)Nc1ccc(cc1)[N+](=O)[O-]	Active	3	8
DTXSID3068170	OCCC(F)(F)C(F)(F)C(F)(F)C(F)(F)C(F)(F)C(F)(F)C(F)(F)C(F)(F)C(F)(F)C(F)(F)C(F)(F)C(F)(F)F	-9.735	-47.5208	COMMERICIAL_IMPORTANT	Fluorotelomer PFAA precursors	n:2 FTOHs	Active	-14.6868	-24.342	-19.5144	Weak	OCCC(C(C(C(C(C(C(C(C(C(C(C(F)(F)F)(F)F)(F)F)(F)F)(F)F)(F)F)(F)F)(F)F)(F)F)(F)F)(F)F)(F)F	Active	3	9
DTXSID50881164	CC1(C)OCC(CC(F)(F)C(F)(F)C(F)(F)C(F)(F)C(F)(F)C(F)(F)C(F)(C(F)(F)F)C(F)(F)F)O1	-8.757	-52.8968	OTHER_PFAS	Other aliphatics, cyclic	Others, cyclic	Active	-23.2575	-15.7828	-19.5202	Weak	CC1(C)OCC(O1)CC(C(C(C(C(C(C(C(F)(F)F)(C(F)(F)F)F)(F)F)(F)F)(F)F)(F)F)(F)F)(F)F	Active	4	5
DTXSID7070840	CCN(CCOC(=O)C(C)=C)S(=O)(=O)C(F)(F)C(F)(F)C(F)(F)C(F)(F)C(F)(F)F	-9.246	-50.1506	OTHER_PFAS	FASA based PFAA precursors	N-Alkyl FASMACs	Active	-18.9721	-20.1551	-19.5636	Weak	CCN(S(=O)(=O)C(C(C(C(C(F)(F)F)(F)F)(F)F)(F)F)(F)F)CCOC(=O)C(=C)C	Active	0	7
DTXSID10814392	OC(=O)C1=C(O)C=C(OS(=O)(=O)C(F)(F)C(F)(F)C(F)(F)C(F)(F)C(F)(F)C(F)(F)C(F)(F)C(F)(F)F)C=C1	-8.858	-52.1733	OTHER_PFAS	Side-chain aromatics	PASF-based substances	Active	-22.3724	-16.9347	-19.6536	Weak	OC(=O)c1ccc(cc1O)OS(=O)(=O)C(C(C(C(C(C(C(C(F)(F)F)(F)F)(F)F)(F)F)(F)F)(F)F)(F)F)(F)F	Active	3	8
DTXSID8031861	OC(=O)C(F)(F)C(F)(F)C(F)(F)C(F)(F)C(F)(F)C(F)(F)C(F)(F)C(F)(F)C(F)(F)C(F)(F)C(F)(F)F	-8.913	-51.8622	CAL_EPA	PFAAs	PFCAs	Active	-21.8904	-17.43	-19.6602	Weak	OC(=O)C(C(C(C(C(C(C(C(C(C(C(F)(F)F)(F)F)(F)F)(F)F)(F)F)(F)F)(F)F)(F)F)(F)F)(F)F)(F)F	Active	3	8
DTXSID30701917	OC(CN(C(=O)C(F)(F)C(F)(F)C(F)(F)F)C(=O)C(F)(F)C(F)(F)C(F)(F)F)C1=CC=CC=C1	-9.099	-50.8275	OTHER_PFAS	Side-chain aromatics	Others	Active	-20.2604	-19.0774	-19.6689	Weak	OC(c1ccccc1)CN(C(=O)C(C(C(F)(F)F)(F)F)(F)F)C(=O)C(C(C(F)(F)F)(F)F)(F)F	Active	0	5
DTXSID70896437	CCCCS(=O)C1=C(C)C(=CC=C1C(F)(C(F)(F)F)C(F)(F)F)C(O)=O	-8.998	-51.2948	OTHER_PFAS	Side-chain aromatics	Others	Active	-21.1455	-18.3334	-19.7394	Weak	CCCC[S+](c1c(C)c(ccc1C(C(F)(F)F)(C(F)(F)F)F)C(=O)O)[O-]	Active	2	3
DTXSID4070827	CN(CCCCOC(=O)C(C)=C)S(=O)(=O)C(F)(F)C(F)(F)C(F)(F)C(F)(F)F	-8.8	-52.3522	OTHER_PFAS	Other aliphatics	PASF-based substances	Active	-22.8807	-16.6499	-19.7653	Weak	CN(S(=O)(=O)C(C(C(C(F)(F)F)(F)F)(F)F)(F)F)CCCCOC(=O)C(=C)C	Active	0	7
DTXSID30896175	FC1=CC(NC(=O)C(F)(F)C(F)(F)C(F)(F)C(F)(F)C(F)(F)C(F)(F)C(F)(F)C(F)(F)F)=CC=C1	-9.474	-48.602	OTHER_PFAS	Side-chain aromatics	Others	Active	-16.974	-22.6206	-19.7973	Weak	Fc1cccc(c1)NC(=O)C(C(C(C(C(C(C(C(F)(F)F)(F)F)(F)F)(F)F)(F)F)(F)F)(F)F)(F)F	Active	3	8
DTXSID00896203	CCC1=CC=C(C=NNC(=O)C(F)(F)C(F)(F)C(F)(F)C(F)(F)C(F)(F)C(F)(F)F)C=C1	-8.983	-51.2962	OTHER_PFAS	Side-chain aromatics	Others	Active	-21.2769	-18.3311	-19.804	Weak	CCc1ccc(cc1)C=NNC(=O)C(C(C(C(C(C(F)(F)F)(F)F)(F)F)(F)F)(F)F)(F)F	Active	3	3
DTXSID20204487	FC(F)(F)C(F)(F)C(F)(F)C(F)(F)C(F)(F)C(F)(F)C(F)(F)C(F)(F)S(=O)(=O)NC1=CC=CC=C1	-8.864	-51.8984	OTHER_PFAS	Side-chain aromatics	PASF-based substances	Active	-22.3198	-17.3724	-19.8461	Weak	FC(C(C(C(C(C(C(C(F)(F)F)(F)F)(F)F)(F)F)(F)F)(F)F)(F)F)(S(=O)(=O)Nc1ccccc1)F	Active	3	8
DTXSID30391554	FC(F)(F)C(F)(F)C(F)(F)C(F)(F)C(F)(F)C(F)(F)C(F)(F)C(F)(F)C1=CC(Br)=CC=C1	-9.435	-48.7416	OTHER_PFAS	Side-chain aromatics	Others	Active	-17.3158	-22.3983	-19.8571	Weak	Brc1cccc(c1)C(C(C(C(C(C(C(C(F)(F)F)(F)F)(F)F)(F)F)(F)F)(F)F)(F)F)(F)F	Active	1	6
DTXSID40896449	CCCCS(=O)(=O)C1=C(CC)C(=CC=C1C(F)(C(F)(F)F)C(F)(F)F)C(O)=O	-9.038	-50.9128	OTHER_PFAS	Side-chain aromatics	Others	Active	-20.795	-18.9416	-19.8683	Weak	CCCCS(=O)(=O)c1c(CC)c(ccc1C(C(F)(F)F)(C(F)(F)F)F)C(=O)O	Active	2	3
DTXSID90896252	CC1C2CC(C1SCCC(F)(F)C(F)(F)C(F)(F)C(F)(F)C(F)(F)C(F)(F)F)C1C2C(=O)OC1=O	-8.47	-53.9491	OTHER_PFAS	Other aliphatics, cyclic	Others, cyclic	Active	-25.7727	-14.1075	-19.9401	Weak	O=C1OC(=O)C2C1C1CC2C(C1SCCC(C(C(C(C(C(F)(F)F)(F)F)(F)F)(F)F)(F)F)(F)F)C	Active	3	9
DTXSID70893305	[H]\C(=C(/[H])C(=O)NCC(O)CC(F)(F)C(F)(F)C(F)(F)C(F)(F)C(F)(F)C(F)(F)C(F)(F)C(F)(F)F)C(O)=O	-9.771	-47.5004	OTHER_PFAS	Other aliphatics	Others	Active	-14.3713	-24.3744	-19.3729	Weak	OC(CC(C(C(C(C(C(C(C(F)(F)F)(F)F)(F)F)(F)F)(F)F)(F)F)(F)F)(F)F)CNC(=O)C=CC(=O)O	Active	8	7
DTXSID70895369	FC(F)(F)C(F)(F)C(F)(F)C(F)(F)CC(I)CCC(I)CC(F)(F)C(F)(F)C(F)(F)C(F)(F)F	-8.888	-53.0318	OTHER_PFAS	Other aliphatics	FTI	Active	-22.1095	-15.5679	-18.8387	Weak	IC(CC(C(C(C(F)(F)F)(F)F)(F)F)(F)F)CCC(CC(C(C(C(F)(F)F)(F)F)(F)F)(F)F)I	Active	3	6
DTXSID20896280	CCOC(=O)C1=C(NC(=S)NC1C1=CC=CC=C1)C(F)(F)C(F)(F)C(F)(F)C(F)(F)F	-9.221	-50.5344	OTHER_PFAS	Side-chain aromatics	Others	Active	-19.1912	-19.544	-19.3676	Weak	CCOC(=O)C1=C(NC(=S)NC1c1ccccc1)C(C(C(C(F)(F)F)(F)F)(F)F)(F)F	Active	9	7
DTXSID00896687	FC(F)(F)C(F)(F)C(F)(F)C(F)(F)C(F)(F)C(F)(F)\C=C\C(F)(F)C(F)(F)C(F)(F)C(F)(F)C(F)(F)C(F)(F)C(F)(F)C(F)(F)F	-9.1	-51.2435	OTHER_PFAS	Other aliphatics	FT	Active	-20.2516	-18.415	-19.3333	Weak	FC(C(C(C(C(C(C(F)(F)F)(F)F)(F)F)(F)F)(F)F)(F)F)(C(C=CC(C(C(C(C(C(F)(F)F)(F)F)(F)F)(F)F)(F)F)(F)F)(F)F)F	Active	3	8
DTXSID10193639	OCCN(CCO)S(=O)(=O)C(F)(F)C(F)(F)C(F)(F)C(F)(F)C(F)(F)C(F)(F)C(F)(F)C(F)(F)F	-8.709	-53.9794	OTHER_PFAS	Other aliphatics	PASF-based substances	Active	-23.6782	-14.0592	-18.8687	Weak	OCCN(S(=O)(=O)C(C(C(C(C(C(C(C(F)(F)F)(F)F)(F)F)(F)F)(F)F)(F)F)(F)F)(F)F)CCO	Active	0	7
DTXSID20529607	[O-][N+](=O)CC(CS(=O)(=O)C(F)(F)C(F)(F)C(F)(F)C(F)(F)C(F)(F)C(F)(F)F)C1=CC=CO1	-9.304	-50.7006	OTHER_PFAS	Side-chain aromatics	PASF-based substances	Active	-18.4638	-19.2794	-18.8716	Weak	[O-][N+](=O)CC(c1ccco1)CS(=O)(=O)C(C(C(C(C(C(F)(F)F)(F)F)(F)F)(F)F)(F)F)(F)F	Active	6	5
DTXSID40892946	CN(C)(=O)CCCNC(=O)C(F)(F)C(F)(F)C(F)(F)C(F)(F)C(F)(F)C(F)(F)C(F)(F)C(F)(F)F	-9.613	-48.9491	OTHER_PFAS	Other aliphatics	Polyfluorinated amidesÂ	Active	-15.7559	-22.068	-18.9119	Weak	O=C(C(C(C(C(C(C(C(C(F)(F)F)(F)F)(F)F)(F)F)(F)F)(F)F)(F)F)(F)F)NCCC[N+](C)(C)[O-]	Active	6	9
DTXSID60370978	CC(=O)N1N=C(C=C1C(F)(F)C(F)(F)C(F)(F)C(F)(F)C(F)(F)C(F)(F)F)C(F)(F)C(F)(F)C(F)(F)C(F)(F)C(F)(F)C(F)(F)F	-9.334	-50.4122	OTHER_PFAS	Side-chain aromatics	Others	Active	-18.2009	-19.7386	-18.9698	Weak	CC(=O)n1nc(cc1C(C(C(C(C(C(F)(F)F)(F)F)(F)F)(F)F)(F)F)(F)F)C(C(C(C(C(C(F)(F)F)(F)F)(F)F)(F)F)(F)F)(F)F	Active	9	5
DTXSID20708738	CCCCCCCCC(=O)OCC(F)(F)C(F)(F)C(F)(F)C(F)(F)C(F)(F)C(F)F	-8.505	-54.9123	OTHER_PFAS	Other aliphatics	Ether based substances	Active	-25.4659	-12.5739	-19.0199	Weak	CCCCCCCCC(=O)OCC(C(C(C(C(C(F)F)(F)F)(F)F)(F)F)(F)F)(F)F	Active	3	0
DTXSID60896264	FC1=C(F)C(F)=C(C2=NC(=NO2)C(F)(F)C(F)(F)C(F)(F)C(F)(F)C(F)(F)C(F)(F)C(F)(F)F)C(F)=C1F	-9.382	-50.0503	OTHER_PFAS	Side-chain aromatics	Others	Active	-17.7803	-20.3147	-19.0475	Weak	Fc1c(c2onc(n2)C(C(C(C(C(C(C(F)(F)F)(F)F)(F)F)(F)F)(F)F)(F)F)(F)F)c(F)c(c(c1F)F)F	Active	6	4
DTXSID20379861	CC(=C)C(=O)OCC(O)CC(F)(F)C(F)(F)C(F)(F)C(F)(F)C(F)(F)C(F)(F)F	-9.064	-51.7998	OTHER_PFAS	Other aliphatics	Ether based substances	Active	-20.5671	-17.5294	-19.0482	Weak	OC(CC(C(C(C(C(C(F)(F)F)(F)F)(F)F)(F)F)(F)F)(F)F)COC(=O)C(=C)C	Active	8	7
DTXSID70896114	FC(F)(F)C(F)(F)C(F)(F)C(F)(F)C(F)(F)C(F)(F)C1=CC=C(S1)C1=CC=CS1	-9.738	-48.0838	OTHER_PFAS	Side-chain aromatics	Others	Active	-14.6605	-23.4456	-19.053	Weak	FC(C(C(C(C(F)(F)F)(F)F)(F)F)(F)F)(C(c1ccc(s1)c1cccs1)(F)F)F	Active	1	6
DTXSID80881076	[NH4+].[NH4+].[O-]P([O-])(=O)OCCC(F)(F)C(F)(F)C(F)(F)C(F)(F)C(F)(F)C(F)(F)C(F)(C(F)(F)F)C(F)(F)F	-8.483	-54.9893	OTHER_PFAS	Fluorotelomer PFAA precursors	n:2 Polyfluoroalkyl phosphoric acid esters, monoester	Active	-25.6587	-12.4513	-19.055	Weak	OP(=O)(OCCC(C(C(C(C(C(C(C(F)(F)F)(C(F)(F)F)F)(F)F)(F)F)(F)F)(F)F)(F)F)(F)F)O	Active	7	5
DTXSID50895201	CCCCCCCCCCCCC(F)(F)C(F)(F)C(F)(F)C(F)(F)F	-8.425	-55.1892	OTHER_PFAS	Fluorotelomer PFAA precursors	SFAs	Active	-26.167	-12.1331	-19.15	Weak	CCCCCCCCCCCCC(C(C(C(F)(F)F)(F)F)(F)F)(F)F	Active	2	2
DTXSID30512404	OC(=O)CSC(F)(F)C(F)(F)C(F)(F)C(F)(F)C(F)(F)C(F)(F)C(F)(F)C(F)(F)F	-9.724	-48.009	OTHER_PFAS	Other aliphatics	Others	Active	-14.7832	-23.5647	-19.1739	Weak	OC(=O)CSC(C(C(C(C(C(C(C(F)(F)F)(F)F)(F)F)(F)F)(F)F)(F)F)(F)F)(F)F	Active	3	8
DTXSID00627110	OCCCCCCCCCCCC(F)(F)C(F)(F)C(F)(F)C(F)(F)F	-9.636	-48.4741	OTHER_PFAS	Other aliphatics	FTOH	Active	-15.5543	-22.8242	-19.1893	Weak	OCCCCCCCCCCCC(C(C(C(F)(F)F)(F)F)(F)F)(F)F	Active	2	2
DTXSID20330598	FC(F)C(F)(F)C(F)(F)C(F)(F)COCC1(COCC(F)(F)C(F)(F)C(F)(F)C(F)F)COC1	-8.619	-54.0408	OTHER_PFAS	Other aliphatics, cyclic	Others, cyclic	Active	-24.4669	-13.9615	-19.2142	Weak	FC(C(C(C(COCC1(COCC(C(C(C(F)F)(F)F)(F)F)(F)F)COC1)(F)F)(F)F)(F)F)F	Active	3	0
DTXSID20895298	FC(F)(F)C(F)(F)C(F)(F)CC(I)CCC(I)CC(F)(F)C(F)(F)C(F)(F)F	-9.471	-49.3469	OTHER_PFAS	Other aliphatics	FTI	Active	-17.0003	-21.4346	-19.2175	Weak	IC(CC(C(C(F)(F)F)(F)F)(F)F)CCC(CC(C(C(F)(F)F)(F)F)(F)F)I	Active	3	6
DTXSID00896248	COC1=CC(=CC=C1)C(=O)NN\C(C)=C\C(=O)C(F)(F)C(F)(F)C(F)(F)F	-9.074	-51.5305	OTHER_PFAS	Side-chain aromatics	Others	Active	-20.4795	-17.9581	-19.2188	Weak	COc1cccc(c1)C(=O)NNC(=CC(=O)C(C(C(F)(F)F)(F)F)(F)F)C	Active	5	4
DTXSID30896059	FC(F)(F)COP(=O)(OCC(F)(F)F)OC(C1=CC=CC=C1)C(F)(F)C(F)(F)C(F)(F)C(F)(F)F	-8.572	-54.2353	OTHER_PFAS	Side-chain aromatics	Others	Active	-24.8788	-13.6518	-19.2653	Weak	FC(COP(=O)(OC(C(C(C(C(F)(F)F)(F)F)(F)F)(F)F)c1ccccc1)OCC(F)(F)F)(F)F	Active	1	2
DTXSID30894131	OC(=O)CCS(=O)CCC(F)(F)C(F)(F)C(F)(F)C(F)(F)C(F)(F)C(F)(F)F	-9.482	-49.1983	OTHER_PFAS	Other aliphatics	FT	Active	-16.9039	-21.6712	-19.2876	Weak	OC(=O)CC[S+](CCC(C(C(C(C(C(F)(F)F)(F)F)(F)F)(F)F)(F)F)(F)F)[O-]	Active	3	9
DTXSID00787162	OCNC(=O)C1=CC=C(OC(F)=C(F)C(F)(F)C(F)(F)C(F)(F)C(F)(F)C(F)(F)C(F)(F)C(F)(F)F)C=C1	-9.874	-46.9564	OTHER_PFAS	Side-chain aromatics	Others	Active	-13.4686	-25.2406	-19.3546	Weak	OCNC(=O)c1ccc(cc1)OC(=C(C(C(C(C(C(C(C(F)(F)F)(F)F)(F)F)(F)F)(F)F)(F)F)(F)F)F)F	Active	8	8
DTXSID70896194	FC(F)(F)C1=CC=CC(NC(=O)C(F)(F)C(F)(F)C(F)(F)C(F)(F)C(F)(F)C(F)(F)C(F)(F)C(F)(F)F)=C1	-9.502	-51.1147	OTHER_PFAS	Side-chain aromatics	Others	Active	-16.7287	-18.6201	-17.6744	Weak	O=C(C(C(C(C(C(C(C(C(F)(F)F)(F)F)(F)F)(F)F)(F)F)(F)F)(F)F)(F)F)Nc1cccc(c1)C(F)(F)F	Active	7	8
DTXSID00896041	OC(=O)C1=CC=C(OCCC(F)(F)C(F)(F)C(F)(F)C(F)(F)C(F)(F)C(F)(F)C(F)(F)C(F)(F)F)C=C1	-9.481	-51.2764	OTHER_PFAS	Side-chain aromatics	Others	Active	-16.9127	-18.3627	-17.6377	Weak	OC(=O)c1ccc(cc1)OCCC(C(C(C(C(C(C(C(F)(F)F)(F)F)(F)F)(F)F)(F)F)(F)F)(F)F)(F)F	Active	7	5
DTXSID00765162	OC(=O)CCCCCOC(F)(F)C(F)(F)C(F)(F)C(F)(F)C(F)(F)C(F)(F)C(F)(F)C(F)(F)C(F)(F)F	-8.472	-56.8504	OTHER_PFAS	Other aliphatics	Ether based substances	Active	-25.7551	-9.48828	-17.6217	Weak	OC(=O)CCCCCOC(C(C(C(C(C(C(C(C(F)(F)F)(F)F)(F)F)(F)F)(F)F)(F)F)(F)F)(F)F)(F)F	Active	3	8
DTXSID90181998	OCCN(CCO)CCC(F)(F)C(F)(F)C(F)(F)C(F)(F)C(F)(F)C(F)(F)C(F)(F)C(F)(F)F	-10.131	-50.5462	OTHER_PFAS	Other aliphatics	Others	Active	-11.2164	-19.5252	-15.3708	Weak	OCCN(CCC(C(C(C(C(C(C(C(F)(F)F)(F)F)(F)F)(F)F)(F)F)(F)F)(F)F)(F)F)CCO	Active	3	9
DTXSID90895760	FC(F)(F)C(F)(F)C(F)(F)C(F)(F)C(F)(F)C(F)(F)C1=CC(=CC=C1)C(F)(F)C(F)(F)C(F)(F)C(F)(F)C(F)(F)C(F)(F)F	-9.699	-52.9023	OTHER_PFAS	Side-chain aromatics	Others	Active	-15.0022	-15.7741	-15.3882	Weak	FC(C(C(C(C(C(F)(F)F)(F)F)(F)F)(F)F)(F)F)(c1cccc(c1)C(C(C(C(C(C(F)(F)F)(F)F)(F)F)(F)F)(F)F)(F)F)F	Active	1	6
DTXSID30895305	CCCCCCCCCC(I)CC(F)(F)C(F)(F)C(F)(F)C(F)(F)C(F)(F)C(F)(F)F	-9.256	-55.2487	OTHER_PFAS	Other aliphatics	FTI	Active	-18.8845	-12.0384	-15.4614	Weak	CCCCCCCCCC(CC(C(C(C(C(C(F)(F)F)(F)F)(F)F)(F)F)(F)F)(F)F)I	Active	3	6
DTXSID40904573	OS(=O)(=O)C(F)(F)C(F)(F)C(F)(F)C(F)(F)C(F)(F)C(F)(F)C(F)(F)C(F)(F)C(F)(F)C(F)(F)C(F)(F)F	-9.061	-56.2891	OTHER_PFAS	PFAAs	PFSAs	Active	-20.5934	-10.3819	-15.4877	Weak	FC(C(C(C(C(C(C(C(S(=O)(=O)O)(F)F)(F)F)(F)F)(F)F)(F)F)(F)F)(F)F)(C(C(C(F)(F)F)(F)F)(F)F)F	Active	3	8
DTXSID7066300	OC(=O)C(F)(F)C(F)(F)C(F)(F)C(F)(F)C(F)(F)C(F)(F)C(F)(F)C(F)(F)C(F)(F)C(F)(F)C(F)(F)C(F)(C(F)(F)F)C(F)(F)F	-9.24	-55.2973	OTHER_PFAS	PFAAs	PFCAs	Active	-19.0247	-11.961	-15.4928	Weak	OC(=O)C(C(C(C(C(C(C(C(C(C(C(C(C(F)(F)F)(C(F)(F)F)F)(F)F)(F)F)(F)F)(F)F)(F)F)(F)F)(F)F)(F)F)(F)F)(F)F)(F)F	Active	3	4
DTXSID50880455	CCCN(CCOCCO)S(=O)(=O)C(F)(F)C(F)(F)C(F)(F)C(F)(F)C(F)(F)C(F)(F)C(F)(F)C(F)(F)F	-8.775	-57.8446	OTHER_PFAS	Other aliphatics	PASF-based substances	Active	-23.0998	-7.90541	-15.5026	Weak	OCCOCCN(S(=O)(=O)C(C(C(C(C(C(C(C(F)(F)F)(F)F)(F)F)(F)F)(F)F)(F)F)(F)F)(F)F)CCC	Active	0	7
DTXSID40931581	C[N+](C)(C)CC(CC([O-])=O)OC(=O)CCCCC(F)(F)C(F)(F)C(F)(F)C(F)(F)C(F)(F)C(F)(F)F	-8.466	-59.433	OTHER_PFAS	Other aliphatics	Ether based substances	Active	-25.8077	-5.37652	-15.5921	Weak	[O-]C(=O)CC(C[N+](C)(C)C)OC(=O)CCCCC(C(C(C(C(C(F)(F)F)(F)F)(F)F)(F)F)(F)F)(F)F	Active	1	0
DTXSID30163036	C[N+](C)(CCC(F)(F)C(F)(F)C(F)(F)C(F)(F)C(F)(F)C(F)(F)F)CC([O-])=O	-10.501	-48.1347	OTHER_PFAS	Other aliphatics	FT	Active	-7.97387	-23.3646	-15.6692	Weak	[O-]C(=O)C[N+](CCC(C(C(C(C(C(F)(F)F)(F)F)(F)F)(F)F)(F)F)(F)F)(C)C	Active	7	3
DTXSID60895272	CCCCCCC(I)CC(F)(F)C(F)(F)C(F)(F)C(F)(F)C(F)(F)C(F)(F)C(F)(F)F	-9.246	-54.9467	OTHER_PFAS	Other aliphatics	FTI	Active	-18.9721	-12.5192	-15.7457	Weak	CCCCCCC(CC(C(C(C(C(C(C(F)(F)F)(F)F)(F)F)(F)F)(F)F)(F)F)(F)F)I	Active	3	6
DTXSID70893340	C[N+](C)(CCC\N=C(/O)C(F)(F)C(F)(F)C(F)(F)C(F)(F)C(F)(F)C(F)(F)C(F)(F)C(F)(F)F)CCC(O)=O	-9.494	-53.5614	OTHER_PFAS	Other aliphatics	Others	Active	-16.7988	-14.7247	-15.7617	Weak	OC(=NCCC[N+](CCC(=O)O)(C)C)C(C(C(C(C(C(C(C(F)(F)F)(F)F)(F)F)(F)F)(F)F)(F)F)(F)F)(F)F	Active	3	8
DTXSID80881132	[I-].[H]N(CCC[N+](C)(C)C)S(=O)(=O)CCC(F)(F)C(F)(F)C(F)(F)C(F)(F)C(F)(F)C(F)(F)F	-8.867	-56.9069	OTHER_PFAS	Other aliphatics	Others	Active	-22.2935	-9.39833	-15.8459	Weak	C[N+](CCCNS(=O)(=O)CCC(C(C(C(C(C(F)(F)F)(F)F)(F)F)(F)F)(F)F)(F)F)(C)C	Active	7	3
DTXSID60893399	[NH4+].OCCN(CC(O)CS([O-])(=O)=O)S(=O)(=O)C(F)(F)C(F)(F)C(F)(F)C(F)(F)F	-9.809	-51.6483	OTHER_PFAS	Other aliphatics	PASF-based substances	Active	-14.0382	-17.7706	-15.9044	Weak	OCCN(S(=O)(=O)C(C(C(C(F)(F)F)(F)F)(F)F)(F)F)CC(CS(=O)(=O)O)O	Active	0	7
DTXSID9070828	CN(CCCCOC(=O)C(C)=C)S(=O)(=O)C(F)(F)C(F)(F)C(F)(F)C(F)(F)C(F)(F)F	-9.252	-54.6527	OTHER_PFAS	Other aliphatics	PASF-based substances	Active	-18.9196	-12.9872	-15.9534	Weak	CN(S(=O)(=O)C(C(C(C(C(F)(F)F)(F)F)(F)F)(F)F)(F)F)CCCCOC(=O)C(=C)C	Active	0	7
DTXSID40796596	FC(OC1=CC=CC=C1C(Cl)=O)=C(F)C(F)(F)C(F)(F)C(F)(F)C(F)(F)C(F)(F)C(F)(F)C(F)(F)F	-10.233	-49.2433	OTHER_PFAS	Side-chain aromatics	Others	Active	-10.3225	-21.5996	-15.961	Weak	FC(=C(C(C(C(C(C(C(C(F)(F)F)(F)F)(F)F)(F)F)(F)F)(F)F)(F)F)F)Oc1ccccc1C(=O)Cl	Active	8	8
DTXSID30894070	[Na+].[O-]C(=O)CCSCCC(F)(F)C(F)(F)C(F)(F)C(F)(F)C(F)(F)C(F)(F)F	-10.302	-48.8588	OTHER_PFAS	Other aliphatics	FT	Active	-9.71781	-22.2117	-15.9648	Weak	OC(=O)CCSCCC(C(C(C(C(C(F)(F)F)(F)F)(F)F)(F)F)(F)F)(F)F	Active	3	9
DTXSID3040148	OS(=O)(=O)C(F)(F)C(F)(F)C(F)(F)C(F)(F)C(F)(F)C(F)(F)C(F)(F)C(F)(F)C(F)(F)C(F)(F)F	-8.959	-56.249	CAL_EPA	PFAAs	PFSAs	Active	-21.4873	-10.4458	-15.9665	Weak	FC(C(C(C(C(C(S(=O)(=O)O)(F)F)(F)F)(F)F)(F)F)(F)F)(C(C(C(C(F)(F)F)(F)F)(F)F)(F)F)F	Active	3	8
DTXSID90855420	FC(F)(F)C(F)(F)C(F)(F)C(F)(F)C(F)(F)C(F)(F)C(F)(F)C(F)(F)S(=O)(=O)N1CCCCC1	-8.651	-57.9231	OTHER_PFAS	Other aliphatics, cyclic	PASF-based substances, cyclic	Active	-24.1864	-7.78043	-15.9834	Weak	O=S(=O)(C(C(C(C(C(C(C(C(F)(F)F)(F)F)(F)F)(F)F)(F)F)(F)F)(F)F)(F)F)N1CCCCC1	Active	3	8
DTXSID70464615	OC1=CC=C(SCCC(F)(F)C(F)(F)C(F)(F)C(F)(F)C(F)(F)C(F)(F)C(F)(F)C(F)(F)F)C=C1	-10.158	-50.4178	OTHER_PFAS	Side-chain aromatics	Others	Active	-10.9798	-19.7296	-15.3547	Weak	FC(C(C(C(C(C(C(C(F)(F)F)(F)F)(F)F)(F)F)(F)F)(F)F)(F)F)(CCSc1ccc(cc1)O)F	Active	3	9
DTXSID70226230	CCCCP(=O)(CCCC)OC1=CC=C(CC(F)(F)C(F)(F)C(F)(F)F)C=C1	-8.935	-56.3548	OTHER_PFAS	Side-chain aromatics	Others	Active	-21.6976	-10.2773	-15.9875	Weak	CCCCP(=O)(Oc1ccc(cc1)CC(C(C(F)(F)F)(F)F)(F)F)CCCC	Active	3	4
DTXSID90896752	OC[C@H]1O[C@H]([C@H](O)[C@@H]1O)N1C=C(C(=O)NC1=O)C(F)(OC(F)(F)C(F)(F)C(F)(F)F)C(F)(F)F	-9.952	-51.5529	OTHER_PFAS	Side-chain aromatics	Others	Active	-12.7851	-17.9225	-15.3538	Weak	OCC1OC(C(C1O)O)n1cc(c(=O)[nH]c1=O)C(C(F)(F)F)(OC(C(C(F)(F)F)(F)F)(F)F)F	Active	5	9
DTXSID70880952	OCC[N+]1(CC([O-])=O)CCN(CC1)C(=O)C(F)(F)C(F)(F)C(F)(F)C(F)(F)C(F)(F)C(F)(F)C(F)(F)C(F)(F)C(F)(F)F	-8.897	-57.4387	OTHER_PFAS	Other aliphatics, cyclic	Others, cyclic	Active	-22.0306	-8.55165	-15.2911	Weak	OCC[N+]1(CCN(CC1)C(=O)C(C(C(C(C(C(C(C(C(F)(F)F)(F)F)(F)F)(F)F)(F)F)(F)F)(F)F)(F)F)(F)F)CC(=O)[O-]	Active	3	8
DTXSID00775923	FC(F)(F)C(F)(F)C(F)(F)C(F)(F)C(F)(F)C(F)(F)C(F)(F)C(F)(F)C1CCCCCC1	-9.744	-53.2251	OTHER_PFAS	Other aliphatics, cyclic	Others, cyclic	Active	-14.6079	-15.2601	-14.934	Weak	FC(C(C(C(C(C(C(C(F)(F)F)(F)F)(F)F)(F)F)(F)F)(F)F)(F)F)(C1CCCCCC1)F	Active	0	4
DTXSID60231732	FC(F)(F)C(F)(F)C(F)(F)C(=O)NC1=CC=CC=C1C(=O)SCC1=CC=CC=C1	-10.077	-51.3809	OTHER_PFAS	Side-chain aromatics	Others	Active	-11.6896	-18.1963	-14.943	Weak	O=C(C(C(C(F)(F)F)(F)F)(F)F)Nc1ccccc1C(=O)SCc1ccccc1	Active	7	8
DTXSID70895304	CCCCCCCCC(I)CC(F)(F)C(F)(F)C(F)(F)C(F)(F)C(F)(F)C(F)(F)F	-8.494	-60.0101	OTHER_PFAS	Other aliphatics	FTI	Active	-25.5623	-4.45771	-15.01	Weak	CCCCCCCCC(CC(C(C(C(C(C(F)(F)F)(F)F)(F)F)(F)F)(F)F)(F)F)I	Active	3	6
DTXSID70873268	CCCCCCCCCCCCCOC(=O)C(F)(F)C(F)(F)C(F)(F)F	-9.088	-56.7393	OTHER_PFAS	Other aliphatics	PACF-based substances	Active	-20.3568	-9.66516	-15.011	Weak	CCCCCCCCCCCCCOC(=O)C(C(C(F)(F)F)(F)F)(F)F	Active	4	9
DTXSID50851029	OC(=O)CCCCCSCCC(F)(F)C(F)(F)C(F)(F)C(F)(F)F	-9.825	-52.6626	OTHER_PFAS	Other aliphatics	FTCA	Active	-13.898	-16.1557	-15.0269	Weak	OC(=O)CCCCCSCCC(C(C(C(F)(F)F)(F)F)(F)F)(F)F	Active	3	9
DTXSID60897554	FC(F)(F)C(F)(F)C(F)(F)C(=O)OCCCCCCCCCCOC(=O)C(F)(F)C(F)(F)C(F)(F)F	-8.994	-57.2207	OTHER_PFAS	Other aliphatics	PACF-based substances	Active	-21.1805	-8.89873	-15.0396	Weak	O=C(C(C(C(F)(F)F)(F)F)(F)F)OCCCCCCCCCCOC(=O)C(C(C(F)(F)F)(F)F)(F)F	Active	4	9
DTXSID60897478	COC(=O)C(C)(C(C)C1=CSC(=C1)C#N)S(=O)CCC(F)(F)C(F)(F)C(F)(F)F	-9.484	-54.4985	OTHER_PFAS	Side-chain aromatics	Others	Active	-16.8864	-13.2328	-15.0596	Weak	COC(=O)C(C(c1csc(c1)C#N)C)([S+](CCC(C(C(F)(F)F)(F)F)(F)F)[O-])C	Active	7	4
DTXSID70558861	FC(F)(F)C(F)(F)C(F)(F)C(F)(F)C(F)(F)C(F)(F)C1=CC=CC2=CC=CC=C12	-10.21	-50.4962	OTHER_PFAS	Side-chain aromatics	Others	Active	-10.5241	-19.6048	-15.0644	Weak	FC(C(C(C(C(C(F)(F)F)(F)F)(F)F)(F)F)(F)F)(c1cccc2c1cccc2)F	Active	1	6
DTXSID00896723	FC(F)(F)C(F)(F)C(F)(F)C(F)(F)C1SC2C3=C(C=CC=C3)C1C1=C2C=CC=C1	-10.112	-51.0282	OTHER_PFAS	Side-chain aromatics	Others	Active	-11.3829	-18.7578	-15.0704	Weak	FC(C(C(C(F)(F)F)(F)F)(F)F)(C1SC2c3c(C1c1c2cccc1)cccc3)F	Active	6	4
DTXSID30896690	OCCCCCCCCC\C=C\C(F)(F)C(F)(F)C(F)(F)C(F)(F)C(F)(F)C(F)(F)F	-10.667	-47.9404	OTHER_PFAS	Other aliphatics	Others	Active	-6.51911	-23.6739	-15.0965	Weak	OCCCCCCCCCC=CC(C(C(C(C(C(F)(F)F)(F)F)(F)F)(F)F)(F)F)(F)F	Active	5	2
DTXSID30724661	OCC1=CC=C(C=C1)C(F)(F)C(F)(F)C(F)(F)C(F)(F)C(F)(F)C(F)(F)C(F)(F)C(F)(F)F	-10.762	-47.393	OTHER_PFAS	Side-chain aromatics	Others	Active	-5.68658	-24.5454	-15.116	Weak	OCc1ccc(cc1)C(C(C(C(C(C(C(C(F)(F)F)(F)F)(F)F)(F)F)(F)F)(F)F)(F)F)(F)F	Active	1	6
DTXSID90697584	FC(F)(F)CCC(F)(F)C(F)(F)C(F)(F)C(F)(F)C(F)(F)C(F)(F)C(F)(F)C1=CC=C(Br)C=C1	-9.247	-55.6582	OTHER_PFAS	Side-chain aromatics	Others	Active	-18.9634	-11.3864	-15.1749	Weak	Brc1ccc(cc1)C(C(C(C(C(C(C(CCC(F)(F)F)(F)F)(F)F)(F)F)(F)F)(F)F)(F)F)(F)F	Active	1	6
DTXSID10702568	CC(=O)C1OC(C)=C(C1C1=CC=CO1)S(=O)(=O)C(F)(F)C(F)(F)C(F)(F)C(F)(F)Cl	-9.603	-53.6826	OTHER_PFAS	Side-chain aromatics	PASF-based substances	Active	-15.8435	-14.5317	-15.1876	Weak	CC(=O)C1OC(=C(C1c1ccco1)S(=O)(=O)C(C(C(C(Cl)(F)F)(F)F)(F)F)(F)F)C	Active	1	9
DTXSID10773612	CCCCCCCCSSCCC(F)(F)C(F)(F)C(F)(F)C(F)(F)C(F)(F)C(F)(F)F	-9.096	-56.47	OTHER_PFAS	Other aliphatics	Others	Active	-20.2867	-10.0939	-15.1903	Weak	CCCCCCCCSSCCC(C(C(C(C(C(F)(F)F)(F)F)(F)F)(F)F)(F)F)(F)F	Active	2	2
DTXSID40881032	[I-].C[N+](CCO)(CCO)CC(O)CC(F)(F)C(F)(F)C(F)(F)C(F)(F)C(F)(F)C(F)(F)C(F)(F)C(F)(F)C(F)(F)C(F)(F)C(F)(F)C(F)(F)F	-8.687	-58.6932	OTHER_PFAS	Other aliphatics	Others	Active	-23.871	-6.55435	-15.2127	Weak	OCC[N+](CC(CC(C(C(C(C(C(C(C(C(C(C(C(F)(F)F)(F)F)(F)F)(F)F)(F)F)(F)F)(F)F)(F)F)(F)F)(F)F)(F)F)(F)F)O)(CCO)C	Active	8	7
DTXSID20896285	FC(F)(F)C(F)(F)C(F)(F)C(F)(F)S(=O)(=O)NC1=C(NS(=O)(=O)C(F)(F)C(F)(F)C(F)(F)C(F)(F)F)C(=O)C1=O	-9.262	-55.4844	OTHER_PFAS	Side-chain aromatics	PASF-based substances	Active	-18.8319	-11.6631	-15.2475	Weak	FC(C(C(C(F)(F)F)(F)F)(F)F)(S(=O)(=O)NC1C(NS(=O)(=O)C(C(C(C(F)(F)F)(F)F)(F)F)(F)F)C(=O)C1=O)F	Active	9	0
DTXSID00896167	FC(F)(F)C(F)(F)C(F)(F)C(F)(F)C(F)(F)C(F)(F)C(F)(F)C(F)(F)C(=O)NC1CCCCC1	-10.08	-50.963	OTHER_PFAS	Other aliphatics, cyclic	Others, cyclic	Active	-11.6633	-18.8616	-15.2625	Weak	O=C(C(C(C(C(C(C(C(C(F)(F)F)(F)F)(F)F)(F)F)(F)F)(F)F)(F)F)(F)F)NC1CCCCC1	Active	3	8
DTXSID50896738	NC1=C2N=C(N([C@@H]3O[C@H](CO)[C@@H](O)[C@H]3O)C2=NC=N1)C(F)(F)C(F)(F)C(F)(F)F	-10.472	-48.7261	OTHER_PFAS	Side-chain aromatics	Others	Active	-8.22801	-22.423	-15.3255	Weak	OCC1OC(C(C1O)O)n1c2ncnc(c2nc1C(C(C(F)(F)F)(F)F)(F)F)N	Active	0	6
DTXSID50776864	OC(=O)CCCCCCCCC(I)CC(F)(F)C(F)(F)C(F)(F)C(F)(F)F	-8.909	-56.459	OTHER_PFAS	Other aliphatics	FTI	Active	-21.9255	-10.1114	-16.0184	Weak	IC(CC(C(C(C(F)(F)F)(F)F)(F)F)(F)F)CCCCCCCCC(=O)O	Active	3	6
DTXSID6059990	FC(F)(F)C(F)(F)C(F)(F)C(F)(F)C(F)(F)C(F)(F)N(C(F)(F)C(F)(F)C(F)(F)C(F)(F)C(F)(F)C(F)(F)F)C(F)(F)C(F)(F)C(F)(F)C(F)(F)C(F)(F)C(F)(F)F	-8.787	-57.0448	OTHER_PFAS	Other aliphatics	Others	Active	-22.9946	-9.17878	-16.0867	Weak	FC(C(C(C(C(C(F)(F)F)(F)F)(F)F)(F)F)(F)F)(N(C(C(C(C(C(C(F)(F)F)(F)F)(F)F)(F)F)(F)F)(F)F)C(C(C(C(C(C(F)(F)F)(F)F)(F)F)(F)F)(F)F)(F)F)F	Active	3	8
DTXSID8072877	[Na+].[O-]S(=O)(=O)SCCNC(=O)OCCC(F)(F)C(F)(F)C(F)(F)C(F)(F)C(F)(F)C(F)(F)F	-8.946	-56.102	OTHER_PFAS	Other aliphatics	Others	Active	-21.6012	-10.6798	-16.1405	Weak	O=C(NCCSS(=O)(=O)O)OCCC(C(C(C(C(C(F)(F)F)(F)F)(F)F)(F)F)(F)F)(F)F	Active	7	5
DTXSID90880191	FC(F)(F)C(F)(F)C(F)(F)C(F)(F)C(F)(F)C(F)(F)C(F)(F)CNCC(F)(F)C(F)(F)C(F)(F)C(F)(F)C(F)(F)C(F)(F)C(F)(F)F	-9.208	-53.9086	OTHER_PFAS	Other aliphatics	Others	Active	-19.3051	-14.1719	-16.7385	Weak	FC(C(C(C(C(C(C(F)(F)F)(F)F)(F)F)(F)F)(F)F)(F)F)(CNCC(C(C(C(C(C(C(F)(F)F)(F)F)(F)F)(F)F)(F)F)(F)F)(F)F)F	Active	3	9
DTXSID60895651	FC(F)(F)C(F)(F)C(F)(F)C(F)(F)C(F)(F)C(F)(F)CCC1=CC=C(Br)C=C1	-9.668	-51.1747	OTHER_PFAS	Side-chain aromatics	Others	Active	-15.2739	-18.5246	-16.8992	Weak	FC(C(C(C(C(C(F)(F)F)(F)F)(F)F)(F)F)(F)F)(CCc1ccc(cc1)Br)F	Active	9	9
DTXSID20838983	FC(F)(F)C(F)(F)C(F)(F)C(F)(F)C(F)(F)C(F)(F)C1=CC=C(C=C1)N1C=CC(=O)C=C1	-9.845	-50.0688	OTHER_PFAS	Side-chain aromatics	Others	Active	-13.7228	-20.2853	-17.004	Weak	FC(C(C(C(C(C(F)(F)F)(F)F)(F)F)(F)F)(F)F)(c1ccc(cc1)n1ccc(=O)cc1)F	Active	1	6
DTXSID80881152	CN(C)CCCNCC(O)CC(F)(F)C(F)(F)C(F)(F)C(F)(F)C(F)(F)C(F)(F)C(F)(F)C(F)(F)F	-8.492	-57.4351	OTHER_PFAS	Other aliphatics	Others	Active	-25.5799	-8.55738	-17.0686	Weak	OC(CC(C(C(C(C(C(C(C(F)(F)F)(F)F)(F)F)(F)F)(F)F)(F)F)(F)F)(F)F)CNCCCN(C)C	Active	8	7
DTXSID60774058	OC1=CC=C(SC(F)(F)C(F)(F)C(F)(F)C(F)(F)C(F)(F)C(F)(F)C(F)(F)C(F)(F)C(F)(F)C(F)(F)C(F)(F)C(F)(F)F)C=C1	-8.852	-55.3829	OTHER_PFAS	Side-chain aromatics	Others	Active	-22.425	-11.8247	-17.1248	Weak	Oc1ccc(cc1)SC(C(C(C(C(C(C(C(C(C(C(C(F)(F)F)(F)F)(F)F)(F)F)(F)F)(F)F)(F)F)(F)F)(F)F)(F)F)(F)F)(F)F	Active	3	8
DTXSID30180102	FC(F)(F)C(F)(F)C(F)(F)C(F)(F)C(F)(F)C(F)(F)C(F)(F)C1=CC=C(C=C1)S(Cl)(=O)=O	-9.884	-49.6738	OTHER_PFAS	Side-chain aromatics	Others	Active	-13.381	-20.9142	-17.1476	Weak	ClS(=O)(=O)c1ccc(cc1)C(C(C(C(C(C(C(F)(F)F)(F)F)(F)F)(F)F)(F)F)(F)F)(F)F	Active	1	6
DTXSID20896447	CCC1=C(C(=CC=C1C(O)=O)C(F)(C(F)(F)F)C(F)(F)F)S(=O)(=O)CC(C)C	-9.499	-51.753	OTHER_PFAS	Side-chain aromatics	Others	Active	-16.755	-17.6039	-17.1794	Weak	CCc1c(ccc(c1S(=O)(=O)CC(C)C)C(C(F)(F)F)(C(F)(F)F)F)C(=O)O	Active	2	3
DTXSID10382162	FC(F)(F)C(F)(F)C(F)(F)C(F)(F)C(F)(F)C(F)(F)C(F)(F)C(F)(F)C(=O)CC(=O)C1=CC=CC=C1	-9.568	-51.3564	OTHER_PFAS	Side-chain aromatics	Others	Active	-16.1503	-18.2353	-17.1928	Weak	O=C(c1ccccc1)CC(=O)C(C(C(C(C(C(C(C(F)(F)F)(F)F)(F)F)(F)F)(F)F)(F)F)(F)F)(F)F	Active	0	5
DTXSID50881361	[I-].C[N+](C)(C)CCNS(=O)(=O)C(F)(F)C(F)(F)C(F)(F)C(F)(F)C(F)(F)C(F)(F)C(F)(F)C(F)(F)F	-8.622	-56.5405	OTHER_PFAS	Other aliphatics	PASF-based substances	Active	-24.4406	-9.98167	-17.2111	Weak	C[N+](CCNS(=O)(=O)C(C(C(C(C(C(C(C(F)(F)F)(F)F)(F)F)(F)F)(F)F)(F)F)(F)F)(F)F)(C)C	Active	5	0
DTXSID70504247	CC1=CC=C(C=C1)C(=O)C(F)(F)C(F)(F)C(F)(F)C(F)(F)C(=O)C1=CC=C(C)C=C1	-10.127	-48.2361	OTHER_PFAS	Side-chain aromatics	Others	Active	-11.2514	-23.2031	-17.2273	Weak	O=C(C(C(C(C(C(=O)c1ccc(cc1)C)(F)F)(F)F)(F)F)(F)F)c1ccc(cc1)C	Active	0	2
DTXSID50896278	CCOC(=O)C1=C(N=C2C=CC=CN12)C(F)(F)C(F)(F)C(F)(F)C(F)(F)C(F)(F)C(F)(F)C(F)(F)F	-8.95	-54.6684	OTHER_PFAS	Side-chain aromatics	Others	Active	-21.5661	-12.9623	-17.2642	Weak	CCOC(=O)c1n2ccccc2nc1C(C(C(C(C(C(C(F)(F)F)(F)F)(F)F)(F)F)(F)F)(F)F)(F)F	Active	1	6
DTXSID20208223	[Na+].[O-]S(=O)(=O)C1=CC=C(OC(F)(F)C(F)=C(F)C(F)(F)C(F)(F)C(F)(F)C(F)(F)C(F)(F)C(F)(F)F)C=C1	-8.565	-56.7844	OTHER_PFAS	Side-chain aromatics	Others	Active	-24.9401	-9.59336	-17.2667	Weak	FC(=C(C(C(C(C(C(C(F)(F)F)(F)F)(F)F)(F)F)(F)F)(F)F)F)C(Oc1ccc(cc1)S(=O)(=O)O)(F)F	Active	8	9
DTXSID80320031	NC1=CC=CC=C1NC(=O)C(F)(F)C(F)(F)C(F)(F)C(=O)NC1=CC=CC=C1N	-8.819	-55.156	OTHER_PFAS	Side-chain aromatics	Others	Active	-22.7142	-12.1859	-17.4501	Weak	O=C(C(C(C(C(=O)Nc1ccccc1N)(F)F)(F)F)(F)F)Nc1ccccc1N	Active	7	8
DTXSID40879833	OP(O)(=O)C(F)(F)C(F)(F)C(F)(F)C(F)(F)C(F)(F)C(F)(F)C(F)(F)C(F)(F)C(F)(F)C(F)(F)F	-8.906	-54.6523	OTHER_PFAS	PFAAs	PFPAs	Active	-21.9517	-12.9879	-17.4698	Weak	FC(C(C(C(C(C(P(=O)(O)O)(F)F)(F)F)(F)F)(F)F)(F)F)(C(C(C(C(F)(F)F)(F)F)(F)F)(F)F)F	Active	3	8
DTXSID80895310	CCCCCCCCC(F)(F)C(F)(F)C(F)(F)C(F)(F)C(F)(F)C(F)(F)C(F)(F)C(F)(F)C(F)(F)C(F)(F)F	-8.514	-56.7824	OTHER_PFAS	Fluorotelomer PFAA precursors	SFAs	Active	-25.3871	-9.59655	-17.4918	Weak	CCCCCCCCC(C(C(C(C(C(C(C(C(C(F)(F)F)(F)F)(F)F)(F)F)(F)F)(F)F)(F)F)(F)F)(F)F)(F)F	Active	2	2
DTXSID00479232	CCOP(=O)(CCC(F)(F)C(F)(F)C(F)(F)C(F)(F)C(F)(F)C(F)(F)C(F)(F)C(F)(F)F)OCC	-8.9	-54.5268	OTHER_PFAS	Other aliphatics	FTPO3	Active	-22.0043	-13.1877	-17.596	Weak	CCOP(=O)(CCC(C(C(C(C(C(C(C(F)(F)F)(F)F)(F)F)(F)F)(F)F)(F)F)(F)F)(F)F)OCC	Active	3	9
DTXSID90881163	[K+].CN(CC(O)CC(F)(F)C(F)(F)C(F)(F)C(F)(F)C(F)(F)C(F)(F)C(F)(C(F)(F)F)C(F)(F)F)CC([O-])=O	-9.27	-52.4582	OTHER_PFAS	Other aliphatics	Others	Active	-18.7618	-16.4811	-17.6215	Weak	OC(=O)CN(CC(CC(C(C(C(C(C(C(C(F)(F)F)(C(F)(F)F)F)(F)F)(F)F)(F)F)(F)F)(F)F)(F)F)O)C	Active	8	7
DTXSID40758997	[I-].FC(F)(F)C(F)(F)C(F)(F)C(F)(F)CC[P+](C1=CC=CC=C1)(C1=CC=CC=C1)C1=CC=CC=C1	-8.899	-55.6289	OTHER_PFAS	Side-chain aromatics	Others	Active	-22.0131	-11.433	-16.7231	Weak	FC(C(C(C(F)(F)F)(F)F)(F)F)(CC[P+](c1ccccc1)(c1ccccc1)c1ccccc1)F	Active	0	5
DTXSID80512035	CC1=CC(C)=C(C)C(=C1C)C(F)(F)C(F)(F)C(F)(F)C(F)(F)C(F)(F)C(F)(F)C(F)(F)C(F)(F)F	-9.521	-52.2297	OTHER_PFAS	Side-chain aromatics	Others	Active	-16.5622	-16.8449	-16.7035	Weak	Cc1cc(C)c(c(c1C)C(C(C(C(C(C(C(C(F)(F)F)(F)F)(F)F)(F)F)(F)F)(F)F)(F)F)(F)F)C	Active	6	4
DTXSID40896722	FC(F)(F)C(F)(F)C(F)(F)C(F)(F)S(=O)(=O)C(S(=O)(=O)C(F)(F)C(F)(F)C(F)(F)C(F)(F)F)S(=O)(=O)C(F)(F)C(F)(F)C(F)(F)C(F)(F)F	-9.101	-54.5432	OTHER_PFAS	Other aliphatics	PASF-based substances	Active	-20.2428	-13.1616	-16.7022	Weak	FC(C(C(C(F)(F)F)(F)F)(F)F)(S(=O)(=O)C(S(=O)(=O)C(C(C(C(F)(F)F)(F)F)(F)F)(F)F)S(=O)(=O)C(C(C(C(F)(F)F)(F)F)(F)F)(F)F)F	Active	9	0
DTXSID50896157	FC(F)(F)C(F)(F)C(F)(F)C(F)(F)C(F)(F)C(F)(F)C1=CC=C(S1)C1=CC=C(Br)S1	-9.765	-50.9255	OTHER_PFAS	Side-chain aromatics	Others	Active	-14.4238	-18.9213	-16.6726	Weak	FC(C(C(C(C(C(F)(F)F)(F)F)(F)F)(F)F)(F)F)(c1ccc(s1)c1ccc(s1)Br)F	Active	1	6
DTXSID30882957	C[N+](C)(CCCNC(=O)CSCCC(F)(F)C(F)(F)C(F)(F)C(F)(F)F)CC([O-])=O	-9.426	-53.3832	OTHER_PFAS	Other aliphatics	Others	Active	-17.3947	-15.0084	-16.2016	Weak	O=C(NCCC[N+](CC(=O)[O-])(C)C)CSCCC(C(C(C(F)(F)F)(F)F)(F)F)(F)F	Active	7	3
DTXSID80895350	CCCCCCCCCCCCC=CC(F)(F)C(F)(F)C(F)(F)C(F)(F)F	-8.986	-55.7181	OTHER_PFAS	Fluorotelomer PFAA precursors	SFAenes	Active	-21.2507	-11.291	-16.2708	Weak	CCCCCCCCCCCCC=CC(C(C(C(F)(F)F)(F)F)(F)F)(F)F	Active	5	2
DTXSID60892928	C(F)(F)C(F)(F)C(F)(F)C(F)(F)C(F)(F)C(F)(F)C(F)(F)C(F)(F)C(F)(F)C(F)(F)C(F)(F)C(F)(F)C(F)(F)C(F)(F)C(F)(F)C(=O)O	-8.766	-56.8973	OTHER_PFAS	Other aliphatics	PACF-based substances	Active	-23.1786	-9.41361	-16.2961	Weak	FC(C(C(C(C(C(C(C(C(C(C(C(C(C(C(C(=O)O)(F)F)(F)F)(F)F)(F)F)(F)F)(F)F)(F)F)(F)F)(F)F)(F)F)(F)F)(F)F)(F)F)(F)F)F	Active	3	0
DTXSID90881067	[NH4+].[NH4+].[O-]P([O-])(=O)OCCC(F)(F)C(F)(F)C(F)(F)C(F)(F)C(F)(F)C(F)(F)C(F)(F)C(F)(F)F	-9.179	-54.587	OTHER_PFAS	Fluorotelomer PFAA precursors	n:2 Polyfluoroalkyl phosphoric acid esters, monoester	Active	-19.5593	-13.0918	-16.3256	Weak	OP(=O)(OCCC(C(C(C(C(C(C(C(F)(F)F)(F)F)(F)F)(F)F)(F)F)(F)F)(F)F)(F)F)O	Active	7	5
DTXSID00881356	OC(=O)C(F)(F)C(F)(Cl)C(F)(F)C(F)(Cl)C(F)(F)C(F)(Cl)C(F)(F)C(F)(Cl)C(F)(F)C(F)(Cl)Cl	-9.709	-51.6656	OTHER_PFAS	Other aliphatics	PACF-based substances	Active	-14.9146	-17.743	-16.3288	Weak	OC(=O)C(C(C(C(C(C(C(C(C(C(Cl)(Cl)F)(F)F)(Cl)F)(F)F)(Cl)F)(F)F)(Cl)F)(F)F)(Cl)F)(F)F	Active	0	2
DTXSID40881173	[NH4+].[NH4+].OC(COP([O-])([O-])=O)CC(F)(F)C(F)(F)C(F)(F)C(F)(F)C(F)(F)C(F)(F)C(F)(F)C(F)(F)C(F)(F)C(F)(F)F	-8.653	-57.4296	OTHER_PFAS	Other aliphatics	Others	Active	-24.1689	-8.56614	-16.3675	Weak	OC(CC(C(C(C(C(C(C(C(C(C(F)(F)F)(F)F)(F)F)(F)F)(F)F)(F)F)(F)F)(F)F)(F)F)(F)F)COP(=O)(O)O	Active	8	7
DTXSID00516671	FC(F)(C(=O)C1=CC=CC=C1)C(F)(F)C(F)(F)C(F)(F)C(=O)C1=CC=CC=C1	-10.226	-48.7633	OTHER_PFAS	Side-chain aromatics	Others	Active	-10.3838	-22.3638	-16.3738	Weak	O=C(C(C(C(C(C(=O)c1ccccc1)(F)F)(F)F)(F)F)(F)F)c1ccccc1	Active	0	5
DTXSID60234364	[K+].[O-]S(=O)(=O)C(F)(F)C(F)(F)C(F)(F)C(F)(F)C(F)(F)C(F)(F)C(F)(F)C(F)(F)C(F)(F)C(F)(F)C(F)(F)C(F)(F)F	-8.696	-57.1564	OTHER_PFAS	PFAAs	PFSAs	Active	-23.7921	-9.0011	-16.3966	Weak	FC(C(C(C(C(C(C(S(=O)(=O)O)(F)F)(F)F)(F)F)(F)F)(F)F)(F)F)(C(C(C(C(C(F)(F)F)(F)F)(F)F)(F)F)(F)F)F	Active	3	8
DTXSID50380763	FC(F)(F)C(F)(F)C(F)(F)C(F)(F)C(F)(F)C(F)(F)C(F)(F)C(=O)OCC1=CC=C(C=C)C=C1	-9.465	-48.4308	OTHER_PFAS	Side-chain aromatics	PACF-based substances	Active	-17.0529	-22.8932	-19.973	Weak	C=Cc1ccc(cc1)COC(=O)C(C(C(C(C(C(C(F)(F)F)(F)F)(F)F)(F)F)(F)F)(F)F)(F)F	Active	0	5
DTXSID1068770	[O-]S(=O)(=O)c1ccc(OC(=C(C(F)(F)F)C(C(F)(F)F)(C(F)(F)C(F)(F)F)C(F)(F)C(F)(F)F)C(F)(F)F)cc1	-8.5	-58.2042	OTHER_PFAS	Side-chain aromatics	Others	Active	-25.5097	-7.33289	-16.4213	Weak	FC(C(=C(C(C(C(F)(F)F)(F)F)(C(C(F)(F)F)(F)F)C(F)(F)F)C(F)(F)F)Oc1ccc(cc1)S(=O)(=O)O)(F)F	Active	0	3
DTXSID20897550	[NH4+].[O-]S(=O)(=O)OCCC(F)(F)C(F)(F)C(F)(F)C(F)(F)C(F)(F)C(F)(F)C(F)(F)C(F)(F)C(F)(F)C(F)(F)C(F)(F)C(F)(F)F	-8.418	-58.6115	OTHER_PFAS	Other aliphatics	Others	Active	-26.2284	-6.68443	-16.4564	Weak	OS(=O)(=O)OCCC(C(C(C(C(C(C(C(C(C(C(C(F)(F)F)(F)F)(F)F)(F)F)(F)F)(F)F)(F)F)(F)F)(F)F)(F)F)(F)F)(F)F	Active	7	5
DTXSID90896095	CC1=CC=C(C=C1)S(=O)(=O)OCCC(F)(F)C(F)(F)C(F)(F)C(F)(F)C(F)(F)C(F)(F)C(F)(F)C(F)(F)F	-8.505	-58.0208	OTHER_PFAS	Side-chain aromatics	Others	Active	-25.4659	-7.62488	-16.5454	Weak	FC(C(C(C(C(C(C(C(F)(F)F)(F)F)(F)F)(F)F)(F)F)(F)F)(F)F)(CCOS(=O)(=O)c1ccc(cc1)C)F	Active	3	5
DTXSID00896268	FC(F)(F)C(F)(F)C(F)(F)C(=O)N1CCN(CC2=CC=C3OCOC3=C2)CC1	-9.272	-53.7521	OTHER_PFAS	Side-chain aromatics	Others	Active	-18.7443	-14.4211	-16.5827	Weak	O=C(C(C(C(F)(F)F)(F)F)(F)F)N1CCN(CC1)Cc1ccc2c(c1)OCO2	Active	6	1
DTXSID30150360	OC[C@H]1O[C@H]([C@H](O)[C@@H]1O)N1N=C(SC(F)(F)C(F)(F)C(F)(F)F)C(=O)NC1=O	-10.417	-47.4306	OTHER_PFAS	Side-chain aromatics	Others	Active	-8.71	-24.4856	-16.5978	Weak	OCC1OC(C(C1O)O)n1nc(SC(C(C(F)(F)F)(F)F)(F)F)c(=O)[nH]c1=O	Active	5	9
DTXSID30893407	FC(F)(F)C(F)(F)C(F)(F)C(F)(F)CCC1=CC=C(COC(=O)ON2C(=O)CCC2=O)C=C1	-8.706	-56.8225	OTHER_PFAS	Side-chain aromatics	Others	Active	-23.7045	-9.5327	-16.6186	Weak	O=C(ON1C(=O)CCC1=O)OCc1ccc(cc1)CCC(C(C(C(F)(F)F)(F)F)(F)F)(F)F	Active	7	0
DTXSID80529608	CC(=O)C(C(CS(=O)(=O)C(F)(F)C(F)(F)C(F)(F)C(F)(F)C(F)(F)C(F)(F)F)C1=CC=CS1)C(C)=O	-9.172	-54.2306	OTHER_PFAS	Side-chain aromatics	PASF-based substances	Active	-19.6206	-13.6593	-16.64	Weak	CC(=O)C(C(c1cccs1)CS(=O)(=O)C(C(C(C(C(C(F)(F)F)(F)F)(F)F)(F)F)(F)F)(F)F)C(=O)C	Active	6	5
DTXSID60599940	FC(F)(F)C(F)(F)C(F)(F)C(F)(F)C(F)(F)C(F)(F)C(F)(F)C(F)(F)C(F)(F)C1=CC=C(C=C1)N=C=O	-9.759	-50.9827	OTHER_PFAS	Side-chain aromatics	Others	Active	-14.4764	-18.8303	-16.6533	Weak	O=C=Nc1ccc(cc1)C(C(C(C(C(C(C(C(C(F)(F)F)(F)F)(F)F)(F)F)(F)F)(F)F)(F)F)(F)F)(F)F	Active	1	6
DTXSID40763208	FC(F)(F)C(F)(F)C(F)(F)C(F)(F)C(F)(F)C(F)(F)C(F)(F)C(=O)OC1=CC=CC(=C1)C1=CC=CC=C1	-9.412	-52.8827	OTHER_PFAS	Side-chain aromatics	PACF-based substances	Active	-17.5174	-15.8053	-16.6613	Weak	O=C(C(C(C(C(C(C(C(F)(F)F)(F)F)(F)F)(F)F)(F)F)(F)F)(F)F)Oc1cccc(c1)c1ccccc1	Active	0	5
DTXSID90379999	FC(F)(F)C(F)(F)C(F)(F)C(F)(F)C(F)(F)C(F)(F)C(=O)CC(=O)C(F)(F)C(F)(F)C(F)(F)C(F)(F)C(F)(F)C(F)(F)F	-8.891	-56.0091	OTHER_PFAS	Other aliphatics	FT	Active	-22.0832	-10.8277	-16.4555	Weak	O=C(C(C(C(C(C(C(F)(F)F)(F)F)(F)F)(F)F)(F)F)(F)F)CC(=O)C(C(C(C(C(C(F)(F)F)(F)F)(F)F)(F)F)(F)F)(F)F	Active	3	8
DTXSID90583413	OCC1=CC=C(CCC(F)(F)C(F)(F)C(F)(F)C(F)(F)C(F)(F)C(F)(F)F)C=C1	-9.968	-52.0238	OTHER_PFAS	Side-chain aromatics	Others	Active	-12.6448	-17.1727	-14.9088	Weak	OCc1ccc(cc1)CCC(C(C(C(C(C(F)(F)F)(F)F)(F)F)(F)F)(F)F)(F)F	Active	9	9
DTXSID90163037	C[N+](C)(CCCC([O-])=O)CCCC(F)(F)C(F)(F)C(F)(F)C(F)(F)C(F)(F)C(F)(F)C(F)(F)C(F)(F)F	-8.975	-51.0996	OTHER_PFAS	Other aliphatics	FT	Active	-21.3471	-18.6442	-19.9956	Weak	[O-]C(=O)CCC[N+](CCCC(C(C(C(C(C(C(C(F)(F)F)(F)F)(F)F)(F)F)(F)F)(F)F)(F)F)(F)F)(C)C	Active	7	3
DTXSID70757539	CCCCCCCCOC(F)(F)C(F)(F)C(F)(F)C(F)(F)C(F)(F)C(F)(F)C(F)(F)F	-8.997	-50.8985	OTHER_PFAS	Other aliphatics	Ether based substances	Active	-21.1543	-18.9643	-20.0593	Weak	CCCCCCCCOC(C(C(C(C(C(C(F)(F)F)(F)F)(F)F)(F)F)(F)F)(F)F)(F)F	Active	4	9
DTXSID40340351	FC(F)(F)C(F)(F)C(F)(F)C(F)(F)C(F)(F)C(F)(F)C(F)(F)\C=N\CCC1=CC=CC=C1	-8.848	-48.5362	OTHER_PFAS	Side-chain aromatics	Others	Active	-22.46	-22.7253	-22.5927	Weak	FC(C(C(C(C(C(C(F)(F)F)(F)F)(F)F)(F)F)(F)F)(F)F)(C=NCCc1ccccc1)F	Active	0	5
DTXSID00896142	FC(F)(F)C(F)(F)C(F)(F)C(F)(F)C(F)(F)C(F)(F)C(F)(F)C(F)(F)C(=O)NC1=CC=CC=C1	-8.99	-47.7383	OTHER_PFAS	Side-chain aromatics	Others	Active	-21.2156	-23.9957	-22.6056	Weak	O=C(C(C(C(C(C(C(C(C(F)(F)F)(F)F)(F)F)(F)F)(F)F)(F)F)(F)F)(F)F)Nc1ccccc1	Active	0	5
DTXSID6027426	CCN(CCO)S(=O)(=O)C(F)(F)C(F)(F)C(F)(F)C(F)(F)C(F)(F)C(F)(F)C(F)(F)C(F)(F)F	-8.513	-50.2612	CAL_EPA	FASA based PFAA precursors	(N-Alkyl) FASEs	Active	-25.3958	-19.979	-22.6874	Weak	OCCN(S(=O)(=O)C(C(C(C(C(C(C(C(F)(F)F)(F)F)(F)F)(F)F)(F)F)(F)F)(F)F)(F)F)CC	Active	0	7
DTXSID20234926	CCCN(CCO)S(=O)(=O)C(F)(F)C(F)(F)C(F)(F)C(F)(F)C(F)(F)C(F)(F)F	-8.541	-50.0618	OTHER_PFAS	FASA based PFAA precursors	(N-Alkyl) FASEs	Active	-25.1504	-20.2964	-22.7234	Weak	CCCN(S(=O)(=O)C(C(C(C(C(C(F)(F)F)(F)F)(F)F)(F)F)(F)F)(F)F)CCO	Active	0	7
DTXSID30895461	CCCC\C=C\C(F)(F)C(F)(F)C(F)(F)C(F)(F)C(F)(F)C(F)(F)C(F)(F)C(F)(F)F	-8.888	-48.1306	OTHER_PFAS	Fluorotelomer PFAA precursors	SFAenes	Active	-22.1095	-23.3711	-22.7403	Weak	CCCCC=CC(C(C(C(C(C(C(C(F)(F)F)(F)F)(F)F)(F)F)(F)F)(F)F)(F)F)(F)F	Active	5	2
DTXSID2070342	FC(F)(F)C(F)(F)C(F)(F)C(F)(F)C(F)(F)C(F)(F)C(F)(F)C(F)(F)C(F)(F)CCS(Cl)(=O)=O	-8.603	-49.6483	OTHER_PFAS	Other aliphatics	Others	Active	-24.6071	-20.9548	-22.7809	Weak	ClS(=O)(=O)CCC(C(C(C(C(C(C(C(C(F)(F)F)(F)F)(F)F)(F)F)(F)F)(F)F)(F)F)(F)F)(F)F	Active	3	9
DTXSID40881335	FC(F)(C1(F)C(F)(F)C(F)(F)C(F)(F)C(F)(F)C1(F)F)C1(F)C(F)(F)C(F)(F)C2(F)C(F)(F)C(F)(F)C(F)(F)C(F)(F)C2(F)C1(F)F	-8.766	-48.7131	OTHER_PFAS	Non-PFAA perfluoroalkyls, cyclic	PFAs, cyclic	Active	-23.1786	-22.4437	-22.8112	Weak	FC1(C(C2(F)C(F)(F)C(F)(F)C(C(C2(F)F)(F)F)(F)F)(F)F)C(F)(F)C(F)(F)C2(C(C1(F)F)(F)C(F)(F)C(C(C2(F)F)(F)F)(F)F)F	Active	8	0
DTXSID40895290	FC(F)(F)C(F)(F)C(F)(F)C(F)(F)C(F)(F)C(F)(F)C(F)(F)C(F)(F)C(F)(F)C(F)(F)CCCI	-8.433	-50.5425	OTHER_PFAS	Other aliphatics	FTCl	Active	-26.0969	-19.5311	-22.814	Weak	ICCCC(C(C(C(C(C(C(C(C(C(F)(F)F)(F)F)(F)F)(F)F)(F)F)(F)F)(F)F)(F)F)(F)F)(F)F	Active	3	9
DTXSID40573147	NC1=CC=C(C=C1)S(=O)(=O)C(F)(F)C(F)(F)C(F)(F)C(F)(F)C(F)(F)C(F)(F)F	-9.119	-46.7615	OTHER_PFAS	Side-chain aromatics	PASF-based substances	Active	-20.0851	-25.5509	-22.818	Weak	FC(S(=O)(=O)c1ccc(cc1)N)(C(C(C(C(C(F)(F)F)(F)F)(F)F)(F)F)(F)F)F	Active	3	8
DTXSID30239942	FC(F)(F)C(F)(F)C(F)(F)C(F)(F)C(F)(F)C(F)(F)SSC(F)(F)C(F)(F)C(F)(F)C(F)(F)C(F)(F)C(F)(F)F	-8.67	-49.2018	OTHER_PFAS	Other aliphatics	Others	Active	-24.0199	-21.6656	-22.8428	Weak	FC(C(C(C(C(C(F)(F)F)(F)F)(F)F)(F)F)(F)F)(SSC(C(C(C(C(C(F)(F)F)(F)F)(F)F)(F)F)(F)F)(F)F)F	Active	3	8
DTXSID50750740	COC(=O)C1CCC(CC1)C(F)(F)C(F)(F)C(F)(F)C(F)(F)C(F)(F)C(F)(F)F	-8.667	-49.191	OTHER_PFAS	Other aliphatics, cyclic	Others, cyclic	Active	-24.0462	-21.6828	-22.8645	Weak	COC(=O)C1CCC(CC1)C(C(C(C(C(C(F)(F)F)(F)F)(F)F)(F)F)(F)F)(F)F	Active	0	4
DTXSID00765263	CCCCCCCCCOC(F)(F)C(F)(F)C(F)(F)C(F)(F)C(F)(F)C(F)(F)F	-8.84	-48.1354	OTHER_PFAS	Other aliphatics	Ether based substances	Active	-22.5301	-23.3635	-22.9468	Weak	CCCCCCCCCOC(C(C(C(C(C(F)(F)F)(F)F)(F)F)(F)F)(F)F)(F)F	Active	4	9
DTXSID60159528	[Si+4].[O-]CCN(CC[O-])CC[O-].FC(F)C(F)(F)C(F)(F)C(F)(F)C(F)(F)C(F)(F)C(F)(F)C(F)(F)C[CH-]I	-8.51	-49.8972	OTHER_PFAS	Other aliphatics	FTI	Active	-25.4221	-20.5585	-22.9903	Weak	ICCC(C(C(C(C(C(C(C(F)F)(F)F)(F)F)(F)F)(F)F)(F)F)(F)F)(F)F	Active	3	0
DTXSID90896434	CC1=C(C(=CC=C1C(O)=O)C(F)(C(F)(F)F)C(F)(F)F)S(=O)(=O)C(C)(C)C	-8.531	-49.7662	OTHER_PFAS	Side-chain aromatics	Others	Active	-25.2381	-20.7671	-23.0026	Weak	OC(=O)c1ccc(c(c1C)S(=O)(=O)C(C)(C)C)C(C(F)(F)F)(C(F)(F)F)F	Active	2	3
DTXSID10705670	CC1=CC=C(OC(F)=C(F)C(F)(F)C(F)(F)C(F)(F)C(F)(F)C(F)(F)C(F)(F)C(F)(F)F)C=C1	-8.941	-47.43	OTHER_PFAS	Side-chain aromatics	Others	Active	-21.645	-24.4865	-23.0658	Weak	Cc1ccc(cc1)OC(=C(C(C(C(C(C(C(C(F)(F)F)(F)F)(F)F)(F)F)(F)F)(F)F)(F)F)F)F	Active	8	8
DTXSID80896246	NS(=O)(=O)C1=CC=C(CNC(=O)C(F)(F)C(F)(F)C(F)(F)C(F)(F)C(F)(F)C(F)(F)F)C=C1	-8.724	-48.5138	OTHER_PFAS	Side-chain aromatics	Others	Active	-23.5467	-22.761	-23.1539	Weak	O=C(C(C(C(C(C(C(F)(F)F)(F)F)(F)F)(F)F)(F)F)(F)F)NCc1ccc(cc1)S(=O)(=O)N	Active	6	9
DTXSID50442299	FC(F)(F)C(F)(F)C(F)(F)C(F)(F)C(F)(F)C(F)(F)CCNCC1=CC=CC=C1	-8.784	-48.1714	OTHER_PFAS	Side-chain aromatics	Others	Active	-23.0209	-23.3061	-23.1635	Weak	FC(C(C(C(C(C(F)(F)F)(F)F)(F)F)(F)F)(F)F)(CCNCc1ccccc1)F	Active	0	5
DTXSID10895363	CCCCCC\C(I)=C/C(F)(F)C(F)(F)C(F)(F)C(F)(F)F	-8.865	-48.4452	OTHER_PFAS	Other aliphatics	FTI	Active	-22.311	-22.8702	-22.5906	Weak	CCCCCCC(=CC(C(C(C(F)(F)F)(F)F)(F)F)(F)F)I	Active	5	2
DTXSID00897098	CCCCOC(O)[C@H](CC(O)=O)NC(=O)C(F)(F)C(F)(F)C(F)(F)F	-8.459	-49.9206	OTHER_PFAS	Other aliphatics	Ether based substances	Active	-25.8691	-20.5212	-23.1951	Weak	CCCCOC(C(NC(=O)C(C(C(F)(F)F)(F)F)(F)F)CC(=O)O)O	Active	7	8
DTXSID40447056	FC(F)(F)C(F)(F)C(F)(F)C(F)(F)C(F)(F)C(F)(F)C(F)(F)C(F)(F)C1=CC=CC=C1	-9.101	-47.199	OTHER_PFAS	Side-chain aromatics	Others	Active	-20.2428	-24.8543	-22.5486	Weak	FC(C(C(C(C(C(C(F)(F)F)(F)F)(F)F)(F)F)(F)F)(F)F)(C(c1ccccc1)(F)F)F	Active	1	6
DTXSID70298795	OP(O)(=O)CCC(F)(F)C(F)(F)C(F)(F)C(F)(F)C(F)(F)C(F)(F)C(F)(F)F	-9.097	-47.2976	OTHER_PFAS	Other aliphatics	FTPO3	Active	-20.2779	-24.6973	-22.4876	Weak	OP(=O)(CCC(C(C(C(C(C(C(F)(F)F)(F)F)(F)F)(F)F)(F)F)(F)F)(F)F)O	Active	3	9
DTXSID10896274	COC1=C2OC=CC2=C(OC)C2=C1OC(O)(CC2=O)C(F)(F)C(F)(F)C(F)(F)F	-8.96	-48.5713	OTHER_PFAS	Side-chain aromatics	Others	Active	-21.4785	-22.6695	-22.074	Weak	COc1c2OC(O)(CC(=O)c2c(c2c1occ2)OC)C(C(C(F)(F)F)(F)F)(F)F	Active	5	7
DTXSID40893397	[Li+].CC(CSCCC(F)(F)C(F)(F)C(F)(F)C(F)(F)C(F)(F)C(F)(F)C(F)(F)C(F)(F)F)C([O-])=O	-9.252	-46.9402	OTHER_PFAS	Other aliphatics	Others	Active	-18.9196	-25.2663	-22.0929	Weak	CC(C(=O)O)CSCCC(C(C(C(C(C(C(C(F)(F)F)(F)F)(F)F)(F)F)(F)F)(F)F)(F)F)(F)F	Active	3	9
DTXSID00896182	FC1=CC=CC=C1NC(=O)C(F)(F)C(F)(F)C(F)(F)C(F)(F)C(F)(F)C(F)(F)C(F)(F)C(F)(F)F	-8.995	-48.3527	OTHER_PFAS	Side-chain aromatics	Others	Active	-21.1718	-23.0175	-22.0946	Weak	Fc1ccccc1NC(=O)C(C(C(C(C(C(C(C(F)(F)F)(F)F)(F)F)(F)F)(F)F)(F)F)(F)F)(F)F	Active	7	8
DTXSID80660146	FC(F)C(F)(F)C(F)(F)C(F)(F)COC1=CC(C#N)=C(C=C1)C#N	-8.769	-49.5806	OTHER_PFAS	Side-chain aromatics	Others	Active	-23.1523	-21.0626	-22.1075	Weak	N#Cc1cc(OCC(C(C(C(F)F)(F)F)(F)F)(F)F)ccc1C#N	Active	3	0
DTXSID40188997	FC(F)(F)C(F)(F)C(F)(F)C(F)(F)C(F)(F)C(F)(F)C(F)(F)C(F)(F)C(F)(F)C(F)(F)C(F)(F)C(F)(F)C(F)(F)C(F)(F)C(F)(F)C(F)(F)F	-8.519	-50.899	OTHER_PFAS	Non-PFAA perfluoroalkyls	PFAs	Active	-25.3432	-18.9635	-22.1534	Weak	FC(C(C(C(C(C(C(C(F)(F)F)(F)F)(F)F)(F)F)(F)F)(F)F)(F)F)(C(C(C(C(C(C(C(C(F)(F)F)(F)F)(F)F)(F)F)(F)F)(F)F)(F)F)(F)F)F	Active	3	8
DTXSID10895444	CCCCCC=CC(F)(F)C(F)(F)C(F)(F)C(F)(F)C(F)(F)C(F)(F)C(F)(F)F	-8.538	-50.7415	OTHER_PFAS	Fluorotelomer PFAA precursors	SFAenes	Active	-25.1767	-19.2143	-22.1955	Weak	CCCCCC=CC(C(C(C(C(C(C(F)(F)F)(F)F)(F)F)(F)F)(F)F)(F)F)(F)F	Active	5	2
DTXSID70896412	CCC(C)SC1=C(CC)C(=CC=C1C(F)(C(F)(F)F)C(F)(F)F)C(O)=O	-9.136	-47.4295	OTHER_PFAS	Side-chain aromatics	Others	Active	-19.9361	-24.4873	-22.2117	Weak	CCC(Sc1c(CC)c(ccc1C(C(F)(F)F)(C(F)(F)F)F)C(=O)O)C	Active	2	3
DTXSID00896440	CC(C)CS(=O)(=O)C1=C(C)C(=CC=C1C(F)(C(F)(F)F)C(F)(F)F)C(O)=O	-9.037	-47.9256	OTHER_PFAS	Side-chain aromatics	Others	Active	-20.8037	-23.6975	-22.2506	Weak	CC(CS(=O)(=O)c1c(C)c(ccc1C(C(F)(F)F)(C(F)(F)F)F)C(=O)O)C	Active	2	3
DTXSID30290775	FC(F)(F)C(F)(F)C(F)(F)C(F)(F)C(F)(F)C(F)(F)C(F)(F)C1=NC(=NO1)C(F)(F)C(F)(F)C(F)(F)C(F)(F)C(F)(F)C(F)(F)C(F)(F)F	-8.802	-49.1774	OTHER_PFAS	Side-chain aromatics	Others	Active	-22.8632	-21.7045	-22.2838	Weak	FC(C(C(C(C(C(F)(F)F)(F)F)(F)F)(F)F)(F)F)(C(c1noc(n1)C(C(C(C(C(C(C(F)(F)F)(F)F)(F)F)(F)F)(F)F)(F)F)(F)F)(F)F)F	Active	6	4
DTXSID20895177	CCCCCCCCCCCCC(F)(F)C(F)(F)C(F)(F)F	-8.48	-50.8983	OTHER_PFAS	Fluorotelomer PFAA precursors	SFAs	Active	-25.685	-18.9646	-22.3248	Weak	CCCCCCCCCCCCC(C(C(F)(F)F)(F)F)(F)F	Active	2	2
DTXSID10534164	OCCOC(=O)C(F)(F)C(F)(F)C(F)(F)C(F)(F)C(F)(F)C(F)(F)C(F)(F)C(F)(F)F	-9.166	-47.1016	OTHER_PFAS	Other aliphatics	PACF-based substances	Active	-19.6732	-25.0094	-22.3413	Weak	OCCOC(=O)C(C(C(C(C(C(C(C(F)(F)F)(F)F)(F)F)(F)F)(F)F)(F)F)(F)F)(F)F	Active	4	9
DTXSID801009908	OP(O)(=O)C(F)(F)C(F)(F)C(F)(F)C(F)(F)C(F)(F)C(F)(F)C(F)(F)C(F)(F)Cl	-8.713	-49.5687	OTHER_PFAS	Other aliphatics	Others	Active	-23.6431	-21.0815	-22.3623	Weak	FC(C(C(C(C(P(=O)(O)O)(F)F)(F)F)(F)F)(F)F)(C(C(C(Cl)(F)F)(F)F)(F)F)F	Active	3	4
DTXSID90776848	FC(F)(F)C(F)(F)C(F)(F)C(F)(F)C(F)(F)C(F)(F)C(F)(F)C1=NN=C(O1)C(F)(F)C(F)(F)C(F)(F)C(F)(F)C(F)(F)C(F)(F)C(F)(F)F	-9.071	-47.5364	OTHER_PFAS	Side-chain aromatics	Others	Active	-20.5058	-24.3171	-22.4114	Weak	FC(C(C(C(C(C(C(F)(F)F)(F)F)(F)F)(F)F)(F)F)(F)F)(c1nnc(o1)C(C(C(C(C(C(C(F)(F)F)(F)F)(F)F)(F)F)(F)F)(F)F)(F)F)F	Active	1	6
DTXSID60382071	CC1=CC=C(C=C1)S(=O)(=O)OCC(F)(F)C(F)(F)C(F)(F)C(F)(F)C(F)(F)F	-8.716	-49.4704	OTHER_PFAS	Side-chain aromatics	Others	Active	-23.6168	-21.238	-22.4274	Weak	FC(C(C(C(C(F)(F)F)(F)F)(F)F)(F)F)(COS(=O)(=O)c1ccc(cc1)C)F	Active	3	5
DTXSID20882022	CN(C)CCCN(CCC(O)=O)S(=O)(=O)C(F)(F)C(F)(F)C(F)(F)C(F)(F)F	-8.432	-50.9883	OTHER_PFAS	Other aliphatics	PASF-based substances	Active	-26.1057	-18.8214	-22.4635	Weak	CN(CCCN(S(=O)(=O)C(C(C(C(F)(F)F)(F)F)(F)F)(F)F)CCC(=O)O)C	Active	0	7
DTXSID20893456	F\C(OC1=CC=C(C=C1)S(Cl)(=O)=O)=C(\F)C(F)(F)C(F)(F)C(F)(F)C(F)(F)F	-8.535	-50.4141	OTHER_PFAS	Side-chain aromatics	Others	Active	-25.203	-19.7355	-22.4693	Weak	FC(=C(C(C(C(C(F)(F)F)(F)F)(F)F)(F)F)F)Oc1ccc(cc1)S(=O)(=O)Cl	Active	8	8
DTXSID30896610	FC(F)(F)C(F)(F)C(F)(F)C(F)(F)C(F)(F)C(F)(F)CCSCCCCS	-8.704	-49.4692	OTHER_PFAS	Other aliphatics	FT	Active	-23.722	-21.2399	-22.4809	Weak	SCCCCSCCC(C(C(C(C(C(F)(F)F)(F)F)(F)F)(F)F)(F)F)(F)F	Active	3	9
DTXSID10895747	FC(F)(F)C(F)(F)C(F)(F)C(F)(F)C(F)(F)C(F)(F)C(F)(F)C(F)(F)CCCOC(=O)C=C	-8.515	-50.4552	OTHER_PFAS	Other aliphatics	Ether based substances	Active	-25.3783	-19.6701	-22.5242	Weak	C=CC(=O)OCCCC(C(C(C(C(C(C(C(F)(F)F)(F)F)(F)F)(F)F)(F)F)(F)F)(F)F)(F)F	Active	7	5
DTXSID10806712	OCC1=CC=C(OC(F)=C(F)C(F)(F)C(F)(F)C(F)(F)C(F)(F)C(F)(F)C(F)(F)C(F)(F)F)C=C1	-8.741	-49.7957	OTHER_PFAS	Side-chain aromatics	Others	Active	-23.3977	-20.7201	-22.0589	Weak	OCc1ccc(cc1)OC(=C(C(C(C(C(C(C(C(F)(F)F)(F)F)(F)F)(F)F)(F)F)(F)F)(F)F)F)F	Active	8	8
DTXSID60338250	COC(=O)C(F)(F)C(F)(F)C(F)(F)C(F)(F)C(F)(F)C(F)(F)C(F)(F)C(F)(F)C(F)(F)C(F)(F)C(F)(F)F	-8.685	-48.6337	OTHER_PFAS	Other aliphatics	PACF-based substances	Active	-23.8885	-22.5701	-23.2293	Weak	COC(=O)C(C(C(C(C(C(C(C(C(C(C(F)(F)F)(F)F)(F)F)(F)F)(F)F)(F)F)(F)F)(F)F)(F)F)(F)F)(F)F	Active	3	8
DTXSID20163727	CCCCCCCCCCC(F)(F)C(F)(F)C(F)(F)C(F)(F)C(F)(F)C(F)(F)F	-8.537	-49.3129	OTHER_PFAS	Fluorotelomer PFAA precursors	SFAs	Active	-25.1855	-21.4888	-23.3371	Weak	CCCCCCCCCCC(C(C(C(C(C(F)(F)F)(F)F)(F)F)(F)F)(F)F)(F)F	Active	2	2
DTXSID60896426	CCCS(=O)C1=C(C)C(=CC=C1C(F)(C(F)(F)F)C(F)(F)F)C(O)=O	-8.59	-47.8561	OTHER_PFAS	Side-chain aromatics	Others	Active	-24.721	-23.8081	-24.2646	Weak	CCC[S+](c1c(C)c(ccc1C(C(F)(F)F)(C(F)(F)F)F)C(=O)O)[O-]	Active	2	3
DTXSID60895257	CCCCCCCC(F)(F)C(F)(F)C(F)(F)C(F)(F)C(F)(F)C(F)(F)C(F)(F)C(F)(F)F	-8.739	-46.9222	OTHER_PFAS	Fluorotelomer PFAA precursors	SFAs	Active	-23.4153	-25.295	-24.3551	Weak	CCCCCCCC(C(C(C(C(C(C(C(F)(F)F)(F)F)(F)F)(F)F)(F)F)(F)F)(F)F)(F)F	Active	2	2
DTXSID10880234	OC(COC(=O)C=C)CC(F)(F)C(F)(F)C(F)(F)C(F)(F)C(F)(F)C(F)(F)C(F)(C(F)(F)F)C(F)(F)F	-8.575	-47.8136	OTHER_PFAS	Other aliphatics	Ether based substances	Active	-24.8525	-23.8758	-24.3641	Weak	C=CC(=O)OCC(CC(C(C(C(C(C(C(C(F)(F)F)(C(F)(F)F)F)(F)F)(F)F)(F)F)(F)F)(F)F)(F)F)O	Active	8	7
DTXSID0070869	CCN(CCOC(=O)C(C)=C)S(=O)(=O)C(F)(F)C(F)(F)C(F)(F)C(F)(F)F	-8.649	-47.3244	OTHER_PFAS	FASA based PFAA precursors	N-Alkyl FASMACs	Active	-24.204	-24.6547	-24.4293	Weak	CCN(S(=O)(=O)C(C(C(C(F)(F)F)(F)F)(F)F)(F)F)CCOC(=O)C(=C)C	Active	0	7
DTXSID20896028	CC1=CC=C(C=C1)S(=O)(=O)OCCC(F)(F)C(F)(F)C(F)(F)C(F)(F)F	-8.474	-48.2077	OTHER_PFAS	Side-chain aromatics	Others	Active	-25.7376	-23.2484	-24.493	Weak	FC(C(C(C(F)(F)F)(F)F)(F)F)(CCOS(=O)(=O)c1ccc(cc1)C)F	Active	3	5
DTXSID40896005	FC(F)(F)C(F)(F)C(F)(F)COP(=O)(OCC(F)(F)C(F)(F)C(F)(F)F)C1=CC=CC=C1	-8.633	-47.1574	OTHER_PFAS	Side-chain aromatics	Others	Active	-24.3442	-24.9205	-24.6324	Weak	FC(C(C(F)(F)F)(F)F)(COP(=O)(c1ccccc1)OCC(C(C(F)(F)F)(F)F)(F)F)F	Active	0	5
DTXSID00895630	OP(=O)CCC(F)(F)C(F)(F)C(F)(F)C(F)(F)C(F)(F)C(F)(F)C(F)(F)C(F)(F)C(F)(F)C(F)(F)F	-8.422	-48.3131	OTHER_PFAS	Other aliphatics	Others	Active	-26.1933	-23.0805	-24.6369	Weak	OP(=O)CCC(C(C(C(C(C(C(C(C(C(F)(F)F)(F)F)(F)F)(F)F)(F)F)(F)F)(F)F)(F)F)(F)F)(F)F	Active	3	9
DTXSID00834781	FC(F)(F)C(F)(F)C(F)(F)C(F)(F)C(F)(F)C(F)(F)C(F)(F)C(F)(F)C1C=CCC2C1C(=O)OC2=O	-8.551	-47.5207	OTHER_PFAS	Other aliphatics, cyclic	Others, cyclic	Active	-25.0628	-24.3421	-24.7025	Weak	O=C1OC(=O)C2C1CC=CC2C(C(C(C(C(C(C(C(F)(F)F)(F)F)(F)F)(F)F)(F)F)(F)F)(F)F)(F)F	Active	3	8
DTXSID20234486	[Na+].[O-]S(=O)(=O)C1=CC=C(OC(=C(C(F)(F)F)C(F)(F)F)C(F)(F)C(F)(F)F)C=C1	-8.662	-46.8577	OTHER_PFAS	Side-chain aromatics	Others	Active	-24.0901	-25.3977	-24.7439	Weak	FC(C(=C(C(C(F)(F)F)(F)F)Oc1ccc(cc1)S(=O)(=O)O)C(F)(F)F)(F)F	Active	0	3
DTXSID90908243	CC(F)(C(F)(F)Cl)C(F)(F)C(F)(F)C(F)(F)C(F)(F)C(F)(F)C(F)(F)C(C)(F)C(F)(F)Cl	-8.435	-48.1	OTHER_PFAS	Other aliphatics	Others	Active	-26.0794	-23.4198	-24.7496	Weak	FC(C(C(C(C(Cl)(F)F)(F)C)(F)F)(F)F)(C(C(C(C(C(Cl)(F)F)(F)C)(F)F)(F)F)(F)F)F	Active	0	2
DTXSID90897249	FC(F)(F)C(F)(F)C(F)(F)C(F)(F)S(=O)(=NS(=O)(=O)C(F)(F)F)C1=CC=C(Br)C=C1	-8.668	-46.8036	OTHER_PFAS	Side-chain aromatics	PASF-based substances	Active	-24.0375	-25.4838	-24.7606	Weak	Brc1ccc(cc1)S(=NS(=O)(=O)C(F)(F)F)(=O)C(C(C(C(F)(F)F)(F)F)(F)F)(F)F	Active	9	0
DTXSID00896026	FC(F)(F)C(F)(F)C(F)(F)C(F)(F)C(F)(F)C(F)(F)C(F)(F)C(F)(F)C(F)(F)C(F)(F)C1=CN=CN1	-8.607	-46.7113	OTHER_PFAS	Side-chain aromatics	Others	Active	-24.572	-25.6308	-25.1014	Weak	FC(C(C(C(C(C(C(C(C(F)(F)F)(F)F)(F)F)(F)F)(F)F)(F)F)(F)F)(F)F)(C(c1cnc[nH]1)(F)F)F	Active	6	4
DTXSID10794887	CC(=C)C(=O)OC(F)(F)C(F)(F)C(F)(F)C(F)(F)C(F)(F)C(F)(F)C(F)(F)CCC(F)(F)F	-8.417	-47.6349	OTHER_PFAS	Other aliphatics	Ether based substances	Active	-26.2371	-24.1603	-25.1987	Weak	O=C(C(=C)C)OC(C(C(C(C(C(C(CCC(F)(F)F)(F)F)(F)F)(F)F)(F)F)(F)F)(F)F)(F)F	Active	7	5
DTXSID90768122	[Cl-].FC(F)(F)C(F)(F)C(F)(F)C(F)(F)C(F)(F)C(F)(F)C(F)(F)C(F)(F)S(=O)(=O)NCC[N+]1=CC=CC=C1	-8.447	-47.1152	OTHER_PFAS	Side-chain aromatics	PASF-based substances	Active	-25.9742	-24.9877	-25.481	Weak	FC(C(C(C(C(C(C(C(F)(F)F)(F)F)(F)F)(F)F)(F)F)(F)F)(F)F)(S(=O)(=O)NCC[n+]1ccccc1)F	Active	5	0
DTXSID20895531	OCCC(F)(F)C(F)(F)C(F)(F)C(F)(F)C(F)(F)C(F)(F)C(F)(F)C(F)(F)C(F)(F)C(F)(F)C(F)(F)C(F)(F)C(F)(F)F	-8.498	-46.7021	OTHER_PFAS	Fluorotelomer PFAA precursors	n:2 FTOHs	Active	-25.5273	-25.6454	-25.5863	Weak	OCCC(C(C(C(C(C(C(C(C(C(C(C(C(F)(F)F)(F)F)(F)F)(F)F)(F)F)(F)F)(F)F)(F)F)(F)F)(F)F)(F)F)(F)F)(F)F	Active	3	9
DTXSID60896108	CN(C)CCCCNC(=O)C(F)(F)C(F)(F)C(F)(F)C(F)(F)C(F)(F)C(F)(F)C(F)(F)F	-8.451	-46.9157	OTHER_PFAS	Other aliphatics	Polyfluorinated amidesÂ	Active	-25.9392	-25.3054	-25.6223	Weak	CN(CCCCNC(=O)C(C(C(C(C(C(C(F)(F)F)(F)F)(F)F)(F)F)(F)F)(F)F)(F)F)C	Active	6	9
DTXSID20758692	CN(CCOC(=O)C=C)C(F)(F)C(F)(F)C(F)(F)C(F)(F)C(F)(F)C(F)(F)C(F)(F)C(F)(F)F	-8.41	-47.0944	OTHER_PFAS	Other aliphatics	Ether based substances	Active	-26.2985	-25.0208	-25.6597	Weak	C=CC(=O)OCCN(C(C(C(C(C(C(C(C(F)(F)F)(F)F)(F)F)(F)F)(F)F)(F)F)(F)F)(F)F)C	Active	1	3
DTXSID30340244	CC1=CC=C(C=C1)S(=O)(=O)OCC(F)(F)C(F)(F)C(F)(F)C(F)(F)C(F)(F)C(F)F	-8.423	-48.7787	OTHER_PFAS	Side-chain aromatics	Others	Active	-26.1845	-22.3393	-24.2619	Weak	FC(C(C(C(C(C(COS(=O)(=O)c1ccc(cc1)C)(F)F)(F)F)(F)F)(F)F)(F)F)F	Active	3	5
DTXSID50834392	OS([O-])(=O)=O.FC1=CC=C([I+]C(F)(F)C(F)(F)C(F)(F)C(F)(F)C(F)(F)C(F)(F)C(F)(F)C(F)(F)F)C=C1	-8.904	-47.3381	OTHER_PFAS	Side-chain aromatics	Others	Active	-21.9693	-24.6328	-23.3011	Weak	Fc1ccc(cc1)[I+]C(C(C(C(C(C(C(C(F)(F)F)(F)F)(F)F)(F)F)(F)F)(F)F)(F)F)(F)F	Active	3	8
DTXSID10607529	FC(F)(F)C(F)(F)C(F)(F)C(=O)N1CCN(CC1)C1=NC=CN=C1	-8.804	-46.7244	OTHER_PFAS	Side-chain aromatics	Others	Active	-22.8456	-25.6099	-24.2278	Weak	O=C(C(C(C(F)(F)F)(F)F)(F)F)N1CCN(CC1)c1nccnc1	Active	6	4
DTXSID10449906	FC1(F)C(F)(F)C(F)(F)C(F)(C(=O)OOC(=O)C2(F)C(F)(F)C(F)(F)C(F)(F)C(F)(F)C2(F)F)C(F)(F)C1(F)F	-8.748	-47.144	OTHER_PFAS	Other aliphatics, cyclic	PACF-based substances, cyclic	Active	-23.3364	-24.9419	-24.1391	Weak	O=C(C1(F)C(F)(F)C(F)(F)C(C(C1(F)F)(F)F)(F)F)OOC(=O)C1(F)C(F)(F)C(F)(F)C(C(C1(F)F)(F)F)(F)F	Active	8	0
DTXSID60659230	CCCCCOCCC(F)(F)C(F)(F)C(F)(F)C(F)(F)C(F)(F)C(F)(F)F	-8.444	-49.7534	OTHER_PFAS	Other aliphatics	Ether based substances	Active	-26.0005	-20.7874	-23.394	Weak	CCCCCOCCC(C(C(C(C(C(F)(F)F)(F)F)(F)F)(F)F)(F)F)(F)F	Active	7	5
DTXSID50895302	CC(I)CC(F)(F)C(F)(F)C(F)(F)C(F)(F)C(F)(F)C(F)(F)C(F)(F)C(F)(F)C(F)(F)C(F)(F)F	-8.844	-47.5398	OTHER_PFAS	Other aliphatics	FTI	Active	-22.4951	-24.3117	-23.4034	Weak	CC(CC(C(C(C(C(C(C(C(C(C(F)(F)F)(F)F)(F)F)(F)F)(F)F)(F)F)(F)F)(F)F)(F)F)(F)F)I	Active	3	9
DTXSID50896334	OCCCCCCC(F)(F)C(F)(F)C(F)(F)C(F)(F)C(F)(F)C(F)(F)C(F)(C(F)(F)F)C(F)(F)F	-8.726	-48.164	OTHER_PFAS	Other aliphatics	FTOH	Active	-23.5292	-23.3179	-23.4236	Weak	OCCCCCCC(C(C(C(C(C(C(C(F)(F)F)(C(F)(F)F)F)(F)F)(F)F)(F)F)(F)F)(F)F)(F)F	Active	2	2
DTXSID80895274	FC(F)(F)C(F)(F)C(F)(F)C(F)(F)C(F)(F)C(F)(F)C(F)(F)C(F)(F)C(F)(F)C(F)(F)CCBr	-8.952	-46.9065	OTHER_PFAS	Other aliphatics	FTBr	Active	-21.5486	-25.32	-23.4343	Weak	BrCCC(C(C(C(C(C(C(C(C(C(F)(F)F)(F)F)(F)F)(F)F)(F)F)(F)F)(F)F)(F)F)(F)F)(F)F	Active	3	9
DTXSID90896030	CCCCNC(=O)C(F)(F)C(F)(F)C(F)(F)C(F)(F)C(F)(F)C(F)(F)C(F)(F)C(F)(F)F	-8.788	-47.7696	OTHER_PFAS	Other aliphatics	Polyfluorinated amidesÂ	Active	-22.9858	-23.9459	-23.4658	Weak	CCCCNC(=O)C(C(C(C(C(C(C(C(F)(F)F)(F)F)(F)F)(F)F)(F)F)(F)F)(F)F)(F)F	Active	6	9
DTXSID70896250	NC1=C(C=C(C=C1NC(=O)C(F)(F)C(F)(F)C(F)(F)F)C(F)(F)F)[N+]([O-])=O	-8.878	-47.2714	OTHER_PFAS	Side-chain aromatics	Others	Active	-22.1971	-24.739	-23.4681	Weak	[O-][N+](=O)c1cc(cc(c1N)NC(=O)C(C(C(F)(F)F)(F)F)(F)F)C(F)(F)F	Active	7	8
DTXSID60896441	CCC(C)S(=O)(=O)C1=C(C)C(=CC=C1C(F)(C(F)(F)F)C(F)(F)F)C(O)=O	-8.754	-47.8787	OTHER_PFAS	Side-chain aromatics	Others	Active	-23.2838	-23.7722	-23.528	Weak	CCC(S(=O)(=O)c1c(C)c(ccc1C(C(F)(F)F)(C(F)(F)F)F)C(=O)O)C	Active	2	3
DTXSID50236731	CCN(CC#C)S(=O)(=O)C(F)(F)C(F)(F)C(F)(F)C(F)(F)C(F)(F)C(F)(F)C(F)(F)C(F)(F)F	-8.64	-48.4861	OTHER_PFAS	Other aliphatics	PASF-based substances	Active	-24.2828	-22.8051	-23.544	Weak	C#CCN(S(=O)(=O)C(C(C(C(C(C(C(C(F)(F)F)(F)F)(F)F)(F)F)(F)F)(F)F)(F)F)(F)F)CC	Active	0	7
DTXSID60895914	CC(=C)C(=O)OCCCC(F)(F)C(F)(F)C(F)(F)C(F)(F)C(F)(F)C(F)(F)C(F)(F)C(F)(F)F	-8.562	-48.8295	OTHER_PFAS	Other aliphatics	Ether based substances	Active	-24.9664	-22.2584	-23.6124	Weak	O=C(C(=C)C)OCCCC(C(C(C(C(C(C(C(F)(F)F)(F)F)(F)F)(F)F)(F)F)(F)F)(F)F)(F)F	Active	7	5
DTXSID30772304	[O-][N+](=O)C1=CC=C(OCCC(F)(F)C(F)(F)C(F)(F)C(F)(F)C(F)(F)C(F)(F)F)C=C1	-8.712	-47.9974	OTHER_PFAS	Side-chain aromatics	Others	Active	-23.6519	-23.5832	-23.6175	Weak	[O-][N+](=O)c1ccc(cc1)OCCC(C(C(C(C(C(F)(F)F)(F)F)(F)F)(F)F)(F)F)(F)F	Active	7	5
DTXSID60752179	CCCCCCC=CC(=O)C(F)(F)C(F)(F)C(F)(F)C(F)(F)C(F)(F)C(F)(F)F	-8.437	-49.5	OTHER_PFAS	Other aliphatics	Others	Active	-26.0619	-21.1909	-23.6264	Weak	CCCCCCC=CC(=O)C(C(C(C(C(C(F)(F)F)(F)F)(F)F)(F)F)(F)F)(F)F	Active	5	2
DTXSID80462864	CCCCCCC(I)CC(F)(F)C(F)(F)C(F)(F)C(F)(F)F	-8.695	-47.9686	OTHER_PFAS	Other aliphatics	FTI	Active	-23.8009	-23.629	-23.7149	Weak	CCCCCCC(CC(C(C(C(F)(F)F)(F)F)(F)F)(F)F)I	Active	3	6
DTXSID30895401	FC(F)(F)C(F)(F)C(F)(F)C(F)(F)C(F)(F)C(F)(F)CC(I)C(F)(F)C(F)(F)C(F)(F)C(F)(F)C(F)(F)C(F)(F)F	-8.574	-48.5169	OTHER_PFAS	Other aliphatics	Iodo based substances	Active	-24.8612	-22.7561	-23.8087	Weak	IC(C(C(C(C(C(C(F)(F)F)(F)F)(F)F)(F)F)(F)F)(F)F)CC(C(C(C(C(C(F)(F)F)(F)F)(F)F)(F)F)(F)F)(F)F	Active	3	6
DTXSID10896254	COC(=O)C1=CC=C(Cl)C(OS(=O)(=O)C(F)(F)C(F)(F)C(F)(F)C(F)(F)F)=C1Cl	-8.441	-49.2338	OTHER_PFAS	Side-chain aromatics	PASF-based substances	Active	-26.0268	-21.6147	-23.8207	Weak	COC(=O)c1ccc(c(c1Cl)OS(=O)(=O)C(C(C(C(F)(F)F)(F)F)(F)F)(F)F)Cl	Active	9	0
DTXSID30881162	CC1(C)OCC(CC(F)(F)C(F)(F)C(F)(F)C(F)(F)C(F)(F)C(F)(F)C(F)(F)C(F)(F)F)O1	-8.566	-48.3594	OTHER_PFAS	Other aliphatics, cyclic	Others, cyclic	Active	-24.9314	-23.0068	-23.9691	Weak	CC1(C)OCC(O1)CC(C(C(C(C(C(C(C(F)(F)F)(F)F)(F)F)(F)F)(F)F)(F)F)(F)F)(F)F	Active	4	5
DTXSID70896210	COC1=CC=CC(NC(=O)C(F)(F)C(F)(F)C(F)(F)C(F)(F)C(F)(F)C(F)(F)F)=C1	-8.545	-48.3633	OTHER_PFAS	Side-chain aromatics	Others	Active	-25.1154	-23.0006	-24.058	Weak	COc1cccc(c1)NC(=O)C(C(C(C(C(C(F)(F)F)(F)F)(F)F)(F)F)(F)F)(F)F	Active	7	8
DTXSID00896485	CC1=NN(C(=O)C2=CC=C(Br)C=C2)C(O)(C1)C(F)(F)OC(F)(F)F	-8.403	-49.0841	OTHER_PFAS	Side-chain aromatics	Others	Active	-26.3598	-21.853	-24.1064	Weak	O=C(N1N=C(CC1(O)C(OC(F)(F)F)(F)F)C)c1ccc(cc1)Br	Active	0	2
DTXSID40895351	FC(F)(F)C(F)(F)C(F)(F)C(F)(F)C(F)(F)C(F)(F)C(F)(F)C(F)(F)C(F)(F)C(F)(F)C(Br)CBr	-8.442	-48.7247	OTHER_PFAS	Other aliphatics	Others	Active	-26.018	-22.4252	-24.2216	Weak	BrCC(C(C(C(C(C(C(C(C(C(C(F)(F)F)(F)F)(F)F)(F)F)(F)F)(F)F)(F)F)(F)F)(F)F)(F)F)Br	Active	3	8
DTXSID70880119	FC(F)(C(F)(F)C1(F)C(F)(F)C(F)(F)C(F)(F)C(F)(F)C1(F)F)C1(F)C(F)(F)C(F)(F)C(F)(F)C(F)(F)C1(F)F	-9.148	-47.5572	OTHER_PFAS	Non-PFAA perfluoroalkyls, cyclic	PFAs, cyclic	Active	-19.831	-24.284	-22.0575	Weak	FC(C1(F)C(F)(F)C(F)(F)C(C(C1(F)F)(F)F)(F)F)(C(C1(F)C(F)(F)C(F)(F)C(C(C1(F)F)(F)F)(F)F)(F)F)F	Active	8	0
DTXSID40380757	FC(F)(F)C(F)(F)C(F)(F)COP(=O)(OCC(F)(F)C(F)(F)C(F)(F)F)OCC(F)(F)C(F)(F)C(F)(F)F	-8.833	-49.3115	OTHER_PFAS	Other aliphatics	Others	Active	-22.5915	-21.491	-22.0412	Weak	FC(C(C(F)(F)F)(F)F)(COP(=O)(OCC(C(C(F)(F)F)(F)F)(F)F)OCC(C(C(F)(F)F)(F)F)(F)F)F	Active	3	4
DTXSID20791261	CCN(CC)CC=C(F)C(F)(F)C(F)(F)C(F)(F)C(F)(F)C(F)(F)F	-8.874	-49.1613	OTHER_PFAS	Other aliphatics	Others	Active	-22.2322	-21.7301	-21.9812	Weak	CCN(CC=C(C(C(C(C(C(F)(F)F)(F)F)(F)F)(F)F)(F)F)F)CC	Active	3	4
DTXSID10895601	OP(=O)CCC(F)(F)C(F)(F)C(F)(F)C(F)(F)C(F)(F)C(F)(F)C(F)(F)C(F)(F)F	-8.955	-50.5944	OTHER_PFAS	Other aliphatics	Others	Active	-21.5223	-19.4485	-20.4854	Weak	OP(=O)CCC(C(C(C(C(C(C(C(F)(F)F)(F)F)(F)F)(F)F)(F)F)(F)F)(F)F)(F)F	Active	3	9
DTXSID00896445	CCCCS(=O)C1=C(CC)C(=CC=C1C(F)(C(F)(F)F)C(F)(F)F)C(O)=O	-9.377	-48.2689	OTHER_PFAS	Side-chain aromatics	Others	Active	-17.8241	-23.1509	-20.4875	Weak	CCCC[S+](c1c(CC)c(ccc1C(C(F)(F)F)(C(F)(F)F)F)C(=O)O)[O-]	Active	2	3
DTXSID10892519	C[N+](C)(CCCC(F)(F)C(F)(F)C(F)(F)C(F)(F)C(F)(F)C(F)(F)C(F)(F)F)CC([O-])=O	-8.676	-52.0273	OTHER_PFAS	Other aliphatics	FT	Active	-23.9674	-17.1672	-20.5673	Weak	[O-]C(=O)C[N+](CCCC(C(C(C(C(C(C(F)(F)F)(F)F)(F)F)(F)F)(F)F)(F)F)(F)F)(C)C	Active	7	3
DTXSID50617581	FC(F)(F)C(F)(F)C(F)(F)C(F)(F)C(F)(F)C(F)(F)S(=O)NS(=O)(=O)C1=CC=CC=C1	-8.467	-53.1542	OTHER_PFAS	Other aliphatics, cyclic	PASF-based substances, cyclic	Active	-25.7989	-15.373	-20.586	Weak	FC(C(C(C(C(C(F)(F)F)(F)F)(F)F)(F)F)(F)F)([S+](NS(=O)(=O)c1ccccc1)[O-])F	Active	3	8
DTXSID10831221	NC(=O)CCNCS(=O)(=O)C(F)(F)C(F)(F)C(F)(F)C(F)(F)C(F)(F)C(F)(F)C(F)(F)C(F)(F)F	-8.671	-51.9758	OTHER_PFAS	Other aliphatics	PASF-based substances	Active	-24.0112	-17.2491	-20.6302	Weak	NC(=O)CCNCS(=O)(=O)C(C(C(C(C(C(C(C(F)(F)F)(F)F)(F)F)(F)F)(F)F)(F)F)(F)F)(F)F	Active	3	8
DTXSID30896276	COC1=C2OC=CC2=C(OC)C2=C1OC(O)(CC2=O)C(F)(F)C(F)(F)C(F)(F)C(F)(F)F	-8.682	-51.9131	OTHER_PFAS	Side-chain aromatics	Others	Active	-23.9148	-17.349	-20.6319	Weak	COc1c2OC(O)(CC(=O)c2c(c2c1occ2)OC)C(C(C(C(F)(F)F)(F)F)(F)F)(F)F	Active	5	7
DTXSID50895286	CCCCC(I)CC(F)(F)C(F)(F)C(F)(F)C(F)(F)C(F)(F)C(F)(F)C(F)(F)C(F)(F)F	-8.832	-51.0522	OTHER_PFAS	Other aliphatics	FTI	Active	-22.6002	-18.7196	-20.6599	Weak	CCCCC(CC(C(C(C(C(C(C(C(F)(F)F)(F)F)(F)F)(F)F)(F)F)(F)F)(F)F)(F)F)I	Active	3	6
DTXSID10895429	CCCCCCCC=CC(F)(F)C(F)(F)C(F)(F)C(F)(F)C(F)(F)C(F)(F)F	-9.288	-48.5393	OTHER_PFAS	Fluorotelomer PFAA precursors	SFAenes	Active	-18.6041	-22.7204	-20.6622	Weak	CCCCCCCC=CC(C(C(C(C(C(F)(F)F)(F)F)(F)F)(F)F)(F)F)(F)F	Active	5	2
DTXSID00766851	FC(F)(F)C(F)(F)C(F)(F)C(F)(F)CCOCC1=CC=C(C=C)C=C1	-9.096	-49.5916	OTHER_PFAS	Side-chain aromatics	Others	Active	-20.2867	-21.045	-20.6659	Weak	C=Cc1ccc(cc1)COCCC(C(C(C(F)(F)F)(F)F)(F)F)(F)F	Active	7	5
DTXSID70895263	CCCCCCCCCC(F)(F)C(F)(F)C(F)(F)C(F)(F)C(F)(F)C(F)(F)C(F)(F)C(F)(F)F	-8.701	-51.7032	OTHER_PFAS	Fluorotelomer PFAA precursors	SFAs	Active	-23.7483	-17.6832	-20.7157	Weak	CCCCCCCCCC(C(C(C(C(C(C(C(F)(F)F)(F)F)(F)F)(F)F)(F)F)(F)F)(F)F)(F)F	Active	2	2
DTXSID40896686	FC(F)(F)C(F)(F)C(F)(F)C(F)(F)C(F)(F)C(F)(F)C(F)(F)\C=C\C(F)(F)C(F)(F)C(F)(F)C(F)(F)C(F)(F)C(F)(F)C(F)(F)F	-8.672	-51.8275	OTHER_PFAS	Other aliphatics	FT	Active	-24.0024	-17.4853	-20.7438	Weak	FC(C(C(C(C(C(C(F)(F)F)(F)F)(F)F)(F)F)(F)F)(F)F)(C=CC(C(C(C(C(C(C(F)(F)F)(F)F)(F)F)(F)F)(F)F)(F)F)(F)F)F	Active	3	8
DTXSID60895277	CCCCCC(I)CC(F)(F)C(F)(F)C(F)(F)C(F)(F)C(F)(F)C(F)(F)C(F)(F)F	-8.79	-51.1558	OTHER_PFAS	Other aliphatics	FTI	Active	-22.9683	-18.5547	-20.7615	Weak	CCCCCC(CC(C(C(C(C(C(C(F)(F)F)(F)F)(F)F)(F)F)(F)F)(F)F)(F)F)I	Active	3	6
DTXSID40679875	FC(F)(F)C(F)(F)C(F)(F)C(F)(F)C(F)(F)C(F)(F)C(F)(F)C(F)(F)C1=CC=C(C=C)C=C1	-9.555	-46.9124	OTHER_PFAS	Side-chain aromatics	Others	Active	-16.2642	-25.3106	-20.7874	Weak	C=Cc1ccc(cc1)C(C(C(C(C(C(C(C(F)(F)F)(F)F)(F)F)(F)F)(F)F)(F)F)(F)F)(F)F	Active	1	6
DTXSID30785479	FC(F)(F)C(F)(F)C(F)(F)C(F)(F)C(F)(F)C(F)(F)C(F)(F)C(F)(F)C1=CSC(Br)=C1	-9.426	-47.5975	OTHER_PFAS	Side-chain aromatics	Others	Active	-17.3947	-24.2199	-20.8073	Weak	Brc1scc(c1)C(C(C(C(C(C(C(C(F)(F)F)(F)F)(F)F)(F)F)(F)F)(F)F)(F)F)(F)F	Active	1	6
DTXSID90895341	FC(F)(F)C(F)(F)C(F)(F)C(F)(F)CC(I)CC(I)CC(F)(F)C(F)(F)C(F)(F)C(F)(F)F	-9.081	-49.4068	OTHER_PFAS	Other aliphatics	FTI	Active	-20.4181	-21.3393	-20.8787	Weak	IC(CC(C(C(C(F)(F)F)(F)F)(F)F)(F)F)CC(CC(C(C(C(F)(F)F)(F)F)(F)F)(F)F)I	Active	3	4
DTXSID50880253	[I-].C[N+](CCO)(CCO)CCC(F)(F)C(F)(F)C(F)(F)C(F)(F)C(F)(F)C(F)(F)C(F)(F)C(F)(F)F	-8.436	-52.9427	OTHER_PFAS	Other aliphatics	Others	Active	-26.0706	-15.7097	-20.8902	Weak	OCC[N+](CCC(C(C(C(C(C(C(C(F)(F)F)(F)F)(F)F)(F)F)(F)F)(F)F)(F)F)(F)F)(CCO)C	Active	3	9
DTXSID20896200	NS(=O)(=O)C1=CC=C(CNC(=O)C(F)(F)C(F)(F)C(F)(F)F)C=C1	-8.871	-50.522	OTHER_PFAS	Side-chain aromatics	Others	Active	-22.2585	-19.5637	-20.9111	Weak	O=C(C(C(C(F)(F)F)(F)F)(F)F)NCc1ccc(cc1)S(=O)(=O)N	Active	7	8
DTXSID40832746	FC1(F)C(F)(F)C(F)(OC(C2=CC=CC=C2)(C2=CC=CC=C2)C2=CC=CC=C2)C1(F)F	-9.377	-48.3348	OTHER_PFAS	Side-chain aromatics	Others	Active	-17.8241	-23.046	-20.4351	Weak	FC1(OC(c2ccccc2)(c2ccccc2)c2ccccc2)C(F)(F)C(C1(F)F)(F)F	Active	8	0
DTXSID70896235	NS(=O)(=O)C1=CC=C(CCNS(=O)(=O)C(F)(F)C(F)(F)C(F)(F)C(F)(F)F)C=C1	-8.531	-52.3818	OTHER_PFAS	Side-chain aromatics	PASF-based substances	Active	-25.2381	-16.6028	-20.9204	Weak	FC(C(C(C(F)(F)F)(F)F)(F)F)(S(=O)(=O)NCCc1ccc(cc1)S(=O)(=O)N)F	Active	9	0
DTXSID60896406	CCCCSC1=C(C)C(=CC=C1C(F)(C(F)(F)F)C(F)(F)F)C(O)=O	-9.413	-48.1438	OTHER_PFAS	Side-chain aromatics	Others	Active	-17.5086	-23.3501	-20.4294	Weak	CCCCSc1c(C)c(ccc1C(C(F)(F)F)(C(F)(F)F)F)C(=O)O	Active	2	3
DTXSID50306049	CC1=CC=C(C=C1)S(=O)(=O)OCC(F)(F)C(F)(F)C(F)(F)C(F)(F)C(F)(F)C(F)(F)C(F)(F)F	-8.996	-50.464	OTHER_PFAS	Side-chain aromatics	Others	Active	-21.163	-19.6561	-20.4096	Weak	FC(C(C(C(C(C(C(F)(F)F)(F)F)(F)F)(F)F)(F)F)(F)F)(COS(=O)(=O)c1ccc(cc1)C)F	Active	3	5
DTXSID8070839	CCN(CCOC(=O)C(C)=C)S(=O)(=O)C(F)(F)C(F)(F)C(F)(F)C(F)(F)C(F)(F)C(F)(F)F	-8.522	-53.4939	OTHER_PFAS	FASA based PFAA precursors	N-Alkyl FASMACs	Active	-25.3169	-14.8322	-20.0746	Weak	CCN(S(=O)(=O)C(C(C(C(C(C(F)(F)F)(F)F)(F)F)(F)F)(F)F)(F)F)CCOC(=O)C(=C)C	Active	0	7
DTXSID40895255	FC(F)(F)C(F)(F)C(F)(F)CCCCCCCCCCC(F)(F)C(F)(F)C(F)(F)F	-8.668	-52.6461	OTHER_PFAS	Other aliphatics	FT	Active	-24.0375	-16.182	-20.1097	Weak	FC(C(C(F)(F)F)(F)F)(CCCCCCCCCCC(C(C(F)(F)F)(F)F)(F)F)F	Active	2	2
DTXSID60529606	[O-][N+](=O)CC(CS(=O)(=O)C(F)(F)C(F)(F)C(F)(F)C(F)(F)C(F)(F)C(F)(F)F)C1=CC=CS1	-8.756	-52.1563	OTHER_PFAS	Side-chain aromatics	PASF-based substances	Active	-23.2663	-16.9618	-20.114	Weak	[O-][N+](=O)CC(c1cccs1)CS(=O)(=O)C(C(C(C(C(C(F)(F)F)(F)F)(F)F)(F)F)(F)F)(F)F	Active	6	5
DTXSID90773099	CC(C)[C@H](NCCSCCC(=O)C(F)(F)C(F)(F)C(F)(F)F)C(O)=O	-9.238	-49.4944	OTHER_PFAS	Other aliphatics	Others	Active	-19.0422	-21.1998	-20.121	Weak	CC(C(C(=O)O)NCCSCCC(=O)C(C(C(F)(F)F)(F)F)(F)F)C	Active	7	4
DTXSID50896177	CN1CCN(CC1)C(=O)C(F)(F)C(F)(F)C(F)(F)C(F)(F)C(F)(F)C(F)(F)F	-8.521	-53.4396	OTHER_PFAS	Other aliphatics, cyclic	Others, cyclic	Active	-25.3257	-14.9186	-20.1222	Weak	CN1CCN(CC1)C(=O)C(C(C(C(C(C(F)(F)F)(F)F)(F)F)(F)F)(F)F)(F)F	Active	3	8
DTXSID90895301	FC(F)(F)C(F)(F)C(F)(F)CC(I)CCCC(I)CC(F)(F)C(F)(F)C(F)(F)F	-8.879	-51.4538	OTHER_PFAS	Other aliphatics	FTI	Active	-22.1884	-18.0802	-20.1343	Weak	IC(CC(C(C(F)(F)F)(F)F)(F)F)CCCC(CC(C(C(F)(F)F)(F)F)(F)F)I	Active	3	6
DTXSID00909827	OC(=NC1=C(Br)C=C(C=C1)N(=O)=O)C(F)(C(F)(F)F)C(F)(F)C(F)(F)C(F)(F)F	-8.896	-51.3406	OTHER_PFAS	Side-chain aromatics	Others	Active	-22.0394	-18.2605	-20.1499	Weak	Brc1cc(ccc1N=C(C(C(C(C(F)(F)F)(F)F)(F)F)(C(F)(F)F)F)O)[N+](=O)[O-]	Active	3	8
DTXSID40896202	FC(F)(F)C(F)(F)C(F)(F)C(F)(F)C(F)(F)C(F)(F)C(=N)ONC(=N)C1=CC=CC=C1	-9.54	-47.786	OTHER_PFAS	Side-chain aromatics	Others	Active	-16.3956	-23.9197	-20.1577	Weak	N=C(C(C(C(C(C(C(F)(F)F)(F)F)(F)F)(F)F)(F)F)(F)F)ONC(=N)c1ccccc1	Active	0	5
DTXSID20750732	COC(=O)C1=CC=C(C=C1)C(F)(F)C(F)(F)C(F)(F)C(F)(F)C(F)(F)C(F)(F)C(F)(F)C(F)(F)C(F)(F)F	-8.976	-50.8083	OTHER_PFAS	Side-chain aromatics	Others	Active	-21.3383	-19.1079	-20.2231	Weak	COC(=O)c1ccc(cc1)C(C(C(C(C(C(C(C(C(F)(F)F)(F)F)(F)F)(F)F)(F)F)(F)F)(F)F)(F)F)(F)F	Active	1	6
DTXSID4069422	OCCC(F)(F)C(F)(F)C(F)(F)C(F)(F)C(F)(F)C(F)(F)C(F)(F)C(F)(F)C(F)(F)C(F)(F)C(F)(F)C(F)(F)C(F)(F)C(F)(F)F	-8.762	-51.9321	COMMERICIAL_IMPORTANT	Fluorotelomer PFAA precursors	n:2 FTOHs	Active	-23.2137	-17.3187	-20.2662	Weak	OCCC(C(C(C(C(C(C(C(C(C(C(C(C(C(F)(F)F)(F)F)(F)F)(F)F)(F)F)(F)F)(F)F)(F)F)(F)F)(F)F)(F)F)(F)F)(F)F)(F)F	Active	3	9
DTXSID00895711	FC(F)(F)C(F)(F)C(F)(F)C(F)(F)C(F)(F)C(F)(F)C(F)(F)C(F)(F)CCC1=CC=CC(Br)=C1	-9.402	-48.3943	OTHER_PFAS	Side-chain aromatics	Others	Active	-17.605	-22.9513	-20.2781	Weak	Brc1cccc(c1)CCC(C(C(C(C(C(C(C(F)(F)F)(F)F)(F)F)(F)F)(F)F)(F)F)(F)F)(F)F	Active	9	9
DTXSID50760102	NC1=CC(N)=C(OC(F)(F)C(F)(F)C(F)(F)C(F)(F)C(F)(F)C(F)(F)C(F)(F)C(F)(F)F)C=C1	-9.431	-48.2125	OTHER_PFAS	Side-chain aromatics	Others	Active	-17.3509	-23.2407	-20.2958	Weak	Nc1ccc(c(c1)N)OC(C(C(C(C(C(C(C(F)(F)F)(F)F)(F)F)(F)F)(F)F)(F)F)(F)F)(F)F	Active	8	9
DTXSID10329512	FC(F)(F)C(F)(F)C(F)(F)C(F)(F)C(F)(F)C(F)(F)C(F)(F)CCP(=O)(N1CC1)N1CC1	-9.068	-50.1681	OTHER_PFAS	Other aliphatics, cyclic	Others, cyclic	Active	-20.532	-20.1272	-20.3296	Weak	O=P(N1CC1)(N1CC1)CCC(C(C(C(C(C(C(F)(F)F)(F)F)(F)F)(F)F)(F)F)(F)F)(F)F	Active	3	9
DTXSID30750728	CC1=CC=C(C=C1)C(F)(F)C(F)(F)C(F)(F)C(F)(F)C(F)(F)C(F)(F)C(F)(F)C(F)(F)C(F)(F)F	-9.577	-47.3367	OTHER_PFAS	Side-chain aromatics	Others	Active	-16.0714	-24.6351	-20.3532	Weak	Cc1ccc(cc1)C(C(C(C(C(C(C(C(C(F)(F)F)(F)F)(F)F)(F)F)(F)F)(F)F)(F)F)(F)F)(F)F	Active	1	6
DTXSID10896719	OP(=O)(OC(C1=CC=CC=C1)C(F)(F)C(F)(F)C(F)(F)F)C1=CC=CC=C1	-9.669	-46.8026	OTHER_PFAS	Side-chain aromatics	Others	Active	-15.2651	-25.4854	-20.3753	Weak	OP(=O)(c1ccccc1)OC(C(C(C(F)(F)F)(F)F)(F)F)c1ccccc1	Active	1	2
DTXSID70892590	C[N+](C)(CCCNC(=O)C(F)(F)C(F)(F)C(F)(F)C(F)(F)C(F)(F)C(F)(F)C(F)(F)F)CC([O-])=O	-8.958	-50.6959	OTHER_PFAS	Other aliphatics	Amide based substances	Active	-21.496	-19.2869	-20.3915	Weak	O=C(C(C(C(C(C(C(C(F)(F)F)(F)F)(F)F)(F)F)(F)F)(F)F)(F)F)NCCC[N+](CC(=O)[O-])(C)C	Active	6	9
DTXSID30195099	OCCN(CCO)C(=O)C(F)(F)C(F)(F)C(F)(F)C(F)(F)C(F)(F)C(F)(F)C(F)(F)F	-9.375	-48.3991	OTHER_PFAS	Other aliphatics	Others	Active	-17.8416	-22.9436	-20.3926	Weak	OCCN(C(=O)C(C(C(C(C(C(C(F)(F)F)(F)F)(F)F)(F)F)(F)F)(F)F)(F)F)CCO	Active	3	8
DTXSID60896103	CC1=CC=C(C=C1)S(=O)(=O)OCC(F)(F)C(F)(F)C(F)(F)C(F)(F)C(F)(F)C(F)(F)F	-8.673	-52.2397	OTHER_PFAS	Side-chain aromatics	Others	Active	-23.9937	-16.829	-20.4113	Weak	FC(C(C(C(C(C(F)(F)F)(F)F)(F)F)(F)F)(F)F)(COS(=O)(=O)c1ccc(cc1)C)F	Active	3	5
DTXSID60549521	FC(F)(F)C(F)(F)C(F)(F)C(CC1=CC=C(C=C1)C#N)(C(F)(F)F)C(F)(F)F	-9.222	-48.5726	OTHER_PFAS	Side-chain aromatics	Others	Active	-19.1825	-22.6674	-20.9249	Weak	N#Cc1ccc(cc1)CC(C(C(C(F)(F)F)(F)F)(F)F)(C(F)(F)F)C(F)(F)F	Active	6	4
DTXSID90380025	OCC(F)(F)C(F)(F)C(F)(F)C(F)(F)C(F)(F)C(F)(F)C(F)(F)C(F)(F)C(F)(F)C(F)(F)C(F)(F)C(F)(F)C(F)(F)F	-9.229	-48.5295	OTHER_PFAS	Fluorotelomer PFAA precursors	n:1 FTOHs	Active	-19.1211	-22.736	-20.9286	Weak	OCC(C(C(C(C(C(C(C(C(C(C(C(C(F)(F)F)(F)F)(F)F)(F)F)(F)F)(F)F)(F)F)(F)F)(F)F)(F)F)(F)F)(F)F)(F)F	Active	3	9
DTXSID30897021	FC(F)(F)C(F)(F)C(F)(F)C(=O)NCCCCCNC(=O)C(F)(F)C(F)(F)C(F)(F)F	-8.69	-51.457	OTHER_PFAS	Other aliphatics	Polyfluorinated amidesÂ	Active	-23.8447	-18.0751	-20.9599	Weak	O=C(C(C(C(F)(F)F)(F)F)(F)F)NCCCCCNC(=O)C(C(C(F)(F)F)(F)F)(F)F	Active	6	9
DTXSID60896446	CCCCS(=O)(=O)C1=C(C)C(=CC=C1C(F)(C(F)(F)F)C(F)(F)F)C(O)=O	-8.611	-51.1354	OTHER_PFAS	Side-chain aromatics	Others	Active	-24.537	-18.5872	-21.5621	Weak	CCCCS(=O)(=O)c1c(C)c(ccc1C(C(F)(F)F)(C(F)(F)F)F)C(=O)O	Active	2	3
DTXSID2073778	FC1(F)C(F)(F)C(F)(F)C(F)(C(=O)NC2=C(Cl)C(Cl)=C(Cl)C(Cl)=C2)C(F)(F)C1(F)F	-8.77	-50.2547	OTHER_PFAS	Side-chain aromatics	Others	Active	-23.1436	-19.9893	-21.5665	Weak	Clc1cc(NC(=O)C2(F)C(F)(F)C(F)(F)C(C(C2(F)F)(F)F)(F)F)c(c(c1Cl)Cl)Cl	Active	5	8
DTXSID40457130	FC(F)(F)C(F)(F)C(F)(F)C(F)(F)C(F)(F)C(F)(F)C(F)(F)C(F)(F)CCCN1C(=O)C=CC1=O	-9.224	-47.6883	OTHER_PFAS	Other aliphatics, cyclic	Others, cyclic	Active	-19.1649	-24.0753	-21.6201	Weak	O=C1C=CC(=O)N1CCCC(C(C(C(C(C(C(C(F)(F)F)(F)F)(F)F)(F)F)(F)F)(F)F)(F)F)(F)F	Active	3	9
DTXSID90143031	FC(F)(F)C(F)(F)C(F)(F)C(F)(F)C(F)(F)C(F)(F)C(F)(F)C(F)(F)S(=O)(=O)N1CCCCCC1	-8.43	-52.0246	OTHER_PFAS	Other aliphatics, cyclic	PASF-based substances, cyclic	Active	-26.1232	-17.1715	-21.6473	Weak	O=S(=O)(C(C(C(C(C(C(C(C(F)(F)F)(F)F)(F)F)(F)F)(F)F)(F)F)(F)F)(F)F)N1CCCCCC1	Active	3	8
DTXSID50379975	OC(COC(=O)C=C)CC(F)(F)C(F)(F)C(F)(F)C(F)(F)C(F)(F)C(F)(F)C(F)(F)C(F)(F)F	-9.031	-48.7103	OTHER_PFAS	Other aliphatics	Ether based substances	Active	-20.8563	-22.4482	-21.6522	Weak	C=CC(=O)OCC(CC(C(C(C(C(C(C(C(F)(F)F)(F)F)(F)F)(F)F)(F)F)(F)F)(F)F)(F)F)O	Active	8	7
DTXSID70895763	CCCCOC(=O)C(F)(F)C(F)(F)C(F)(F)C(F)(F)C(F)(F)C(F)(F)C(F)(F)C(F)(F)F	-9.082	-48.3988	OTHER_PFAS	Other aliphatics	PACF-based substances	Active	-20.4094	-22.9441	-21.6767	Weak	CCCCOC(=O)C(C(C(C(C(C(C(C(F)(F)F)(F)F)(F)F)(F)F)(F)F)(F)F)(F)F)(F)F	Active	4	9
DTXSID80896448	CCC(C)S(=O)(=O)C1=C(CC)C(=CC=C1C(F)(C(F)(F)F)C(F)(F)F)C(O)=O	-8.694	-50.5184	OTHER_PFAS	Side-chain aromatics	Others	Active	-23.8096	-19.5695	-21.6895	Weak	CCC(S(=O)(=O)c1c(CC)c(ccc1C(C(F)(F)F)(C(F)(F)F)F)C(=O)O)C	Active	2	3
DTXSID10298799	OP(O)(=O)CCC(CC(F)(F)C(F)(F)C(F)(F)C(F)(F)C(F)(F)C(F)(F)C(F)(F)F)P(O)(O)=O	-8.689	-50.5041	OTHER_PFAS	Other aliphatics	Others	Active	-23.8534	-19.5922	-21.7228	Weak	OP(=O)(CCC(P(=O)(O)O)CC(C(C(C(C(C(C(F)(F)F)(F)F)(F)F)(F)F)(F)F)(F)F)(F)F)O	Active	3	9
DTXSID00534794	FC(F)(F)C(F)(F)C(F)(F)C(F)(F)C(F)(F)C(F)(F)C(F)(F)C(F)(F)C1=CNN=C1	-9.274	-47.2768	OTHER_PFAS	Side-chain aromatics	Others	Active	-18.7268	-24.7304	-21.7286	Weak	FC(C(C(C(C(C(C(C(F)(F)F)(F)F)(F)F)(F)F)(F)F)(F)F)(F)F)(c1cn[nH]c1)F	Active	1	6
DTXSID70718943	ONC(=O)C(F)(F)C(F)(F)C(F)(F)C(F)(F)C(F)(F)C(F)(F)C(=O)NC1=CC=CC=C1	-8.738	-50.2046	OTHER_PFAS	Side-chain aromatics	Others	Active	-23.424	-20.0691	-21.7466	Weak	ONC(=O)C(C(C(C(C(C(C(=O)Nc1ccccc1)(F)F)(F)F)(F)F)(F)F)(F)F)(F)F	Active	0	5
DTXSID30896195	COC1=CC=C(NC(=O)C(F)(F)C(F)(F)C(F)(F)C(F)(F)C(F)(F)C(F)(F)C(F)(F)F)C=C1	-8.447	-51.7619	OTHER_PFAS	Side-chain aromatics	Others	Active	-25.9742	-17.5897	-21.782	Weak	COc1ccc(cc1)NC(=O)C(C(C(C(C(C(C(F)(F)F)(F)F)(F)F)(F)F)(F)F)(F)F)(F)F	Active	3	8
DTXSID0071332	CN(CCCCO)S(=O)(=O)C(F)(F)C(F)(F)C(F)(F)C(F)(F)C(F)(F)C(F)(F)C(F)(F)C(F)(F)F	-8.556	-51.1093	OTHER_PFAS	Other aliphatics	PASF-based substances	Active	-25.019	-18.6287	-21.8238	Weak	OCCCCN(S(=O)(=O)C(C(C(C(C(C(C(C(F)(F)F)(F)F)(F)F)(F)F)(F)F)(F)F)(F)F)(F)F)C	Active	0	7
DTXSID40765262	CCCCCCCCCC(F)(F)C(F)(F)C(F)(F)C(F)(F)C(F)(F)C(F)(F)F	-8.871	-49.3363	OTHER_PFAS	Fluorotelomer PFAA precursors	SFAs	Active	-22.2585	-21.4515	-21.855	Weak	CCCCCCCCCC(C(C(C(C(C(F)(F)F)(F)F)(F)F)(F)F)(F)F)(F)F	Active	2	2
DTXSID00793925	FC(SC1=CC=CC=C1)=C(F)C(F)(F)C(F)(F)C(F)(F)C(F)(F)C(F)(F)C(F)(F)C(F)(F)F	-9.3	-46.9597	OTHER_PFAS	Side-chain aromatics	Others	Active	-18.4989	-25.2353	-21.8671	Weak	FC(=C(C(C(C(C(C(C(C(F)(F)F)(F)F)(F)F)(F)F)(F)F)(F)F)(F)F)F)Sc1ccccc1	Active	0	5
DTXSID30880615	[Cl-].[H]N(CCC[N+](C)(C)C)S(=O)(=O)C(F)(F)C(F)(F)C(F)(F)C(F)(F)C(F)(F)C(F)(F)C(F)(F)F	-8.434	-51.7124	COMMERICIAL_IMPORTANT	Other aliphatics	PASF-based substances	Active	-26.0881	-17.6685	-21.8783	Weak	FC(C(C(C(C(C(C(F)(F)F)(F)F)(F)F)(F)F)(F)F)(F)F)(S(=O)(=O)NCCC[N+](C)(C)C)F	Active	5	0
DTXSID70895440	CCCCCCCC\C=C\C(F)(F)C(F)(F)C(F)(F)C(F)(F)C(F)(F)C(F)(F)F	-8.787	-49.6911	OTHER_PFAS	Fluorotelomer PFAA precursors	SFAenes	Active	-22.9946	-20.8866	-21.9406	Weak	CCCCCCCCC=CC(C(C(C(C(C(F)(F)F)(F)F)(F)F)(F)F)(F)F)(F)F	Active	5	2
DTXSID50896172	FC1=CC=C(NC(=O)C(F)(F)C(F)(F)C(F)(F)C(F)(F)C(F)(F)C(F)(F)C(F)(F)C(F)(F)F)C=C1	-9.173	-47.5381	OTHER_PFAS	Side-chain aromatics	Others	Active	-19.6119	-24.3144	-21.9631	Weak	Fc1ccc(cc1)NC(=O)C(C(C(C(C(C(C(C(F)(F)F)(F)F)(F)F)(F)F)(F)F)(F)F)(F)F)(F)F	Active	3	8
DTXSID00881139	FC(F)(F)C(F)(F)C(F)(F)C(F)(F)C(F)(F)C(F)(F)C(F)(F)C(F)(F)C(F)(F)C(F)(F)C(F)(F)C(F)(F)C(F)(F)C(F)(F)CC1CO1	-8.446	-52.2421	OTHER_PFAS	Other aliphatics, cyclic	Others, cyclic	Active	-25.983	-16.8252	-21.4041	Weak	FC(C(C(C(C(C(C(C(C(C(C(C(C(C(F)(F)F)(F)F)(F)F)(F)F)(F)F)(F)F)(F)F)(F)F)(F)F)(F)F)(F)F)(F)F)(F)F)(CC1CO1)F	Active	4	5
DTXSID10782406	FC(F)(F)C(F)(F)C(F)(F)C(F)(F)C(F)(F)C(F)(F)C(F)(F)C(=O)OCC1=CC=CC=C1	-9.3	-47.5445	OTHER_PFAS	Side-chain aromatics	PACF-based substances	Active	-18.4989	-24.3042	-21.4016	Weak	O=C(C(C(C(C(C(C(C(F)(F)F)(F)F)(F)F)(F)F)(F)F)(F)F)(F)F)OCc1ccccc1	Active	0	5
DTXSID40893453	OS(=O)(=O)C1=CC=C(OC(F)(F)C(F)(F)C(F)(F)C(F)(F)C(F)=C(F)F)C=C1	-8.504	-51.9351	OTHER_PFAS	Side-chain aromatics	Others	Active	-25.4747	-17.3139	-21.3943	Weak	FC(=C(F)F)C(C(C(C(Oc1ccc(cc1)S(=O)(=O)O)(F)F)(F)F)(F)F)(F)F	Active	8	9
DTXSID40895472	FC(F)(F)C(F)(F)C(F)(F)C(F)(F)C(F)(F)C(F)(F)C(F)(F)C(F)(F)C(F)(F)C(F)(F)C(F)(F)C(F)(F)C(F)(F)C(F)(F)C=C	-8.786	-50.4038	OTHER_PFAS	Fluorotelomer PFAA precursors	n:2 FTOs	Active	-23.0034	-19.7519	-21.3777	Weak	C=CC(C(C(C(C(C(C(C(C(C(C(C(C(C(F)(F)F)(F)F)(F)F)(F)F)(F)F)(F)F)(F)F)(F)F)(F)F)(F)F)(F)F)(F)F)(F)F)(F)F	Active	3	8
DTXSID30893366	CC(C)CC(C)OCCC(F)(F)C(F)(F)C(F)(F)C(F)(F)C(F)(F)C(F)(F)F	-9.054	-49.4266	OTHER_PFAS	Other aliphatics	Ether based substances	Active	-20.6547	-21.3077	-20.9812	Weak	CC(CC(C)C)OCCC(C(C(C(C(C(F)(F)F)(F)F)(F)F)(F)F)(F)F)(F)F	Active	7	5
DTXSID5061954	OC(=O)C(F)(F)C(F)(F)C(F)(F)C(F)(F)C(F)(F)C(F)(F)C(F)(F)C(F)(F)C(F)(F)C(F)F	-9.428	-47.3427	OTHER_PFAS	Other aliphatics	PACF-based substances	Active	-17.3772	-24.6255	-21.0013	Weak	FC(C(C(C(C(C(C(C(C(C(C(=O)O)(F)F)(F)F)(F)F)(F)F)(F)F)(F)F)(F)F)(F)F)(F)F)F	Active	3	0
DTXSID40893317	OC(COP(O)(O)=O)CC(F)(F)C(F)(F)C(F)(F)C(F)(F)C(F)(C(F)(F)F)C(F)(F)F	-8.573	-52.0352	OTHER_PFAS	Other aliphatics	Others	Active	-24.87	-17.1546	-21.0123	Weak	OC(CC(C(C(C(C(C(F)(F)F)(C(F)(F)F)F)(F)F)(F)F)(F)F)(F)F)COP(=O)(O)O	Active	8	7
DTXSID40833359	CC1=CC=C(C=CS(=O)(=O)C(F)(F)C(F)(F)C(F)(F)C(F)(F)C(F)(F)C(F)(F)F)C=C1	-9.251	-48.2985	OTHER_PFAS	Side-chain aromatics	PASF-based substances	Active	-18.9283	-23.1038	-21.0161	Weak	FC(C(C(C(C(C(F)(F)F)(F)F)(F)F)(F)F)(F)F)(S(=O)(=O)C=Cc1ccc(cc1)C)F	Active	3	8
DTXSID70827185	OC(=CC(=O)C(F)(F)C(F)(F)C(F)(F)F)C1=CC2=CC=CC=C2C=C1	-9.422	-47.3455	OTHER_PFAS	Side-chain aromatics	Others	Active	-17.4297	-24.6211	-21.0254	Weak	O=C(C(C(C(F)(F)F)(F)F)(F)F)C=C(c1ccc2c(c1)cccc2)O	Active	0	5
DTXSID90896439	CCC(C)S(=O)C1=C(CC)C(=CC=C1C(F)(C(F)(F)F)C(F)(F)F)C(O)=O	-9.09	-49.1596	OTHER_PFAS	Side-chain aromatics	Others	Active	-20.3392	-21.7328	-21.036	Weak	CCC([S+](c1c(CC)c(ccc1C(C(F)(F)F)(C(F)(F)F)F)C(=O)O)[O-])C	Active	2	3
DTXSID80764178	CC(=C)C1=CC=C(OC(F)=C(F)C(F)(F)C(F)(F)C(F)(F)C(F)(F)C(F)(F)C(F)(F)C(F)(F)F)C=C1	-8.727	-51.1354	OTHER_PFAS	Side-chain aromatics	Others	Active	-23.5204	-18.5872	-21.0538	Weak	FC(=C(C(C(C(C(C(C(C(F)(F)F)(F)F)(F)F)(F)F)(F)F)(F)F)(F)F)F)Oc1ccc(cc1)C(=C)C	Active	8	8
DTXSID30710923	FC(OC1=CC=C(C=C1)C(Cl)=O)=C(F)C(F)(F)C(F)(F)C(F)(F)C(F)(F)C(F)(F)C(F)(F)C(F)(F)F	-8.705	-51.2491	OTHER_PFAS	Side-chain aromatics	Others	Active	-23.7132	-18.4061	-21.0597	Weak	FC(=C(C(C(C(C(C(C(C(F)(F)F)(F)F)(F)F)(F)F)(F)F)(F)F)(F)F)F)Oc1ccc(cc1)C(=O)Cl	Active	8	8
DTXSID00895973	CCCCCCCCCCCCNC(=O)C(F)(F)C(F)(F)C(F)(F)F	-8.741	-52.3126	OTHER_PFAS	Other aliphatics	Polyfluorinated amidesÂ	Active	-23.3977	-16.7129	-20.0553	Weak	CCCCCCCCCCCCNC(=O)C(C(C(F)(F)F)(F)F)(F)F	Active	6	9
DTXSID00375109	[O-]S(=O)(=O)C(F)(F)F.FC(F)(F)C(F)(F)C(F)(F)C(F)(F)C(F)(F)C(F)(F)C(F)(F)C(F)(F)[I+]C1=CC=CC=C1	-9.376	-47.4829	OTHER_PFAS	Side-chain aromatics	Others	Active	-17.8329	-24.4023	-21.1176	Weak	FC(C(C(C(C(C(C(F)(F)F)(F)F)(F)F)(F)F)(F)F)(F)F)(C([I+]c1ccccc1)(F)F)F	Active	3	8
DTXSID20556195	CCCCCCC(I)CC(F)(F)C(F)(F)C(F)(F)C(F)(F)C(F)(F)C(F)(F)Cl	-9.215	-48.3365	OTHER_PFAS	Other aliphatics	FT	Active	-19.2438	-23.0433	-21.1435	Weak	CCCCCCC(CC(C(C(C(C(C(Cl)(F)F)(F)F)(F)F)(F)F)(F)F)(F)F)I	Active	3	6
DTXSID40881355	CN(CCO)S(=O)(=O)CCC(F)(F)C(F)(F)C(F)(F)C(F)(F)C(F)(F)C(F)(F)F	-8.594	-51.6457	OTHER_PFAS	Other aliphatics	Others	Active	-24.686	-17.7747	-21.2303	Weak	OCCN(S(=O)(=O)CCC(C(C(C(C(C(F)(F)F)(F)F)(F)F)(F)F)(F)F)(F)F)C	Active	3	9
DTXSID5059878	FC(F)(F)C(F)(F)C(F)(F)C(F)(F)C(F)(F)C(F)(F)C(F)(F)C(F)(F)C(F)(F)C(F)(F)C(F)(F)C(F)(F)C(F)(F)C(F)(F)C(F)(F)C(F)(F)I	-8.422	-52.548	COMMERICIAL_IMPORTANT	Perfluoro PFAA precursors	PFAIs	Active	-26.1933	-16.3381	-21.2657	Weak	FC(C(C(C(C(C(C(C(C(C(C(C(I)(F)F)(F)F)(F)F)(F)F)(F)F)(F)F)(F)F)(F)F)(F)F)(F)F)(F)F)(C(C(C(C(F)(F)F)(F)F)(F)F)(F)F)F	Active	3	8
DTXSID4070322	FC(F)(F)C(F)(F)C(F)(F)C(F)(F)C(F)(F)C(F)(F)C(F)(F)C(F)(F)C(F)(F)C(F)(F)C(F)(F)C(F)(F)C(F)(F)C(F)(F)CCI	-8.603	-51.5369	COMMERICIAL_IMPORTANT	Fluorotelomer PFAA precursors	n:2 FTIs	Active	-24.6071	-17.9479	-21.2775	Weak	ICCC(C(C(C(C(C(C(C(C(C(C(C(C(C(F)(F)F)(F)F)(F)F)(F)F)(F)F)(F)F)(F)F)(F)F)(F)F)(F)F)(F)F)(F)F)(F)F)(F)F	Active	3	9
DTXSID50896399	CCC1=C(SC(C)C)C(=CC=C1C(O)=O)C(F)(C(F)(F)F)C(F)(F)F	-9.441	-46.9082	OTHER_PFAS	Side-chain aromatics	Others	Active	-17.2632	-25.3173	-21.2903	Weak	CCc1c(SC(C)C)c(ccc1C(=O)O)C(C(F)(F)F)(C(F)(F)F)F	Active	2	3
DTXSID90892517	C[N+](C)(CCC(F)C(F)(F)C(F)(F)C(F)(F)C(F)(F)C(F)(F)F)CC([O-])=O	-8.883	-49.9484	OTHER_PFAS	Other aliphatics	Others	Active	-22.1533	-20.477	-21.3151	Weak	FC(C(C(C(C(C(F)(F)F)(F)F)(F)F)(F)F)(F)F)CC[N+](CC(=O)[O-])(C)C	Active	7	3
DTXSID30379973	OCCCCCCC(F)(F)C(F)(F)C(F)(F)C(F)(F)C(F)(F)C(F)(F)C(F)(F)C(F)(F)F	-8.87	-50.0069	OTHER_PFAS	Other aliphatics	FTOH	Active	-22.2672	-20.3838	-21.3255	Weak	OCCCCCCC(C(C(C(C(C(C(C(F)(F)F)(F)F)(F)F)(F)F)(F)F)(F)F)(F)F)(F)F	Active	2	2
DTXSID70377690	CC(=C)C(=O)OCC(F)(F)C(F)(F)C(F)(F)C(F)(F)C(F)(F)C(F)(F)C(F)(F)C(F)(F)C(F)(F)F	-8.97	-49.4456	OTHER_PFAS	Other aliphatics	Ether based substances	Active	-21.3909	-21.2775	-21.3342	Weak	CC(=C)C(=O)OCC(C(C(C(C(C(C(C(C(F)(F)F)(F)F)(F)F)(F)F)(F)F)(F)F)(F)F)(F)F)(F)F	Active	3	9
DTXSID20895273	CCCCCC(F)(F)C(F)(F)C(F)(F)C(F)(F)C(F)(F)C(F)(F)C(F)(F)C(F)(F)C(F)(F)C(F)(F)F	-8.64	-51.5046	OTHER_PFAS	Fluorotelomer PFAA precursors	SFAs	Active	-24.2828	-17.9993	-21.1411	Weak	CCCCCC(C(C(C(C(C(C(C(C(C(F)(F)F)(F)F)(F)F)(F)F)(F)F)(F)F)(F)F)(F)F)(F)F)(F)F	Active	2	2
DTXSID40756059	NS(=O)(=O)C1=CC=C(OC(F)(F)C(F)(F)C(F)(F)C(F)(F)C(F)(F)C(F)(F)C(F)(F)C(F)(F)F)C=C1	-9.56	-54.2759	OTHER_PFAS	Side-chain aromatics	Others	Active	-16.2204	-13.5872	-14.9038	Weak	NS(=O)(=O)c1ccc(cc1)OC(C(C(C(C(C(C(C(F)(F)F)(F)F)(F)F)(F)F)(F)F)(F)F)(F)F)(F)F	Active	8	9
DTXSID10893364	CC1=CC(=C(C)S1)C1=C(C2=C(C)SC(C)=C2)C(F)(F)C(F)(F)C1(F)F	-9.171	-47.0144	OTHER_PFAS	Side-chain aromatics	Others	Active	-19.6294	-25.1482	-22.3888	Weak	Cc1cc(c(s1)C)C1=C(c2cc(sc2C)C)C(C(C1(F)F)(F)F)(F)F	Active	8	0
DTXSID90896176	FC(F)(F)C(F)(F)C(F)(F)C(F)(F)C(F)(F)C(F)(F)C(F)(F)C(F)(F)S(=O)(=O)N1CCNCC1	-9.082	-56.9736	OTHER_PFAS	Other aliphatics, cyclic	PASF-based substances, cyclic	Active	-20.4094	-9.29213	-14.8507	Weak	O=S(=O)(C(C(C(C(C(C(C(C(F)(F)F)(F)F)(F)F)(F)F)(F)F)(F)F)(F)F)(F)F)N1CCNCC1	Active	3	8
DTXSID60895232	CCCCCCCCCCCCCCCCCCC(F)(F)C(F)(F)C(F)(F)C(F)(F)F	-9.215	-66.127	OTHER_PFAS	Fluorotelomer PFAA precursors	SFAs	Active	-19.2438	5.28102	-6.98139	Moderate	CCCCCCCCCCCCCCCCCCC(C(C(C(F)(F)F)(F)F)(F)F)(F)F	Active	2	2
DTXSID7057943	NC(=O)C1=NN(C(=N1)C1=CC=CC=C1)C1=CC(COCC(F)(F)C(F)(F)F)=C(Cl)C=C1	-10.756	-57.6276	OTHER_PFAS	Side-chain aromatics	Others	Active	-5.73916	-8.2509	-6.99503	Moderate	Clc1ccc(cc1COCC(C(F)(F)F)(F)F)n1nc(nc1c1ccccc1)C(=O)N	Active	9	3
DTXSID20896083	CCCCCCCCCCCCNC(=O)C(F)(F)C(F)(F)C(F)(F)C(F)(F)C(F)(F)C(F)(F)C(F)(F)C(F)(F)F	-9.16	-66.3423	OTHER_PFAS	Other aliphatics	Polyfluorinated amidesÂ	Active	-19.7258	5.6238	-7.051	Moderate	CCCCCCCCCCCCNC(=O)C(C(C(C(C(C(C(C(F)(F)F)(F)F)(F)F)(F)F)(F)F)(F)F)(F)F)(F)F	Active	6	9
DTXSID60881352	OC(=O)C(F)(F)C(F)(Cl)C(F)(F)C(F)(Cl)C(F)(F)C(F)(Cl)C(F)(F)C(F)(Cl)Cl	-11.491	-53.4054	OTHER_PFAS	Other aliphatics	PACF-based substances	Active	0.702058	-14.9731	-7.13551	Moderate	OC(=O)C(C(C(C(C(C(C(C(Cl)(Cl)F)(F)F)(Cl)F)(F)F)(Cl)F)(F)F)(Cl)F)(F)F	Active	0	2
DTXSID6067836	FC(F)(F)C(F)(F)C(F)(F)C(F)(F)C(F)(F)C(F)(F)C(F)(F)C(F)(F)C(F)(F)C(F)(F)C(F)(F)C(F)(F)C(F)(F)C(F)(F)CCOC(=O)C=C	-9.988	-61.6238	COMMERICIAL_IMPORTANT	Fluorotelomer PFAA precursors	n:2 FTACs	Active	-12.4696	-1.88854	-7.17905	Moderate	C=CC(=O)OCCC(C(C(C(C(C(C(C(C(C(C(C(C(C(F)(F)F)(F)F)(F)F)(F)F)(F)F)(F)F)(F)F)(F)F)(F)F)(F)F)(F)F)(F)F)(F)F)(F)F	Active	7	5
DTXSID90893307	[Na+].[O-]S(=O)(=O)C(CC(=O)OCC(F)(F)C(F)(F)C(F)(F)C(F)(F)C(F)F)C(=O)OCC(F)(F)C(F)(F)C(F)(F)C(F)(F)C(F)F	-9.43	-64.6869	OTHER_PFAS	Other aliphatics	Others	Active	-17.3596	2.98824	-7.1857	Moderate	O=C(CC(S(=O)(=O)O)C(=O)OCC(C(C(C(C(F)F)(F)F)(F)F)(F)F)(F)F)OCC(C(C(C(C(F)F)(F)F)(F)F)(F)F)(F)F	Active	3	0
DTXSID9067514	FC(F)(F)C(F)(F)C(F)(F)C(F)(F)C(F)(F)C(F)(F)C(F)(F)C(F)(F)C(F)(F)C(F)(F)C(F)(F)C(F)(F)C(F)(F)C(F)(F)C(F)(F)C(F)(F)C(F)(F)C(F)(F)I	-10.329	-59.5191	COMMERICIAL_IMPORTANT	Perfluoro PFAA precursors	PFAIs	Active	-9.4812	-5.23944	-7.36032	Moderate	FC(C(C(C(C(C(C(C(C(C(C(C(C(I)(F)F)(F)F)(F)F)(F)F)(F)F)(F)F)(F)F)(F)F)(F)F)(F)F)(F)F)(F)F)(C(C(C(C(C(F)(F)F)(F)F)(F)F)(F)F)(F)F)F	Active	3	8
DTXSID40795347	FC(F)(F)C(F)(F)C(F)(F)C(F)(F)S(=O)(=O)C(=CC1=CC=CC=C1)S(=O)(=O)C(F)(F)C(F)(F)C(F)(F)C(F)(F)F	-10.228	-59.9807	OTHER_PFAS	Side-chain aromatics	PASF-based substances	Active	-10.3663	-4.50452	-7.43542	Moderate	FC(C(C(C(F)(F)F)(F)F)(F)F)(S(=O)(=O)C(=Cc1ccccc1)S(=O)(=O)C(C(C(C(F)(F)F)(F)F)(F)F)(F)F)F	Active	9	0
DTXSID80896226	CC(=O)OC1=C(Cl)C=C(Cl)C(Cl)=C1CC(Cl)CC(F)(F)C(F)(F)C(F)(F)C(F)(F)C(F)(F)C(F)(F)C(F)(F)C(F)(F)F	-10.332	-59.3735	OTHER_PFAS	Side-chain aromatics	Others	Active	-9.45491	-5.47125	-7.46308	Moderate	CC(=O)Oc1c(Cl)cc(c(c1CC(CC(C(C(C(C(C(C(C(F)(F)F)(F)F)(F)F)(F)F)(F)F)(F)F)(F)F)(F)F)Cl)Cl)Cl	Active	5	1
DTXSID40895417	FC(F)(F)C(F)(F)C(F)(F)C(F)(F)CC(I)CCCCC(I)CC(F)(F)C(F)(F)C(F)(F)C(F)(F)F	-10.18	-60.2072	OTHER_PFAS	Other aliphatics	FTI	Active	-10.787	-4.14391	-7.46544	Moderate	IC(CC(C(C(C(F)(F)F)(F)F)(F)F)(F)F)CCCCC(CC(C(C(C(F)(F)F)(F)F)(F)F)(F)F)I	Active	3	6
DTXSID20880543	CCCN(CCOP(O)(O)=O)S(=O)(=O)C(F)(F)C(F)(F)C(F)(F)C(F)(F)C(F)(F)C(F)(F)C(F)(F)C(F)(F)F	-8.456	-69.6853	OTHER_PFAS	Other aliphatics	PASF-based substances	Active	-25.8953	10.9462	-7.47457	Moderate	CCCN(S(=O)(=O)C(C(C(C(C(C(C(C(F)(F)F)(F)F)(F)F)(F)F)(F)F)(F)F)(F)F)(F)F)CCOP(=O)(O)O	Active	0	7
DTXSID0072354	CCN(CCCP(O)(O)=O)S(=O)(=O)C(F)(F)C(F)(F)C(F)(F)C(F)(F)C(F)(F)C(F)(F)C(F)(F)F	-9.809	-62.0648	OTHER_PFAS	Other aliphatics	PASF-based substances	Active	-14.0382	-1.18642	-7.61233	Moderate	CCN(S(=O)(=O)C(C(C(C(C(C(C(F)(F)F)(F)F)(F)F)(F)F)(F)F)(F)F)(F)F)CCCP(=O)(O)O	Active	0	7
DTXSID30896453	CC1=CC(=CC(C)=C1NC(=O)C1=CC=CC(NC(=O)C2=CC=C(F)C=C2Cl)=C1)C(F)(C(F)(F)F)C(F)(F)F	-9.127	-65.7656	OTHER_PFAS	Side-chain aromatics	Others	Active	-20.015	4.70564	-7.65468	Moderate	Fc1ccc(c(c1)Cl)C(=O)Nc1cccc(c1)C(=O)Nc1c(C)cc(cc1C)C(C(F)(F)F)(C(F)(F)F)F	Active	1	5
DTXSID00896622	OC(=O)C(F)(F)C(F)(F)C(F)(F)C(F)(F)C(F)(F)C(F)(F)C(F)(F)C(F)(F)C(F)(F)C(F)(F)C(F)(F)C(F)(F)C(F)(F)C(F)(F)C(F)(F)C(F)(F)C(F)(F)C(F)(F)F	-10.022	-60.7993	OTHER_PFAS	PFAAs	PFCAs	Active	-12.1716	-3.20122	-7.68642	Moderate	OC(=O)C(C(C(C(C(C(C(C(C(C(C(C(C(C(C(C(C(C(F)(F)F)(F)F)(F)F)(F)F)(F)F)(F)F)(F)F)(F)F)(F)F)(F)F)(F)F)(F)F)(F)F)(F)F)(F)F)(F)F)(F)F)(F)F	Active	3	8
DTXSID70895329	FC(F)(F)C(F)(F)C(F)(F)C(F)(F)C(F)(F)C(F)(F)C(F)(F)C(F)(F)CCCCCCCCCCCBr	-9.669	-62.6904	OTHER_PFAS	Other aliphatics	FTBr	Active	-15.2651	-0.190398	-7.72777	Moderate	BrCCCCCCCCCCCC(C(C(C(C(C(C(C(F)(F)F)(F)F)(F)F)(F)F)(F)F)(F)F)(F)F)(F)F	Active	2	2
DTXSID50696538	OCC1=CC=C(OCCCC(F)(F)C(F)(F)C(F)(F)C(F)(F)C(F)(F)C(F)(F)F)C=C1	-10.762	-56.5791	OTHER_PFAS	Side-chain aromatics	Others	Active	-5.68658	-9.92022	-7.8034	Moderate	OCc1ccc(cc1)OCCCC(C(C(C(C(C(F)(F)F)(F)F)(F)F)(F)F)(F)F)(F)F	Active	3	9
DTXSID50895423	CCCCCCCCCC(I)CC(F)(F)C(F)(F)C(F)(F)C(F)(F)C(F)(F)C(F)(F)C(F)(F)C(F)(F)C(F)(F)C(F)(F)F	-9.056	-65.9636	OTHER_PFAS	Other aliphatics	FTI	Active	-20.6372	5.02088	-7.80817	Moderate	CCCCCCCCCC(CC(C(C(C(C(C(C(C(C(C(F)(F)F)(F)F)(F)F)(F)F)(F)F)(F)F)(F)F)(F)F)(F)F)(F)F)I	Active	3	6
DTXSID30610494	Cl.FC(F)C(F)(F)COC1=CC=CC(CNCCC2=CNC3=C2C=CC(F)=C3)=C1	-10.928	-55.6175	OTHER_PFAS	Side-chain aromatics	Others	Active	-4.23183	-11.4512	-7.84151	Moderate	Fc1ccc2c(c1)[nH]cc2CCNCc1cccc(c1)OCC(C(F)F)(F)F	Active	8	4
DTXSID00979207	CC1=CC=C(C=C1)S(=O)(=O)OCC(F)(F)C(F)(F)C(F)(F)COS(=O)(=O)C1=CC=C(C)C=C1	-9.89	-61.2782	OTHER_PFAS	Side-chain aromatics	Others	Active	-13.3284	-2.43877	-7.88358	Moderate	FC(C(COS(=O)(=O)c1ccc(cc1)C)(F)F)(C(COS(=O)(=O)c1ccc(cc1)C)(F)F)F	Active	3	5
DTXSID60406665	OC(=O)CCCCCCCCCCC(F)(F)C(F)(F)C(F)(F)C(F)(F)F	-10.845	-57.2179	OTHER_PFAS	Other aliphatics	FTCA	Active	-4.9592	-8.90318	-6.93119	Moderate	OC(=O)CCCCCCCCCCC(C(C(C(F)(F)F)(F)F)(F)F)(F)F	Active	2	2
DTXSID40894122	CC(NC(=O)C(C)NC(=O)CCSCCC(F)(F)C(F)(F)C(F)(F)C(F)(F)C(F)(F)C(F)(F)F)C(O)=O	-9.659	-62.3962	OTHER_PFAS	Other aliphatics	FT	Active	-15.3528	-0.658795	-8.00579	Moderate	O=C(NC(C(=O)NC(C(=O)O)C)C)CCSCCC(C(C(C(C(C(F)(F)F)(F)F)(F)F)(F)F)(F)F)(F)F	Active	3	9
DTXSID1068146	CN(C)CCCN(CCCS(O)(=O)=O)S(=O)(=O)C(F)(F)C(F)(F)C(F)(F)C(F)(F)C(F)(F)C(F)(F)F	-9.379	-65.4073	OTHER_PFAS	Other aliphatics	PASF-based substances	Active	-17.8066	4.13519	-6.8357	Moderate	CN(CCCN(S(=O)(=O)C(C(C(C(C(C(F)(F)F)(F)F)(F)F)(F)F)(F)F)(F)F)CCCS(=O)(=O)O)C	Active	0	7
DTXSID80585047	OCC1=CC=C(OCCCC(F)(F)C(F)(F)C(F)(F)C(F)(F)C(F)(F)C(F)(F)C(F)(F)C(F)(F)F)C=C1	-11.191	-55.6544	OTHER_PFAS	Side-chain aromatics	Others	Active	-1.92701	-11.3924	-6.65972	Moderate	OCc1ccc(cc1)OCCCC(C(C(C(C(C(C(C(F)(F)F)(F)F)(F)F)(F)F)(F)F)(F)F)(F)F)(F)F	Active	3	9
DTXSID50896657	[K+].[O-]C(=O)CNS(=O)(=O)C(F)(F)C(F)(F)C(F)(F)C(F)(F)C(F)(F)C(F)(F)C(F)(F)C(F)(F)F	-11.489	-55.5064	OTHER_PFAS	FASA based PFAA precursors	(N-Alkyl) FASAAs	Active	0.684531	-11.6281	-5.47177	Moderate	OC(=O)CNS(=O)(=O)C(C(C(C(C(C(C(C(F)(F)F)(F)F)(F)F)(F)F)(F)F)(F)F)(F)F)(F)F	Active	5	0
DTXSID80724595	CC(C)(CCC(F)(F)C(F)(F)C(F)(F)C(F)(F)C(F)(F)C(F)(F)F)OC(=O)ON=C(C#N)C1=CC=CC=C1	-8.569	-71.4887	OTHER_PFAS	Side-chain aromatics	Others	Active	-24.9051	13.8174	-5.54383	Moderate	N#CC(=NOC(=O)OC(CCC(C(C(C(C(C(F)(F)F)(F)F)(F)F)(F)F)(F)F)(F)F)(C)C)c1ccccc1	Active	5	3
DTXSID0072356	CCOP(=O)(CCCN(CC)S(=O)(=O)C(F)(F)C(F)(F)C(F)(F)C(F)(F)C(F)(F)C(F)(F)C(F)(F)F)OCC	-9.651	-65.3903	OTHER_PFAS	Other aliphatics	PASF-based substances	Active	-15.4229	4.10812	-5.65738	Moderate	CCOP(=O)(OCC)CCCN(S(=O)(=O)C(C(C(C(C(C(C(F)(F)F)(F)F)(F)F)(F)F)(F)F)(F)F)(F)F)CC	Active	0	7
DTXSID30896079	OC(=O)C1=CC=C(OC(F)(F)C(F)(F)C(F)(F)C(F)(F)C(F)(F)C(F)(F)C(F)(F)F)C=C1	-11.925	-52.8082	OTHER_PFAS	Side-chain aromatics	Others	Active	4.50544	-15.9239	-5.70922	Moderate	OC(=O)c1ccc(cc1)OC(C(C(C(C(C(C(F)(F)F)(F)F)(F)F)(F)F)(F)F)(F)F)(F)F	Active	8	9
DTXSID60892605	CC(C)(CS(O)(=O)=O)NC(=O)CCS(=O)CCC(F)(F)C(F)(F)C(F)(F)C(F)(F)C(F)(F)C(F)(F)C(F)(F)C(F)(F)F	-8.471	-71.74	OTHER_PFAS	Other aliphatics	Others	Active	-25.7639	14.2175	-5.77319	Moderate	[O-][S+](CCC(C(C(C(C(C(C(C(F)(F)F)(F)F)(F)F)(F)F)(F)F)(F)F)(F)F)(F)F)CCC(=O)NC(CS(=O)(=O)O)(C)C	Active	3	9
DTXSID60897473	FC(F)(F)C(F)(F)C(F)(F)C(F)(F)C(F)(F)C(F)(F)C(F)(F)C(=O)N[C@@H]1CCCC[C@H]1NC(=O)C(F)(F)C(F)(F)C(F)(F)C(F)(F)C(F)(F)C(F)(F)C(F)(F)F	-9.396	-66.5236	OTHER_PFAS	Other aliphatics, cyclic	Others, cyclic	Active	-17.6576	5.91245	-5.87257	Moderate	O=C(C(C(C(C(C(C(C(F)(F)F)(F)F)(F)F)(F)F)(F)F)(F)F)(F)F)NC1CCCCC1NC(=O)C(C(C(C(C(C(C(F)(F)F)(F)F)(F)F)(F)F)(F)F)(F)F)(F)F	Active	3	8
DTXSID60895353	CCCCCCCCCCC(F)(F)C(F)(F)C(F)(F)C(F)(F)C(F)(F)C(F)(F)C(F)(F)C(F)(F)C(F)(F)C(F)(F)F	-9.509	-65.7017	OTHER_PFAS	Fluorotelomer PFAA precursors	SFAs	Active	-16.6673	4.6039	-6.03171	Moderate	CCCCCCCCCCC(C(C(C(C(C(C(C(C(C(F)(F)F)(F)F)(F)F)(F)F)(F)F)(F)F)(F)F)(F)F)(F)F)(F)F	Active	2	2
DTXSID40897496	[H]C(C)(CCCC(F)(C(F)(F)F)C(F)(F)F)[C@@]1([H])CC[C@@]2([H])[C@]3([H])[C@]([H])(O)C=C4C[C@@]([H])(O)CC[C@]4(C)[C@@]3([H])CC[C@]12C	-8.642	-70.4271	OTHER_PFAS	Steriod-Backbone	Steriod-Backbone	Active	-24.2653	12.1272	-6.06905	Moderate	OC1CCC2(C(=CC(C3C2CCC2(C3CCC2C(CCCC(C(F)(F)F)(C(F)(F)F)F)C)C)O)C1)C	Active	7	2
DTXSID60897534	OC(C1=CC(=CC(=C1)C(F)(F)C(F)(F)C(F)(F)C(F)(F)C(F)(F)C(F)(F)C(F)(F)C(F)(F)F)C(O)(C(F)(F)F)C(F)(F)F)(C(F)(F)F)C(F)(F)F	-10.437	-60.4986	OTHER_PFAS	Side-chain aromatics	Others	Active	-8.53473	-3.67997	-6.10735	Moderate	FC(C(C(C(C(C(C(F)(F)F)(F)F)(F)F)(F)F)(F)F)(F)F)(C(c1cc(cc(c1)C(C(F)(F)F)(C(F)(F)F)O)C(C(F)(F)F)(C(F)(F)F)O)(F)F)F	Active	1	6
DTXSID20895551	CCCCCCCCCCCCCCC=CC(F)(F)C(F)(F)C(F)(F)C(F)(F)C(F)(F)C(F)(F)C(F)(F)C(F)(F)F	-8.503	-71.0978	OTHER_PFAS	Fluorotelomer PFAA precursors	SFAenes	Active	-25.4835	13.1951	-6.1442	Moderate	CCCCCCCCCCCCCCC=CC(C(C(C(C(C(C(C(F)(F)F)(F)F)(F)F)(F)F)(F)F)(F)F)(F)F)(F)F	Active	5	2
DTXSID40896282	[O-][N+](=O)C1=CC(=C2C(=C1)C(=O)C1=C2C(=CC(=C1)[N+]([O-])=O)C(=O)OCC(F)(F)C(F)(F)C(F)(F)C(F)(F)F)[N+]([O-])=O	-9.091	-67.8413	OTHER_PFAS	Side-chain aromatics	Others	Active	-20.3305	8.01037	-6.16006	Moderate	O=C(c1cc(cc2c1c1c(C2=O)cc(cc1[N+](=O)[O-])[N+](=O)[O-])[N+](=O)[O-])OCC(C(C(C(F)(F)F)(F)F)(F)F)(F)F	Active	7	4
DTXSID40881052	[I-].C[N+](CCO)(CCO)CC(O)CC(F)(F)C(F)(F)C(F)(F)C(F)(F)C(F)(F)C(F)(F)C(F)(F)C(F)(F)C(F)(F)C(F)(F)F	-10.857	-58.0905	OTHER_PFAS	Other aliphatics	Others	Active	-4.85404	-7.51391	-6.18398	Moderate	OCC[N+](CC(CC(C(C(C(C(C(C(C(C(C(F)(F)F)(F)F)(F)F)(F)F)(F)F)(F)F)(F)F)(F)F)(F)F)(F)F)O)(CCO)C	Active	8	7
DTXSID80896281	COC1=CC=C(C=C1)C1CN(C)OC1S(=O)(=O)C(F)(F)C(F)(F)C(F)(F)C(F)(F)C(F)(F)C(F)(F)F	-9.573	-65.0724	OTHER_PFAS	Side-chain aromatics	PASF-based substances	Active	-16.1064	3.60199	-6.25223	Moderate	COc1ccc(cc1)C1CN(OC1S(=O)(=O)C(C(C(C(C(C(F)(F)F)(F)F)(F)F)(F)F)(F)F)(F)F)C	Active	3	8
DTXSID90895321	CCCCCCCCCCCCCC(F)(F)C(F)(F)C(F)(F)C(F)(F)C(F)(F)C(F)(F)C(F)(F)C(F)(F)F	-9.448	-65.7095	OTHER_PFAS	Fluorotelomer PFAA precursors	SFAs	Active	-17.2019	4.61632	-6.29279	Moderate	CCCCCCCCCCCCCC(C(C(C(C(C(C(C(F)(F)F)(F)F)(F)F)(F)F)(F)F)(F)F)(F)F)(F)F	Active	2	2
DTXSID70895405	CCCCCCCC(I)CC(F)(F)C(F)(F)C(F)(F)C(F)(F)C(F)(F)C(F)(F)C(F)(F)C(F)(F)C(F)(F)C(F)(F)F	-9.092	-67.655	OTHER_PFAS	Other aliphatics	FTI	Active	-20.3217	7.71376	-6.30398	Moderate	CCCCCCCC(CC(C(C(C(C(C(C(C(C(C(F)(F)F)(F)F)(F)F)(F)F)(F)F)(F)F)(F)F)(F)F)(F)F)(F)F)I	Active	3	6
DTXSID901009913	OS(=O)(=O)C(F)(F)C(F)(F)C(F)(F)C(F)(F)C(F)(F)C(F)(F)C(F)(F)C(F)(F)C(F)(F)C(F)(F)C(F)(F)C(F)(F)C(F)(F)C(F)(F)C(F)(F)C(F)(F)C(F)(F)C(F)(F)F	-8.872	-68.7152	OTHER_PFAS	PFAAs	PFSAs	Active	-22.2497	9.40171	-6.424	Moderate	FC(C(C(C(C(C(C(C(C(C(S(=O)(=O)O)(F)F)(F)F)(F)F)(F)F)(F)F)(F)F)(F)F)(F)F)(F)F)(C(C(C(C(C(C(C(C(F)(F)F)(F)F)(F)F)(F)F)(F)F)(F)F)(F)F)(F)F)F	Active	3	8
DTXSID20595367	OC(=O)C1CCC(CC1)C(F)(F)C(F)(F)C(F)(F)C(F)(F)C(F)(F)C(F)(F)C(F)(F)F	-11.621	-53.4959	OTHER_PFAS	Other aliphatics, cyclic	Others, cyclic	Active	1.84132	-14.829	-6.49384	Moderate	OC(=O)C1CCC(CC1)C(C(C(C(C(C(C(F)(F)F)(F)F)(F)F)(F)F)(F)F)(F)F)(F)F	Active	0	4
DTXSID20402082	CCCCCCCCCCCCCCC(F)(F)C(F)(F)C(F)(F)C(F)(F)C(F)(F)C(F)(F)C(F)(F)C(F)(F)F	-8.855	-68.6889	OTHER_PFAS	Fluorotelomer PFAA precursors	SFAs	Active	-22.3987	9.35983	-6.51942	Moderate	CCCCCCCCCCCCCCC(C(C(C(C(C(C(C(F)(F)F)(F)F)(F)F)(F)F)(F)F)(F)F)(F)F)(F)F	Active	2	2
DTXSID60448262	OC(=O)C1=CC=C(C=C1)C(F)(F)C(F)(F)C(F)(F)C(F)(F)C(F)(F)C(F)(F)F	-12.342	-49.3849	OTHER_PFAS	Side-chain aromatics	Others	Active	8.15985	-21.3741	-6.60714	Moderate	OC(=O)c1ccc(cc1)C(C(C(C(C(C(F)(F)F)(F)F)(F)F)(F)F)(F)F)(F)F	Active	1	6
DTXSID90785778	OC1=CC=C(OC2=CC=C(C=C2)C(F)(F)C(F)(F)C(F)(F)C(F)(F)C(F)(F)C(F)(F)C(F)(F)C(F)(F)F)C=C1	-10.848	-57.4916	OTHER_PFAS	Side-chain aromatics	Others	Active	-4.93291	-8.46743	-6.70017	Moderate	FC(C(C(C(C(C(C(C(F)(F)F)(F)F)(F)F)(F)F)(F)F)(F)F)(F)F)(c1ccc(cc1)Oc1ccc(cc1)O)F	Active	1	6
DTXSID90895407	FC(F)(F)C(F)(F)C(F)(F)C(F)(F)C(F)(F)CCCCCCCCCCC(F)(F)C(F)(F)C(F)(F)C(F)(F)C(F)(F)F	-9.424	-63.6081	OTHER_PFAS	Other aliphatics	FT	Active	-17.4122	1.27068	-8.07077	Moderate	FC(C(C(C(C(F)(F)F)(F)F)(F)F)(F)F)(CCCCCCCCCCC(C(C(C(C(F)(F)F)(F)F)(F)F)(F)F)(F)F)F	Active	2	2
DTXSID10897488	CC1=CC=C(C=C1)S(O)(=O)=O.CCN1C(C)[NH+](CC)C2=C1C=CC(=C2)S(=O)(=O)C(F)(F)C(F)(F)C(F)(F)C(F)(F)C(F)(F)C(F)(F)F	-9.75	-61.7528	OTHER_PFAS	Side-chain aromatics	PASF-based substances	Active	-14.5553	-1.68315	-8.11923	Moderate	CCN1c2cc(ccc2N(C1C)CC)S(=O)(=O)C(C(C(C(C(C(F)(F)F)(F)F)(F)F)(F)F)(F)F)(F)F	Active	3	8
DTXSID40529604	FC(F)(F)C(F)(F)C(F)(F)C(F)(F)C(F)(F)C(F)(F)S(=O)(=O)CC(SC1=CC=CC=C1)C1=CC=CO1	-10.51	-57.4956	OTHER_PFAS	Side-chain aromatics	PASF-based substances	Active	-7.89499	-8.46106	-8.17802	Moderate	O=S(=O)(C(C(C(C(C(C(F)(F)F)(F)F)(F)F)(F)F)(F)F)(F)F)CC(c1ccco1)Sc1ccccc1	Active	6	5
DTXSID40880181	CCCN(CCOC(=O)C=C)S(=O)(=O)C(F)(F)C(F)(F)C(F)(F)C(F)(F)C(F)(F)C(F)(F)C(F)(F)C(F)(F)F	-9.226	-62.9009	OTHER_PFAS	FASA based PFAA precursors	N-Alkyl FASACs	Active	-19.1474	0.14474	-9.50133	Moderate	CCCN(S(=O)(=O)C(C(C(C(C(C(C(C(F)(F)F)(F)F)(F)F)(F)F)(F)F)(F)F)(F)F)(F)F)CCOC(=O)C=C	Active	1	3
DTXSID70881166	OC(COC1=CC=CC=C1)CC(F)(F)C(F)(F)C(F)(F)C(F)(F)C(F)(F)C(F)(F)C(F)(C(F)(F)F)C(F)(F)F	-10.352	-56.6849	OTHER_PFAS	Side-chain aromatics	Others	Active	-9.27964	-9.75178	-9.51571	Moderate	OC(CC(C(C(C(C(C(C(C(F)(F)F)(C(F)(F)F)F)(F)F)(F)F)(F)F)(F)F)(F)F)(F)F)COc1ccccc1	Active	8	7
DTXSID40895270	FC(F)(F)C(F)(F)C(F)(F)C(F)(F)C(F)(F)C(F)(F)CCCCCCCCCCCBr	-10.171	-57.6403	OTHER_PFAS	Other aliphatics	FTBr	Active	-10.8658	-8.23068	-9.54826	Moderate	BrCCCCCCCCCCCC(C(C(C(C(C(F)(F)F)(F)F)(F)F)(F)F)(F)F)(F)F	Active	2	2
DTXSID90305273	OC1=C(C=C(C=C1)C(F)(F)C(F)(F)C(F)(F)C1=CC(=C(O)C=C1)[N+]([O-])=O)[N+]([O-])=O	-10.296	-56.8723	OTHER_PFAS	Side-chain aromatics	Others	Active	-9.77039	-9.45341	-9.6119	Moderate	[O-][N+](=O)c1cc(ccc1O)C(C(C(c1ccc(c(c1)[N+](=O)[O-])O)(F)F)(F)F)(F)F	Active	6	4
DTXSID80769209	CCCCCCCCCCCCCC(=O)OCCC(F)(F)C(F)(F)C(F)(F)C(F)(F)C(F)(F)C(F)(F)F	-8.583	-66.2762	OTHER_PFAS	Other aliphatics	Ether based substances	Active	-24.7824	5.51857	-9.6319	Moderate	CCCCCCCCCCCCCC(=O)OCCC(C(C(C(C(C(F)(F)F)(F)F)(F)F)(F)F)(F)F)(F)F	Active	7	5
DTXSID60630645	FC(F)(F)C(F)(C1=CC2=C(NC(=O)N(C2)NCC2=CN=CC=C2)C=C1)C(F)(F)F	-10.596	-55.1863	OTHER_PFAS	Side-chain aromatics	Others	Active	-7.14133	-12.1377	-9.63951	Moderate	O=C1Nc2ccc(cc2CN1NCc1cccnc1)C(C(F)(F)F)(C(F)(F)F)F	Active	4	2
DTXSID60896683	CCCCCCCCCC\C=C\C(F)(F)C(F)(F)C(F)(F)C(F)(F)C(F)(F)C(F)(F)C(F)(F)C(F)(F)F	-9.013	-63.8442	OTHER_PFAS	Fluorotelomer PFAA precursors	SFAenes	Active	-21.014	1.64657	-9.68374	Moderate	CCCCCCCCCCC=CC(C(C(C(C(C(C(C(F)(F)F)(F)F)(F)F)(F)F)(F)F)(F)F)(F)F)(F)F	Active	5	2
DTXSID20330477	CC(C)(C)C1=CC(=CC(OS(=O)(=O)C(F)(F)C(F)(F)C(F)(F)C(F)(F)F)=C1)C(C)(C)C	-10.17	-57.4735	OTHER_PFAS	Side-chain aromatics	PASF-based substances	Active	-10.8746	-8.49624	-9.68542	Moderate	O=S(=O)(C(C(C(C(F)(F)F)(F)F)(F)F)(F)F)Oc1cc(cc(c1)C(C)(C)C)C(C)(C)C	Active	9	0
DTXSID90896156	FC(F)(F)C(F)(F)C(F)(F)C(F)(F)C(F)(F)C(F)(F)C(=O)CCCCCC1=NC2=CC=CC=C2N1	-10.295	-56.7743	OTHER_PFAS	Side-chain aromatics	Others	Active	-9.77916	-9.60944	-9.6943	Moderate	O=C(C(C(C(C(C(C(F)(F)F)(F)F)(F)F)(F)F)(F)F)(F)F)CCCCCc1nc2c([nH]1)cccc2	Active	4	1
DTXSID80895315	CCCCCCCCCCC(I)CC(F)(F)C(F)(F)C(F)(F)C(F)(F)C(F)(F)C(F)(F)F	-9.392	-61.52	OTHER_PFAS	Other aliphatics	FTI	Active	-17.6927	-2.0538	-9.87322	Moderate	CCCCCCCCCCC(CC(C(C(C(C(C(F)(F)F)(F)F)(F)F)(F)F)(F)F)(F)F)I	Active	3	6
DTXSID90887327	OC(=O)C(F)(F)C(F)(F)C(F)(F)C(F)(F)C(F)(F)C(F)(F)C(F)(F)C(F)(F)C(F)(F)C(F)(F)C(F)(F)C(F)(F)C(F)(F)C(F)(F)C(F)(F)C(F)(F)C(F)(F)C(F)(F)C(F)(F)F	-9.193	-62.4552	OTHER_PFAS	PFAAs	PFCAs	Active	-19.4366	-0.564861	-10.0007	Weak	OC(=O)C(C(C(C(C(C(C(C(C(C(C(C(C(C(C(C(C(C(C(F)(F)F)(F)F)(F)F)(F)F)(F)F)(F)F)(F)F)(F)F)(F)F)(F)F)(F)F)(F)F)(F)F)(F)F)(F)F)(F)F)(F)F)(F)F)(F)F	Active	3	8
DTXSID50896071	FC(F)(F)C(F)(F)C(F)(F)C(F)(F)C(F)(F)C1=NC(=NC(=N1)C(F)(F)C(F)(F)C(F)(F)C(F)(F)C(F)(F)F)C(F)(F)C(F)(F)C(F)(F)C(F)(F)C(F)(F)F	-8.774	-64.6264	OTHER_PFAS	Side-chain aromatics	Others	Active	-23.1085	2.89191	-10.1083	Weak	FC(C(C(C(C(F)(F)F)(F)F)(F)F)(F)F)(c1nc(nc(n1)C(C(C(C(C(F)(F)F)(F)F)(F)F)(F)F)(F)F)C(C(C(C(C(F)(F)F)(F)F)(F)F)(F)F)(F)F)F	Active	6	4
DTXSID70895384	CCCCCCCCCCC(F)(F)C(F)(F)C(F)(F)C(F)(F)C(F)(F)C(F)(F)C(F)(F)C(F)(F)C(F)(F)C(F)(F)C(F)(F)C(F)(F)F	-8.467	-66.2681	OTHER_PFAS	Fluorotelomer PFAA precursors	SFAs	Active	-25.7989	5.50567	-10.1466	Weak	CCCCCCCCCCC(C(C(C(C(C(C(C(C(C(C(C(F)(F)F)(F)F)(F)F)(F)F)(F)F)(F)F)(F)F)(F)F)(F)F)(F)F)(F)F)(F)F	Active	2	2
DTXSID50895504	CCCCCCCCCCCCC=CC(F)(F)C(F)(F)C(F)(F)C(F)(F)C(F)(F)C(F)(F)F	-9.872	-58.381	OTHER_PFAS	Fluorotelomer PFAA precursors	SFAenes	Active	-13.4861	-7.05141	-10.2688	Weak	CCCCCCCCCCCCC=CC(C(C(C(C(C(F)(F)F)(F)F)(F)F)(F)F)(F)F)(F)F	Active	5	2
DTXSID50881366	OC(COP(O)(O)=O)CC(F)(F)C(F)(F)C(F)(F)C(F)(F)C(F)(F)C(F)(F)C(F)(F)C(F)(F)C(F)(F)F	-9.924	-57.887	OTHER_PFAS	Other aliphatics	Others	Active	-13.0304	-7.83791	-10.4342	Weak	OC(CC(C(C(C(C(C(C(C(C(F)(F)F)(F)F)(F)F)(F)F)(F)F)(F)F)(F)F)(F)F)(F)F)COP(=O)(O)O	Active	8	7
DTXSID80896165	CC(=O)OC1=C(CC(Cl)CC(F)(F)C(F)(F)C(F)(F)C(F)(F)C(F)(F)C(F)(F)C(F)(F)C(F)(F)F)C=C(Cl)C=C1	-9.718	-58.8838	OTHER_PFAS	Side-chain aromatics	Others	Active	-14.8357	-6.2509	-10.5433	Weak	ClC(Cc1cc(Cl)ccc1OC(=O)C)CC(C(C(C(C(C(C(C(F)(F)F)(F)F)(F)F)(F)F)(F)F)(F)F)(F)F)(F)F	Active	5	1
DTXSID20379982	OC(=O)C(=C)CC(=O)OC(F)(F)C(F)(F)C(F)(F)C(F)(F)C(F)(F)C(F)(F)C(F)(F)C(F)(F)F	-10.867	-52.5538	OTHER_PFAS	Other aliphatics	Ether based substances	Active	-4.7664	-16.3289	-10.5477	Weak	O=C(OC(C(C(C(C(C(C(C(F)(F)F)(F)F)(F)F)(F)F)(F)F)(F)F)(F)F)(F)F)CC(=C)C(=O)O	Active	3	8
DTXSID90894132	CC(C)(CS(O)(=O)=O)NC(=O)CCS(=O)(=O)CCC(F)(F)C(F)(F)C(F)(F)C(F)(F)C(F)(F)C(F)(F)F	-9.023	-62.6717	OTHER_PFAS	Other aliphatics	Others	Active	-20.9264	-0.22017	-10.5733	Weak	O=C(NC(CS(=O)(=O)O)(C)C)CCS(=O)(=O)CCC(C(C(C(C(C(F)(F)F)(F)F)(F)F)(F)F)(F)F)(F)F	Active	3	9
DTXSID50883082	C[N+](C)(CCCNS(=O)(=O)C(F)(F)C(F)(F)C(F)(F)C(F)(F)C(F)(F)C(F)(F)C(F)(F)C(F)(F)F)CC([O-])=O	-9.365	-60.7854	OTHER_PFAS	Other aliphatics	PASF-based substances	Active	-17.9293	-3.22335	-10.5763	Weak	[O-]C(=O)C[N+](CCCNS(=O)(=O)C(C(C(C(C(C(C(C(F)(F)F)(F)F)(F)F)(F)F)(F)F)(F)F)(F)F)(F)F)(C)C	Active	5	0
DTXSID10881165	OC(COC1=CC=CC=C1)CC(F)(F)C(F)(F)C(F)(F)C(F)(F)C(F)(F)C(F)(F)C(F)(F)C(F)(F)F	-9.916	-59.1718	OTHER_PFAS	Side-chain aromatics	Others	Active	-13.1005	-5.79237	-9.44646	Moderate	OC(CC(C(C(C(C(C(C(C(F)(F)F)(F)F)(F)F)(F)F)(F)F)(F)F)(F)F)(F)F)COc1ccccc1	Active	8	7
DTXSID00896223	FC(F)(F)C(F)(F)C(F)(F)C1=CC=C(NC(=O)C2=CC=CC=C2)C(=C1)C1=CC=CC=C1	-10.623	-55.2944	OTHER_PFAS	Side-chain aromatics	Others	Active	-6.90471	-11.9656	-9.43515	Moderate	O=C(c1ccccc1)Nc1ccc(cc1c1ccccc1)C(C(C(F)(F)F)(F)F)(F)F	Active	0	5
DTXSID90895467	OCCCCCCCCCCCC(F)(F)C(F)(F)C(F)(F)C(F)(F)C(F)(F)C(F)(F)C(F)(F)C(F)(F)F	-9.006	-64.2243	OTHER_PFAS	Other aliphatics	FTOH	Active	-21.0754	2.25173	-9.41183	Moderate	OCCCCCCCCCCCC(C(C(C(C(C(C(C(F)(F)F)(F)F)(F)F)(F)F)(F)F)(F)F)(F)F)(F)F	Active	2	2
DTXSID9070826	CN(CCCCOC(=O)C(C)=C)S(=O)(=O)C(F)(F)C(F)(F)C(F)(F)C(F)(F)C(F)(F)C(F)(F)C(F)(F)F	-9.631	-60.878	OTHER_PFAS	Other aliphatics	PASF-based substances	Active	-15.5982	-3.07593	-9.33704	Moderate	CN(S(=O)(=O)C(C(C(C(C(C(C(F)(F)F)(F)F)(F)F)(F)F)(F)F)(F)F)(F)F)CCCCOC(=O)C(=C)C	Active	0	7
DTXSID4041286	[Na+].CN(C)CCCN(CC(O)CS([O-])(=O)=O)S(=O)(=O)C(F)(F)C(F)(F)C(F)(F)C(F)(F)C(F)(F)C(F)(F)F	-9.599	-62.4975	OTHER_PFAS	Other aliphatics	PASF-based substances	Active	-15.8786	-0.497515	-8.18806	Moderate	CN(CCCN(S(=O)(=O)C(C(C(C(C(C(F)(F)F)(F)F)(F)F)(F)F)(F)F)(F)F)CC(CS(=O)(=O)O)O)C	Active	0	7
DTXSID00897013	FC(F)(F)C(F)(F)C(F)(F)C(F)(F)CCOP(=O)(OCCC(F)(F)C(F)(F)C(F)(F)C(F)(F)F)OCCC(F)(F)C(F)(F)C(F)(F)C(F)(F)F	-9.113	-64.9705	OTHER_PFAS	Fluorotelomer PFAA precursors	n:2 Polyfluoroalkyl phosphoric acid esters, diester	Active	-20.1377	3.43976	-8.34896	Moderate	FC(C(C(C(F)(F)F)(F)F)(F)F)(CCOP(=O)(OCCC(C(C(C(F)(F)F)(F)F)(F)F)(F)F)OCCC(C(C(C(F)(F)F)(F)F)(F)F)(F)F)F	Active	7	5
DTXSID80880423	CN(CCOC(=O)C=C)S(=O)(=O)CCC(F)(F)C(F)(F)C(F)(F)C(F)(F)C(F)(F)C(F)(F)C(F)(F)C(F)(F)F	-9.879	-60.7478	OTHER_PFAS	Other aliphatics	Others	Active	-13.4248	-3.28322	-8.35401	Moderate	C=CC(=O)OCCN(S(=O)(=O)CCC(C(C(C(C(C(C(C(F)(F)F)(F)F)(F)F)(F)F)(F)F)(F)F)(F)F)(F)F)C	Active	1	3
DTXSID60851030	OC(=O)CCCCCCCCCCSCCC(F)(F)C(F)(F)C(F)(F)C(F)(F)F	-10.384	-57.9453	OTHER_PFAS	Other aliphatics	FTCA	Active	-8.9992	-7.74509	-8.37214	Moderate	OC(=O)CCCCCCCCCCSCCC(C(C(C(F)(F)F)(F)F)(F)F)(F)F	Active	3	9
DTXSID40896262	CCOC(=O)C(=CC1=CC=C(C=C1)N(C)C)S(=O)(=O)C(F)(F)C(F)(F)C(F)(F)C(F)(F)F	-9.881	-60.6692	OTHER_PFAS	Side-chain aromatics	PASF-based substances	Active	-13.4073	-3.40836	-8.40781	Moderate	CCOC(=O)C(=Cc1ccc(cc1)N(C)C)S(=O)(=O)C(C(C(C(F)(F)F)(F)F)(F)F)(F)F	Active	9	0
DTXSID70881141	OC(COP(O)(O)=O)CC(F)(F)C(F)(F)C(F)(F)C(F)(F)C(F)(F)C(F)(F)C(F)(F)C(F)(F)F	-10.459	-57.4727	OTHER_PFAS	Other aliphatics	Others	Active	-8.34193	-8.49752	-8.41973	Moderate	OC(CC(C(C(C(C(C(C(C(F)(F)F)(F)F)(F)F)(F)F)(F)F)(F)F)(F)F)(F)F)COP(=O)(O)O	Active	8	7
DTXSID70896730	CC[C@H](C)CC1=CC=C(C=C1)C1=CC=C(C=C1)C(=O)OCC(F)(F)C(F)(F)C(F)(F)C(F)(F)C(F)(F)C(F)(F)C(F)(F)F	-8.452	-68.3239	OTHER_PFAS	Side-chain aromatics	Others	Active	-25.9304	8.77872	-8.57584	Moderate	CCC(Cc1ccc(cc1)c1ccc(cc1)C(=O)OCC(C(C(C(C(C(C(F)(F)F)(F)F)(F)F)(F)F)(F)F)(F)F)(F)F)C	Active	3	9
DTXSID90892951	C[N+](C)(CCCNC(=O)C(F)(F)C(F)(F)C(F)(F)C(F)(F)C(F)(F)C(F)(F)C(F)(F)C(F)(F)C(F)(F)C(F)(F)F)CC([O-])=O	-8.559	-67.6706	OTHER_PFAS	Other aliphatics	Amide based substances	Active	-24.9927	7.7386	-8.62705	Moderate	[O-]C(=O)C[N+](CCCNC(=O)C(C(C(C(C(C(C(C(C(C(F)(F)F)(F)F)(F)F)(F)F)(F)F)(F)F)(F)F)(F)F)(F)F)(F)F)(C)C	Active	6	9
DTXSID20897196	CCC(\C=N\NC1=C(C=C(C=C1)[N+]([O-])=O)[N+]([O-])=O)C(F)(F)C(F)(F)C(F)(F)C(F)(F)C(F)(F)C(F)(F)F	-9.667	-61.5297	OTHER_PFAS	Side-chain aromatics	Others	Active	-15.2827	-2.03835	-8.66051	Moderate	CCC(C(C(C(C(C(C(F)(F)F)(F)F)(F)F)(F)F)(F)F)(F)F)C=NNc1ccc(cc1[N+](=O)[O-])[N+](=O)[O-]	Active	7	9
DTXSID30791999	OC(=O)C1=C(F)C(F)=C(OCCCCC(F)(F)C(F)(F)C(F)(F)C(F)(F)F)C=C1	-12.369	-50.6845	OTHER_PFAS	Side-chain aromatics	Others	Active	8.39646	-19.305	-5.45428	Moderate	Fc1c(OCCCCC(C(C(C(F)(F)F)(F)F)(F)F)(F)F)ccc(c1F)C(=O)O	Active	0	5
DTXSID40804004	FC(F)(F)C(F)(F)C(F)(F)C(F)(F)C(F)(F)C(F)(F)C1=C(SC=C1)C1=C(C=CS1)C(F)(F)C(F)(F)C(F)(F)C(F)(F)C(F)(F)C(F)(F)F	-9.974	-59.8073	OTHER_PFAS	Side-chain aromatics	Others	Active	-12.5923	-4.78059	-8.68643	Moderate	FC(C(C(C(C(F)(F)F)(F)F)(F)F)(F)F)(C(c1ccsc1c1sccc1C(C(C(C(C(C(F)(F)F)(F)F)(F)F)(F)F)(F)F)(F)F)(F)F)F	Active	1	6
DTXSID40895730	OC(COCCC(F)(F)C(F)(F)C(F)(F)C(F)(F)F)COCCC(F)(F)C(F)(F)C(F)(F)C(F)(F)F	-10.772	-55.3838	OTHER_PFAS	Other aliphatics	Ether based substances	Active	-5.59894	-11.8233	-8.7111	Moderate	OC(COCCC(C(C(C(F)(F)F)(F)F)(F)F)(F)F)COCCC(C(C(C(F)(F)F)(F)F)(F)F)(F)F	Active	7	5
DTXSID80895577	FC(F)(F)C(F)(F)C(F)(F)C(F)(F)C(F)(F)C(F)(F)CCCCCCCCCCC(Cl)=O	-9.707	-60.8134	OTHER_PFAS	Other aliphatics	FT	Active	-14.9321	-3.17878	-9.05545	Moderate	ClC(=O)CCCCCCCCCCC(C(C(C(C(C(F)(F)F)(F)F)(F)F)(F)F)(F)F)(F)F	Active	2	2
DTXSID90702566	CC(=O)C1OC(C)=C(C1C1=CC=CC=C1)S(=O)(=O)C(F)(F)C(F)(F)C(F)(F)C(F)(F)Cl	-10.408	-56.9007	OTHER_PFAS	Side-chain aromatics	PASF-based substances	Active	-8.78888	-9.4082	-9.09854	Moderate	CC(=O)C1OC(=C(C1c1ccccc1)S(=O)(=O)C(C(C(C(Cl)(F)F)(F)F)(F)F)(F)F)C	Active	1	9
DTXSID70754942	CCCCCCCCCCNC(=O)C(F)(F)C(F)(F)C(F)(F)C(F)(F)C(F)(F)C(F)(F)C(F)(F)F	-8.886	-65.272	OTHER_PFAS	Other aliphatics	Polyfluorinated amidesÂ	Active	-22.127	3.91978	-9.10362	Moderate	CCCCCCCCCCNC(=O)C(C(C(C(C(C(C(F)(F)F)(F)F)(F)F)(F)F)(F)F)(F)F)(F)F	Active	6	9
DTXSID30895527	CCCCCCCCCCCCC=CC(F)(F)C(F)(F)C(F)(F)C(F)(F)C(F)(F)C(F)(F)C(F)(F)C(F)(F)F	-9.173	-63.6455	OTHER_PFAS	Fluorotelomer PFAA precursors	SFAenes	Active	-19.6119	1.33022	-9.14083	Moderate	CCCCCCCCCCCCC=CC(C(C(C(C(C(C(C(F)(F)F)(F)F)(F)F)(F)F)(F)F)(F)F)(F)F)(F)F	Active	5	2
DTXSID10720484	OC(=O)C1CCC(CC1)C(F)(F)C(F)(F)C(F)(F)C(F)(F)C(F)(F)C(F)(F)F	-11.442	-51.1487	OTHER_PFAS	Other aliphatics, cyclic	Others, cyclic	Active	0.272644	-18.566	-9.14667	Moderate	OC(=O)C1CCC(CC1)C(C(C(C(C(C(F)(F)F)(F)F)(F)F)(F)F)(F)F)(F)F	Active	0	4
DTXSID70896098	CCCCCC1=CC=C(N=C1)C1=CC=C(C=C1)C(F)(F)C(F)(F)C(F)(F)C(F)(F)C(F)(F)C(F)(F)F	-9.668	-60.8812	OTHER_PFAS	Side-chain aromatics	Others	Active	-15.2739	-3.07083	-9.17237	Moderate	CCCCCc1ccc(nc1)c1ccc(cc1)C(C(C(C(C(C(F)(F)F)(F)F)(F)F)(F)F)(F)F)(F)F	Active	1	6
DTXSID90895280	CCCCCCCCCCCCC(F)(F)C(F)(F)C(F)(F)C(F)(F)C(F)(F)C(F)(F)C(F)(F)F	-9.25	-63.0509	OTHER_PFAS	Fluorotelomer PFAA precursors	SFAs	Active	-18.9371	0.383555	-9.27676	Moderate	CCCCCCCCCCCCC(C(C(C(C(C(C(F)(F)F)(F)F)(F)F)(F)F)(F)F)(F)F)(F)F	Active	2	2
DTXSID70880417	C[N+](C)(CCO)CCCN(CCCS([O-])(=O)=O)S(=O)(=O)C(F)(F)C(F)(F)C(F)(F)C(F)(F)C(F)(F)C(F)(F)F	-8.557	-66.8326	OTHER_PFAS	Other aliphatics	PASF-based substances	Active	-25.0102	6.40441	-9.30291	Moderate	OCC[N+](CCCN(S(=O)(=O)C(C(C(C(C(C(F)(F)F)(F)F)(F)F)(F)F)(F)F)(F)F)CCCS(=O)(=O)[O-])(C)C	Active	0	7
DTXSID80468260	FC(F)(F)C(F)(F)C(F)(F)C(F)(F)C(F)(F)C(F)(F)CC[C@H]1OC(=O)N[C@H]1CC1=CC=CC=C1	-10.38	-57.5457	OTHER_PFAS	Side-chain aromatics	Others	Active	-9.03426	-8.38129	-8.70777	Moderate	O=C1NC(C(O1)CCC(C(C(C(C(C(F)(F)F)(F)F)(F)F)(F)F)(F)F)(F)F)Cc1ccccc1	Active	0	5
DTXSID20607131	CC(CCC(O)=O)(SCCC(F)(F)C(F)(F)C(F)(F)C(F)(F)F)SCCC(F)(F)C(F)(F)C(F)(F)C(F)(F)F	-10.165	-62.847	OTHER_PFAS	Other aliphatics	Others	Active	-10.9184	0.0589255	-5.42975	Moderate	OC(=O)CCC(SCCC(C(C(C(F)(F)F)(F)F)(F)F)(F)F)(SCCC(C(C(C(F)(F)F)(F)F)(F)F)(F)F)C	Active	3	9
DTXSID50896238	CC(C)COC(=O)C(CC(C(=O)OCC(C)C)C(=O)OCC(C)C)NC(=O)C(F)(F)C(F)(F)C(F)(F)F	-8.526	-72.0504	OTHER_PFAS	Other aliphatics	Ether based substances	Active	-25.2819	14.7117	-5.2851	Moderate	CC(COC(=O)C(NC(=O)C(C(C(F)(F)F)(F)F)(F)F)CC(C(=O)OCC(C)C)C(=O)OCC(C)C)C	Active	7	8
DTXSID10892918	OC(=O)C(F)(F)C(F)(F)C(F)(F)C(F)(F)C(F)(F)C(F)(F)C(F)(F)C(F)(F)C(F)(F)C(F)(F)Cl	-12.331	-51.3427	OTHER_PFAS	Other aliphatics	PACF-based substances	Active	8.06345	-18.2571	-5.09683	Moderate	OC(=O)C(C(C(C(C(C(C(C(C(C(Cl)(F)F)(F)F)(F)F)(F)F)(F)F)(F)F)(F)F)(F)F)(F)F)(F)F	Active	0	2
DTXSID20895935	OCCOCCOCCOCCOCCOC(F)(F)C(F)(F)C(F)(F)C(F)(F)C(F)(F)C(F)(F)C(F)(F)F	-9.612	-72.8746	OTHER_PFAS	Other aliphatics	Ether based substances	Active	-15.7647	16.0239	0.129616	Strong	OCCOCCOCCOCCOCCOC(C(C(C(C(C(C(F)(F)F)(F)F)(F)F)(F)F)(F)F)(F)F)(F)F	Active	3	8
DTXSID30897485	CCCCCCCC[N+]1(CCCCCCCC)CCN(CC1)S(=O)(=O)C(F)(F)C(F)(F)C(F)(F)C(F)(F)C(F)(F)C(F)(F)C(F)(F)C(F)(F)F	-11.774	-84.8489	OTHER_PFAS	Other aliphatics, cyclic	PASF-based substances, cyclic	Active	3.18215	35.0882	19.1352	Strong	CCCCCCCC[N+]1(CCCCCCCC)CCN(CC1)S(=O)(=O)C(C(C(C(C(C(C(C(F)(F)F)(F)F)(F)F)(F)F)(F)F)(F)F)(F)F)(F)F	Active	3	8
DTXSID00584835	COc1ccc(cc1)C(Cl)(c1ccccc1)c1ccc(CCC(F)(F)C(F)(F)C(F)(F)C(F)(F)C(F)(F)C(F)(F)C(F)(F)C(F)(F)F)cc1	-11.866	-80.0529	OTHER_PFAS	Side-chain aromatics	Others	Active	3.98839	27.4525	15.7204	Strong	COc1ccc(cc1)C(c1ccccc1)(c1ccc(cc1)CCC(C(C(C(C(C(C(C(F)(F)F)(F)F)(F)F)(F)F)(F)F)(F)F)(F)F)(F)F)Cl	Active	9	9
DTXSID60896168	FC(F)(F)C(F)(F)C(F)(F)C(F)(F)C(F)(F)C(F)(F)c1cccc(Oc2cccc(Oc3cccc(c3)C(F)(F)C(F)(F)C(F)(F)C(F)(F)C(F)(F)C(F)(F)F)c2)c1	-12.169	-76.6258	OTHER_PFAS	Side-chain aromatics	Others	Active	6.64375	21.9962	14.32	Strong	FC(C(C(C(C(F)(F)F)(F)F)(F)F)(F)F)(C(c1cccc(c1)Oc1cccc(c1)Oc1cccc(c1)C(C(C(C(C(C(F)(F)F)(F)F)(F)F)(F)F)(F)F)(F)F)(F)F)F	Active	1	6
DTXSID20844584	CCCCCCCCCCCCC1=CSC(=C1)C1=C(CCCCCC(F)(F)C(F)(F)C(F)(F)C(F)(F)F)C=CS1	-10.82	-78.8383	OTHER_PFAS	Side-chain aromatics	Others	Active	-5.17829	25.5187	10.1702	Strong	CCCCCCCCCCCCc1csc(c1)c1sccc1CCCCCC(C(C(C(F)(F)F)(F)F)(F)F)(F)F	Active	1	8
DTXSID10896552	OCC1=CC(OC(F)(F)C(F)OC(F)(F)C(F)(F)C(F)(F)F)=C(OC(F)(F)C(F)OC(F)(F)C(F)(F)C(F)(F)F)C(OC(F)(F)C(F)OC(F)(F)C(F)(F)C(F)(F)F)=C1	-11.087	-77.1437	OTHER_PFAS	Side-chain aromatics	Others	Active	-2.83842	22.8208	9.99117	Strong	OCc1cc(OC(C(OC(C(C(F)(F)F)(F)F)(F)F)F)(F)F)c(c(c1)OC(C(OC(C(C(F)(F)F)(F)F)(F)F)F)(F)F)OC(C(OC(C(C(F)(F)F)(F)F)(F)F)F)(F)F	Active	3	4
DTXSID60893334	CCCCCCCCCCCCC(Oc1ccccc1C#N)/C(=N\c1cc(O)c(NC(=O)C(F)(F)C(F)(F)C(F)(F)F)cc1)/O	-9.05	-88.0695	OTHER_PFAS	Side-chain aromatics	Others	Active	-20.6898	40.2158	9.76298	Strong	CCCCCCCCCCCCC(C(=Nc1ccc(c(c1)O)NC(=O)C(C(C(F)(F)F)(F)F)(F)F)O)Oc1ccccc1C#N	Active	6	2
DTXSID40895371	CCCCCCCCCCCCCCCC(F)(F)C(F)(F)C(F)(F)C(F)(F)C(F)(F)C(F)(F)C(F)(F)C(F)(F)C(F)(F)F	-10.818	-78.0985	OTHER_PFAS	Fluorotelomer PFAA precursors	SFAs	Active	-5.19582	24.3409	9.57254	Strong	CCCCCCCCCCCCCCCC(C(C(C(C(C(C(C(C(F)(F)F)(F)F)(F)F)(F)F)(F)F)(F)F)(F)F)(F)F)(F)F	Active	2	2
DTXSID00468500	COc1ccc(cc1)C(Cl)(c1ccc(CCC(F)(F)C(F)(F)C(F)(F)C(F)(F)C(F)(F)C(F)(F)C(F)(F)C(F)(F)F)cc1)c1ccc(OC)cc1	-10.285	-79.4958	OTHER_PFAS	Side-chain aromatics	Others	Active	-9.86679	26.5655	8.34937	Strong	COc1ccc(cc1)C(c1ccc(cc1)OC)(c1ccc(cc1)CCC(C(C(C(C(C(C(C(F)(F)F)(F)F)(F)F)(F)F)(F)F)(F)F)(F)F)(F)F)Cl	Active	9	9
DTXSID60893551	[C@@H]12CC[C@@](O)(C(F)(F)C(F)(F)F)[C@@]1(C)C[C@H](c1ccc(cc1)C(=O)C)C1=C3CCC(=O)C=C3CC[C@@H]21	-11.501	-68.3586	OTHER_PFAS	Steriod-Backbone	Steriod-Backbone	Active	0.789694	8.83396	4.81183	Strong	O=C1CCC2=C3C(CC4(C(C3CCC2=C1)CCC4(O)C(C(F)(F)F)(F)F)C)c1ccc(cc1)C(=O)C	Active	2	4
DTXSID40371105	FC(F)(F)C(F)(F)C(F)(F)C(F)(F)C(F)(F)C(F)(F)CCSCCCOC(=O)C=CC(=O)OCCCSCCC(F)(F)C(F)(F)C(F)(F)C(F)(F)C(F)(F)C(F)(F)F	-8.607	-83.9664	OTHER_PFAS	Other aliphatics	Ether based substances	Active	-24.572	33.6832	4.55557	Strong	O=C(C=CC(=O)OCCCSCCC(C(C(C(C(C(F)(F)F)(F)F)(F)F)(F)F)(F)F)(F)F)OCCCSCCC(C(C(C(C(C(F)(F)F)(F)F)(F)F)(F)F)(F)F)(F)F	Active	3	9
DTXSID80827555	CCCC(OP(=O)(OC1=CC=CC=C1)OC1=CC=CC=C1)C1=CC=C(C=C1)C(F)(F)C(F)(F)C(F)(F)C(F)(F)F	-11.037	-69.8773	OTHER_PFAS	Side-chain aromatics	Others	Active	-3.2766	11.2519	3.98765	Strong	CCCC(c1ccc(cc1)C(C(C(C(F)(F)F)(F)F)(F)F)(F)F)OP(=O)(Oc1ccccc1)Oc1ccccc1	Active	1	2
DTXSID80804003	FC(F)(F)C(F)(F)C(F)(F)C(F)(F)C(F)(F)C(F)(F)c1c(scc1)c1ccc(s1)c1c(ccs1)C(F)(F)C(F)(F)C(F)(F)C(F)(F)C(F)(F)C(F)(F)F	-11.159	-68.9723	OTHER_PFAS	Side-chain aromatics	Others	Active	-2.20744	9.81104	3.8018	Strong	FC(C(C(C(C(F)(F)F)(F)F)(F)F)(F)F)(C(c1ccsc1c1ccc(s1)c1sccc1C(C(C(C(C(C(F)(F)F)(F)F)(F)F)(F)F)(F)F)(F)F)(F)F)F	Active	1	6
DTXSID30781916	CCCCCCCCCCCCCCOC(=O)C(F)(F)C(F)(F)C(F)(F)C(F)(F)C(F)(F)C(F)(F)C(F)(F)C(F)(F)C(F)(F)F	-9.434	-78.0768	OTHER_PFAS	Other aliphatics	PACF-based substances	Active	-17.3246	24.3063	3.49088	Strong	CCCCCCCCCCCCCCOC(=O)C(C(C(C(C(C(C(C(C(F)(F)F)(F)F)(F)F)(F)F)(F)F)(F)F)(F)F)(F)F)(F)F	Active	4	9
DTXSID20827670	CCCCCCCCC1=C(SC=C1)C1=CC(=CS1)C(F)(F)C(F)(F)C(F)(F)C(F)(F)C(F)(F)C(F)(F)C(F)(F)C(F)(F)F	-11.28	-67.6549	OTHER_PFAS	Side-chain aromatics	Others	Active	-1.14705	7.7136	3.28327	Strong	CCCCCCCCc1ccsc1c1scc(c1)C(C(C(C(C(C(C(C(F)(F)F)(F)F)(F)F)(F)F)(F)F)(F)F)(F)F)(F)F	Active	1	8
DTXSID60443914	Cc1c(c(C)c(s1)c1ccccc1)C1=C(c2c(C)sc(c2C)c2ccccc2)C(F)(F)C(F)(F)C1(F)F	-10.534	-71.6448	OTHER_PFAS	Side-chain aromatics	Others	Active	-7.68467	14.0659	3.19063	Strong	Cc1sc(c(c1C1=C(c2c(C)sc(c2C)c2ccccc2)C(C(C1(F)F)(F)F)(F)F)C)c1ccccc1	Active	8	0
DTXSID20881136	CCCCOCCOCCOCC(O)CC(F)(F)C(F)(F)C(F)(F)C(F)(F)C(F)(F)C(F)(F)C(F)(F)C(F)(F)F	-11.555	-65.4219	OTHER_PFAS	Other aliphatics	Ether based substances	Active	1.26293	4.15843	2.71068	Strong	CCCCOCCOCCOCC(CC(C(C(C(C(C(C(C(F)(F)F)(F)F)(F)F)(F)F)(F)F)(F)F)(F)F)(F)F)O	Active	8	7
DTXSID10584841	COc1ccc(cc1)C(O)(c1ccc(CCC(F)(F)C(F)(F)C(F)(F)C(F)(F)C(F)(F)C(F)(F)C(F)(F)C(F)(F)F)cc1)c1ccc(OC)cc1	-8.817	-79.9226	OTHER_PFAS	Side-chain aromatics	Others	Active	-22.7317	27.245	2.25667	Strong	COc1ccc(cc1)C(c1ccc(cc1)OC)(c1ccc(cc1)CCC(C(C(C(C(C(C(C(F)(F)F)(F)F)(F)F)(F)F)(F)F)(F)F)(F)F)(F)F)O	Active	9	9
DTXSID40381981	CCCCCCCCCCCCCCCCC(F)(F)C(F)(F)C(F)(F)C(F)(F)C(F)(F)C(F)(F)C(F)(F)C(F)(F)F	-9.088	-76.7689	OTHER_PFAS	Fluorotelomer PFAA precursors	SFAs	Active	-20.3568	22.224	0.933628	Strong	CCCCCCCCCCCCCCCCC(C(C(C(C(C(C(C(F)(F)F)(F)F)(F)F)(F)F)(F)F)(F)F)(F)F)(F)F	Active	2	2
DTXSID20880987	[OH-].[Na+].C[N+](C)(CCO)CCCN(CC(O)CS([O-])(=O)=O)S(=O)(=O)C(F)(F)C(F)(F)C(F)(F)C(F)(F)C(F)(F)C(F)(F)F	-9.433	-74.165	OTHER_PFAS	Other aliphatics	PASF-based substances	Active	-17.3333	18.0784	0.372503	Strong	OCC[N+](CCCN(S(=O)(=O)C(C(C(C(C(C(F)(F)F)(F)F)(F)F)(F)F)(F)F)(F)F)CC(CS(=O)(=O)[O-])O)(C)C	Active	0	7
DTXSID20933760	I.CCN(CC)C(O)=NC1=CC(C(C)=O)=C(OCC(O)CN(C(C)(C)C)C(F)(F)C(F)(F)C(F)(F)F)C=C1	-9.434	-74.1801	OTHER_PFAS	Side-chain aromatics	Others	Active	-17.3246	18.1024	0.388905	Strong	CCN(C(=Nc1ccc(c(c1)C(=O)C)OCC(CN(C(C(C(F)(F)F)(F)F)(F)F)C(C)(C)C)O)O)CC	Active	3	2
DTXSID70631466	FC(F)(F)C(F)(F)C(F)(F)C(F)(F)C(F)(F)C(F)(F)c1ccc(Oc2ccc(cc2)C(F)(F)C(F)(F)C(F)(F)C(F)(F)C(F)(F)C(F)(F)F)cc1	-10.742	-67.8947	OTHER_PFAS	Side-chain aromatics	Others	Active	-5.86185	8.09539	1.11677	Strong	FC(C(C(C(C(C(F)(F)F)(F)F)(F)F)(F)F)(F)F)(c1ccc(cc1)Oc1ccc(cc1)C(C(C(C(C(C(F)(F)F)(F)F)(F)F)(F)F)(F)F)(F)F)F	Active	1	6
DTXSID4059835	FC(F)(F)C(F)(F)C(F)(F)C(F)(F)C(F)(F)N(C(F)(F)C(F)(F)C(F)(F)C(F)(F)C(F)(F)F)C(F)(F)C(F)(F)C(F)(F)C(F)(F)C(F)(F)F	-9.468	-54.846	COMMERICIAL_IMPORTANT	Other aliphatics	Others	Active	-17.0266	-12.6795	-14.8531	Weak	FC(C(C(C(C(F)(F)F)(F)F)(F)F)(F)F)(N(C(C(C(C(C(F)(F)F)(F)F)(F)F)(F)F)(F)F)C(C(C(C(C(F)(F)F)(F)F)(F)F)(F)F)(F)F)F	Active	3	4
DTXSID50462159	C[C@]12CC[C@H]3[C@H]([C@@H]1CC[C@@H]2O)[C@H](CCCCCCCCCSCCCC(F)(F)C(F)(F)F)Cc1c3ccc(O)c1	-11.753	-95.3323	OTHER_PFAS	Side-chain aromatics	Others	Active	2.99811	51.7789	27.3885	Strong	Oc1ccc2c(c1)CC(C1C2CCC2(C1CCC2O)C)CCCCCCCCCSCCCC(C(F)(F)F)(F)F	Active	5	5
DTXSID90832413	CCCCCC(OCCOCCOCCOCCO)C1=CC=C(C=C1)C(F)(F)C(F)(F)C(F)(F)C(F)(F)C(F)(F)C(F)(F)F	-11.291	-80.9963	OTHER_PFAS	Side-chain aromatics	Others	Active	-1.05065	28.9545	13.9519	Strong	CCCCCC(c1ccc(cc1)C(C(C(C(C(C(F)(F)F)(F)F)(F)F)(F)F)(F)F)(F)F)OCCOCCOCCOCCO	Active	1	6
DTXSID80844585	CCCCCCCCC1=CSC(=C1)C1=C(CCCCCC(F)(F)C(F)(F)C(F)(F)C(F)(F)F)C=CS1	-11.499	-79.0219	OTHER_PFAS	Side-chain aromatics	Others	Active	0.772167	25.811	13.2916	Strong	CCCCCCCCc1csc(c1)c1sccc1CCCCCC(C(C(C(F)(F)F)(F)F)(F)F)(F)F	Active	1	8
DTXSID80832427	FC(F)(F)C(F)(F)C(F)(F)C(F)(F)C(F)(F)C(F)(F)c1cc(cc(c1)P(c1ccccc1)c1ccccc1)C(F)(F)C(F)(F)C(F)(F)C(F)(F)C(F)(F)C(F)(F)F	-12.055	-75.4812	OTHER_PFAS	Side-chain aromatics	Others	Active	5.64471	20.1739	12.9093	Strong	FC(C(C(C(C(F)(F)F)(F)F)(F)F)(F)F)(C(c1cc(cc(c1)C(C(C(C(C(C(F)(F)F)(F)F)(F)F)(F)F)(F)F)(F)F)P(c1ccccc1)c1ccccc1)(F)F)F	Active	1	6
DTXSID00791668	OC(=O)CCCCCC(CCCCC(F)(F)C(F)(F)C(F)(F)F)C(CCCCCC(=O)O)CCCCC(F)(F)C(F)(F)C(F)(F)F	-10.061	-85.9818	OTHER_PFAS	Other aliphatics	FTCA	Active	-11.8298	36.8919	12.531	Strong	OC(=O)CCCCCC(C(CCCCC(C(C(F)(F)F)(F)F)(F)F)CCCCCC(=O)O)CCCCC(C(C(F)(F)F)(F)F)(F)F	Active	7	4
DTXSID70701698	COc1ccc(cc1)C1CC(OCC(C)C)OC(=C1S(=O)(=O)C(F)(F)C(F)(F)C(F)(F)C(F)(F)Cl)c1ccccc1	-11.107	-79.7977	OTHER_PFAS	Side-chain aromatics	PASF-based substances	Active	-2.66315	27.0462	12.1915	Strong	COc1ccc(cc1)C1CC(OCC(C)C)OC(=C1S(=O)(=O)C(C(C(C(Cl)(F)F)(F)F)(F)F)(F)F)c1ccccc1	Active	1	9
DTXSID30826513	CCCCCCCCCCCCCCCCCC(F)(F)C(F)(F)C(F)(F)C(F)(F)C(F)(F)C(F)(F)C(F)(F)C(F)(F)F	-9.808	-83.5964	OTHER_PFAS	Fluorotelomer PFAA precursors	SFAs	Active	-14.047	33.0941	9.52355	Strong	CCCCCCCCCCCCCCCCCC(C(C(C(C(C(C(C(F)(F)F)(F)F)(F)F)(F)F)(F)F)(F)F)(F)F)(F)F	Active	2	2
DTXSID80881031	C[N+](C)(CCCNCC(O)CC(F)(F)C(F)(F)C(F)(F)C(F)(F)C(F)(F)C(F)(F)C(F)(F)C(F)(F)C(F)(F)C(F)(F)C(F)(C(F)(F)F)C(F)(F)F)CCC(=O)[O-]	-9.449	-83.1321	OTHER_PFAS	Other aliphatics	Others	Active	-17.1931	32.3549	7.58089	Strong	OC(CC(C(C(C(C(C(C(C(C(C(C(C(F)(F)F)(C(F)(F)F)F)(F)F)(F)F)(F)F)(F)F)(F)F)(F)F)(F)F)(F)F)(F)F)(F)F)CNCCC[N+](CCC(=O)[O-])(C)C	Active	8	7
DTXSID50858139	O[C@@H]1[C@@H](O)[C@H](OCCC(F)(F)C(F)(F)C(F)(F)C(F)(F)C(F)(F)C(F)(F)C(F)(F)C(F)(F)F)O[C@@H]([C@H]1O)C(O)=O	-12.822	-64.4792	OTHER_PFAS	Other aliphatics, cyclic	Others, cyclic	Active	12.3664	2.65756	7.51196	Strong	OC(=O)C1OC(OCCC(C(C(C(C(C(C(C(F)(F)F)(F)F)(F)F)(F)F)(F)F)(F)F)(F)F)(F)F)C(C(C1O)O)O	Active	7	5
DTXSID70881363	[O-]S(=O)(=O)OC(COCC(F)(F)C(F)(F)C(F)(F)C(F)(F)C(F)(F)C(F)F)COCC(F)(F)C(F)(F)C(F)(F)C(F)(F)C(F)(F)C(F)F	-8.724	-78.3527	OTHER_PFAS	Other aliphatics	Others	Active	-23.5467	24.7456	0.599447	Strong	FC(C(C(C(C(C(COCC(OS(=O)(=O)O)COCC(C(C(C(C(C(F)F)(F)F)(F)F)(F)F)(F)F)(F)F)(F)F)(F)F)(F)F)(F)F)(F)F)F	Active	3	0
DTXSID80881137	CCCCOCCOCCOCC(O)CC(F)(F)C(F)(F)C(F)(F)C(F)(F)C(F)(F)C(F)(F)C(F)(C(F)(F)F)C(F)(F)F	-10.851	-75.289	OTHER_PFAS	Other aliphatics	Ether based substances	Active	-4.90662	19.8679	7.48063	Strong	CCCCOCCOCCOCC(CC(C(C(C(C(C(C(C(F)(F)F)(C(F)(F)F)F)(F)F)(F)F)(F)F)(F)F)(F)F)(F)F)O	Active	8	7
DTXSID10776885	CCCCCCCCCCCCCCCCCCC(F)(F)C(F)(F)C(F)(F)C(F)(F)C(F)(F)C(F)(F)F	-9.903	-79.1544	OTHER_PFAS	Fluorotelomer PFAA precursors	SFAs	Active	-13.2145	26.022	6.40376	Strong	CCCCCCCCCCCCCCCCCCC(C(C(C(C(C(F)(F)F)(F)F)(F)F)(F)F)(F)F)(F)F	Active	2	2
DTXSID80465315	FC(F)(F)C(F)(F)C(F)(F)C(F)(F)C(F)(F)C(F)(F)C(F)(F)C(F)(F)CCc1ccc(cc1)P(c1ccccc1)c1ccccc1	-11.383	-70.6624	OTHER_PFAS	Side-chain aromatics	Others	Active	-0.244406	12.5019	6.12872	Strong	FC(C(C(C(C(C(C(C(F)(F)F)(F)F)(F)F)(F)F)(F)F)(F)F)(F)F)(CCc1ccc(cc1)P(c1ccccc1)c1ccccc1)F	Active	9	9
DTXSID00896728	FC1=C(F)C(F)=C(P(NCC(F)(F)C(F)(F)C(F)(F)C(F)(F)C(F)(F)C(F)(F)C(F)(F)F)C2=C(F)C(F)=C(F)C(F)=C2F)C(F)=C1F	-11.629	-67.5847	OTHER_PFAS	Side-chain aromatics	Others	Active	1.91143	7.60183	4.75663	Strong	Fc1c(P(c2c(F)c(F)c(c(c2F)F)F)NCC(C(C(C(C(C(C(F)(F)F)(F)F)(F)F)(F)F)(F)F)(F)F)(F)F)c(F)c(c(c1F)F)F	Active	3	9
DTXSID00529605	CC1=CC=C(C=C1)C(CS(=O)(=O)C(F)(F)C(F)(F)C(F)(F)C(F)(F)C(F)(F)C(F)(F)F)SC1=CC=CC=C1	-11.353	-69.0222	OTHER_PFAS	Side-chain aromatics	PASF-based substances	Active	-0.507313	9.89048	4.69159	Strong	Cc1ccc(cc1)C(CS(=O)(=O)C(C(C(C(C(C(F)(F)F)(F)F)(F)F)(F)F)(F)F)(F)F)Sc1ccccc1	Active	6	5
DTXSID40896227	COC1=CC(CO)=C(C=C1OCCCC(F)(F)C(F)(F)C(F)(F)C(F)(F)C(F)(F)C(F)(F)C(F)(F)C(F)(F)F)[N+]([O-])=O	-11.425	-67.8676	OTHER_PFAS	Side-chain aromatics	Others	Active	0.123664	8.05224	4.08795	Strong	OCc1cc(OC)c(cc1[N+](=O)[O-])OCCCC(C(C(C(C(C(C(C(F)(F)F)(F)F)(F)F)(F)F)(F)F)(F)F)(F)F)(F)F	Active	3	9
DTXSID70543939	FC(F)(F)C(F)(F)C(F)(F)CCCCCCCCCCCCCCCOCC1=CC=CC=C1	-9.142	-79.5625	OTHER_PFAS	Side-chain aromatics	Others	Active	-19.8835	26.6717	3.39409	Strong	FC(C(CCCCCCCCCCCCCCCOCc1ccccc1)(F)F)(C(F)(F)F)F	Active	0	5
DTXSID90896055	CC(C)N(C(C)C)P(OCCCC(F)(F)C(F)(F)C(F)(F)C(F)(F)C(F)(F)C(F)(F)C(F)(F)C(F)(F)F)OCCC#N	-9.379	-76.6113	OTHER_PFAS	Other aliphatics	Others	Active	-17.8066	21.9731	2.08327	Strong	CC(N(P(OCCC#N)OCCCC(C(C(C(C(C(C(C(F)(F)F)(F)F)(F)F)(F)F)(F)F)(F)F)(F)F)(F)F)C(C)C)C	Active	3	9
DTXSID80895355	CCCCCCCCCCCCC(F)(F)C(F)(F)C(F)(F)C(F)(F)C(F)(F)C(F)(F)C(F)(F)C(F)(F)C(F)(F)C(F)(F)F	-10.554	-70.0795	OTHER_PFAS	Fluorotelomer PFAA precursors	SFAs	Active	-7.5094	11.5738	2.03221	Strong	CCCCCCCCCCCCC(C(C(C(C(C(C(C(C(C(F)(F)F)(F)F)(F)F)(F)F)(F)F)(F)F)(F)F)(F)F)(F)F)(F)F	Active	2	2
DTXSID80701689	CCOC1CC(C2=CC=CO2)C(=C(O1)C1=CC=CC=C1)S(=O)(=O)C(F)(F)C(F)(F)C(F)(F)C(F)(F)Cl	-10.306	-70.7542	OTHER_PFAS	Side-chain aromatics	PASF-based substances	Active	-9.68276	12.648	1.48262	Strong	CCOC1CC(c2ccco2)C(=C(O1)c1ccccc1)S(=O)(=O)C(C(C(C(Cl)(F)F)(F)F)(F)F)(F)F	Active	1	9
DTXSID20881393	CCCCCCCCCCCCCCCCCCC(F)(F)C(F)(F)C(F)(F)C(F)(F)C(F)(F)C(F)(F)C(F)(F)F	-9.037	-84.0795	OTHER_PFAS	Fluorotelomer PFAA precursors	SFAs	Active	-20.8037	33.8633	6.52977	Strong	CCCCCCCCCCCCCCCCCCC(C(C(C(C(C(C(F)(F)F)(F)F)(F)F)(F)F)(F)F)(F)F)(F)F	Active	2	2
DTXSID70897580	C[N+](C)(C)CCCNC(=O)C1=CC=C(OC(F)(F)C(F)(F)C(F)(F)C(F)(F)C(F)(F)C(F)(F)C(F)(F)CC(F)(F)F)C=C1	-8.645	-64.6975	OTHER_PFAS	Side-chain aromatics	Others	Active	-24.239	3.00511	-10.617	Weak	O=C(c1ccc(cc1)OC(C(C(C(C(C(C(CC(F)(F)F)(F)F)(F)F)(F)F)(F)F)(F)F)(F)F)(F)F)NCCC[N+](C)(C)C	Active	2	5
DTXSID40798070	COc1c(cc(cc1)C(F)(F)C(F)(F)C(F)(F)C(F)(F)C(F)(F)C(F)(F)F)c1c(OC)ccc(c1)C(F)(F)C(F)(F)C(F)(F)C(F)(F)C(F)(F)C(F)(F)F	-9.889	-70.7292	OTHER_PFAS	Side-chain aromatics	Others	Active	-13.3372	12.6082	-0.36448	Moderate	COc1ccc(cc1c1cc(ccc1OC)C(C(C(C(C(C(F)(F)F)(F)F)(F)F)(F)F)(F)F)(F)F)C(C(C(C(C(C(F)(F)F)(F)F)(F)F)(F)F)(F)F)(F)F	Active	1	6
DTXSID40454503	FC(F)(F)C(F)(F)C(F)(F)C(F)(F)C(F)(F)C(F)(F)C(F)(F)C(F)(F)CCC1=CC=C(COC(=O)ON2C(=O)CCC2=O)C=C1	-10.115	-69.2122	OTHER_PFAS	Side-chain aromatics	Others	Active	-11.3566	10.193	-0.581808	Moderate	O=C(ON1C(=O)CCC1=O)OCc1ccc(cc1)CCC(C(C(C(C(C(C(C(F)(F)F)(F)F)(F)F)(F)F)(F)F)(F)F)(F)F)(F)F	Active	7	0
DTXSID60892584	CC(C)(CS(=O)(=O)O)NC(=O)CCSCCC(F)(F)C(F)(F)C(F)(F)C(F)(F)C(F)(F)C(F)(F)C(F)(F)C(F)(F)C(F)(F)C(F)(F)F	-8.615	-73.7895	OTHER_PFAS	Other aliphatics	Others	Active	-24.5019	17.4805	-3.51071	Moderate	O=C(NC(CS(=O)(=O)O)(C)C)CCSCCC(C(C(C(C(C(C(C(C(C(F)(F)F)(F)F)(F)F)(F)F)(F)F)(F)F)(F)F)(F)F)(F)F)(F)F	Active	3	9
DTXSID70880598	C[N+](C)(CCO)CCCN(CCCS([O-])(=O)=O)S(=O)(=O)C(F)(F)C(F)(F)C(F)(F)C(F)(F)C(F)(F)C(F)(F)C(F)(F)C(F)(F)F	-9.032	-71.25	OTHER_PFAS	Other aliphatics	PASF-based substances	Active	-20.8475	13.4374	-3.70508	Moderate	OCC[N+](CCCN(S(=O)(=O)C(C(C(C(C(C(C(C(F)(F)F)(F)F)(F)F)(F)F)(F)F)(F)F)(F)F)(F)F)CCCS(=O)(=O)[O-])(C)C	Active	0	7
DTXSID90896454	CC1=CC(=CC(C)=C1NC(=O)C1=CC=CC(NC(=O)C2=CC=C(Cl)C=C2F)=C1)C(F)(C(F)(F)F)C(F)(F)F	-9.928	-66.2934	OTHER_PFAS	Side-chain aromatics	Others	Active	-12.9954	5.54595	-3.72472	Moderate	Clc1ccc(c(c1)F)C(=O)Nc1cccc(c1)C(=O)Nc1c(C)cc(cc1C)C(C(F)(F)F)(C(F)(F)F)F	Active	1	5
DTXSID40674305	CCCCCCCCCCCCCCCCC(F)(F)C(F)(F)C(F)(F)C(F)(F)C(F)(F)C(F)(F)F	-9.931	-66.0235	OTHER_PFAS	Fluorotelomer PFAA precursors	SFAs	Active	-12.9691	5.11624	-3.92643	Moderate	CCCCCCCCCCCCCCCCC(C(C(C(C(C(F)(F)F)(F)F)(F)F)(F)F)(F)F)(F)F	Active	2	2
DTXSID90780364	OC(=O)CCCCCCCCCCC(F)(F)C(F)(F)C(F)(F)C(F)(F)C(F)(F)F	-11.871	-55.3026	OTHER_PFAS	Other aliphatics	FTCA	Active	4.03221	-11.9525	-3.96016	Moderate	OC(=O)CCCCCCCCCCC(C(C(C(C(F)(F)F)(F)F)(F)F)(F)F)(F)F	Active	2	2
DTXSID70895506	FC(F)(F)C(F)(F)C(F)(F)C(F)(F)C(F)(F)C(F)(F)CC(I)CCC(I)CC(F)(F)C(F)(F)C(F)(F)C(F)(F)C(F)(F)C(F)(F)F	-9.936	-65.725	OTHER_PFAS	Other aliphatics	FTI	Active	-12.9253	4.641	-4.14214	Moderate	IC(CC(C(C(C(C(C(F)(F)F)(F)F)(F)F)(F)F)(F)F)(F)F)CCC(CC(C(C(C(C(C(F)(F)F)(F)F)(F)F)(F)F)(F)F)(F)F)I	Active	3	6
DTXSID90897507	OC(C1=C(F)C(F)=C(F)C(F)=C1F)(C1=C(F)C(F)=C(F)C(F)=C1F)C(F)(F)OC(F)(F)C(F)(F)OC(F)(F)C(F)(F)F	-11.439	-57.3778	OTHER_PFAS	Side-chain aromatics	Others	Active	0.246353	-8.64861	-4.20113	Moderate	Fc1c(F)c(F)c(c(c1C(C(OC(C(OC(C(F)(F)F)(F)F)(F)F)(F)F)(F)F)(c1c(F)c(F)c(c(c1F)F)F)O)F)F	Active	0	2
DTXSID70231581	FC(F)(F)C(F)(F)C(F)(F)C(=O)NC1=CC2=C(C=C1)C1=C(C2)C=CC=C1OC(=O)C(F)(F)C(F)(F)C(F)(F)F	-11.041	-59.5325	OTHER_PFAS	Side-chain aromatics	PACF-based substances	Active	-3.24154	-5.2181	-4.22982	Moderate	O=C(C(C(C(F)(F)F)(F)F)(F)F)Nc1ccc2c(c1)Cc1c2c(ccc1)OC(=O)C(C(C(F)(F)F)(F)F)(F)F	Active	7	8
DTXSID50702567	CC(=O)C1OC(C)=C(C1C1=CC=C(C=C1)[N+]([O-])=O)S(=O)(=O)C(F)(F)C(F)(F)C(F)(F)C(F)(F)Cl	-9.892	-65.8323	OTHER_PFAS	Side-chain aromatics	PASF-based substances	Active	-13.3109	4.81183	-4.24952	Moderate	CC(=O)C1OC(=C(C1c1ccc(cc1)[N+](=O)[O-])S(=O)(=O)C(C(C(C(Cl)(F)F)(F)F)(F)F)(F)F)C	Active	1	9
DTXSID20881030	C[N+](C)(CCCNCC(O)CC(F)(F)C(F)(F)C(F)(F)C(F)(F)C(F)(F)C(F)(F)C(F)(F)C(F)(F)F)CCC([O-])=O	-10.108	-64.6352	OTHER_PFAS	Other aliphatics	Others	Active	-11.4179	2.90592	-4.25601	Moderate	OC(CC(C(C(C(C(C(C(C(F)(F)F)(F)F)(F)F)(F)F)(F)F)(F)F)(F)F)(F)F)CNCCC[N+](CCC(=O)[O-])(C)C	Active	8	7
DTXSID70895344	CCCCCCCCCCC(I)CC(F)(F)C(F)(F)C(F)(F)C(F)(F)C(F)(F)C(F)(F)C(F)(F)F	-9.374	-68.6021	OTHER_PFAS	Other aliphatics	FTI	Active	-17.8504	9.22164	-4.31438	Moderate	CCCCCCCCCCC(CC(C(C(C(C(C(C(F)(F)F)(F)F)(F)F)(F)F)(F)F)(F)F)(F)F)I	Active	3	6
DTXSID80896125	FC(F)(F)C(F)(F)C(F)(F)C(OP(=O)(OC1=CC=CC=C1)OC1=CC=CC=C1)C1=CC=CC=C1	-11.307	-57.822	OTHER_PFAS	Side-chain aromatics	Others	Active	-0.910436	-7.94139	-4.42592	Moderate	O=P(OC(C(C(C(F)(F)F)(F)F)(F)F)c1ccccc1)(Oc1ccccc1)Oc1ccccc1	Active	1	2
DTXSID70895400	CCCCCCCCCCC(I)CC(F)(F)C(F)(F)C(F)(F)C(F)(F)C(F)(F)C(F)(F)C(F)(F)C(F)(F)F	-9.077	-69.8104	OTHER_PFAS	Other aliphatics	FTI	Active	-20.4532	11.1454	-4.6539	Moderate	CCCCCCCCCCC(CC(C(C(C(C(C(C(C(F)(F)F)(F)F)(F)F)(F)F)(F)F)(F)F)(F)F)(F)F)I	Active	3	6
DTXSID10933759	I.CC(C)N(CC(O)COC1=CC=CC2=C1C1=CC=CC=C1N2)C(F)(F)C(F)(F)C(F)(F)F	-10.734	-60.5918	OTHER_PFAS	Side-chain aromatics	Others	Active	-5.93196	-3.53159	-4.73177	Moderate	OC(CN(C(C(C(F)(F)F)(F)F)(F)F)C(C)C)COc1cccc2c1c1ccccc1[nH]2	Active	7	7
DTXSID80880180	CC1(C)[C@@H](CC[C@]1(C)C(=O)OCC(F)(F)C(F)(F)C(F)(F)C(F)(F)C(F)(F)C(F)F)C(=O)OCC(F)(F)C(F)(F)C(F)(F)C(F)(F)C(F)(F)C(F)F	-8.909	-70.595	OTHER_PFAS	Other aliphatics, cyclic	Others, cyclic	Active	-21.9255	12.3945	-4.76545	Moderate	O=C(C1CCC(C1(C)C)(C)C(=O)OCC(C(C(C(C(C(F)F)(F)F)(F)F)(F)F)(F)F)(F)F)OCC(C(C(C(C(C(F)F)(F)F)(F)F)(F)F)(F)F)(F)F	Active	3	0
DTXSID70896215	CCOC(=O)C(CCC(F)(F)C(F)(F)C(F)(F)C(F)(F)F)N=C(C1=CC=CC=C1)C1=CC=CC=C1	-10.435	-62.1376	OTHER_PFAS	Side-chain aromatics	Others	Active	-8.55226	-1.07051	-4.81139	Moderate	CCOC(=O)C(N=C(c1ccccc1)c1ccccc1)CCC(C(C(C(F)(F)F)(F)F)(F)F)(F)F	Active	0	5
DTXSID5062760	CCN(CC(O)=O)S(=O)(=O)C(F)(F)C(F)(F)C(F)(F)C(F)(F)C(F)(F)C(F)(F)C(F)(F)C(F)(F)F	-11.117	-58.3587	CAL_EPA	FASA based PFAA precursors	(N-Alkyl) FASAAs	Active	-2.57551	-7.08691	-4.83121	Moderate	CCN(S(=O)(=O)C(C(C(C(C(C(C(C(F)(F)F)(F)F)(F)F)(F)F)(F)F)(F)F)(F)F)(F)F)CC(=O)O	Active	0	7
DTXSID70897469	FC(F)(F)C(F)(F)C(F)(F)C(F)(F)C(F)(F)C(F)(F)C(F)(F)C(F)(F)C(F)(F)C(F)(F)CCOC(=O)NC1=CC=CC2=CC=CC=C12	-9.766	-65.7784	OTHER_PFAS	Side-chain aromatics	Others	Active	-14.4151	4.72602	-4.84453	Moderate	O=C(Nc1cccc2c1cccc2)OCCC(C(C(C(C(C(C(C(C(C(F)(F)F)(F)F)(F)F)(F)F)(F)F)(F)F)(F)F)(F)F)(F)F)(F)F	Active	7	5
DTXSID10896456	CC1=CC(=CC(C)=C1NC(=O)C1=CC=CC(NC(=O)C2=CC=C(Cl)C=C2Cl)=C1)C(F)(C(F)(F)F)C(F)(F)F	-9.248	-68.4465	OTHER_PFAS	Side-chain aromatics	Others	Active	-18.9546	8.97391	-4.99035	Moderate	Clc1ccc(c(c1)Cl)C(=O)Nc1cccc(c1)C(=O)Nc1c(C)cc(cc1C)C(C(F)(F)F)(C(F)(F)F)F	Active	1	5
DTXSID00768057	FC(F)(F)C(F)(F)C(F)(F)C(F)(F)C(F)(F)C(F)(F)C(F)(F)C(F)(F)c1ccc(cc1)C(F)(F)C(F)(F)C(F)(F)C(F)(F)C(F)(F)C(F)(F)C(F)(F)C(F)(F)F	-11.089	-60.1781	OTHER_PFAS	Side-chain aromatics	Others	Active	-2.82089	-4.19024	-3.50557	Moderate	FC(C(C(C(C(C(C(C(F)(F)F)(F)F)(F)F)(F)F)(F)F)(F)F)(F)F)(c1ccc(cc1)C(C(C(C(C(C(C(C(F)(F)F)(F)F)(F)F)(F)F)(F)F)(F)F)(F)F)(F)F)F	Active	1	6
DTXSID70633400	OC(=O)C1=CC=C(C=C1)C(F)(F)C(F)(F)C(F)(F)C(F)(F)C(F)(F)C(F)(F)C(F)(F)C(F)(F)F	-12.246	-53.829	OTHER_PFAS	Side-chain aromatics	Others	Active	7.31855	-14.2987	-3.49006	Moderate	OC(=O)c1ccc(cc1)C(C(C(C(C(C(C(C(F)(F)F)(F)F)(F)F)(F)F)(F)F)(F)F)(F)F)(F)F	Active	1	6
DTXSID60895974	OC1=CC=CC(CCCCCCCCCCCC(F)(F)C(F)(F)C(F)(F)C(F)(F)F)=C1O	-11.827	-56.2484	OTHER_PFAS	Side-chain aromatics	Others	Active	3.64661	-10.4467	-3.40006	Moderate	Oc1cccc(c1O)CCCCCCCCCCCC(C(C(C(F)(F)F)(F)F)(F)F)(F)F	Active	2	2
DTXSID80933761	I.CC(C)N(CC(O)COC1=CC=CC2=CC=CC=C12)C(F)(F)C(F)(F)C(F)(F)F	-11.072	-60.5014	OTHER_PFAS	Side-chain aromatics	Others	Active	-2.96987	-3.67551	-3.32269	Moderate	OC(CN(C(C(C(F)(F)F)(F)F)(F)F)C(C)C)COc1cccc2c1cccc2	Active	7	7
DTXSID80895517	FC(F)(F)C(F)(F)C(F)(F)C(F)(F)C(F)(F)C(F)(F)CC(I)CCCCC(I)CC(F)(F)C(F)(F)C(F)(F)C(F)(F)C(F)(F)C(F)(F)F	-10.755	-65.6869	OTHER_PFAS	Other aliphatics	FTI	Active	-5.74792	4.58034	-0.58379	Moderate	IC(CC(C(C(C(C(C(F)(F)F)(F)F)(F)F)(F)F)(F)F)(F)F)CCCCC(CC(C(C(C(C(C(F)(F)F)(F)F)(F)F)(F)F)(F)F)(F)F)I	Active	3	6
DTXSID40844586	CCCCC1=CSC(=C1)C1=C(CCCCCC(F)(F)C(F)(F)C(F)(F)C(F)(F)F)C=CS1	-10.952	-64.3891	OTHER_PFAS	Side-chain aromatics	Others	Active	-4.0215	2.51411	-0.753696	Moderate	CCCCc1csc(c1)c1sccc1CCCCCC(C(C(C(F)(F)F)(F)F)(F)F)(F)F	Active	1	8
DTXSID10840257	CCCCCCCCCCCCCCCCCCCCC(F)(F)C(F)(F)C(F)(F)C(F)(F)F	-8.485	-77.5196	OTHER_PFAS	Fluorotelomer PFAA precursors	SFAs	Active	-25.6412	23.4192	-1.11099	Moderate	CCCCCCCCCCCCCCCCCCCCC(C(C(C(F)(F)F)(F)F)(F)F)(F)F	Active	2	2
DTXSID80895370	CCCCCCCCCCCCCCC(I)CC(F)(F)C(F)(F)C(F)(F)C(F)(F)C(F)(F)C(F)(F)C(F)(F)F	-9.007	-73.9984	OTHER_PFAS	Other aliphatics	FTI	Active	-21.0666	17.8131	-1.62676	Moderate	CCCCCCCCCCCCCCC(CC(C(C(C(C(C(C(F)(F)F)(F)F)(F)F)(F)F)(F)F)(F)F)(F)F)I	Active	3	6
DTXSID70707539	CCCCCCCCCCC1=CN=C(N=C1)C1=CC=C(OCC(F)(F)C(F)(F)C(F)(F)F)C=C1	-9.37	-71.9527	OTHER_PFAS	Side-chain aromatics	Others	Active	-17.8855	14.5561	-1.66465	Moderate	CCCCCCCCCCc1cnc(nc1)c1ccc(cc1)OCC(C(C(F)(F)F)(F)F)(F)F	Active	3	4
DTXSID20897499	[H]C(C)(CCCC(F)(C(F)(F)F)C(F)(F)F)[C@@]1([H])CC[C@@]2([H])[C@]3([H])C[C@]4([H])O[C@@]44C[C@@]([H])(O)CC[C@]4(C)[C@@]3([H])CC[C@]12C	-9.461	-71.3637	OTHER_PFAS	Steriod-Backbone	Steriod-Backbone	Active	-17.088	13.6184	-1.73479	Moderate	OC1CCC2(C3(C1)OC3CC1C2CCC2(C1CCC2C(CCCC(C(F)(F)F)(C(F)(F)F)F)C)C)C	Active	7	2
DTXSID50411869	FC(F)(F)C(F)(F)C(F)(F)C(F)(F)C(F)(F)C(F)(F)C1=CC=CC=C1P(=O)(C1=CC=CC=C1)C1=CC=CC=C1	-10.735	-64.3002	OTHER_PFAS	Side-chain aromatics	Others	Active	-5.92319	2.37257	-1.77531	Moderate	FC(C(C(C(C(F)(F)F)(F)F)(F)F)(F)F)(C(c1ccccc1P(=O)(c1ccccc1)c1ccccc1)(F)F)F	Active	0	5
DTXSID50895408	FC(F)(F)C(F)(F)C(F)(F)C(F)(F)C(F)(F)CCCCCCCCCCCCCC(F)(F)C(F)(F)C(F)(F)C(F)(F)C(F)(F)F	-9.189	-72.7703	OTHER_PFAS	Other aliphatics	FT	Active	-19.4717	15.8578	-1.8069	Moderate	FC(C(C(C(C(F)(F)F)(F)F)(F)F)(F)F)(CCCCCCCCCCCCCC(C(C(C(C(F)(F)F)(F)F)(F)F)(F)F)(F)F)F	Active	2	2
DTXSID80896266	CCCCCC(=O)N1CCN(CC1)S(=O)(=O)C(F)(F)C(F)(F)C(F)(F)C(F)(F)C(F)(F)C(F)(F)C(F)(F)C(F)(F)F	-10.613	-64.7258	OTHER_PFAS	Other aliphatics, cyclic	PASF-based substances, cyclic	Active	-6.99235	3.05017	-1.97109	Moderate	CCCCCC(=O)N1CCN(CC1)S(=O)(=O)C(C(C(C(C(C(C(C(F)(F)F)(F)F)(F)F)(F)F)(F)F)(F)F)(F)F)(F)F	Active	3	8
DTXSID10881029	[H]N(CCC[N+](C)(C)CCC([O-])=O)CC(O)CC(F)(F)C(F)(F)C(F)(F)C(F)(F)C(F)(F)C(F)(F)C(F)(F)C(F)(F)C(F)(F)C(F)(F)F	-10.068	-69.4814	OTHER_PFAS	Other aliphatics	Others	Active	-11.7685	10.6216	-0.573455	Moderate	OC(CC(C(C(C(C(C(C(C(C(C(F)(F)F)(F)F)(F)F)(F)F)(F)F)(F)F)(F)F)(F)F)(F)F)(F)F)CNCCC[N+](CCC(=O)[O-])(C)C	Active	8	7
DTXSID70895420	CCCCCCCCCCCCC(I)CC(F)(F)C(F)(F)C(F)(F)C(F)(F)C(F)(F)C(F)(F)C(F)(F)C(F)(F)F	-8.532	-76.1675	OTHER_PFAS	Other aliphatics	FTI	Active	-25.2293	21.2665	-1.98139	Moderate	CCCCCCCCCCCCC(CC(C(C(C(C(C(C(C(F)(F)F)(F)F)(F)F)(F)F)(F)F)(F)F)(F)F)(F)F)I	Active	3	6
DTXSID30893548	FC(F)C(F)(F)C(F)(F)C(F)(F)C(F)(F)C(F)(F)C(=NOS(=O)(=O)C(F)(F)C(F)(F)C(F)(F)C(F)(F)F)c1cc2c(-c3c(C2)cccc3)cc1	-8.898	-73.6542	OTHER_PFAS	Side-chain aromatics	PASF-based substances	Active	-22.0219	17.2651	-2.37837	Moderate	FC(C(C(C(C(C(C(=NOS(=O)(=O)C(C(C(C(F)(F)F)(F)F)(F)F)(F)F)c1ccc2c(c1)Cc1c2cccc1)(F)F)(F)F)(F)F)(F)F)(F)F)F	Active	6	7
DTXSID40895518	CCCCCCCCCCCCCCC=CC(F)(F)C(F)(F)C(F)(F)C(F)(F)C(F)(F)C(F)(F)F	-10.145	-66.681	OTHER_PFAS	Fluorotelomer PFAA precursors	SFAenes	Active	-11.0937	6.16305	-2.46532	Moderate	CCCCCCCCCCCCCCC=CC(C(C(C(C(C(F)(F)F)(F)F)(F)F)(F)F)(F)F)(F)F	Active	5	2
DTXSID30706164	OC(=O)C1=CC=CC=C1OC(F)=C(F)C(F)(F)C(F)(F)C(F)(F)C(F)(F)C(F)(F)C(F)(F)C(F)(F)F	-11.682	-58.0665	OTHER_PFAS	Side-chain aromatics	Others	Active	2.3759	-7.55213	-2.58811	Moderate	FC(=C(C(C(C(C(C(C(C(F)(F)F)(F)F)(F)F)(F)F)(F)F)(F)F)(F)F)F)Oc1ccccc1C(=O)O	Active	8	8
DTXSID20897555	[H]\C(CCCCCCCC)=C(/[H])CCCCCCCC(=O)OCCC(F)(F)C(F)(F)C(F)(F)C(F)(F)C(F)(F)C(F)(F)F	-8.455	-75.5512	OTHER_PFAS	Other aliphatics	Ether based substances	Active	-25.9041	20.2853	-2.80939	Moderate	CCCCCCCCC=CCCCCCCCC(=O)OCCC(C(C(C(C(C(F)(F)F)(F)F)(F)F)(F)F)(F)F)(F)F	Active	7	5
DTXSID00896066	CCCCCCCCCCCCNC(=O)C(F)(F)C(F)(F)C(F)(F)C(F)(F)C(F)(F)C(F)(F)C(F)(F)F	-10.837	-62.3116	OTHER_PFAS	Other aliphatics	Polyfluorinated amidesÂ	Active	-5.02931	-0.793487	-2.9114	Moderate	CCCCCCCCCCCCNC(=O)C(C(C(C(C(C(C(F)(F)F)(F)F)(F)F)(F)F)(F)F)(F)F)(F)F	Active	6	9
DTXSID80371063	FC(F)(F)C(F)(F)C(F)(F)C(F)(F)C(F)(F)C(F)(F)C1=NN(C(=O)C2=CC=CC=C2)C(=C1)C(F)(F)C(F)(F)C(F)(F)C(F)(F)C(F)(F)C(F)(F)F	-10.575	-63.638	OTHER_PFAS	Side-chain aromatics	Others	Active	-7.32536	1.31828	-3.00354	Moderate	O=C(n1nc(cc1C(C(C(C(C(C(F)(F)F)(F)F)(F)F)(F)F)(F)F)(F)F)C(C(C(C(C(C(F)(F)F)(F)F)(F)F)(F)F)(F)F)(F)F)c1ccccc1	Active	9	5
DTXSID10371374	CCOC(=O)CC1(CC(CC(F)(F)C(F)(F)C(F)(F)C(F)(F)C(F)(F)C(F)(F)C(F)(F)C(F)(F)F)OC1=O)C(=O)OCC	-10.145	-65.8651	OTHER_PFAS	Other aliphatics, cyclic	Others, cyclic	Active	-11.0937	4.86405	-3.11482	Moderate	CCOC(=O)C1(CC(OC1=O)CC(C(C(C(C(C(C(C(F)(F)F)(F)F)(F)F)(F)F)(F)F)(F)F)(F)F)(F)F)CC(=O)OCC	Active	4	6
DTXSID30893341	OC(=O)C(F)(F)C(F)(F)C(F)(F)C(F)(F)C(F)(F)C(F)(F)C(F)(F)C(F)(F)C(F)(F)C(F)(F)C(F)(F)C(F)(F)C(F)(F)C(F)(F)F	-11.412	-58.8199	OTHER_PFAS	PFAAs	PFCAs	Active	0.00973729	-6.35263	-3.17145	Moderate	OC(=O)C(C(C(C(C(C(C(C(C(C(C(C(C(C(F)(F)F)(F)F)(F)F)(F)F)(F)F)(F)F)(F)F)(F)F)(F)F)(F)F)(F)F)(F)F)(F)F)(F)F	Active	3	8
DTXSID20892601	OC(=O)CCSCCC(F)(F)C(F)(F)C(F)(F)C(F)(F)C(F)(F)C(F)(F)C(F)(F)C(F)(F)F	-12.187	-54.3651	OTHER_PFAS	Other aliphatics	FT	Active	6.8015	-13.4451	-3.32182	Moderate	OC(=O)CCSCCC(C(C(C(C(C(C(C(F)(F)F)(F)F)(F)F)(F)F)(F)F)(F)F)(F)F)(F)F	Active	3	9
DTXSID20893411	[Cl-].[Cl-].C[N+](C)(CC[N+](C)(C)CC(O)COCC(F)(F)C(F)F)CC(O)COCC(F)(F)C(F)F	-8.794	-74.5226	OTHER_PFAS	Other aliphatics	Ether based substances	Active	-22.9333	18.6477	-2.14279	Moderate	OC(C[N+](CC[N+](CC(COCC(C(F)F)(F)F)O)(C)C)(C)C)COCC(C(F)F)(F)F	Active	0	2
DTXSID00750735	FC(F)(F)C(F)(F)C(F)(F)C(F)(F)C(F)(F)C(F)(F)C(F)(F)C1=CC=C(C=C1)C(=O)OC1=CC=C(C=C1)C#N	-9.054	-62.4192	OTHER_PFAS	Side-chain aromatics	Others	Active	-20.6547	-0.622176	-10.6385	Weak	N#Cc1ccc(cc1)OC(=O)c1ccc(cc1)C(C(C(C(C(C(C(F)(F)F)(F)F)(F)F)(F)F)(F)F)(F)F)(F)F	Active	1	6
DTXSID80529603	FC(F)(F)C(F)(F)C(F)(F)C(F)(F)C(F)(F)C(F)(F)S(=O)(=O)CC(SC1=CC=CC=C1)C1=CC=CS1	-10.899	-58.3682	OTHER_PFAS	Side-chain aromatics	PASF-based substances	Active	-4.48597	-7.07179	-5.77888	Moderate	O=S(=O)(C(C(C(C(C(C(F)(F)F)(F)F)(F)F)(F)F)(F)F)(F)F)CC(c1cccs1)Sc1ccccc1	Active	6	5
DTXSID40795408	OP(O)(=O)CC1=CC=C(OC(F)=C(F)C(F)(F)C(F)(F)C(F)(F)C(F)(F)F)C=C1	-10.073	-52.2851	OTHER_PFAS	Side-chain aromatics	Others	Active	-11.7247	-16.7567	-14.2407	Weak	FC(=C(C(C(C(C(F)(F)F)(F)F)(F)F)(F)F)F)Oc1ccc(cc1)CP(=O)(O)O	Active	8	8
DTXSID20776816	FC(F)(F)C(F)(F)C(F)(F)C(F)(F)C(F)(F)C(F)(F)CCOC(=O)CCCCCCCCC=C	-9.097	-59.0676	OTHER_PFAS	Other aliphatics	Ether based substances	Active	-20.2779	-5.95827	-13.1181	Weak	C=CCCCCCCCCC(=O)OCCC(C(C(C(C(C(F)(F)F)(F)F)(F)F)(F)F)(F)F)(F)F	Active	7	5
DTXSID70699223	OC(=O)C1=CC=C(OC(F)=C(F)C(F)(F)C(F)(F)C(F)(F)C(F)(F)C(F)(F)C(F)(F)C(F)(F)F)C=C1	-9.72	-54.4717	OTHER_PFAS	Side-chain aromatics	Others	Active	-14.8182	-13.2754	-14.0468	Weak	FC(=C(C(C(C(C(C(C(C(F)(F)F)(F)F)(F)F)(F)F)(F)F)(F)F)(F)F)F)Oc1ccc(cc1)C(=O)O	Active	8	8
DTXSID70464958	CC1=C(C2=CC=CC=C2S1)C1=C(C2=C(C)SC3=CC=CC=C23)C(F)(F)C(F)(F)C1(F)F	-9.848	-54.8935	OTHER_PFAS	Side-chain aromatics	Others	Active	-13.6965	-12.6039	-13.1502	Weak	Cc1sc2c(c1C1=C(c3c(C)sc4c3cccc4)C(C(C1(F)F)(F)F)(F)F)cccc2	Active	8	0
DTXSID50163038	C[N+](C)(CCCCC([O-])=O)CCCC(F)(F)C(F)(F)C(F)(F)C(F)(F)C(F)(F)C(F)(F)C(F)(F)C(F)(F)F	-9.029	-60.7739	OTHER_PFAS	Other aliphatics	FT	Active	-20.8738	-3.24166	-12.0577	Weak	[O-]C(=O)CCCC[N+](CCCC(C(C(C(C(C(C(C(F)(F)F)(F)F)(F)F)(F)F)(F)F)(F)F)(F)F)(F)F)(C)C	Active	7	3
DTXSID50896197	FC(F)(F)C(F)(F)C(F)(F)C(F)(F)C(F)(F)C(F)(F)C(=O)CCCCCc1[nH]c2cc3ccccc3cc2n1	-9.29	-59.4616	OTHER_PFAS	Side-chain aromatics	Others	Active	-18.5865	-5.33098	-11.9588	Weak	O=C(C(C(C(C(C(C(F)(F)F)(F)F)(F)F)(F)F)(F)F)(F)F)CCCCCc1nc2c([nH]1)cc1c(c2)cccc1	Active	4	1
DTXSID40529609	CC(=O)C(C(CS(=O)(=O)C(F)(F)C(F)(F)C(F)(F)C(F)(F)C(F)(F)C(F)(F)F)C1=CC=CO1)C(C)=O	-9.677	-54.4029	OTHER_PFAS	Side-chain aromatics	PASF-based substances	Active	-15.195	-13.385	-14.29	Weak	CC(=O)C(C(c1ccco1)CS(=O)(=O)C(C(C(C(C(C(F)(F)F)(F)F)(F)F)(F)F)(F)F)(F)F)C(=O)C	Active	6	5
DTXSID70896694	OCCCCCCCCC\C=C\C(F)(F)C(F)(F)C(F)(F)C(F)(F)C(F)(F)C(F)(F)C(F)(F)C(F)(F)F	-9.065	-57.7052	OTHER_PFAS	Other aliphatics	Others	Active	-20.5583	-8.12735	-14.3428	Weak	OCCCCCCCCCC=CC(C(C(C(C(C(C(C(F)(F)F)(F)F)(F)F)(F)F)(F)F)(F)F)(F)F)(F)F	Active	5	2
DTXSID40502856	FC(F)(F)C(F)(F)C(F)(F)C(F)(F)C(F)(F)C(F)(F)c1nc(nc(n1)C(F)(F)C(F)(F)C(F)(F)C(F)(F)C(F)(F)C(F)(F)F)C(F)(F)C(F)(F)C(F)(F)C(F)(F)C(F)(F)C(F)(F)F	-8.918	-59.9783	OTHER_PFAS	Side-chain aromatics	Others	Active	-21.8466	-4.50834	-13.1775	Weak	FC(C(C(C(C(C(F)(F)F)(F)F)(F)F)(F)F)(F)F)(c1nc(nc(n1)C(C(C(C(C(C(F)(F)F)(F)F)(F)F)(F)F)(F)F)(F)F)C(C(C(C(C(C(F)(F)F)(F)F)(F)F)(F)F)(F)F)(F)F)F	Active	6	4
DTXSID00881053	[I-].C[N+](CCO)(CCO)CC(O)CC(F)(F)C(F)(F)C(F)(F)C(F)(F)C(F)(F)C(F)(F)C(F)(F)C(F)(F)F	-10.146	-53.1953	OTHER_PFAS	Other aliphatics	Others	Active	-11.0849	-15.3076	-13.1963	Weak	OCC[N+](CC(CC(C(C(C(C(C(C(C(F)(F)F)(F)F)(F)F)(F)F)(F)F)(F)F)(F)F)(F)F)O)(CCO)C	Active	8	7
DTXSID30897041	FC(F)(F)C(F)(F)C(F)(F)\C(\C=N\NC1=CC=CC=C1)=N\NC1=CC=CC=C1	-10.658	-48.8816	OTHER_PFAS	Side-chain aromatics	Others	Active	-6.59799	-22.1754	-14.3867	Weak	FC(C(C(=NNc1ccccc1)C=NNc1ccccc1)(F)F)(C(F)(F)F)F	Active	0	5
DTXSID30880130	FC(F)C(F)(F)C(F)(F)C(F)(F)COP(=O)(OCC(F)(F)C(F)(F)C(F)(F)C(F)F)OCC(F)(F)C(F)(F)C(F)(F)C(F)F	-9.494	-55.7917	OTHER_PFAS	Other aliphatics	Others	Active	-16.7988	-11.1738	-13.9863	Weak	FC(C(C(C(COP(=O)(OCC(C(C(C(F)F)(F)F)(F)F)(F)F)OCC(C(C(C(F)F)(F)F)(F)F)(F)F)(F)F)(F)F)(F)F)F	Active	3	0
DTXSID00896708	CCOP(=O)(CCC(F)(F)C(F)(F)C(F)(F)C(F)(F)C(F)(F)C(F)(F)C(F)(F)C(F)(F)C(F)(F)C(F)(F)F)OCC	-9.018	-57.5668	OTHER_PFAS	Other aliphatics	FTPO3	Active	-20.9702	-8.3477	-14.659	Weak	CCOP(=O)(CCC(C(C(C(C(C(C(C(C(C(F)(F)F)(F)F)(F)F)(F)F)(F)F)(F)F)(F)F)(F)F)(F)F)(F)F)OCC	Active	3	9
DTXSID70381979	CCCCCCCCCCCCC(F)(F)C(F)(F)C(F)(F)C(F)(F)C(F)(F)C(F)(F)C(F)(F)C(F)(F)F	-8.948	-61.3488	OTHER_PFAS	Fluorotelomer PFAA precursors	SFAs	Active	-21.5837	-2.32636	-11.955	Weak	CCCCCCCCCCCCC(C(C(C(C(C(C(C(F)(F)F)(F)F)(F)F)(F)F)(F)F)(F)F)(F)F)(F)F	Active	2	2
DTXSID30896413	CCCCSC1=C(CC)C(=CC=C1C(F)(C(F)(F)F)C(F)(F)F)C(O)=O	-10.603	-52.2419	OTHER_PFAS	Side-chain aromatics	Others	Active	-7.07998	-16.8255	-11.9527	Weak	CCCCSc1c(CC)c(ccc1C(C(F)(F)F)(C(F)(F)F)F)C(=O)O	Active	2	3
DTXSID60896269	CC(C)(C)C1=NC2=CC(=NN2C(=C1)C(F)(F)C(F)(F)C(F)(F)F)C1=CC=CC=C1	-10.237	-52.6242	OTHER_PFAS	Side-chain aromatics	Others	Active	-10.2874	-16.2168	-13.2521	Weak	FC(C(C(c1cc(nc2n1nc(c2)c1ccccc1)C(C)(C)C)(F)F)(F)F)(F)F	Active	6	4
DTXSID10895227	CCCCCCCCCCCCCCCCC(F)(F)C(F)(F)C(F)(F)C(F)(F)F	-9.32	-59.372	OTHER_PFAS	Fluorotelomer PFAA precursors	SFAs	Active	-18.3236	-5.47363	-11.8986	Weak	CCCCCCCCCCCCCCCCC(C(C(C(F)(F)F)(F)F)(F)F)(F)F	Active	2	2
DTXSID00881174	[NH4+].[NH4+].OC(COP([O-])([O-])=O)CC(F)(F)C(F)(F)C(F)(F)C(F)(F)C(F)(F)C(F)(F)C(F)(F)C(F)(F)C(F)(F)C(F)(F)C(F)(F)C(F)(F)F	-9.172	-60.2311	OTHER_PFAS	Other aliphatics	Others	Active	-19.6206	-4.10586	-11.8632	Weak	OC(CC(C(C(C(C(C(C(C(C(C(C(C(F)(F)F)(F)F)(F)F)(F)F)(F)F)(F)F)(F)F)(F)F)(F)F)(F)F)(F)F)(F)F)COP(=O)(O)O	Active	8	7
DTXSID70895445	FC(F)(F)C(F)(F)C(F)(F)C(F)(F)C(F)(F)C(F)(F)CC(I)C(F)(F)C(F)(F)C(F)(F)C(F)(F)C(F)(F)C(F)(F)C(F)(F)C(F)(F)F	-9.63	-55.0863	OTHER_PFAS	Other aliphatics	Iodo based substances	Active	-15.6069	-12.2969	-13.9519	Weak	IC(C(C(C(C(C(C(C(C(F)(F)F)(F)F)(F)F)(F)F)(F)F)(F)F)(F)F)(F)F)CC(C(C(C(C(C(F)(F)F)(F)F)(F)F)(F)F)(F)F)(F)F	Active	3	6
DTXSID20896063	CCCCCCCCNC(=O)C(F)(F)C(F)(F)C(F)(F)C(F)(F)C(F)(F)C(F)(F)C(F)(F)C(F)(F)F	-10.133	-55.0508	OTHER_PFAS	Other aliphatics	Polyfluorinated amidesÂ	Active	-11.1989	-12.3534	-11.7761	Weak	CCCCCCCCNC(=O)C(C(C(C(C(C(C(C(F)(F)F)(F)F)(F)F)(F)F)(F)F)(F)F)(F)F)(F)F	Active	6	9
DTXSID60359743	CCCCCCCCCCCCCCCCOC(=O)C(F)(F)C(F)(F)C(F)(F)F	-8.731	-62.7688	OTHER_PFAS	Other aliphatics	PACF-based substances	Active	-23.4854	-0.065577	-11.7755	Weak	CCCCCCCCCCCCCCCCOC(=O)C(C(C(F)(F)F)(F)F)(F)F	Active	4	9
DTXSID80198893	FC(F)(C1=NN=C(O1)C1=CC=CC=C1)C(F)(F)C(F)(F)C1=NN=C(O1)C1=CC=CC=C1	-10.151	-54.9528	OTHER_PFAS	Side-chain aromatics	Others	Active	-11.0411	-12.5095	-11.7753	Weak	FC(C(c1nnc(o1)c1ccccc1)(F)F)(C(c1nnc(o1)c1ccccc1)(F)F)F	Active	6	4
DTXSID90895487	FC(F)(F)C(F)(F)C(F)(F)C(F)(F)C(F)(F)C(F)(F)CC(I)CC(I)CC(F)(F)C(F)(F)C(F)(F)C(F)(F)C(F)(F)C(F)(F)F	-8.619	-63.463	OTHER_PFAS	Other aliphatics	FTI	Active	-24.4669	1.03966	-11.7136	Weak	IC(CC(C(C(C(C(C(F)(F)F)(F)F)(F)F)(F)F)(F)F)(F)F)CC(CC(C(C(C(C(C(F)(F)F)(F)F)(F)F)(F)F)(F)F)(F)F)I	Active	3	6
DTXSID10395919	CCCN(CC(O)CO)S(=O)(=O)C(F)(F)C(F)(F)C(F)(F)C(F)(F)C(F)(F)C(F)(F)C(F)(F)C(F)(F)F	-9.117	-58.7803	OTHER_PFAS	Other aliphatics	PASF-based substances	Active	-20.1026	-6.41568	-13.2592	Weak	CCCN(S(=O)(=O)C(C(C(C(C(C(C(C(F)(F)F)(F)F)(F)F)(F)F)(F)F)(F)F)(F)F)(F)F)CC(CO)O	Active	0	7
DTXSID80881354	[Na+].OP([O-])(=O)CC1=CC=C(OC(F)=C(F)C(F)(F)C(F)(F)C(F)(F)C(F)(F)C(F)(F)C(F)(F)C(F)(F)F)C=C1	-9.975	-54.0496	OTHER_PFAS	Side-chain aromatics	Others	Active	-12.5835	-13.9474	-13.2655	Weak	FC(=C(C(C(C(C(C(C(C(F)(F)F)(F)F)(F)F)(F)F)(F)F)(F)F)(F)F)F)Oc1ccc(cc1)CP(=O)(O)O	Active	8	8
DTXSID20895455	FC(F)(F)C(F)(F)C(F)(F)C(F)(F)C(F)(F)C(F)(F)C(F)(F)C(F)(F)C(F)(F)C(F)(F)C(F)(F)C(F)(F)C(F)(F)C(F)(F)C(F)(F)C(F)(F)C(F)(F)C(F)(F)F	-9.194	-57.5091	OTHER_PFAS	Non-PFAA perfluoroalkyls	PFAs	Active	-19.4278	-8.43956	-13.9337	Weak	FC(C(C(C(C(C(C(C(C(F)(F)F)(F)F)(F)F)(F)F)(F)F)(F)F)(F)F)(F)F)(C(C(C(C(C(C(C(C(C(F)(F)F)(F)F)(F)F)(F)F)(F)F)(F)F)(F)F)(F)F)(F)F)F	Active	3	8
DTXSID6070984	CCN.OC(=O)C(F)(F)C(F)(F)C(F)(F)C(F)(F)C(F)(F)C(F)(F)C(F)(F)C(F)(C(F)(F)F)C(F)(F)F	-10.342	-50.2197	OTHER_PFAS	PFAAs	PFCAs	Active	-9.36727	-20.045	-14.7062	Weak	OC(=O)C(C(C(C(C(C(C(C(C(F)(F)F)(C(F)(F)F)F)(F)F)(F)F)(F)F)(F)F)(F)F)(F)F)(F)F	Active	3	4
DTXSID00895392	CCCCCCC(I)CC(F)(F)C(F)(F)C(F)(F)C(F)(F)C(F)(F)C(F)(F)C(F)(F)C(F)(F)C(F)(F)C(F)(F)F	-8.947	-61.7099	OTHER_PFAS	Other aliphatics	FTI	Active	-21.5924	-1.75146	-11.6719	Weak	CCCCCCC(CC(C(C(C(C(C(C(C(C(C(F)(F)F)(F)F)(F)F)(F)F)(F)F)(F)F)(F)F)(F)F)(F)F)(F)F)I	Active	3	6
DTXSID50831220	FC(F)(F)C(F)(F)C(F)(F)C(F)(F)C(F)(F)C(F)(F)C(F)(F)C(F)(F)S(=O)(=O)NC(=O)C1=CC=CC=C1	-8.972	-60.9972	OTHER_PFAS	Side-chain aromatics	PASF-based substances	Active	-21.3733	-2.88615	-12.1297	Weak	O=C(c1ccccc1)NS(=O)(=O)C(C(C(C(C(C(C(C(F)(F)F)(F)F)(F)F)(F)F)(F)F)(F)F)(F)F)(F)F	Active	0	5
DTXSID20895334	CCCCCCCCCC(F)(F)C(F)(F)C(F)(F)C(F)(F)C(F)(F)C(F)(F)C(F)(F)C(F)(F)C(F)(F)C(F)(F)F	-9.2	-56.5023	OTHER_PFAS	Fluorotelomer PFAA precursors	SFAs	Active	-19.3753	-10.0425	-14.7089	Weak	CCCCCCCCCC(C(C(C(C(C(C(C(C(C(F)(F)F)(F)F)(F)F)(F)F)(F)F)(F)F)(F)F)(F)F)(F)F)(F)F	Active	2	2
DTXSID90896737	OC[C@H]1O[C@H](C[C@@H]1O)N1C=C(C(=O)NC1=O)C(F)(F)C(F)(F)C(F)(F)C(F)(F)C(F)(F)C(F)(F)F	-10.347	-52.2341	OTHER_PFAS	Side-chain aromatics	Others	Active	-9.32345	-16.8379	-13.0807	Weak	OCC1OC(CC1O)n1cc(c(=O)[nH]c1=O)C(C(C(C(C(C(F)(F)F)(F)F)(F)F)(F)F)(F)F)(F)F	Active	5	9
DTXSID4070875	CN(CCCCOC(=O)C(C)=C)S(=O)(=O)C(F)(F)C(F)(F)C(F)(F)C(F)(F)C(F)(F)C(F)(F)F	-9.23	-58.5223	OTHER_PFAS	Other aliphatics	PASF-based substances	Active	-19.1123	-6.82644	-12.9694	Weak	CN(S(=O)(=O)C(C(C(C(C(C(F)(F)F)(F)F)(F)F)(F)F)(F)F)(F)F)CCCCOC(=O)C(=C)C	Active	0	7
DTXSID90896196	FC(F)(F)C(F)(F)C(F)(F)C(F)(F)C(F)(F)C(F)(F)C(F)(F)C(F)(F)C(=O)N(C1=CC=CC=C1)C1=CC=CC=C1	-8.562	-62.5662	OTHER_PFAS	Side-chain aromatics	Others	Active	-24.9664	-0.388137	-12.6773	Weak	O=C(C(C(C(C(C(C(C(C(F)(F)F)(F)F)(F)F)(F)F)(F)F)(F)F)(F)F)(F)F)N(c1ccccc1)c1ccccc1	Active	0	5
DTXSID50892518	C[N+](C)(CCC(F)C(F)(F)C(F)(F)C(F)(F)C(F)(F)C(F)(F)C(F)(F)C(F)(F)F)CC([O-])=O	-10.607	-49.4077	OTHER_PFAS	Other aliphatics	Others	Active	-7.04493	-21.3378	-14.1914	Weak	[O-]C(=O)C[N+](CCC(C(C(C(C(C(C(C(F)(F)F)(F)F)(F)F)(F)F)(F)F)(F)F)(F)F)F)(C)C	Active	7	3
DTXSID30892950	C[N+](C)(CCCNC(=O)C(F)(F)C(F)(F)C(F)(F)C(F)(F)C(F)(F)C(F)(F)C(F)(F)C(F)(F)C(F)(F)F)CC([O-])=O	-9.638	-56.6641	OTHER_PFAS	Other aliphatics	Amide based substances	Active	-15.5368	-9.78489	-12.6609	Weak	O=C(C(C(C(C(C(C(C(C(C(F)(F)F)(F)F)(F)F)(F)F)(F)F)(F)F)(F)F)(F)F)(F)F)NCCC[N+](CC(=O)[O-])(C)C	Active	6	9
DTXSID00895312	CCCCCCC(I)CC(F)(F)C(F)(F)C(F)(F)C(F)(F)C(F)(F)C(F)(F)C(F)(F)C(F)(F)F	-9.283	-58.6183	OTHER_PFAS	Other aliphatics	FTI	Active	-18.6479	-6.6736	-12.6607	Weak	CCCCCCC(CC(C(C(C(C(C(C(C(F)(F)F)(F)F)(F)F)(F)F)(F)F)(F)F)(F)F)(F)F)I	Active	3	6
DTXSID80381980	CCCCCCCCCCCCC(F)(F)C(F)(F)C(F)(F)C(F)(F)C(F)(F)C(F)(F)F	-9.375	-58.1542	OTHER_PFAS	Fluorotelomer PFAA precursors	SFAs	Active	-17.8416	-7.4125	-12.6271	Weak	CCCCCCCCCCCCC(C(C(C(C(C(F)(F)F)(F)F)(F)F)(F)F)(F)F)(F)F	Active	2	2
DTXSID10896239	C\C(NNC(=O)C1=CC=CC=C1)=C\C(=O)C(F)(F)C(F)(F)C(F)(F)C(F)(F)C(F)(F)C(F)(F)C(F)(F)C(F)(F)F	-9.176	-59.2623	OTHER_PFAS	Side-chain aromatics	Others	Active	-19.5856	-5.64829	-12.6169	Weak	O=C(C(C(C(C(C(C(C(C(F)(F)F)(F)F)(F)F)(F)F)(F)F)(F)F)(F)F)(F)F)C=C(NNC(=O)c1ccccc1)C	Active	5	4
DTXSID70895485	CCCCCCCCC=CC(F)(F)C(F)(F)C(F)(F)C(F)(F)C(F)(F)C(F)(F)C(F)(F)F	-9.644	-56.6894	OTHER_PFAS	Fluorotelomer PFAA precursors	SFAenes	Active	-15.4842	-9.74461	-12.6144	Weak	CCCCCCCCC=CC(C(C(C(C(C(C(F)(F)F)(F)F)(F)F)(F)F)(F)F)(F)F)(F)F	Active	5	2
DTXSID60892923	[H]C(F)(F)C(F)(F)C(F)(F)C(F)(F)C(F)(F)C(F)(F)C(F)(F)C(F)(F)C(F)(F)C(F)(F)C(F)(F)C(O)=O	-10.78	-48.4257	OTHER_PFAS	Other aliphatics	PACF-based substances	Active	-5.52883	-22.9013	-14.2151	Weak	FC(C(C(C(C(C(C(C(C(C(C(C(=O)O)(F)F)(F)F)(F)F)(F)F)(F)F)(F)F)(F)F)(F)F)(F)F)(F)F)F	Active	3	0
DTXSID00569248	FC(F)(F)C(F)(F)C(F)(F)C(F)(F)C(F)(F)C(F)(F)C(F)(F)C(F)(F)C1=CC(=CC=C1)S(Cl)(=O)=O	-9.823	-55.8963	OTHER_PFAS	Side-chain aromatics	Others	Active	-13.9156	-11.0073	-12.4614	Weak	ClS(=O)(=O)c1cccc(c1)C(C(C(C(C(C(C(C(F)(F)F)(F)F)(F)F)(F)F)(F)F)(F)F)(F)F)(F)F	Active	1	6
DTXSID20379422	FC(F)(F)C(F)(F)C(F)(F)C(F)(F)C(F)(F)C(F)(F)C(F)(F)C(F)(F)CC1COCC1CI	-10.053	-54.6616	OTHER_PFAS	Other aliphatics, cyclic	Others, cyclic	Active	-11.8999	-12.9731	-12.4365	Weak	ICC1COCC1CC(C(C(C(C(C(C(C(F)(F)F)(F)F)(F)F)(F)F)(F)F)(F)F)(F)F)(F)F	Active	4	5
DTXSID30880610	[Na+].[H]N(CC1=CC=CC=C1S([O-])(=O)=O)S(=O)(=O)C(F)(F)C(F)(F)C(F)(F)C(F)(F)C(F)(F)C(F)(F)C(F)(F)F	-9.373	-58.4206	OTHER_PFAS	Side-chain aromatics	PASF-based substances	Active	-17.8592	-6.98836	-12.4238	Weak	O=S(=O)(C(C(C(C(C(C(C(F)(F)F)(F)F)(F)F)(F)F)(F)F)(F)F)(F)F)NCc1ccccc1S(=O)(=O)O	Active	9	0
DTXSID00896703	OP(O)(=O)CCC(F)(F)C(F)(F)C(F)(F)C(F)(F)C(F)(F)C(F)(F)C(F)(F)C(F)(F)C(F)(F)C(F)(F)C(F)(F)C(F)(F)F	-9.376	-56.202	OTHER_PFAS	Other aliphatics	FTPO3	Active	-17.8329	-10.5206	-14.1767	Weak	OP(=O)(CCC(C(C(C(C(C(C(C(C(C(C(C(F)(F)F)(F)F)(F)F)(F)F)(F)F)(F)F)(F)F)(F)F)(F)F)(F)F)(F)F)(F)F)O	Active	3	9
DTXSID10896411	CCC1=C(SCC(C)C)C(=CC=C1C(O)=O)C(F)(C(F)(F)F)C(F)(F)F	-10.653	-51.388	OTHER_PFAS	Side-chain aromatics	Others	Active	-6.6418	-18.185	-12.4134	Weak	CCc1c(SCC(C)C)c(ccc1C(=O)O)C(C(F)(F)F)(C(F)(F)F)F	Active	2	3
DTXSID00850027	OC(=O)C1=CC=CC=C1OC(F)=C(F)C(F)(F)C(F)(F)C(F)(F)C(F)(F)C(F)(F)C(F)(F)C(F)(F)C(F)(F)F	-9.5	-57.3034	OTHER_PFAS	Side-chain aromatics	Others	Active	-16.7462	-8.76706	-12.7566	Weak	FC(=C(C(C(C(C(C(C(C(C(F)(F)F)(F)F)(F)F)(F)F)(F)F)(F)F)(F)F)(F)F)F)Oc1ccccc1C(=O)O	Active	8	8
DTXSID20800382	FC(F)(F)C(F)(F)C(F)(F)C(F)(F)C(F)(F)C(F)(F)C(F)(F)C(F)(F)C1=CC=C(OCCOC(=O)C=C)C=C1	-8.876	-61.1892	OTHER_PFAS	Side-chain aromatics	Others	Active	-22.2146	-2.58046	-12.3976	Weak	C=CC(=O)OCCOc1ccc(cc1)C(C(C(C(C(C(C(C(F)(F)F)(F)F)(F)F)(F)F)(F)F)(F)F)(F)F)(F)F	Active	1	6
DTXSID70894130	CC(OC(=O)CCSCCC(F)(F)C(F)(F)C(F)(F)C(F)(F)C(F)(F)C(F)(F)F)C(O)=O	-9.799	-56.1403	OTHER_PFAS	Other aliphatics	Ether based substances	Active	-14.1259	-10.6188	-12.3724	Weak	CC(C(=O)O)OC(=O)CCSCCC(C(C(C(C(C(F)(F)F)(F)F)(F)F)(F)F)(F)F)(F)F	Active	3	9
DTXSID60474900	OC(CCC(O)C(F)(F)C(F)OC(F)(F)C(F)(F)C(F)(F)F)C(F)(F)C(F)OC(F)(F)C(F)(F)C(F)(F)F	-9.852	-53.501	OTHER_PFAS	Other aliphatics	Ether based substances	Active	-13.6614	-14.8209	-14.2411	Weak	OC(C(C(OC(C(C(F)(F)F)(F)F)(F)F)F)(F)F)CCC(C(C(OC(C(C(F)(F)F)(F)F)(F)F)F)(F)F)O	Active	3	4
DTXSID80896069	OC(=O)C1=CC=C(NCC(F)(F)C(F)(F)C(F)(F)C(F)(F)C(F)(F)C(F)(F)C(F)(F)F)C=C1	-10.247	-53.6845	OTHER_PFAS	Side-chain aromatics	Others	Active	-10.1998	-14.5287	-12.3643	Weak	OC(=O)c1ccc(cc1)NCC(C(C(C(C(C(C(F)(F)F)(F)F)(F)F)(F)F)(F)F)(F)F)(F)F	Active	3	9
DTXSID50896692	FC(F)(F)C(F)(F)C(F)(F)C(F)(F)C(F)(F)C(F)(F)C(F)(F)C(F)(F)\C=C\C(F)(F)C(F)(F)C(F)(F)C(F)(F)C(F)(F)C(F)(F)C(F)(F)C(F)(F)F	-9.695	-54.4979	OTHER_PFAS	Other aliphatics	FT	Active	-15.0373	-13.2337	-14.1355	Weak	FC(C(C(C(C(C(C(C(F)(F)F)(F)F)(F)F)(F)F)(F)F)(F)F)(F)F)(C=CC(C(C(C(C(C(C(C(F)(F)F)(F)F)(F)F)(F)F)(F)F)(F)F)(F)F)(F)F)F	Active	3	8
DTXSID00338835	CC(C)CCOC(=O)CC(NC(=O)C(F)(F)C(F)(F)C(F)(F)F)C(=O)OCCC(C)C	-8.493	-63.4671	OTHER_PFAS	Other aliphatics	Ether based substances	Active	-25.5711	1.04619	-12.2625	Weak	CC(CCOC(=O)CC(C(=O)OCCC(C)C)NC(=O)C(C(C(F)(F)F)(F)F)(F)F)C	Active	7	8
DTXSID10583713	OC1=CC=C(SCCC(F)(F)C(F)(F)C(F)(F)C(F)(F)C(F)(F)C(F)(F)F)C=C1	-10.417	-52.1652	OTHER_PFAS	Side-chain aromatics	Others	Active	-8.71	-16.9476	-12.8288	Weak	FC(C(C(C(C(C(F)(F)F)(F)F)(F)F)(F)F)(F)F)(CCSc1ccc(cc1)O)F	Active	3	9
DTXSID40800384	FC(F)(F)C(F)(F)C(F)(F)C(F)(F)C(F)(F)C(F)(F)C(F)(F)C(F)(F)C1=CC=C(NC(=O)C=C)C=C1	-10.029	-52.6987	OTHER_PFAS	Side-chain aromatics	Others	Active	-12.1103	-16.0982	-14.1042	Weak	C=CC(=O)Nc1ccc(cc1)C(C(C(C(C(C(C(C(F)(F)F)(F)F)(F)F)(F)F)(F)F)(F)F)(F)F)(F)F	Active	1	6
DTXSID60583425	OCC1=CC=C(CCC(F)(F)C(F)(F)C(F)(F)C(F)(F)C(F)(F)C(F)(F)C(F)(F)C(F)(F)F)C=C1	-10.068	-52.2813	OTHER_PFAS	Side-chain aromatics	Others	Active	-11.7685	-16.7628	-14.2656	Weak	OCc1ccc(cc1)CCC(C(C(C(C(C(C(C(F)(F)F)(F)F)(F)F)(F)F)(F)F)(F)F)(F)F)(F)F	Active	9	9
DTXSID80577063	CC1=C(C)C=C(C=C1)C1(C2=CC(C)=C(C)C=C2)C(F)(F)C(F)(F)C(F)(F)C1(F)F	-10.622	-51.869	OTHER_PFAS	Side-chain aromatics	Others	Active	-6.91347	-17.4192	-12.1663	Weak	Cc1ccc(cc1C)C1(c2ccc(c(c2)C)C)C(F)(F)C(C(C1(F)F)(F)F)(F)F	Active	8	0
DTXSID00895397	FC(F)(F)C(F)(F)C(F)(F)C(F)(F)CC(I)CCCC(I)CC(F)(F)C(F)(F)C(F)(F)C(F)(F)F	-9.289	-56.8149	OTHER_PFAS	Other aliphatics	FTI	Active	-18.5953	-9.5448	-14.0701	Weak	IC(CC(C(C(C(F)(F)F)(F)F)(F)F)(F)F)CCCC(CC(C(C(C(F)(F)F)(F)F)(F)F)(F)F)I	Active	3	6
DTXSID60896042	OC(=O)C1=CC=C(OCC(F)(F)C(F)(F)C(F)(F)C(F)(F)C(F)(F)C(F)(F)C(F)(F)F)C=C1	-10.267	-52.8164	OTHER_PFAS	Side-chain aromatics	Others	Active	-10.0245	-15.9108	-12.9677	Weak	OC(=O)c1ccc(cc1)OCC(C(C(C(C(C(C(F)(F)F)(F)F)(F)F)(F)F)(F)F)(F)F)(F)F	Active	3	9
DTXSID50764185	CCCCCCCCCCCCCCC(F)(F)C(F)(F)C(F)(F)C(F)(F)C(F)(F)F	-8.467	-63.7431	OTHER_PFAS	Fluorotelomer PFAA precursors	SFAs	Active	-25.7989	1.48561	-12.1567	Weak	CCCCCCCCCCCCCCC(C(C(C(C(F)(F)F)(F)F)(F)F)(F)F)(F)F	Active	2	2
DTXSID40758533	FC(F)(F)C(F)(F)C(F)(F)C(F)(F)C(F)(F)C(F)(F)C(F)(F)C(F)(F)C(F)(F)C1=CC=C(C=C1)C(=O)N=[N+]=[N-]	-9.82	-56.3255	OTHER_PFAS	Side-chain aromatics	Others	Active	-13.9418	-10.324	-12.1329	Weak	[N-]=[N+]=NC(=O)c1ccc(cc1)C(C(C(C(C(C(C(C(C(F)(F)F)(F)F)(F)F)(F)F)(F)F)(F)F)(F)F)(F)F)(F)F	Active	1	6
DTXSID80895411	OCCCCCCCCCCCC(F)(F)C(F)(F)C(F)(F)C(F)(F)C(F)(F)C(F)(F)F	-8.914	-61.9097	OTHER_PFAS	Other aliphatics	FTOH	Active	-21.8816	-1.43335	-11.6575	Weak	OCCCCCCCCCCCC(C(C(C(C(C(F)(F)F)(F)F)(F)F)(F)F)(F)F)(F)F	Active	2	2
DTXSID50896253	FC(F)(F)C(F)(F)C(F)(F)C(F)(F)C(F)(F)C(F)(F)C(F)(F)C(F)(F)S(=O)(=O)NC1CCCCCCC1=O	-9.305	-58.4194	OTHER_PFAS	Other aliphatics, cyclic	PASF-based substances, cyclic	Active	-18.4551	-6.99027	-12.7227	Weak	O=C1CCCCCCC1NS(=O)(=O)C(C(C(C(C(C(C(C(F)(F)F)(F)F)(F)F)(F)F)(F)F)(F)F)(F)F)(F)F	Active	3	8
DTXSID40464965	FC(F)(F)C(F)(F)C(F)(F)C(F)(F)C(F)(F)C(F)(F)C(F)(F)C(F)(F)CCCN1C(=O)OC(=O)C2=CC=CC=C12	-9.955	-57.1538	OTHER_PFAS	Side-chain aromatics	Others	Active	-12.7588	-9.00524	-10.882	Weak	O=c1oc(=O)n(c2c1cccc2)CCCC(C(C(C(C(C(C(C(F)(F)F)(F)F)(F)F)(F)F)(F)F)(F)F)(F)F)(F)F	Active	3	9
DTXSID6071372	FC(F)(F)C(F)(F)C(F)(F)C(F)(F)C(F)(F)C(F)(F)C(F)(F)S(=O)(=O)NCC1=CC=CC=C1	-9.134	-56.7507	OTHER_PFAS	Side-chain aromatics	PASF-based substances	Active	-19.9537	-9.64701	-14.8003	Weak	FC(C(C(C(C(C(C(F)(F)F)(F)F)(F)F)(F)F)(F)F)(F)F)(S(=O)(=O)NCc1ccccc1)F	Active	5	0
DTXSID60892948	C[N+](C)(CCCNC(=O)C(F)(F)C(F)(F)C(F)(F)C(F)(F)C(F)(F)C(F)(F)F)CC([O-])=O	-10.173	-52.1228	OTHER_PFAS	Other aliphatics	Amide based substances	Active	-10.8483	-17.0151	-13.9317	Weak	O=C(C(C(C(C(C(C(F)(F)F)(F)F)(F)F)(F)F)(F)F)(F)F)NCCC[N+](CC(=O)[O-])(C)C	Active	6	9
DTXSID20896548	FC1=C(F)C(=C(F)C(F)=C1Br)C(F)(F)C(F)(OC(F)(F)C(F)(OC(F)(F)C(F)(F)C(F)(F)F)C(F)(F)F)C(F)(F)F	-9.786	-54.3356	OTHER_PFAS	Side-chain aromatics	Others	Active	-14.2398	-13.4921	-13.866	Weak	Fc1c(Br)c(F)c(c(c1F)C(C(C(F)(F)F)(OC(C(C(F)(F)F)(OC(C(C(F)(F)F)(F)F)(F)F)F)(F)F)F)(F)F)F	Active	4	3
DTXSID20508972	FC(F)(F)C(F)(F)C(F)(F)OC(F)(C(F)(F)F)C(F)(F)OC(F)(C(=O)C1=CC=C(Br)C=C1)C(F)(F)F	-9.497	-56.0526	OTHER_PFAS	Side-chain aromatics	Others	Active	-16.7725	-10.7585	-13.7655	Weak	Brc1ccc(cc1)C(=O)C(C(F)(F)F)(OC(C(C(F)(F)F)(OC(C(C(F)(F)F)(F)F)(F)F)F)(F)F)F	Active	4	3
DTXSID80892602	OC(=O)CSCCC(F)(F)C(F)(F)C(F)(F)C(F)(F)C(F)(F)C(F)(F)C(F)(F)C(F)(F)F	-10.287	-52.0446	OTHER_PFAS	Other aliphatics	FT	Active	-9.84927	-17.1396	-13.4944	Weak	OC(=O)CSCCC(C(C(C(C(C(C(C(F)(F)F)(F)F)(F)F)(F)F)(F)F)(F)F)(F)F)(F)F	Active	3	9
DTXSID6058057	CC(=O)N1C(=O)N(CC2=C1C=CC(=C2)C(F)(C(F)(F)F)C(F)(F)F)NCC1=CN=CC=C1	-9.472	-56.4962	OTHER_PFAS	Side-chain aromatics	Others	Active	-16.9916	-10.0522	-13.5219	Weak	CC(=O)N1C(=O)N(NCc2cccnc2)Cc2c1ccc(c2)C(C(F)(F)F)(C(F)(F)F)F	Active	4	2
DTXSID2070924	CCN(CCOP(O)(O)=O)S(=O)(=O)C(F)(F)C(F)(F)C(F)(F)C(F)(F)C(F)(F)C(F)(F)F	-8.995	-61.9018	OTHER_PFAS	Other aliphatics	PASF-based substances	Active	-21.1718	-1.44593	-11.3089	Weak	CCN(S(=O)(=O)C(C(C(C(C(C(F)(F)F)(F)F)(F)F)(F)F)(F)F)(F)F)CCOP(=O)(O)O	Active	0	7
DTXSID60880608	[Na+].[H]N(CC1=CC=CC=C1S([O-])(=O)=O)S(=O)(=O)C(F)(F)C(F)(F)C(F)(F)C(F)(F)C(F)(F)F	-8.676	-59.2624	OTHER_PFAS	Side-chain aromatics	PASF-based substances	Active	-23.9674	-5.64813	-14.8077	Weak	O=S(=O)(C(C(C(C(C(F)(F)F)(F)F)(F)F)(F)F)(F)F)NCc1ccccc1S(=O)(=O)O	Active	9	0
DTXSID90896292	OC[C@H]1O[C@H]([C@H](O)[C@@H]1O)N1C=C(C(=O)NC1=O)C(F)(F)C(F)(F)C(F)(F)C(F)(F)C(F)(F)C(F)(F)F	-11.051	-50.5722	OTHER_PFAS	Side-chain aromatics	Others	Active	-3.15391	-19.4838	-11.3189	Weak	OCC1OC(C(C1O)O)n1cc(c(=O)[nH]c1=O)C(C(C(C(C(C(F)(F)F)(F)F)(F)F)(F)F)(F)F)(F)F	Active	5	9
DTXSID60896209	FC(F)(F)C(F)(F)C(F)(F)C(F)(F)C(F)(F)C(F)(F)C1=CC=CC=C1NC(=O)NC1=CC=CC=C1	-10.066	-52.9989	OTHER_PFAS	Side-chain aromatics	Others	Active	-11.786	-15.6203	-13.7031	Weak	O=C(Nc1ccccc1C(C(C(C(C(C(F)(F)F)(F)F)(F)F)(F)F)(F)F)(F)F)Nc1ccccc1	Active	0	5
DTXSID9069502	C[N+](C)(CCCNS(=O)(=O)CCC(F)(F)C(F)(F)C(F)(F)C(F)(F)C(F)(F)C(F)(F)F)CCC([O-])=O	-9.925	-56.6134	OTHER_PFAS	Other aliphatics	PASF-based substances	Active	-13.0217	-9.86561	-11.4436	Weak	[O-]C(=O)CC[N+](CCCNS(=O)(=O)CCC(C(C(C(C(C(F)(F)F)(F)F)(F)F)(F)F)(F)F)(F)F)(C)C	Active	7	3
DTXSID80703062	CC(O)CC(=CC(F)(F)C(F)(F)C(F)(F)C(F)(F)C(F)(C(F)(F)F)C(F)(F)F)C([O-])=O	-10.314	-51.365	OTHER_PFAS	Other aliphatics	Others	Active	-9.61265	-18.2216	-13.9171	Weak	CC(CC(=CC(C(C(C(C(C(F)(F)F)(C(F)(F)F)F)(F)F)(F)F)(F)F)(F)F)C(=O)O)O	Active	3	4
DTXSID10895666	OP(O)(=O)CCC(F)(F)C(F)(F)C(F)(F)C(F)(F)C(F)(F)C(F)(F)C(F)(F)C(F)(F)C(F)(F)C(F)(F)F	-9.476	-54.9224	OTHER_PFAS	Other aliphatics	FTPO3	Active	-16.9565	-12.5579	-14.7572	Weak	OP(=O)(CCC(C(C(C(C(C(C(C(C(C(F)(F)F)(F)F)(F)F)(F)F)(F)F)(F)F)(F)F)(F)F)(F)F)(F)F)O	Active	3	9
DTXSID60894124	CC(NC(=O)CCSCCC(F)(F)C(F)(F)C(F)(F)C(F)(F)C(F)(F)C(F)(F)F)C(O)=O	-9.526	-56.1008	OTHER_PFAS	Other aliphatics	FT	Active	-16.5183	-10.6817	-13.6	Weak	CC(C(=O)O)NC(=O)CCSCCC(C(C(C(C(C(F)(F)F)(F)F)(F)F)(F)F)(F)F)(F)F	Active	3	9
DTXSID2068557	FC(F)(F)C(F)(F)C(F)(F)C(F)(F)C(F)(F)C(F)(F)C(F)(F)C(F)(F)S(=O)(=O)NCC1=CC=CC=C1	-9.397	-56.7312	OTHER_PFAS	Side-chain aromatics	PASF-based substances	Active	-17.6488	-9.67806	-13.6634	Weak	FC(C(C(C(C(C(C(C(F)(F)F)(F)F)(F)F)(F)F)(F)F)(F)F)(F)F)(S(=O)(=O)NCc1ccccc1)F	Active	5	0
DTXSID90411005	CC(C)(CNC(=O)C(F)(F)C(F)(F)C(F)(F)C(F)(F)C(F)(F)Cl)CNC(=O)C(F)(F)C(F)(F)C(F)(F)C(F)(F)C(F)(F)Cl	-9.607	-58.8181	OTHER_PFAS	Other aliphatics	Amide based substances	Active	-15.8085	-6.3555	-11.082	Weak	O=C(C(C(C(C(C(Cl)(F)F)(F)F)(F)F)(F)F)(F)F)NCC(CNC(=O)C(C(C(C(C(Cl)(F)F)(F)F)(F)F)(F)F)(F)F)(C)C	Active	6	9
DTXSID50896677	CCCCCCCCCC\C=C\C(F)(F)C(F)(F)C(F)(F)C(F)(F)C(F)(F)C(F)(F)F	-9.135	-58.0231	OTHER_PFAS	Fluorotelomer PFAA precursors	SFAenes	Active	-19.9449	-7.62122	-13.7831	Weak	CCCCCCCCCCC=CC(C(C(C(C(C(F)(F)F)(F)F)(F)F)(F)F)(F)F)(F)F	Active	5	2
DTXSID20896386	OC1=CC=C(Br)C=C1CCCC(F)(F)C(F)(F)C(F)(F)C(F)(F)C(F)(C(F)(F)F)C(F)(F)F	-9.72	-53.6085	OTHER_PFAS	Side-chain aromatics	Others	Active	-14.8182	-14.6497	-14.734	Weak	FC(C(C(C(C(C(F)(F)F)(C(F)(F)F)F)(F)F)(F)F)(F)F)(CCCc1cc(Br)ccc1O)F	Active	3	4
DTXSID8070889	N.N.CCN(CCOP(O)(O)=O)S(=O)(=O)C(F)(F)C(F)(F)C(F)(F)C(F)(F)C(F)(F)C(F)(F)C(F)(F)F	-8.738	-60.6913	OTHER_PFAS	Other aliphatics	PASF-based substances	Active	-23.424	-3.37317	-13.3986	Weak	CCN(S(=O)(=O)C(C(C(C(C(C(C(F)(F)F)(F)F)(F)F)(F)F)(F)F)(F)F)(F)F)CCOP(=O)(O)O	Active	0	7
DTXSID7070925	[NH4+].[NH4+].CCN(CCOP([O-])([O-])=O)S(=O)(=O)C(F)(F)C(F)(F)C(F)(F)C(F)(F)C(F)(F)C(F)(F)C(F)(F)C(F)(F)F	-8.756	-63.3313	COMMERICIAL_IMPORTANT	Other aliphatics	PASF-based substances	Active	-23.2663	0.829981	-11.2181	Weak	CCN(S(=O)(=O)C(C(C(C(C(C(C(C(F)(F)F)(F)F)(F)F)(F)F)(F)F)(F)F)(F)F)(F)F)CCOP(=O)(O)O	Active	0	7
DTXSID20892949	C[N+](C)(CCCNC(=O)C(F)(F)C(F)(F)C(F)(F)C(F)(F)C(F)(F)C(F)(F)C(F)(F)C(F)(F)F)CC([O-])=O	-9.692	-54.8576	OTHER_PFAS	Other aliphatics	Amide based substances	Active	-15.0636	-12.661	-13.8623	Weak	O=C(C(C(C(C(C(C(C(C(F)(F)F)(F)F)(F)F)(F)F)(F)F)(F)F)(F)F)(F)F)NCCC[N+](CC(=O)[O-])(C)C	Active	6	9
DTXSID20771664	FC(OC1=CC=C(C=C1)C(=O)NCC=C)=C(F)C(F)(F)C(F)(F)C(F)(F)C(F)(F)C(F)(F)C(F)(F)C(F)(F)F	-9.155	-57.7454	OTHER_PFAS	Side-chain aromatics	Others	Active	-19.7696	-8.06335	-13.9165	Weak	C=CCNC(=O)c1ccc(cc1)OC(=C(C(C(C(C(C(C(C(F)(F)F)(F)F)(F)F)(F)F)(F)F)(F)F)(F)F)F)F	Active	8	8
DTXSID30478718	FC(F)(F)C(F)(F)C(F)(F)C(F)(F)C(F)(F)C(F)(F)C(F)(F)C(F)(F)CCCOC1=CC=C(C=O)C=C1	-10.537	-54.1323	OTHER_PFAS	Side-chain aromatics	Others	Active	-7.65838	-13.8158	-10.7371	Weak	O=Cc1ccc(cc1)OCCCC(C(C(C(C(C(C(C(F)(F)F)(F)F)(F)F)(F)F)(F)F)(F)F)(F)F)(F)F	Active	3	9
DTXSID90194306	OCCN(CCO)CCCNC(=O)C(F)(F)C(F)(F)C(F)(F)C(F)(F)C(F)(F)C(F)(F)C(F)(F)F	-10.816	-52.5452	OTHER_PFAS	Other aliphatics	Polyfluorinated amidesÂ	Active	-5.21334	-16.3426	-10.778	Weak	OCCN(CCO)CCCNC(=O)C(C(C(C(C(C(C(F)(F)F)(F)F)(F)F)(F)F)(F)F)(F)F)(F)F	Active	6	9
DTXSID10896734	FC(F)(F)C(F)(F)C(F)(F)C(F)(F)C1=CC(=O)OC2=C3CCCN4CCCC(C=C12)=C34	-9.947	-53.5148	OTHER_PFAS	Side-chain aromatics	Others	Active	-12.8289	-14.7989	-13.8139	Weak	O=c1oc2c3CCCN4c3c(cc2c(c1)C(C(C(C(F)(F)F)(F)F)(F)F)(F)F)CCC4	Active	6	4
DTXSID90895563	OCCC(CO)C(F)(F)C(F)(F)C(F)(F)C(F)(F)C(F)(F)C(F)(F)C(F)(F)C(F)(F)F	-11.638	-47.1182	OTHER_PFAS	Other aliphatics	Others	Active	1.9903	-24.983	-11.4963	Weak	OCCC(C(C(C(C(C(C(C(C(F)(F)F)(F)F)(F)F)(F)F)(F)F)(F)F)(F)F)(F)F)CO	Active	3	8
DTXSID10471984	FC(F)(F)C(F)(F)C(F)(F)C(F)(F)C(F)(F)C(F)(F)CCSSCCC(F)(F)C(F)(F)C(F)(F)C(F)(F)C(F)(F)C(F)(F)F	-9.191	-61.0189	OTHER_PFAS	Other aliphatics	FT	Active	-19.4541	-2.8516	-11.1529	Weak	FC(C(C(C(C(C(F)(F)F)(F)F)(F)F)(F)F)(F)F)(CCSSCCC(C(C(C(C(C(F)(F)F)(F)F)(F)F)(F)F)(F)F)(F)F)F	Active	3	9
DTXSID20724594	CC(C)(CCC(F)(F)C(F)(F)C(F)(F)C(F)(F)F)OC(=O)ON=C(C#N)C1=CC=CC=C1	-9.811	-54.2938	OTHER_PFAS	Side-chain aromatics	Others	Active	-14.0207	-13.5587	-13.7897	Weak	N#CC(=NOC(=O)OC(CCC(C(C(C(F)(F)F)(F)F)(F)F)(F)F)(C)C)c1ccccc1	Active	5	3
DTXSID40896560	FC(F)(F)C(F)(OC(F)(F)C(F)(F)C(F)(F)F)C(N1N=NC2=CC=CC=C12)N1CCCCC1	-9.25	-57.3588	OTHER_PFAS	Side-chain aromatics	Others	Active	-18.9371	-8.67886	-13.808	Weak	FC(C(C(n1nnc2c1cccc2)N1CCCCC1)(OC(C(C(F)(F)F)(F)F)(F)F)F)(F)F	Active	6	0
DTXSID30880554	CN(CCC[N+](C)(C)CC([O-])=O)S(=O)(=O)CCC(F)(F)C(F)(F)C(F)(F)C(F)(F)C(F)(F)C(F)(F)F	-8.676	-60.698	OTHER_PFAS	Other aliphatics	PASF-based substances	Active	-23.9674	-3.3625	-13.6649	Weak	CN(S(=O)(=O)CCC(C(C(C(C(C(F)(F)F)(F)F)(F)F)(F)F)(F)F)(F)F)CCC[N+](CC(=O)[O-])(C)C	Active	7	3
DTXSID70896457	CC1=CC(=CC(C)=C1NC(=O)C1=CC=C(F)C(NC(=O)C2=CC=C(F)C=C2F)=C1)C(F)(C(F)(F)F)C(F)(F)F	-8.47	-65.415	OTHER_PFAS	Side-chain aromatics	Others	Active	-25.7727	4.14745	-10.8126	Weak	Fc1ccc(c(c1)F)C(=O)Nc1cc(ccc1F)C(=O)Nc1c(C)cc(cc1C)C(C(F)(F)F)(C(F)(F)F)F	Active	1	5
DTXSID50849941	CCN(CCP(O)(O)=O)S(=O)(=O)C(F)(F)C(F)(F)C(F)(F)C(F)(F)C(F)(F)C(F)(F)C(F)(F)C(F)(F)F	-9.272	-59.9646	OTHER_PFAS	Other aliphatics	PASF-based substances	Active	-18.7443	-4.53015	-11.6372	Weak	CCN(S(=O)(=O)C(C(C(C(C(C(C(C(F)(F)F)(F)F)(F)F)(F)F)(F)F)(F)F)(F)F)(F)F)CCP(=O)(O)O	Active	0	7
DTXSID30396867	OCC(F)(F)C(F)(F)C(F)(F)C(F)(F)C(F)(F)C(F)(F)CO	-6.954	-29.4647	OTHER_PFAS	Other aliphatics	Alcohol based substances	Inactive	-39.0582	-53.0891	-46.0737	Inactive	OCC(C(C(C(C(C(CO)(F)F)(F)F)(F)F)(F)F)(F)F)(F)F	Inactive	3	4
DTXSID70329972	[Yb].FC(F)(F)C(=O)CC(=O)C(F)(F)C(F)(F)C(F)(F)F.FC(F)(F)C(=O)CC(=O)C(F)(F)C(F)(F)C(F)(F)F.FC(F)(F)C(=O)CC(=O)C(F)(F)C(F)(F)C(F)(F)F.FC(F)(F)C(=O)CC(=O)C(F)(F)C(F)(F)C(F)(F)F	-6.27	-32.4258	OTHER_PFAS	Other aliphatics	FT	Inactive	-45.0525	-48.3748	-46.7136	Inactive	O=C(C(F)(F)F)CC(=O)C(C(C(F)(F)F)(F)F)(F)F	Inactive	7	4
DTXSID40766557	COC(=O)C(Cl)C(F)(F)C(F)(F)C(F)(F)C(F)(F)F	-6.743	-29.8064	OTHER_PFAS	Other aliphatics	Ether based substances	Inactive	-40.9073	-52.5451	-46.7262	Inactive	COC(=O)C(C(C(C(C(F)(F)F)(F)F)(F)F)(F)F)Cl	Inactive	7	4
DTXSID00880248	FC(F)(F)C(=C(C(F)(F)C(F)(F)F)C(F)(C(F)(F)F)C(F)(F)F)C(F)(F)F	-7.127	-28.5176	OTHER_PFAS	Non-PFAA perfluoroalkyls	PFAenes	Inactive	-37.5421	-54.597	-46.0696	Inactive	FC(C(=C(C(C(F)(F)F)(C(F)(F)F)F)C(C(F)(F)F)(F)F)C(F)(F)F)(F)F	Inactive	0	2
DTXSID10625627	COC(=O)C(F)(F)C(F)(F)OC(F)(C(F)(F)F)C(F)(F)F	-5.813	-30.736	OTHER_PFAS	Other aliphatics	PACF-based substances	Inactive	-49.0574	-51.0651	-50.0613	Inactive	COC(=O)C(C(OC(C(F)(F)F)(C(F)(F)F)F)(F)F)(F)F	Inactive	0	2
DTXSID50895564	CC(CC(F)(F)C(F)(F)C(F)(F)F)OC(C)=O	-6.765	-30.468	OTHER_PFAS	Other aliphatics	Ether based substances	Inactive	-40.7145	-51.4918	-46.1032	Inactive	CC(CC(C(C(F)(F)F)(F)F)(F)F)OC(=O)C	Inactive	7	4
DTXSID80895456	NC(=N)C(F)(F)C(F)(F)C(F)(F)C(F)(F)C(F)(F)F	-6.918	-24.5088	OTHER_PFAS	Other aliphatics	Amidines based substances	Inactive	-39.3737	-60.9795	-50.1766	Inactive	NC(=N)C(C(C(C(C(F)(F)F)(F)F)(F)F)(F)F)(F)F	Inactive	3	8
DTXSID50276399	CC(S)=CC(=O)C(F)(F)C(F)(F)C(F)(F)C(F)F	-6.31	-32.171	OTHER_PFAS	Other aliphatics	Others	Inactive	-44.7019	-48.7804	-46.7412	Inactive	FC(C(C(C(C(=O)C=C(S)C)(F)F)(F)F)(F)F)F	Inactive	3	0
DTXSID50305274	CC(=O)OC1=CC=C(C=C1)C(F)(F)C(F)(F)C(F)(F)C1=CC=C(OC(C)=O)C=C1	-2.137	-50.9927	OTHER_PFAS	Side-chain aromatics	Others	Inactive	-81.2723	-18.8143	-50.0433	Inactive	CC(=O)Oc1ccc(cc1)C(C(C(c1ccc(cc1)OC(=O)C)(F)F)(F)F)(F)F	Inactive	1	6
DTXSID80767604	CCCCC(F)C(F)(F)C(F)(F)C(F)(F)F	-7.072	-28.7268	OTHER_PFAS	Other aliphatics	Others	Inactive	-38.0241	-54.264	-46.144	Inactive	CCCCC(C(C(C(F)(F)F)(F)F)(F)F)F	Inactive	3	4
DTXSID50601809	CC(I)CC(F)(F)C(F)(F)C(F)(F)C(F)(F)F	-6.879	-29.8028	OTHER_PFAS	Other aliphatics	FTI	Inactive	-39.7155	-52.5509	-46.1332	Inactive	CC(CC(C(C(C(F)(F)F)(F)F)(F)F)(F)F)I	Inactive	3	4
DTXSID50441560	COC(=O)CCC(F)(F)C(F)(F)C(F)(F)C(F)(F)F	-6.636	-31.2423	OTHER_PFAS	Other aliphatics	PACF-based substances	Inactive	-41.845	-50.259	-46.052	Inactive	COC(=O)CCC(C(C(C(F)(F)F)(F)F)(F)F)(F)F	Inactive	3	9
DTXSID2067327	FC(F)(F)C(F)(F)C(F)(F)C(F)(F)CCS(Cl)(=O)=O	-6.611	-30.8164	COMMERICIAL_IMPORTANT	Other aliphatics	Others	Inactive	-42.0641	-50.9371	-46.5006	Inactive	FC(C(C(C(F)(F)F)(F)F)(F)F)(CCS(=O)(=O)Cl)F	Inactive	3	9
DTXSID30532884	FC(F)(F)C(F)(F)C(F)(F)C1=NOC(Cl)(O1)C(F)(F)F	-7.135	-28.5008	OTHER_PFAS	Other aliphatics, cyclic	Others, cyclic	Inactive	-37.472	-54.6238	-46.0479	Inactive	FC(C1(Cl)ON=C(O1)C(C(C(F)(F)F)(F)F)(F)F)(F)F	Inactive	6	4
DTXSID50895261	FC(=CC(F)(F)C(F)(F)C(F)(F)F)C(F)(F)C(F)(F)F	-7.383	-26.2091	OTHER_PFAS	Other aliphatics	Others	Inactive	-35.2986	-58.2724	-46.7855	Inactive	FC(=CC(C(C(F)(F)F)(F)F)(F)F)C(C(F)(F)F)(F)F	Inactive	3	4
DTXSID30891564	OS(=O)(=O)CCC(F)(F)C(F)(F)C(F)(F)C(F)(F)F	-6.642	-31.516	CAL_EPA	Fluorotelomer PFAA precursors	n:2 Fluorotelomer sulfonic acids	Inactive	-41.7924	-49.8233	-45.8079	Inactive	FC(C(C(C(F)(F)F)(F)F)(F)F)(CCS(=O)(=O)O)F	Inactive	3	9
DTXSID40895159	FC(F)(F)C(F)(F)C(F)(F)CCCCBr	-7.108	-28.9478	OTHER_PFAS	Other aliphatics	FTBr	Inactive	-37.7086	-53.9121	-45.8104	Inactive	BrCCCCC(C(C(F)(F)F)(F)F)(F)F	Inactive	3	4
DTXSID7047566	FC(F)(F)C(F)(F)C(F)(F)C(F)(F)C(F)(F)C(F)(F)I	-7.218	-28.338	COMMERICIAL_IMPORTANT	Perfluoro PFAA precursors	PFAIs	Inactive	-36.7446	-54.883	-45.8138	Inactive	FC(C(C(C(C(I)(F)F)(F)F)(F)F)(F)F)(C(F)(F)F)F	Inactive	3	8
DTXSID70382108	COC(=O)C(F)(F)C(F)(F)C(F)(F)C(F)(F)Cl	-7.452	-27.0273	OTHER_PFAS	Other aliphatics	PACF-based substances	Inactive	-34.694	-56.9697	-45.8318	Inactive	COC(=O)C(C(C(C(Cl)(F)F)(F)F)(F)F)(F)F	Inactive	0	2
DTXSID30379897	OCCC(F)(F)C(F)(F)C(F)(C(F)(F)F)C(F)(F)F	-7.52	-26.6182	OTHER_PFAS	Fluorotelomer PFAA precursors	n:2 FTOHs	Inactive	-34.098	-57.6211	-45.8596	Inactive	OCCC(C(C(C(F)(F)F)(C(F)(F)F)F)(F)F)(F)F	Inactive	3	4
DTXSID20756890	FC(F)(F)C(F)(CCOC=C)C(F)(F)F	-6.809	-25.0651	OTHER_PFAS	Other aliphatics	Ether based substances	Inactive	-40.3289	-60.0938	-50.2113	Inactive	C=COCCC(C(F)(F)F)(C(F)(F)F)F	Inactive	3	4
DTXSID40186211	FC(F)(F)C(F)(F)C(F)(F)C(=O)N1C=CN=C1	-7.414	-27.1839	OTHER_PFAS	Side-chain aromatics	Others	Inactive	-35.027	-56.7204	-45.8737	Inactive	O=C(C(C(C(F)(F)F)(F)F)(F)F)n1cncc1	Inactive	7	4
DTXSID40451956	FC(F)(Cl)C(F)(F)C(F)(F)C(F)(F)C(F)(F)C(F)(F)Br	-7.328	-27.6556	OTHER_PFAS	Other aliphatics	Others	Inactive	-35.7806	-55.9694	-45.875	Inactive	FC(C(C(C(C(Br)(F)F)(F)F)(F)F)(F)F)(C(Cl)(F)F)F	Inactive	0	2
DTXSID80871634	FC(F)C(F)(F)C(F)(F)C(F)(F)C(F)(F)C(F)(F)C(F)(F)F	-7.347	-27.5312	OTHER_PFAS	Other aliphatics	Polyfluoralkanes	Inactive	-35.6141	-56.1675	-45.8908	Inactive	FC(C(C(C(C(C(C(F)(F)F)(F)F)(F)F)(F)F)(F)F)(F)F)F	Inactive	3	0
DTXSID20187140	FC(F)(F)C(F)(F)C1(F)C(F)(F)C(F)(F)C(F)(F)C(F)(F)C1(F)F	-7.223	-28.1643	OTHER_PFAS	Non-PFAA perfluoroalkyls, cyclic	PFAs, cyclic	Inactive	-36.7008	-55.1595	-45.9302	Inactive	FC(C(C1(F)C(F)(F)C(F)(F)C(C(C1(F)F)(F)F)(F)F)(F)F)(F)F	Inactive	8	0
DTXSID70754563	FC(F)(F)C(F)(F)C(F)(F)C=C1CCOC1=O	-7.209	-28.2047	OTHER_PFAS	Other aliphatics, cyclic	Others, cyclic	Inactive	-36.8235	-55.0952	-45.9594	Inactive	FC(C(C(F)(F)F)(F)F)(C=C1CCOC1=O)F	Inactive	3	4
DTXSID90173474	FC1(F)OC(F)(F)C(F)(F)C(F)(F)C(F)(F)C(F)(F)C(F)(F)C1(F)F	-7.169	-27.3927	OTHER_PFAS	Other aliphatics, cyclic	Others, cyclic	Inactive	-37.174	-56.388	-46.781	Inactive	FC1(F)OC(F)(F)C(F)(F)C(C(C(C(C1(F)F)(F)F)(F)F)(F)F)(F)F	Inactive	8	0
DTXSID40546710	OC(=O)C(F)(F)C(F)(F)C(F)(F)S(O)(=O)=O	-6.565	-31.7476	OTHER_PFAS	Other aliphatics	PACF-based substances	Inactive	-42.4672	-49.4545	-45.9609	Inactive	OC(=O)C(C(C(S(=O)(=O)O)(F)F)(F)F)(F)F	Inactive	0	2
DTXSID50880950	FC(F)(F)C(C1OC(F)(F)C(F)(F)C1(F)F)(C(F)(F)F)C(F)(F)F	-7.343	-27.4551	OTHER_PFAS	Other aliphatics, cyclic	Others, cyclic	Inactive	-35.6492	-56.2886	-45.9689	Inactive	FC(C(C(F)(F)F)(C(F)(F)F)C1OC(C(C1(F)F)(F)F)(F)F)(F)F	Inactive	8	0
DTXSID50672892	FC(OC(F)(F)C(F)(F)C(CI)C(F)(F)F)C(F)(F)F	-6.682	-31.065	OTHER_PFAS	Other aliphatics	Ether based substances	Inactive	-41.4419	-50.5413	-45.9916	Inactive	ICC(C(C(OC(C(F)(F)F)F)(F)F)(F)F)C(F)(F)F	Inactive	0	2
DTXSID60792479	CC=CS(=O)(=O)C(F)(F)C(F)(F)C(F)(F)C(F)(F)F	-6.79	-30.4646	OTHER_PFAS	Other aliphatics	PASF-based substances	Inactive	-40.4954	-51.4972	-45.9963	Inactive	CC=CS(=O)(=O)C(C(C(C(F)(F)F)(F)F)(F)F)(F)F	Inactive	9	0
DTXSID60895631	CC(=O)OC(=C)CC(F)(F)C(F)(F)C(F)(F)F	-6.49	-32.1159	OTHER_PFAS	Other aliphatics	Ether based substances	Inactive	-43.1245	-48.8682	-45.9963	Inactive	C=C(CC(C(C(F)(F)F)(F)F)(F)F)OC(=O)C	Inactive	7	4
DTXSID0036926	FC(F)(F)C1(F)C(F)(F)C(F)(F)C(F)(F)C(F)(C(F)(F)F)C1(F)F	-7.368	-26.3455	COMMERICIAL_IMPORTANT	Non-PFAA perfluoroalkyls, cyclic	PFAs, cyclic	Inactive	-35.4301	-58.0552	-46.7427	Inactive	FC1(C(F)(F)F)C(F)(F)C(F)(C(F)(F)F)C(C(C1(F)F)(F)F)(F)F	Inactive	8	0
DTXSID80896084	NC1=C2N=CNC2=NC(=N1)C(F)(F)C(F)(F)C(F)(F)F	-7.515	-26.4722	OTHER_PFAS	Side-chain aromatics	Others	Inactive	-34.1419	-57.8535	-45.9977	Inactive	Nc1nc(nc2c1nc[nH]2)C(C(C(F)(F)F)(F)F)(F)F	Inactive	6	4
DTXSID3044596	FC(F)=C(F)OC(F)(F)C(F)(OC(F)(F)C(F)(F)S(F)(=O)=O)C(F)(F)F	-5.538	-32.0655	COMMERICIAL_IMPORTANT	Other aliphatics	PASF-based substances	Inactive	-51.4674	-48.9484	-50.2079	Inactive	FC(=C(F)F)OC(C(C(F)(F)F)(OC(C(S(=O)(=O)F)(F)F)(F)F)F)(F)F	Inactive	0	2
DTXSID90896611	CC(=C)C(=O)OC(C(F)(F)F)(C(F)(F)F)C(F)(F)F	-6.691	-30.9927	OTHER_PFAS	Other aliphatics	Ether based substances	Inactive	-41.363	-50.6564	-46.0097	Inactive	O=C(C(=C)C)OC(C(F)(F)F)(C(F)(F)F)C(F)(F)F	Inactive	0	2
DTXSID70452855	FC(F)(I)C(F)(F)C(F)(F)C(F)(F)OC(F)(F)C(F)(F)S(F)(=O)=O	-6.21	-33.6148	OTHER_PFAS	Other aliphatics	PASF-based substances	Inactive	-45.5783	-46.4818	-46.03	Inactive	FC(C(OC(C(C(C(I)(F)F)(F)F)(F)F)(F)F)(F)F)(S(=O)(=O)F)F	Inactive	0	2
DTXSID50895923	FC(F)(F)C(F)(F)C(F)(F)C(F)(F)C(F)(F)COS(=O)(=O)C(F)(F)F	-6.47	-31.2899	OTHER_PFAS	Other aliphatics	PASF-based substances	Inactive	-43.2998	-50.1832	-46.7415	Inactive	FC(C(C(C(C(F)(F)F)(F)F)(F)F)(F)F)(COS(=O)(=O)C(F)(F)F)F	Inactive	3	9
DTXSID20895157	CCCCCC(F)(F)C(F)(F)C(F)(F)F	-6.789	-29.5802	OTHER_PFAS	Fluorotelomer PFAA precursors	SFAs	Inactive	-40.5042	-52.9053	-46.7047	Inactive	CCCCCC(C(C(F)(F)F)(F)F)(F)F	Inactive	2	2
DTXSID90660157	CC(C)C(=O)OC(C(F)(F)F)(C(F)(F)F)C(F)(F)F	-6.644	-31.0334	OTHER_PFAS	Other aliphatics	Ether based substances	Inactive	-41.7749	-50.5916	-46.1833	Inactive	CC(C(=O)OC(C(F)(F)F)(C(F)(F)F)C(F)(F)F)C	Inactive	0	2
DTXSID70188389	[O-][N+](=O)OCCC(F)(F)C(F)(F)C(F)(F)C(F)(F)F	-6.233	-32.6596	OTHER_PFAS	Other aliphatics	Others	Inactive	-45.3767	-48.0025	-46.6896	Inactive	FC(C(C(C(F)(F)F)(F)F)(F)F)(CCO[N+](=O)[O-])F	Inactive	7	5
DTXSID10430859	FC1=C(F)C(F)=C(F)C2=C1C(F)(F)C(F)(F)C2(F)F	-7.897	-23.9128	OTHER_PFAS	Side-chain aromatics	Others	Inactive	-30.7942	-61.9283	-46.3613	Inactive	Fc1c(F)c(F)c(c2c1C(F)(F)C(C2(F)F)(F)F)F	Inactive	8	0
DTXSID80896342	FC1=C(F)C(F)=C(C(F)=C1F)C(F)(C(F)(F)F)C(F)(F)F	-7.586	-25.5941	OTHER_PFAS	Side-chain aromatics	Others	Inactive	-33.5196	-59.2515	-46.3856	Inactive	Fc1c(F)c(F)c(c(c1C(C(F)(F)F)(C(F)(F)F)F)F)F	Inactive	0	9
DTXSID70280271	CCC(CC(F)(F)C(F)(F)C(F)(F)F)[N+]([O-])=O	-6.992	-28.8601	OTHER_PFAS	Other aliphatics	Others	Inactive	-38.7252	-54.0517	-46.3885	Inactive	CCC([N+](=O)[O-])CC(C(C(F)(F)F)(F)F)(F)F	Inactive	7	4
DTXSID40896080	CCOC(=O)CNC(=O)C(F)(F)C(F)(F)C(F)(F)F	-5.204	-34.0516	OTHER_PFAS	Other aliphatics	Ether based substances	Inactive	-54.3944	-45.7863	-50.0904	Inactive	CCOC(=O)CNC(=O)C(C(C(F)(F)F)(F)F)(F)F	Inactive	7	4
DTXSID10508825	FC1(F)C2=CC=CC=C2C(F)(F)C1(F)F	-7.784	-24.2502	OTHER_PFAS	Side-chain aromatics	Others	Inactive	-31.7845	-61.3912	-46.5878	Inactive	FC1(F)c2ccccc2C(C1(F)F)(F)F	Inactive	8	0
DTXSID00883370	CCOC(O)C(F)(F)C(F)(F)C(F)(F)F	-7.541	-25.5961	OTHER_PFAS	Other aliphatics	Ether based substances	Inactive	-33.914	-59.2484	-46.5812	Inactive	CCOC(C(C(C(F)(F)F)(F)F)(F)F)O	Inactive	7	4
DTXSID60379709	FC(F)(F)C(F)(F)C(F)(F)C(F)(F)CC1CO1	-7.5	-26.0615	OTHER_PFAS	Other aliphatics, cyclic	Others, cyclic	Inactive	-34.2733	-58.5074	-46.3904	Inactive	FC(C(C(C(F)(F)F)(F)F)(F)F)(CC1OC1)F	Inactive	4	5
DTXSID60893354	FC(F)(F)C(F)(F)C(F)(F)C(F)(F)C(F)(F)C(F)(C(F)(F)F)C(F)(F)F	-7.261	-27.3743	OTHER_PFAS	Non-PFAA perfluoroalkyls	PFAs	Inactive	-36.3678	-56.4173	-46.3925	Inactive	FC(C(C(C(C(C(C(F)(F)F)(C(F)(F)F)F)(F)F)(F)F)(F)F)(F)F)(F)F	Inactive	3	4
DTXSID20880129	OCC(F)(F)C(F)(F)C(F)(F)C(F)(F)F	-7.106	-23.6185	OTHER_PFAS	Fluorotelomer PFAA precursors	n:1 FTOHs	Inactive	-37.7261	-62.3969	-50.0615	Inactive	OCC(C(C(C(F)(F)F)(F)F)(F)F)(F)F	Inactive	3	4
DTXSID30233046	FC(F)(F)C(F)(F)C(F)(F)C(F)(F)C(=O)OCC=C	-6.719	-30.3535	OTHER_PFAS	Other aliphatics	PACF-based substances	Inactive	-41.1176	-51.6741	-46.3959	Inactive	C=CCOC(=O)C(C(C(C(F)(F)F)(F)F)(F)F)(F)F	Inactive	7	4
DTXSID10711635	FC(F)(F)C(F)(C(F)(F)F)C(F)(F)C(F)(F)C=C	-7.126	-27.8828	OTHER_PFAS	Fluorotelomer PFAA precursors	n:2 FTOs	Inactive	-37.5509	-55.6077	-46.5793	Inactive	C=CC(C(C(C(F)(F)F)(C(F)(F)F)F)(F)F)(F)F	Inactive	3	4
DTXSID60379284	OCC(F)(OC(F)(F)C(F)(F)C(F)(F)F)C(F)(F)F	-6.59	-26.4051	OTHER_PFAS	Other aliphatics	Ether based substances	Inactive	-42.2481	-57.9603	-50.1042	Inactive	OCC(C(F)(F)F)(OC(C(C(F)(F)F)(F)F)(F)F)F	Inactive	4	3
DTXSID90380989	OC(=O)C1=CC=CC=C1OC(F)(F)C(F)F	-6.648	-30.7422	OTHER_PFAS	Side-chain aromatics	Others	Inactive	-41.7399	-51.0552	-46.3975	Inactive	FC(C(Oc1ccccc1C(=O)O)(F)F)F	Inactive	0	5
DTXSID6062599	OC(=O)C(F)(F)C(F)(F)C(F)(F)C(F)(F)F	-7.605	-25.2712	CAL_EPA	PFAAs	PFCAs	Inactive	-33.3531	-59.7656	-46.5594	Inactive	OC(=O)C(C(C(C(F)(F)F)(F)F)(F)F)(F)F	Inactive	7	4
DTXSID90848034	CN(C)CC=C(F)C(F)(F)C(F)(F)C(F)(F)F	-6.754	-30.12	OTHER_PFAS	Other aliphatics	Others	Inactive	-40.8109	-52.0458	-46.4284	Inactive	CN(CC=C(C(C(C(F)(F)F)(F)F)(F)F)F)C	Inactive	7	4
DTXSID00832080	CCOC(=O)C=C(N)C(F)(F)C(F)(F)C(F)(F)F	-6.143	-33.4328	OTHER_PFAS	Other aliphatics	Ether based substances	Inactive	-46.1655	-46.7715	-46.4685	Inactive	CCOC(=O)C=C(C(C(C(F)(F)F)(F)F)(F)F)N	Inactive	7	4
DTXSID40392097	OC(=O)CSC(F)(F)C(F)(F)C(F)(F)F	-6.962	-28.8384	OTHER_PFAS	Other aliphatics	Others	Inactive	-38.9881	-54.0863	-46.5372	Inactive	OC(=O)CSC(C(C(F)(F)F)(F)F)(F)F	Inactive	7	4
DTXSID30896635	[Na+].[O-]S(=O)C(F)(F)C(F)(F)C(F)(F)C(F)(F)C(F)(F)F	-6.294	-32.5166	OTHER_PFAS	PFAAs	PFSiAs	Inactive	-44.8422	-48.2302	-46.5362	Inactive	OS(=O)C(C(C(C(C(F)(F)F)(F)F)(F)F)(F)F)(F)F	Inactive	3	8
DTXSID20382158	FC(F)C(F)(F)OCC(F)(F)C(F)(F)C(F)(F)C(F)F	-6.411	-27.4282	OTHER_PFAS	Other aliphatics	Ether based substances	Inactive	-43.8168	-56.3315	-50.0741	Inactive	FC(C(OCC(C(C(C(F)F)(F)F)(F)F)(F)F)(F)F)F	Inactive	3	0
DTXSID10561137	FC(F)C(F)(F)C(F)(F)C(F)(F)C(=O)C(F)(C(F)(F)F)C(F)(F)F	-6.822	-29.6671	OTHER_PFAS	Perfluoro PFAA precursors	PFALs	Inactive	-40.215	-52.7669	-46.491	Inactive	FC(C(C(C(C(=O)C(C(F)(F)F)(C(F)(F)F)F)(F)F)(F)F)(F)F)F	Inactive	3	0
DTXSID90895588	FC(F)(F)C(=O)OCC(F)(F)C(F)(F)C(F)(F)F	-7.097	-28.1481	OTHER_PFAS	Other aliphatics	PACF-based substances	Inactive	-37.805	-55.1853	-46.4952	Inactive	O=C(C(F)(F)F)OCC(C(C(F)(F)F)(F)F)(F)F	Inactive	7	4
DTXSID10895484	CCOC(=O)CCC(F)(F)C(F)(F)C(F)(F)F	-6.513	-31.3451	OTHER_PFAS	Other aliphatics	PACF-based substances	Inactive	-42.9229	-50.0954	-46.5091	Inactive	CCOC(=O)CCC(C(C(F)(F)F)(F)F)(F)F	Inactive	7	4
DTXSID4074932	FC(F)(F)C(F)(F)C(=O)C(F)(C(F)(F)F)C(F)(F)F	-7.474	-26.0711	COMMERICIAL_IMPORTANT	Non-PFAA perfluoroalkyls	PFAKs	Inactive	-34.5012	-58.4921	-46.4966	Inactive	O=C(C(C(F)(F)F)(C(F)(F)F)F)C(C(F)(F)F)(F)F	Inactive	0	2
DTXSID40880388	FC(F)(F)C(F)(F)C(F)(F)C(F)(F)CCS	-6.995	-24.2183	OTHER_PFAS	Other aliphatics	FTSH	Inactive	-38.6989	-61.442	-50.0704	Inactive	SCCC(C(C(C(F)(F)F)(F)F)(F)F)(F)F	Inactive	3	4
DTXSID00805092	OC1(F)C(F)(F)C(F)(F)C(F)(F)C(F)(F)C(F)(F)C(F)(F)C1(F)F	-6.259	-32.8542	OTHER_PFAS	Non-PFAA perfluoroalkyls, cyclic	PFACs, cyclic	Inactive	-45.1489	-47.6927	-46.4208	Inactive	OC1(F)C(F)(F)C(F)(F)C(F)(F)C(C(C(C1(F)F)(F)F)(F)F)(F)F	Inactive	8	0
DTXSID60896320	OCC(I)=CC(F)(C(F)(F)F)C(F)(F)F	-7.245	-27.7633	OTHER_PFAS	Other aliphatics	Others	Inactive	-36.508	-55.798	-46.153	Inactive	OCC(=CC(C(F)(F)F)(C(F)(F)F)F)I	Inactive	3	4
DTXSID90895644	FC(F)(F)C(OC(=O)C(F)(F)C(F)(F)C(F)(F)F)C(F)(F)F	-6.437	-27.198	OTHER_PFAS	Other aliphatics	PACF-based substances	Inactive	-43.589	-56.698	-50.1435	Inactive	O=C(C(C(C(F)(F)F)(F)F)(F)F)OC(C(F)(F)F)C(F)(F)F	Inactive	7	4
DTXSID80575766	CC1(F)C(F)(F)C(C)(F)C(F)(F)C(F)(F)C1(F)F	-7.189	-27.8496	OTHER_PFAS	Other aliphatics, cyclic	Others, cyclic	Inactive	-36.9988	-55.6606	-46.3297	Inactive	CC1(F)C(F)(F)C(C)(F)C(C(C1(F)F)(F)F)(F)F	Inactive	8	0
DTXSID70697901	FC(F)(C#N)C(F)(F)C(F)(F)C(F)(F)C(F)(F)C#N	-7.264	-27.0298	OTHER_PFAS	Other aliphatics	Nitrile based substances	Inactive	-36.3415	-56.9658	-46.6536	Inactive	N#CC(C(C(C(C(C#N)(F)F)(F)F)(F)F)(F)F)(F)F	Inactive	3	4
DTXSID40611957	FC(F)C(F)(F)C(F)(F)C(=O)OOC(=O)C(F)(F)C(F)(F)C(F)F	-6.306	-32.3085	OTHER_PFAS	Other aliphatics	PACF-based substances	Inactive	-44.737	-48.5615	-46.6493	Inactive	FC(C(C(C(=O)OOC(=O)C(C(C(F)F)(F)F)(F)F)(F)F)(F)F)F	Inactive	0	2
DTXSID20570533	CCOC(=O)CC(F)(F)C(F)(F)C(F)(F)C(F)(F)F	-6.28	-33.069	OTHER_PFAS	Other aliphatics	PACF-based substances	Inactive	-44.9648	-47.3507	-46.1578	Inactive	CCOC(=O)CC(C(C(C(F)(F)F)(F)F)(F)F)(F)F	Inactive	7	4
DTXSID50335697	CCOC(=O)C(F)(F)C(F)(F)C(F)(F)C(F)(F)F	-7.122	-28.4038	OTHER_PFAS	Other aliphatics	PACF-based substances	Inactive	-37.5859	-54.7782	-46.1821	Inactive	CCOC(=O)C(C(C(C(F)(F)F)(F)F)(F)F)(F)F	Inactive	7	4
DTXSID10515852	OS(=O)C(F)(F)C(F)(F)C(F)(F)C(F)(F)S(O)=O	-5.637	-36.5706	OTHER_PFAS	Other aliphatics	PFAAs-based substances	Inactive	-50.5998	-41.7758	-46.1878	Inactive	FC(C(S(=O)O)(F)F)(C(C(S(=O)O)(F)F)(F)F)F	Inactive	3	4
DTXSID60896567	OC(=O)C(F)(F)C(C(F)(F)F)(C(F)(F)F)C(F)(F)C(F)(F)C(F)(F)F	-6.617	-31.1637	OTHER_PFAS	PFAAs	PFCAs	Inactive	-42.0115	-50.3842	-46.1978	Inactive	OC(=O)C(C(C(C(C(F)(F)F)(F)F)(F)F)(C(F)(F)F)C(F)(F)F)(F)F	Inactive	3	8
DTXSID80336758	CCOC(=O)C(C(C)=O)C(F)(F)C(F)(F)C(F)(F)F	-6.537	-31.5971	OTHER_PFAS	Other aliphatics	Ether based substances	Inactive	-42.7126	-49.6941	-46.2034	Inactive	CCOC(=O)C(C(C(C(F)(F)F)(F)F)(F)F)C(=O)C	Inactive	7	4
DTXSID60896587	OC(=O)C(F)(C(F)(F)C(F)(F)C(F)(F)F)C(F)(F)C(F)(F)C(F)(F)F	-5.869	-30.3214	OTHER_PFAS	PFAAs	PFCAs	Inactive	-48.5667	-51.7252	-50.1459	Inactive	OC(=O)C(C(C(C(F)(F)F)(F)F)(F)F)(C(C(C(F)(F)F)(F)F)(F)F)F	Inactive	3	4
DTXSID90434613	COC(=O)C(C)CC(F)(F)C(F)(F)C(F)(F)F	-6.783	-30.2381	OTHER_PFAS	Other aliphatics	Ether based substances	Inactive	-40.5568	-51.8578	-46.2073	Inactive	COC(=O)C(CC(C(C(F)(F)F)(F)F)(F)F)C	Inactive	7	4
DTXSID50617268	OC(=O)CC(F)(F)C(F)(F)C(F)(F)F	-7.71	-24.5824	OTHER_PFAS	Fluorotelomer PFAA precursors	n:2 Fluorotelomer carboxylic acids	Inactive	-32.433	-60.8623	-46.6476	Inactive	OC(=O)CC(C(C(F)(F)F)(F)F)(F)F	Inactive	7	4
DTXSID80562853	CC(=C)C(=O)OCCC(F)(F)C(F)(F)C(F)(F)F	-6.391	-31.8452	OTHER_PFAS	Fluorotelomer PFAA precursors	n:2 FTMACs	Inactive	-43.9921	-49.2991	-46.6456	Inactive	CC(=C)C(=O)OCCC(C(C(F)(F)F)(F)F)(F)F	Inactive	7	5
DTXSID90371231	FC(F)(F)C(F)(F)C(F)(F)C(Br)(C(F)(F)F)C(F)(F)F	-7.137	-28.8016	OTHER_PFAS	Other aliphatics	Others	Inactive	-37.4545	-54.1449	-45.7997	Inactive	FC(C(C(C(C(F)(F)F)(C(F)(F)F)Br)(F)F)(F)F)(F)F	Inactive	3	4
DTXSID30880150	FC(F)=C(F)OC(F)(F)C(F)(OC(F)(F)C(F)(F)C(F)(F)F)C(F)(F)F	-6.418	-32.2272	OTHER_PFAS	Other aliphatics	Ether based substances	Inactive	-43.7555	-48.691	-46.2232	Inactive	FC(=C(F)F)OC(C(C(F)(F)F)(OC(C(C(F)(F)F)(F)F)(F)F)F)(F)F	Inactive	4	3
DTXSID90895225	CCC(C)(O)C(F)(F)C(F)(F)C(F)(F)F	-7.18	-27.9775	OTHER_PFAS	Other aliphatics	Others	Inactive	-37.0776	-55.4569	-46.2673	Inactive	CCC(C(C(C(F)(F)F)(F)F)(F)F)(O)C	Inactive	3	4
DTXSID40337443	OCCCC(F)(C(F)(F)F)C(F)(F)F	-7.456	-26.4437	OTHER_PFAS	Other aliphatics	Others	Inactive	-34.6589	-57.8989	-46.2789	Inactive	OCCCC(C(F)(F)F)(C(F)(F)F)F	Inactive	3	4
DTXSID70893401	[K+].[O-]C(=O)C(F)(OC(F)(F)C(F)(F)C(F)(F)OC(F)(F)F)C(F)(F)F	-6.046	-33.7689	OTHER_PFAS	PFAAs	PFECAs	Inactive	-47.0155	-46.2364	-46.626	Inactive	OC(=O)C(C(F)(F)F)(OC(C(C(OC(F)(F)F)(F)F)(F)F)(F)F)F	Inactive	4	3
DTXSID40895513	CCCC(=O)OCC(F)(F)C(F)(F)C(F)(F)F	-6.751	-30.3152	OTHER_PFAS	Other aliphatics	Ether based substances	Inactive	-40.8372	-51.7351	-46.2861	Inactive	CCCC(=O)OCC(C(C(F)(F)F)(F)F)(F)F	Inactive	7	4
DTXSID90471942	FC(F)(F)C(F)(F)C(F)(F)C(F)(F)C(F)(F)C(F)(F)C=O	-7.15	-28.1114	OTHER_PFAS	Perfluoro PFAA precursors	PFALs	Inactive	-37.3406	-55.2437	-46.2921	Inactive	O=CC(C(C(C(C(C(F)(F)F)(F)F)(F)F)(F)F)(F)F)(F)F	Inactive	3	8
DTXSID60552712	FC(F)(F)C(F)(F)C(F)(F)C(Cl)(Cl)C(Cl)(Cl)Cl	-6.879	-29.2049	OTHER_PFAS	Other aliphatics	Others	Inactive	-39.7155	-53.5028	-46.6091	Inactive	FC(C(C(C(C(Cl)(Cl)Cl)(Cl)Cl)(F)F)(F)F)(F)F	Inactive	3	4
DTXSID50198289	FC(F)(F)C(F)(F)C(F)(C(F)(C(F)(F)F)C(F)(F)F)C(F)(C(F)(F)F)C(F)(F)F	-7.11	-27.952	OTHER_PFAS	Non-PFAA perfluoroalkyls	PFAs	Inactive	-37.6911	-55.4975	-46.5943	Inactive	FC(C(C(C(C(F)(F)F)(C(F)(F)F)F)(C(C(F)(F)F)(C(F)(F)F)F)F)(F)F)(F)F	Inactive	3	4
DTXSID60895732	CCC(C)NC(=O)C(F)(F)C(F)(F)C(F)(F)F	-6.748	-29.9511	OTHER_PFAS	Other aliphatics	Amide based substances	Inactive	-40.8635	-52.3148	-46.5891	Inactive	CCC(NC(=O)C(C(C(F)(F)F)(F)F)(F)F)C	Inactive	7	8
DTXSID20931584	C[N+](C)(C)CC(CC([O-])=O)OC(=O)CCCCCCCCCCC(F)(F)C(F)(F)C(F)(F)C(F)(F)F	-1.168	-61.0365	OTHER_PFAS	Other aliphatics	Ether based substances	Inactive	-89.7642	-2.82358	-46.2939	Inactive	O=C(OC(C[N+](C)(C)C)CC(=O)[O-])CCCCCCCCCCC(C(C(C(F)(F)F)(F)F)(F)F)(F)F	Inactive	1	0
DTXSID30510389	COC(=O)C(=O)C(F)(F)C(F)(F)C(F)(F)C(F)(F)F	-6.76	-30.2462	OTHER_PFAS	Other aliphatics	Ether based substances	Inactive	-40.7583	-51.8449	-46.3016	Inactive	COC(=O)C(=O)C(C(C(C(F)(F)F)(F)F)(F)F)(F)F	Inactive	7	4
DTXSID60892367	OC(=O)C(F)(F)C(F)(F)OC(F)(F)C(F)(F)F	-6.719	-30.4631	OTHER_PFAS	PFAAs	PFECAs	Inactive	-41.1176	-51.4996	-46.3086	Inactive	OC(=O)C(C(OC(C(F)(F)F)(F)F)(F)F)(F)F	Inactive	0	2
DTXSID80895658	CCN(CC)C(=O)C(F)(F)C(F)(F)C(F)(F)F	-6.305	-32.8017	OTHER_PFAS	Other aliphatics	Amide based substances	Inactive	-44.7458	-47.7763	-46.261	Inactive	CCN(C(=O)C(C(C(F)(F)F)(F)F)(F)F)CC	Inactive	7	4
DTXSID10880996	FC(=C(CC=C)C(F)(F)F)C(F)(F)C(F)(F)F	-7.312	-27.15	OTHER_PFAS	Other aliphatics	Others	Inactive	-35.9209	-56.7744	-46.3476	Inactive	C=CCC(=C(C(C(F)(F)F)(F)F)F)C(F)(F)F	Inactive	0	2
DTXSID70895349	FC(F)(F)C(F)(F)C(F)(F)C(F)(F)C(Br)=O	-6.791	-26.5057	OTHER_PFAS	Other aliphatics	Others	Inactive	-40.4867	-57.8002	-49.1434	Inactive	BrC(=O)C(C(C(C(F)(F)F)(F)F)(F)F)(F)F	Inactive	7	4
DTXSID10880158	FC(F)(F)C(F)(F)C(F)(F)C(F)(C(F)(F)F)C(F)(F)C(F)(F)F	-7.188	-28.5553	OTHER_PFAS	Non-PFAA perfluoroalkyls	PFAs	Inactive	-37.0075	-54.537	-45.7723	Inactive	FC(C(C(C(C(F)(F)F)(F)F)(C(F)(F)F)F)(F)F)(C(F)(F)F)F	Inactive	3	4
DTXSID00896581	OC(=O)C(F)(C(F)(F)F)C(C(F)(F)F)(C(F)(F)F)C(F)(F)C(F)(F)F	-6.881	-31.5095	OTHER_PFAS	PFAAs	PFCAs	Inactive	-39.6979	-49.8336	-44.7658	Inactive	OC(=O)C(C(C(C(F)(F)F)(F)F)(C(F)(F)F)C(F)(F)F)(C(F)(F)F)F	Inactive	3	4
DTXSID90888859	FC(=O)C(F)(OC(F)(C(F)(F)F)C(F)(F)OC(F)(F)C(F)(F)C(F)(F)F)C(F)(F)F	-6.365	-34.3438	OTHER_PFAS	Other aliphatics	Ether based substances	Inactive	-44.2199	-45.3211	-44.7705	Inactive	FC(=O)C(C(F)(F)F)(OC(C(OC(C(C(F)(F)F)(F)F)(F)F)(F)F)(C(F)(F)F)F)F	Inactive	4	3
DTXSID50895640	FC1=C(F)C(F)=C(C(F)=C1F)C(F)(F)C(F)(F)C(F)(F)F	-8.017	-25.2445	OTHER_PFAS	Side-chain aromatics	Others	Inactive	-29.7425	-59.8081	-44.7753	Inactive	Fc1c(F)c(F)c(c(c1C(C(C(F)(F)F)(F)F)(F)F)F)F	Inactive	6	4
DTXSID50897028	FC(F)(F)C(F)(F)C(F)(F)C(=O)NC1=CC=CC=N1	-7.058	-30.5205	OTHER_PFAS	Side-chain aromatics	Others	Inactive	-38.1468	-51.4082	-44.7775	Inactive	O=C(C(C(C(F)(F)F)(F)F)(F)F)Nc1ccccn1	Inactive	7	8
DTXSID10542608	OCCC(F)(F)C(F)(F)C(F)(F)C(F)(F)Cl	-7.83	-26.2676	OTHER_PFAS	Other aliphatics	Others	Inactive	-31.3813	-58.1793	-44.7803	Inactive	OCCC(C(C(C(Cl)(F)F)(F)F)(F)F)(F)F	Inactive	3	4
DTXSID10703075	FC(F)(F)C1(C(F)(F)F)C(F)(F)C(F)(F)C(F)(F)C(F)(F)C1(C(F)(F)F)C(F)(F)F	-7.393	-28.6696	OTHER_PFAS	Non-PFAA perfluoroalkyls, cyclic	PFAs, cyclic	Inactive	-35.211	-54.355	-44.783	Inactive	FC(C1(C(F)(F)F)C(C(F)(F)F)(C(F)(F)F)C(F)(F)C(C(C1(F)F)(F)F)(F)F)(F)F	Inactive	8	0
DTXSID00880147	FC(F)(F)C(F)(F)C(F)(F)C(=O)C(F)(C(F)(F)F)C(F)(F)F	-7.305	-29.148	COMMERICIAL_IMPORTANT	Non-PFAA perfluoroalkyls	PFAKs	Inactive	-35.9822	-53.5934	-44.7878	Inactive	O=C(C(C(C(F)(F)F)(F)F)(F)F)C(C(F)(F)F)(C(F)(F)F)F	Inactive	7	4
DTXSID60550319	CCC(C(F)(F)F)(C(F)(F)F)C(F)(F)C(F)(F)C(F)(F)F	-7.217	-29.6188	OTHER_PFAS	Fluorotelomer PFAA precursors	SFAs	Inactive	-36.7534	-52.8438	-44.7986	Inactive	CCC(C(C(C(F)(F)F)(F)F)(F)F)(C(F)(F)F)C(F)(F)F	Inactive	3	4
DTXSID80896746	FC(F)(F)OC(OC(F)(F)C(F)(F)OC(OC(F)(F)F)(C(F)(F)F)C(F)(F)F)(C(F)(F)F)C(F)(F)F	-4.832	-42.742	OTHER_PFAS	Other aliphatics	Ether based substances	Inactive	-57.6545	-31.9503	-44.8024	Inactive	FC(C(OC(C(F)(F)F)(C(F)(F)F)OC(F)(F)F)(F)F)(OC(C(F)(F)F)(C(F)(F)F)OC(F)(F)F)F	Inactive	0	2
DTXSID80334416	CCOC(=O)CC(=O)C(F)(F)C(F)(F)C(F)(F)F	-6.271	-34.7989	OTHER_PFAS	Other aliphatics	Ether based substances	Inactive	-45.0437	-44.5966	-44.8201	Inactive	CCOC(=O)CC(=O)C(C(C(F)(F)F)(F)F)(F)F	Inactive	7	4
DTXSID60239571	CN(CCO)S(=O)(=O)C(F)(F)C(F)(C(F)(F)F)C(F)(F)F	-7.161	-29.8763	OTHER_PFAS	FASA based PFAA precursors	(N-Alkyl) FASEs	Inactive	-37.2442	-52.4338	-44.839	Inactive	OCCN(S(=O)(=O)C(C(C(F)(F)F)(C(F)(F)F)F)(F)F)C	Inactive	0	7
DTXSID40466747	FC(F)(F)C(F)(F)C(F)(F)C(F)(F)C(F)(F)C(F)(F)S(=O)(=O)C=C	-6.267	-34.7907	OTHER_PFAS	Other aliphatics	PASF-based substances	Inactive	-45.0788	-44.6096	-44.8442	Inactive	C=CS(=O)(=O)C(C(C(C(C(C(F)(F)F)(F)F)(F)F)(F)F)(F)F)(F)F	Inactive	3	8
DTXSID20335129	FC(F)(Br)C(F)(F)C(F)(F)C(F)(F)C(F)(F)C(F)(F)Br	-7.351	-28.817	OTHER_PFAS	Other aliphatics	Others	Inactive	-35.5791	-54.1204	-44.8497	Inactive	FC(C(C(Br)(F)F)(F)F)(C(C(C(Br)(F)F)(F)F)(F)F)F	Inactive	0	2
DTXSID20896740	OC\C=C/C(F)(C(F)(F)F)C(F)(F)F	-7.781	-26.4359	OTHER_PFAS	Other aliphatics	Others	Inactive	-31.8107	-57.9113	-44.861	Inactive	OCC=CC(C(F)(F)F)(C(F)(F)F)F	Inactive	3	4
DTXSID40600245	OCCOCC(F)(F)C(F)(F)C(F)(F)C(F)F	-7.014	-30.6467	OTHER_PFAS	Other aliphatics	Ether based substances	Inactive	-38.5324	-51.2073	-44.8698	Inactive	OCCOCC(C(C(C(F)F)(F)F)(F)F)(F)F	Inactive	3	0
DTXSID60893374	[H]C#CC(C(F)(F)F)(C(F)(F)F)C(F)(F)C(F)(F)C(F)(F)F	-7.246	-29.3535	OTHER_PFAS	Other aliphatics	Others	Inactive	-36.4993	-53.2662	-44.8827	Inactive	C#CC(C(C(C(F)(F)F)(F)F)(F)F)(C(F)(F)F)C(F)(F)F	Inactive	3	4
DTXSID60878863	OC(=NC1=NC(=N)NN1)C(F)(F)C(F)(F)C(F)(F)F	-6.939	-31.035	OTHER_PFAS	Side-chain aromatics	Others	Inactive	-39.1897	-50.5891	-44.8894	Inactive	OC(=Nc1[nH][nH]c(=N)n1)C(C(C(F)(F)F)(F)F)(F)F	Inactive	6	4
DTXSID10830991	COC(=O)C(C)=CC(F)(F)C(F)(F)C(F)(F)F	-7.104	-30.0906	OTHER_PFAS	Other aliphatics	Ether based substances	Inactive	-37.7437	-52.0927	-44.9182	Inactive	COC(=O)C(=CC(C(C(F)(F)F)(F)F)(F)F)C	Inactive	7	4
DTXSID00895958	FC(F)(F)C(F)(F)C(F)(F)C(F)(F)C1COC(=O)O1	-7.59	-27.3835	OTHER_PFAS	Other aliphatics, cyclic	Others, cyclic	Inactive	-33.4846	-56.4026	-44.9436	Inactive	FC(C(C(C(F)(F)F)(F)F)(F)F)(C1COC(=O)O1)F	Inactive	4	5
DTXSID50301791	OC(=O)CSC(CC(O)=O)C(F)(F)C(F)(F)C(F)(F)F	-6.709	-32.2054	OTHER_PFAS	Other aliphatics	Others	Inactive	-41.2053	-48.7257	-44.9655	Inactive	OC(=O)CC(C(C(C(F)(F)F)(F)F)(F)F)SCC(=O)O	Inactive	7	4
DTXSID50880233	FC(F)(F)C(F)(F)C(F)(F)C(F)(F)C(F)(F)C(F)(I)C(F)(F)F	-7.29	-28.9992	OTHER_PFAS	Perfluoro PFAA precursors	PFAIs	Inactive	-36.1137	-53.8303	-44.972	Inactive	FC(C(C(C(C(C(C(F)(F)F)(I)F)(F)F)(F)F)(F)F)(F)F)(F)F	Inactive	3	8
DTXSID70459607	FC(F)C(F)(F)C(F)(F)C(F)(F)COS(Cl)=O	-6.808	-31.6374	OTHER_PFAS	Other aliphatics	Others	Inactive	-40.3377	-49.63	-44.9838	Inactive	FC(C(C(C(COS(=O)Cl)(F)F)(F)F)(F)F)F	Inactive	3	0
DTXSID60896562	FC(F)(F)C(F)(I)C(F)(F)OC(F)(C(F)(F)F)C(F)(F)F	-7.01	-30.5212	OTHER_PFAS	Other aliphatics	Ether based substances	Inactive	-38.5675	-51.4071	-44.9873	Inactive	FC(C(C(F)(F)F)(OC(C(C(F)(F)F)(I)F)(F)F)F)(F)F	Inactive	0	2
DTXSID8067076	FC(F)(F)C(F)(F)C(F)(F)C(F)(F)C(F)(F)C(F)(F)C=C	-7.405	-28.3468	COMMERICIAL_IMPORTANT	Fluorotelomer PFAA precursors	n:2 FTOs	Inactive	-35.1058	-54.869	-44.9874	Inactive	C=CC(C(C(C(C(C(F)(F)F)(F)F)(F)F)(F)F)(F)F)(F)F	Inactive	3	8
DTXSID6071667	CN(C)CCCNS(=O)(=O)C(F)(F)C(F)(F)C(F)(F)C(F)(F)C(F)(F)F	-4.842	-42.4498	OTHER_PFAS	Other aliphatics	PASF-based substances	Inactive	-57.5668	-32.4155	-44.9912	Inactive	CN(CCCNS(=O)(=O)C(C(C(C(C(F)(F)F)(F)F)(F)F)(F)F)(F)F)C	Inactive	5	0
DTXSID20694203	CC(CC(F)(F)F)=CC(=O)CC(F)(F)F	-7.397	-28.3766	OTHER_PFAS	Other aliphatics	Others	Inactive	-35.176	-54.8215	-44.9987	Inactive	CC(=CC(=O)CC(F)(F)F)CC(F)(F)F	Inactive	0	2
DTXSID60831377	OC(=O)C1=CC=CC=C1.OCC(F)(F)C(F)(F)C(F)(F)C(F)(F)C(F)(F)C(F)F	-7.534	-27.621	OTHER_PFAS	Other aliphatics	Alcohol based substances	Inactive	-33.9753	-56.0245	-44.9999	Inactive	OCC(C(C(C(C(C(F)F)(F)F)(F)F)(F)F)(F)F)(F)F	Inactive	3	0
DTXSID8044969	COC(=O)C(F)(F)C(F)(F)OC(F)(C(F)(F)F)C(F)(F)OC(F)=C(F)F	-6.069	-35.6764	COMMERICIAL_IMPORTANT	Other aliphatics	PACF-based substances	Inactive	-46.814	-43.1995	-45.0067	Inactive	COC(=O)C(C(OC(C(OC(=C(F)F)F)(F)F)(C(F)(F)F)F)(F)F)(F)F	Inactive	0	2
DTXSID70895268	OCC(O)C(F)(F)C(F)(F)C(F)(F)C(F)(F)F	-8.329	-23.2112	OTHER_PFAS	Other aliphatics	Others	Inactive	-27.0083	-63.0454	-45.0268	Inactive	OCC(C(C(C(C(F)(F)F)(F)F)(F)F)(F)F)O	Inactive	3	4
DTXSID90897567	NC(C(O)=O)C(F)(F)C(F)(F)C(F)(F)F	-7.729	-26.8459	OTHER_PFAS	Other aliphatics	Others	Inactive	-32.2665	-57.2585	-44.7625	Inactive	NC(C(C(C(F)(F)F)(F)F)(F)F)C(=O)O	Inactive	7	4
DTXSID50895463	CCSC(SCC)C(F)(F)C(F)(F)C(F)(F)F	-6.364	-34.3642	OTHER_PFAS	Other aliphatics	Others	Inactive	-44.2287	-45.2886	-44.7587	Inactive	CCSC(C(C(C(F)(F)F)(F)F)(F)F)SCC	Inactive	3	4
DTXSID60184810	FC(F)(F)C(F)(F)C(F)(F)C(F)(F)OC(F)(F)C(F)(F)C(F)(F)C(F)(F)F	-6.865	-31.6089	OTHER_PFAS	Other aliphatics	Ether based	Inactive	-39.8382	-49.6754	-44.7568	Inactive	FC(C(C(C(F)(F)F)(F)F)(F)F)(OC(C(C(C(F)(F)F)(F)F)(F)F)(F)F)F	Inactive	0	2
DTXSID80895759	FC(F)(F)C(F)(F)COS(=O)(=O)C(F)(F)C(F)(F)C(F)(F)C(F)(F)F	-6.596	-33.0963	OTHER_PFAS	Other aliphatics	PASF-based substances	Inactive	-42.1956	-47.3073	-44.7514	Inactive	FC(C(COS(=O)(=O)C(C(C(C(F)(F)F)(F)F)(F)F)(F)F)(F)F)(F)F	Inactive	9	0
DTXSID20444220	NCCCC(F)(F)C(F)(F)C(F)(F)C(F)(F)C(F)(F)C(F)(F)C(F)(F)C(F)(F)F	-7.104	-30.8719	OTHER_PFAS	Other aliphatics	FT	Inactive	-37.7437	-50.8487	-44.2962	Inactive	NCCCC(C(C(C(C(C(C(C(F)(F)F)(F)F)(F)F)(F)F)(F)F)(F)F)(F)F)(F)F	Inactive	3	9
DTXSID60382137	FC(F)C(F)(F)C(F)(F)C(F)(F)COC(=O)C(F)=C	-7.208	-30.276	OTHER_PFAS	Other aliphatics	Ether based substances	Inactive	-36.8323	-51.7975	-44.3149	Inactive	FC(=C)C(=O)OCC(C(C(C(F)F)(F)F)(F)F)(F)F	Inactive	3	0
DTXSID20895758	CC(OS(=O)(=O)C(F)(F)C(F)(F)C(F)(F)C(F)(F)F)C(F)(F)F	-6.95	-31.6573	OTHER_PFAS	Other aliphatics	PASF-based substances	Inactive	-39.0933	-49.5983	-44.3458	Inactive	CC(C(F)(F)F)OS(=O)(=O)C(C(C(C(F)(F)F)(F)F)(F)F)(F)F	Inactive	9	0
DTXSID10897524	O\C(=N\CC=C)C(F)(OC(F)(F)C(F)(F)C(F)(F)F)C(F)(F)F	-6.582	-33.6594	OTHER_PFAS	Other aliphatics	Ether based substances	Inactive	-42.3183	-46.4108	-44.3645	Inactive	C=CCN=C(C(C(F)(F)F)(OC(C(C(F)(F)F)(F)F)(F)F)F)O	Inactive	4	3
DTXSID00895695	FC(=O)C(F)(F)OC(F)(F)C(F)(F)OC(F)(F)C(F)(F)C(F)(F)C(F)(F)F	-6.53	-33.9401	OTHER_PFAS	Other aliphatics	Ether based substances	Inactive	-42.774	-45.9638	-44.3689	Inactive	FC(=O)C(OC(C(OC(C(C(C(F)(F)F)(F)F)(F)F)(F)F)(F)F)(F)F)(F)F	Inactive	4	3
DTXSID40382155	FC(F)(F)C(=O)CC(=O)C(F)(F)C(F)(F)C(F)(F)C(F)(F)F	-6.723	-32.8721	OTHER_PFAS	Other aliphatics	FT	Inactive	-41.0826	-47.6642	-44.3734	Inactive	O=C(C(F)(F)F)CC(=O)C(C(C(C(F)(F)F)(F)F)(F)F)(F)F	Inactive	7	4
DTXSID60887450	[K+].[O-]C(=O)C1=C(Cl)C(Cl)=C(Cl)C(Cl)=C1C(=O)NC1=CC=CC(OS(=O)(=O)C(F)(F)C(F)(F)C(F)(F)C(F)(F)C(F)(F)F)=C1	-1.284	-62.8028	OTHER_PFAS	Side-chain aromatics	PASF-based substances	Inactive	-88.7476	-0.0114455	-44.3795	Inactive	O=C(c1c(Cl)c(Cl)c(c(c1C(=O)O)Cl)Cl)Nc1cccc(c1)OS(=O)(=O)C(C(C(C(C(F)(F)F)(F)F)(F)F)(F)F)(F)F	Inactive	0	1
DTXSID30790740	OCCC(CCO)C(F)(F)C(F)(F)C(F)(F)F	-7.415	-29.0192	OTHER_PFAS	Other aliphatics	Others	Inactive	-35.0182	-53.7984	-44.4083	Inactive	OCCC(C(C(C(F)(F)F)(F)F)(F)F)CCO	Inactive	3	4
DTXSID40897012	OC(C1=CC=CN1)C(F)(F)C(F)(F)C(F)(F)F	-7.791	-26.9345	OTHER_PFAS	Side-chain aromatics	Others	Inactive	-31.7231	-57.1175	-44.4203	Inactive	OC(C(C(C(F)(F)F)(F)F)(F)F)c1ccc[nH]1	Inactive	3	4
DTXSID90895583	NC(CCC(F)(F)C(F)(F)C(F)(F)C(F)(F)F)C(O)=O	-7.234	-29.9987	OTHER_PFAS	Other aliphatics	Others	Inactive	-36.6044	-52.239	-44.4217	Inactive	NC(C(=O)O)CCC(C(C(C(F)(F)F)(F)F)(F)F)(F)F	Inactive	3	9
DTXSID40896363	FC(F)(F)C(F)(C1=CC(=CC=N1)C#N)C(F)(F)F	-7.707	-27.3836	OTHER_PFAS	Side-chain aromatics	Others	Inactive	-32.4592	-56.4025	-44.4309	Inactive	N#Cc1ccnc(c1)C(C(F)(F)F)(C(F)(F)F)F	Inactive	0	9
DTXSID90505695	FC(F)C(F)(F)C(F)(F)C(F)(F)C(F)(F)C(F)(F)COCl	-6.772	-32.4943	OTHER_PFAS	Other aliphatics	Ether based substances	Inactive	-40.6532	-48.2657	-44.4594	Inactive	ClOCC(C(C(C(C(C(F)F)(F)F)(F)F)(F)F)(F)F)(F)F	Inactive	3	0
DTXSID50895988	CCN(C)S(=O)(=O)C(F)(F)C(F)(F)C(F)(F)C(F)(F)F	-6.938	-31.5711	OTHER_PFAS	Other aliphatics	PASF-based substances	Inactive	-39.1984	-49.7355	-44.467	Inactive	CCN(S(=O)(=O)C(C(C(C(F)(F)F)(F)F)(F)F)(F)F)C	Inactive	0	7
DTXSID70275965	OS(=O)(=O)C1(F)C(F)(F)C(F)(F)C(F)(C(F)(F)C(F)(F)F)C(F)(F)C1(F)F	-6.452	-34.2221	OTHER_PFAS	PFAAs, cyclic	PFSAs, cyclic	Inactive	-43.4575	-45.5149	-44.4862	Inactive	FC(C1(F)C(F)(F)C(F)(F)C(C(C1(F)F)(F)F)(F)S(=O)(=O)O)(C(F)(F)F)F	Inactive	8	0
DTXSID90507235	COC(=O)C(F)(F)C(F)(F)C(F)(F)C(F)(F)C(F)(F)C(=O)OC	-6.642	-32.4855	OTHER_PFAS	Other aliphatics	PACF-based substances	Inactive	-41.7924	-48.2797	-45.0361	Inactive	COC(=O)C(C(C(C(C(C(=O)OC)(F)F)(F)F)(F)F)(F)F)(F)F	Inactive	0	2
DTXSID00563029	COC(F)(F)C(F)(F)C(F)(F)C(F)(F)C(F)(F)C(F)(F)OC	-6.709	-32.8033	OTHER_PFAS	Other aliphatics	Ether based substances	Inactive	-41.2053	-47.7738	-44.4895	Inactive	COC(C(C(C(C(C(OC)(F)F)(F)F)(F)F)(F)F)(F)F)(F)F	Inactive	0	2
DTXSID00631393	FC(=O)C(F)(F)C(F)(F)C(F)(F)C(F)(F)C(F)(F)C(F)(F)C(F)=O	-6.647	-33.0635	OTHER_PFAS	Other aliphatics	Others	Inactive	-41.7486	-47.3595	-44.5541	Inactive	FC(=O)C(C(C(C(C(C(C(=O)F)(F)F)(F)F)(F)F)(F)F)(F)F)(F)F	Inactive	0	2
DTXSID30896574	OC(=O)C(F)(C(F)(F)C(F)(F)F)C(F)(C(F)(F)F)C(F)(F)C(F)(F)F	-6.451	-34.1342	OTHER_PFAS	PFAAs	PFCAs	Inactive	-43.4663	-45.6548	-44.5606	Inactive	OC(=O)C(C(C(F)(F)F)(F)F)(C(C(C(F)(F)F)(F)F)(C(F)(F)F)F)F	Inactive	3	4
DTXSID3059977	CCOC(=O)C(F)(F)C(F)(F)C(F)(F)C(=O)OCC	-6.139	-35.7871	OTHER_PFAS	Other aliphatics	PACF-based substances	Inactive	-46.2005	-43.0232	-44.6119	Inactive	CCOC(=O)C(C(C(C(=O)OCC)(F)F)(F)F)(F)F	Inactive	7	4
DTXSID20335700	COC(=O)C(F)(F)C(F)(F)C(F)(F)C(F)(F)C(F)(F)F	-7.482	-28.3769	OTHER_PFAS	Other aliphatics	PACF-based substances	Inactive	-34.4311	-54.821	-44.626	Inactive	COC(=O)C(C(C(C(C(F)(F)F)(F)F)(F)F)(F)F)(F)F	Inactive	3	8
DTXSID90510385	FC(F)=C(F)C(F)(F)C(F)(F)C(F)(F)C(F)(F)C(F)=C(F)F	-7.449	-28.5535	OTHER_PFAS	Other aliphatics	Others	Inactive	-34.7202	-54.5399	-44.6301	Inactive	FC(=C(F)F)C(C(C(C(C(=C(F)F)F)(F)F)(F)F)(F)F)(F)F	Inactive	0	2
DTXSID40896126	CNC1=NN=C(O1)C(F)(F)C(F)(F)C(F)(F)F	-7.453	-28.5227	OTHER_PFAS	Side-chain aromatics	Others	Inactive	-34.6852	-54.5889	-44.6371	Inactive	CNc1nnc(o1)C(C(C(F)(F)F)(F)F)(F)F	Inactive	6	4
DTXSID80564034	FC(F)(F)C(F)(F)OC(F)(F)C(F)(OC(F)(F)C(F)(F)S(F)(=O)=O)C(F)(F)F	-5.772	-37.7673	OTHER_PFAS	Other aliphatics	PASF-based substances	Inactive	-49.4167	-39.8706	-44.6436	Inactive	FC(C(OC(C(F)(F)F)(F)F)(F)F)(C(F)(F)F)OC(C(S(=O)(=O)F)(F)F)(F)F	Inactive	0	2
DTXSID40380257	OC(=O)C=CC(F)(C(F)(F)F)C(F)(F)F	-7.483	-28.3346	OTHER_PFAS	Fluorotelomer PFAA precursors	n:3 Fluorotelomer unsaturated carboxylic acids	Inactive	-34.4223	-54.8884	-44.6553	Inactive	OC(=O)C=CC(C(F)(F)F)(C(F)(F)F)F	Inactive	0	2
DTXSID40699730	FC(F)(F)C(F)(OCCCCBr)C(F)(F)F	-6.916	-31.4539	OTHER_PFAS	Other aliphatics	Ether based substances	Inactive	-39.3912	-49.9221	-44.6567	Inactive	BrCCCCOC(C(F)(F)F)(C(F)(F)F)F	Inactive	0	2
DTXSID50371479	FC(F)(Cl)C(F)(F)C(F)(F)C(F)(F)C(F)(F)C(F)(F)I	-7.407	-28.7293	OTHER_PFAS	Other aliphatics	Others	Inactive	-35.0883	-54.26	-44.6741	Inactive	FC(C(C(C(C(I)(F)F)(F)F)(F)F)(F)F)(C(Cl)(F)F)F	Inactive	0	2
DTXSID70896492	OCC(F)(F)C(F)OC(F)(F)C(F)(F)C(F)(F)F	-7.552	-27.9234	OTHER_PFAS	Other aliphatics	Ether based substances	Inactive	-33.8176	-55.5431	-44.6803	Inactive	OCC(C(OC(C(C(F)(F)F)(F)F)(F)F)F)(F)F	Inactive	3	4
DTXSID70477447	FC(F)(F)C(F)(F)C(F)(F)C(F)(F)C(F)(F)C(F)(F)C1(F)OC1(F)F	-7.565	-27.8304	OTHER_PFAS	Other aliphatics, cyclic	Others, cyclic	Inactive	-33.7037	-55.6911	-44.6974	Inactive	FC(C(C(C(C(C(C1(F)OC1(F)F)(F)F)(F)F)(F)F)(F)F)(F)F)(F)F	Inactive	3	8
DTXSID90880131	CC(=C)C(=O)OCC(F)(F)C(F)(F)C(F)(F)C(F)F	-7.053	-30.6393	OTHER_PFAS	Other aliphatics	Ether based substances	Inactive	-38.1906	-51.2191	-44.7048	Inactive	FC(C(C(C(COC(=O)C(=C)C)(F)F)(F)F)(F)F)F	Inactive	3	0
DTXSID80896584	OC(=O)C(F)(F)C(C(F)(F)F)(C(F)(F)F)C(F)(C(F)(F)F)C(F)(F)F	-6.373	-34.3263	OTHER_PFAS	PFAAs	PFCAs	Inactive	-44.1498	-45.349	-44.7494	Inactive	OC(=O)C(C(C(C(F)(F)F)(C(F)(F)F)F)(C(F)(F)F)C(F)(F)F)(F)F	Inactive	0	2
DTXSID80597206	CC(O)C(F)(F)C(F)(F)C(F)(F)C(F)(F)C(F)(F)F	-7.734	-27.1341	OTHER_PFAS	Other aliphatics	Others	Inactive	-32.2226	-56.7997	-44.5112	Inactive	CC(C(C(C(C(C(F)(F)F)(F)F)(F)F)(F)F)(F)F)O	Inactive	3	8
DTXSID00503607	FC(F)(F)C(F)(F)C(F)(F)C(F)(F)S(=O)(=O)CC#N	-7.183	-29.4892	OTHER_PFAS	Other aliphatics	PASF-based substances	Inactive	-37.0514	-53.0501	-45.0507	Inactive	N#CCS(=O)(=O)C(C(C(C(F)(F)F)(F)F)(F)F)(F)F	Inactive	9	0
DTXSID80826629	CCCC[NH+]1CN(C)C=C1.[O-]S(=O)(=O)OCC(F)(F)C(F)(F)C(F)(F)C(F)F	-6.076	-35.5796	OTHER_PFAS	Other aliphatics	Others	Inactive	-46.7526	-43.3536	-45.0531	Inactive	CCCCN1C=CN(C1)C	Inactive	0	2
DTXSID20896583	OC(=O)C(F)(C(F)(F)F)C(F)(F)C(C(F)(F)F)(C(F)(F)F)C(F)(F)F	-6.88	-31.1285	OTHER_PFAS	PFAAs	PFCAs	Inactive	-39.7067	-50.4402	-45.0735	Inactive	OC(=O)C(C(C(C(F)(F)F)(C(F)(F)F)C(F)(F)F)(F)F)(C(F)(F)F)F	Inactive	0	2
DTXSID70379997	FC(F)(F)C(F)(F)C(F)(F)C(F)(F)C(F)(F)C(F)(F)C#C	-7.282	-28.4187	OTHER_PFAS	Other aliphatics	Others	Inactive	-36.1838	-54.7545	-45.4691	Inactive	C#CC(C(C(C(C(C(F)(F)F)(F)F)(F)F)(F)F)(F)F)(F)F	Inactive	3	8
DTXSID20895571	CCOC(=O)CCC(F)(F)C(F)(F)C(F)(F)C(F)(F)F	-6.943	-30.28	OTHER_PFAS	Other aliphatics	PACF-based substances	Inactive	-39.1546	-51.7911	-45.4729	Inactive	CCOC(=O)CCC(C(C(C(F)(F)F)(F)F)(F)F)(F)F	Inactive	7	4
DTXSID70771619	FC(F)(F)C(F)(F)C(F)(F)C1CCOC1	-7.361	-27.959	OTHER_PFAS	Other aliphatics, cyclic	Others, cyclic	Inactive	-35.4914	-55.4864	-45.4889	Inactive	FC(C(C(C1COCC1)(F)F)(F)F)(F)F	Inactive	3	4
DTXSID90471144	OCCC(F)(F)C(F)(F)C(F)(F)C(F)(F)C(F)(F)F	-7.711	-26.0285	OTHER_PFAS	Fluorotelomer PFAA precursors	n:2 FTOHs	Inactive	-32.4242	-58.5599	-45.4921	Inactive	OCCC(C(C(C(C(F)(F)F)(F)F)(F)F)(F)F)(F)F	Inactive	3	9
DTXSID90580361	CCCCC1(F)OC(F)(F)C(F)(F)C1(F)F	-7.145	-29.0825	OTHER_PFAS	Other aliphatics, cyclic	Others, cyclic	Inactive	-37.3844	-53.6977	-45.541	Inactive	CCCCC1(F)OC(C(C1(F)F)(F)F)(F)F	Inactive	8	0
DTXSID00895190	FC(F)(F)C(F)(F)C(F)(F)C(F)(F)C(Cl)CCl	-7.252	-28.4933	OTHER_PFAS	Other aliphatics	Others	Inactive	-36.4467	-54.6357	-45.5412	Inactive	ClCC(C(C(C(C(F)(F)F)(F)F)(F)F)(F)F)Cl	Inactive	3	4
DTXSID50371494	FC1(F)C(F)(F)C(F)(F)C(F)(Cl)C(F)(F)C1(F)F	-6.779	-25.0645	OTHER_PFAS	Other aliphatics, cyclic	Others, cyclic	Inactive	-40.5918	-60.0947	-50.3433	Inactive	FC1(F)C(F)(F)C(F)(F)C(C(C1(F)F)(F)Cl)(F)F	Inactive	8	0
DTXSID60379289	CC1=C(C(=NN1)C(F)(F)C(F)(F)C(F)(F)F)[N+]([O-])=O	-6.325	-33.5847	OTHER_PFAS	Side-chain aromatics	Others	Inactive	-44.5705	-46.5297	-45.5501	Inactive	FC(C(C(F)(F)F)(F)F)(c1n[nH]c(c1[N+](=O)[O-])C)F	Inactive	6	4
DTXSID10896375	FC(F)(F)C(F)(F)C1(OC1(C(F)(F)F)C(F)(F)F)C(F)(C(F)(F)F)C(F)(F)F	-6.927	-30.2661	OTHER_PFAS	Other aliphatics, cyclic	Others, cyclic	Inactive	-39.2948	-51.8132	-45.554	Inactive	FC(C1(OC1(C(F)(F)F)C(F)(F)F)C(C(F)(F)F)(C(F)(F)F)F)(C(F)(F)F)F	Inactive	8	0
DTXSID50893409	[NH4+].[O-]C(=O)C(F)(F)OC(F)(F)C(F)(F)OC(F)(F)C(F)(F)F	-6.327	-33.5506	OTHER_PFAS	PFAAs	PFECAs	Inactive	-44.553	-46.584	-45.5685	Inactive	OC(=O)C(OC(C(OC(C(F)(F)F)(F)F)(F)F)(F)F)(F)F	Inactive	0	2
DTXSID90501334	FC(F)(F)C(=O)C(F)(F)C(F)(C(F)(F)F)C(F)(F)F	-7.58	-26.6348	OTHER_PFAS	Non-PFAA perfluoroalkyls	PFAKs	Inactive	-33.5722	-57.5946	-45.5834	Inactive	O=C(C(C(C(F)(F)F)(C(F)(F)F)F)(F)F)C(F)(F)F	Inactive	0	2
DTXSID00188998	FC(F)=C(F)C(F)(F)C(F)(F)C(F)(F)C(F)(F)C(F)(F)F	-7.218	-28.6067	OTHER_PFAS	Non-PFAA perfluoroalkyls	PFAenes	Inactive	-36.7446	-54.4552	-45.5999	Inactive	FC(=C(C(C(C(C(C(F)(F)F)(F)F)(F)F)(F)F)(F)F)F)F	Inactive	3	8
DTXSID80881011	FC(F)(F)C(F)(Cl)C(F)(Cl)C(F)(C(F)(F)F)C(F)(F)F	-7.449	-27.3325	OTHER_PFAS	Other aliphatics	Others	Inactive	-34.7202	-56.4838	-45.602	Inactive	FC(C(C(C(C(F)(F)F)(C(F)(F)F)F)(Cl)F)(Cl)F)(F)F	Inactive	0	2
DTXSID50896576	OC(=O)C(F)(C(F)(F)F)C(F)(C(F)(F)C(F)(F)F)C(F)(F)C(F)(F)F	-6.507	-32.4525	OTHER_PFAS	PFAAs	PFCAs	Inactive	-42.9755	-48.3323	-45.6539	Inactive	OC(=O)C(C(C(C(F)(F)F)(F)F)(C(C(F)(F)F)(F)F)F)(C(F)(F)F)F	Inactive	3	4
DTXSID60595543	FC(C(F)C(F)(F)C(F)(F)C(F)(F)C(F)(F)F)C(F)(F)F	-6.998	-30.0228	OTHER_PFAS	Other aliphatics	Others	Inactive	-38.6726	-52.2006	-45.4366	Inactive	FC(C(F)(F)F)C(C(C(C(C(F)(F)F)(F)F)(F)F)(F)F)F	Inactive	3	4
DTXSID20896487	FC(F)(F)C(F)(F)OC(F)(F)C(F)(OC(F)(F)C(F)(F)Br)C(F)(F)F	-5.69	-36.939	OTHER_PFAS	Other aliphatics	Ether based substances	Inactive	-50.1353	-41.1893	-45.6623	Inactive	FC(C(C(OC(C(F)(F)F)(F)F)(F)F)(OC(C(Br)(F)F)(F)F)F)(F)F	Inactive	0	2
DTXSID00775625	[O-][N+](=O)C1=CC=C(OC(=O)C(F)(F)C(F)(F)C(F)(F)F)C=C1	-5.487	-38.0449	OTHER_PFAS	Side-chain aromatics	PACF-based substances	Inactive	-51.9144	-39.4286	-45.6715	Inactive	O=C(C(C(C(F)(F)F)(F)F)(F)F)Oc1ccc(cc1)[N+](=O)[O-]	Inactive	7	4
DTXSID40896742	F\C(=C(/F)C(F)(C(F)(F)F)C(F)(F)F)C(=O)C(F)(F)C(F)(F)F	-6.277	-27.8336	OTHER_PFAS	Other aliphatics	Others	Inactive	-44.9911	-55.686	-50.3386	Inactive	FC(=C(C(C(F)(F)F)(C(F)(F)F)F)F)C(=O)C(C(F)(F)F)(F)F	Inactive	0	2
DTXSID80382154	FC(F)(F)C(F)(F)C(F)(F)C(F)(F)C(F)(F)C(F)(F)C(Cl)=O	-7.553	-26.6401	OTHER_PFAS	Other aliphatics	Others	Inactive	-33.8088	-57.5862	-45.6975	Inactive	ClC(=O)C(C(C(C(C(C(F)(F)F)(F)F)(F)F)(F)F)(F)F)(F)F	Inactive	3	8
DTXSID80382053	FC(F)(F)C(F)(F)C(F)(F)C(F)(F)C(F)(F)CI	-7.085	-29.2067	OTHER_PFAS	Other aliphatics	FTI	Inactive	-37.9102	-53.4999	-45.705	Inactive	ICC(C(C(C(C(F)(F)F)(F)F)(F)F)(F)F)(F)F	Inactive	3	9
DTXSID70884379	FC(=O)C1(OC(F)(F)C(F)(O1)C(F)(F)F)C(F)(F)F	-6.783	-25.1059	OTHER_PFAS	Other aliphatics, cyclic	Others, cyclic	Inactive	-40.5568	-60.0288	-50.2928	Inactive	FC(=O)C1(OC(C(O1)(F)C(F)(F)F)(F)F)C(F)(F)F	Inactive	8	0
DTXSID00404882	OCCNC(=O)C(F)(F)C(F)(F)C(F)(F)F	-7.308	-27.9786	OTHER_PFAS	Other aliphatics	Amide based substances	Inactive	-35.9559	-55.4552	-45.7055	Inactive	OCCNC(=O)C(C(C(F)(F)F)(F)F)(F)F	Inactive	7	8
DTXSID90895184	FC(F)(F)CCC(F)(F)C(F)(F)C(F)(F)C(F)(F)F	-7.088	-29.1724	OTHER_PFAS	Other aliphatics	FT	Inactive	-37.8839	-53.5545	-45.7192	Inactive	FC(CCC(C(C(C(F)(F)F)(F)F)(F)F)(F)F)(F)F	Inactive	3	4
DTXSID40617035	FC(F)(F)C(F)(F)C(F)(F)C(F)(Br)Br	-7.029	-23.7526	OTHER_PFAS	Other aliphatics	Others	Inactive	-38.4009	-62.1834	-50.2922	Inactive	FC(C(C(C(Br)(Br)F)(F)F)(F)F)(F)F	Inactive	3	4
DTXSID00346051	FC(F)(F)C(F)(F)C(F)(F)C=CI	-7.012	-23.885	OTHER_PFAS	Other aliphatics	FTI	Inactive	-38.5499	-61.9726	-50.2613	Inactive	IC=CC(C(C(F)(F)F)(F)F)(F)F	Inactive	3	4
DTXSID10895247	OCCOCC(F)(F)C(F)(F)C(F)(F)F	-7.32	-27.8924	OTHER_PFAS	Other aliphatics	Ether based substances	Inactive	-35.8507	-55.5924	-45.7216	Inactive	OCCOCC(C(C(F)(F)F)(F)F)(F)F	Inactive	3	4
DTXSID70895965	NC(=N)NNC(=O)C(F)(F)C(F)(F)C(F)(F)F	-7.044	-29.3797	OTHER_PFAS	Other aliphatics	Others	Inactive	-38.2695	-53.2245	-45.747	Inactive	O=C(C(C(C(F)(F)F)(F)F)(F)F)NNC(=N)N	Inactive	7	8
DTXSID00763345	FC(F)C(F)(F)C(F)(F)C(F)(F)C(F)(F)C(F)=CI	-6.905	-30.1365	OTHER_PFAS	Other aliphatics	Others	Inactive	-39.4876	-52.0196	-45.7536	Inactive	IC=C(C(C(C(C(C(F)F)(F)F)(F)F)(F)F)(F)F)F	Inactive	3	0
DTXSID30870516	FC(F)(F)C(F)(F)C1(F)OC(F)(F)C(F)(F)C1(F)F	-7.153	-23.1253	OTHER_PFAS	Other aliphatics, cyclic	Others, cyclic	Inactive	-37.3143	-63.1821	-50.2482	Inactive	FC(C(C1(F)OC(C(C1(F)F)(F)F)(F)F)(F)F)(F)F	Inactive	8	0
DTXSID00377688	COC(=O)C(F)(F)OC(F)(F)C(F)(F)OC(F)(F)C(F)(F)OC(F)(F)F	-5.193	-39.5448	OTHER_PFAS	Other aliphatics	Ether and PACF-based substances	Inactive	-54.4908	-37.0406	-45.7657	Inactive	COC(=O)C(OC(C(OC(C(OC(F)(F)F)(F)F)(F)F)(F)F)(F)F)(F)F	Inactive	0	2
DTXSID50837828	OC(=O)CC(=O)C(F)(F)C(F)(F)C(F)(F)F	-7.16	-27.4253	OTHER_PFAS	Other aliphatics	FT	Inactive	-37.2529	-56.3361	-46.7945	Inactive	O=C(C(C(C(F)(F)F)(F)F)(F)F)CC(=O)O	Inactive	7	4
DTXSID50184809	FC(F)(F)C(F)(F)C(F)(F)C(F)(F)COC(=O)C=C	-6.792	-30.7251	OTHER_PFAS	Other aliphatics	Ether based substances	Inactive	-40.4779	-51.0825	-45.7802	Inactive	C=CC(=O)OCC(C(C(C(F)(F)F)(F)F)(F)F)(F)F	Inactive	7	4
DTXSID00896586	OC(=O)C(F)(C(F)(F)C(F)(F)C(F)(F)F)C(F)(C(F)(F)F)C(F)(F)F	-6.398	-33.3262	OTHER_PFAS	PFAAs	PFCAs	Inactive	-43.9307	-46.9412	-45.436	Inactive	OC(=O)C(C(C(C(F)(F)F)(F)F)(F)F)(C(C(F)(F)F)(C(F)(F)F)F)F	Inactive	3	4
DTXSID40292861	CC(O)C(F)(F)C(F)(F)C(F)(F)C(F)(F)C(F)(F)C(F)F	-7.473	-27.4207	OTHER_PFAS	Other aliphatics	Others	Inactive	-34.5099	-56.3434	-45.4267	Inactive	CC(C(C(C(C(C(C(F)F)(F)F)(F)F)(F)F)(F)F)(F)F)O	Inactive	3	0
DTXSID30895744	CC(C)CNC(=O)C(F)(F)C(F)(F)C(F)(F)F	-6.95	-30.7425	OTHER_PFAS	Other aliphatics	Amide based substances	Inactive	-39.0933	-51.0548	-45.074	Inactive	CC(CNC(=O)C(C(C(F)(F)F)(F)F)(F)F)C	Inactive	7	8
DTXSID20892065	FC(F)(F)C(F)(F)OC(F)(F)C(F)(F)C(F)(F)OC(F)(F)C(F)(F)C(F)(F)F	-6.565	-32.8565	OTHER_PFAS	Other aliphatics	Ether based substances	Inactive	-42.4672	-47.6891	-45.0781	Inactive	FC(C(C(OC(C(F)(F)F)(F)F)(F)F)(F)F)(OC(C(C(F)(F)F)(F)F)(F)F)F	Inactive	4	3
DTXSID60217076	OC(O)(CC(O)(O)C(F)(F)F)C(F)(F)F	-8.441	-22.5118	OTHER_PFAS	Other aliphatics	Others	Inactive	-26.0268	-64.1589	-45.0928	Inactive	OC(C(F)(F)F)(CC(C(F)(F)F)(O)O)O	Inactive	0	2
DTXSID40895533	FC(=CC=O)C(F)(F)C(F)(F)C(F)(F)C(F)(F)C(F)(F)F	-7.659	-26.7613	OTHER_PFAS	Fluorotelomer PFAA precursors	n:2 Fluorotelomer unsaturated aldehydes	Inactive	-32.8799	-57.3932	-45.1366	Inactive	O=CC=C(C(C(C(C(C(F)(F)F)(F)F)(F)F)(F)F)(F)F)F	Inactive	3	8
DTXSID90550923	CCOC(=O)C(C(C)=O)C(=O)C(F)(F)C(F)(F)C(F)(F)F	-6.275	-34.3788	OTHER_PFAS	Other aliphatics	Ether based substances	Inactive	-45.0087	-45.2654	-45.137	Inactive	CCOC(=O)C(C(=O)C(C(C(F)(F)F)(F)F)(F)F)C(=O)C	Inactive	7	4
DTXSID30880514	FC(F)=C(F)OC1(F)OC(F)(C(F)(F)F)C(F)(F)OC1(F)C(F)(F)F	-6.847	-31.2144	OTHER_PFAS	Other aliphatics, cyclic	Others, cyclic	Inactive	-39.9959	-50.3034	-45.1497	Inactive	FC(=C(OC1(F)OC(F)(C(F)(F)F)C(OC1(F)C(F)(F)F)(F)F)F)F	Inactive	0	2
DTXSID60896688	CO\C(F)=C(/F)C(F)(F)C(F)(F)C(F)(F)C(F)(F)F	-6.549	-26.3095	OTHER_PFAS	Other aliphatics	Ether based substances	Inactive	-42.6075	-58.1126	-50.36	Inactive	COC(=C(C(C(C(C(F)(F)F)(F)F)(F)F)(F)F)F)F	Inactive	0	2
DTXSID80895158	CCCCCCC(F)(F)C(F)(F)C(F)(F)F	-7.02	-30.2554	OTHER_PFAS	Fluorotelomer PFAA precursors	SFAs	Inactive	-38.4798	-51.8303	-45.155	Inactive	CCCCCCC(C(C(F)(F)F)(F)F)(F)F	Inactive	2	2
DTXSID20577986	CC(=O)CCC(F)(F)C(F)(F)C(F)(F)C(F)(F)F	-7.328	-28.5384	OTHER_PFAS	Other aliphatics	Others	Inactive	-35.7806	-54.5639	-45.1723	Inactive	CC(=O)CCC(C(C(C(F)(F)F)(F)F)(F)F)(F)F	Inactive	3	9
DTXSID70897040	[H]\C(=N/S(=O)C(F)(F)C(F)(F)C(F)(F)C(F)(F)F)C(=O)OCC	-5.939	-36.1779	OTHER_PFAS	Other aliphatics	Ether based substances	Inactive	-47.9532	-42.401	-45.1771	Inactive	CCOC(=O)C=N[S+](C(C(C(C(F)(F)F)(F)F)(F)F)(F)F)[O-]	Inactive	8	1
DTXSID00567047	OCC(I)CC(F)(F)C(F)(F)C(F)(F)F	-7.341	-28.4605	OTHER_PFAS	Other aliphatics	FTIOH	Inactive	-35.6667	-54.6879	-45.1773	Inactive	OCC(CC(C(C(F)(F)F)(F)F)(F)F)I	Inactive	3	4
DTXSID90379717	FC(F)(F)C(F)(F)C(F)(F)C(F)(F)C(Cl)=O	-6.755	-25.1803	OTHER_PFAS	Other aliphatics	Others	Inactive	-40.8022	-59.9104	-50.3563	Inactive	ClC(=O)C(C(C(C(F)(F)F)(F)F)(F)F)(F)F	Inactive	7	4
DTXSID10896759	OC(O)C(F)(F)C(F)(F)C(F)(F)C(F)(F)C(F)(F)F	-8.052	-24.4975	OTHER_PFAS	Other aliphatics	Others	Inactive	-29.4358	-60.9974	-45.2166	Inactive	OC(C(C(C(C(C(F)(F)F)(F)F)(F)F)(F)F)(F)F)O	Inactive	3	4
DTXSID00895231	FC(F)(F)C(F)(F)C=CC(F)(F)C(F)(F)C(F)(F)F	-7.556	-27.2155	OTHER_PFAS	Other aliphatics	FT	Inactive	-33.7825	-56.6701	-45.2263	Inactive	FC(C(C=CC(C(C(F)(F)F)(F)F)(F)F)(F)F)(F)F	Inactive	3	4
DTXSID70895203	FC(F)(F)C(F)(F)C(F)(F)CCC(F)(F)C(F)(F)C(F)(F)F	-7.213	-28.8439	OTHER_PFAS	Other aliphatics	FT	Inactive	-36.7884	-54.0775	-45.433	Inactive	FC(C(C(F)(F)F)(F)F)(CCC(C(C(F)(F)F)(F)F)(F)F)F	Inactive	3	4
DTXSID80380039	FC(F)(F)C1(F)C(F)(F)C(F)(C(F)(F)F)C(F)(F)C(F)(C(F)(F)F)C1(F)F	-6.727	-31.7576	OTHER_PFAS	Non-PFAA perfluoroalkyls, cyclic	PFAs, cyclic	Inactive	-41.0475	-49.4386	-45.2431	Inactive	FC(C1(F)C(F)(F)C(F)(C(F)(F)F)C(C(C1(F)F)(F)C(F)(F)F)(F)F)(F)F	Inactive	8	0
DTXSID50895983	FC(F)(F)C(F)(F)C(F)(F)C1=CC=C(N1)C=O	-7.36	-28.2564	OTHER_PFAS	Side-chain aromatics	Others	Inactive	-35.5002	-55.0129	-45.2565	Inactive	O=Cc1ccc([nH]1)C(C(C(F)(F)F)(F)F)(F)F	Inactive	6	4
DTXSID50638594	[Na+].CC(C)(C)C(=O)[CH-]C(=O)C(F)(F)C(F)(F)C(F)(F)F	-6.59	-32.4902	OTHER_PFAS	Other aliphatics	FT	Inactive	-42.2481	-48.2722	-45.2602	Inactive	O=C(C(C(C(F)(F)F)(F)F)(F)F)CC(=O)C(C)(C)C	Inactive	7	4
DTXSID90769492	CCOC(=O)C(F)(F)C(F)(F)C(F)(F)CCl	-7.072	-29.8331	OTHER_PFAS	Other aliphatics	PACF-based substances	Inactive	-38.0241	-52.5026	-45.2634	Inactive	CCOC(=O)C(C(C(CCl)(F)F)(F)F)(F)F	Inactive	7	4
DTXSID10379835	NCC(F)(F)C(F)(F)C(F)(F)C(F)(F)C(F)(F)C(F)(F)F	-7.909	-25.218	OTHER_PFAS	Other aliphatics	Others	Inactive	-30.689	-59.8503	-45.2697	Inactive	NCC(C(C(C(C(C(F)(F)F)(F)F)(F)F)(F)F)(F)F)(F)F	Inactive	3	9
DTXSID20382153	FC(F)(F)C(F)(F)C(F)(F)C(F)(F)C(F)(F)C(F)(F)C#N	-7.488	-27.5283	OTHER_PFAS	Other aliphatics	Nitrile based substances	Inactive	-34.3785	-56.1721	-45.2753	Inactive	N#CC(C(C(C(C(C(F)(F)F)(F)F)(F)F)(F)F)(F)F)(F)F	Inactive	3	8
DTXSID80171484	CCOC(=O)C(F)(F)C(F)(F)C(F)(F)C(Cl)=O	-6.583	-32.4578	OTHER_PFAS	Other aliphatics	PACF-based substances	Inactive	-42.3095	-48.3238	-45.3167	Inactive	CCOC(=O)C(C(C(C(=O)Cl)(F)F)(F)F)(F)F	Inactive	7	4
DTXSID10215385	FC(F)C(F)(F)C(F)(F)C(F)(F)COC(C(F)(F)F)C(F)(F)F	-6.845	-30.995	OTHER_PFAS	Other aliphatics	Ether based substances	Inactive	-40.0134	-50.6528	-45.3331	Inactive	FC(C(C(C(COC(C(F)(F)F)C(F)(F)F)(F)F)(F)F)(F)F)F	Inactive	3	0
DTXSID30799319	FCC(F)(Cl)C(F)(F)C(F)(F)C(F)(F)C(F)(F)C(F)F	-7.017	-30.0399	OTHER_PFAS	Other aliphatics	Others	Inactive	-38.5061	-52.1734	-45.3397	Inactive	FCC(C(C(C(C(C(F)F)(F)F)(F)F)(F)F)(F)F)(Cl)F	Inactive	3	0
DTXSID50895625	CC(=O)C(C(C)=O)C(=O)C(F)(F)C(F)(F)C(F)(F)C(F)(F)F	-6.819	-31.1008	OTHER_PFAS	Other aliphatics	Others	Inactive	-40.2413	-50.4843	-45.3628	Inactive	O=C(C(C(C(C(F)(F)F)(F)F)(F)F)(F)F)C(C(=O)C)C(=O)C	Inactive	7	4
DTXSID00895635	CC(OCC(F)(F)C(F)(F)C(F)(F)F)OC(C)=O	-6.643	-32.0156	OTHER_PFAS	Other aliphatics	Ether based substances	Inactive	-41.7837	-49.0279	-45.4058	Inactive	CC(OC(=O)C)OCC(C(C(F)(F)F)(F)F)(F)F	Inactive	7	4
DTXSID70896139	FC(F)(F)C(F)(F)C(F)(F)C(F)(F)C1(F)C(F)(F)OS1(=O)=O	-6.775	-25.078	OTHER_PFAS	Other aliphatics, cyclic	Others, cyclic	Inactive	-40.6269	-60.0732	-50.3501	Inactive	FC(C(C(C1(F)C(F)(F)OS1(=O)=O)(F)F)(F)F)(C(F)(F)F)F	Inactive	3	4
DTXSID70379715	CC(=O)CC(=O)C(F)(F)C(F)(F)C(F)(F)C(F)(F)F	-7.294	-28.4219	OTHER_PFAS	Other aliphatics	FT	Inactive	-36.0786	-54.7494	-45.414	Inactive	O=C(C(C(C(C(F)(F)F)(F)F)(F)F)(F)F)CC(=O)C	Inactive	7	4
DTXSID50945174	CCOC1=C(F)C(F)(F)C(F)(F)C(F)(F)C1(F)F	-7.293	-28.4209	OTHER_PFAS	Other aliphatics, cyclic	Others, cyclic	Inactive	-36.0874	-54.751	-45.4192	Inactive	CCOC1=C(F)C(F)(F)C(C(C1(F)F)(F)F)(F)F	Inactive	8	0
DTXSID60897579	FC(F)(F)OC(F)(F)C(F)(F)C(=O)OC(=O)C(F)(F)C(F)(F)OC(F)(F)F	-5.594	-37.771	OTHER_PFAS	Other aliphatics	PACF-based substances	Inactive	-50.9766	-39.8647	-45.4207	Inactive	O=C(C(C(OC(F)(F)F)(F)F)(F)F)OC(=O)C(C(OC(F)(F)F)(F)F)(F)F	Inactive	0	2
DTXSID4059918	FC(=O)C(F)(F)C(F)(F)C(F)(F)C(F)(F)C(F)(F)C(F)(F)F	-7.04	-30.0219	COMMERICIAL_IMPORTANT	Perfluoro PFAA precursors	PAFs	Inactive	-38.3045	-52.202	-45.2533	Inactive	FC(=O)C(C(C(C(C(C(F)(F)F)(F)F)(F)F)(F)F)(F)F)(F)F	Inactive	3	8
DTXSID20896760	FC(=C(F)C(F)(C(F)(F)F)C(F)(F)F)C(F)(F)I	-7.329	-26.4916	OTHER_PFAS	Other aliphatics	Others	Inactive	-35.7719	-57.8226	-46.7973	Inactive	FC(=C(C(C(F)(F)F)(C(F)(F)F)F)F)C(I)(F)F	Inactive	0	2
DTXSID70411487	NC(=O)C(F)(F)C(F)(F)C(F)(F)C(F)(F)C(F)(F)C(F)F	-7.313	-26.3063	OTHER_PFAS	Other aliphatics	Amide based substances	Inactive	-35.9121	-58.1176	-47.0149	Inactive	FC(C(C(C(C(C(C(=O)N)(F)F)(F)F)(F)F)(F)F)(F)F)F	Inactive	3	0
DTXSID20895490	CCCCOC(=O)C(F)(F)C(F)(F)C(F)(F)F	-6.327	-31.9671	OTHER_PFAS	Other aliphatics	PACF-based substances	Inactive	-44.553	-49.1051	-46.829	Inactive	CCCCOC(=O)C(C(C(F)(F)F)(F)F)(F)F	Inactive	4	9
DTXSID50524766	COC(=O)C(=C)CC(F)(F)C(F)(F)C(F)(F)F	-6.748	-26.2898	OTHER_PFAS	Other aliphatics	Ether based substances	Inactive	-40.8635	-58.1439	-49.5037	Inactive	COC(=O)C(=C)CC(C(C(F)(F)F)(F)F)(F)F	Inactive	7	4
DTXSID00379829	FC(F)C(F)(F)C(F)(F)C(F)(F)C(F)(F)C(F)(F)C(Cl)=O	-7.244	-25.1521	OTHER_PFAS	Other aliphatics	Others	Inactive	-36.5168	-59.9553	-48.236	Inactive	FC(C(C(C(C(C(C(=O)Cl)(F)F)(F)F)(F)F)(F)F)(F)F)F	Inactive	3	0
DTXSID20895410	OP(O)(=O)C(F)(F)C(F)(F)C(F)(F)C(F)(F)F	-5.968	-30.5925	OTHER_PFAS	PFAAs	PFPAs	Inactive	-47.6991	-51.2936	-49.4963	Inactive	FC(C(C(P(=O)(O)O)(F)F)(F)F)(C(F)(F)F)F	Inactive	3	4
DTXSID90659945	CCC(=O)C(F)(F)C(F)(F)C(F)(F)C(F)(F)C(F)(F)F	-6.935	-26.8186	OTHER_PFAS	Other aliphatics	Others	Inactive	-39.2247	-57.302	-48.2634	Inactive	CCC(=O)C(C(C(C(C(F)(F)F)(F)F)(F)F)(F)F)(F)F	Inactive	7	4
DTXSID30895502	FC(F)(F)C(F)(F)C(F)(F)C(F)(F)CCOC=O	-6.439	-29.5166	OTHER_PFAS	Other aliphatics	Ether based substances	Inactive	-43.5714	-53.0065	-48.289	Inactive	O=COCCC(C(C(C(F)(F)F)(F)F)(F)F)(F)F	Inactive	7	5
DTXSID70371572	FC(F)(F)C(F)(F)C(F)(F)C(I)(C(F)(F)F)C(F)(F)F	-6.746	-27.8116	OTHER_PFAS	Perfluoro PFAA precursors	PFAIs	Inactive	-40.881	-55.7211	-48.301	Inactive	FC(C(C(C(C(F)(F)F)(C(F)(F)F)I)(F)F)(F)F)(F)F	Inactive	3	4
DTXSID60775146	CC=CC(=O)C(F)(C(F)(F)F)C(F)(F)F	-7.154	-25.5542	OTHER_PFAS	Other aliphatics	Others	Inactive	-37.3055	-59.3151	-48.3103	Inactive	CC=CC(=O)C(C(F)(F)F)(C(F)(F)F)F	Inactive	0	2
DTXSID60730538	FC(F)(F)C(I)CC(F)(C(F)(F)F)C(F)(F)F	-7.019	-24.8186	OTHER_PFAS	Other aliphatics	Others	Inactive	-38.4886	-60.4862	-49.4874	Inactive	IC(C(F)(F)F)CC(C(F)(F)F)(C(F)(F)F)F	Inactive	3	4
DTXSID10791336	FC(F)C(F)(F)C(F)(F)C(F)=C(C(F)(F)F)C(F)(F)F	-7.193	-25.2927	OTHER_PFAS	Other aliphatics	Others	Inactive	-36.9637	-59.7314	-48.3476	Inactive	FC(=C(C(F)(F)F)C(F)(F)F)C(C(C(F)F)(F)F)(F)F	Inactive	0	2
DTXSID00893252	FC(F)(F)C(F)(F)C(C(F)(F)F)(C(F)(F)F)C(F)(F)C(F)(F)F	-7.021	-26.2383	OTHER_PFAS	Non-PFAA perfluoroalkyls	PFAs	Inactive	-38.4711	-58.2259	-48.3485	Inactive	FC(C(C(C(F)(F)F)(F)F)(C(C(F)(F)F)(F)F)C(F)(F)F)(F)F	Inactive	3	4
DTXSID50418999	CC\C(=C\C(F)(F)C(F)(F)C(F)(F)F)[N+]([O-])=O	-6.515	-29.0163	OTHER_PFAS	Other aliphatics	Others	Inactive	-42.9054	-53.803	-48.3542	Inactive	CCC(=CC(C(C(F)(F)F)(F)F)(F)F)[N+](=O)[O-]	Inactive	7	4
DTXSID30896357	FC1=NC(=NC(F)=N1)C(F)(C(F)(F)F)C(F)(F)F	-6.399	-28.2315	OTHER_PFAS	Side-chain aromatics	Others	Inactive	-43.922	-55.0525	-49.4873	Inactive	Fc1nc(F)nc(n1)C(C(F)(F)F)(C(F)(F)F)F	Inactive	0	9
DTXSID10895242	FC(F)(F)C=CC(F)(F)C(F)(F)C(F)(F)C(F)(F)F	-6.97	-26.4845	OTHER_PFAS	Other aliphatics	FT	Inactive	-38.918	-57.8339	-48.376	Inactive	FC(C=CC(C(C(C(F)(F)F)(F)F)(F)F)(F)F)(F)F	Inactive	3	4
DTXSID30896332	CC(=O)SCCC(F)(C(F)(F)F)C(F)(F)F	-6.971	-26.6552	OTHER_PFAS	Other aliphatics	Others	Inactive	-38.9092	-57.5622	-48.2357	Inactive	CC(=O)SCCC(C(F)(F)F)(C(F)(F)F)F	Inactive	0	2
DTXSID50382106	FC(F)C(F)(F)C(F)(F)C(F)(F)C(F)(F)C(F)(F)Cl	-7.011	-24.8719	OTHER_PFAS	Other aliphatics	Polyfluoralkanes	Inactive	-38.5587	-60.4014	-49.48	Inactive	FC(C(C(C(C(C(Cl)(F)F)(F)F)(F)F)(F)F)(F)F)F	Inactive	3	0
DTXSID20434227	FC(F)(F)C(F)(F)C(F)(F)C1OC(=O)C=C1	-7.223	-25.0762	OTHER_PFAS	Other aliphatics, cyclic	Others, cyclic	Inactive	-36.7008	-60.0761	-48.3885	Inactive	FC(C(C(F)(F)F)(F)F)(C1C=CC(=O)O1)F	Inactive	6	4
DTXSID60178870	FC(F)(F)C(F)(F)C(F)(F)COC(=O)CCN1CC1	-6.643	-28.2568	OTHER_PFAS	Other aliphatics, cyclic	Others, cyclic	Inactive	-41.7837	-55.0123	-48.398	Inactive	O=C(CCN1CC1)OCC(C(C(F)(F)F)(F)F)(F)F	Inactive	7	4
DTXSID40892446	FC(F)(F)C(F)(F)OC(F)(F)C(F)(OC(F)(F)C(F)(F)C(F)(F)F)C(F)(F)F	-5.658	-33.6616	OTHER_PFAS	Other aliphatics	Ether based substances	Inactive	-50.4158	-46.4073	-48.4115	Inactive	FC(C(C(OC(C(F)(F)F)(F)F)(F)F)(OC(C(C(F)(F)F)(F)F)(F)F)F)(F)F	Inactive	4	3
DTXSID80880403	CC(=C)C(=O)OCC(F)(F)C(F)C(F)(F)F	-6.625	-28.3386	OTHER_PFAS	Other aliphatics	Ether based substances	Inactive	-41.9414	-54.882	-48.4117	Inactive	FC(C(COC(=O)C(=C)C)(F)F)C(F)(F)F	Inactive	0	2
DTXSID10895469	COC(F)(F)C(F)(F)C(F)(F)C(F)(F)C(F)(F)C(F)(F)F	-6.946	-25.234	OTHER_PFAS	Other aliphatics	Ether based substances	Inactive	-39.1283	-59.8249	-49.4766	Inactive	COC(C(C(C(C(C(F)(F)F)(F)F)(F)F)(F)F)(F)F)(F)F	Inactive	3	8
DTXSID60520390	FC1(F)OC2(OC1(F)F)C(F)(F)C(F)(F)C(F)(F)C2(F)F	-7.023	-24.8508	OTHER_PFAS	Other aliphatics, cyclic	Others, cyclic	Inactive	-38.4535	-60.435	-49.4442	Inactive	FC1(F)OC2(OC1(F)F)C(F)(F)C(C(C2(F)F)(F)F)(F)F	Inactive	8	0
DTXSID30506121	FC1(F)C(Cl)=C(I)C(F)(F)C(F)(F)C1(F)F	-6.962	-25.1871	OTHER_PFAS	Other aliphatics, cyclic	Others, cyclic	Inactive	-38.9881	-59.8995	-49.4438	Inactive	IC1=C(Cl)C(F)(F)C(C(C1(F)F)(F)F)(F)F	Inactive	8	0
DTXSID00454443	FC(F)(F)C(=C1C(F)(F)C(F)(F)C1(F)F)C(F)(F)F	-7.431	-23.9012	OTHER_PFAS	Non-PFAA perfluoroalkyls, cyclic	PFAenes, cyclic	Inactive	-34.878	-61.9468	-48.4124	Inactive	FC(C(=C1C(F)(F)C(C1(F)F)(F)F)C(F)(F)F)(F)F	Inactive	8	0
DTXSID00634006	CCOC(F)(F)C(F)(F)C(F)(F)C(F)(F)C(F)(F)F	-6.571	-27.3634	OTHER_PFAS	Other aliphatics	Ether based substances	Inactive	-42.4147	-56.4346	-49.4246	Inactive	CCOC(C(C(C(C(F)(F)F)(F)F)(F)F)(F)F)(F)F	Inactive	3	4
DTXSID20880583	FC(F)(F)C1(F)C(F)(F)C(F)(F)C(F)(F)C(F)(F)C1(C(F)(F)F)S(F)(=O)=O	-6.853	-27.0797	OTHER_PFAS	Perfluoro PFAA precursors, cyclic	PASFs, cyclic	Inactive	-39.9433	-56.8863	-48.4148	Inactive	FC(C1(F)C(F)(F)C(F)(F)C(C(C1(C(F)(F)F)S(=O)(=O)F)(F)F)(F)F)(F)F	Inactive	8	0
DTXSID00381422	NCC(F)(F)C(F)(F)C(F)(F)C(F)(F)CN	-6.682	-27.9643	OTHER_PFAS	Other aliphatics	Others	Inactive	-41.4419	-55.4779	-48.4599	Inactive	NCC(C(C(C(CN)(F)F)(F)F)(F)F)(F)F	Inactive	3	4
DTXSID70510388	COC(=O)C(=O)C(F)(F)C(F)(F)C(F)(F)C(F)F	-6.471	-29.1253	OTHER_PFAS	Other aliphatics	PACF-based substances	Inactive	-43.291	-53.6295	-48.4603	Inactive	COC(=O)C(=O)C(C(C(C(F)F)(F)F)(F)F)(F)F	Inactive	3	0
DTXSID00760218	CC(C)=CCC(F)(F)C(F)(F)C(F)(F)C(F)(F)F	-7.232	-24.932	OTHER_PFAS	Other aliphatics	Others	Inactive	-36.6219	-60.3057	-48.4638	Inactive	CC(=CCC(C(C(C(F)(F)F)(F)F)(F)F)(F)F)C	Inactive	3	4
DTXSID80402088	FC(=C(F)C(F)(F)C(F)(F)C(F)(F)F)C(F)(F)F	-7.218	-25.1146	OTHER_PFAS	Non-PFAA perfluoroalkyls	PFAenes	Inactive	-36.7446	-60.015	-48.3798	Inactive	FC(=C(C(C(C(F)(F)F)(F)F)(F)F)F)C(F)(F)F	Inactive	0	2
DTXSID80544033	FC(F)(F)C(F)(F)C(F)(F)C(F)(F)C(F)(F)C#N	-7.056	-25.8956	OTHER_PFAS	Other aliphatics	Nitrile based substances	Inactive	-38.1643	-58.7715	-48.4679	Inactive	N#CC(C(C(C(C(F)(F)F)(F)F)(F)F)(F)F)(F)F	Inactive	3	8
DTXSID60895959	CN(C)CCCNC(=O)C(F)(F)C(F)(F)C(F)(F)F	-6.034	-31.8246	OTHER_PFAS	Other aliphatics	FT	Inactive	-47.1207	-49.3319	-48.2263	Inactive	CN(CCCNC(=O)C(C(C(F)(F)F)(F)F)(F)F)C	Inactive	6	9
DTXSID00226440	FC(F)=C(F)C(F)(F)C(F)(F)C(F)(F)C(F)(F)F	-7.139	-24.1293	OTHER_PFAS	Non-PFAA perfluoroalkyls	PFAenes	Inactive	-37.437	-61.5837	-49.5103	Inactive	FC(=C(C(C(C(C(F)(F)F)(F)F)(F)F)(F)F)F)F	Inactive	3	4
DTXSID70777055	FC(F)C(F)(F)C(F)(F)C(F)(F)C(F)(F)C(F)(F)C(F)(F)C(F)=O	-7.009	-26.7619	OTHER_PFAS	Other aliphatics	Others	Inactive	-38.5762	-57.3923	-47.9843	Inactive	FC(C(C(C(C(C(C(C(=O)F)(F)F)(F)F)(F)F)(F)F)(F)F)(F)F)F	Inactive	3	0
DTXSID8062600	OS(=O)(=O)C(F)(F)C(F)(F)C(F)(F)C(F)(F)C(F)(F)F	-6.203	-31.1912	CAL_EPA	PFAAs	PFSAs	Inactive	-45.6396	-50.3404	-47.99	Inactive	FC(C(C(C(C(S(=O)(=O)O)(F)F)(F)F)(F)F)(F)F)(F)F	Inactive	3	8
DTXSID40881330	FC(F)(F)C(=O)C(F)(C(F)(F)F)C(F)(F)C(F)(F)F	-7.125	-26.1139	OTHER_PFAS	Non-PFAA perfluoroalkyls	PFAKs	Inactive	-37.5596	-58.424	-47.9918	Inactive	O=C(C(C(C(F)(F)F)(F)F)(C(F)(F)F)F)C(F)(F)F	Inactive	7	4
DTXSID80380837	OC(=O)C(F)(F)OC(F)(F)C(F)(F)OC(F)(F)C(F)(F)OC(F)(F)F	-4.909	-38.2808	OTHER_PFAS	PFAAs	PFECAs	Inactive	-56.9797	-39.053	-48.0163	Inactive	OC(=O)C(OC(C(OC(C(OC(F)(F)F)(F)F)(F)F)(F)F)(F)F)(F)F	Inactive	0	2
DTXSID60570714	FC(F)C(F)(F)C(F)(F)C(F)(F)C(Cl)N=C=O	-6.285	-30.7052	OTHER_PFAS	Other aliphatics	Others	Inactive	-44.921	-51.1141	-48.0176	Inactive	ClC(C(C(C(C(F)F)(F)F)(F)F)(F)F)N=C=O	Inactive	3	0
DTXSID50450177	CC(O)C(F)(F)C(F)(F)C(F)(F)C(F)(F)F	-7.344	-24.8619	OTHER_PFAS	Other aliphatics	Others	Inactive	-35.6404	-60.4173	-48.0289	Inactive	CC(C(C(C(C(F)(F)F)(F)F)(F)F)(F)F)O	Inactive	3	4
DTXSID10561152	FC(F)(F)C(F)(F)C(F)(F)C(F)(F)CCC#N	-6.973	-26.8781	OTHER_PFAS	Other aliphatics	Others	Inactive	-38.8917	-57.2073	-48.0495	Inactive	N#CCCC(C(C(C(F)(F)F)(F)F)(F)F)(F)F	Inactive	3	4
DTXSID90880590	FC(F)(F)C(F)(F)C1(F)C(F)(F)C(F)(F)C(F)(C(F)(F)C1(F)F)S(F)(=O)=O	-6.567	-27.1653	OTHER_PFAS	Perfluoro PFAA precursors, cyclic	PASFs, cyclic	Inactive	-42.4497	-56.75	-49.5999	Inactive	FC(C1(F)C(F)(F)C(F)(F)C(C(C1(F)F)(F)F)(F)S(=O)(=O)F)(C(F)(F)F)F	Inactive	8	0
DTXSID00452227	NC1=C(C#N)C(=N)C(F)(F)C(F)(F)C1(F)F	-7.022	-26.6052	OTHER_PFAS	Other aliphatics, cyclic	Others, cyclic	Inactive	-38.4623	-57.6418	-48.052	Inactive	N#CC1=C(N)C(F)(F)C(C(C1=N)(F)F)(F)F	Inactive	8	0
DTXSID00895690	CCCNC(=O)C(F)(F)C(F)(F)C(F)(F)F	-6.487	-29.5407	OTHER_PFAS	Other aliphatics	FT	Inactive	-43.1508	-52.9681	-48.0595	Inactive	CCCNC(=O)C(C(C(F)(F)F)(F)F)(F)F	Inactive	7	8
DTXSID60895575	FC(F)(F)C(F)(F)C(F)(F)C1=CN=CN=C1	-7.201	-25.5943	OTHER_PFAS	Side-chain aromatics	Others	Inactive	-36.8936	-59.2512	-48.0724	Inactive	FC(C(C(F)(F)F)(F)F)(c1cncnc1)F	Inactive	6	4
DTXSID20895435	FC(C(F)(F)F)C(F)(F)OCC(F)(F)C(F)(F)C(F)(F)F	-6.499	-29.4516	OTHER_PFAS	Other aliphatics	Ether based substances	Inactive	-43.0456	-53.11	-48.0778	Inactive	FC(C(OCC(C(C(F)(F)F)(F)F)(F)F)(F)F)C(F)(F)F	Inactive	3	4
DTXSID60380390	FC(F)(F)COS(=O)(=O)C(F)(F)C(F)(F)C(F)(F)C(F)(F)F	-6.664	-26.6478	OTHER_PFAS	Other aliphatics	PASF-based substances	Inactive	-41.5996	-57.5739	-49.5868	Inactive	FC(COS(=O)(=O)C(C(C(C(F)(F)F)(F)F)(F)F)(F)F)(F)F	Inactive	9	0
DTXSID10895500	NC(CCC(F)(F)C(F)(F)C(F)(F)F)C(O)=O	-6.611	-27.0437	OTHER_PFAS	Other aliphatics	Others	Inactive	-42.0641	-56.9436	-49.5039	Inactive	NC(C(=O)O)CCC(C(C(F)(F)F)(F)F)(F)F	Inactive	7	4
DTXSID00195203	FC(F)(F)C(F)(F)C(F)(F)C(F)(F)C(=O)OC=C	-6.655	-28.5914	OTHER_PFAS	Other aliphatics	PACF-based substances	Inactive	-41.6785	-54.4795	-48.079	Inactive	C=COC(=O)C(C(C(C(F)(F)F)(F)F)(F)F)(F)F	Inactive	7	4
DTXSID90895528	FC(F)(F)C(F)(F)C(F)(F)CC1OCCO1	-7.212	-25.5033	OTHER_PFAS	Other aliphatics, cyclic	Others, cyclic	Inactive	-36.7972	-59.3961	-48.0967	Inactive	FC(C(C(F)(F)F)(F)F)(CC1OCCO1)F	Inactive	3	4
DTXSID50547011	FCC1=C(F)C(F)(F)C(F)(F)C(F)(F)C1(F)F	-7.352	-22.8973	OTHER_PFAS	Other aliphatics, cyclic	Others, cyclic	Inactive	-35.5703	-63.5451	-49.5577	Inactive	FCC1=C(F)C(F)(F)C(C(C1(F)F)(F)F)(F)F	Inactive	8	0
DTXSID00544671	FC(F)(F)C(F)(OC(F)(F)C(F)(F)C(F)(F)C(F)(F)I)C(F)(F)F	-6.308	-28.6564	OTHER_PFAS	Other aliphatics	Ether based substances	Inactive	-44.7195	-54.376	-49.5478	Inactive	FC(C(F)(F)F)(C(F)(F)F)OC(C(C(C(I)(F)F)(F)F)(F)F)(F)F	Inactive	0	2
DTXSID20896301	FC(F)(F)C(F)(C1=CC=CC=C1)C(F)(F)F	-7.582	-23.4489	OTHER_PFAS	Side-chain aromatics	Others	Inactive	-33.5547	-62.6669	-48.1108	Inactive	FC(C(F)(F)F)(C(F)(F)F)c1ccccc1	Inactive	0	9
DTXSID20892348	OC(=O)C(F)(F)OC(F)(F)OC(F)(F)OC(F)(F)F	-5.907	-32.6558	OTHER_PFAS	PFAAs	PFECAs	Inactive	-48.2337	-48.0086	-48.1211	Inactive	OC(=O)C(OC(OC(OC(F)(F)F)(F)F)(F)F)(F)F	Inactive	0	2
DTXSID40896606	CC(=C)C(=O)OC(C(F)(F)F)(C(F)(F)F)C(F)(F)C(F)(F)F	-6.04	-31.9179	OTHER_PFAS	Other aliphatics	Ether based substances	Inactive	-47.0681	-49.1834	-48.1258	Inactive	O=C(C(=C)C)OC(C(C(F)(F)F)(F)F)(C(F)(F)F)C(F)(F)F	Inactive	7	4
DTXSID70895748	FC(F)C(F)(F)COS(=O)(=O)C(F)(F)C(F)(F)C(F)(F)C(F)(F)F	-6.266	-30.6721	OTHER_PFAS	Other aliphatics	PASF-based substances	Inactive	-45.0875	-51.1668	-48.1272	Inactive	FC(C(COS(=O)(=O)C(C(C(C(F)(F)F)(F)F)(F)F)(F)F)(F)F)F	Inactive	9	0
DTXSID8059926	OC(=O)C(F)(F)C(F)(F)C(F)(F)C(O)=O	-6.766	-27.9122	COMMERICIAL_IMPORTANT	Other aliphatics	PACF-based substances	Inactive	-40.7058	-55.5609	-48.1333	Inactive	OC(=O)C(C(C(C(=O)O)(F)F)(F)F)(F)F	Inactive	0	2
DTXSID70379290	CC1=CC(=NN1)C(F)(F)C(F)(F)C(F)(F)F	-7.182	-25.5746	OTHER_PFAS	Side-chain aromatics	Others	Inactive	-37.0601	-59.2826	-48.1714	Inactive	FC(C(C(F)(F)F)(F)F)(c1cc([nH]n1)C)F	Inactive	6	4
DTXSID10896097	FC(F)(F)C(F)(F)C(F)(F)C(=O)NC1=NC=NN1	-6.168	-29.4547	OTHER_PFAS	Side-chain aromatics	Others	Inactive	-45.9464	-53.1051	-49.5257	Inactive	O=C(C(C(C(F)(F)F)(F)F)(F)F)Nc1ncn[nH]1	Inactive	7	8
DTXSID40338657	FC(F)(F)C(F)(F)C(F)(F)C(F)(C(=O)C(F)(C(F)(F)F)C(F)(F)F)C(F)(F)F	-6.521	-29.2034	OTHER_PFAS	Non-PFAA perfluoroalkyls	PFAKs	Inactive	-42.8528	-53.5052	-48.179	Inactive	O=C(C(C(C(C(F)(F)F)(F)F)(F)F)(C(F)(F)F)F)C(C(F)(F)F)(C(F)(F)F)F	Inactive	0	2
DTXSID00881154	CN(C)CCCNCC(O)CC(F)(F)C(F)(F)C(F)(F)C(F)(F)C(F)(F)C(F)(F)C(F)(F)C(F)(F)C(F)(F)C(F)(F)C(F)(C(F)(F)F)C(F)(F)F	0.999	-70.5437	OTHER_PFAS	Other aliphatics	Others	Inactive	-108.755	12.3129	-48.221	Inactive	CN(CCCNCC(CC(C(C(C(C(C(C(C(C(C(C(C(F)(F)F)(C(F)(F)F)F)(F)F)(F)F)(F)F)(F)F)(F)F)(F)F)(F)F)(F)F)(F)F)(F)F)O)C	Inactive	8	7
DTXSID70540145	FC1=C(I)C(F)(F)C(F)(F)C(F)(F)C1(F)F	-7.226	-23.632	OTHER_PFAS	Other aliphatics, cyclic	Others, cyclic	Inactive	-36.6745	-62.3754	-49.525	Inactive	IC1=C(F)C(F)(F)C(C(C1(F)F)(F)F)(F)F	Inactive	8	0
DTXSID20560459	FC(F)(F)C(F)(F)C(F)(F)C(F)(F)C(Cl)(Cl)Cl	-7.109	-26.09	OTHER_PFAS	Other aliphatics	Others	Inactive	-37.6999	-58.462	-48.0809	Inactive	FC(C(C(C(C(Cl)(Cl)Cl)(F)F)(F)F)(F)F)(F)F	Inactive	3	8
DTXSID10895222	CCCC(=O)C(F)(F)C(F)(F)C(F)(F)F	-6.836	-25.9167	OTHER_PFAS	Other aliphatics	Others	Inactive	-40.0923	-58.7379	-49.4151	Inactive	CCCC(=O)C(C(C(F)(F)F)(F)F)(F)F	Inactive	7	4
DTXSID40895578	FC(F)(F)C(F)(F)C(F)(F)COCC1CO1	-7.024	-25.9909	OTHER_PFAS	Other aliphatics, cyclic	Others, cyclic	Inactive	-38.4448	-58.6198	-48.5323	Inactive	FC(C(C(F)(F)F)(F)F)(COCC1OC1)F	Inactive	4	5
DTXSID40960275	CC(F)(F)C(F)(F)C(F)(F)C(O)(F)F	-6.917	-26.5498	OTHER_PFAS	Other aliphatics	Others	Inactive	-39.3825	-57.73	-48.5562	Inactive	CC(C(C(C(F)(F)O)(F)F)(F)F)(F)F	Inactive	0	2
DTXSID60896047	CCOC(=O)C(=[N+]=[N-])C(=O)C(F)(F)C(F)(F)C(F)(F)F	-6.339	-29.2453	OTHER_PFAS	Other aliphatics	Ether based substances	Inactive	-44.4478	-53.4385	-48.9431	Inactive	CCOC(=O)C(=[N+]=[N-])C(=O)C(C(C(F)(F)F)(F)F)(F)F	Inactive	7	4
DTXSID20672905	OCC(O)COCC(F)(F)C(F)F	-6.75	-26.9763	OTHER_PFAS	Other aliphatics	Ether based substances	Inactive	-40.846	-57.0509	-48.9485	Inactive	OCC(COCC(C(F)F)(F)F)O	Inactive	0	2
DTXSID90886254	FC(=O)C(F)(OC(F)(F)C(F)(F)C(F)(F)OC(F)(F)F)C(F)(F)F	-5.379	-34.5108	COMMERICIAL_IMPORTANT	Other aliphatics	Ether based substances	Inactive	-52.8608	-45.0552	-48.958	Inactive	FC(=O)C(C(F)(F)F)(OC(C(C(OC(F)(F)F)(F)F)(F)F)(F)F)F	Inactive	4	3
DTXSID50896975	N[S@](=O)C(F)(F)C(F)(F)C(F)(F)C(F)(F)F	-7.095	-25.0553	OTHER_PFAS	Other aliphatics	Others	Inactive	-37.8225	-60.1094	-48.966	Inactive	[O-][S+](C(C(C(C(F)(F)F)(F)F)(F)F)(F)F)N	Inactive	3	4
DTXSID70348022	FC(F)(F)C(F)(C=CI)C(F)(F)F	-7.304	-23.8795	OTHER_PFAS	Other aliphatics	Others	Inactive	-35.991	-61.9814	-48.9862	Inactive	IC=CC(C(F)(F)F)(C(F)(F)F)F	Inactive	0	2
DTXSID80880605	[H]N(C(=O)OCCN(CC)S(=O)(=O)C(F)(F)C(F)(F)C(F)(F)C(F)(F)C(F)(F)F)C1=CC(N([H])C(=O)OC(C)COC(=O)C(C)=C)=C(C)C=C1	3.851	-85.2803	OTHER_PFAS	Side-chain aromatics	PASF-based substances	Inactive	-133.748	35.7751	-48.9867	Inactive	CCN(S(=O)(=O)C(C(C(C(C(F)(F)F)(F)F)(F)F)(F)F)(F)F)CCOC(=O)Nc1ccc(c(c1)NC(=O)OC(COC(=O)C(=C)C)C)C	Inactive	1	1
DTXSID00895175	OCCCCC(F)(F)C(F)(F)C(F)(F)F	-7.109	-24.5638	OTHER_PFAS	Other aliphatics	FTOH	Inactive	-37.6999	-60.8919	-49.2959	Inactive	OCCCCC(C(C(F)(F)F)(F)F)(F)F	Inactive	3	4
DTXSID50880213	COC(=O)C(F)(OC(F)(F)C(F)(F)C(F)(F)F)C(F)(F)F	-6.344	-28.7892	OTHER_PFAS	Other aliphatics	Ether and PACF-based substances	Inactive	-44.404	-54.1646	-49.2843	Inactive	COC(=O)C(C(F)(F)F)(OC(C(C(F)(F)F)(F)F)(F)F)F	Inactive	4	3
DTXSID50371297	FC(F)(F)C(F)(F)C(F)(F)C(F)(F)CCBr	-6.926	-25.594	OTHER_PFAS	Other aliphatics	FTBr	Inactive	-39.3036	-59.2517	-49.2776	Inactive	BrCCC(C(C(C(F)(F)F)(F)F)(F)F)(F)F	Inactive	3	4
DTXSID00846723	OC(=O)C(F)C(F)(C(F)(F)F)C(F)(F)F	-7.126	-24.8555	OTHER_PFAS	Other aliphatics	Others	Inactive	-37.5509	-60.4275	-48.9892	Inactive	OC(=O)C(C(C(F)(F)F)(C(F)(F)F)F)F	Inactive	0	2
DTXSID80379781	FC(=O)C1(F)C(F)(F)C(F)(F)C(F)(F)C(F)(F)C1(F)F	-6.76	-26.8631	COMMERICIAL_IMPORTANT	Perfluoro PFAA precursors, cyclic	PAFs, cyclic	Inactive	-40.7583	-57.2312	-48.9948	Inactive	FC(=O)C1(F)C(F)(F)C(F)(F)C(C(C1(F)F)(F)F)(F)F	Inactive	8	0
DTXSID70895687	FC(F)(F)C(F)(F)C(F)(F)CNC(=O)C=C	-6.446	-28.5853	OTHER_PFAS	Other aliphatics	Others	Inactive	-43.5101	-54.4892	-48.9997	Inactive	C=CC(=O)NCC(C(C(F)(F)F)(F)F)(F)F	Inactive	7	4
DTXSID00897492	FC(=O)C(\F)=C(/F)C(F)(C(F)(F)F)C(F)(F)F	-7.092	-25.0173	OTHER_PFAS	Other aliphatics	Others	Inactive	-37.8488	-60.1699	-49.0094	Inactive	FC(=O)C(=C(C(C(F)(F)F)(C(F)(F)F)F)F)F	Inactive	0	2
DTXSID80881339	[Li+].FC(F)(F)C(F)(F)S(=O)(=O)[N-]S(=O)(=O)C(F)(F)C(F)(F)F	-5.536	-33.7024	COMMERICIAL_IMPORTANT	Other aliphatics	PASF-based substances	Inactive	-51.4849	-46.3423	-48.9136	Inactive	FC(S(=O)(=O)NS(=O)(=O)C(C(F)(F)F)(F)F)(C(F)(F)F)F	Inactive	0	2
DTXSID30507734	FC(F)(F)C(F)(F)C(F)(F)C(N=O)(C(F)(F)F)C(F)(F)F	-6.624	-27.5848	OTHER_PFAS	Other aliphatics	Others	Inactive	-41.9502	-56.0821	-49.0162	Inactive	O=NC(C(C(C(F)(F)F)(F)F)(F)F)(C(F)(F)F)C(F)(F)F	Inactive	3	4
DTXSID40904755	OS(=O)(=O)C(F)(F)C(F)OC(F)(F)C(F)(F)C(F)(F)F	-6.097	-30.4662	OTHER_PFAS	Other aliphatics	PASF-based substances	Inactive	-46.5686	-51.4947	-49.0316	Inactive	FC(C(S(=O)(=O)O)(F)F)OC(C(C(F)(F)F)(F)F)(F)F	Inactive	0	2
DTXSID30893321	FC(F)(F)C(F)(F)CC1COC(=O)O1	-6.675	-27.2733	OTHER_PFAS	Other aliphatics, cyclic	Others, cyclic	Inactive	-41.5032	-56.5781	-49.0407	Inactive	FC(C(F)(F)F)(CC1COC(=O)O1)F	Inactive	4	5
DTXSID60502010	FC1(F)C(=C2C(F)(F)C(F)(F)C2(F)F)C(F)(F)C1(F)F	-7.008	-25.4241	OTHER_PFAS	Non-PFAA perfluoroalkyls, cyclic	PFAenes, cyclic	Inactive	-38.585	-59.5222	-49.0536	Inactive	FC1(F)C(=C2C(F)(F)C(C2(F)F)(F)F)C(C1(F)F)(F)F	Inactive	8	0
DTXSID20895713	FC(F)COS(=O)(=O)C(F)(F)C(F)(F)C(F)(F)C(F)(F)F	-6.293	-29.3565	OTHER_PFAS	Other aliphatics	PASF-based substances	Inactive	-44.8509	-53.2614	-49.0562	Inactive	FC(COS(=O)(=O)C(C(C(C(F)(F)F)(F)F)(F)F)(F)F)F	Inactive	9	0
DTXSID60881332	FC(F)(F)C(F)(F)C(F)(F)OC(F)(Cl)C(F)(F)Cl	-6.743	-26.6356	OTHER_PFAS	Other aliphatics	Ether based substances	Inactive	-40.9073	-57.5934	-49.2503	Inactive	FC(C(Cl)(F)F)(OC(C(C(F)(F)F)(F)F)(F)F)Cl	Inactive	4	3
DTXSID80620063	CC(=C)C(=O)OCC(F)(F)C(F)(F)C(F)F	-6.305	-29.2866	OTHER_PFAS	Other aliphatics	Ether based substances	Inactive	-44.7458	-53.3727	-49.0592	Inactive	FC(C(C(COC(=O)C(=C)C)(F)F)(F)F)F	Inactive	3	0
DTXSID20895596	FC(F)(F)C(F)(F)C(F)(F)C1=CC=CN1	-7.108	-24.8406	OTHER_PFAS	Side-chain aromatics	Others	Inactive	-37.7086	-60.4512	-49.0799	Inactive	FC(C(C(c1ccc[nH]1)(F)F)(F)F)(F)F	Inactive	6	4
DTXSID40507664	FCC(F)(F)C(F)(F)C(F)(F)C(F)(F)C(F)(F)C(F)F	-6.649	-27.363	OTHER_PFAS	Other aliphatics	Others	Inactive	-41.7311	-56.4353	-49.0832	Inactive	FCC(C(C(C(C(C(F)F)(F)F)(F)F)(F)F)(F)F)(F)F	Inactive	3	0
DTXSID10508547	CCOC(=O)C(F)(C(F)(F)F)C(F)(F)F	-6.676	-27.1719	OTHER_PFAS	Other aliphatics	Ether based substances	Inactive	-41.4945	-56.7395	-49.117	Inactive	CCOC(=O)C(C(F)(F)F)(C(F)(F)F)F	Inactive	7	4
DTXSID40381668	NC(=O)C(F)(OC(F)(F)C(F)(F)C(F)(F)F)C(F)(F)F	-6.665	-27.1747	OTHER_PFAS	Other aliphatics	Ether based substances	Inactive	-41.5909	-56.7351	-49.163	Inactive	NC(=O)C(C(F)(F)F)(OC(C(C(F)(F)F)(F)F)(F)F)F	Inactive	4	3
DTXSID40544291	FC(=O)C(F)(OC(F)(F)C(F)(F)C(F)(F)F)C(F)(F)N=[N+]=[N-]	-5.813	-31.9141	OTHER_PFAS	Other aliphatics	Ether based substances	Inactive	-49.0574	-49.1895	-49.1234	Inactive	[N-]=[N+]=NC(C(C(=O)F)(OC(C(C(F)(F)F)(F)F)(F)F)F)(F)F	Inactive	4	3
DTXSID80159525	[Si+4].[O-]CCN(CC[O-])CC[O-].FC(F)C(F)(F)C(F)(F)C(F)(F)C[CH-]I	-5.962	-31.0899	OTHER_PFAS	Other aliphatics	FTI	Inactive	-47.7517	-50.5017	-49.1267	Inactive	OCCN(CCO)CCO	Inactive	8	0
DTXSID80579921	OC(=O)C(F)C(F)(F)C(F)(F)C(F)F	-7.075	-24.9615	OTHER_PFAS	Other aliphatics	PACF-based substances	Inactive	-37.9978	-60.2587	-49.1283	Inactive	OC(=O)C(C(C(C(F)F)(F)F)(F)F)F	Inactive	3	0
DTXSID60379269	OCCCC(F)(F)C(F)(F)C(F)(F)F	-6.917	-25.9716	OTHER_PFAS	Other aliphatics	FTOH	Inactive	-39.3825	-58.6505	-49.0165	Inactive	OCCCC(C(C(F)(F)F)(F)F)(F)F	Inactive	3	4
DTXSID20881338	COC(F)(C(F)(F)C(F)(F)F)C(F)(C(F)(F)F)C(F)(F)F	-6.6	-27.3493	COMMERICIAL_IMPORTANT	Other aliphatics	Ether based substances	Inactive	-42.1605	-56.4571	-49.3088	Inactive	COC(C(C(F)(F)F)(C(F)(F)F)F)(C(C(F)(F)F)(F)F)F	Inactive	3	4
DTXSID00766215	OC(=O)C(F)(F)C(F)(F)C(F)(F)S(O)=O	-6.612	-27.7951	OTHER_PFAS	Other aliphatics	PACF-based substances	Inactive	-42.0553	-55.7473	-48.9013	Inactive	OC(=O)C(C(C(S(=O)O)(F)F)(F)F)(F)F	Inactive	0	2
DTXSID1062122	OCCC(F)(F)C(F)(F)C(F)(F)C(F)(F)F	-7.164	-24.7698	COMMERICIAL_IMPORTANT	Fluorotelomer PFAA precursors	n:2 FTOHs	Inactive	-37.2179	-60.5639	-48.8909	Inactive	OCCC(C(C(C(F)(F)F)(F)F)(F)F)(F)F	Inactive	3	4
DTXSID4074855	FC(F)(F)C(F)(C(=O)C(F)(C(F)(F)F)C(F)(F)F)C(F)(F)F	-6.876	-26.7683	OTHER_PFAS	Non-PFAA perfluoroalkyls	PFAKs	Inactive	-39.7418	-57.3821	-48.5619	Inactive	O=C(C(C(F)(F)F)(C(F)(F)F)F)C(C(F)(F)F)(C(F)(F)F)F	Inactive	0	2
DTXSID20296261	[O-][N+](=O)CC(C[N+]([O-])=O)C(F)(F)C(F)(F)C(F)(F)F	-6.55	-28.5568	OTHER_PFAS	Other aliphatics	Others	Inactive	-42.5987	-54.5346	-48.5667	Inactive	FC(C(C(F)(F)F)(F)F)(C(C[N+](=O)[O-])C[N+](=O)[O-])F	Inactive	7	4
DTXSID00469991	FC=C(F)C(F)(F)C(F)(F)C(F)(F)C(F)(F)C(F)(F)F	-7.263	-24.6283	OTHER_PFAS	Other aliphatics	Others	Inactive	-36.3503	-60.7892	-48.5697	Inactive	FC=C(C(C(C(C(C(F)(F)F)(F)F)(F)F)(F)F)(F)F)F	Inactive	3	8
DTXSID70880210	FC(F)(F)C1(F)OC(F)(F)C(F)(OC1=O)C(F)(F)F	-7.219	-24.8504	OTHER_PFAS	Other aliphatics, cyclic	Others, cyclic	Inactive	-36.7359	-60.4356	-48.5857	Inactive	O=C1OC(F)(C(F)(F)F)C(OC1(F)C(F)(F)F)(F)F	Inactive	8	0
DTXSID70292859	CC(C)(O)C(F)(F)C(F)(F)C(F)(F)C(F)F	-6.719	-27.5935	OTHER_PFAS	Other aliphatics	Others	Inactive	-41.1176	-56.0683	-48.593	Inactive	FC(C(C(C(C(O)(C)C)(F)F)(F)F)(F)F)F	Inactive	3	0
DTXSID40522413	COC(O)C(F)(F)C(F)(F)C(F)(F)C(F)F	-7.289	-24.4372	OTHER_PFAS	Other aliphatics	Ether based substances	Inactive	-36.1224	-61.0934	-48.6079	Inactive	COC(C(C(C(C(F)F)(F)F)(F)F)(F)F)O	Inactive	3	0
DTXSID60467913	CC(C(F)(F)F)(C(F)(F)F)C(F)(F)C(F)(F)C(F)(F)F	-7.02	-25.9083	OTHER_PFAS	Fluorotelomer PFAA precursors	SFAs	Inactive	-38.4798	-58.7513	-48.6156	Inactive	FC(C(C(C(C(F)(F)F)(C(F)(F)F)C)(F)F)(F)F)(F)F	Inactive	3	4
DTXSID90375113	FC(F)(F)OC(F)(F)C(F)(F)OC(F)(F)C(F)(F)OC(F)(F)Br	-4.697	-38.6535	OTHER_PFAS	Other aliphatics	Ether based substances	Inactive	-58.8376	-38.4596	-48.6486	Inactive	FC(OC(C(OC(C(OC(Br)(F)F)(F)F)(F)F)(F)F)(F)F)(F)F	Inactive	0	2
DTXSID10818330	FC(F)(F)C1(F)C(F)(F)OC(F)(F)C(F)(F)C1(F)F	-6.934	-25.3832	OTHER_PFAS	Other aliphatics, cyclic	Others, cyclic	Inactive	-39.2335	-59.5873	-49.4104	Inactive	FC(C1(F)C(F)(F)OC(C(C1(F)F)(F)F)(F)F)(F)F	Inactive	8	0
DTXSID0066296	FC(=O)C(F)(F)C(F)(F)C(F)(F)C(F)(C(F)(F)F)C(F)(F)F	-6.921	-26.3983	OTHER_PFAS	Perfluoro PFAA precursors	PAFs	Inactive	-39.3474	-57.9712	-48.6593	Inactive	FC(=O)C(C(C(C(C(F)(F)F)(C(F)(F)F)F)(F)F)(F)F)(F)F	Inactive	3	4
DTXSID70504161	NC(=N)C(F)(OC(F)(F)C(F)(F)C(F)(F)F)C(F)(F)F	-6.541	-28.4888	OTHER_PFAS	Other aliphatics	Ether based substances	Inactive	-42.6776	-54.6429	-48.6602	Inactive	NC(=N)C(C(F)(F)F)(OC(C(C(F)(F)F)(F)F)(F)F)F	Inactive	4	3
DTXSID80177249	[NH4+].[O-]C(=O)C(F)(F)C(F)(F)C(F)(F)C(F)F	-7.076	-25.542	OTHER_PFAS	Other aliphatics	PACF-based substances	Inactive	-37.9891	-59.3345	-48.6618	Inactive	FC(C(C(C(C(=O)O)(F)F)(F)F)(F)F)F	Inactive	3	0
DTXSID80188996	FC(F)(F)C(F)(F)C(F)(F)C(F)(F)C(F)(F)C(F)(F)Cl	-7.184	-24.9357	OTHER_PFAS	Other aliphatics	Others	Inactive	-37.0426	-60.2998	-48.6712	Inactive	FC(C(C(C(C(Cl)(F)F)(F)F)(F)F)(F)F)(C(F)(F)F)F	Inactive	3	8
DTXSID40772138	O.O.OS(=O)(=O)C(F)(F)C(F)(F)C(F)(F)C(F)(F)S(O)(=O)=O	-5.454	-34.4448	OTHER_PFAS	Other aliphatics	PASF-based substances	Inactive	-52.2035	-45.1603	-48.6819	Inactive	FC(C(S(=O)(=O)O)(F)F)(C(C(S(=O)(=O)O)(F)F)(F)F)F	Inactive	0	2
DTXSID80880145	FC(F)(C=C)C(F)(F)C(F)(F)C(F)(F)C=C	-7.101	-24.4739	OTHER_PFAS	Other aliphatics	Others	Inactive	-37.77	-61.035	-49.4025	Inactive	C=CC(C(C(C(C=C)(F)F)(F)F)(F)F)(F)F	Inactive	0	2
DTXSID80830983	FC(=C(F)C(F)(F)C(F)(F)C(F)(F)F)C(F)(F)OS(F)(=O)=O	-6.512	-27.7566	OTHER_PFAS	Other aliphatics	Others	Inactive	-42.9317	-55.8086	-49.3702	Inactive	FC(=C(C(C(C(F)(F)F)(F)F)(F)F)F)C(OS(=O)(=O)F)(F)F	Inactive	0	2
DTXSID30297204	FC(F)(CI)C(F)(F)C(F)(F)CI	-6.533	-28.474	OTHER_PFAS	Other aliphatics	FTI	Inactive	-42.7477	-54.6664	-48.7071	Inactive	ICC(C(C(CI)(F)F)(F)F)(F)F	Inactive	3	4
DTXSID60337465	FC(F)C(F)(F)C(F)(F)C(F)(F)C(F)(F)C(F)(F)C=O	-6.823	-26.8472	OTHER_PFAS	Other aliphatics	Others	Inactive	-40.2062	-57.2565	-48.7314	Inactive	O=CC(C(C(C(C(C(F)F)(F)F)(F)F)(F)F)(F)F)(F)F	Inactive	3	0
DTXSID40221959	FC(F)(F)C(F)(F)C(=O)N1C=CN=C1	-7.013	-25.0131	OTHER_PFAS	Side-chain aromatics	Others	Inactive	-38.5412	-60.1766	-49.3589	Inactive	O=C(C(C(F)(F)F)(F)F)n1cncc1	Inactive	0	2
DTXSID10382167	FC(F)(F)C(F)(F)C(F)(F)OC(F)(C(Cl)=O)C(F)(F)F	-6.46	-28.8021	OTHER_PFAS	Other aliphatics	Ether based substances	Inactive	-43.3874	-54.1441	-48.7657	Inactive	ClC(=O)C(C(F)(F)F)(OC(C(C(F)(F)F)(F)F)(F)F)F	Inactive	4	3
DTXSID60409510	CCOC(=O)C(F)(F)C(F)(F)C(F)(F)Cl	-6.351	-29.3976	OTHER_PFAS	Other aliphatics	PACF-based substances	Inactive	-44.3426	-53.196	-48.7693	Inactive	CCOC(=O)C(C(C(Cl)(F)F)(F)F)(F)F	Inactive	7	4
DTXSID40895391	COC(=O)CCC(F)(F)C(F)(F)C(F)(F)F	-6.546	-28.3192	OTHER_PFAS	Other aliphatics	PACF-based substances	Inactive	-42.6337	-54.9129	-48.7733	Inactive	COC(=O)CCC(C(C(F)(F)F)(F)F)(F)F	Inactive	7	4
DTXSID00895216	FC(F)(F)C(F)(F)C(F)(F)C(C(F)(F)F)(C(F)(F)F)C(F)(F)F	-6.972	-25.2829	OTHER_PFAS	Non-PFAA perfluoroalkyls	PFAs	Inactive	-38.9005	-59.747	-49.3237	Inactive	FC(C(C(C(C(F)(F)F)(C(F)(F)F)C(F)(F)F)(F)F)(F)F)(F)F	Inactive	3	4
DTXSID40880540	FC(F)(F)C(F)(F)C(F)(F)C(F)(F)CC(Cl)=O	-6.849	-26.6321	OTHER_PFAS	Other aliphatics	Others	Inactive	-39.9784	-57.5989	-48.7887	Inactive	ClC(=O)CC(C(C(C(F)(F)F)(F)F)(F)F)(F)F	Inactive	7	4
DTXSID1071373	CNS(=O)(=O)C(F)(F)C(F)(F)C(F)(F)C(F)(F)F	-6.765	-27.0471	COMMERICIAL_IMPORTANT	FASA based PFAA precursors	N-Alkyl FASAs	Inactive	-40.7145	-56.9382	-48.8264	Inactive	CNS(=O)(=O)C(C(C(C(F)(F)F)(F)F)(F)F)(F)F	Inactive	9	0
DTXSID20371926	CCOC(=O)C(F)(F)C(F)(F)C(F)(F)C(F)F	-6.443	-28.1957	OTHER_PFAS	Other aliphatics	PACF-based substances	Inactive	-43.5364	-55.1095	-49.323	Inactive	CCOC(=O)C(C(C(C(F)F)(F)F)(F)F)(F)F	Inactive	3	0
DTXSID00895478	CC(=O)OCCCC(F)(F)C(F)(F)C(F)(F)F	-6.647	-27.6537	OTHER_PFAS	Other aliphatics	Ether based substances	Inactive	-41.7486	-55.9724	-48.8605	Inactive	CC(=O)OCCCC(C(C(F)(F)F)(F)F)(F)F	Inactive	7	4
DTXSID70775359	[Br-].FC(F)(F)C(F)(F)C(F)(F)C(F)(F)CC[N+]1=CC=CC=C1	-6.327	-28.8365	OTHER_PFAS	Side-chain aromatics	Others	Inactive	-44.553	-54.0893	-49.3211	Inactive	FC(C(C(C(F)(F)F)(F)F)(F)F)(CC[n+]1ccccc1)F	Inactive	3	4
DTXSID90896313	OC(C(F)(F)F)(C(F)(F)F)C(F)(C(F)(F)F)C(F)(F)F	-6.543	-28.1909	OTHER_PFAS	Non-PFAA perfluoroalkyls	PFACs	Inactive	-42.66	-55.1172	-48.8886	Inactive	FC(C(C(C(F)(F)F)(C(F)(F)F)O)(C(F)(F)F)F)(F)F	Inactive	0	2
DTXSID20529900	FC1=C(C#N)C(F)(F)C(F)(F)C(F)(F)C1(F)F	-7.311	-23.0657	OTHER_PFAS	Other aliphatics, cyclic	Others, cyclic	Inactive	-35.9296	-63.277	-49.6033	Inactive	N#CC1=C(F)C(F)(F)C(C(C1(F)F)(F)F)(F)F	Inactive	8	0
DTXSID00895938	CCNC(=O)C(F)(F)C(F)(F)C(F)(F)C(F)(F)F	-6.979	-28.3954	OTHER_PFAS	Other aliphatics	Amide based substances	Inactive	-38.8391	-54.7916	-46.8154	Inactive	CCNC(=O)C(C(C(C(F)(F)F)(F)F)(F)F)(F)F	Inactive	6	9
DTXSID10892473	OS(=O)(=O)C1(C(F)(F)C(F)(F)F)C(F)(F)C(F)(F)C(F)(F)C(F)(F)C1(F)F	-4.935	-38.207	OTHER_PFAS	PFAAs, cyclic	PFSAs, cyclic	Inactive	-56.7518	-39.1705	-47.9612	Inactive	FC(C(C1(S(=O)(=O)O)C(F)(F)C(F)(F)C(C(C1(F)F)(F)F)(F)F)(F)F)(F)F	Inactive	8	0
DTXSID60896345	CCOC(=O)C(=O)C(F)(C(F)(F)F)C(F)(F)F	-6.621	-28.9484	OTHER_PFAS	Other aliphatics	Ether based substances	Inactive	-41.9765	-53.9112	-47.9438	Inactive	CCOC(=O)C(=O)C(C(F)(F)F)(C(F)(F)F)F	Inactive	7	4
DTXSID90895548	FC(F)(F)C(F)(F)C(F)(F)C1=NC=CC=N1	-7	-27.9503	OTHER_PFAS	Side-chain aromatics	Others	Inactive	-38.6551	-55.5002	-47.0777	Inactive	FC(C(C(F)(F)F)(F)F)(c1ncccn1)F	Inactive	6	4
DTXSID30511174	FC(C(F)(F)C(F)(F)C(F)(F)C(F)(F)C(F)=C(F)F)S(F)(=O)=O	-6.986	-27.986	OTHER_PFAS	Other aliphatics	Others	Inactive	-38.7778	-55.4434	-47.1106	Inactive	FC(=C(C(C(C(C(C(S(=O)(=O)F)F)(F)F)(F)F)(F)F)(F)F)F)F	Inactive	3	0
DTXSID90893362	[Na+].FC(F)(F)C(F)(F)C(F)(F)C(F)(F)S(=O)(=O)[N-]S(=O)(=O)C(F)(F)F	-5.868	-34.1361	OTHER_PFAS	Other aliphatics	PASF-based substances	Inactive	-48.5754	-45.6518	-47.1136	Inactive	FC(C(C(C(F)(F)F)(F)F)(F)F)(S(=O)(=O)NS(=O)(=O)C(F)(F)F)F	Inactive	9	0
DTXSID50662975	FC(F)(F)C(F)(F)C(F)(F)CCCCI	-6.813	-28.9227	OTHER_PFAS	Other aliphatics	FTI	Inactive	-40.2939	-53.9521	-47.123	Inactive	ICCCCC(C(C(F)(F)F)(F)F)(F)F	Inactive	3	4
DTXSID90544625	COC(F)(F)C(=O)C(F)(F)C(F)(F)C(F)(F)C(F)(F)F	-6.819	-28.8836	OTHER_PFAS	Other aliphatics	Ether based substances	Inactive	-40.2413	-54.0143	-47.1278	Inactive	COC(C(=O)C(C(C(C(F)(F)F)(F)F)(F)F)(F)F)(F)F	Inactive	7	4
DTXSID10547012	FC(F)C1=C(F)C(F)(F)C(F)(F)C(F)(F)C1(F)F	-7.262	-22.9496	OTHER_PFAS	Other aliphatics, cyclic	Others, cyclic	Inactive	-36.359	-63.4619	-49.9104	Inactive	FC(C1=C(F)C(F)(F)C(C(C1(F)F)(F)F)(F)F)F	Inactive	8	0
DTXSID00895519	OS(=O)C(F)(F)C(F)(F)C(F)(F)C(F)(F)F	-5.879	-30.6052	OTHER_PFAS	PFAAs	PFSiAs	Inactive	-48.479	-51.2734	-49.8762	Inactive	OS(=O)C(C(C(C(F)(F)F)(F)F)(F)F)(F)F	Inactive	3	4
DTXSID3065586	CC(=C)C(=O)OCC(F)(F)C(F)(F)C(F)(F)F	-6.805	-28.9557	COMMERICIAL_IMPORTANT	Other aliphatics	Ether based substances	Inactive	-40.364	-53.8995	-47.1318	Inactive	O=C(C(=C)C)OCC(C(C(F)(F)F)(F)F)(F)F	Inactive	7	4
DTXSID20477311	OCCSC(F)(F)C(F)(F)C(F)(F)C(F)(F)F	-7.432	-22.0604	OTHER_PFAS	Other aliphatics	Others	Inactive	-34.8692	-64.8776	-49.8734	Inactive	OCCSC(C(C(C(F)(F)F)(F)F)(F)F)(F)F	Inactive	3	4
DTXSID50818435	CC(O)=O.OC1=CC=C(C=C1)C(F)(F)C(F)(F)C(F)(F)F	-8.407	-20.1207	OTHER_PFAS	Side-chain aromatics	Others	Inactive	-26.3248	-67.9658	-47.1453	Inactive	FC(C(C(F)(F)F)(F)F)(c1ccc(cc1)O)F	Inactive	1	6
DTXSID60895919	CC(C)(C)NC(=O)C(F)(F)C(F)(F)C(F)(F)F	-6.708	-29.4643	OTHER_PFAS	Other aliphatics	Amide based substances	Inactive	-41.214	-53.0898	-47.1519	Inactive	O=C(C(C(C(F)(F)F)(F)F)(F)F)NC(C)(C)C	Inactive	7	8
DTXSID60830981	COC(=O)C(F)=C(F)C(F)(F)C(F)(F)C(F)(F)F	-6.978	-27.9629	OTHER_PFAS	Other aliphatics	Ether based substances	Inactive	-38.8479	-55.4802	-47.164	Inactive	COC(=O)C(=C(C(C(C(F)(F)F)(F)F)(F)F)F)F	Inactive	7	4
DTXSID30618238	FC(F)(F)C(F)(F)C(F)(F)C(=O)N1CCNCC1	-7.235	-26.5203	OTHER_PFAS	Other aliphatics, cyclic	Others, cyclic	Inactive	-36.5956	-57.7769	-47.1863	Inactive	O=C(C(C(C(F)(F)F)(F)F)(F)F)N1CCNCC1	Inactive	7	4
DTXSID40895593	CC(C)(C)OC(=O)C(F)(F)C(F)(F)C(F)(F)F	-5.948	-30.1771	OTHER_PFAS	Other aliphatics	PACF-based substances	Inactive	-47.8744	-51.9549	-49.9146	Inactive	O=C(C(C(C(F)(F)F)(F)F)(F)F)OC(C)(C)C	Inactive	7	4
DTXSID00448605	FC1=C(C(F)(F)C(F)(F)F)C(F)(F)C(F)(F)C(F)(F)C1(F)F	-7.453	-25.3078	OTHER_PFAS	Non-PFAA perfluoroalkyls, cyclic	PFAenes, cyclic	Inactive	-34.6852	-59.7074	-47.1963	Inactive	FC1=C(C(C(F)(F)F)(F)F)C(F)(F)C(C(C1(F)F)(F)F)(F)F	Inactive	8	0
DTXSID40614988	FC(F)(C(F)(F)C(F)(F)C(F)(F)S(F)(=O)=O)C(F)(F)C(F)(F)S(F)(=O)=O	-5.98	-33.3651	OTHER_PFAS	Other aliphatics	PASF-based substances	Inactive	-47.5939	-46.8793	-47.2366	Inactive	FC(C(C(S(=O)(=O)F)(F)F)(F)F)(C(C(C(S(=O)(=O)F)(F)F)(F)F)(F)F)F	Inactive	3	8
DTXSID70895248	OC(O)C(F)(F)C(F)(F)C(F)(F)C(F)(F)F	-7.622	-21.0254	OTHER_PFAS	Other aliphatics	Others	Inactive	-33.2042	-66.5254	-49.8648	Inactive	OC(C(C(C(C(F)(F)F)(F)F)(F)F)(F)F)O	Inactive	3	4
DTXSID20649455	FC(F)C(F)(F)C(F)(F)C(F)(F)CC(C#N)C#N	-6.835	-28.6568	OTHER_PFAS	Other aliphatics	Others	Inactive	-40.1011	-54.3754	-47.2382	Inactive	FC(C(C(C(CC(C#N)C#N)(F)F)(F)F)(F)F)F	Inactive	3	0
DTXSID80622108	FC(F)=CC(F)(F)C(F)(F)C(F)(F)C(F)(F)C(F)(F)C(F)(F)F	-7.227	-26.4708	OTHER_PFAS	Other aliphatics	Others	Inactive	-36.6658	-57.8557	-47.2608	Inactive	FC(=CC(C(C(C(C(C(F)(F)F)(F)F)(F)F)(F)F)(F)F)(F)F)F	Inactive	3	8
DTXSID40610223	FC(F)C(F)(F)C(F)(F)C(F)(F)C(F)(F)C(F)(F)C(F)F	-6.939	-28.0436	OTHER_PFAS	Other aliphatics	Polyfluoralkanes	Inactive	-39.1897	-55.3517	-47.2707	Inactive	FC(C(C(C(C(C(C(F)F)(F)F)(F)F)(F)F)(F)F)(F)F)F	Inactive	3	0
DTXSID20896346	FC(F)(F)C(F)(C1=CN=CN1)C(F)(F)F	-7.321	-22.6962	OTHER_PFAS	Side-chain aromatics	Others	Inactive	-35.842	-63.8653	-49.8536	Inactive	FC(C(F)(F)F)(C(F)(F)F)c1[nH]cnc1	Inactive	0	9
DTXSID30848033	COCC=C(F)C(F)(F)C(F)(F)C(F)(F)F	-6.949	-27.9801	OTHER_PFAS	Other aliphatics	Ether based substances	Inactive	-39.102	-55.4528	-47.2774	Inactive	COCC=C(C(C(C(F)(F)F)(F)F)(F)F)F	Inactive	7	4
DTXSID80880221	FC(F)=C(F)C(F)(F)C(F)(F)C1(F)OC1(F)F	-7.542	-24.7027	OTHER_PFAS	Other aliphatics, cyclic	Others, cyclic	Inactive	-33.9052	-60.6707	-47.288	Inactive	FC(=C(C(C(C1(F)OC1(F)F)(F)F)(F)F)F)F	Inactive	8	0
DTXSID30382063	OC(=O)C(F)(F)OC(F)(F)C(F)(F)OC(F)(F)F	-6.431	-30.8168	OTHER_PFAS	PFAAs	PFECAs	Inactive	-43.6416	-50.9365	-47.289	Inactive	OC(=O)C(OC(C(OC(F)(F)F)(F)F)(F)F)(F)F	Inactive	0	2
DTXSID60880229	COC(=O)C(F)(F)C(F)(F)C(F)(F)OC(F)=C(F)F	-6.194	-32.1197	OTHER_PFAS	Other aliphatics	PACF-based substances	Inactive	-45.7185	-48.8621	-47.2903	Inactive	COC(=O)C(C(C(OC(=C(F)F)F)(F)F)(F)F)(F)F	Inactive	0	2
DTXSID70503856	FC(F)(F)C(F)(F)C(F)(F)C1(F)OC(F)(F)C(F)(F)C1(F)F	-7.216	-26.4769	OTHER_PFAS	Other aliphatics, cyclic	Others, cyclic	Inactive	-36.7622	-57.846	-47.3041	Inactive	FC(C(C(C1(F)OC(C(C1(F)F)(F)F)(F)F)(F)F)(F)F)(F)F	Inactive	8	0
DTXSID10232971	FC(F)(F)C(F)(F)C(F)(F)C(F)(F)C(F)(F)C=C	-7.08	-24.0278	OTHER_PFAS	Fluorotelomer PFAA precursors	n:2 FTOs	Inactive	-37.954	-61.7453	-49.8496	Inactive	C=CC(C(C(C(C(F)(F)F)(F)F)(F)F)(F)F)(F)F	Inactive	3	4
DTXSID50378443	CCCCCCC(F)(F)C(F)(F)Br	-6.552	-30.1036	OTHER_PFAS	Other aliphatics	Others	Inactive	-42.5812	-52.072	-47.3266	Inactive	CCCCCCC(C(Br)(F)F)(F)F	Inactive	2	2
DTXSID30895244	COC(O)C(F)(F)C(F)(F)C(F)(F)F	-7.112	-23.8326	OTHER_PFAS	Other aliphatics	Ether based substances	Inactive	-37.6736	-62.056	-49.8648	Inactive	COC(C(C(C(F)(F)F)(F)F)(F)F)O	Inactive	7	4
DTXSID00210900	OC(C(F)(F)C(F)(F)F)(C(F)(F)C(F)(F)F)C(F)(F)C(F)(F)F	-6.042	-32.8944	OTHER_PFAS	Non-PFAA perfluoroalkyls	PFACs	Inactive	-47.0506	-47.6287	-47.3396	Inactive	OC(C(C(F)(F)F)(F)F)(C(C(F)(F)F)(F)F)C(C(F)(F)F)(F)F	Inactive	3	4
DTXSID10895646	CCC(C(O)C(F)(F)C(F)(F)C(F)(F)F)[N+]([O-])=O	-6.679	-29.7174	OTHER_PFAS	Other aliphatics	Others	Inactive	-41.4682	-52.6868	-47.0775	Inactive	CCC(C(C(C(C(F)(F)F)(F)F)(F)F)O)[N+](=O)[O-]	Inactive	7	4
DTXSID20604605	FC(F)=C(F)OC(F)(F)C(F)(F)C(F)(F)C(F)(F)C#N	-6.2	-28.7823	OTHER_PFAS	Other aliphatics	Ether based substances	Inactive	-45.6659	-54.1756	-49.9208	Inactive	N#CC(C(C(C(OC(=C(F)F)F)(F)F)(F)F)(F)F)(F)F	Inactive	0	2
DTXSID90292457	FC(F)(F)C(F)(F)C(F)(F)C1=NCCN1	-6.866	-24.9636	OTHER_PFAS	Other aliphatics, cyclic	Others, cyclic	Inactive	-39.8294	-60.2554	-50.0424	Inactive	FC(C(C(C1=NCCN1)(F)F)(F)F)(F)F	Inactive	6	4
DTXSID30878895	CN=C(S)NCC(F)(F)C(F)(F)C(F)(F)F	-6.718	-29.8031	OTHER_PFAS	Other aliphatics	Others	Inactive	-41.1264	-52.5504	-46.8384	Inactive	CN=C(NCC(C(C(F)(F)F)(F)F)(F)F)S	Inactive	3	4
DTXSID60897493	FC(C(Cl)=O)=C(F)C(F)(C(F)(F)F)C(F)(F)F	-7.183	-27.241	OTHER_PFAS	Other aliphatics	Others	Inactive	-37.0514	-56.6295	-46.8404	Inactive	ClC(=O)C(=C(C(C(F)(F)F)(C(F)(F)F)F)F)F	Inactive	0	2
DTXSID70896598	OC(=O)C(F)(F)C(F)(F)C(F)(F)C(C(F)(F)F)(C(F)(F)F)C(F)(F)F	-6.223	-32.492	OTHER_PFAS	PFAAs	PFCAs	Inactive	-45.4644	-48.2694	-46.8669	Inactive	OC(=O)C(C(C(C(C(F)(F)F)(C(F)(F)F)C(F)(F)F)(F)F)(F)F)(F)F	Inactive	0	2
DTXSID80854881	FC(F)(F)C(I)C(F)(F)C(F)(C(F)(F)F)C(F)(F)F	-6.891	-28.7883	OTHER_PFAS	Other aliphatics	Others	Inactive	-39.6103	-54.166	-46.8882	Inactive	IC(C(C(C(F)(F)F)(C(F)(F)F)F)(F)F)C(F)(F)F	Inactive	0	2
DTXSID40631438	CCC(=O)C(C)C(F)(F)C(F)(F)C(F)(F)F	-6.879	-28.8308	OTHER_PFAS	Other aliphatics	Others	Inactive	-39.7155	-54.0984	-46.9069	Inactive	CCC(=O)C(C(C(C(F)(F)F)(F)F)(F)F)C	Inactive	7	4
DTXSID50837949	FC(=O)C(F)(F)COC(F)(F)C(F)(F)C(F)(F)C(F)(F)F	-6.504	-26.9592	OTHER_PFAS	Other aliphatics	Ether based substances	Inactive	-43.0018	-57.0782	-50.04	Inactive	FC(=O)C(COC(C(C(C(F)(F)F)(F)F)(F)F)(F)F)(F)F	Inactive	7	4
DTXSID70893385	FC(F)(F)OC(F)(F)C(F)(F)OC(F)(F)OC(F)(Cl)C(F)(F)Cl	-5.544	-36.1598	OTHER_PFAS	Other aliphatics	Ether based substances	Inactive	-51.4148	-42.4299	-46.9223	Inactive	FC(OC(C(Cl)(F)F)(Cl)F)(OC(C(OC(F)(F)F)(F)F)(F)F)F	Inactive	0	2
DTXSID5059874	FC(F)(F)C1(F)C(F)(F)C(F)(F)C(F)(F)C(F)(F)C1(F)F	-7.285	-26.5689	COMMERICIAL_IMPORTANT	Non-PFAA perfluoroalkyls, cyclic	PFAs, cyclic	Inactive	-36.1575	-57.6996	-46.9285	Inactive	FC1(C(F)(F)F)C(F)(F)C(F)(F)C(C(C1(F)F)(F)F)(F)F	Inactive	8	0
DTXSID90561751	NC(=O)C(F)(F)C(F)(F)C(F)(F)C(F)(F)C(F)(F)F	-7.062	-27.7606	OTHER_PFAS	Other aliphatics	Amide based substances	Inactive	-38.1117	-55.8023	-46.957	Inactive	NC(=O)C(C(C(C(C(F)(F)F)(F)F)(F)F)(F)F)(F)F	Inactive	3	8
DTXSID30510945	FC1(F)C(Cl)=C(C#N)C(F)(F)C(F)(F)C1(F)F	-7.385	-25.9733	OTHER_PFAS	Other aliphatics, cyclic	Others, cyclic	Inactive	-35.2811	-58.6478	-46.9645	Inactive	N#CC1=C(Cl)C(F)(F)C(C(C1(F)F)(F)F)(F)F	Inactive	8	0
DTXSID50895746	FC(F)(F)C(F)(F)C(F)(F)C1=NC(Cl)=CC=N1	-7.143	-27.302	OTHER_PFAS	Side-chain aromatics	Others	Inactive	-37.4019	-56.5324	-46.9671	Inactive	Clc1ccnc(n1)C(C(C(F)(F)F)(F)F)(F)F	Inactive	6	4
DTXSID60844624	OC(=O)C(F)OC(F)(F)C(F)(F)C(F)(F)F	-7.274	-26.5713	OTHER_PFAS	Other aliphatics	Ether based substances	Inactive	-36.2539	-57.6957	-46.9748	Inactive	OC(=O)C(OC(C(C(F)(F)F)(F)F)(F)F)F	Inactive	0	2
DTXSID60525027	COC(=O)CC(=O)C(F)(F)C(F)(F)C(F)(F)C(F)(F)F	-6.041	-33.2435	OTHER_PFAS	Other aliphatics	Ether based substances	Inactive	-47.0593	-47.0729	-47.0661	Inactive	COC(=O)CC(=O)C(C(C(C(F)(F)F)(F)F)(F)F)(F)F	Inactive	7	4
DTXSID10895525	NC(CC(O)=O)C(F)(F)C(F)(F)C(F)(F)F	-7.55	-25.0468	OTHER_PFAS	Other aliphatics	Others	Inactive	-33.8351	-60.1229	-46.979	Inactive	NC(C(C(C(F)(F)F)(F)F)(F)F)CC(=O)O	Inactive	7	4
DTXSID70290779	FC(F)(C1=NNN=N1)C(F)(F)C(F)(F)C1=NNN=N1	-5.698	-35.2335	OTHER_PFAS	Side-chain aromatics	Others	Inactive	-50.0652	-43.9046	-46.9849	Inactive	FC(C(c1n[nH]nn1)(F)F)(C(c1n[nH]nn1)(F)F)F	Inactive	6	4
DTXSID40501349	FC1=C(C(F)(F)C1(F)F)C1(F)C(F)(F)C(F)(F)C1(F)F	-7.603	-24.7472	OTHER_PFAS	Non-PFAA perfluoroalkyls, cyclic	PFAenes, cyclic	Inactive	-33.3707	-60.5999	-46.9853	Inactive	FC1=C(C2(F)C(F)(F)C(C2(F)F)(F)F)C(C1(F)F)(F)F	Inactive	8	0
DTXSID90516569	CC(=O)CC(F)(F)C(F)(F)C(F)(F)C(F)(F)F	-6.499	-27.0218	OTHER_PFAS	Other aliphatics	Others	Inactive	-43.0456	-56.9785	-50.0121	Inactive	CC(=O)CC(C(C(C(F)(F)F)(F)F)(F)F)(F)F	Inactive	7	4
DTXSID00758852	FC(F)(F)C(F)(C(=O)C(F)(F)C(F)(F)I)C(F)(F)F	-6.718	-29.6172	OTHER_PFAS	Other aliphatics	Others	Inactive	-41.1264	-52.8464	-46.9864	Inactive	O=C(C(C(F)(F)F)(C(F)(F)F)F)C(C(I)(F)F)(F)F	Inactive	0	2
DTXSID20895430	FC(F)(F)C(F)(F)C(F)(F)C(F)(F)C(F)(F)C(Cl)=O	-6.911	-28.5378	OTHER_PFAS	Other aliphatics	Others	Inactive	-39.435	-54.5649	-47	Inactive	ClC(=O)C(C(C(C(C(F)(F)F)(F)F)(F)F)(F)F)(F)F	Inactive	3	8
DTXSID70379876	FC(F)(F)C(F)(C(F)(F)F)C(F)(F)C(F)(F)I	-6.862	-28.8033	OTHER_PFAS	Perfluoro PFAA precursors	PFAIs	Inactive	-39.8645	-54.1422	-47.0033	Inactive	FC(C(C(C(F)(F)F)(C(F)(F)F)F)(F)F)(I)F	Inactive	3	4
DTXSID80896483	FC(F)=C(F)OC(F)(F)C(F)(F)C(F)(F)C(F)(F)OC(F)(F)F	-5.711	-32.4282	OTHER_PFAS	Other aliphatics	Ether based substances	Inactive	-49.9513	-48.371	-49.1611	Inactive	FC(=C(F)F)OC(C(C(C(OC(F)(F)F)(F)F)(F)F)(F)F)(F)F	Inactive	0	2
DTXSID60896608	FC(F)(I)C(F)(F)C(F)(F)C(F)(F)C=C	-7.063	-23.9674	OTHER_PFAS	Other aliphatics	Others	Inactive	-38.103	-61.8414	-49.9722	Inactive	C=CC(C(C(C(I)(F)F)(F)F)(F)F)(F)F	Inactive	0	2
DTXSID10379850	FC(F)C(F)(F)C(F)(F)C(F)(F)C(F)=C(F)F	-6.962	-24.5752	OTHER_PFAS	Other aliphatics	Others	Inactive	-38.9881	-60.8737	-49.9309	Inactive	FC(=C(C(C(C(C(F)F)(F)F)(F)F)(F)F)F)F	Inactive	3	0
DTXSID90895967	COCCNC(=O)C(F)(F)C(F)(F)C(F)(F)F	-6.53	-30.6116	OTHER_PFAS	Other aliphatics	Ether based substances	Inactive	-42.774	-51.2632	-47.0186	Inactive	COCCNC(=O)C(C(C(F)(F)F)(F)F)(F)F	Inactive	7	8
DTXSID10757210	CC(C)(C)OOC(=O)C(F)(F)C(F)(F)C(F)(F)F	-6.732	-29.4926	OTHER_PFAS	Other aliphatics	PACF-based substances	Inactive	-41.0037	-53.0447	-47.0242	Inactive	O=C(C(C(C(F)(F)F)(F)F)(F)F)OOC(C)(C)C	Inactive	7	4
DTXSID40851497	FC(F)(F)C(F)(F)C(F)(F)N1C(F)(F)C(F)(F)C(F)(F)C(F)(F)C1(F)F	-6.59	-30.2458	OTHER_PFAS	Other aliphatics, cyclic	Others, cyclic	Inactive	-42.2481	-51.8456	-47.0469	Inactive	FC(C(C(N1C(F)(F)C(F)(F)C(C(C1(F)F)(F)F)(F)F)(F)F)(F)F)(F)F	Inactive	8	0
DTXSID00895615	CCO\C=C\C(=O)C(F)(F)C(F)(F)C(F)(F)F	-6.376	-31.4035	OTHER_PFAS	Other aliphatics	Ether based substances	Inactive	-44.1235	-50.0024	-47.063	Inactive	CCOC=CC(=O)C(C(C(F)(F)F)(F)F)(F)F	Inactive	7	4
DTXSID30844611	OC(=O)C(F)(F)OC(F)(F)C(F)(F)C(F)(F)F	-6.997	-28.0887	OTHER_PFAS	PFAAs	PFECAs	Inactive	-38.6814	-55.2799	-46.9806	Inactive	OC(=O)C(OC(C(C(F)(F)F)(F)F)(F)F)(F)F	Inactive	4	3
DTXSID50896016	CN(C)CCCNC(=O)C(F)(F)C(F)(F)C(F)(F)C(F)(F)F	-5.899	-33.6486	OTHER_PFAS	Other aliphatics	Polyfluorinated amidesÂ	Inactive	-48.3038	-46.4279	-47.3659	Inactive	CN(CCCNC(=O)C(C(C(C(F)(F)F)(F)F)(F)F)(F)F)C	Inactive	6	9
DTXSID80758653	OC(CBr)(C(F)(F)C(F)(F)F)C(F)(F)C(F)(F)C(F)(F)F	-6.634	-29.6004	OTHER_PFAS	Other aliphatics	Others	Inactive	-41.8625	-52.8731	-47.3678	Inactive	BrCC(C(C(F)(F)F)(F)F)(C(C(C(F)(F)F)(F)F)(F)F)O	Inactive	3	4
DTXSID80895193	FC(F)(F)C(F)(F)C(F)(F)C(F)(F)C=C=C	-7.07	-24.1114	OTHER_PFAS	Other aliphatics	Others	Inactive	-38.0416	-61.6122	-49.8269	Inactive	C=C=CC(C(C(C(F)(F)F)(F)F)(F)F)(F)F	Inactive	3	4
DTXSID90844612	OC(=O)COC(F)(F)C(F)(F)C(F)(F)F	-6.705	-28.7258	OTHER_PFAS	Other aliphatics	Ether and PACF-based substances	Inactive	-41.2403	-54.2656	-47.7529	Inactive	OC(=O)COC(C(C(F)(F)F)(F)F)(F)F	Inactive	7	4
DTXSID10519219	FC(F)(F)C(F)(F)C(F)(F)C(=O)C(F)(F)C(F)(F)C(F)(F)F	-6.647	-29.045	OTHER_PFAS	Non-PFAA perfluoroalkyls	PFAKs	Inactive	-41.7486	-53.7574	-47.753	Inactive	O=C(C(C(C(F)(F)F)(F)F)(F)F)C(C(C(F)(F)F)(F)F)(F)F	Inactive	7	4
DTXSID90533615	FC(F)(F)C(F)(F)OC(F)(C(F)(F)F)C(F)(F)C(F)(F)C(F)(F)F	-6.611	-26.7921	OTHER_PFAS	Other aliphatics	Ether based substances	Inactive	-42.0641	-57.3442	-49.7042	Inactive	FC(C(OC(C(C(C(F)(F)F)(F)F)(F)F)(C(F)(F)F)F)(F)F)(F)F	Inactive	0	2
DTXSID30395037	FC(F)(F)COC(OCC(F)(F)F)OCC(F)(F)F	-6.556	-33.8979	OTHER_PFAS	Other aliphatics	Ether based substances	Inactive	-42.5461	-46.031	-44.2886	Inactive	FC(COC(OCC(F)(F)F)OCC(F)(F)F)(F)F	Inactive	0	2
DTXSID00896480	FC(F)C(F)(F)C(F)(F)C(F)(F)C(F)(F)C(F)(F)COC(F)(F)F	-6.392	-30.4317	OTHER_PFAS	Other aliphatics	Ether based substances	Inactive	-43.9833	-51.5496	-47.7665	Inactive	FC(C(C(C(C(C(COC(F)(F)F)(F)F)(F)F)(F)F)(F)F)(F)F)F	Inactive	3	0
DTXSID60500450	OC(=O)C(F)(F)C(F)(F)C(F)(F)OC(F)(F)F	-6.48	-27.5189	OTHER_PFAS	PFAAs	PFECAs	Inactive	-43.2121	-56.1871	-49.6996	Inactive	OC(=O)C(C(C(OC(F)(F)F)(F)F)(F)F)(F)F	Inactive	0	2
DTXSID60955229	FC1(F)C(F)(F)C(F)(F)C(F)(Br)C(F)(Br)C1(F)F	-6.624	-26.7302	OTHER_PFAS	Other aliphatics, cyclic	Others, cyclic	Inactive	-41.9502	-57.4428	-49.6965	Inactive	FC1(F)C(F)(F)C(F)(F)C(C(C1(F)F)(F)Br)(F)Br	Inactive	8	0
DTXSID30574345	FC(=O)C(F)(F)C(F)(F)C(F)(F)C(F)(F)C(F)(F)Cl	-6.684	-26.4037	OTHER_PFAS	Other aliphatics	Others	Inactive	-41.4244	-57.9626	-49.6935	Inactive	FC(=O)C(C(C(C(C(Cl)(F)F)(F)F)(F)F)(F)F)(F)F	Inactive	0	2
DTXSID30573459	COC(=O)CC(F)(F)C(F)(F)C(F)(F)C(F)(F)C(F)(F)C(F)(F)F	-5.448	-35.5753	OTHER_PFAS	Other aliphatics	PACF-based substances	Inactive	-52.2561	-43.3604	-47.8083	Inactive	COC(=O)CC(C(C(C(C(C(F)(F)F)(F)F)(F)F)(F)F)(F)F)(F)F	Inactive	3	9
DTXSID00896561	FC(F)(F)C(F)(OC(F)(F)C(F)(Cl)I)C(F)(F)F	-6.474	-29.9256	OTHER_PFAS	Other aliphatics	Ether based substances	Inactive	-43.2647	-52.3553	-47.81	Inactive	FC(C(F)(F)F)(C(F)(F)F)OC(C(I)(Cl)F)(F)F	Inactive	0	2
DTXSID60896143	COC1=NN(C)C(=N1)C(F)(F)C(F)(F)C(F)(F)F	-6.302	-28.5128	OTHER_PFAS	Side-chain aromatics	Others	Inactive	-44.7721	-54.6047	-49.6884	Inactive	COc1nc(n(n1)C)C(C(C(F)(F)F)(F)F)(F)F	Inactive	6	4
DTXSID80896307	OC(=O)CC(F)(C(F)(F)F)C(F)(F)F	-7.088	-24.2068	OTHER_PFAS	Fluorotelomer PFAA precursors	n:2 Fluorotelomer carboxylic acids	Inactive	-37.8839	-61.4603	-49.6721	Inactive	OC(=O)CC(C(F)(F)F)(C(F)(F)F)F	Inactive	0	2
DTXSID00892361	OC(=O)C(OC(F)(F)C(F)(F)C(F)(F)F)(C(F)(F)F)C(F)(F)F	-6.15	-31.6818	OTHER_PFAS	PFAAs	PFECAs	Inactive	-46.1041	-49.5593	-47.8317	Inactive	OC(=O)C(C(F)(F)F)(C(F)(F)F)OC(C(C(F)(F)F)(F)F)(F)F	Inactive	4	3
DTXSID10694136	FC(=C(F)C(F)(F)C(F)(F)C(F)(F)C(F)(F)F)C(F)(F)F	-7.05	-26.8361	OTHER_PFAS	Non-PFAA perfluoroalkyls	PFAenes	Inactive	-38.2169	-57.2742	-47.7455	Inactive	FC(=C(C(C(C(C(F)(F)F)(F)F)(F)F)(F)F)F)C(F)(F)F	Inactive	3	4
DTXSID70469766	NS(=O)(=O)C(F)(F)C(F)(F)C(F)(F)C(F)(F)S(N)(=O)=O	-4.835	-38.9153	OTHER_PFAS	Other aliphatics	PASF-based substances	Inactive	-57.6282	-38.0428	-47.8355	Inactive	FC(C(S(=O)(=O)N)(F)F)(C(C(S(=O)(=O)N)(F)F)(F)F)F	Inactive	0	2
DTXSID3059973	FC(F)(F)C(F)(F)C(F)(F)C(F)(F)C(F)(F)C(F)(F)S(F)(=O)=O	-6.834	-27.8828	OTHER_PFAS	Perfluoro PFAA precursors	PASFs	Inactive	-40.1098	-55.6077	-47.8588	Inactive	FC(C(C(C(C(C(S(=O)(=O)F)(F)F)(F)F)(F)F)(F)F)(F)F)(F)F	Inactive	3	8
DTXSID80187141	FC(F)(F)C(F)(F)C(F)(F)C(F)(F)C(F)(F)C(F)(F)Br	-6.964	-27.1588	OTHER_PFAS	Other aliphatics	Others	Inactive	-38.9706	-56.7604	-47.8655	Inactive	FC(C(C(C(C(Br)(F)F)(F)F)(F)F)(F)F)(C(F)(F)F)F	Inactive	3	8
DTXSID00508475	CC(C)C(=O)C(F)(C(F)(F)F)C(F)(F)F	-6.721	-26.2306	OTHER_PFAS	Other aliphatics	Others	Inactive	-41.1001	-58.2382	-49.6691	Inactive	CC(C(=O)C(C(F)(F)F)(C(F)(F)F)F)C	Inactive	0	2
DTXSID10575037	FC(F)(F)C(F)(F)C(F)(F)C(F)(F)C(=O)N(Cl)Cl	-6.473	-27.6072	OTHER_PFAS	Other aliphatics	Amide based substances	Inactive	-43.2735	-56.0465	-49.66	Inactive	ClN(C(=O)C(C(C(C(F)(F)F)(F)F)(F)F)(F)F)Cl	Inactive	0	2
DTXSID80895173	CCC(F)(F)C(F)(F)C(F)(F)C(F)(F)C(F)(F)F	-7.031	-24.5385	OTHER_PFAS	Fluorotelomer PFAA precursors	SFAs	Inactive	-38.3834	-60.9322	-49.6578	Inactive	CCC(C(C(C(C(F)(F)F)(F)F)(F)F)(F)F)(F)F	Inactive	3	9
DTXSID50382166	CCOC(=O)C(F)(OC(F)(F)C(F)(F)C(F)(F)F)C(F)(F)F	-6.134	-31.7194	OTHER_PFAS	Other aliphatics	Ether and PACF-based substances	Inactive	-46.2443	-49.4994	-47.8719	Inactive	CCOC(=O)C(C(F)(F)F)(OC(C(C(F)(F)F)(F)F)(F)F)F	Inactive	4	3
DTXSID90895720	CNC(=O)C(F)(F)C(F)(F)C(F)(F)C(F)(F)F	-6.6	-26.9146	OTHER_PFAS	Other aliphatics	Amide based substances	Inactive	-42.1605	-57.1492	-49.6548	Inactive	CNC(=O)C(C(C(C(F)(F)F)(F)F)(F)F)(F)F	Inactive	7	4
DTXSID40863318	FC(=O)C(F)(OC(F)(F)C(F)(OC(F)(F)C(F)(F)S(F)(=O)=O)C(F)(F)F)C(F)(F)F	-5.552	-34.9177	COMMERICIAL_IMPORTANT	Other aliphatics	PASF-based substances	Inactive	-51.3447	-44.4074	-47.8761	Inactive	FC(=O)C(C(F)(F)F)(OC(C(C(F)(F)F)(OC(C(S(=O)(=O)F)(F)F)(F)F)F)(F)F)F	Inactive	4	3
DTXSID10379719	FC(F)(C(Cl)=O)C(F)(F)C(F)(F)C(F)(F)C(Cl)=O	-6.346	-30.5254	OTHER_PFAS	Other aliphatics	Others	Inactive	-44.3865	-51.4004	-47.8934	Inactive	ClC(=O)C(C(C(C(C(=O)Cl)(F)F)(F)F)(F)F)(F)F	Inactive	0	2
DTXSID20895233	OCC=CC(F)(F)C(F)(F)C(F)(F)F	-7.404	-24.6863	OTHER_PFAS	Other aliphatics	Others	Inactive	-35.1146	-60.6969	-47.9057	Inactive	OCC=CC(C(C(F)(F)F)(F)F)(F)F	Inactive	5	2
DTXSID00578936	CC(=O)C(F)(F)C(F)(F)C(F)(F)C(F)(F)C(F)(F)F	-6.703	-28.5216	OTHER_PFAS	Other aliphatics	Others	Inactive	-41.2579	-54.5907	-47.9243	Inactive	CC(=O)C(C(C(C(C(F)(F)F)(F)F)(F)F)(F)F)(F)F	Inactive	3	8
DTXSID0059877	FC(=O)C(F)(F)C(F)(F)C(F)(F)C(F)(F)C(F)(F)F	-6.681	-26.4878	COMMERICIAL_IMPORTANT	Perfluoro PFAA precursors	PAFs	Inactive	-41.4507	-57.8287	-49.6397	Inactive	FC(=O)C(C(C(C(C(F)(F)F)(F)F)(F)F)(F)F)(F)F	Inactive	3	8
DTXSID5060936	FC(F)(F)C(F)(F)C(F)(F)C(F)(F)C(F)(F)I	-6.82	-25.7318	OTHER_PFAS	Perfluoro PFAA precursors	PFAIs	Inactive	-40.2325	-59.0323	-49.6324	Inactive	FC(C(C(C(C(I)(F)F)(F)F)(F)F)(F)F)(F)F	Inactive	3	4
DTXSID70895945	CCOC(=O)COC(=N)C(F)(F)C(F)(F)C(F)(F)F	-6.288	-30.8926	OTHER_PFAS	Other aliphatics	Ether based substances	Inactive	-44.8947	-50.8158	-47.8553	Inactive	CCOC(=O)COC(=N)C(C(C(F)(F)F)(F)F)(F)F	Inactive	7	4
DTXSID20829831	FC(F)(F)C(F)(F)C(F)(F)C1=CC(=O)NC(=S)N1	-7.085	-24.1668	OTHER_PFAS	Side-chain aromatics	Others	Inactive	-37.9102	-61.524	-49.7171	Inactive	O=c1cc([nH]c(=S)[nH]1)C(C(C(F)(F)F)(F)F)(F)F	Inactive	6	4
DTXSID70465985	FC(F)(F)C(F)(F)C(F)(F)C(F)(F)C(F)(C(F)(F)F)C(F)(F)F	-7.108	-26.5182	OTHER_PFAS	Non-PFAA perfluoroalkyls	PFAs	Inactive	-37.7086	-57.7803	-47.7445	Inactive	FC(C(C(C(C(C(F)(F)F)(C(F)(F)F)F)(F)F)(F)F)(F)F)(F)F	Inactive	3	4
DTXSID10533617	FC(F)C(F)(F)C(F)(F)C(F)(F)C(=O)C(F)(F)F	-6.709	-26.2304	OTHER_PFAS	Perfluoro PFAA precursors	PFALs	Inactive	-41.2053	-58.2385	-49.7219	Inactive	FC(C(C(C(C(=O)C(F)(F)F)(F)F)(F)F)(F)F)F	Inactive	3	0
DTXSID80896327	F\C(=C(\C(F)(F)C(F)(F)F)C(F)(C(F)(F)F)C(F)(F)F)C(F)(F)F	-6.785	-25.6885	OTHER_PFAS	Non-PFAA perfluoroalkyls	PFAenes	Inactive	-40.5393	-59.1013	-49.8203	Inactive	FC(=C(C(C(F)(F)F)(C(F)(F)F)F)C(C(F)(F)F)(F)F)C(F)(F)F	Inactive	0	2
DTXSID10539058	FC1(F)N2C(F)(C(F)(F)C(F)(F)C1(F)F)C(F)(F)C(F)(F)C(F)(F)C(F)(F)C2(F)F	-6.407	-30.8171	OTHER_PFAS	Other aliphatics, cyclic	Others, cyclic	Inactive	-43.8519	-50.936	-47.3939	Inactive	FC1(F)C(F)(F)C(F)(F)C(N2C1(F)C(F)(F)C(F)(F)C(C(C2(F)F)(F)F)(F)F)(F)F	Inactive	8	0
DTXSID20377827	NC(=O)C(F)(F)C(F)(F)C(F)(F)C(F)(F)C(F)(F)C(F)(F)F	-7.624	-24.0719	OTHER_PFAS	Other aliphatics	Amide based substances	Inactive	-33.1866	-61.675	-47.4308	Inactive	NC(=O)C(C(C(C(C(C(F)(F)F)(F)F)(F)F)(F)F)(F)F)(F)F	Inactive	3	8
DTXSID90895189	CCCC=CC(F)(F)C(F)(F)C(F)(F)F	-6.762	-28.7982	OTHER_PFAS	Fluorotelomer PFAA precursors	SFAenes	Inactive	-40.7408	-54.1503	-47.4455	Inactive	CCCC=CC(C(C(F)(F)F)(F)F)(F)F	Inactive	5	2
DTXSID30880115	FC(F)(F)C(F)(F)C(F)(F)C(F)(F)C(F)(I)C(F)(F)F	-7.008	-27.4196	OTHER_PFAS	Perfluoro PFAA precursors	PFAIs	Inactive	-38.585	-56.3452	-47.4651	Inactive	FC(C(C(C(C(C(F)(F)F)(I)F)(F)F)(F)F)(F)F)(F)F	Inactive	3	8
DTXSID10285765	CCCC(O)C(F)(F)C(F)(F)C(F)(F)F	-7.125	-26.7674	OTHER_PFAS	Other aliphatics	Others	Inactive	-37.5596	-57.3835	-47.4716	Inactive	CCCC(C(C(C(F)(F)F)(F)F)(F)F)O	Inactive	7	4
DTXSID40380797	OCC(F)(F)OC(F)(F)C(F)(F)OC(F)(F)C(F)(F)OC(F)(F)F	-6.111	-32.3356	OTHER_PFAS	Other aliphatics	Ether based substances	Inactive	-46.4459	-48.5184	-47.4821	Inactive	OCC(OC(C(OC(C(OC(F)(F)F)(F)F)(F)F)(F)F)(F)F)(F)F	Inactive	0	2
DTXSID50731059	FC(F)(F)C(F)(F)C(F)(F)COC(=O)C(Cl)=C	-6.719	-28.9593	OTHER_PFAS	Other aliphatics	Ether based substances	Inactive	-41.1176	-53.8938	-47.5057	Inactive	O=C(C(=C)Cl)OCC(C(C(F)(F)F)(F)F)(F)F	Inactive	7	4
DTXSID00895438	FC(F)(F)C(F)(F)C(F)(F)C(F)(F)CCOC=C	-6.404	-30.6791	OTHER_PFAS	Other aliphatics	Ether based substances	Inactive	-43.8782	-51.1557	-47.5169	Inactive	C=COCCC(C(C(C(F)(F)F)(F)F)(F)F)(F)F	Inactive	7	5
DTXSID80371528	FC(F)(F)C(F)(F)C(F)(F)C(Cl)(C(F)(F)F)C(F)(F)F	-7.215	-26.2087	OTHER_PFAS	Other aliphatics	Others	Inactive	-36.7709	-58.273	-47.522	Inactive	FC(C(C(C(C(F)(F)F)(C(F)(F)F)Cl)(F)F)(F)F)(F)F	Inactive	3	4
DTXSID10896577	OC(=O)C(F)(F)C(C(F)(F)F)(C(F)(F)C(F)(F)F)C(F)(F)C(F)(F)F	-6.2	-28.9102	OTHER_PFAS	PFAAs	PFCAs	Inactive	-45.6659	-53.972	-49.819	Inactive	OC(=O)C(C(C(C(F)(F)F)(F)F)(C(C(F)(F)F)(F)F)C(F)(F)F)(F)F	Inactive	7	4
DTXSID30175730	CC(C)(C)C(=O)CC(=O)C(F)(F)C(F)(F)F	-6.627	-29.44	OTHER_PFAS	Other aliphatics	Others	Inactive	-41.9239	-53.1285	-47.5262	Inactive	O=C(C(C(F)(F)F)(F)F)CC(=O)C(C)(C)C	Inactive	7	4
DTXSID9061881	FC(F)(F)C(F)(F)C(F)(F)C(F)(F)C(F)(F)CCI	-6.838	-28.266	OTHER_PFAS	Fluorotelomer PFAA precursors	n:2 FTIs	Inactive	-40.0748	-54.9976	-47.5362	Inactive	ICCC(C(C(C(C(F)(F)F)(F)F)(F)F)(F)F)(F)F	Inactive	3	9
DTXSID80880584	[K+].[O-]S(=O)(=O)C1(C(F)(F)F)C(F)(F)C(F)(F)C(F)(F)C(F)(F)C1(F)C(F)(F)F	-5.561	-35.2874	OTHER_PFAS	PFAAs, cyclic	PFSAs, cyclic	Inactive	-51.2658	-43.8188	-47.5423	Inactive	FC(C1(F)C(F)(F)C(F)(F)C(C(C1(C(F)(F)F)S(=O)(=O)O)(F)F)(F)F)(F)F	Inactive	8	0
DTXSID00853098	FC1(F)C(F)(F)C2(F)C(F)(F)C(F)(F)C(F)(F)C2(F)C1(F)F	-6.913	-27.7988	OTHER_PFAS	Non-PFAA perfluoroalkyls, cyclic	PFAs, cyclic	Inactive	-39.4175	-55.7414	-47.5795	Inactive	FC12C(F)(C(C(C2(F)F)(F)F)(F)F)C(C(C1(F)F)(F)F)(F)F	Inactive	8	0
DTXSID90896691	CCOC(=O)\C=C\C(F)(F)C(F)(F)C(F)(F)F	-6.703	-28.9308	OTHER_PFAS	Other aliphatics	Ether based substances	Inactive	-41.2579	-53.9392	-47.5985	Inactive	CCOC(=O)C=CC(C(C(F)(F)F)(F)F)(F)F	Inactive	7	4
DTXSID10895505	CCOC(=O)CC(F)(F)C(F)(F)C(F)(F)F	-6.242	-28.6889	OTHER_PFAS	Other aliphatics	PACF-based substances	Inactive	-45.2979	-54.3243	-49.8111	Inactive	CCOC(=O)CC(C(C(F)(F)F)(F)F)(F)F	Inactive	7	4
DTXSID1047578	FC(F)(F)C(F)(F)C(F)(F)C(F)(F)CCI	-6.711	-26.1346	COMMERICIAL_IMPORTANT	Fluorotelomer PFAA precursors	n:2 FTIs	Inactive	-41.1878	-58.391	-49.7894	Inactive	ICCC(C(C(C(F)(F)F)(F)F)(F)F)(F)F	Inactive	3	4
DTXSID10880118	FC(F)(F)C(F)(F)C(F)(C(F)(F)F)C(F)(C(F)(F)F)C(F)(F)F	-7.021	-27.1315	OTHER_PFAS	Non-PFAA perfluoroalkyls	PFAs	Inactive	-38.4711	-56.8038	-47.6374	Inactive	FC(C(C(C(C(F)(F)F)(C(F)(F)F)F)(C(F)(F)F)F)(F)F)(F)F	Inactive	3	4
DTXSID50896192	CC(=O)NC1=NN=C(S1)C(F)(F)C(F)(F)C(F)(F)F	-6.696	-28.8924	OTHER_PFAS	Side-chain aromatics	Others	Inactive	-41.3192	-54.0003	-47.6598	Inactive	CC(=O)Nc1nnc(s1)C(C(C(F)(F)F)(F)F)(F)F	Inactive	6	4
DTXSID50880132	FC(F)(F)C1(F)OC(F)(F)C(F)(F)C(F)(F)C1(F)F	-6.893	-25.144	OTHER_PFAS	Other aliphatics, cyclic	Others, cyclic	Inactive	-39.5928	-59.9682	-49.7805	Inactive	FC(C1(F)OC(F)(F)C(C(C1(F)F)(F)F)(F)F)(F)F	Inactive	8	0
DTXSID60527006	FC(F)(F)C(F)(F)C(F)(F)C(F)(F)OC(F)(F)C(F)(F)S(F)(=O)=O	-6.055	-29.7613	OTHER_PFAS	Other aliphatics	PASF-based substances	Inactive	-46.9366	-52.6169	-49.7768	Inactive	FC(C(OC(C(C(C(F)(F)F)(F)F)(F)F)(F)F)(F)F)(S(=O)(=O)F)F	Inactive	9	0
DTXSID10893384	FC(F)(F)C(F)(F)OC(F)(F)OC(F)(Cl)C(F)(F)Cl	-5.698	-31.7345	OTHER_PFAS	Other aliphatics	Ether based substances	Inactive	-50.0652	-49.4754	-49.7703	Inactive	FC(OC(C(Cl)(F)F)(Cl)F)(OC(C(F)(F)F)(F)F)F	Inactive	0	2
DTXSID40379702	FC(F)(F)C(F)(F)C(F)(F)C(F)(F)C1CO1	-7.124	-23.9064	OTHER_PFAS	Other aliphatics, cyclic	Others, cyclic	Inactive	-37.5684	-61.9385	-49.7535	Inactive	FC(C(C(C(F)(F)F)(F)F)(F)F)(C1OC1)F	Inactive	4	5
DTXSID50379713	[O-][N+](=O)C=CC(F)(F)C(F)(F)C(F)(F)C(F)(F)F	-6.615	-29.3038	OTHER_PFAS	Other aliphatics	Others	Inactive	-42.0291	-53.3453	-47.6872	Inactive	FC(C(C(C(F)(F)F)(F)F)(F)F)(C=C[N+](=O)[O-])F	Inactive	3	4
DTXSID20895379	FC(F)(F)C(F)(F)C(F)(F)C(F)(F)C(F)(F)C(F)(F)CC=O	-7.008	-27.1318	OTHER_PFAS	Fluorotelomer PFAA precursors	n:2 Fluorotelomer aldehydes	Inactive	-38.585	-56.8034	-47.6942	Inactive	O=CCC(C(C(C(C(C(F)(F)F)(F)F)(F)F)(F)F)(F)F)(F)F	Inactive	3	9
DTXSID50895165	CCCCC(F)(F)C(F)(F)C(F)(F)C(F)(F)F	-6.881	-27.7966	OTHER_PFAS	Fluorotelomer PFAA precursors	SFAs	Inactive	-39.6979	-55.7449	-47.7214	Inactive	CCCCC(C(C(C(F)(F)F)(F)F)(F)F)(F)F	Inactive	2	2
DTXSID10568808	OS(=O)(=O)C(F)(F)C(F)(F)C(F)(F)C(F)(F)S(Cl)(=O)=O	-5.766	-33.9271	OTHER_PFAS	Other aliphatics	PASF-based substances	Inactive	-49.4693	-45.9845	-47.7269	Inactive	FC(C(C(C(S(=O)(=O)Cl)(F)F)(F)F)(F)F)(S(=O)(=O)O)F	Inactive	0	2
DTXSID60379941	FC(F)C(F)(F)C(F)(F)C(F)(F)C(F)(F)C(F)(F)C(F)(F)C(F)F	-6.898	-27.6925	OTHER_PFAS	Other aliphatics	Polyfluoralkanes	Inactive	-39.549	-55.9107	-47.7298	Inactive	FC(C(C(C(C(C(C(C(F)F)(F)F)(F)F)(F)F)(F)F)(F)F)(F)F)F	Inactive	3	0
DTXSID70381090	OCC(F)(F)OC(F)(F)C(F)(F)OC(F)(F)CO	-6.39	-30.2129	OTHER_PFAS	Other aliphatics	Ether based substances	Inactive	-44.0009	-51.8979	-47.9494	Inactive	OCC(OC(C(OC(CO)(F)F)(F)F)(F)F)(F)F	Inactive	0	2
DTXSID60763346	OC(=O)C=C(F)C(F)(F)C(F)(F)C(F)(F)C(F)(F)C(F)F	-7.355	-29.5027	OTHER_PFAS	Other aliphatics	Others	Inactive	-35.544	-53.0286	-44.2863	Inactive	OC(=O)C=C(C(C(C(C(C(F)F)(F)F)(F)F)(F)F)(F)F)F	Inactive	3	0
DTXSID20767880	FC(F)(F)C(F)(F)C(F)(F)COC(=O)C(=C)C#N	-7.447	-30.4523	OTHER_PFAS	Other aliphatics	Ether based substances	Inactive	-34.7378	-51.5168	-43.1273	Inactive	N#CC(=C)C(=O)OCC(C(C(F)(F)F)(F)F)(F)F	Inactive	7	4
DTXSID9068243	FC(F)(F)C(F)(F)C(F)(F)C(F)(F)S(=O)(=O)NCC=C	-6.456	-34.461	OTHER_PFAS	Other aliphatics	PASF-based substances	Inactive	-43.4225	-45.1345	-44.2785	Inactive	C=CCNS(=O)(=O)C(C(C(C(F)(F)F)(F)F)(F)F)(F)F	Inactive	9	0
DTXSID90705597	FC(F)(F)C(F)(F)C(F)(F)COC(=O)C(F)(F)C(F)(F)C(F)(F)F	-7.248	-34.2325	OTHER_PFAS	Other aliphatics	PACF-based substances	Inactive	-36.4817	-45.4983	-40.99	Inactive	O=C(C(C(C(F)(F)F)(F)F)(F)F)OCC(C(C(F)(F)F)(F)F)(F)F	Inactive	7	4
DTXSID70850039	FC(F)(F)C(F)(F)C(F)(F)C(F)(F)COCCOC=C	-6.714	-37.1426	OTHER_PFAS	Other aliphatics	Ether based substances	Inactive	-41.1615	-40.8651	-41.0133	Inactive	C=COCCOCC(C(C(C(F)(F)F)(F)F)(F)F)(F)F	Inactive	3	4
DTXSID50895645	FC(F)(F)C(F)(F)C(F)(F)C(CC1CO1)(C(F)(F)F)C(F)(F)F	-7.445	-33.1163	OTHER_PFAS	Other aliphatics, cyclic	Others, cyclic	Inactive	-34.7553	-47.2754	-41.0154	Inactive	FC(C(C(C(F)(F)F)(C(F)(F)F)CC1OC1)(F)F)(C(F)(F)F)F	Inactive	4	5
DTXSID80389027	CNC(=O)C(F)(F)C(F)(F)C(F)(F)C(F)(F)C(F)(F)C(F)(F)F	-7.742	-31.4128	OTHER_PFAS	Other aliphatics	Amide based substances	Inactive	-32.1525	-49.9876	-41.07	Inactive	CNC(=O)C(C(C(C(C(C(F)(F)F)(F)F)(F)F)(F)F)(F)F)(F)F	Inactive	3	8
DTXSID00880541	FC(F)(F)C(F)(F)C(F)(F)C(F)(F)C(F)(F)C(F)(F)CCCl	-7.436	-33.079	OTHER_PFAS	Other aliphatics	Others	Inactive	-34.8342	-47.3348	-41.0845	Inactive	ClCCC(C(C(C(C(C(F)(F)F)(F)F)(F)F)(F)F)(F)F)(F)F	Inactive	3	9
DTXSID30896392	NC1=NC(F)=C(F)C(=C1F)C(F)(C(F)(F)F)C(F)(F)F	-8.316	-28.2296	OTHER_PFAS	Side-chain aromatics	Others	Inactive	-27.1222	-55.0556	-41.0889	Inactive	Nc1nc(F)c(c(c1F)C(C(F)(F)F)(C(F)(F)F)F)F	Inactive	0	9
DTXSID10530520	FC(F)C(F)(F)C(F)(F)C(F)(F)C(F)(F)C(F)(F)C(F)(F)C(F)(F)Br	-7.185	-34.4456	OTHER_PFAS	Other aliphatics	Polyfluoralkanes	Inactive	-37.0338	-45.159	-41.0964	Inactive	FC(C(C(C(C(C(C(C(Br)(F)F)(F)F)(F)F)(F)F)(F)F)(F)F)(F)F)F	Inactive	3	0
DTXSID50892533	[Cl-].C[N+](C)(C)CC(O)CSCCC(F)(F)C(F)(F)C(F)(F)C(F)(F)C(F)(F)C(F)(F)F	-5.503	-43.6817	OTHER_PFAS	Other aliphatics	Others	Inactive	-51.7741	-30.4542	-41.1142	Inactive	OC(C[N+](C)(C)C)CSCCC(C(C(C(C(C(F)(F)F)(F)F)(F)F)(F)F)(F)F)(F)F	Inactive	3	9
DTXSID80771781	[Cl-].CC[N+](CC)(CC)C(F)(F)C(F)(F)C(F)(F)C(F)(F)C(F)(F)C(F)(F)C(F)(F)C(F)(F)C(C)F	-5.509	-43.6411	OTHER_PFAS	Other aliphatics	Others	Inactive	-51.7216	-30.5189	-41.1202	Inactive	CC[N+](C(C(C(C(C(C(C(C(C(F)C)(F)F)(F)F)(F)F)(F)F)(F)F)(F)F)(F)F)(F)F)(CC)CC	Inactive	3	0
DTXSID9038840	FC(F)(F)C(F)(F)C(F)(F)C(F)(F)C(F)(F)C(F)(F)CCOC(=O)C=C	-5.98	-41.0445	COMMERICIAL_IMPORTANT	Fluorotelomer PFAA precursors	n:2 FTACs	Inactive	-47.5939	-34.6529	-41.1234	Inactive	C=CC(=O)OCCC(C(C(C(C(C(F)(F)F)(F)F)(F)F)(F)F)(F)F)(F)F	Inactive	7	5
DTXSID90803027	OCCCCOC(F)(F)C(F)OC(F)(F)C(F)(F)C(F)(F)F	-7.335	-35.6868	OTHER_PFAS	Other aliphatics	Ether based substances	Inactive	-35.7193	-43.1829	-39.4511	Inactive	OCCCCOC(C(OC(C(C(F)(F)F)(F)F)(F)F)F)(F)F	Inactive	3	4
DTXSID60895494	OCCSCCC(F)(F)C(F)(F)C(F)(F)C(F)(F)F	-8.051	-29.6172	OTHER_PFAS	Other aliphatics	FT	Inactive	-29.4446	-52.8464	-41.1455	Inactive	OCCSCCC(C(C(C(F)(F)F)(F)F)(F)F)(F)F	Inactive	3	9
DTXSID60335704	CCCOC(=O)C(F)(F)C(F)(F)C(F)(F)C(F)(F)C(F)(F)C(F)(F)F	-7.056	-35.2963	OTHER_PFAS	Other aliphatics	PACF-based substances	Inactive	-38.1643	-43.8046	-40.9845	Inactive	CCCOC(=O)C(C(C(C(C(C(F)(F)F)(F)F)(F)F)(F)F)(F)F)(F)F	Inactive	4	9
DTXSID70300645	FC(F)(F)C(F)(F)C(F)(F)C1=NN=NN1C1=CC=CC=C1	-7.398	-33.1821	OTHER_PFAS	Side-chain aromatics	Others	Inactive	-35.1672	-47.1707	-41.1689	Inactive	FC(C(C(c1nnnn1c1ccccc1)(F)F)(F)F)(F)F	Inactive	9	1
DTXSID20462500	FC(F)(F)C(F)(F)C(F)(F)C(F)(F)C(F)(F)C(F)(F)S(=O)C=C	-7.685	-31.5853	OTHER_PFAS	Other aliphatics	Others	Inactive	-32.652	-49.7129	-41.1825	Inactive	C=C[S+](C(C(C(C(C(C(F)(F)F)(F)F)(F)F)(F)F)(F)F)(F)F)[O-]	Inactive	3	8
DTXSID90881340	FC(F)(F)C(F)(F)OC(F)(F)C(F)(F)C(F)(F)C(F)(F)C(F)(F)C(F)(F)F	-7.317	-33.6004	OTHER_PFAS	Other aliphatics	Ether based substances	Inactive	-35.877	-46.5047	-41.1909	Inactive	FC(C(C(C(C(C(F)(F)F)(F)F)(F)F)(F)F)(F)F)(OC(C(F)(F)F)(F)F)F	Inactive	3	8
DTXSID20170895	FC(F)(C=C)C(F)(F)C(F)(F)C(F)(F)C(F)(F)C(F)(F)C=C	-7.734	-31.2899	OTHER_PFAS	Other aliphatics	Others	Inactive	-32.2226	-50.1832	-41.2029	Inactive	C=CC(C(C(C(C(C(C=C)(F)F)(F)F)(F)F)(F)F)(F)F)(F)F	Inactive	3	4
DTXSID30580360	FC(F)(F)C1(C(F)(F)F)C(F)(F)C(F)(F)C2(F)C(F)(F)C(F)(F)C(F)(F)C1(C(F)(F)F)C2(F)F	-7.176	-34.3381	OTHER_PFAS	Non-PFAA perfluoroalkyls, cyclic	PFAs, cyclic	Inactive	-37.1127	-45.3302	-41.2214	Inactive	FC(C12C(C(F)(F)F)(C(F)(F)F)C(F)(F)C(C(C2(F)F)(C(C(C1(F)F)(F)F)(F)F)F)(F)F)(F)F	Inactive	8	0
DTXSID30635667	[Li+].[O-]C(C(F)(F)F)(C(F)(F)F)C(F)(F)C(F)(F)OC(F)(C(F)(F)F)C(F)(F)F	-6.421	-38.459	OTHER_PFAS	Other aliphatics	Ether based substances	Inactive	-43.7292	-38.7693	-41.2492	Inactive	FC(C(C(F)(F)F)(OC(C(C(C(F)(F)F)(C(F)(F)F)O)(F)F)(F)F)F)(F)F	Inactive	0	2
DTXSID20897030	CCCCN1C[NH+](C)C=C1.FC(F)(F)C(F)(F)C(F)(F)C(F)(F)S(=O)(=O)[N-]S(=O)(=O)C(F)(F)C(F)(F)C(F)(F)C(F)(F)F	-5.105	-45.6939	OTHER_PFAS	Other aliphatics	PASF-based substances	Inactive	-55.262	-27.2506	-41.2563	Inactive	FC(C(C(C(F)(F)F)(F)F)(F)F)(S(=O)(=O)NS(=O)(=O)C(C(C(C(F)(F)F)(F)F)(F)F)(F)F)F	Inactive	9	0
DTXSID20895293	FC(F)(F)C(F)(F)C(F)(F)C(F)(F)C(F)(F)C(F)(F)C#CI	-7.63	-34.0631	OTHER_PFAS	Other aliphatics	Others	Inactive	-33.134	-45.768	-39.451	Inactive	IC#CC(C(C(C(C(C(F)(F)F)(F)F)(F)F)(F)F)(F)F)(F)F	Inactive	3	8
DTXSID10512407	CCCC#CS(=O)(=O)C(F)(F)C(F)(F)C(F)(F)C(F)(F)F	-7.099	-34.692	OTHER_PFAS	Other aliphatics	PASF-based substances	Inactive	-37.7875	-44.7667	-41.2771	Inactive	CCCC#CS(=O)(=O)C(C(C(C(F)(F)F)(F)F)(F)F)(F)F	Inactive	9	0
DTXSID80380256	OC(=O)CCC(F)(C(F)(F)F)C(F)(F)F	-8.077	-29.3027	OTHER_PFAS	Fluorotelomer PFAA precursors	n:3 Fluorotelomer carboxylic acids	Inactive	-29.2167	-53.3471	-41.2819	Inactive	OC(=O)CCC(C(F)(F)F)(C(F)(F)F)F	Inactive	0	2
DTXSID10896118	[O-][N+](=O)C1=CC=C2N=C(NC2=C1)C(F)(F)C(F)(F)C(F)(F)F	-7.076	-34.8022	OTHER_PFAS	Side-chain aromatics	Others	Inactive	-37.9891	-44.5913	-41.2902	Inactive	[O-][N+](=O)c1ccc2c(c1)[nH]c(n2)C(C(C(F)(F)F)(F)F)(F)F	Inactive	6	4
DTXSID80896564	FC(F)(F)C(F)(OC(F)(F)C(F)(F)C(F)(F)C(F)(F)OC(F)(C(F)(F)F)C(F)(F)F)C(F)(F)F	-5.874	-41.4168	OTHER_PFAS	Other aliphatics	Ether based substances	Inactive	-48.5229	-34.0602	-41.2915	Inactive	FC(C(C(OC(C(F)(F)F)(C(F)(F)F)F)(F)F)(F)F)(C(OC(C(F)(F)F)(C(F)(F)F)F)(F)F)F	Inactive	4	3
DTXSID70895187	CCCC(F)(F)C(F)(F)C(F)(F)C(F)(F)C(F)(F)F	-7.758	-31.0148	OTHER_PFAS	Fluorotelomer PFAA precursors	SFAs	Inactive	-32.0123	-50.6212	-41.3168	Inactive	CCCC(C(C(C(C(F)(F)F)(F)F)(F)F)(F)F)(F)F	Inactive	3	9
DTXSID0067848	CN(CCO)S(=O)(=O)C(F)(F)C(F)(F)C(F)(F)C(F)(F)F	-6.63	-37.3979	COMMERICIAL_IMPORTANT	FASA based PFAA precursors	(N-Alkyl) FASEs	Inactive	-41.8976	-40.4587	-41.1781	Inactive	OCCN(S(=O)(=O)C(C(C(C(F)(F)F)(F)F)(F)F)(F)F)C	Inactive	0	7
DTXSID70335836	FC(F)C(F)(F)C(F)(F)C(F)(F)C(F)(F)C(F)(F)C(F)(F)C(F)(F)C(F)(F)F	-7.469	-33.0273	OTHER_PFAS	Other aliphatics	Polyfluoralkanes	Inactive	-34.545	-47.4171	-40.981	Inactive	FC(C(C(C(C(C(C(C(C(F)(F)F)(F)F)(F)F)(F)F)(F)F)(F)F)(F)F)(F)F)F	Inactive	3	0
DTXSID50469320	NS(=O)(=O)C(F)(F)C(F)(F)C(F)(F)C(F)(F)C(F)(F)C(F)(F)F	-6.646	-37.5778	OTHER_PFAS	Perfluoro PFAA precursors	FASAs	Inactive	-41.7574	-40.1723	-40.9648	Inactive	FC(C(C(C(C(C(S(=O)(=O)N)(F)F)(F)F)(F)F)(F)F)(F)F)(F)F	Inactive	3	8
DTXSID8059924	COC(=O)C(F)(F)C(F)(F)C(F)(F)C(F)(F)C(F)(F)C(F)(F)C(F)(F)F	-7.329	-33.8352	COMMERICIAL_IMPORTANT	Other aliphatics	PACF-based substances	Inactive	-35.7719	-46.1309	-40.9514	Inactive	COC(=O)C(C(C(C(C(C(C(F)(F)F)(F)F)(F)F)(F)F)(F)F)(F)F)(F)F	Inactive	3	8
DTXSID80194350	CCOC(=O)C(F)(F)C(F)(F)C(F)(F)C(F)(F)C(F)(F)C(F)(F)F	-7.022	-35.8753	OTHER_PFAS	Other aliphatics	PACF-based substances	Inactive	-38.4623	-42.8828	-40.6725	Inactive	CCOC(=O)C(C(C(C(C(C(F)(F)F)(F)F)(F)F)(F)F)(F)F)(F)F	Inactive	4	9
DTXSID40767605	CCCCC(F)C(F)(F)C(F)(F)C(F)(F)C(F)(F)F	-7.49	-33.2932	OTHER_PFAS	Other aliphatics	Others	Inactive	-34.3609	-46.9938	-40.6774	Inactive	CCCCC(C(C(C(C(F)(F)F)(F)F)(F)F)(F)F)F	Inactive	3	4
DTXSID40379767	CC1=CC=C(C=C1)S(=O)(=O)OCC(F)(F)C(F)(F)F	-7.686	-33.7182	OTHER_PFAS	Side-chain aromatics	Others	Inactive	-32.6433	-46.3171	-39.4802	Inactive	FC(C(F)(F)F)(COS(=O)(=O)c1ccc(cc1)C)F	Inactive	3	5
DTXSID90896378	FC(F)(F)C(F)(C1=CNC(=O)C(Cl)=C1)C(F)(F)F	-8.987	-25.0389	OTHER_PFAS	Side-chain aromatics	Others	Inactive	-21.2419	-60.1355	-40.6887	Inactive	O=c1[nH]cc(cc1Cl)C(C(F)(F)F)(C(F)(F)F)F	Inactive	0	9
DTXSID90292093	FC(F)(F)C(F)(F)C(F)(F)C(=O)CC1=CC=CC=N1	-7.659	-32.3368	OTHER_PFAS	Side-chain aromatics	Others	Inactive	-32.8799	-48.5165	-40.6982	Inactive	O=C(C(C(C(F)(F)F)(F)F)(F)F)Cc1ccccn1	Inactive	0	5
DTXSID10191034	FC(F)=C(F)C(F)(F)C(F)(F)C(F)(F)C(F)(F)C(F)(F)C(F)(F)C(F)(F)F	-7.608	-32.6067	OTHER_PFAS	Non-PFAA perfluoroalkyls	PFAenes	Inactive	-33.3268	-48.0868	-40.7068	Inactive	FC(=C(C(C(C(C(C(C(C(F)(F)F)(F)F)(F)F)(F)F)(F)F)(F)F)(F)F)F)F	Inactive	3	8
DTXSID60896360	FC(F)(F)C(F)(C1=CC=CN=C1Cl)C(F)(F)F	-8.244	-29.0689	OTHER_PFAS	Side-chain aromatics	Others	Inactive	-27.7532	-53.7193	-40.7363	Inactive	FC(C(F)(F)F)(C(F)(F)F)c1cccnc1Cl	Inactive	0	9
DTXSID60896507	CCC(C)OC(=O)C(F)(OC(F)(F)C(F)(F)C(F)(F)F)C(F)(F)F	-7.008	-35.835	OTHER_PFAS	Other aliphatics	Ether and PACF-based substances	Inactive	-38.585	-42.947	-40.766	Inactive	CCC(OC(=O)C(C(F)(F)F)(OC(C(C(F)(F)F)(F)F)(F)F)F)C	Inactive	4	3
DTXSID40518139	CC(C)(C)C(=O)CC(=O)C(F)(F)C(F)(F)C(F)(F)C(F)F	-6.593	-38.0914	OTHER_PFAS	Other aliphatics	Others	Inactive	-42.2219	-39.3546	-40.7882	Inactive	FC(C(C(C(C(=O)CC(=O)C(C)(C)C)(F)F)(F)F)(F)F)F	Inactive	3	0
DTXSID60837950	OC(=O)C(F)(F)COC(F)(F)C(F)(F)C(F)(F)F	-7.991	-30.3763	OTHER_PFAS	Other aliphatics	PACF-based substances	Inactive	-29.9704	-51.6378	-40.8041	Inactive	OC(=O)C(COC(C(C(F)(F)F)(F)F)(F)F)(F)F	Inactive	7	4
DTXSID20896023	CCOC(=O)CS(=O)(=O)C(F)(F)C(F)(F)C(F)(F)C(F)(F)F	-6.663	-37.6832	OTHER_PFAS	Other aliphatics	PASF-based substances	Inactive	-41.6084	-40.0044	-40.8064	Inactive	CCOC(=O)CS(=O)(=O)C(C(C(C(F)(F)F)(F)F)(F)F)(F)F	Inactive	9	0
DTXSID30896514	COC(=O)C(F)(OC(F)(F)C(F)(OC(F)(F)C(F)(F)C(F)(F)F)C(F)(F)F)C(F)(F)F	-6.668	-39.3251	OTHER_PFAS	Other aliphatics	Ether and PACF-based substances	Inactive	-41.5646	-37.3904	-39.4775	Inactive	COC(=O)C(C(F)(F)F)(OC(C(C(F)(F)F)(OC(C(C(F)(F)F)(F)F)(F)F)F)(F)F)F	Inactive	4	3
DTXSID60871632	FC(F)(F)C(F)(F)C(F)(F)C(F)(F)C1(F)OC(F)(F)C(F)(F)C1(F)F	-7.602	-32.4721	COMMERICIAL_IMPORTANT	Other aliphatics, cyclic	Others, cyclic	Inactive	-33.3794	-48.3011	-40.8402	Inactive	FC(C(C(C1(F)OC(C(C1(F)F)(F)F)(F)F)(F)F)(F)F)(C(F)(F)F)F	Inactive	8	0
DTXSID70896159	FC(F)(F)C(F)(F)C(F)(F)C(=O)NC1=CC=NC(=O)N1	-7.132	-35.0541	OTHER_PFAS	Side-chain aromatics	Others	Inactive	-37.4983	-44.1902	-40.8443	Inactive	O=C(C(C(C(F)(F)F)(F)F)(F)F)Nc1ccnc(=O)[nH]1	Inactive	7	8
DTXSID30896352	FC(F)(F)C(F)(C1=CN=C(Cl)C=C1)C(F)(F)F	-8.436	-27.8652	OTHER_PFAS	Side-chain aromatics	Others	Inactive	-26.0706	-55.6357	-40.8532	Inactive	Clc1ccc(cn1)C(C(F)(F)F)(C(F)(F)F)F	Inactive	0	9
DTXSID30483726	CN1C=C(C(=O)N(C)C1=O)C(F)(F)C(F)(F)C(F)(F)F	-7.698	-33.6599	OTHER_PFAS	Side-chain aromatics	Others	Inactive	-32.5381	-46.41	-39.474	Inactive	O=c1n(C)c(=O)n(cc1C(C(C(F)(F)F)(F)F)(F)F)C	Inactive	6	4
DTXSID70381151	NC(=N)C(F)(F)C(F)(F)C(F)(F)C(F)(F)C(F)(F)C(F)(F)C(F)(F)F	-7.964	-30.4437	OTHER_PFAS	Other aliphatics	Amidines based substances	Inactive	-30.207	-51.5305	-40.8687	Inactive	NC(=N)C(C(C(C(C(C(C(F)(F)F)(F)F)(F)F)(F)F)(F)F)(F)F)(F)F	Inactive	3	8
DTXSID9059919	FC(F)(F)C(F)(F)C(F)(F)C(F)(F)C(F)(F)C(F)(F)C(F)(F)Br	-7.656	-32.1277	COMMERICIAL_IMPORTANT	Other aliphatics	Others	Inactive	-32.9062	-48.8494	-40.8778	Inactive	FC(C(C(C(C(C(Br)(F)F)(F)F)(F)F)(F)F)(F)F)(C(F)(F)F)F	Inactive	3	8
DTXSID80672906	Cl.NCC(F)(F)C(F)(F)C(F)(F)C(F)(F)C(F)(F)C(F)(F)C(F)(F)F	-7.674	-32.0237	OTHER_PFAS	Other aliphatics	Others	Inactive	-32.7484	-49.015	-40.8817	Inactive	NCC(C(C(C(C(C(C(F)(F)F)(F)F)(F)F)(F)F)(F)F)(F)F)(F)F	Inactive	3	9
DTXSID8059920	OS(=O)(=O)C(F)(F)C(F)(F)C(F)(F)C(F)(F)C(F)(F)C(F)(F)C(F)(F)F	-7.055	-35.3992	CAL_EPA	PFAAs	PFSAs	Inactive	-38.1731	-43.6408	-40.907	Inactive	FC(C(C(C(C(C(S(=O)(=O)O)(F)F)(F)F)(F)F)(F)F)(F)F)(C(F)(F)F)F	Inactive	3	8
DTXSID40204489	FC(F)=C(F)C(F)(F)C(F)(F)C(F)(F)C(F)(F)C(F)(F)C(F)(F)F	-7.532	-32.7645	OTHER_PFAS	Non-PFAA perfluoroalkyls	PFAenes	Inactive	-33.9929	-47.8355	-40.9142	Inactive	FC(=C(C(C(C(C(C(C(F)(F)F)(F)F)(F)F)(F)F)(F)F)(F)F)F)F	Inactive	3	8
DTXSID20626382	FC1(F)C(F)(F)C2(F)C(F)(C1(F)F)C(F)(F)C(F)(F)C(F)(F)C(F)(F)C2(F)F	-7.754	-31.5296	OTHER_PFAS	Non-PFAA perfluoroalkyls, cyclic	PFAs, cyclic	Inactive	-32.0474	-49.8016	-40.9245	Inactive	FC1(F)C(F)(F)C(F)(F)C(C2(C(C1(F)F)(F)C(F)(F)C(C2(F)F)(F)F)F)(F)F	Inactive	8	0
DTXSID60544056	FC(F)(CN=C=O)C(F)(F)C(F)(F)C(F)(F)CN=C=O	-6.749	-37.0518	OTHER_PFAS	Other aliphatics	Others	Inactive	-40.8547	-41.0097	-40.9322	Inactive	O=C=NCC(C(C(C(CN=C=O)(F)F)(F)F)(F)F)(F)F	Inactive	3	4
DTXSID70706284	CCCC(F)C(F)(F)C(F)(F)C(F)(F)C(F)(F)C(F)(F)F	-7.451	-33.1831	OTHER_PFAS	Other aliphatics	Others	Inactive	-34.7027	-47.1691	-40.9359	Inactive	CCCC(C(C(C(C(C(F)(F)F)(F)F)(F)F)(F)F)(F)F)F	Inactive	3	4
DTXSID40895194	CCCCCC(F)(F)C(F)(F)C(F)(F)C(F)(F)C(F)(F)F	-7.505	-34.7223	OTHER_PFAS	Fluorotelomer PFAA precursors	SFAs	Inactive	-34.2295	-44.7185	-39.474	Inactive	CCCCCC(C(C(C(C(F)(F)F)(F)F)(F)F)(F)F)(F)F	Inactive	2	2
DTXSID90190949	FC(F)(I)C(F)(F)C(F)(F)C(F)(F)C(F)(F)C(F)(F)I	-7.486	-32.9897	OTHER_PFAS	Other aliphatics	Others	Inactive	-34.396	-47.477	-40.9365	Inactive	FC(C(C(I)(F)F)(F)F)(C(C(C(I)(F)F)(F)F)(F)F)F	Inactive	0	2
DTXSID601006972	FC(F)(F)C1(F)C(F)(F)C(F)(F)C(F)(N2C(F)(F)C(F)(F)C(F)(F)C(F)(F)C2(F)F)C(F)(F)C1(F)F	-7.562	-32.5616	OTHER_PFAS	Other aliphatics, cyclic	Others, cyclic	Inactive	-33.73	-48.1586	-40.9443	Inactive	FC1(N2C(F)(F)C(F)(F)C(C(C2(F)F)(F)F)(F)F)C(F)(F)C(F)(F)C(C(C1(F)F)(F)F)(F)C(F)(F)F	Inactive	8	0
DTXSID60536673	COC(F)(F)C(F)C(F)(F)C(F)(F)C(F)(F)C(F)(F)C(F)(F)F	-7.875	-30.3508	OTHER_PFAS	Other aliphatics	Ether based substances	Inactive	-30.987	-51.6784	-41.3327	Inactive	COC(C(C(C(C(C(C(F)(F)F)(F)F)(F)F)(F)F)(F)F)F)(F)F	Inactive	3	8
DTXSID00551769	COC(=O)CCC(F)(F)C(F)(F)C(F)(F)C(F)(F)C(F)(F)C(F)(F)F	-6.555	-38.456	OTHER_PFAS	Other aliphatics	PACF-based substances	Inactive	-42.5549	-38.7741	-40.6645	Inactive	COC(=O)CCC(C(C(C(C(C(F)(F)F)(F)F)(F)F)(F)F)(F)F)(F)F	Inactive	3	9
DTXSID10794509	OC(F)=C(F)C(F)(F)C(F)(F)C(F)(F)C(F)(F)C(F)(F)C(F)(F)C(F)(F)F	-7.81	-30.7038	OTHER_PFAS	Non-PFAA perfluoroalkyls	PFACs	Inactive	-31.5566	-51.1164	-41.3365	Inactive	OC(=C(C(C(C(C(C(C(C(F)(F)F)(F)F)(F)F)(F)F)(F)F)(F)F)(F)F)F)F	Inactive	3	8
DTXSID80895931	CCOC(=O)C(=O)C(F)(F)C(F)(F)C(F)(F)C(F)(F)C(F)(F)C(F)(F)F	-6.664	-36.9956	OTHER_PFAS	Other aliphatics	Ether based substances	Inactive	-41.5996	-41.0992	-41.3494	Inactive	CCOC(=O)C(=O)C(C(C(C(C(C(F)(F)F)(F)F)(F)F)(F)F)(F)F)(F)F	Inactive	7	4
DTXSID00895256	CC(O)C(F)(F)C(F)C(F)(F)C(F)(F)C(F)(F)F	-8.088	-28.8023	OTHER_PFAS	Other aliphatics	Others	Inactive	-29.1203	-54.1438	-41.632	Inactive	CC(C(C(C(C(C(F)(F)F)(F)F)(F)F)F)(F)F)O	Inactive	3	4
DTXSID90880439	OP(O)(=O)C(F)(F)C(F)(F)C(F)(F)C(F)(F)C(F)(F)C(F)(F)F	-7.052	-34.4807	OTHER_PFAS	PFAAs	PFPAs	Inactive	-38.1994	-45.1032	-41.6513	Inactive	FC(C(C(C(C(C(P(=O)(O)O)(F)F)(F)F)(F)F)(F)F)(F)F)(F)F	Inactive	3	8
DTXSID70466735	FC(F)(F)C(F)(F)C(F)(F)C(F)(F)C(F)(F)C(F)(F)CCC=O	-7.783	-30.4248	OTHER_PFAS	Other aliphatics	Others	Inactive	-31.7932	-51.5606	-41.6769	Inactive	O=CCCC(C(C(C(C(C(F)(F)F)(F)F)(F)F)(F)F)(F)F)(F)F	Inactive	3	9
DTXSID70895960	FC(F)(F)C(F)(F)C(F)(F)C(F)(F)CC1COC(=O)O1	-7.399	-32.5176	OTHER_PFAS	Other aliphatics, cyclic	Others, cyclic	Inactive	-35.1584	-48.2286	-41.6935	Inactive	FC(C(C(C(F)(F)F)(F)F)(F)F)(CC1COC(=O)O1)F	Inactive	4	5
DTXSID50525031	COC(=O)CC(O)(O)C(F)(F)C(F)(F)C(F)(F)F	-7.823	-30.1798	OTHER_PFAS	Other aliphatics	PACF-based substances	Inactive	-31.4427	-51.9506	-41.6967	Inactive	COC(=O)CC(C(C(C(F)(F)F)(F)F)(F)F)(O)O	Inactive	7	4
DTXSID80757262	FC(F)(F)CCC(F)(F)C(F)(F)C(F)(F)OC(=O)C=C	-7.193	-33.6387	OTHER_PFAS	Other aliphatics	Ether based substances	Inactive	-36.9637	-46.4437	-41.7037	Inactive	C=CC(=O)OC(C(C(CCC(F)(F)F)(F)F)(F)F)(F)F	Inactive	0	2
DTXSID50895701	FC(F)(F)C(F)(F)C(F)(F)C(F)(F)C(F)(F)COC(=O)C=C	-7.061	-34.3501	OTHER_PFAS	Other aliphatics	Ether based substances	Inactive	-38.1205	-45.3111	-41.7158	Inactive	C=CC(=O)OCC(C(C(C(C(F)(F)F)(F)F)(F)F)(F)F)(F)F	Inactive	3	9
DTXSID50896410	FC1=C(F)C(F)=C(NC(=O)C(F)(C(F)(F)F)C(F)(F)F)C(F)=C1F	-8.097	-31.5952	OTHER_PFAS	Side-chain aromatics	Others	Inactive	-29.0415	-49.6972	-39.3693	Inactive	O=C(C(C(F)(F)F)(C(F)(F)F)F)Nc1c(F)c(F)c(c(c1F)F)F	Inactive	0	2
DTXSID40826089	FC(F)(F)C(F)(F)C(F)(F)C(=O)OCC1=CSC=C1	-7.621	-31.2655	OTHER_PFAS	Side-chain aromatics	PACF-based substances	Inactive	-33.2129	-50.2221	-41.7175	Inactive	O=C(C(C(C(F)(F)F)(F)F)(F)F)OCc1cscc1	Inactive	0	5
DTXSID40895477	FC(F)(F)C(F)(F)C(F)(F)C(C=CC=C)(C(F)(F)F)C(F)(F)F	-7.624	-31.2278	OTHER_PFAS	Other aliphatics	Others	Inactive	-33.1866	-50.2821	-41.7344	Inactive	C=CC=CC(C(C(C(F)(F)F)(F)F)(F)F)(C(F)(F)F)C(F)(F)F	Inactive	3	4
DTXSID40381269	OCCCC(F)(F)C(F)(F)C(F)(F)C(F)(F)F	-7.933	-29.5267	OTHER_PFAS	Other aliphatics	FTOH	Inactive	-30.4787	-52.9904	-41.7346	Inactive	OCCCC(C(C(C(F)(F)F)(F)F)(F)F)(F)F	Inactive	3	4
DTXSID50381038	OCC(F)(F)OC(F)(F)C(F)(F)OC(F)(F)C(F)(F)C(F)(F)C(F)(F)F	-8.236	-30.8721	OTHER_PFAS	Other aliphatics	Ether based substances	Inactive	-27.8233	-50.8484	-39.3359	Inactive	OCC(OC(C(OC(C(C(C(F)(F)F)(F)F)(F)F)(F)F)(F)F)(F)F)(F)F	Inactive	3	4
DTXSID50285683	CC(C)CC(=O)CC(=O)C(F)(F)C(F)(F)C(F)(F)F	-7.511	-31.9989	OTHER_PFAS	Other aliphatics	Others	Inactive	-34.1769	-49.0544	-41.6157	Inactive	CC(CC(=O)CC(=O)C(C(C(F)(F)F)(F)F)(F)F)C	Inactive	7	4
DTXSID60527445	CCOCC(O)C(F)(F)C(F)(F)C(F)(F)C(F)(F)F	-7.959	-29.3691	OTHER_PFAS	Other aliphatics	Ether based substances	Inactive	-30.2508	-53.2414	-41.7461	Inactive	CCOCC(C(C(C(C(F)(F)F)(F)F)(F)F)(F)F)O	Inactive	7	4
DTXSID80896201	FC(F)(F)C(F)(F)C(F)(F)C(F)(F)S(=O)(=O)NC(=O)C1CCCC1	-6.352	-38.2071	OTHER_PFAS	Other aliphatics, cyclic	PASF-based substances, cyclic	Inactive	-44.3339	-39.1703	-41.7521	Inactive	O=C(C1CCCC1)NS(=O)(=O)C(C(C(C(F)(F)F)(F)F)(F)F)(F)F	Inactive	9	0
DTXSID70593893	FCCC(F)(F)C(F)(F)C(F)(F)C(F)(F)C(F)(F)C(F)(F)F	-7.524	-31.7521	OTHER_PFAS	Other aliphatics	FT	Inactive	-34.063	-49.4474	-41.7552	Inactive	FCCC(C(C(C(C(C(F)(F)F)(F)F)(F)F)(F)F)(F)F)(F)F	Inactive	3	9
DTXSID20629515	FC(F)(F)C(F)(F)C(F)(F)C(F)(F)CC(F)(F)CC(F)(F)I	-7.371	-32.5639	OTHER_PFAS	Other aliphatics	Others	Inactive	-35.4038	-48.1549	-41.7794	Inactive	FC(CC(CC(C(C(C(F)(F)F)(F)F)(F)F)(F)F)(F)F)(I)F	Inactive	3	4
DTXSID20371305	FC(F)(F)C(F)(F)C(F)(F)C(F)(F)C(F)(F)C(F)(F)C(Br)=C	-7.606	-31.2675	OTHER_PFAS	Other aliphatics	Others	Inactive	-33.3444	-50.2189	-41.7816	Inactive	BrC(=C)C(C(C(C(C(C(F)(F)F)(F)F)(F)F)(F)F)(F)F)(F)F	Inactive	3	8
DTXSID00831230	OCC1(CO)C(F)(F)C(F)(F)C(F)(F)C(F)(F)C1(F)F	-8.859	-24.3617	OTHER_PFAS	Other aliphatics, cyclic	Others, cyclic	Inactive	-22.3636	-61.2137	-41.7886	Inactive	OCC1(CO)C(F)(F)C(F)(F)C(C(C1(F)F)(F)F)(F)F	Inactive	8	0
DTXSID50764100	CC(C=O)C(F)(F)C(F)(F)C(F)(F)C(F)(F)C(F)(F)C(F)(F)F	-7.646	-31.0351	OTHER_PFAS	Other aliphatics	Others	Inactive	-32.9938	-50.5889	-41.7914	Inactive	O=CC(C(C(C(C(C(C(F)(F)F)(F)F)(F)F)(F)F)(F)F)(F)F)C	Inactive	3	8
DTXSID60821435	FC(F)C(F)(F)C(F)(F)C(F)(F)C(F)(F)C(F)(F)C1OCCO1	-7.537	-31.6254	OTHER_PFAS	Other aliphatics, cyclic	Others, cyclic	Inactive	-33.9491	-49.6491	-41.7991	Inactive	FC(C(C(C(C(C(C1OCCO1)(F)F)(F)F)(F)F)(F)F)(F)F)F	Inactive	3	0
DTXSID60895939	FC(F)(F)C(F)(F)C(F)(F)C1=NC(Cl)=CC(Cl)=N1	-7.663	-30.9194	OTHER_PFAS	Side-chain aromatics	Others	Inactive	-32.8448	-50.7731	-41.809	Inactive	FC(C(C(F)(F)F)(F)F)(c1nc(Cl)cc(n1)Cl)F	Inactive	6	4
DTXSID60895696	CS(=O)(=O)OCC(F)(F)C(F)(F)C(F)(F)C(F)(F)C(F)(F)F	-6.591	-36.8035	OTHER_PFAS	Other aliphatics	Others	Inactive	-42.2394	-41.405	-41.8222	Inactive	CS(=O)(=O)OCC(C(C(C(C(F)(F)F)(F)F)(F)F)(F)F)(F)F	Inactive	3	9
DTXSID30379357	OCCCC(F)(C(F)(F)F)C(F)(F)C(F)(F)F	-7.887	-29.6682	OTHER_PFAS	Other aliphatics	Others	Inactive	-30.8818	-52.7652	-41.8235	Inactive	OCCCC(C(C(F)(F)F)(F)F)(C(F)(F)F)F	Inactive	3	4
DTXSID50381073	OC(=O)C(F)(F)OC(F)(F)C(F)(F)OC(F)(F)C(F)(F)C(F)(F)C(F)(F)F	-6.66	-36.4048	OTHER_PFAS	PFAAs	PFECAs	Inactive	-41.6347	-42.0398	-41.8372	Inactive	OC(=O)C(OC(C(OC(C(C(C(F)(F)F)(F)F)(F)F)(F)F)(F)F)(F)F)(F)F	Inactive	4	3
DTXSID20479077	FC(F)(F)C(F)(F)C(F)(F)C(F)(F)C(F)(F)C(F)(F)CN=[N+]=[N-]	-7.065	-34.1305	OTHER_PFAS	Other aliphatics	Others	Inactive	-38.0855	-45.6607	-41.8731	Inactive	[N-]=[N+]=NCC(C(C(C(C(C(F)(F)F)(F)F)(F)F)(F)F)(F)F)(F)F	Inactive	3	9
DTXSID80896024	FC(F)(F)C(F)(F)C(F)(F)C1=CNC(=S)NC1=O	-7.216	-33.4549	OTHER_PFAS	Side-chain aromatics	Others	Inactive	-36.7622	-46.7363	-41.7492	Inactive	O=c1[nH]c(=S)[nH]cc1C(C(C(F)(F)F)(F)F)(F)F	Inactive	6	4
DTXSID00765521	OP(O)(=O)CC(F)(F)C(F)(F)C(F)(F)C(F)(F)C(F)F	-7.232	-33.5397	OTHER_PFAS	Other aliphatics	Others	Inactive	-36.6219	-46.6013	-41.6116	Inactive	FC(C(C(C(C(CP(=O)(O)O)(F)F)(F)F)(F)F)(F)F)F	Inactive	3	0
DTXSID70896331	OC(C(F)(F)C(F)(F)C(F)(F)C(F)F)C(F)(C(F)(F)F)C(F)(F)F	-7.037	-34.6139	OTHER_PFAS	Other aliphatics	Others	Inactive	-38.3308	-44.8911	-41.611	Inactive	FC(C(C(C(C(C(C(F)(F)F)(C(F)(F)F)F)O)(F)F)(F)F)(F)F)F	Inactive	3	0
DTXSID00379248	OC(=O)CCC(C(F)(F)F)(C(F)(F)F)C(F)(F)C(F)(F)C(F)(F)F	-7.094	-37.1152	OTHER_PFAS	Fluorotelomer PFAA precursors	n:3 Fluorotelomer carboxylic acids	Inactive	-37.8313	-40.9088	-39.37	Inactive	OC(=O)CCC(C(C(C(F)(F)F)(F)F)(F)F)(C(F)(F)F)C(F)(F)F	Inactive	7	4
DTXSID60896082	FC(F)(F)C(F)(F)C(F)(F)C(=S)N1CCOCC1	-7.838	-30.5211	OTHER_PFAS	Other aliphatics, cyclic	Others, cyclic	Inactive	-31.3112	-51.4073	-41.3592	Inactive	S=C(C(C(C(F)(F)F)(F)F)(F)F)N1CCOCC1	Inactive	3	4
DTXSID70895167	CCCCCC(F)(F)C(F)(F)C(F)(F)C(F)(F)F	-7.241	-33.7959	OTHER_PFAS	Fluorotelomer PFAA precursors	SFAs	Inactive	-36.5431	-46.1934	-41.3682	Inactive	CCCCCC(C(C(C(F)(F)F)(F)F)(F)F)(F)F	Inactive	2	2
DTXSID90522408	NS(=O)(=O)C(F)(F)C(F)(F)OC(F)(F)C(F)(F)C(F)(F)C(F)(F)I	-5.848	-43.8736	OTHER_PFAS	Other aliphatics	PASF-based substances	Inactive	-48.7507	-30.1487	-39.4497	Inactive	FC(C(OC(C(C(C(I)(F)F)(F)F)(F)F)(F)F)(F)F)(S(=O)(=O)N)F	Inactive	0	2
DTXSID20379927	C\C=C\C(F)(F)C(F)(F)C(F)(F)C(F)(F)C(F)(F)C(F)(F)F	-7.715	-31.1811	OTHER_PFAS	Fluorotelomer PFAA precursors	SFAenes	Inactive	-32.3891	-50.3565	-41.3728	Inactive	CC=CC(C(C(C(C(C(F)(F)F)(F)F)(F)F)(F)F)(F)F)(F)F	Inactive	3	8
DTXSID30837947	OC(=O)C(F)(F)C(F)OC(F)(F)C(F)(F)C(F)(F)F	-7.681	-31.3622	OTHER_PFAS	Other aliphatics	PACF-based substances	Inactive	-32.6871	-50.0681	-41.3776	Inactive	OC(=O)C(C(OC(C(C(F)(F)F)(F)F)(F)F)F)(F)F	Inactive	7	4
DTXSID90289322	FC(F)(F)C(F)(F)C(F)(F)C(=O)NNC(=O)C(F)(F)C(F)(F)C(F)(F)F	-7.48	-34.9054	OTHER_PFAS	Other aliphatics	Amide based substances	Inactive	-34.4486	-44.427	-39.4378	Inactive	O=C(C(C(C(F)(F)F)(F)F)(F)F)NNC(=O)C(C(C(F)(F)F)(F)F)(F)F	Inactive	7	8
DTXSID00621512	CC1(COCC(F)(F)C(F)(F)C(F)(F)F)COC1	-7.411	-32.8389	OTHER_PFAS	Other aliphatics, cyclic	Others, cyclic	Inactive	-35.0533	-47.7171	-41.3852	Inactive	FC(C(C(F)(F)F)(F)F)(COCC1(C)COC1)F	Inactive	3	4
DTXSID90382600	FC(F)(F)C(F)(F)C(F)(F)C(F)(F)C(F)(F)C(F)(F)CCBr	-7.186	-34.0772	OTHER_PFAS	Other aliphatics	FTBr	Inactive	-37.0251	-45.7456	-41.3853	Inactive	BrCCC(C(C(C(C(C(F)(F)F)(F)F)(F)F)(F)F)(F)F)(F)F	Inactive	3	9
DTXSID20895253	FC(F)(F)C(F)(F)C(F)(F)CC1=CC=CC=C1	-8.474	-29.4637	OTHER_PFAS	Side-chain aromatics	Others	Inactive	-25.7376	-53.0907	-39.4142	Inactive	FC(C(C(F)(F)F)(F)F)(Cc1ccccc1)F	Inactive	0	5
DTXSID50397558	OC(=O)C(\F)=C(/F)C(F)(C(F)(F)F)C(F)(F)F	-8.263	-28.1015	OTHER_PFAS	Other aliphatics	PACF-based substances	Inactive	-27.5867	-55.2595	-41.4231	Inactive	OC(=O)C(=C(C(C(F)(F)F)(C(F)(F)F)F)F)F	Inactive	0	2
DTXSID60526670	FC(F)(F)C(F)(F)C(F)(F)C(F)(F)C(F)(F)C(F)(F)C1CO1	-7.667	-31.3659	OTHER_PFAS	Other aliphatics, cyclic	Others, cyclic	Inactive	-32.8098	-50.0622	-41.436	Inactive	FC(C(C(C(C(C(F)(F)F)(F)F)(F)F)(F)F)(F)F)(C1CO1)F	Inactive	4	5
DTXSID90896595	OC(=O)C(F)(F)C(F)(C(F)(F)F)C(F)(F)C(F)(F)C(F)(F)C(F)(F)F	-7.299	-33.3803	OTHER_PFAS	PFAAs	PFCAs	Inactive	-36.0348	-46.8551	-41.4449	Inactive	OC(=O)C(C(C(C(C(C(F)(F)F)(F)F)(F)F)(F)F)(C(F)(F)F)F)(F)F	Inactive	3	8
DTXSID40380272	FC(F)(F)C(F)(F)C(F)(F)C(F)(F)C(Br)(Br)CBr	-7.468	-32.4453	OTHER_PFAS	Other aliphatics	FTBr	Inactive	-34.5537	-48.3437	-41.4487	Inactive	BrCC(C(C(C(C(F)(F)F)(F)F)(F)F)(F)F)(Br)Br	Inactive	3	4
DTXSID40896580	OC(=O)C(C(F)(F)F)(C(F)(F)F)C(F)(F)C(F)(C(F)(F)F)C(F)(F)F	-7.339	-33.1196	OTHER_PFAS	PFAAs	PFCAs	Inactive	-35.6842	-47.2702	-41.4772	Inactive	OC(=O)C(C(C(C(F)(F)F)(C(F)(F)F)F)(F)F)(C(F)(F)F)C(F)(F)F	Inactive	3	4
DTXSID70896593	OC(=O)C(F)(C(F)(F)F)C(F)(F)C(F)(F)C(F)(F)C(F)(F)C(F)(F)F	-7.14	-34.1883	OTHER_PFAS	PFAAs	PFCAs	Inactive	-37.4282	-45.5687	-41.4984	Inactive	OC(=O)C(C(C(C(C(C(F)(F)F)(F)F)(F)F)(F)F)(F)F)(C(F)(F)F)F	Inactive	3	8
DTXSID50504109	CC(=O)C(F)(F)C(F)(F)C(F)(F)C(F)(F)C(F)(F)C(F)(F)C(F)(F)F	-8.129	-31.3639	OTHER_PFAS	Other aliphatics	Others	Inactive	-28.761	-50.0654	-39.4132	Inactive	CC(=O)C(C(C(C(C(C(C(F)(F)F)(F)F)(F)F)(F)F)(F)F)(F)F)(F)F	Inactive	3	8
DTXSID7070341	FC(F)(F)C(F)(F)C(F)(F)C(F)(F)C(F)(F)CCS(Cl)(=O)=O	-7.021	-34.8357	OTHER_PFAS	Other aliphatics	Others	Inactive	-38.4711	-44.538	-41.5045	Inactive	ClS(=O)(=O)CCC(C(C(C(C(F)(F)F)(F)F)(F)F)(F)F)(F)F	Inactive	3	9
DTXSID50896091	CC1=CC(=C(N1)C=O)C(F)(F)C(F)(F)C(F)(F)F	-7.634	-31.4505	OTHER_PFAS	Side-chain aromatics	Others	Inactive	-33.099	-49.9276	-41.5133	Inactive	O=Cc1[nH]c(cc1C(C(C(F)(F)F)(F)F)(F)F)C	Inactive	6	4
DTXSID20150874	FC1(F)OC(F)(F)C(F)(F)N(C1(F)F)C1(F)C(F)(F)C(F)(F)C(F)(F)C(F)(F)C1(F)F	-6.748	-36.3167	OTHER_PFAS	Other aliphatics, cyclic	Others, cyclic	Inactive	-40.8635	-42.1801	-41.5218	Inactive	FC1(F)N(C(F)(F)C(OC1(F)F)(F)F)C1(F)C(F)(F)C(F)(F)C(C(C1(F)F)(F)F)(F)F	Inactive	8	0
DTXSID80896569	OC(=O)C(C(F)(F)F)(C(F)(F)C(F)(F)F)C(F)(C(F)(F)F)C(F)(F)F	-6.966	-35.0952	OTHER_PFAS	PFAAs	PFCAs	Inactive	-38.953	-44.1248	-41.5389	Inactive	OC(=O)C(C(C(F)(F)F)(C(F)(F)F)F)(C(C(F)(F)F)(F)F)C(F)(F)F	Inactive	7	4
DTXSID40896020	FC1=C(F)C(F)=C(C(=O)C(F)(F)C(F)(F)C(F)(F)F)C(F)=C1F	-8.145	-28.5991	OTHER_PFAS	Side-chain aromatics	Others	Inactive	-28.6208	-54.4673	-41.544	Inactive	O=C(C(C(C(F)(F)F)(F)F)(F)F)c1c(F)c(F)c(c(c1F)F)F	Inactive	7	4
DTXSID90794305	NNC(O)C(F)(F)C(F)(F)C(F)(F)C(F)(F)C(F)(F)C(F)(F)F	-7.77	-30.6583	OTHER_PFAS	Other aliphatics	Others	Inactive	-31.9071	-51.1888	-41.548	Inactive	NNC(C(C(C(C(C(C(F)(F)F)(F)F)(F)F)(F)F)(F)F)(F)F)O	Inactive	3	8
DTXSID70896058	FC(F)(F)C(F)(F)C(F)(F)C(F)(F)S(=O)(=O)OC1=CCCC1	-7.451	-32.4098	OTHER_PFAS	Other aliphatics, cyclic	PASF-based substances, cyclic	Inactive	-34.7027	-48.4002	-41.5515	Inactive	O=S(=O)(C(C(C(C(F)(F)F)(F)F)(F)F)(F)F)OC1=CCCC1	Inactive	9	0
DTXSID80895294	OCC=CC(F)(F)C(F)(F)C(F)(F)C(F)(F)F	-8.322	-27.5904	OTHER_PFAS	Other aliphatics	Others	Inactive	-27.0697	-56.0732	-41.5714	Inactive	OCC=CC(C(C(C(F)(F)F)(F)F)(F)F)(F)F	Inactive	5	2
DTXSID90453223	FC(F)C(F)(F)C(F)(F)C(F)(F)C(F)(F)C(F)(Cl)CCl	-7.169	-33.9369	OTHER_PFAS	Other aliphatics	Others	Inactive	-37.174	-45.9689	-41.5715	Inactive	ClCC(C(C(C(C(C(F)F)(F)F)(F)F)(F)F)(F)F)(Cl)F	Inactive	3	0
DTXSID10816573	FC(F)C(F)(F)C(F)(F)C1=NC2=CC=CC=C2N1	-7.441	-32.4175	OTHER_PFAS	Side-chain aromatics	Others	Inactive	-34.7904	-48.388	-41.5892	Inactive	FC(C(C(c1nc2c([nH]1)cccc2)(F)F)(F)F)F	Inactive	6	4
DTXSID70634492	CNCCCC(F)(F)C(F)(F)C(F)(F)C(F)(F)C(F)(F)C(F)(F)F	-7.824	-30.306	OTHER_PFAS	Other aliphatics	Others	Inactive	-31.4339	-51.7497	-41.5918	Inactive	CNCCCC(C(C(C(C(C(F)(F)F)(F)F)(F)F)(F)F)(F)F)(F)F	Inactive	3	9
DTXSID20881196	FC(F)(F)C(=C1C(F)(OCCOC1(C(F)(F)F)C(F)(F)F)C(F)(F)F)C(F)(F)F	-7.393	-32.9835	OTHER_PFAS	Other aliphatics, cyclic	Others, cyclic	Inactive	-35.211	-47.4869	-41.3489	Inactive	FC(C(=C1C(F)(OCCOC1(C(F)(F)F)C(F)(F)F)C(F)(F)F)C(F)(F)F)(F)F	Inactive	8	0
DTXSID40508338	CCOP(=O)(OCC)C(F)(F)C(F)(F)C(F)(F)C(F)(F)F	-6.774	-37.2722	OTHER_PFAS	Other aliphatics	Others	Inactive	-40.6357	-40.6588	-40.6472	Inactive	CCOP(=O)(C(C(C(C(F)(F)F)(F)F)(F)F)(F)F)OCC	Inactive	3	4
DTXSID60546555	OCCC(I)CC(F)(F)C(F)(F)C(F)(F)F	-7.78	-31.7969	OTHER_PFAS	Other aliphatics	FTIOH	Inactive	-31.8195	-49.376	-40.5978	Inactive	OCCC(CC(C(C(F)(F)F)(F)F)(F)F)I	Inactive	3	4
DTXSID10895202	FC(F)(F)C(F)(F)CCC(F)(F)C(F)(F)C(F)(F)C(F)(F)F	-7.606	-32.7919	OTHER_PFAS	Other aliphatics	FT	Inactive	-33.3444	-47.7919	-40.5681	Inactive	FC(C(CCC(C(C(C(F)(F)F)(F)F)(F)F)(F)F)(F)F)(F)F	Inactive	3	4
DTXSID90565678	FC(F)C(F)(F)C(F)(F)C(F)(F)C(F)(F)C(F)(F)C(=O)C(F)(F)F	-7.454	-34.3116	OTHER_PFAS	Perfluoro PFAA precursors	PFALs	Inactive	-34.6764	-45.3724	-40.0244	Inactive	O=C(C(C(C(C(C(C(F)F)(F)F)(F)F)(F)F)(F)F)(F)F)C(F)(F)F	Inactive	3	0
DTXSID10896350	FC(F)(F)C(F)(C1=CN=CC(Br)=C1)C(F)(F)F	-8.338	-29.7221	OTHER_PFAS	Side-chain aromatics	Others	Inactive	-26.9294	-52.6793	-39.8044	Inactive	Brc1cncc(c1)C(C(F)(F)F)(C(F)(F)F)F	Inactive	0	9
DTXSID00178152	FC1=C(OCC(F)(F)F)C(F)(F)C(F)(F)C(F)(F)C1(F)F	-7.871	-32.0087	OTHER_PFAS	Other aliphatics, cyclic	Others, cyclic	Inactive	-31.022	-49.0388	-40.0304	Inactive	FC1=C(OCC(F)(F)F)C(F)(F)C(C(C1(F)F)(F)F)(F)F	Inactive	8	0
DTXSID90773039	FC(F)C(F)(F)C(F)(F)C(F)CC1CCCO1	-7.813	-32.6142	OTHER_PFAS	Other aliphatics, cyclic	Others, cyclic	Inactive	-31.5303	-48.0748	-39.8026	Inactive	FC(C(C(C(F)F)(F)F)(F)F)CC1CCCO1	Inactive	3	0
DTXSID70895708	CCOC(=O)CC(C(F)(F)F)(C(F)(F)F)C(F)(F)C(F)(F)C(F)(F)F	-7.16	-35.9175	OTHER_PFAS	Other aliphatics	PACF-based substances	Inactive	-37.2529	-42.8156	-40.0343	Inactive	CCOC(=O)CC(C(C(C(F)(F)F)(F)F)(F)F)(C(F)(F)F)C(F)(F)F	Inactive	7	4
DTXSID70881000	FC(F)(F)C(F)(C(F)(F)F)C(F)(F)C(F)(C(F)(F)F)C(F)(F)C(F)(C(F)(F)F)C(F)(F)F	-7.469	-34.5142	OTHER_PFAS	Non-PFAA perfluoroalkyls	PFAs	Inactive	-34.545	-45.0498	-39.7974	Inactive	FC(C(C(C(C(F)(F)F)(C(F)(F)F)F)(F)F)(C(C(C(F)(F)F)(C(F)(F)F)F)(F)F)F)(F)F	Inactive	3	4
DTXSID80813332	FC(F)(F)C(F)(F)C(F)(F)C(=S)NC1=CC=CC=C1	-7.592	-33.5389	OTHER_PFAS	Side-chain aromatics	Others	Inactive	-33.4671	-46.6026	-40.0348	Inactive	S=C(C(C(C(F)(F)F)(F)F)(F)F)Nc1ccccc1	Inactive	0	5
DTXSID20893355	FC(F)(F)C(F)(F)C(F)(F)C(F)(F)C(F)(C(F)(F)F)C(F)(F)C(F)(F)F	-7.419	-34.4838	OTHER_PFAS	Non-PFAA perfluoroalkyls	PFAs	Inactive	-34.9832	-45.0982	-40.0407	Inactive	FC(C(C(C(C(C(F)(F)F)(F)F)(C(F)(F)F)F)(F)F)(F)F)(C(F)(F)F)F	Inactive	3	8
DTXSID50631767	COP(=O)(OC)OC(C#N)C(F)(F)C(F)(F)C(F)(F)F	-6.696	-38.4628	OTHER_PFAS	Other aliphatics	Others	Inactive	-41.3192	-38.7632	-40.0412	Inactive	COP(=O)(OC(C(C(C(F)(F)F)(F)F)(F)F)C#N)OC	Inactive	3	4
DTXSID00838885	FC(F)(F)C(F)(F)C(F)(F)C(F)(F)CCCOC(Cl)=O	-7.715	-32.852	OTHER_PFAS	Other aliphatics	Ether based substances	Inactive	-32.3891	-47.6962	-40.0427	Inactive	ClC(=O)OCCCC(C(C(C(F)(F)F)(F)F)(F)F)(F)F	Inactive	3	9
DTXSID00896061	FC1=CC(NC(=O)C(F)(F)C(F)(F)C(F)(F)F)=CC=C1	-7.749	-32.6142	OTHER_PFAS	Side-chain aromatics	Others	Inactive	-32.0912	-48.0748	-40.083	Inactive	Fc1cccc(c1)NC(=O)C(C(C(F)(F)F)(F)F)(F)F	Inactive	7	8
DTXSID40798156	COCCOCC(F)(F)C(F)(F)C(F)(F)C(F)(F)C(F)(F)C(F)F	-6.737	-38.1832	OTHER_PFAS	Other aliphatics	Ether based substances	Inactive	-40.9599	-39.2084	-40.0841	Inactive	COCCOCC(C(C(C(C(C(F)F)(F)F)(F)F)(F)F)(F)F)(F)F	Inactive	3	0
DTXSID80583740	F[P-](F)(F)(F)(F)F.C[N+]1=CN(CCC(F)(F)C(F)(F)C(F)(F)C(F)(F)C(F)(F)C(F)(F)F)C=C1	-6.792	-37.9656	OTHER_PFAS	Side-chain aromatics	Others	Inactive	-40.4779	-39.5548	-40.0164	Inactive	C[n+]1ccn(c1)CCC(C(C(C(C(C(F)(F)F)(F)F)(F)F)(F)F)(F)F)(F)F	Inactive	3	9
DTXSID30560460	FC(F)(F)C(F)(F)C(F)(F)C(F)(F)C(F)(F)C(F)(F)C(Cl)(Cl)Cl	-7.887	-31.8462	OTHER_PFAS	Other aliphatics	Others	Inactive	-30.8818	-49.2976	-40.0897	Inactive	FC(C(C(C(C(C(Cl)(Cl)Cl)(F)F)(F)F)(F)F)(F)F)(C(F)(F)F)F	Inactive	3	8
DTXSID80880185	FC(F)(F)C(F)(F)C(F)(F)OC(F)(C(F)(F)F)C(F)(OC(F)(F)C(F)(F)C(F)(F)F)C(F)(F)F	-6.88	-37.7648	OTHER_PFAS	Other aliphatics	Ether based substances	Inactive	-39.7067	-39.8745	-39.7906	Inactive	FC(C(C(F)(F)F)(OC(C(C(F)(F)F)(F)F)(F)F)F)(C(F)(F)F)OC(C(C(F)(F)F)(F)F)(F)F	Inactive	4	3
DTXSID2063050	FC(F)(F)C(F)(C(F)(F)F)C(F)(F)C(F)(F)C(F)(F)C(F)(F)I	-7.586	-33.4828	OTHER_PFAS	Perfluoro PFAA precursors	PFAIs	Inactive	-33.5196	-46.6919	-40.1058	Inactive	FC(C(C(C(C(C(I)(F)F)(F)F)(F)F)(F)F)(C(F)(F)F)F)(F)F	Inactive	3	4
DTXSID30435144	FC(OC(F)(F)C(F)(F)C(F)(F)F)C(F)(F)OC1=CC=CC=C1	-7.045	-36.4557	OTHER_PFAS	Side-chain aromatics	Others	Inactive	-38.2607	-41.9588	-40.1097	Inactive	FC(C(Oc1ccccc1)(F)F)OC(C(C(F)(F)F)(F)F)(F)F	Inactive	0	5
DTXSID3071359	CNS(=O)(=O)C(F)(F)C(F)(F)C(F)(F)C(F)(F)C(F)(F)C(F)(F)F	-7.656	-33.5003	OTHER_PFAS	FASA based PFAA precursors	N-Alkyl FASAs	Inactive	-32.9062	-46.6641	-39.7851	Inactive	CNS(=O)(=O)C(C(C(C(C(C(F)(F)F)(F)F)(F)F)(F)F)(F)F)(F)F	Inactive	3	8
DTXSID70477563	FC(F)C(F)(F)C(F)(F)C(F)(F)COCC(F)(F)C(F)(F)C(F)(F)C(F)F	-7.14	-35.8969	OTHER_PFAS	Other aliphatics	Ether based substances	Inactive	-37.4282	-42.8484	-40.1383	Inactive	FC(C(C(C(COCC(C(C(C(F)F)(F)F)(F)F)(F)F)(F)F)(F)F)(F)F)F	Inactive	3	0
DTXSID00542591	CN(C)CC(F)(F)C(F)(F)C(F)(F)C(F)(F)C(F)(F)C(F)F	-7.093	-36.1368	OTHER_PFAS	Other aliphatics	Others	Inactive	-37.8401	-42.4665	-40.1533	Inactive	CN(CC(C(C(C(C(C(F)F)(F)F)(F)F)(F)F)(F)F)(F)F)C	Inactive	3	0
DTXSID80184039	FC(F)C(F)(F)C(F)(F)C(F)(F)C(F)(F)C(F)(F)COC(=O)C=C	-6.829	-37.5846	OTHER_PFAS	Other aliphatics	Ether based substances	Inactive	-40.1537	-40.1614	-40.1575	Inactive	C=CC(=O)OCC(C(C(C(C(C(F)F)(F)F)(F)F)(F)F)(F)F)(F)F	Inactive	3	0
DTXSID00290782	FC(F)(F)C(F)(F)C(F)(F)C1=NC(=NN1)C(F)(F)C(F)(F)C(F)(F)F	-6.639	-38.6301	OTHER_PFAS	Side-chain aromatics	Others	Inactive	-41.8187	-38.4969	-40.1578	Inactive	FC(C(c1n[nH]c(n1)C(C(C(F)(F)F)(F)F)(F)F)(F)F)(C(F)(F)F)F	Inactive	6	4
DTXSID40895215	FC(F)(F)C(F)(F)CC(I)C(F)(F)C(F)(F)C(F)(F)C(F)(F)F	-7.349	-35.1944	OTHER_PFAS	Other aliphatics	Iodo based substances	Inactive	-35.5966	-43.9669	-39.7817	Inactive	IC(C(C(C(C(F)(F)F)(F)F)(F)F)(F)F)CC(C(F)(F)F)(F)F	Inactive	3	4
DTXSID90771757	FC(F)(F)C(F)(F)C(F)(F)C(F)(F)C(F)(F)CCC(=O)C=C	-7.764	-32.4375	OTHER_PFAS	Other aliphatics	Others	Inactive	-31.9597	-48.3561	-40.1579	Inactive	C=CC(=O)CCC(C(C(C(C(F)(F)F)(F)F)(F)F)(F)F)(F)F	Inactive	3	9
DTXSID80527447	CCNCC(O)C(F)(F)C(F)(F)C(F)(F)C(F)(F)C(F)(F)C(F)(F)F	-8.087	-30.6499	OTHER_PFAS	Other aliphatics	Others	Inactive	-29.1291	-51.2022	-40.1656	Inactive	CCNCC(C(C(C(C(C(C(F)(F)F)(F)F)(F)F)(F)F)(F)F)(F)F)O	Inactive	3	9
DTXSID10325413	FC(F)(F)C(F)(F)C(F)(F)C(=O)NCCNC(=O)C(F)(F)C(F)(F)C(F)(F)F	-6.79	-37.7824	OTHER_PFAS	Other aliphatics	Polyfluorinated amidesÂ	Inactive	-40.4954	-39.8465	-40.171	Inactive	O=C(C(C(C(F)(F)F)(F)F)(F)F)NCCNC(=O)C(C(C(F)(F)F)(F)F)(F)F	Inactive	7	8
DTXSID30710605	FC(=C(F)C(F)(F)C(F)(F)C(F)(F)C(F)(F)F)C(F)(F)C(F)(F)F	-7.665	-33.06	OTHER_PFAS	Non-PFAA perfluoroalkyls	PFAenes	Inactive	-32.8273	-47.3651	-40.0962	Inactive	FC(=C(C(C(C(C(F)(F)F)(F)F)(F)F)(F)F)F)C(C(F)(F)F)(F)F	Inactive	3	4
DTXSID70799318	COC(F)(C(F)Cl)C(F)(F)C(F)(F)C(F)(F)C(F)(F)C(F)(F)F	-7.24	-35.5117	OTHER_PFAS	Other aliphatics	Ether based substances	Inactive	-36.5518	-43.4617	-40.0068	Inactive	COC(C(C(C(C(C(F)(F)F)(F)F)(F)F)(F)F)(F)F)(C(Cl)F)F	Inactive	3	8
DTXSID90607269	[I-].FC(F)(F)C(F)(F)C(F)(F)C(F)(F)C(F)(F)C(F)(F)CC[N+]1=CC=CC=C1	-7.453	-34.3511	OTHER_PFAS	Side-chain aromatics	Others	Inactive	-34.6852	-45.3095	-39.9973	Inactive	FC(C(C(C(C(C(F)(F)F)(F)F)(F)F)(F)F)(F)F)(CC[n+]1ccccc1)F	Inactive	3	9
DTXSID00895594	OC(=O)C(CCC(F)(F)C(F)(F)C(F)(F)C(F)(F)F)C(O)=O	-7.493	-34.3697	OTHER_PFAS	Other aliphatics	Others	Inactive	-34.3347	-45.2799	-39.8073	Inactive	OC(=O)C(C(=O)O)CCC(C(C(C(F)(F)F)(F)F)(F)F)(F)F	Inactive	7	4
DTXSID00459211	OC(=O)CC(F)(F)C(F)(F)C(F)(F)C(F)(F)Cl	-8.183	-30.5153	OTHER_PFAS	Other aliphatics	Others	Inactive	-28.2878	-51.4165	-39.8521	Inactive	OC(=O)CC(C(C(C(Cl)(F)F)(F)F)(F)F)(F)F	Inactive	7	4
DTXSID50177978	FC1=C(F)C2=C(C(F)=C1F)C(F)(F)C(F)(F)C(F)(F)C2(F)F	-8.347	-29.6241	OTHER_PFAS	Side-chain aromatics	Others	Inactive	-26.8506	-52.8354	-39.843	Inactive	Fc1c(F)c(F)c(c2c1C(F)(F)C(C(C2(F)F)(F)F)(F)F)F	Inactive	8	0
DTXSID40615894	FC1=C(F)C(F)=C(N2C(F)(F)C(F)(F)C(F)(F)C(F)(F)C2(F)F)C(F)=C1F	-7.963	-31.7516	OTHER_PFAS	Side-chain aromatics	Others	Inactive	-30.2158	-49.4482	-39.832	Inactive	Fc1c(c(F)c(c(c1F)F)F)N1C(F)(F)C(F)(F)C(C(C1(F)F)(F)F)(F)F	Inactive	8	0
DTXSID00430904	FC1C(F)C(F)C(C(F)C1F)C(F)(F)C(F)(F)C(F)(F)F	-7.85	-32.3377	OTHER_PFAS	Other aliphatics, cyclic	Others, cyclic	Inactive	-31.2061	-48.515	-39.8605	Inactive	FC1C(F)C(F)C(C(C1C(C(C(F)(F)F)(F)F)(F)F)F)F	Inactive	3	4
DTXSID0046511	FC1(F)C(F)(F)C(F)(F)C2(F)C(F)(F)C(F)(F)C(F)(F)C(F)(F)C2(F)C1(F)F	-7.892	-32.1499	COMMERICIAL_IMPORTANT	Non-PFAA perfluoroalkyls, cyclic	PFAs, cyclic	Inactive	-30.838	-48.814	-39.826	Inactive	FC12C(F)(C(F)(F)C(C(C2(F)F)(F)F)(F)F)C(F)(F)C(C(C1(F)F)(F)F)(F)F	Inactive	8	0
DTXSID30894136	[Na+].FC(F)(F)C(F)(F)C(F)(F)C(F)(F)C(F)(F)C(F)(F)CC[S-]	-7.751	-32.8718	OTHER_PFAS	Other aliphatics	FTSH	Inactive	-32.0737	-47.6647	-39.8692	Inactive	SCCC(C(C(C(C(C(F)(F)F)(F)F)(F)F)(F)F)(F)F)(F)F	Inactive	3	9
DTXSID30611522	CC1=CC=C(C=C1)C(=O)C(F)(F)C(F)(F)C(F)(F)F	-8.239	-30.1741	OTHER_PFAS	Side-chain aromatics	Others	Inactive	-27.797	-51.9597	-39.8784	Inactive	O=C(C(C(C(F)(F)F)(F)F)(F)F)c1ccc(cc1)C	Inactive	7	4
DTXSID90893382	OC(=O)CC(F)(F)C(F)(F)OC(F)(F)C(F)(F)S(F)(=O)=O	-7.277	-35.5413	OTHER_PFAS	Other aliphatics	PASF-based substances	Inactive	-36.2276	-43.4146	-39.8211	Inactive	OC(=O)CC(C(OC(C(S(=O)(=O)F)(F)F)(F)F)(F)F)(F)F	Inactive	0	2
DTXSID80893336	FC(F)(F)C(C(F)(F)F)(C(F)(F)F)C1(F)C(F)(F)C(F)(F)C(F)(F)C2(F)C(F)(F)C(F)(F)C(F)(F)C(F)(F)C12F	-6.724	-38.4849	OTHER_PFAS	Non-PFAA perfluoroalkyls, cyclic	PFAs, cyclic	Inactive	-41.0738	-38.7281	-39.9009	Inactive	FC(C(C1(F)C(F)(F)C(F)(F)C(C2(C1(F)C(F)(F)C(F)(F)C(C2(F)F)(F)F)F)(F)F)(C(F)(F)F)C(F)(F)F)(F)F	Inactive	8	0
DTXSID30746888	[Eu].[2H]C(=C(O)C(C([2H])([2H])[2H])(C([2H])([2H])[2H])C([2H])([2H])[2H])C(=O)C(F)(F)C(F)(F)C(F)(F)F.[2H]C(=C(O)C(C([2H])([2H])[2H])(C([2H])([2H])[2H])C([2H])([2H])[2H])C(=O)C(F)(F)C(F)(F)C(F)(F)F.[2H]\C(=C(\O)C(C([2H])([2H])[2H])(C([2H])([2H])[2H])C([2H])([2H])[2H])C(=O)C(F)(F)C(F)(F)C(F)(F)F	-7.164	-36.0592	OTHER_PFAS	Others	Others	Inactive	-37.2179	-42.59	-39.9039	Inactive	C(=C(C(C([2H])([2H])[2H])(C([2H])([2H])[2H])C([2H])([2H])[2H])O)([2H])C(=O)C(C(C(F)(F)F)(F)F)(F)F	Inactive	7	4
DTXSID60896067	FC(F)(F)C(F)(F)C(F)(F)C(=O)NC1=CC=C(Cl)C=C1	-7.915	-32.0297	OTHER_PFAS	Side-chain aromatics	Others	Inactive	-30.6364	-49.0054	-39.8209	Inactive	O=C(C(C(C(F)(F)F)(F)F)(F)F)Nc1ccc(cc1)Cl	Inactive	7	8
DTXSID10895661	OC1=CC=C(OCC(F)(F)C(F)(F)C(F)(F)F)C=C1	-8.682	-27.6926	OTHER_PFAS	Side-chain aromatics	Others	Inactive	-23.9148	-55.9105	-39.9126	Inactive	FC(C(C(F)(F)F)(F)F)(COc1ccc(cc1)O)F	Inactive	3	4
DTXSID70769814	CC1=[N+](C)C=CC(OCC(F)(F)C(F)(F)C(F)(F)F)=C1	-7.663	-33.4236	OTHER_PFAS	Side-chain aromatics	Others	Inactive	-32.8448	-46.7862	-39.8155	Inactive	C[n+]1ccc(cc1C)OCC(C(C(F)(F)F)(F)F)(F)F	Inactive	3	4
DTXSID00631272	FC(F)(F)C(F)(F)C(F)(F)C(F)(F)C(F)(F)C(F)(F)CC(F)(F)I	-7.408	-34.6976	OTHER_PFAS	Other aliphatics	Others	Inactive	-35.0796	-44.7578	-39.9187	Inactive	FC(CC(C(C(C(C(C(F)(F)F)(F)F)(F)F)(F)F)(F)F)(F)F)(I)F	Inactive	3	9
DTXSID90540147	FC1=C(F)C(F)=C(C2=C1C(F)(F)C(F)(F)C2(F)F)C(F)(F)F	-8.119	-30.7712	OTHER_PFAS	Side-chain aromatics	Others	Inactive	-28.8487	-51.0091	-39.9289	Inactive	Fc1c(F)c(c2c(c1F)C(F)(F)C(C2(F)F)(F)F)C(F)(F)F	Inactive	8	0
DTXSID80895597	CN(C)CC(O)CC(F)(F)C(F)(F)C(F)(F)C(F)(F)F	-7.757	-32.7535	OTHER_PFAS	Other aliphatics	Others	Inactive	-32.0211	-47.853	-39.9371	Inactive	OC(CC(C(C(C(F)(F)F)(F)F)(F)F)(F)F)CN(C)C	Inactive	3	4
DTXSID70895182	FC(F)(F)C(F)(F)C(F)(F)C(F)(F)CCCCI	-7.703	-33.024	OTHER_PFAS	Other aliphatics	FTCl	Inactive	-32.4943	-47.4224	-39.9583	Inactive	ICCCCC(C(C(C(F)(F)F)(F)F)(F)F)(F)F	Inactive	2	2
DTXSID00758594	CC(Br)C(O)(CBr)C(F)(F)C(F)(F)C(F)(F)F	-7.556	-33.8316	OTHER_PFAS	Other aliphatics	Others	Inactive	-33.7825	-46.1366	-39.9596	Inactive	BrCC(C(C(C(F)(F)F)(F)F)(F)F)(C(Br)C)O	Inactive	3	4
DTXSID80476365	OC(=O)C1=CC=C(C=C1)C(F)(C(F)(F)F)C(F)(F)F	-8.223	-30.155	OTHER_PFAS	Side-chain aromatics	Others	Inactive	-27.9373	-51.9901	-39.9637	Inactive	OC(=O)c1ccc(cc1)C(C(F)(F)F)(C(F)(F)F)F	Inactive	0	9
DTXSID40826029	CC(C)(NC(=O)C(F)(F)C(F)(F)C(F)(F)F)C(O)=O	-7.527	-34.1739	OTHER_PFAS	Other aliphatics	Amide based substances	Inactive	-34.0367	-45.5916	-39.8142	Inactive	O=C(C(C(C(F)(F)F)(F)F)(F)F)NC(C(=O)O)(C)C	Inactive	7	8
DTXSID50602255	OC(=O)COC(F)(F)C(F)(F)C(F)(F)C(F)(F)F	-8.149	-30.562	OTHER_PFAS	Other aliphatics	Ether and PACF-based substances	Inactive	-28.5858	-51.3421	-39.9639	Inactive	OC(=O)COC(C(C(C(F)(F)F)(F)F)(F)F)(F)F	Inactive	7	4
DTXSID50896536	CCN(CC)C(=O)C(F)(OC(F)(F)C(F)(F)C(F)(F)F)C(F)(F)F	-6.797	-37.9992	OTHER_PFAS	Other aliphatics	Ether and Amide based substances	Inactive	-40.4341	-39.5013	-39.9677	Inactive	CCN(C(=O)C(C(F)(F)F)(OC(C(C(F)(F)F)(F)F)(F)F)F)CC	Inactive	4	3
DTXSID70336429	FC(F)(F)C(F)(F)C(F)(F)C(F)(F)C(F)(F)C(F)(F)C(F)(F)C=O	-7.836	-32.2555	OTHER_PFAS	Perfluoro PFAA precursors	PFALs	Inactive	-31.3288	-48.6459	-39.9873	Inactive	O=CC(C(C(C(C(C(C(F)(F)F)(F)F)(F)F)(F)F)(F)F)(F)F)(F)F	Inactive	3	8
DTXSID30591739	OC(F)(F)C(F)(F)C(F)(F)C(F)(F)C(F)(F)C(F)(F)F	-8.357	-29.6061	OTHER_PFAS	Non-PFAA perfluoroalkyls	PFACs	Inactive	-26.7629	-52.864	-39.8135	Inactive	FC(C(C(C(C(F)(F)F)(F)F)(F)F)(F)F)(C(F)(F)O)F	Inactive	3	8
DTXSID20896326	NC1=CC=CC=C1C(F)(C(F)(F)F)C(F)(F)F	-8.809	-27.1233	OTHER_PFAS	Side-chain aromatics	Others	Inactive	-22.8018	-56.8169	-39.8094	Inactive	Nc1ccccc1C(C(F)(F)F)(C(F)(F)F)F	Inactive	0	9
DTXSID00896985	CC(=O)OCC(I)CC(F)(F)C(F)(F)C(F)(F)F	-7.127	-36.1477	OTHER_PFAS	Other aliphatics	Ether based substances	Inactive	-37.5421	-42.4491	-39.9956	Inactive	IC(CC(C(C(F)(F)F)(F)F)(F)F)COC(=O)C	Inactive	7	4
DTXSID90663108	OC(=O)C(F)(F)C(F)(F)C(F)(F)C(F)(F)C(F)(F)C(F)(F)OC(F)(C(F)(F)F)C(F)(F)F	-6.884	-37.7198	OTHER_PFAS	PFAAs	PFECAs	Inactive	-39.6717	-39.9462	-39.8089	Inactive	OC(=O)C(C(C(C(C(C(OC(C(F)(F)F)(C(F)(F)F)F)(F)F)(F)F)(F)F)(F)F)(F)F)(F)F	Inactive	4	3
DTXSID40781765	FC(F)(F)C(F)(F)C(F)(F)C(F)(F)C(F)(F)C(F)(F)CCNCC=C	-7.799	-32.2199	OTHER_PFAS	Other aliphatics	Others	Inactive	-31.653	-48.7026	-40.1778	Inactive	C=CCNCCC(C(C(C(C(C(F)(F)F)(F)F)(F)F)(F)F)(F)F)(F)F	Inactive	3	9
DTXSID90764967	CCN(C(F)(F)C(F)(F)C(F)(F)F)S(=O)(=O)CCO	-7.864	-31.8436	OTHER_PFAS	Other aliphatics	Others	Inactive	-31.0834	-49.3017	-40.1925	Inactive	CCN(C(C(C(F)(F)F)(F)F)(F)F)S(=O)(=O)CCO	Inactive	3	4
DTXSID70896659	CCCCC\C=C\C(F)(F)C(F)(F)C(F)(F)F	-7.81	-32.7079	OTHER_PFAS	Fluorotelomer PFAA precursors	SFAenes	Inactive	-31.5566	-47.9256	-39.7411	Inactive	CCCCCC=CC(C(C(F)(F)F)(F)F)(F)F	Inactive	5	2
DTXSID40895639	FC(F)(F)C(F)(F)C(F)(F)C(F)(F)C(F)(F)C(F)(F)CCN=C=O	-6.966	-36.7793	OTHER_PFAS	Other aliphatics	Others	Inactive	-38.953	-41.4435	-40.1983	Inactive	O=C=NCCC(C(C(C(C(C(F)(F)F)(F)F)(F)F)(F)F)(F)F)(F)F	Inactive	3	9
DTXSID5060986	FC(F)(COC(=O)C=C)C(F)(F)C(F)(F)COC(=O)C=C	-6.793	-37.3612	OTHER_PFAS	Other aliphatics	Ether based substances	Inactive	-40.4691	-40.5171	-40.4931	Inactive	C=CC(=O)OCC(C(C(COC(=O)C=C)(F)F)(F)F)(F)F	Inactive	7	4
DTXSID20579920	CCCSC(Cl)(Cl)C(F)(F)C(F)(F)C(F)(F)C(F)F	-7.571	-34.2569	OTHER_PFAS	Other aliphatics	Others	Inactive	-33.6511	-45.4595	-39.5553	Inactive	CCCSC(C(C(C(C(F)F)(F)F)(F)F)(F)F)(Cl)Cl	Inactive	3	0
DTXSID50616670	FC(F)C(F)(F)C(F)(F)C(F)(F)C(F)(F)C(F)(F)C(F)(F)C(F)(F)C(F)(F)C(F)(F)C(F)(F)C(F)(F)C(F)(F)C(F)(F)C(F)(F)F	-4.386	-50.6094	OTHER_PFAS	Other aliphatics	Polyfluoralkanes	Inactive	-61.563	-19.4246	-40.4938	Inactive	FC(C(C(C(C(C(C(C(C(C(C(C(C(C(C(F)(F)F)(F)F)(F)F)(F)F)(F)F)(F)F)(F)F)(F)F)(F)F)(F)F)(F)F)(F)F)(F)F)(F)F)F	Inactive	3	0
DTXSID10823025	FC(=CC=C)C(F)(F)C(F)(F)C(F)(F)C(F)(F)C(F)(F)F	-7.856	-31.5049	OTHER_PFAS	Other aliphatics	Others	Inactive	-31.1535	-49.8409	-40.4972	Inactive	C=CC=C(C(C(C(C(C(F)(F)F)(F)F)(F)F)(F)F)(F)F)F	Inactive	3	8
DTXSID60776335	CC1=CC=C(C=C1)S(O)(=O)=O.OCCCCC(F)(F)C(F)(F)C(F)(F)C(F)(F)F	-7.7	-32.3491	OTHER_PFAS	Other aliphatics	FTOH	Inactive	-32.5206	-48.4969	-40.5087	Inactive	OCCCCC(C(C(C(F)(F)F)(F)F)(F)F)(F)F	Inactive	2	2
DTXSID70848037	CCCCCC=C(F)C(F)(F)C(F)(F)C(F)(F)F	-7.785	-31.8717	OTHER_PFAS	Other aliphatics	Others	Inactive	-31.7757	-49.257	-40.5163	Inactive	CCCCCC=C(C(C(C(F)(F)F)(F)F)(F)F)F	Inactive	5	2
DTXSID90895684	FC(F)(F)C(F)(F)C(F)(F)C1=NC=C(Br)C=C1	-8.198	-29.5925	OTHER_PFAS	Side-chain aromatics	Others	Inactive	-28.1563	-52.8857	-40.521	Inactive	Brc1ccc(nc1)C(C(C(F)(F)F)(F)F)(F)F	Inactive	6	4
DTXSID10896370	CNCCCCS(=O)(=O)CCC(F)(C(F)(F)F)C(F)(F)F	-6.949	-36.4647	OTHER_PFAS	Other aliphatics	Others	Inactive	-39.102	-41.9444	-40.5232	Inactive	CNCCCCS(=O)(=O)CCC(C(F)(F)F)(C(F)(F)F)F	Inactive	3	4
DTXSID40892365	CCOC(=O)C(OC(F)(F)C(F)(F)C(F)(F)C(F)(F)F)(C(F)(F)F)C(F)(F)F	-7.457	-34.9174	OTHER_PFAS	Other aliphatics	Ether based substances	Inactive	-34.6501	-44.4079	-39.529	Inactive	CCOC(=O)C(C(F)(F)F)(C(F)(F)F)OC(C(C(C(F)(F)F)(F)F)(F)F)(F)F	Inactive	7	4
DTXSID30895340	FC(F)(F)C(F)(F)C(F)(F)C=CC(F)(F)C(F)(F)C(F)(F)C(F)(F)F	-7.892	-32.5248	OTHER_PFAS	Other aliphatics	FT	Inactive	-30.838	-48.2172	-39.5276	Inactive	FC(C(C=CC(C(C(C(F)(F)F)(F)F)(F)F)(F)F)(F)F)(C(F)(F)F)F	Inactive	3	4
DTXSID00522414	COC(O)C(F)(F)C(F)(F)C(F)(F)C(F)(F)Cl	-8.118	-30.0245	OTHER_PFAS	Other aliphatics	Ether based substances	Inactive	-28.8574	-52.1979	-40.5277	Inactive	COC(C(C(C(C(Cl)(F)F)(F)F)(F)F)(F)F)O	Inactive	0	2
DTXSID70379295	OC(O)(C(F)C(O)(O)C(F)(F)F)C(F)(F)F	-8.903	-25.7012	OTHER_PFAS	Other aliphatics	Others	Inactive	-21.978	-59.081	-40.5295	Inactive	FC(C(C(F)(F)F)(O)O)C(C(F)(F)F)(O)O	Inactive	0	2
DTXSID90620170	FC(F)(F)C(F)(F)C(F)(F)CNCC(F)(F)C(F)(F)C(F)(F)F	-7.754	-32.0163	OTHER_PFAS	Other aliphatics	Others	Inactive	-32.0474	-49.0267	-40.5371	Inactive	FC(C(C(F)(F)F)(F)F)(CNCC(C(C(F)(F)F)(F)F)(F)F)F	Inactive	3	4
DTXSID90793994	FC(F)(F)C(F)(F)C(F)(F)C(F)(F)C(F)(F)C(F)(F)S(=O)N=[N+]=[N-]	-7.472	-33.5683	OTHER_PFAS	Other aliphatics	Others	Inactive	-34.5187	-46.5558	-40.5372	Inactive	[N-]=[N+]=N[S+](C(C(C(C(C(C(F)(F)F)(F)F)(F)F)(F)F)(F)F)(F)F)[O-]	Inactive	3	8
DTXSID20477472	CNCCCCCCC(F)(F)C(F)(F)C(F)(F)C(F)(F)F	-7.753	-33.2902	OTHER_PFAS	Other aliphatics	Others	Inactive	-32.0561	-46.9986	-39.5273	Inactive	CNCCCCCCC(C(C(C(F)(F)F)(F)F)(F)F)(F)F	Inactive	2	2
DTXSID80896347	FC(F)(F)C(F)(C1=CC=NC(Cl)=C1)C(F)(F)F	-8.303	-28.984	OTHER_PFAS	Side-chain aromatics	Others	Inactive	-27.2362	-53.8545	-40.5453	Inactive	Clc1nccc(c1)C(C(F)(F)F)(C(F)(F)F)F	Inactive	0	9
DTXSID60895671	FC(F)(F)C(F)(F)C(F)(F)C(F)(F)C(F)(F)OC(F)(F)C(F)(C(F)(F)F)C(F)(F)F	-7.376	-35.3738	OTHER_PFAS	Other aliphatics	Ether based substances	Inactive	-35.36	-43.6813	-39.5206	Inactive	FC(C(C(OC(C(C(C(C(F)(F)F)(F)F)(F)F)(F)F)(F)F)(F)F)(C(F)(F)F)F)(F)F	Inactive	3	8
DTXSID40379924	CC(=O)CC(F)(F)C(F)(F)C(F)(F)C(F)(F)C(F)(F)C(F)(F)F	-7.963	-32.1456	OTHER_PFAS	Other aliphatics	Others	Inactive	-30.2158	-48.8209	-39.5183	Inactive	CC(=O)CC(C(C(C(C(C(F)(F)F)(F)F)(F)F)(F)F)(F)F)(F)F	Inactive	3	9
DTXSID90870315	CCOC(F)(C(F)(F)C(F)(F)C(F)(F)F)C(F)(C(F)(F)F)C(F)(F)F	-7.618	-32.7462	COMMERICIAL_IMPORTANT	Other aliphatics	Ether based substances	Inactive	-33.2392	-47.8647	-40.5519	Inactive	CCOC(C(C(C(F)(F)F)(F)F)(F)F)(C(C(F)(F)F)(C(F)(F)F)F)F	Inactive	3	4
DTXSID60896628	[Na+].[O-]S(=O)(=O)CCCCC(F)(F)C(F)(F)C(F)(F)C(F)(F)F	-7.141	-36.6846	OTHER_PFAS	Other aliphatics	Others	Inactive	-37.4194	-41.5943	-39.5069	Inactive	FC(C(C(C(F)(F)F)(F)F)(F)F)(CCCCS(=O)(=O)O)F	Inactive	2	2
DTXSID10895181	FC(F)(F)C(F)(F)C(F)(F)C(F)(F)CCCCBr	-7.567	-33.0251	OTHER_PFAS	Other aliphatics	FTBr	Inactive	-33.6861	-47.4206	-40.5534	Inactive	BrCCCCC(C(C(C(F)(F)F)(F)F)(F)F)(F)F	Inactive	2	2
DTXSID80896721	CCC(C)OC(=O)[C@@H](C)NC(=O)C(F)(F)C(F)(F)C(F)(F)F	-7.093	-36.9626	OTHER_PFAS	Other aliphatics	Ether based substances	Inactive	-37.8401	-41.1517	-39.4959	Inactive	CCC(OC(=O)C(NC(=O)C(C(C(F)(F)F)(F)F)(F)F)C)C	Inactive	7	8
DTXSID30503857	FC(F)(F)C(F)(F)C(F)(F)C(F)(F)C(F)(F)C1(F)OC(F)(F)C(F)(F)C1(F)F	-7.505	-33.3626	OTHER_PFAS	Other aliphatics, cyclic	Others, cyclic	Inactive	-34.2295	-46.8833	-40.5564	Inactive	FC(C(C(C(C1(F)OC(C(C1(F)F)(F)F)(F)F)(F)F)(F)F)(F)F)(C(F)(F)F)F	Inactive	8	0
DTXSID90896575	OC(=O)C(F)(C(F)(F)C(F)(F)F)C(F)(F)C(F)(C(F)(F)F)C(F)(F)F	-6.943	-36.4553	OTHER_PFAS	PFAAs	PFCAs	Inactive	-39.1546	-41.9594	-40.557	Inactive	OC(=O)C(C(C(C(F)(F)F)(C(F)(F)F)F)(F)F)(C(C(F)(F)F)(F)F)F	Inactive	3	4
DTXSID70999811	FC(F)(F)C(F)(F)OC(F)(F)C(F)(OC(F)(F)C(F)(OC(F)(F)C(F)(F)C(F)(F)F)C(F)(F)F)C(F)(F)F	-5.693	-43.3327	OTHER_PFAS	Other aliphatics	Ether based substances	Inactive	-50.1091	-31.0099	-40.5595	Inactive	FC(C(C(OC(C(OC(C(F)(F)F)(F)F)(F)F)(C(F)(F)F)F)(F)F)(OC(C(C(F)(F)F)(F)F)(F)F)F)(F)F	Inactive	4	3
DTXSID40851114	FC(CC(F)(F)F)C(F)(F)C(F)(F)C(F)(F)C(F)(F)OC(=O)C=C	-7.428	-35.1356	OTHER_PFAS	Other aliphatics	Ether based substances	Inactive	-34.9043	-44.0605	-39.4824	Inactive	C=CC(=O)OC(C(C(C(C(CC(F)(F)F)F)(F)F)(F)F)(F)F)(F)F	Inactive	0	2
DTXSID40896161	FC1=C(F)C(F)=C(NC(=O)C(F)(F)C(F)(F)C(F)(F)F)C(F)=C1F	-7.843	-31.4921	OTHER_PFAS	Side-chain aromatics	Others	Inactive	-31.2674	-49.8613	-40.5644	Inactive	O=C(C(C(C(F)(F)F)(F)F)(F)F)Nc1c(F)c(F)c(c(c1F)F)F	Inactive	7	8
DTXSID00552276	FC(F)C(F)(F)C(F)(F)C(F)(F)C(F)(F)C(F)(F)COCC=C	-7.041	-35.9979	OTHER_PFAS	Other aliphatics	Ether based substances	Inactive	-38.2958	-42.6876	-40.4917	Inactive	C=CCOCC(C(C(C(C(C(F)F)(F)F)(F)F)(F)F)(F)F)(F)F	Inactive	3	0
DTXSID50515856	FC(F)(F)C(F)(F)C(F)(F)C1(F)C(F)(F)C(F)(F)C(F)(F)C(F)(F)C1(F)F	-7.539	-31.5182	OTHER_PFAS	Non-PFAA perfluoroalkyls, cyclic	PFAs, cyclic	Inactive	-33.9315	-49.8198	-41.8756	Inactive	FC(C(C(C1(F)C(F)(F)C(F)(F)C(C(C1(F)F)(F)F)(F)F)(F)F)(F)F)(F)F	Inactive	8	0
DTXSID00546236	OC(=O)C#CC(F)(F)C(F)(F)C(F)F	-8.678	-28.1448	OTHER_PFAS	Other aliphatics	Others	Inactive	-23.9498	-55.1906	-39.5702	Inactive	FC(C(C(C#CC(=O)O)(F)F)(F)F)F	Inactive	3	0
DTXSID30235085	FC(F)(F)C(F)(F)C1=NC(=NC(=N1)C(F)(F)C(F)(F)F)C(F)(F)C(F)(F)F	-7.253	-34.8314	OTHER_PFAS	Side-chain aromatics	Others	Inactive	-36.4379	-44.5448	-40.4914	Inactive	FC(C(F)(F)F)(c1nc(nc(n1)C(C(F)(F)F)(F)F)C(C(F)(F)F)(F)F)F	Inactive	6	4
DTXSID30896579	OC(=O)C(C(F)(F)F)(C(F)(F)F)C(F)(C(F)(F)F)C(F)(F)C(F)(F)F	-7.066	-36.2277	OTHER_PFAS	PFAAs	PFCAs	Inactive	-38.0767	-42.3218	-40.1992	Inactive	OC(=O)C(C(C(C(F)(F)F)(F)F)(C(F)(F)F)F)(C(F)(F)F)C(F)(F)F	Inactive	3	4
DTXSID00833310	FC(F)(F)C(F)(F)C(F)(F)C(F)(F)CCSCCOC(=O)C=C	-6.806	-37.6477	OTHER_PFAS	Other aliphatics	Ether based substances	Inactive	-40.3552	-40.061	-40.2081	Inactive	C=CC(=O)OCCSCCC(C(C(C(F)(F)F)(F)F)(F)F)(F)F	Inactive	1	3
DTXSID40545622	OCCCC(C(F)(F)F)(C(F)(F)F)C(F)(F)C(F)(F)C(F)(F)F	-7.829	-32.6117	OTHER_PFAS	Other aliphatics	Others	Inactive	-31.3901	-48.0788	-39.7344	Inactive	OCCCC(C(C(C(F)(F)F)(F)F)(F)F)(C(F)(F)F)C(F)(F)F	Inactive	3	4
DTXSID60526458	FC(F)(F)C(F)(F)C(F)(F)C(F)(F)C(F)(F)C(F)(F)C(F)(F)N=C=O	-7.156	-36.3231	OTHER_PFAS	Other aliphatics	Others	Inactive	-37.288	-42.1699	-39.7289	Inactive	O=C=NC(C(C(C(C(C(C(F)(F)F)(F)F)(F)F)(F)F)(F)F)(F)F)(F)F	Inactive	3	8
DTXSID10706485	FC(=C(F)C(F)(F)C(F)(F)C(F)(F)F)C(F)(F)C(F)(F)C(F)(F)F	-7.624	-33.1197	OTHER_PFAS	Non-PFAA perfluoroalkyls	PFAenes	Inactive	-33.1866	-47.27	-40.2283	Inactive	FC(=C(C(C(C(F)(F)F)(F)F)(F)F)F)C(C(C(F)(F)F)(F)F)(F)F	Inactive	3	4
DTXSID3031862	OC(=O)C(F)(F)C(F)(F)C(F)(F)C(F)(F)C(F)(F)F	-8.309	-29.3376	CAL_EPA	PFAAs	PFCAs	Inactive	-27.1836	-53.2915	-40.2375	Inactive	OC(=O)C(C(C(C(C(F)(F)F)(F)F)(F)F)(F)F)(F)F	Inactive	3	8
DTXSID70896311	CC1=CC=CC=C1C(F)(C(F)(F)F)C(F)(F)F	-8.323	-29.9308	OTHER_PFAS	Side-chain aromatics	Others	Inactive	-27.0609	-52.3471	-39.704	Inactive	Cc1ccccc1C(C(F)(F)F)(C(F)(F)F)F	Inactive	0	9
DTXSID30419363	FC(F)(F)C(F)(F)C(F)(F)C1=NC2=C(N1)N=C(Cl)C(Cl)=N2	-7.099	-35.9873	OTHER_PFAS	Side-chain aromatics	Others	Inactive	-37.7875	-42.7045	-40.246	Inactive	Clc1nc2[nH]c(nc2nc1Cl)C(C(C(F)(F)F)(F)F)(F)F	Inactive	6	4
DTXSID30895961	CCCCNC(=O)C(F)(F)C(F)(F)C(F)(F)C(F)(F)F	-7.185	-35.475	OTHER_PFAS	Other aliphatics	Polyfluorinated amidesÂ	Inactive	-37.0338	-43.5201	-40.277	Inactive	CCCCNC(=O)C(C(C(C(F)(F)F)(F)F)(F)F)(F)F	Inactive	6	9
DTXSID40239857	CN(CCO)S(=O)(=O)C(F)(F)C(F)(F)C(F)(F)C(F)F	-8.13	-30.254	OTHER_PFAS	Other aliphatics	PASF-based substances	Inactive	-28.7523	-51.8325	-40.2924	Inactive	OCCN(S(=O)(=O)C(C(C(C(F)F)(F)F)(F)F)(F)F)C	Inactive	3	0
DTXSID50452833	FC(F)(F)C(F)(F)C(F)(F)C(=O)OOC(=O)C(F)(F)C(F)(F)C(F)(F)F	-7.174	-36.2881	OTHER_PFAS	Other aliphatics	PACF-based substances	Inactive	-37.1302	-42.2256	-39.6779	Inactive	O=C(C(C(C(F)(F)F)(F)F)(F)F)OOC(=O)C(C(C(F)(F)F)(F)F)(F)F	Inactive	7	4
DTXSID2047565	FC(F)(F)C(F)(F)C(F)(F)C(F)(F)C(F)(F)C(F)(F)CCI	-7.559	-33.3961	COMMERICIAL_IMPORTANT	Fluorotelomer PFAA precursors	n:2 FTIs	Inactive	-33.7563	-46.83	-40.2931	Inactive	ICCC(C(C(C(C(C(F)(F)F)(F)F)(F)F)(F)F)(F)F)(F)F	Inactive	3	9
DTXSID40896323	NC1=CC=CC(=C1)C(F)(C(F)(F)F)C(F)(F)F	-8.737	-27.7211	OTHER_PFAS	Side-chain aromatics	Others	Inactive	-23.4328	-55.8651	-39.649	Inactive	Nc1cccc(c1)C(C(F)(F)F)(C(F)(F)F)F	Inactive	0	9
DTXSID7060332	FC(F)(F)C(F)(F)C(F)(F)C(=O)CC(=O)C1=CC=CS1	-7.238	-35.9927	OTHER_PFAS	Side-chain aromatics	Others	Inactive	-36.5694	-42.6959	-39.6326	Inactive	O=C(C(C(C(F)(F)F)(F)F)(F)F)CC(=O)c1cccs1	Inactive	0	5
DTXSID40880161	FC(F)(F)C(F)(F)C(F)(F)C(F)(F)C1(F)C(F)(F)OC(F)(F)C1(F)F	-7.553	-33.3989	OTHER_PFAS	Other aliphatics, cyclic	Others, cyclic	Inactive	-33.8088	-46.8255	-40.3172	Inactive	FC(C(C(C1(F)C(F)(F)OC(C1(F)F)(F)F)(F)F)(F)F)(C(F)(F)F)F	Inactive	8	0
DTXSID40702839	FC(=C)C(=O)OCC(F)(OC(F)(F)C(F)(F)C(F)(F)F)C(F)(F)F	-7.522	-33.5669	OTHER_PFAS	Other aliphatics	Ether based substances	Inactive	-34.0805	-46.558	-40.3193	Inactive	FC(=C)C(=O)OCC(C(F)(F)F)(OC(C(C(F)(F)F)(F)F)(F)F)F	Inactive	4	3
DTXSID50179755	[O-]S(=O)(=O)C(F)(F)F.FC(F)(F)C(F)(F)C(F)(F)C(F)(F)C(F)(F)C(F)(F)C(F)(F)C[N+]1=CC=CC=C1	-6.915	-36.884	OTHER_PFAS	Side-chain aromatics	Others	Inactive	-39.4	-41.2769	-40.3384	Inactive	FC(C(C(C(C(C(C(F)(F)F)(F)F)(F)F)(F)F)(F)F)(F)F)(C[n+]1ccccc1)F	Inactive	3	9
DTXSID50775877	FC(F)C(F)(F)C(F)(F)C(F)(F)C(F)(F)OC(F)(F)C(F)(F)C(F)(F)C(F)(F)F	-7.486	-33.64	OTHER_PFAS	Other aliphatics	Ether based	Inactive	-34.396	-46.4416	-40.4188	Inactive	FC(C(C(C(C(OC(C(C(C(F)(F)F)(F)F)(F)F)(F)F)(F)F)(F)F)(F)F)(F)F)F	Inactive	3	0
DTXSID90895503	OC(=O)CC(CC(F)(F)C(F)(F)C(F)(F)F)C(O)=O	-8.114	-31.187	OTHER_PFAS	Other aliphatics	Others	Inactive	-28.8925	-50.3471	-39.6198	Inactive	OC(=O)C(CC(C(C(F)(F)F)(F)F)(F)F)CC(=O)O	Inactive	3	4
DTXSID5065930	FC(=O)C(F)(F)C(F)(F)C(F)(F)C(F)(F)C(F)(F)C(F)(F)C(F)(F)C(F)(C(F)(F)F)C(F)(F)F	-6.547	-39.8185	OTHER_PFAS	Perfluoro PFAA precursors	PAFs	Inactive	-42.625	-36.6048	-39.6149	Inactive	FC(=O)C(C(C(C(C(C(C(C(C(F)(F)F)(C(F)(F)F)F)(F)F)(F)F)(F)F)(F)F)(F)F)(F)F)(F)F	Inactive	3	4
DTXSID10184724	FC(F)(F)C(F)(F)C(F)(F)C(F)(F)C(F)(F)C(F)(F)C(F)(F)C(F)(F)Cl	-7.623	-32.8582	OTHER_PFAS	Other aliphatics	Others	Inactive	-33.1954	-47.6863	-40.4409	Inactive	FC(C(C(C(C(C(C(C(Cl)(F)F)(F)F)(F)F)(F)F)(F)F)(F)F)(F)F)(F)F	Inactive	3	8
DTXSID60895595	[O-][N+](=O)C1=CC=C(C=C1)C(F)(F)C(F)(F)C(F)(F)F	-8.094	-31.3053	OTHER_PFAS	Side-chain aromatics	Others	Inactive	-29.0678	-50.1587	-39.6132	Inactive	FC(C(C(F)(F)F)(F)F)(c1ccc(cc1)[N+](=O)[O-])F	Inactive	1	6
DTXSID40187142	FC(F)(F)C(F)(F)C(F)(F)C(F)(F)C(F)(F)C(F)(F)C(F)(F)C(Cl)=O	-8.072	-31.4303	OTHER_PFAS	Other aliphatics	Others	Inactive	-29.2606	-49.9597	-39.6101	Inactive	ClC(=O)C(C(C(C(C(C(C(F)(F)F)(F)F)(F)F)(F)F)(F)F)(F)F)(F)F	Inactive	3	8
DTXSID80285777	CC(C)=CC(=O)CC(=O)C(F)(F)C(F)(F)C(F)(F)F	-7.516	-33.4027	OTHER_PFAS	Other aliphatics	Others	Inactive	-34.1331	-46.8194	-40.4763	Inactive	O=C(C(C(C(F)(F)F)(F)F)(F)F)CC(=O)C=C(C)C	Inactive	7	4
DTXSID40895275	CC(C)(O)CCC(F)(F)C(F)(F)C(F)(F)C(F)(F)F	-7.951	-31.0012	OTHER_PFAS	Other aliphatics	Others	Inactive	-30.3209	-50.6429	-40.4819	Inactive	CC(CCC(C(C(C(F)(F)F)(F)F)(F)F)(F)F)(O)C	Inactive	3	4
DTXSID90375294	FC(F)(Cl)C(F)(Cl)C(F)(F)C(F)(Cl)C(F)(F)C(Cl)=O	-7.587	-33.0033	OTHER_PFAS	Other aliphatics	PACF-based substances	Inactive	-33.5109	-47.4553	-40.4831	Inactive	ClC(=O)C(C(C(C(C(Cl)(F)F)(Cl)F)(F)F)(Cl)F)(F)F	Inactive	0	2
DTXSID50895367	FC(F)(F)C(F)(F)C(F)(F)C1=CC=C(I)C=C1	-8.065	-31.477	OTHER_PFAS	Side-chain aromatics	Others	Inactive	-29.3219	-49.8854	-39.6036	Inactive	FC(C(C(F)(F)F)(F)F)(c1ccc(cc1)I)F	Inactive	1	6
DTXSID10895368	OCC(O)COCC(F)(F)C(F)(F)C(F)(F)F	-8.582	-28.6538	OTHER_PFAS	Other aliphatics	Ether based substances	Inactive	-24.7911	-54.3802	-39.5857	Inactive	OCC(COCC(C(C(F)(F)F)(F)F)(F)F)O	Inactive	3	4
DTXSID10527450	OC(CBr)C(F)(F)C(F)(F)C(F)(F)C(F)(F)C(F)(F)C(F)(F)F	-7.727	-30.4745	OTHER_PFAS	Other aliphatics	Others	Inactive	-32.284	-51.4814	-41.8827	Inactive	BrCC(C(C(C(C(C(C(F)(F)F)(F)F)(F)F)(F)F)(F)F)(F)F)O	Inactive	3	8
DTXSID30379857	CCC(F)(F)C(F)(F)C(F)(F)C(F)(F)C(F)(F)C(F)(F)F	-7.465	-31.8989	OTHER_PFAS	Fluorotelomer PFAA precursors	SFAs	Inactive	-34.58	-49.2137	-41.8968	Inactive	CCC(C(C(C(C(C(F)(F)F)(F)F)(F)F)(F)F)(F)F)(F)F	Inactive	3	9
DTXSID70525013	FC1=C(Cl)C(Cl)=C(F)C2=C1C(F)(F)C(F)(F)C2(F)F	-7.984	-29.028	OTHER_PFAS	Side-chain aromatics	Others	Inactive	-30.0317	-53.7844	-41.9081	Inactive	Fc1c(Cl)c(Cl)c(c2c1C(F)(F)C(C2(F)F)(F)F)F	Inactive	8	0
DTXSID40897310	FC(F)(F)C(F)(F)[C](C(F)(C(F)(F)F)C(F)(F)F)C(F)(C(F)(F)F)C(F)(F)F	-6.742	-33.8888	OTHER_PFAS	Other aliphatics	Others	Inactive	-40.9161	-46.0455	-43.4808	Inactive	FC(C([C](C(C(F)(F)F)(C(F)(F)F)F)C(C(F)(F)F)(C(F)(F)F)F)(F)F)(F)F	Inactive	0	2
DTXSID60893410	COC(=O)C(F)(F)C(F)OC(F)(F)C(F)(F)C(F)(F)OC(F)(F)F	-5.833	-38.8811	OTHER_PFAS	Other aliphatics	PACF-based substances	Inactive	-48.8822	-38.0973	-43.4897	Inactive	COC(=O)C(C(OC(C(C(OC(F)(F)F)(F)F)(F)F)(F)F)F)(F)F	Inactive	0	2
DTXSID90851386	FC(F)(F)C(F)(F)C(F)(F)C(F)(F)C(C(Cl)=O)C(Cl)=O	-7.103	-31.8856	OTHER_PFAS	Other aliphatics	Others	Inactive	-37.7524	-49.2348	-43.4936	Inactive	ClC(=O)C(C(C(C(C(F)(F)F)(F)F)(F)F)(F)F)C(=O)Cl	Inactive	7	4
DTXSID00896824	FC(F)(F)C(F)(F)C(F)(F)COC(=O)OCC(F)(F)C(F)(F)C(F)(F)F	-6.011	-37.8957	OTHER_PFAS	Other aliphatics	Ether based substances	Inactive	-47.3222	-39.6661	-43.4942	Inactive	O=C(OCC(C(C(F)(F)F)(F)F)(F)F)OCC(C(C(F)(F)F)(F)F)(F)F	Inactive	7	4
DTXSID80545621	FC(F)(F)C(F)(F)C(F)(F)C(CC=C)(C(F)(F)F)C(F)(F)F	-7.028	-32.2567	OTHER_PFAS	Other aliphatics	Others	Inactive	-38.4097	-48.644	-43.5269	Inactive	C=CCC(C(C(C(F)(F)F)(F)F)(F)F)(C(F)(F)F)C(F)(F)F	Inactive	3	4
DTXSID90473901	FC1(F)C(=C2C(F)(F)C(F)(F)C(F)(F)C2(F)F)C(F)(F)C1(F)F	-7.778	-28.1029	OTHER_PFAS	Non-PFAA perfluoroalkyls, cyclic	PFAenes, cyclic	Inactive	-31.837	-55.2573	-43.5472	Inactive	FC1(F)C(F)(F)C(=C2C(F)(F)C(C(C2(F)F)(F)F)(F)F)C1(F)F	Inactive	8	0
DTXSID70895647	CCOC(=O)CC(S)C(F)(F)C(F)(F)C(F)(F)F	-6.496	-35.1423	OTHER_PFAS	Other aliphatics	Ether based substances	Inactive	-43.0719	-44.0498	-43.5609	Inactive	CCOC(=O)CC(C(C(C(F)(F)F)(F)F)(F)F)S	Inactive	7	4
DTXSID60896007	CN(C)S(=O)(=O)C(F)(F)C(F)(F)C(F)(F)C(F)(F)C(F)(F)C(F)(F)F	-6.299	-36.22	OTHER_PFAS	Other aliphatics	PASF-based substances	Inactive	-44.7983	-42.334	-43.5662	Inactive	CN(S(=O)(=O)C(C(C(C(C(C(F)(F)F)(F)F)(F)F)(F)F)(F)F)(F)F)C	Inactive	0	7
DTXSID70215028	FC(F)(F)C(F)(F)C(F)(F)C(F)(F)C(F)(F)C(F)(F)C(F)(F)C#N	-7.477	-29.7318	OTHER_PFAS	Other aliphatics	Nitrile based substances	Inactive	-34.4749	-52.6639	-43.5694	Inactive	N#CC(C(C(C(C(C(C(F)(F)F)(F)F)(F)F)(F)F)(F)F)(F)F)(F)F	Inactive	3	8
DTXSID80893376	FC1(F)C(F)(F)C(F)(F)C(F)(C(Br)=O)C(F)(F)C1(F)F	-7.207	-31.217	OTHER_PFAS	Other aliphatics, cyclic	Others, cyclic	Inactive	-36.841	-50.2993	-43.5702	Inactive	BrC(=O)C1(F)C(F)(F)C(F)(F)C(C(C1(F)F)(F)F)(F)F	Inactive	8	0
DTXSID60556851	OP(=O)(C(F)(F)C(F)(F)C(F)(F)C(F)(F)F)C(F)(F)C(F)(F)C(F)(F)C(F)(F)F	-5.541	-40.3854	OTHER_PFAS	PFAAs	PFPiAs	Inactive	-51.4411	-35.7023	-43.5717	Inactive	FC(C(C(C(F)(F)F)(F)F)(F)F)(P(=O)(C(C(C(C(F)(F)F)(F)F)(F)F)(F)F)O)F	Inactive	3	4
DTXSID40276525	OS(=O)(=O)C1(C(F)(F)F)C(F)(F)C(F)(F)C(F)(F)C(F)(F)C1(F)F	-6.225	-36.6095	OTHER_PFAS	PFAAs, cyclic	PFSAs, cyclic	Inactive	-45.4468	-41.7139	-43.5804	Inactive	FC1(F)C(F)(F)C(C(F)(F)F)(S(=O)(=O)O)C(C(C1(F)F)(F)F)(F)F	Inactive	8	0
DTXSID90535038	OCC#CC(F)(F)C(F)(F)C(F)(F)C(F)(F)F	-7.904	-27.5122	OTHER_PFAS	Other aliphatics	Others	Inactive	-30.7328	-56.1977	-43.4653	Inactive	OCC#CC(C(C(C(F)(F)F)(F)F)(F)F)(F)F	Inactive	3	4
DTXSID40896489	FC1=C(F)C(F)=C(OC(F)(F)C(F)(F)F)C(F)=C1F	-7.567	-29.2218	OTHER_PFAS	Side-chain aromatics	Others	Inactive	-33.6861	-53.4759	-43.581	Inactive	Fc1c(OC(C(F)(F)F)(F)F)c(F)c(c(c1F)F)F	Inactive	0	2
DTXSID50880192	FC(OC(F)(F)C(F)(OC(F)(F)C(F)(F)C(F)(F)F)C(F)(F)F)C(F)(F)F	-6.631	-34.3514	COMMERICIAL_IMPORTANT	Other aliphatics	Ether based substances	Inactive	-41.8888	-45.309	-43.5989	Inactive	FC(C(F)(F)F)OC(C(C(F)(F)F)(OC(C(C(F)(F)F)(F)F)(F)F)F)(F)F	Inactive	4	3
DTXSID10897302	[Pr+3].[2H]C([2H])([2H])C(C(=O)\C=C(/[O-])C(F)(F)C(F)(F)C(F)(F)F)(C([2H])([2H])[2H])C([2H])([2H])[2H].[2H]C([2H])([2H])C(C(=O)\C=C(/[O-])C(F)(F)C(F)(F)C(F)(F)F)(C([2H])([2H])[2H])C([2H])([2H])[2H].[2H]C([2H])([2H])C(C(=O)\C=C(/[O-])C(F)(F)C(F)(F)C(F)(F)F)(C([2H])([2H])[2H])C([2H])([2H])[2H]	-7.162	-31.4162	OTHER_PFAS	Others	Others	Inactive	-37.2354	-49.9822	-43.6088	Inactive	OC(=CC(=O)C(C([2H])([2H])[2H])(C([2H])([2H])[2H])C([2H])([2H])[2H])C(C(C(F)(F)F)(F)F)(F)F	Inactive	7	4
DTXSID50895206	FC(F)(F)C(F)(F)C(F)(F)C1=CC=CC=C1	-7.989	-26.8633	OTHER_PFAS	Side-chain aromatics	Others	Inactive	-29.9879	-57.2308	-43.6094	Inactive	FC(C(C(F)(F)F)(F)F)(c1ccccc1)F	Inactive	0	5
DTXSID60896603	OC(=O)C(F)(C(F)(F)F)C(F)(C(F)(F)F)C(F)(F)C(F)(F)C(F)(F)F	-6.48	-35.1431	OTHER_PFAS	PFAAs	PFCAs	Inactive	-43.2121	-44.0485	-43.6303	Inactive	OC(=O)C(C(C(C(C(F)(F)F)(F)F)(F)F)(C(F)(F)F)F)(C(F)(F)F)F	Inactive	3	4
DTXSID10346749	OCC(I)=CC(F)(F)C(F)(F)C(F)(F)F	-8	-26.7733	OTHER_PFAS	Other aliphatics	Others	Inactive	-29.8915	-57.3741	-43.6328	Inactive	OCC(=CC(C(C(F)(F)F)(F)F)(F)F)I	Inactive	3	4
DTXSID60895434	FC(F)(F)C(F)(F)C(F)(F)C(F)(F)CCOCC=C	-6.902	-32.8034	OTHER_PFAS	Other aliphatics	Ether based substances	Inactive	-39.5139	-47.7736	-43.6438	Inactive	C=CCOCCC(C(C(C(F)(F)F)(F)F)(F)F)(F)F	Inactive	7	5
DTXSID20880361	C1CCOC1.OC(C(F)(C(F)(F)F)C(F)(F)F)C(F)(C(F)(F)F)C(F)(F)F	-6.994	-32.2892	OTHER_PFAS	Other aliphatics	Others	Inactive	-38.7077	-48.5923	-43.65	Inactive	OC(C(C(F)(F)F)(C(F)(F)F)F)C(C(F)(F)F)(C(F)(F)F)F	Inactive	0	2
DTXSID60896643	[K+].[O-]S(=O)(=O)C(F)(F)C(F)(F)OC(F)(C(F)(F)F)C(F)(F)OC(F)(F)C(F)(F)F	-6.019	-37.6296	OTHER_PFAS	PFAAs	PFESAs	Inactive	-47.2521	-40.0898	-43.671	Inactive	FC(C(OC(C(F)(F)F)(F)F)(F)F)(C(F)(F)F)OC(C(S(=O)(=O)O)(F)F)(F)F	Inactive	0	2
DTXSID00895291	FC=C(F)C(F)(F)C(F)(F)C(F)(F)C(F)(F)C(F)(F)C(F)(F)F	-7.449	-29.7545	OTHER_PFAS	Other aliphatics	Others	Inactive	-34.7202	-52.6278	-43.674	Inactive	FC=C(C(C(C(C(C(C(F)(F)F)(F)F)(F)F)(F)F)(F)F)(F)F)F	Inactive	3	8
DTXSID70895546	FC(F)(F)C(F)(F)C(F)(F)C(F)(F)C(F)(F)COCC=C	-7.083	-31.7542	OTHER_PFAS	Other aliphatics	Ether based substances	Inactive	-37.9277	-49.444	-43.6859	Inactive	C=CCOCC(C(C(C(C(F)(F)F)(F)F)(F)F)(F)F)(F)F	Inactive	3	9
DTXSID30190786	FC(F)(F)C(F)(F)C(F)(F)C(F)(F)C(F)(F)C(F)(F)OC(F)(C(F)(F)F)C(F)(F)F	-6.609	-34.355	OTHER_PFAS	Other aliphatics	Ether based substances	Inactive	-42.0816	-45.3033	-43.6925	Inactive	FC(C(C(C(C(C(F)(F)F)(F)F)(F)F)(F)F)(F)F)(OC(C(F)(F)F)(C(F)(F)F)F)F	Inactive	3	8
DTXSID80458500	CS(=O)CCC(F)(F)C(F)(F)C(F)(F)C(F)(F)F	-7.486	-29.5208	OTHER_PFAS	Other aliphatics	Others	Inactive	-34.396	-52.9998	-43.6979	Inactive	FC(C(C(C(F)(F)F)(F)F)(F)F)(CC[S+](C)[O-])F	Inactive	3	4
DTXSID80617574	FC(F)(F)C(C(F)(F)F)(C(F)(F)F)C(F)(F)C(C(F)(F)F)(C(F)(F)F)C(F)(F)F	-6.856	-33.1172	OTHER_PFAS	Non-PFAA perfluoroalkyls	PFAs	Inactive	-39.917	-47.274	-43.5955	Inactive	FC(C(C(F)(F)F)(C(F)(F)F)C(F)(F)F)(C(C(F)(F)F)(C(F)(F)F)C(F)(F)F)F	Inactive	3	4
DTXSID70895283	FC(=C(F)C(F)(F)C(F)(F)C(F)(F)F)C(F)(F)C(F)(F)F	-7.626	-29.0638	OTHER_PFAS	Non-PFAA perfluoroalkyls	PFAenes	Inactive	-33.1691	-53.7274	-43.4483	Inactive	FC(=C(C(C(C(F)(F)F)(F)F)(F)F)F)C(C(F)(F)F)(F)F	Inactive	3	4
DTXSID20880169	OC(=O)C(F)(F)C(F)(F)C(F)(F)C(F)(F)C(F)F	-7.843	-27.9032	OTHER_PFAS	Other aliphatics	PACF-based substances	Inactive	-31.2674	-55.5752	-43.4213	Inactive	FC(C(C(C(C(C(=O)O)(F)F)(F)F)(F)F)(F)F)F	Inactive	3	0
DTXSID70880250	FC(=C(C(F)(C(F)(F)F)C(F)(F)F)C(F)(C(F)(F)F)C(F)(F)F)C(F)(F)F	-7.276	-31.0281	OTHER_PFAS	Non-PFAA perfluoroalkyls	PFAenes	Inactive	-36.2363	-50.6001	-43.4182	Inactive	FC(=C(C(C(F)(F)F)(C(F)(F)F)F)C(C(F)(F)F)(C(F)(F)F)F)C(F)(F)F	Inactive	0	2
DTXSID60765522	FC(F)(F)C(F)(F)C(F)(F)C(F)(F)C(F)(F)C1=CN=CN1	-7.971	-27.5689	OTHER_PFAS	Side-chain aromatics	Others	Inactive	-30.1457	-56.1075	-43.1266	Inactive	FC(C(C(C(C(F)(F)F)(F)F)(F)F)(F)F)(c1[nH]cnc1)F	Inactive	6	4
DTXSID7040150	OS(=O)(=O)C(F)(F)C(F)(F)C(F)(F)C(F)(F)C(F)(F)C(F)(F)F	-6.598	-35.107	CAL_EPA	PFAAs	PFSAs	Inactive	-42.178	-44.106	-43.142	Inactive	FC(C(C(C(C(C(S(=O)(=O)O)(F)F)(F)F)(F)F)(F)F)(F)F)(F)F	Inactive	3	8
DTXSID9059830	FC(F)(F)C(F)(F)C(F)(F)C(F)(F)C(F)(F)C(F)(F)C(F)(F)S(F)(=O)=O	-7.167	-31.9736	COMMERICIAL_IMPORTANT	Perfluoro PFAA precursors	PASFs	Inactive	-37.1916	-49.0947	-43.1431	Inactive	FC(C(C(C(C(C(S(=O)(=O)F)(F)F)(F)F)(F)F)(F)F)(F)F)(C(F)(F)F)F	Inactive	3	8
DTXSID60844609	OC(=O)C(F)(F)C(F)(F)C(F)(F)OC(F)(F)C(F)(F)F	-7.208	-31.7353	OTHER_PFAS	PFAAs	PFECAs	Inactive	-36.8323	-49.4741	-43.1532	Inactive	OC(=O)C(C(C(OC(C(F)(F)F)(F)F)(F)F)(F)F)(F)F	Inactive	0	2
DTXSID30881086	OS(=O)(=O)C(F)(F)C(F)(F)C(F)(F)C(F)(F)C(F)(F)OC(F)(F)F	-5.873	-39.0613	OTHER_PFAS	PFAAs	PFESAs	Inactive	-48.5316	-37.8104	-43.171	Inactive	FC(OC(C(C(C(C(S(=O)(=O)O)(F)F)(F)F)(F)F)(F)F)(F)F)(F)F	Inactive	3	8
DTXSID1068772	FC(F)(F)C(F)(F)C(F)(F)C(F)(F)CCOC(=O)C=C	-7.344	-30.9334	COMMERICIAL_IMPORTANT	Fluorotelomer PFAA precursors	n:2 FTACs	Inactive	-35.6404	-50.7508	-43.1956	Inactive	C=CC(=O)OCCC(C(C(C(F)(F)F)(F)F)(F)F)(F)F	Inactive	7	5
DTXSID20896604	OC(=O)C(F)(C(F)(F)F)C(F)(F)C(F)(C(F)(F)F)C(F)(F)C(F)(F)F	-7.132	-32.0894	OTHER_PFAS	PFAAs	PFCAs	Inactive	-37.4983	-48.9104	-43.2043	Inactive	OC(=O)C(C(C(C(C(F)(F)F)(F)F)(C(F)(F)F)F)(F)F)(C(F)(F)F)F	Inactive	3	4
DTXSID70237967	FC(F)(F)C(F)(F)C(F)(F)C(F)(F)C(F)(F)C(F)(F)SCl	-7.665	-29.1235	OTHER_PFAS	Other aliphatics	Others	Inactive	-32.8273	-53.6324	-43.2298	Inactive	ClSC(C(C(C(C(C(F)(F)F)(F)F)(F)F)(F)F)(F)F)(F)F	Inactive	3	8
DTXSID30895365	FC(F)(F)C(F)(F)C(F)(F)C(F)(F)C(F)(F)C(F)(F)C(F)(F)C(F)(F)C(F)(F)C(F)(F)C(F)(F)C(F)(F)C(F)(F)CCI	-3.685	-51.0211	OTHER_PFAS	Fluorotelomer PFAA precursors	n:2 FTIs	Inactive	-67.7063	-18.7691	-43.2377	Inactive	ICCC(C(C(C(C(C(C(C(C(C(C(C(C(F)(F)F)(F)F)(F)F)(F)F)(F)F)(F)F)(F)F)(F)F)(F)F)(F)F)(F)F)(F)F)(F)F	Inactive	3	9
DTXSID90379272	OC(=O)C(CCCC(F)(F)C(F)(F)C(F)(F)F)C(O)=O	-7.013	-32.6993	OTHER_PFAS	Other aliphatics	Others	Inactive	-38.5412	-47.9393	-43.2402	Inactive	OC(=O)C(C(=O)O)CCCC(C(C(F)(F)F)(F)F)(F)F	Inactive	7	4
DTXSID00371287	FC(F)(F)C(F)(F)C(F)(F)C(C=CBr)(C(F)(F)F)C(F)(F)F	-7.243	-31.4228	OTHER_PFAS	Other aliphatics	Others	Inactive	-36.5255	-49.9717	-43.2486	Inactive	BrC=CC(C(C(C(F)(F)F)(F)F)(F)F)(C(F)(F)F)C(F)(F)F	Inactive	3	4
DTXSID90896151	CNC1=NN(C)C(=N1)C(F)(F)C(F)(F)C(F)(F)F	-7.547	-29.7485	OTHER_PFAS	Side-chain aromatics	Others	Inactive	-33.8614	-52.6373	-43.2494	Inactive	CNc1nc(n(n1)C)C(C(C(F)(F)F)(F)F)(F)F	Inactive	6	4
DTXSID90371599	FC(F)(F)C(F)(F)C(F)(F)C(F)(F)C(Br)CBr	-7.088	-32.2646	OTHER_PFAS	Other aliphatics	Others	Inactive	-37.8839	-48.6314	-43.2577	Inactive	BrCC(C(C(C(C(F)(F)F)(F)F)(F)F)(F)F)Br	Inactive	3	4
DTXSID10880456	FC(F)(F)C(F)(C(F)(F)F)C(F)(F)C(F)(F)C(F)(F)C(F)(F)C(F)(F)C(F)(F)C(F)(F)C(F)(F)C(F)(F)C(F)(F)CCOC(=O)C=C	-3.216	-53.5719	OTHER_PFAS	Fluorotelomer PFAA precursors	n:2 FTACs	Inactive	-71.8164	-14.708	-43.2622	Inactive	C=CC(=O)OCCC(C(C(C(C(C(C(C(C(C(C(C(F)(F)F)(C(F)(F)F)F)(F)F)(F)F)(F)F)(F)F)(F)F)(F)F)(F)F)(F)F)(F)F)(F)F	Inactive	7	5
DTXSID10895742	ONC(=N)C(F)(F)C(F)(F)C(F)(F)C(F)(F)C(F)(F)C(F)(F)C(F)(F)F	-6.949	-33.0034	OTHER_PFAS	Other aliphatics	Amidines based substances	Inactive	-39.102	-47.4552	-43.2786	Inactive	ONC(=N)C(C(C(C(C(C(C(F)(F)F)(F)F)(F)F)(F)F)(F)F)(F)F)(F)F	Inactive	3	8
DTXSID90895523	NC(=N)C(F)(F)C(F)(F)C(F)(F)C(F)(F)C(F)(F)C(F)(F)F	-7.771	-28.4655	OTHER_PFAS	Other aliphatics	Amidines based substances	Inactive	-31.8984	-54.68	-43.2892	Inactive	NC(=N)C(C(C(C(C(C(F)(F)F)(F)F)(F)F)(F)F)(F)F)(F)F	Inactive	3	8
DTXSID50895685	FC(=NC(F)(F)C(F)(F)C(F)(F)C(F)(F)F)C(F)(F)C(F)(F)C(F)(F)F	-6.983	-32.7975	OTHER_PFAS	Other aliphatics	Others	Inactive	-38.8041	-47.783	-43.2935	Inactive	FC(=NC(C(C(C(F)(F)F)(F)F)(F)F)(F)F)C(C(C(F)(F)F)(F)F)(F)F	Inactive	3	4
DTXSID90880151	FC(F)(F)C(F)(F)C(F)(C(F)(F)F)C(F)(C(F)(F)F)C(F)(F)C(F)(F)F	-7.405	-30.4449	OTHER_PFAS	Non-PFAA perfluoroalkyls	PFAs	Inactive	-35.1058	-51.5286	-43.3172	Inactive	FC(C(C(C(F)(F)F)(F)F)(C(C(C(F)(F)F)(F)F)(C(F)(F)F)F)F)(F)F	Inactive	3	4
DTXSID40895659	CCOC(=O)C(=C)C(F)(F)C(F)(F)C(F)(F)C(F)(F)F	-7.347	-30.7356	OTHER_PFAS	Other aliphatics	Ether based substances	Inactive	-35.6141	-51.0657	-43.3399	Inactive	CCOC(=O)C(=C)C(C(C(C(F)(F)F)(F)F)(F)F)(F)F	Inactive	7	4
DTXSID20755484	CC(O)=O.OCC(Br)C(F)(F)C(F)(F)C(F)(F)C(F)(F)F	-7.603	-29.3196	OTHER_PFAS	Other aliphatics	Others	Inactive	-33.3707	-53.3202	-43.3454	Inactive	OCC(C(C(C(C(F)(F)F)(F)F)(F)F)(F)F)Br	Inactive	3	4
DTXSID70502086	OOC(=O)C(F)(F)C(F)(F)C(F)(F)C(F)(F)C(F)(F)C(F)(F)F	-8.021	-27.0128	OTHER_PFAS	Other aliphatics	PACF-based substances	Inactive	-29.7075	-56.9928	-43.3502	Inactive	OOC(=O)C(C(C(C(C(C(F)(F)F)(F)F)(F)F)(F)F)(F)F)(F)F	Inactive	3	8
DTXSID90371317	OC(=O)CCC(F)(F)C(F)(F)Br	-7.767	-28.4102	OTHER_PFAS	Other aliphatics	Others	Inactive	-31.9334	-54.768	-43.3507	Inactive	OC(=O)CCC(C(Br)(F)F)(F)F	Inactive	0	2
DTXSID30732564	FC(F)C(F)(F)C(F)(F)C(F)(F)C(F)(F)C(F)(F)C(=O)OC=C	-6.648	-34.5539	OTHER_PFAS	Other aliphatics	PACF-based substances	Inactive	-41.7399	-44.9866	-43.3632	Inactive	C=COC(=O)C(C(C(C(C(C(F)F)(F)F)(F)F)(F)F)(F)F)(F)F	Inactive	3	0
DTXSID90278736	FC(F)(F)C(F)(F)C(F)(F)C(=O)CC(=O)C1=CC=CO1	-7.3	-30.9344	OTHER_PFAS	Side-chain aromatics	Others	Inactive	-36.026	-50.7492	-43.3876	Inactive	O=C(C(C(C(F)(F)F)(F)F)(F)F)CC(=O)c1ccco1	Inactive	0	5
DTXSID50895307	FC(=CCC(F)(F)C(F)(F)F)C(F)(F)C(F)(F)C(F)(F)F	-7.475	-29.9691	OTHER_PFAS	Other aliphatics	Others	Inactive	-34.4924	-52.2861	-43.3892	Inactive	FC(=CCC(C(F)(F)F)(F)F)C(C(C(F)(F)F)(F)F)(F)F	Inactive	3	4
DTXSID30761218	FC(I)=C(F)C(F)(F)C(F)(F)C(F)(F)C(F)(F)C(F)(F)F	-7.33	-30.7589	OTHER_PFAS	Other aliphatics	Others	Inactive	-35.7631	-51.0286	-43.3959	Inactive	FC(=C(C(C(C(C(C(F)(F)F)(F)F)(F)F)(F)F)(F)F)F)I	Inactive	3	8
DTXSID90601121	FC(F)(F)C(F)(F)C(F)(F)C1(C(F)(F)F)C(F)(F)C(F)(F)C(F)(F)C(F)(F)C1(F)F	-6.709	-34.1762	OTHER_PFAS	Non-PFAA perfluoroalkyls, cyclic	PFAs, cyclic	Inactive	-41.2053	-45.588	-43.3966	Inactive	FC(C(C(C1(C(F)(F)F)C(F)(F)C(F)(F)C(C(C1(F)F)(F)F)(F)F)(F)F)(F)F)(F)F	Inactive	8	0
DTXSID30772920	FC(F)(F)C(F)(F)C(F)(F)C(F)(F)C(F)(F)CCC=O	-7.432	-29.8172	OTHER_PFAS	Other aliphatics	Others	Inactive	-34.8692	-52.5279	-43.6986	Inactive	O=CCCC(C(C(C(C(F)(F)F)(F)F)(F)F)(F)F)(F)F	Inactive	3	9
DTXSID40765040	FC(F)(F)C(F)(F)C(F)(F)C(F)(F)C(I)CCl	-7.129	-31.4843	OTHER_PFAS	Other aliphatics	Others	Inactive	-37.5246	-49.8737	-43.6992	Inactive	ClCC(C(C(C(C(F)(F)F)(F)F)(F)F)(F)F)I	Inactive	3	4
DTXSID5062847	[K+].[O-]S(=O)(=O)C1(F)C(F)(F)C(F)(F)C(F)(F)C(F)(F)C1(F)F	-6.542	-34.6636	COMMERICIAL_IMPORTANT	PFAAs, cyclic	PFSAs, cyclic	Inactive	-42.6688	-44.812	-43.7404	Inactive	FC1(S(=O)(=O)O)C(F)(F)C(F)(F)C(C(C1(F)F)(F)F)(F)F	Inactive	8	0
DTXSID30895926	FC(F)(F)C(OS(=O)(=O)C(F)(F)C(F)(F)C(F)(F)C(F)(F)F)C(F)(F)F	-7.079	-31.7054	OTHER_PFAS	Other aliphatics	PASF-based substances	Inactive	-37.9628	-49.5217	-43.7422	Inactive	FC(C(C(F)(F)F)OS(=O)(=O)C(C(C(C(F)(F)F)(F)F)(F)F)(F)F)(F)F	Inactive	9	0
DTXSID00448983	FC(F)(Cl)C(F)(F)C(F)(F)C(F)(F)C1=CC=CN1	-7.986	-26.4125	OTHER_PFAS	Side-chain aromatics	Others	Inactive	-30.0142	-57.9486	-43.9814	Inactive	FC(C(C(C(Cl)(F)F)(F)F)(F)F)(c1[nH]ccc1)F	Inactive	6	4
DTXSID10861881	FC(F)(F)C(F)(F)C(F)(F)C(=O)OC(=O)C(F)(F)C(F)(F)C(F)(F)F	-6.879	-32.4953	COMMERICIAL_IMPORTANT	Other aliphatics	PACF-based substances	Inactive	-39.7155	-48.2641	-43.9898	Inactive	O=C(C(C(C(F)(F)F)(F)F)(F)F)OC(=O)C(C(C(F)(F)F)(F)F)(F)F	Inactive	7	4
DTXSID00848040	CC(C)=CC=C(F)C(F)(F)C(F)(F)C(F)(F)F	-7.572	-28.6636	OTHER_PFAS	Other aliphatics	Others	Inactive	-33.6423	-54.3646	-44.0035	Inactive	FC(=CC=C(C)C)C(C(C(F)(F)F)(F)F)(F)F	Inactive	7	4
DTXSID80895734	FC(F)(F)C(F)(F)C(F)(F)C(F)(F)C(F)(F)C(F)(F)C(=O)OC=C	-7.18	-30.8149	OTHER_PFAS	Other aliphatics	PACF-based substances	Inactive	-37.0776	-50.9395	-44.0086	Inactive	C=COC(=O)C(C(C(C(C(C(F)(F)F)(F)F)(F)F)(F)F)(F)F)(F)F	Inactive	3	8
DTXSID80895471	CC(=O)C(F)(F)C(F)(F)C(F)(F)C(F)(F)C(F)(F)C(F)(F)F	-7.697	-27.9631	OTHER_PFAS	Other aliphatics	Others	Inactive	-32.5469	-55.4799	-44.0134	Inactive	CC(=O)C(C(C(C(C(C(F)(F)F)(F)F)(F)F)(F)F)(F)F)(F)F	Inactive	3	8
DTXSID70896295	FC(F)(F)C(F)(CCCCI)C(F)(F)F	-7.473	-29.1826	OTHER_PFAS	Other aliphatics	Others	Inactive	-34.5099	-53.5383	-44.0241	Inactive	ICCCCC(C(F)(F)F)(C(F)(F)F)F	Inactive	3	4
DTXSID60381084	OC(=O)C(F)(F)OC(F)(F)C(F)(F)OC(F)(F)C(F)(F)OC(F)(F)C(O)=O	-5.338	-40.9142	OTHER_PFAS	Other aliphatics	Ether based substances	Inactive	-53.2201	-34.8604	-44.0402	Inactive	OC(=O)C(OC(C(OC(C(OC(C(=O)O)(F)F)(F)F)(F)F)(F)F)(F)F)(F)F	Inactive	0	2
DTXSID30182964	OCC1(F)C(F)(F)C(F)(F)C(F)(F)C(F)(F)C1(F)F	-7.864	-26.9862	OTHER_PFAS	Fluorotelomer PFAA precursors, cyclic	n:1 FTOHs, cyclic	Inactive	-31.0834	-57.0352	-44.0593	Inactive	OCC1(F)C(F)(F)C(F)(F)C(C(C1(F)F)(F)F)(F)F	Inactive	8	0
DTXSID80768818	CCOC(=O)COCC(F)(F)C(F)(F)C(F)(F)C(F)F	-6.329	-35.4347	OTHER_PFAS	Other aliphatics	Ether based substances	Inactive	-44.5354	-43.5843	-44.0599	Inactive	CCOC(=O)COCC(C(C(C(F)F)(F)F)(F)F)(F)F	Inactive	3	0
DTXSID90338647	FC(F)(F)C(F)(F)C(F)(F)C(C=C)(C(F)(F)F)C(F)(F)F	-7.16	-30.8542	OTHER_PFAS	Fluorotelomer PFAA precursors	n:2 FTOs	Inactive	-37.2529	-50.8769	-44.0649	Inactive	C=CC(C(C(C(F)(F)F)(F)F)(F)F)(C(F)(F)F)C(F)(F)F	Inactive	3	4
DTXSID00787364	FC(F)(F)C(F)(F)C(F)(F)C1=NN=C(N=N1)C(F)(F)C(F)(F)C(F)(F)F	-6.813	-32.7565	OTHER_PFAS	Side-chain aromatics	Others	Inactive	-40.2939	-47.8483	-44.0711	Inactive	FC(C(C(F)(F)F)(F)F)(c1nnc(nn1)C(C(C(F)(F)F)(F)F)(F)F)F	Inactive	6	4
DTXSID60558532	FC(F)(F)C(F)(F)C(F)(F)C(F)(F)C(F)(F)N1C(F)(F)C(F)(F)C(F)(F)C1(F)F	-6.857	-32.4986	OTHER_PFAS	Other aliphatics, cyclic	Others, cyclic	Inactive	-39.9083	-48.2589	-44.0836	Inactive	FC(C(C(C(C(F)(F)F)(F)F)(F)F)(F)F)(N1C(F)(F)C(C(C1(F)F)(F)F)(F)F)F	Inactive	3	4
DTXSID10204138	FC(F)(F)C(F)(F)C(F)(F)C(F)(F)C(F)(F)C(F)(F)S(Cl)(=O)=O	-7.032	-31.5125	OTHER_PFAS	Other aliphatics	PASF-based substances	Inactive	-38.3747	-49.8288	-44.1017	Inactive	FC(C(C(C(C(C(S(=O)(=O)Cl)(F)F)(F)F)(F)F)(F)F)(F)F)(F)F	Inactive	3	8
DTXSID70895521	FC(F)(F)C(F)(F)C(F)(F)C(F)(F)CCSC#N	-6.834	-32.5929	OTHER_PFAS	Other aliphatics	Others	Inactive	-40.1098	-48.1087	-44.1093	Inactive	N#CSCCC(C(C(C(F)(F)F)(F)F)(F)F)(F)F	Inactive	3	9
DTXSID10896310	FC1=CC=C(C=C1)C(F)(C(F)(F)F)C(F)(F)F	-7.928	-26.5363	OTHER_PFAS	Side-chain aromatics	Others	Inactive	-30.5225	-57.7515	-44.137	Inactive	Fc1ccc(cc1)C(C(F)(F)F)(C(F)(F)F)F	Inactive	0	9
DTXSID20619613	FC1(F)C(F)(F)C(F)(F)C(F)(OC(=O)C=C)C(F)(F)C1(F)F	-6.933	-32.0039	OTHER_PFAS	Other aliphatics, cyclic	Others, cyclic	Inactive	-39.2422	-49.0465	-44.1444	Inactive	C=CC(=O)OC1(F)C(F)(F)C(F)(F)C(C(C1(F)F)(F)F)(F)F	Inactive	8	0
DTXSID80895698	FC(F)(F)C(F)(F)C(F)(F)C1=CC(Cl)=CC=N1	-7.568	-28.5084	OTHER_PFAS	Side-chain aromatics	Others	Inactive	-33.6774	-54.6117	-44.1445	Inactive	FC(C(C(F)(F)F)(F)F)(c1nccc(c1)Cl)F	Inactive	6	4
DTXSID60193068	CC(C)C(=O)CC(=O)C(F)(F)C(F)(F)C(F)(F)F	-6.377	-35.0205	OTHER_PFAS	Other aliphatics	Others	Inactive	-44.1148	-44.2437	-44.1793	Inactive	CC(C(=O)CC(=O)C(C(C(F)(F)F)(F)F)(F)F)C	Inactive	7	4
DTXSID20774317	CC(C)(C)C(N)=CC(=O)C(F)(F)C(F)(F)C(F)(F)F	-7.269	-30.1011	OTHER_PFAS	Other aliphatics	Others	Inactive	-36.2977	-52.0759	-44.1868	Inactive	O=C(C(C(C(F)(F)F)(F)F)(F)F)C=C(C(C)(C)C)N	Inactive	7	4
DTXSID70233868	FC(F)(F)C(C(F)(F)F)(C(F)(F)F)C1(F)C(F)(F)C(F)(F)C(F)(F)C(F)(F)C1(F)F	-6.809	-32.6095	OTHER_PFAS	Non-PFAA perfluoroalkyls, cyclic	PFAs, cyclic	Inactive	-40.3289	-48.0823	-44.2056	Inactive	FC(C(C1(F)C(F)(F)C(F)(F)C(C(C1(F)F)(F)F)(F)F)(C(F)(F)F)C(F)(F)F)(F)F	Inactive	8	0
DTXSID8070253	FC(F)(F)C(F)(F)C(F)(F)C(F)(F)C(F)(F)C(F)(F)C(F)(F)C(F)(F)C(F)(F)C(F)(F)C(F)(F)C(F)(F)C(F)(F)C(F)(F)C(F)(F)C(F)(F)CCI	-3.259	-52.1475	OTHER_PFAS	Fluorotelomer PFAA precursors	n:2 FTIs	Inactive	-71.4396	-16.9758	-44.2077	Inactive	ICCC(C(C(C(C(C(C(C(C(C(C(C(C(C(C(C(F)(F)F)(F)F)(F)F)(F)F)(F)F)(F)F)(F)F)(F)F)(F)F)(F)F)(F)F)(F)F)(F)F)(F)F)(F)F)(F)F	Inactive	3	9
DTXSID80880125	FC(F)(F)C(F)(F)C(F)(F)C1(F)OC(F)(F)C(F)(F)C(F)(F)C1(F)F	-7.378	-29.4591	OTHER_PFAS	Other aliphatics, cyclic	Others, cyclic	Inactive	-35.3425	-53.0981	-44.2203	Inactive	FC(C(C(C1(F)OC(F)(F)C(C(C1(F)F)(F)F)(F)F)(F)F)(F)F)(F)F	Inactive	8	0
DTXSID30505795	FC(F)C(F)(F)C(F)(F)C(F)(F)C(F)(F)C(F)(F)COS(F)=O	-7.458	-29.0056	OTHER_PFAS	Other aliphatics	Others	Inactive	-34.6414	-53.8201	-44.2307	Inactive	FS(=O)OCC(C(C(C(C(C(F)F)(F)F)(F)F)(F)F)(F)F)(F)F	Inactive	3	0
DTXSID90511175	FC(C(F)(F)C(F)(F)C(F)(F)C(F)(F)C(F)S(F)(=O)=O)S(F)(=O)=O	-6.612	-33.6501	OTHER_PFAS	Other aliphatics	Others	Inactive	-42.0553	-46.4256	-44.2405	Inactive	FC(C(C(C(C(C(S(=O)(=O)F)F)(F)F)(F)F)(F)F)(F)F)S(=O)(=O)F	Inactive	3	0
DTXSID80880943	FC(F)=C(F)OC(F)(F)C(F)(OC(F)(F)C(F)(F)C#N)C(F)(F)F	-6.46	-34.481	OTHER_PFAS	Other aliphatics	Ether based substances	Inactive	-43.3874	-45.1027	-44.245	Inactive	N#CC(C(OC(C(OC(=C(F)F)F)(F)F)(C(F)(F)F)F)(F)F)(F)F	Inactive	0	2
DTXSID30382048	OCC(O)CC(F)(F)C(F)(F)C(F)(F)F	-7.814	-27.0157	OTHER_PFAS	Other aliphatics	Others	Inactive	-31.5215	-56.9882	-44.2549	Inactive	OCC(CC(C(C(F)(F)F)(F)F)(F)F)O	Inactive	3	4
DTXSID00542617	FC(F)(F)OC(F)(F)C(F)(F)OC(F)(F)C(F)(F)OC(F)(F)C(F)(F)OC(F)(F)F	-5.037	-42.2819	OTHER_PFAS	Other aliphatics	Ether based substances	Inactive	-55.858	-32.6828	-44.2704	Inactive	FC(C(OC(C(OC(F)(F)F)(F)F)(F)F)(F)F)(OC(C(OC(F)(F)F)(F)F)(F)F)F	Inactive	0	2
DTXSID50518347	FC(F)C(F)(F)C(F)(F)C(F)(F)C(F)(F)C(F)(F)CBr	-7.102	-31.2792	OTHER_PFAS	Other aliphatics	Others	Inactive	-37.7612	-50.2003	-43.9807	Inactive	BrCC(C(C(C(C(C(F)F)(F)F)(F)F)(F)F)(F)F)(F)F	Inactive	3	0
DTXSID30540984	FC(F)(F)C(F)(F)C(F)(F)P(=O)(C(F)(F)C(F)(F)C(F)(F)F)C(F)(F)C(F)(F)C(F)(F)F	-6.592	-35.1601	OTHER_PFAS	Other aliphatics	Others	Inactive	-42.2306	-44.0215	-43.1261	Inactive	FC(C(C(F)(F)F)(F)F)(P(=O)(C(C(C(F)(F)F)(F)F)(F)F)C(C(C(F)(F)F)(F)F)(F)F)F	Inactive	3	4
DTXSID00880980	FC(F)C(F)(F)C(F)(F)C(F)(F)C(F)(F)C(F)(F)COC=C	-6.744	-33.2642	OTHER_PFAS	Other aliphatics	Ether based substances	Inactive	-40.8986	-47.04	-43.9693	Inactive	C=COCC(C(C(C(C(C(F)F)(F)F)(F)F)(F)F)(F)F)(F)F	Inactive	3	0
DTXSID00895913	CCN(CC)C(=O)C(F)(F)C(F)(F)C(F)(F)C(F)(F)F	-6.452	-34.873	OTHER_PFAS	Other aliphatics	Amide based substances	Inactive	-43.4575	-44.4786	-43.968	Inactive	CCN(C(=O)C(C(C(C(F)(F)F)(F)F)(F)F)(F)F)CC	Inactive	7	4
DTXSID80887674	NC(=O)C(F)(F)C(F)(F)OC(F)(C(F)(F)F)C(F)(F)OC(F)=C(F)F	-6.751	-33.5081	OTHER_PFAS	Other aliphatics	Ether and Amide based substances	Inactive	-40.8372	-46.6516	-43.7444	Inactive	FC(=C(F)F)OC(C(C(F)(F)F)(OC(C(C(=O)N)(F)F)(F)F)F)(F)F	Inactive	0	2
DTXSID40895356	CC(O)C(F)(F)C(F)(F)C(F)(F)C(F)(F)C(F)(F)C(F)(F)F	-7.85	-27.457	OTHER_PFAS	Other aliphatics	Others	Inactive	-31.2061	-56.2856	-43.7458	Inactive	CC(C(C(C(C(C(C(F)(F)F)(F)F)(F)F)(F)F)(F)F)(F)F)O	Inactive	3	8
DTXSID10344962	FC(F)(F)C(F)(F)C(F)(F)C(C=CI)(C(F)(F)F)C(F)(F)F	-7.162	-31.244	OTHER_PFAS	Other aliphatics	Others	Inactive	-37.2354	-50.2563	-43.7459	Inactive	IC=CC(C(C(C(F)(F)F)(F)F)(F)F)(C(F)(F)F)C(F)(F)F	Inactive	3	4
DTXSID10844619	OC(=O)C(F)C(F)(F)OC(F)(F)C(F)(F)C(F)(F)F	-7.545	-29.1221	OTHER_PFAS	Other aliphatics	Ether based substances	Inactive	-33.8789	-53.6346	-43.7568	Inactive	OC(=O)C(C(OC(C(C(F)(F)F)(F)F)(F)F)(F)F)F	Inactive	4	3
DTXSID60790753	FC(F)C(F)(F)C(F)(F)C(F)(F)C(F)(F)C(F)(F)SC(F)(F)F	-7.098	-31.5647	OTHER_PFAS	Other aliphatics	Others	Inactive	-37.7963	-49.7457	-43.771	Inactive	FC(C(C(C(C(C(SC(F)(F)F)(F)F)(F)F)(F)F)(F)F)(F)F)F	Inactive	3	0
DTXSID40895598	CC(=O)OCCC(F)(F)C(F)(F)C(F)(F)C(F)(F)F	-7.223	-30.8748	OTHER_PFAS	Other aliphatics	Ether based substances	Inactive	-36.7008	-50.8441	-43.7725	Inactive	CC(=O)OCCC(C(C(C(F)(F)F)(F)F)(F)F)(F)F	Inactive	7	5
DTXSID10895702	CCCCNC(=O)C(F)(F)C(F)(F)C(F)(F)F	-7.036	-31.8387	OTHER_PFAS	Other aliphatics	FT	Inactive	-38.3396	-49.3095	-43.8245	Inactive	CCCCNC(=O)C(C(C(F)(F)F)(F)F)(F)F	Inactive	6	9
DTXSID1071666	CN(C)CCCNS(=O)(=O)C(F)(F)C(F)(F)C(F)(F)C(F)(F)F	-6.558	-34.4472	COMMERICIAL_IMPORTANT	Other aliphatics	PASF-based substances	Inactive	-42.5286	-45.1565	-43.8425	Inactive	CN(CCCNS(=O)(=O)C(C(C(C(F)(F)F)(F)F)(F)F)(F)F)C	Inactive	5	0
DTXSID0059829	FC(=O)C(F)(F)C(F)(F)C(F)(F)C(F)(F)C(F)(F)C(F)(F)C(F)(F)F	-7.589	-28.7562	COMMERICIAL_IMPORTANT	Perfluoro PFAA precursors	PAFs	Inactive	-33.4933	-54.2172	-43.8553	Inactive	FC(=O)C(C(C(C(C(C(C(F)(F)F)(F)F)(F)F)(F)F)(F)F)(F)F)(F)F	Inactive	3	8
DTXSID10895686	CCOC(=O)CC(=O)C(F)(F)C(F)(F)C(F)(F)C(F)(F)F	-7.176	-31.0233	OTHER_PFAS	Other aliphatics	Ether based substances	Inactive	-37.1127	-50.6077	-43.8602	Inactive	CCOC(=O)CC(=O)C(C(C(C(F)(F)F)(F)F)(F)F)(F)F	Inactive	7	4
DTXSID70880215	OC(=O)C(F)(OC(F)(F)C(F)(F)C(F)(F)F)C(F)(F)F	-7.447	-29.5149	CAL_EPA	PFAAs	PFECAs	Inactive	-34.7378	-53.0092	-43.8735	Inactive	OC(=O)C(C(F)(F)F)(OC(C(C(F)(F)F)(F)F)(F)F)F	Inactive	4	3
DTXSID10379279	CCCCC=CC(F)(F)C(F)(F)C(F)(F)F	-7.138	-31.2143	OTHER_PFAS	Fluorotelomer PFAA precursors	SFAenes	Inactive	-37.4457	-50.3036	-43.8747	Inactive	CCCCC=CC(C(C(F)(F)F)(F)F)(F)F	Inactive	5	2
DTXSID80382593	NCCC(F)(F)C(F)(F)C(F)(F)C(F)(F)C(F)(F)C(F)(F)C(F)(F)C(F)(F)F	-7.795	-27.5755	OTHER_PFAS	Other aliphatics	Others	Inactive	-31.6881	-56.097	-43.8925	Inactive	NCCC(C(C(C(C(C(C(C(F)(F)F)(F)F)(F)F)(F)F)(F)F)(F)F)(F)F)(F)F	Inactive	3	9
DTXSID4059833	OC(=O)C(F)(F)C(F)(F)C(F)(F)C(F)(F)C(O)=O	-7.188	-30.8967	COMMERICIAL_IMPORTANT	Other aliphatics	PACF-based substances	Inactive	-37.0075	-50.8093	-43.9084	Inactive	OC(=O)C(C(C(C(C(=O)O)(F)F)(F)F)(F)F)(F)F	Inactive	0	2
DTXSID8052019	FC(F)(F)C(F)(F)C(F)(F)C(F)(F)C(F)(F)C(F)(F)C(F)(F)F	-7.335	-30.0832	COMMERICIAL_IMPORTANT	Non-PFAA perfluoroalkyls	PFAs	Inactive	-35.7193	-52.1044	-43.9119	Inactive	FC(C(C(C(F)(F)F)(F)F)(F)F)(C(C(C(F)(F)F)(F)F)(F)F)F	Inactive	3	8
DTXSID80895375	CCCCCCCCCCCCC(F)(F)C(F)(F)C(F)(F)C(F)(F)C(F)(F)C(F)(F)C(F)(F)C(F)(F)C(F)(F)C(F)(F)C(F)(F)F	0.043	-70.6929	OTHER_PFAS	Fluorotelomer PFAA precursors	SFAs	Inactive	-100.377	12.5504	-43.9132	Inactive	CCCCCCCCCCCCC(C(C(C(C(C(C(C(C(C(C(F)(F)F)(F)F)(F)F)(F)F)(F)F)(F)F)(F)F)(F)F)(F)F)(F)F)(F)F	Inactive	2	2
DTXSID60557803	CC(=O)C1=CNC=C1C(F)(F)C(F)(F)C(F)(F)F	-7.628	-28.4686	OTHER_PFAS	Side-chain aromatics	Others	Inactive	-33.1516	-54.675	-43.9133	Inactive	CC(=O)c1c[nH]cc1C(C(C(F)(F)F)(F)F)(F)F	Inactive	6	4
DTXSID00344572	CN(C(=O)C(F)(F)C(F)(F)C(F)(F)F)C(=O)C(F)(F)C(F)(F)C(F)(F)F	-6.504	-34.6385	OTHER_PFAS	Other aliphatics	Amide based substances	Inactive	-43.0018	-44.8519	-43.9269	Inactive	CN(C(=O)C(C(C(F)(F)F)(F)F)(F)F)C(=O)C(C(C(F)(F)F)(F)F)(F)F	Inactive	7	4
DTXSID20792415	FC(F)=C(F)C(F)(F)C(F)(F)C(F)(F)C(F)(F)C(F)(F)Cl	-7.533	-28.9635	OTHER_PFAS	Other aliphatics	Others	Inactive	-33.9841	-53.8871	-43.9356	Inactive	FC(=C(C(C(C(C(C(Cl)(F)F)(F)F)(F)F)(F)F)(F)F)F)F	Inactive	0	2
DTXSID00187143	FC(F)C(F)(F)C(F)(F)C(F)(F)C(F)(F)C(F)(F)C(F)(F)C(F)(F)F	-7.278	-30.3618	OTHER_PFAS	Other aliphatics	Polyfluoralkanes	Inactive	-36.2188	-51.6609	-43.9398	Inactive	FC(C(C(C(C(C(C(C(F)(F)F)(F)F)(F)F)(F)F)(F)F)(F)F)(F)F)F	Inactive	3	0
DTXSID30895360	OC(=O)C=CC(F)(F)C(F)(F)C(F)(F)F	-7.839	-27.2723	OTHER_PFAS	Fluorotelomer PFAA precursors	n:3 Fluorotelomer unsaturated carboxylic acids	Inactive	-31.3025	-56.5797	-43.9411	Inactive	OC(=O)C=CC(C(C(F)(F)F)(F)F)(F)F	Inactive	3	4
DTXSID60603314	CC(=C)C(=O)OC(F)(F)C(F)(F)C(F)(F)C(F)(F)C(F)(F)F	-7.282	-30.3305	OTHER_PFAS	Other aliphatics	Ether based substances	Inactive	-36.1838	-51.7107	-43.9472	Inactive	O=C(C(=C)C)OC(C(C(C(C(F)(F)F)(F)F)(F)F)(F)F)(F)F	Inactive	3	8
DTXSID10795854	CCOC(=O)C(F)(F)C(F)(F)C(F)(F)C(F)=CF	-7.103	-31.3135	OTHER_PFAS	Other aliphatics	PACF-based substances	Inactive	-37.7524	-50.1457	-43.9491	Inactive	CCOC(=O)C(C(C(C(=CF)F)(F)F)(F)F)(F)F	Inactive	7	4
DTXSID80895951	OC(=O)C1=CC=C(N=C1)C(F)(F)C(F)(F)C(F)(F)F	-7.542	-28.8906	OTHER_PFAS	Side-chain aromatics	Others	Inactive	-33.9052	-54.0032	-43.9542	Inactive	OC(=O)c1ccc(nc1)C(C(C(F)(F)F)(F)F)(F)F	Inactive	6	4
DTXSID20895197	FC(F)(F)C(I)CC(F)(F)C(F)(F)C(F)(F)C(F)(F)F	-6.812	-32.9059	OTHER_PFAS	Other aliphatics	Iodo based substances	Inactive	-40.3026	-47.6104	-43.9565	Inactive	IC(C(F)(F)F)CC(C(C(C(F)(F)F)(F)F)(F)F)(F)F	Inactive	3	4
DTXSID50896591	OC(=O)C(F)(F)C(F)(C(F)(F)F)C(F)(C(F)(F)F)C(F)(F)C(F)(F)F	-6.878	-32.5351	OTHER_PFAS	PFAAs	PFCAs	Inactive	-39.7242	-48.2008	-43.9625	Inactive	OC(=O)C(C(C(C(C(F)(F)F)(F)F)(C(F)(F)F)F)(C(F)(F)F)F)(F)F	Inactive	7	4
DTXSID60238701	OC(C(O)(C(F)(F)F)C(F)(F)F)(C(F)(F)F)C(F)(F)F	-7.524	-28.9742	OTHER_PFAS	Other aliphatics	Others	Inactive	-34.063	-53.8701	-43.9665	Inactive	OC(C(C(F)(F)F)(C(F)(F)F)O)(C(F)(F)F)C(F)(F)F	Inactive	0	2
DTXSID60896582	OC(=O)C(F)(C(F)(F)F)C(F)(C(F)(F)F)C(F)(C(F)(F)F)C(F)(F)F	-6.904	-32.3838	OTHER_PFAS	PFAAs	PFCAs	Inactive	-39.4964	-48.4416	-43.969	Inactive	OC(=O)C(C(C(C(F)(F)F)(C(F)(F)F)F)(C(F)(F)F)F)(C(F)(F)F)F	Inactive	0	2
DTXSID60593589	FC(F)(F)C1(C(F)(F)F)C(F)(F)C(F)(F)C(F)(F)C2(F)C(F)(F)C(F)(F)C(F)(F)C(F)(F)C12F	-6.842	-32.3292	OTHER_PFAS	Non-PFAA perfluoroalkyls, cyclic	PFAs, cyclic	Inactive	-40.0397	-48.5286	-44.2841	Inactive	FC1(F)C(F)(F)C(F)(F)C(C2(C1(F)C(F)(F)C(C(C2(C(F)(F)F)C(F)(F)F)(F)F)(F)F)F)(F)F	Inactive	8	0
DTXSID40895679	FC(F)(F)C(F)(F)C(F)(F)C(F)(F)C(F)(F)C(=O)OC=C	-7.579	-29.7309	OTHER_PFAS	Other aliphatics	PACF-based substances	Inactive	-33.581	-52.6653	-43.1232	Inactive	C=COC(=O)C(C(C(C(C(F)(F)F)(F)F)(F)F)(F)F)(F)F	Inactive	3	8
DTXSID70382168	OCC(I)CC(F)(C(F)(F)F)C(F)(F)F	-7.639	-29.4336	OTHER_PFAS	Other aliphatics	Others	Inactive	-33.0552	-53.1387	-43.0969	Inactive	OCC(CC(C(F)(F)F)(C(F)(F)F)F)I	Inactive	3	4
DTXSID70325611	FC(F)(F)C(F)(F)C(F)(F)C1=NC2=CC=CC=C2N1	-7.559	-30.9499	OTHER_PFAS	Side-chain aromatics	Others	Inactive	-33.7563	-50.7246	-42.2404	Inactive	FC(C(c1nc2c([nH]1)cccc2)(F)F)(C(F)(F)F)F	Inactive	6	4
DTXSID00786953	OP(=O)(C(F)(F)C(F)(F)C(F)(F)C(F)(F)C(F)(F)C(F)(F)F)C(F)(F)C(F)(F)C(F)(F)C(F)(F)C(F)(F)C(F)(F)F	-4.034	-50.3265	OTHER_PFAS	PFAAs	PFPiAs	Inactive	-64.6478	-19.875	-42.2614	Inactive	FC(C(C(C(C(C(F)(F)F)(F)F)(F)F)(F)F)(F)F)(P(=O)(C(C(C(C(C(C(F)(F)F)(F)F)(F)F)(F)F)(F)F)(F)F)O)F	Inactive	3	4
DTXSID20527007	FC(F)(F)C(F)(F)C(F)(F)C(F)(F)C(F)(F)C(F)(F)OC(F)(F)C(F)(F)S(F)(=O)=O	-6.775	-35.237	OTHER_PFAS	Other aliphatics	PASF-based substances	Inactive	-40.6269	-43.8991	-42.263	Inactive	FC(C(C(C(C(C(F)(F)F)(F)F)(F)F)(F)F)(F)F)(OC(C(S(=O)(=O)F)(F)F)(F)F)F	Inactive	3	8
DTXSID20823157	FC1(F)OC2(F)C(F)(F)C(F)(F)C(F)(F)C(F)(F)C2(F)C(F)(F)C1(F)F	-7.511	-31.1806	OTHER_PFAS	Other aliphatics, cyclic	Others, cyclic	Inactive	-34.1769	-50.3573	-42.2671	Inactive	FC1(F)C(F)(F)OC2(C(C1(F)F)(F)C(F)(F)C(C(C2(F)F)(F)F)(F)F)F	Inactive	8	0
DTXSID00203453	FC1(F)C2=C(C(F)(F)C(F)(F)C1(F)F)C(F)(F)C(F)(F)C(F)(F)C2(F)F	-7.953	-28.743	OTHER_PFAS	Non-PFAA perfluoroalkyls, cyclic	PFAenes, cyclic	Inactive	-30.3034	-54.2382	-42.2708	Inactive	FC1(F)C2=C(C(C(C1(F)F)(F)F)(F)F)C(F)(F)C(C(C2(F)F)(F)F)(F)F	Inactive	8	0
DTXSID10896315	OC1=CC=C(C=C1)C(F)(C(F)(F)F)C(F)(F)F	-8.541	-25.5048	OTHER_PFAS	Side-chain aromatics	Others	Inactive	-25.1504	-59.3937	-42.2721	Inactive	FC(C(F)(F)F)(C(F)(F)F)c1ccc(cc1)O	Inactive	0	9
DTXSID20476364	FC(F)(F)C(F)(C1=CC=C(I)C=C1)C(F)(F)F	-7.735	-29.9301	OTHER_PFAS	Side-chain aromatics	Others	Inactive	-32.2139	-52.3482	-42.281	Inactive	FC(C(F)(F)F)(C(F)(F)F)c1ccc(cc1)I	Inactive	0	9
DTXSID50540603	FC(F)(F)C(F)(F)C(F)(F)C1CCCCC1=O	-7.68	-30.2205	OTHER_PFAS	Other aliphatics, cyclic	Others, cyclic	Inactive	-32.6959	-51.8858	-42.2909	Inactive	O=C1CCCCC1C(C(C(F)(F)F)(F)F)(F)F	Inactive	3	4
DTXSID10290778	FC(F)(F)C(F)(F)C(F)(F)C1=NN=C(O1)C(F)(F)C(F)(F)C(F)(F)F	-7.49	-31.2434	OTHER_PFAS	Side-chain aromatics	Others	Inactive	-34.3609	-50.2573	-42.3091	Inactive	FC(C(C(F)(F)F)(F)F)(c1nnc(o1)C(C(C(F)(F)F)(F)F)(F)F)F	Inactive	6	4
DTXSID40895694	CCOC(=O)C(N)CC(F)(F)C(F)(F)C(F)(F)F	-7.335	-32.0907	OTHER_PFAS	Other aliphatics	Ether based substances	Inactive	-35.7193	-48.9083	-42.3138	Inactive	CCOC(=O)C(CC(C(C(F)(F)F)(F)F)(F)F)N	Inactive	7	4
DTXSID90892916	OC(=O)C(F)(F)C(F)(F)C(F)(F)C(F)(F)Cl	-8.163	-27.5183	OTHER_PFAS	Other aliphatics	PACF-based substances	Inactive	-28.4631	-56.188	-42.3255	Inactive	OC(=O)C(C(C(C(Cl)(F)F)(F)F)(F)F)(F)F	Inactive	0	2
DTXSID90895285	FC(F)(F)C(F)(F)C=CC(F)(F)C(F)(F)C(F)(F)C(F)(F)F	-7.481	-31.2687	OTHER_PFAS	Other aliphatics	FT	Inactive	-34.4398	-50.217	-42.3284	Inactive	FC(C(C=CC(C(C(C(F)(F)F)(F)F)(F)F)(F)F)(F)F)(F)F	Inactive	3	4
DTXSID5044572	OCCC(F)(F)C(F)(F)C(F)(F)C(F)(F)C(F)(F)C(F)(F)F	-7.94	-28.8659	COMMERICIAL_IMPORTANT	Fluorotelomer PFAA precursors	n:2 FTOHs	Inactive	-30.4173	-54.0425	-42.2299	Inactive	OCCC(C(C(C(C(C(F)(F)F)(F)F)(F)F)(F)F)(F)F)(F)F	Inactive	3	9
DTXSID70896513	CC(=O)CC(=O)C(F)(OC(F)(F)C(F)(F)C(F)(F)F)C(F)(F)F	-6.319	-37.6195	OTHER_PFAS	Other aliphatics	Ether based substances	Inactive	-44.6231	-40.1059	-42.3645	Inactive	CC(=O)CC(=O)C(C(F)(F)F)(OC(C(C(F)(F)F)(F)F)(F)F)F	Inactive	4	3
DTXSID20532050	FC1(F)N(C(F)(F)C(F)(F)C1(F)F)C1(F)C(F)(F)C(F)(F)C(F)(F)C1(F)F	-6.921	-34.2628	OTHER_PFAS	Other aliphatics, cyclic	Others, cyclic	Inactive	-39.3474	-45.4501	-42.3987	Inactive	FC1(N2C(F)(F)C(C(C2(F)F)(F)F)(F)F)C(F)(F)C(C(C1(F)F)(F)F)(F)F	Inactive	8	0
DTXSID30895981	FC(F)(F)C(F)(F)C(F)(F)COCC1COC(=O)O1	-7.708	-29.9276	OTHER_PFAS	Other aliphatics, cyclic	Others, cyclic	Inactive	-32.4505	-52.3522	-42.4013	Inactive	O=C1OCC(O1)COCC(C(C(F)(F)F)(F)F)(F)F	Inactive	3	4
DTXSID00895554	FC(=O)C(F)(F)C(F)(F)C(F)(F)C(F)(F)C(F)(F)C(F)(F)C(F)(F)C(F)(F)F	-7.373	-31.7706	OTHER_PFAS	Perfluoro PFAA precursors	PAFs	Inactive	-35.3863	-49.4179	-42.4021	Inactive	FC(=O)C(C(C(C(C(C(C(C(F)(F)F)(F)F)(F)F)(F)F)(F)F)(F)F)(F)F)(F)F	Inactive	3	8
DTXSID30880236	CC[N+](CC)(CC)C(C)OS(=O)(=O)C(F)(F)C(F)(F)C(F)(F)C(F)(F)F	-5.726	-40.8345	OTHER_PFAS	Other aliphatics	PASF-based substances	Inactive	-49.8199	-34.9873	-42.4036	Inactive	CC[N+](C(OS(=O)(=O)C(C(C(C(F)(F)F)(F)F)(F)F)(F)F)C)(CC)CC	Inactive	9	0
DTXSID10525012	FC1=C(F)C(Cl)=C(F)C2=C1C(F)(F)C(F)(F)C2(F)F	-8.226	-27.0732	OTHER_PFAS	Side-chain aromatics	Others	Inactive	-27.911	-56.8967	-42.4038	Inactive	Fc1c(Cl)c(F)c2c(c1F)C(F)(F)C(C2(F)F)(F)F	Inactive	8	0
DTXSID90382105	FC(F)(Cl)C(F)(F)C(F)(F)C(F)(F)C(F)(F)C(F)(F)C(Cl)=O	-7.838	-29.2017	OTHER_PFAS	Other aliphatics	Others	Inactive	-31.3112	-53.5079	-42.4095	Inactive	ClC(=O)C(C(C(C(C(C(Cl)(F)F)(F)F)(F)F)(F)F)(F)F)(F)F	Inactive	0	2
DTXSID50895680	FC(F)(F)C(F)(F)C(F)(F)C(F)(F)C1=CC=CS1	-7.8	-29.4104	OTHER_PFAS	Side-chain aromatics	Others	Inactive	-31.6442	-53.1756	-42.4099	Inactive	FC(C(C(C(F)(F)F)(F)F)(F)F)(c1cccs1)F	Inactive	6	4
DTXSID30567035	FC(F)(F)C(F)(F)C(F)(F)C(=O)C1CCCC1=O	-7.368	-31.7521	OTHER_PFAS	Other aliphatics, cyclic	Others, cyclic	Inactive	-35.4301	-49.4474	-42.4387	Inactive	O=C1CCCC1C(=O)C(C(C(F)(F)F)(F)F)(F)F	Inactive	3	4
DTXSID10896072	CC1=C(Br)C(=NN1)C(F)(F)C(F)(F)C(F)(F)F	-7.616	-30.382	OTHER_PFAS	Side-chain aromatics	Others	Inactive	-33.2567	-51.6287	-42.4427	Inactive	FC(C(C(F)(F)F)(F)F)(c1n[nH]c(c1Br)C)F	Inactive	6	4
DTXSID20315906	FC(F)(F)C(F)(F)C(F)(F)C(=O)N1CCCC1	-7.747	-29.6581	OTHER_PFAS	Other aliphatics, cyclic	Others, cyclic	Inactive	-32.1087	-52.7812	-42.445	Inactive	O=C(C(C(C(F)(F)F)(F)F)(F)F)N1CCCC1	Inactive	7	4
DTXSID20895930	CC(C)=COS(=O)(=O)C(F)(F)C(F)(F)C(F)(F)C(F)(F)F	-7.179	-32.7516	OTHER_PFAS	Other aliphatics	PASF-based substances	Inactive	-37.0864	-47.8561	-42.4712	Inactive	CC(=COS(=O)(=O)C(C(C(C(F)(F)F)(F)F)(F)F)(F)F)C	Inactive	9	0
DTXSID80895976	OC(=O)C1=CC=NC(=C1)C(F)(F)C(F)(F)C(F)(F)F	-7.61	-30.3318	OTHER_PFAS	Side-chain aromatics	Others	Inactive	-33.3093	-51.7086	-42.509	Inactive	OC(=O)c1ccnc(c1)C(C(C(F)(F)F)(F)F)(F)F	Inactive	6	4
DTXSID70817586	FC(F)(F)C(F)(F)C(F)(F)C(F)(F)C(F)(F)C(F)(F)S(Cl)=O	-7.576	-30.6696	OTHER_PFAS	Others	Others	Inactive	-33.6073	-51.1708	-42.389	Inactive	[O-][S+](C(C(C(C(C(C(F)(F)F)(F)F)(F)F)(F)F)(F)F)(F)F)Cl	Inactive	3	8
DTXSID40881350	OC(=O)C(F)(F)C(F)OC(F)(F)C(F)(F)C(F)(F)OC(F)(F)F	-6.307	-37.8593	OTHER_PFAS	Other aliphatics	PACF-based substances	Inactive	-44.7282	-39.7241	-42.2262	Inactive	OC(=O)C(C(OC(C(C(OC(F)(F)F)(F)F)(F)F)(F)F)F)(F)F	Inactive	0	2
DTXSID70375111	[O-]S(=O)(=O)C(F)(F)F.FC(F)(F)C(F)(F)C(F)(F)[I+]C1=CC=CC=C1	-8.023	-28.4221	OTHER_PFAS	Side-chain aromatics	Others	Inactive	-29.69	-54.7491	-42.2195	Inactive	FC(C(C(F)(F)F)(F)F)([I+]c1ccccc1)F	Inactive	0	5
DTXSID10895924	FC(C(F)(F)F)C(F)(F)COS(=O)(=O)C(F)(F)C(F)(F)C(F)(F)C(F)(F)F	-6.991	-34.1053	OTHER_PFAS	Other aliphatics	PASF-based substances	Inactive	-38.734	-45.7008	-42.2174	Inactive	FC(C(COS(=O)(=O)C(C(C(C(F)(F)F)(F)F)(F)F)(F)F)(F)F)C(F)(F)F	Inactive	9	0
DTXSID90896590	OC(=O)C(F)(C(F)(F)F)C(F)(F)C(F)(F)C(F)(C(F)(F)F)C(F)(F)F	-7.301	-32.7828	OTHER_PFAS	PFAAs	PFCAs	Inactive	-36.0173	-47.8064	-41.9118	Inactive	OC(=O)C(C(C(C(C(F)(F)F)(C(F)(F)F)F)(F)F)(F)F)(C(F)(F)F)F	Inactive	3	4
DTXSID50891127	[NH4+].[O-]CCNS(=O)(=O)C(F)(F)C(F)(F)C(F)(F)C(F)(F)F	-7.575	-31.2565	COMMERICIAL_IMPORTANT	FASA based PFAA precursors	(N-Alkyl) FASEs	Inactive	-33.616	-50.2364	-41.9262	Inactive	OCCNS(=O)(=O)C(C(C(C(F)(F)F)(F)F)(F)F)(F)F	Inactive	9	0
DTXSID50235603	FC(F)(F)C(F)(F)C(F)(C(F)(F)F)C(F)(F)C(F)(F)F	-6.916	-24.2524	OTHER_PFAS	Non-PFAA perfluoroalkyls	PFAs	Inactive	-39.3912	-61.3877	-50.3894	Inactive	FC(C(C(C(F)(F)F)(F)F)(C(C(F)(F)F)(F)F)F)(F)F	Inactive	3	4
DTXSID20285776	FC(F)(F)C(F)(F)C(F)(F)C(=O)C1=CC=CC=C1	-8.088	-28.4199	OTHER_PFAS	Side-chain aromatics	Others	Inactive	-29.1203	-54.7526	-41.9365	Inactive	O=C(C(C(C(F)(F)F)(F)F)(F)F)c1ccccc1	Inactive	0	5
DTXSID40895316	CCCOCCC(F)(F)C(F)(F)C(F)(F)C(F)(F)F	-6.832	-35.3224	OTHER_PFAS	Other aliphatics	Ether based substances	Inactive	-40.1274	-43.7631	-41.9452	Inactive	CCCOCCC(C(C(C(F)(F)F)(F)F)(F)F)(F)F	Inactive	7	5
DTXSID60436109	FC(F)(F)C(F)(C(F)(F)F)C1(F)C(F)(F)C(F)(F)C(F)(F)C(F)(F)C1(F)F	-7.666	-30.7309	OTHER_PFAS	Non-PFAA perfluoroalkyls, cyclic	PFAs, cyclic	Inactive	-32.8186	-51.0732	-41.9459	Inactive	FC(C(C1(F)C(F)(F)C(F)(F)C(C(C1(F)F)(F)F)(F)F)(C(F)(F)F)F)(F)F	Inactive	8	0
DTXSID5059828	FC(F)(F)C(F)(F)C(F)(F)C(F)(F)C(F)(F)C(F)(F)C(F)(F)I	-7.591	-31.134	OTHER_PFAS	Perfluoro PFAA precursors	PFAIs	Inactive	-33.4758	-50.4315	-41.9536	Inactive	FC(C(C(C(C(C(I)(F)F)(F)F)(F)F)(F)F)(F)F)(C(F)(F)F)F	Inactive	3	8
DTXSID30895628	FC1=CC(F)=C(F)C(=C1F)C(F)(F)C(F)(F)C(F)(F)F	-8.156	-28.0107	OTHER_PFAS	Side-chain aromatics	Others	Inactive	-28.5244	-55.4041	-41.9642	Inactive	Fc1cc(F)c(c(c1F)C(C(C(F)(F)F)(F)F)(F)F)F	Inactive	6	4
DTXSID50896374	FC(F)(F)C(F)(F)C(F)(F)OC(F)(C(=O)C(F)(C(F)(F)F)C(F)(F)F)C(F)(F)F	-7.183	-33.3585	OTHER_PFAS	Other aliphatics	Ether based substances	Inactive	-37.0514	-46.8898	-41.9706	Inactive	O=C(C(C(F)(F)F)(C(F)(F)F)F)C(C(F)(F)F)(OC(C(C(F)(F)F)(F)F)(F)F)F	Inactive	4	3
DTXSID20663070	FC(F)(F)C(F)(F)C1(F)C(F)(F)C(F)(F)C(F)(F)C(F)(F)C1(C(F)(F)F)C(F)(F)F	-7.673	-30.6602	OTHER_PFAS	Non-PFAA perfluoroalkyls, cyclic	PFAs, cyclic	Inactive	-32.7572	-51.1858	-41.9715	Inactive	FC(C(C1(F)C(F)(F)C(F)(F)C(C(C1(C(F)(F)F)C(F)(F)F)(F)F)(F)F)(F)F)(F)F	Inactive	8	0
DTXSID90180087	FC(F)(F)C(F)(F)C(F)(F)C(F)(F)C(F)(F)C(F)(F)C(F)(F)C=C	-7.446	-31.9046	OTHER_PFAS	Fluorotelomer PFAA precursors	n:2 FTOs	Inactive	-34.7465	-49.2046	-41.9756	Inactive	C=CC(C(C(C(C(C(C(F)(F)F)(F)F)(F)F)(F)F)(F)F)(F)F)(F)F	Inactive	3	8
DTXSID20818942	CCOC(=O)C=C(F)C(F)(F)C(F)(F)C(F)(F)C(F)(F)C(F)(F)F	-6.818	-35.3351	OTHER_PFAS	Other aliphatics	Ether based substances	Inactive	-40.2501	-43.7429	-41.9965	Inactive	CCOC(=O)C=C(C(C(C(C(C(F)(F)F)(F)F)(F)F)(F)F)(F)F)F	Inactive	7	4
DTXSID90896570	OC(=O)C(F)(C(F)(F)C(F)(F)F)C(C(F)(F)F)(C(F)(F)F)C(F)(F)F	-6.989	-34.3512	OTHER_PFAS	PFAAs	PFCAs	Inactive	-38.7515	-45.3093	-42.0304	Inactive	OC(=O)C(C(C(F)(F)F)(C(F)(F)F)C(F)(F)F)(C(C(F)(F)F)(F)F)F	Inactive	3	4
DTXSID10758323	FN1C2=C(F)C(F)(F)C(F)(F)C(F)(F)C2(F)C(F)(C(F)(F)F)C(F)(F)C1(F)F	-7.536	-31.34	OTHER_PFAS	Other aliphatics, cyclic	Others, cyclic	Inactive	-33.9578	-50.1035	-42.0306	Inactive	FN1C2=C(F)C(F)(F)C(C(C2(F)C(C(C1(F)F)(F)F)(F)C(F)(F)F)(F)F)(F)F	Inactive	8	0
DTXSID90455222	FC(F)(F)C(F)(F)C(F)(F)C(F)(F)C(F)(F)C(F)(F)CC=C	-7.569	-31.1499	OTHER_PFAS	Other aliphatics	Others	Inactive	-33.6686	-50.4061	-42.0374	Inactive	C=CCC(C(C(C(C(C(F)(F)F)(F)F)(F)F)(F)F)(F)F)(F)F	Inactive	3	9
DTXSID70896578	OC(=O)C(F)(F)C(F)(C(F)(F)C(F)(F)F)C(F)(C(F)(F)F)C(F)(F)F	-7.032	-34.103	OTHER_PFAS	PFAAs	PFCAs	Inactive	-38.3747	-45.7045	-42.0396	Inactive	OC(=O)C(C(C(C(F)(F)F)(C(F)(F)F)F)(C(C(F)(F)F)(F)F)F)(F)F	Inactive	7	4
DTXSID90895624	CCOC(=O)CC(O)C(F)(F)C(F)(F)C(F)(F)F	-7.357	-32.2832	OTHER_PFAS	Other aliphatics	Ether based substances	Inactive	-35.5265	-48.6018	-42.0642	Inactive	CCOC(=O)CC(C(C(C(F)(F)F)(F)F)(F)F)O	Inactive	7	4
DTXSID40896585	OC(=O)C(F)(F)C(F)(C(F)(F)F)C(C(F)(F)F)(C(F)(F)F)C(F)(F)F	-7.445	-31.788	OTHER_PFAS	PFAAs	PFCAs	Inactive	-34.7553	-49.3902	-42.0728	Inactive	OC(=O)C(C(C(C(F)(F)F)(C(F)(F)F)C(F)(F)F)(C(F)(F)F)F)(F)F	Inactive	0	2
DTXSID70631441	FC(F)(F)C(F)(F)C(F)(F)C1(F)C(F)(F)OC(F)(F)C(F)(F)C1(F)F	-7.657	-30.6118	OTHER_PFAS	Other aliphatics, cyclic	Others, cyclic	Inactive	-32.8974	-51.2628	-42.0801	Inactive	FC(C(C(C1(F)C(F)(F)OC(C(C1(F)F)(F)F)(F)F)(F)F)(F)F)(F)F	Inactive	8	0
DTXSID60895535	N[C@@H](CC(F)(F)C(F)(F)C(F)(F)F)C(O)=O	-7.934	-29.0793	OTHER_PFAS	Other aliphatics	Others	Inactive	-30.4699	-53.7027	-42.0863	Inactive	NC(C(=O)O)CC(C(C(F)(F)F)(F)F)(F)F	Inactive	7	4
DTXSID50432695	CCOC(F)(F)C1(F)C(F)(F)C(F)(F)C(F)(F)C(F)(F)C1(F)F	-7.109	-33.6071	OTHER_PFAS	Other aliphatics, cyclic	Others, cyclic	Inactive	-37.6999	-46.494	-42.0969	Inactive	CCOC(C1(F)C(F)(F)C(F)(F)C(C(C1(F)F)(F)F)(F)F)(F)F	Inactive	8	0
DTXSID80880120	FC(F)(F)C(F)(F)C(F)(C(F)(F)C(F)(F)F)C(F)(C(F)(F)F)C(F)(F)F	-7.408	-31.9601	OTHER_PFAS	Non-PFAA perfluoroalkyls	PFAs	Inactive	-35.0796	-49.1162	-42.0979	Inactive	FC(C(C(C(C(F)(F)F)(C(F)(F)F)F)(C(C(F)(F)F)(F)F)F)(F)F)(F)F	Inactive	3	4
DTXSID40475879	FC(F)(F)C(F)(F)C(F)(F)C(F)(F)CCCI	-7.363	-32.1553	OTHER_PFAS	Other aliphatics	FTCl	Inactive	-35.4739	-48.8054	-42.1397	Inactive	ICCCC(C(C(C(F)(F)F)(F)F)(F)F)(F)F	Inactive	3	4
DTXSID70379250	FC(F)(F)C(F)(F)C(F)(F)C(CCI)(C(F)(F)F)C(F)(F)F	-7.22	-32.9172	OTHER_PFAS	Fluorotelomer PFAA precursors	n:2 FTIs	Inactive	-36.7271	-47.5924	-42.1598	Inactive	ICCC(C(C(C(F)(F)F)(F)F)(F)F)(C(F)(F)F)C(F)(F)F	Inactive	3	4
DTXSID90881284	COC(=O)C(F)(F)C(F)(F)OC(F)(C(F)(F)F)C(F)(F)OC(F)(C(F)=O)C(F)(F)F	-6.118	-38.9284	COMMERICIAL_IMPORTANT	Other aliphatics	PACF-based substances	Inactive	-46.3845	-38.022	-42.2033	Inactive	COC(=O)C(C(OC(C(OC(C(F)(F)F)(C(=O)F)F)(F)F)(C(F)(F)F)F)(F)F)(F)F	Inactive	4	3
DTXSID10770580	FC(F)(F)C(F)(F)C(F)(F)C(F)(F)CCN=C(Cl)Cl	-7.357	-32.1075	OTHER_PFAS	Other aliphatics	Others	Inactive	-35.5265	-48.8815	-42.204	Inactive	ClC(=NCCC(C(C(C(F)(F)F)(F)F)(F)F)(F)F)Cl	Inactive	3	4
DTXSID30535037	CC(C)(O)C#CC(F)(F)C(F)(F)C(F)(F)C(F)(F)F	-7.953	-28.8238	OTHER_PFAS	Other aliphatics	Others	Inactive	-30.3034	-54.1095	-42.2065	Inactive	CC(C#CC(C(C(C(F)(F)F)(F)F)(F)F)(F)F)(O)C	Inactive	3	4
DTXSID90896494	FC(F)(F)C(F)(F)C(F)(F)OC(F)(CCI)C(F)(F)F	-6.652	-35.5901	OTHER_PFAS	Other aliphatics	Ether based substances	Inactive	-41.7048	-43.3369	-42.5208	Inactive	ICCC(C(F)(F)F)(OC(C(C(F)(F)F)(F)F)(F)F)F	Inactive	4	3
DTXSID80826669	FC(F)(F)C(F)(F)C(F)(F)C(C(F)(F)F)(C(F)(F)F)C(F)(C(F)(F)F)C(F)(F)F	-7.177	-32.6793	OTHER_PFAS	Non-PFAA perfluoroalkyls	PFAs	Inactive	-37.1039	-47.9712	-42.5376	Inactive	FC(C(C(C(C(C(F)(F)F)(C(F)(F)F)F)(C(F)(F)F)C(F)(F)F)(F)F)(F)F)(F)F	Inactive	3	4
DTXSID50881088	OS(=O)(=O)C(F)(Cl)C(F)(F)C(F)(F)C(F)(F)C(F)(F)C(F)(F)F	-6.9	-34.1894	OTHER_PFAS	Other aliphatics	Others	Inactive	-39.5314	-45.5669	-42.5492	Inactive	FC(C(C(C(C(C(S(=O)(=O)O)(Cl)F)(F)F)(F)F)(F)F)(F)F)(F)F	Inactive	3	8
DTXSID70896573	OC(=O)C(C(F)(F)F)(C(F)(F)C(F)(F)F)C(F)(F)C(F)(F)C(F)(F)F	-6.328	-37.3371	OTHER_PFAS	PFAAs	PFCAs	Inactive	-44.5442	-40.5555	-42.5498	Inactive	OC(=O)C(C(C(F)(F)F)(F)F)(C(C(C(F)(F)F)(F)F)(F)F)C(F)(F)F	Inactive	3	8
DTXSID40896065	FC(F)(F)C(F)(F)C(F)(F)C(=O)N1CCOCC1	-7.588	-29.9771	OTHER_PFAS	Other aliphatics, cyclic	Others, cyclic	Inactive	-33.5021	-52.2734	-42.8877	Inactive	O=C(C(C(C(F)(F)F)(F)F)(F)F)N1CCOCC1	Inactive	7	4
DTXSID80895971	NNC(=O)C(F)(F)C(F)(F)C(F)(F)C(F)(F)C(F)(F)C(F)(F)F	-7.739	-29.1457	OTHER_PFAS	Other aliphatics	Amide based substances	Inactive	-32.1788	-53.597	-42.8879	Inactive	NNC(=O)C(C(C(C(C(C(F)(F)F)(F)F)(F)F)(F)F)(F)F)(F)F	Inactive	3	8
DTXSID20897297	[Pr+3].CC(C)(C)C(\[O-])=C\C(=O)C(F)(F)C(F)(F)C(F)(F)F.CC(C)(C)C(\[O-])=C\C(=O)C(F)(F)C(F)(F)C(F)(F)F.CC(C)(C)C(\[O-])=C\C(=O)C(F)(F)C(F)(F)C(F)(F)F	-6.722	-34.7428	COMMERICIAL_IMPORTANT	Other aliphatics	Others	Inactive	-41.0914	-44.6859	-42.8886	Inactive	O=C(C(C(C(F)(F)F)(F)F)(F)F)C=C(C(C)(C)C)O	Inactive	7	4
DTXSID00379884	FC(F)(F)C(F)(C(F)(F)F)C(F)(F)C(F)(F)CC1CO1	-7.751	-29.0737	OTHER_PFAS	Other aliphatics, cyclic	Others, cyclic	Inactive	-32.0737	-53.7117	-42.8927	Inactive	FC(C(C(C(F)(F)F)(C(F)(F)F)F)(F)F)(CC1OC1)F	Inactive	4	5
DTXSID701007054	FC(F)(F)N1C(F)(F)C(F)(F)C2(F)C(F)(F)C(F)(F)C(F)(F)C(F)(F)C2(F)C1(F)F	-7.06	-32.8678	OTHER_PFAS	Other aliphatics, cyclic	Others, cyclic	Inactive	-38.1293	-47.6711	-42.9002	Inactive	FC(N1C(F)(F)C(F)(F)C2(C(C1(F)F)(F)C(F)(F)C(C(C2(F)F)(F)F)(F)F)F)(F)F	Inactive	8	0
DTXSID00895413	FC(F)(F)C(F)(F)C(F)(F)COCC(F)(F)C(F)(F)C(F)(F)F	-7.244	-31.8303	OTHER_PFAS	Other aliphatics	Ether based substances	Inactive	-36.5168	-49.3229	-42.9198	Inactive	FC(C(C(F)(F)F)(F)F)(COCC(C(C(F)(F)F)(F)F)(F)F)F	Inactive	3	4
DTXSID50612617	FCC(F)(F)C(F)(F)C(F)(F)C(F)(F)C(F)(F)C(F)(F)C(F)(F)F	-7.55	-30.143	OTHER_PFAS	Other aliphatics	Others	Inactive	-33.8351	-52.0092	-42.9222	Inactive	FCC(C(C(C(C(C(C(F)(F)F)(F)F)(F)F)(F)F)(F)F)(F)F)(F)F	Inactive	3	9
DTXSID80892364	OC(=O)C(OC(F)(F)C(F)(F)C(F)(F)C(F)(F)F)(C(F)(F)F)C(F)(F)F	-6.227	-37.4136	OTHER_PFAS	PFAAs	PFECAs	Inactive	-45.4293	-40.4337	-42.9315	Inactive	OC(=O)C(C(F)(F)F)(C(F)(F)F)OC(C(C(C(F)(F)F)(F)F)(F)F)(F)F	Inactive	4	3
DTXSID60896325	FC(F)(F)C(F)(C1=CC=C(C=O)C=C1)C(F)(F)F	-7.991	-27.6836	OTHER_PFAS	Side-chain aromatics	Others	Inactive	-29.9704	-55.9248	-42.9476	Inactive	O=Cc1ccc(cc1)C(C(F)(F)F)(C(F)(F)F)F	Inactive	0	9
DTXSID00623819	FC(F)=C(F)OC(F)(F)C(F)(F)C(F)(F)C(F)(F)C(F)(F)C(F)(F)F	-7.415	-30.8506	OTHER_PFAS	Other aliphatics	Ether based substances	Inactive	-35.0182	-50.8827	-42.9504	Inactive	FC(=C(F)F)OC(C(C(C(C(C(F)(F)F)(F)F)(F)F)(F)F)(F)F)(F)F	Inactive	0	2
DTXSID20382052	FC(F)(F)C(F)(F)C(F)(F)C(F)(F)C(F)(F)C(F)(F)CI	-7.284	-31.5703	OTHER_PFAS	Other aliphatics	FTI	Inactive	-36.1662	-49.7368	-42.9515	Inactive	ICC(C(C(C(C(C(F)(F)F)(F)F)(F)F)(F)F)(F)F)(F)F	Inactive	3	9
DTXSID60896502	CC(C)OC(=O)C(F)(OC(F)(F)C(F)(F)C(F)(F)F)C(F)(F)F	-6.881	-33.7728	OTHER_PFAS	Other aliphatics	Ether and PACF-based substances	Inactive	-39.6979	-46.2302	-42.9641	Inactive	CC(OC(=O)C(C(F)(F)F)(OC(C(C(F)(F)F)(F)F)(F)F)F)C	Inactive	4	3
DTXSID00335703	COC(=O)C(F)(F)C(F)(F)C(F)(F)C(F)(F)C(F)(F)C(F)(F)F	-7.28	-31.5695	OTHER_PFAS	Other aliphatics	PACF-based substances	Inactive	-36.2013	-49.7381	-42.9697	Inactive	COC(=O)C(C(C(C(C(C(F)(F)F)(F)F)(F)F)(F)F)(F)F)(F)F	Inactive	3	8
DTXSID30895300	FC(F)(F)C=CC(F)(F)C(F)(F)C(F)(F)C(F)(F)C(F)(F)F	-7.503	-30.337	OTHER_PFAS	Other aliphatics	FT	Inactive	-34.247	-51.7004	-42.9737	Inactive	FC(C=CC(C(C(C(C(F)(F)F)(F)F)(F)F)(F)F)(F)F)(F)F	Inactive	3	4
DTXSID80587369	FC(F)(Br)C(F)(F)C(F)(F)C(F)(F)C(F)(F)C(F)(F)C=C	-7.53	-30.1832	OTHER_PFAS	Other aliphatics	Others	Inactive	-34.0104	-51.9452	-42.9778	Inactive	C=CC(C(C(C(C(C(Br)(F)F)(F)F)(F)F)(F)F)(F)F)(F)F	Inactive	0	2
DTXSID20896588	OC(=O)C(F)(F)C(F)(C(F)(F)C(F)(F)F)C(F)(F)C(F)(F)C(F)(F)F	-6.68	-34.8606	OTHER_PFAS	PFAAs	PFCAs	Inactive	-41.4594	-44.4983	-42.9789	Inactive	OC(=O)C(C(C(C(F)(F)F)(F)F)(C(C(C(F)(F)F)(F)F)(F)F)F)(F)F	Inactive	3	4
DTXSID40897097	FC(F)(F)C(F)(F)C(F)(F)C(F)(F)N1OC1(F)C(F)(F)C(F)(F)C(F)(F)F	-7.09	-32.5898	OTHER_PFAS	Other aliphatics, cyclic	Others, cyclic	Inactive	-37.8664	-48.1137	-42.99	Inactive	FC(C(C(C(F)(F)F)(F)F)(F)F)(N1OC1(F)C(C(C(F)(F)F)(F)F)(F)F)F	Inactive	3	4
DTXSID20775985	CCOC(=O)C=C(F)C(F)(F)C(F)(F)C(F)(F)Cl	-7.292	-31.4745	OTHER_PFAS	Other aliphatics	Ether based substances	Inactive	-36.0961	-49.8893	-42.9927	Inactive	CCOC(=O)C=C(C(C(C(Cl)(F)F)(F)F)(F)F)F	Inactive	7	4
DTXSID10539699	NC1=CC=CC2=C1C(F)(F)C(F)(F)C2(F)F	-8.177	-26.581	OTHER_PFAS	Side-chain aromatics	Others	Inactive	-28.3404	-57.6803	-43.0103	Inactive	Nc1cccc2c1C(F)(F)C(C2(F)F)(F)F	Inactive	8	0
DTXSID00896349	NCC(O)CC(F)(F)C(F)(F)C(F)(F)C(F)(F)C(F)(C(F)(F)F)C(F)(F)F	-8.036	-27.3209	OTHER_PFAS	Other aliphatics	Others	Inactive	-29.576	-56.5023	-43.0392	Inactive	NCC(CC(C(C(C(C(C(F)(F)F)(C(F)(F)F)F)(F)F)(F)F)(F)F)(F)F)O	Inactive	8	7
DTXSID6071374	CNS(=O)(=O)C(F)(F)C(F)(F)C(F)(F)C(F)(F)C(F)(F)F	-7.324	-31.2378	OTHER_PFAS	FASA based PFAA precursors	N-Alkyl FASAs	Inactive	-35.8157	-50.2662	-43.0409	Inactive	CNS(=O)(=O)C(C(C(C(C(F)(F)F)(F)F)(F)F)(F)F)(F)F	Inactive	3	8
DTXSID40813333	CCN(CC)C(=S)C(F)(F)C(F)(F)C(F)(F)F	-7.278	-31.4615	OTHER_PFAS	Other aliphatics	Others	Inactive	-36.2188	-49.91	-43.0644	Inactive	CCN(C(=S)C(C(C(F)(F)F)(F)F)(F)F)CC	Inactive	7	4
DTXSID20896503	FC(F)(F)C(F)(F)C(F)(F)OC(F)(C(=O)OCC=C)C(F)(F)F	-6.671	-34.7917	OTHER_PFAS	Other aliphatics	Ether and PACF-based substances	Inactive	-41.5383	-44.608	-43.0732	Inactive	C=CCOC(=O)C(C(F)(F)F)(OC(C(C(F)(F)F)(F)F)(F)F)F	Inactive	4	3
DTXSID70844610	OC(=O)C(F)(F)C(F)(F)C(F)(F)OC(F)C(F)(F)F	-7.464	-30.4183	OTHER_PFAS	Other aliphatics	PACF-based substances	Inactive	-34.5888	-51.5709	-43.0799	Inactive	OC(=O)C(C(C(OC(C(F)(F)F)F)(F)F)(F)F)(F)F	Inactive	0	2
DTXSID50187299	FC(F)(F)C(F)(F)C(F)(F)C(=O)NC1=CC=CC=C1	-7.419	-30.6582	OTHER_PFAS	Side-chain aromatics	Others	Inactive	-34.9832	-51.189	-43.0861	Inactive	O=C(C(C(C(F)(F)F)(F)F)(F)F)Nc1ccccc1	Inactive	7	8
DTXSID40896383	[O-][N+](=O)C1=C(F)C(F)=C(C(F)=C1F)C(F)(C(F)(F)F)C(F)(F)F	-7.184	-31.948	OTHER_PFAS	Side-chain aromatics	Others	Inactive	-37.0426	-49.1355	-43.089	Inactive	Fc1c(F)c([N+](=O)[O-])c(c(c1C(C(F)(F)F)(C(F)(F)F)F)F)F	Inactive	0	9
DTXSID9059834	FC(F)(F)C(F)(F)C(F)(F)N(C(F)(F)C(F)(F)C(F)(F)F)C(F)(F)C(F)(F)C(F)(F)F	-6.976	-33.0872	COMMERICIAL_IMPORTANT	Other aliphatics	Others	Inactive	-38.8654	-47.3218	-43.0936	Inactive	FC(C(C(F)(F)F)(F)F)(N(C(C(C(F)(F)F)(F)F)(F)F)C(C(C(F)(F)F)(F)F)(F)F)F	Inactive	3	4
DTXSID90896499	CCCOC(=O)C(F)(OC(F)(F)C(F)(F)C(F)(F)F)C(F)(F)F	-6.646	-35.1686	OTHER_PFAS	Other aliphatics	Ether and PACF-based substances	Inactive	-41.7574	-44.008	-42.8827	Inactive	CCCOC(=O)C(C(F)(F)F)(OC(C(C(F)(F)F)(F)F)(F)F)F	Inactive	4	3
DTXSID20375106	OC(=O)C(F)(F)OC(F)(F)C(F)(F)OC(F)(F)C(O)=O	-6.664	-34.7682	OTHER_PFAS	Other aliphatics	Ether based substances	Inactive	-41.5996	-44.6454	-43.1225	Inactive	OC(=O)C(OC(C(OC(C(=O)O)(F)F)(F)F)(F)F)(F)F	Inactive	0	2
DTXSID30897561	FC(F)(F)C1(F)C(F)(F)C(F)(F)C(F)(F)C2(F)C(F)(F)C(F)(F)C(F)(F)C(F)(F)C12F	-7.287	-31.6482	OTHER_PFAS	Non-PFAA perfluoroalkyls, cyclic	PFAs, cyclic	Inactive	-36.1399	-49.6128	-42.8764	Inactive	FC1(F)C(F)(F)C(F)(F)C(C2(C1(F)C(F)(F)C(C(C2(F)C(F)(F)F)(F)F)(F)F)F)(F)F	Inactive	8	0
DTXSID50792746	CCCCOC(=O)C(F)(F)C(F)(F)C(F)(F)C(C)F	-6.555	-35.7486	OTHER_PFAS	Other aliphatics	PACF-based substances	Inactive	-42.5549	-43.0845	-42.8197	Inactive	CCCCOC(=O)C(C(C(C(F)C)(F)F)(F)F)(F)F	Inactive	4	9
DTXSID80377686	COC(=O)C(F)(F)OC(F)(F)C(F)(F)OC(F)(F)C(F)(F)C(F)(F)C(F)(F)F	-6.451	-36.6496	OTHER_PFAS	Other aliphatics	Ether and PACF-based substances	Inactive	-43.4663	-41.65	-42.5582	Inactive	COC(=O)C(OC(C(OC(C(C(C(F)(F)F)(F)F)(F)F)(F)F)(F)F)(F)F)(F)F	Inactive	4	3
DTXSID20556918	FC(F)=C(F)OC(F)(F)C(F)(F)C(F)(F)C(F)(F)C(F)(F)C#N	-7.179	-32.6379	OTHER_PFAS	Other aliphatics	Ether based substances	Inactive	-37.0864	-48.0371	-42.5617	Inactive	N#CC(C(C(C(C(OC(=C(F)F)F)(F)F)(F)F)(F)F)(F)F)(F)F	Inactive	0	2
DTXSID50895741	FC(F)(F)C(F)(F)C(F)(F)C(F)(F)CCOS(=O)(=O)C(F)(F)F	-6.664	-35.4644	OTHER_PFAS	Other aliphatics	PASF-based substances	Inactive	-41.5996	-43.537	-42.5683	Inactive	FC(C(C(C(F)(F)F)(F)F)(F)F)(CCOS(=O)(=O)C(F)(F)F)F	Inactive	7	5
DTXSID70895682	CCSC(=O)C(CC(C)=O)C(F)(F)C(F)(F)C(F)(F)F	-7.046	-33.3609	OTHER_PFAS	Other aliphatics	Others	Inactive	-38.252	-46.886	-42.569	Inactive	CCSC(=O)C(C(C(C(F)(F)F)(F)F)(F)F)CC(=O)C	Inactive	7	4
DTXSID30382149	OCC(F)(C(F)C(F)(C(F)(F)F)C(F)(F)F)C(F)(F)F	-8.209	-26.9242	OTHER_PFAS	Other aliphatics	Others	Inactive	-28.0599	-57.1339	-42.5969	Inactive	OCC(C(F)(F)F)(C(C(C(F)(F)F)(C(F)(F)F)F)F)F	Inactive	0	2
DTXSID30243746	N[C@@H](CSC(F)(F)C(F)(F)C(F)F)C(O)=O	-7.198	-32.4865	OTHER_PFAS	Other aliphatics	Others	Inactive	-36.9199	-48.2781	-42.599	Inactive	NC(C(=O)O)CSC(C(C(F)F)(F)F)(F)F	Inactive	3	0
DTXSID40895735	FC(F)(F)C(F)(F)C(F)(F)C(=O)OC(C(F)(F)F)(C(F)(F)F)C(F)(F)F	-7.135	-32.8251	OTHER_PFAS	Other aliphatics	PACF-based substances	Inactive	-37.472	-47.739	-42.6055	Inactive	O=C(C(C(C(F)(F)F)(F)F)(F)F)OC(C(F)(F)F)(C(F)(F)F)C(F)(F)F	Inactive	7	4
DTXSID50681080	FC(F)(F)C(F)(F)C1(F)C(F)(F)C(F)(F)C(F)(F)C(F)(F)C1(F)C(F)(F)C(F)(F)F	-7.409	-31.3147	OTHER_PFAS	Non-PFAA perfluoroalkyls, cyclic	PFAs, cyclic	Inactive	-35.0708	-50.1438	-42.6073	Inactive	FC(C(C1(F)C(F)(C(C(F)(F)F)(F)F)C(F)(F)C(C(C1(F)F)(F)F)(F)F)(F)F)(F)F	Inactive	8	0
DTXSID20896568	OC(=O)C(C(F)(F)C(F)(F)F)(C(F)(F)C(F)(F)F)C(F)(F)C(F)(F)F	-6.603	-35.7303	OTHER_PFAS	PFAAs	PFCAs	Inactive	-42.1342	-43.1137	-42.6239	Inactive	OC(=O)C(C(C(F)(F)F)(F)F)(C(C(F)(F)F)(F)F)C(C(F)(F)F)(F)F	Inactive	3	4
DTXSID10895565	CC(F)(F)OCC(F)(F)C(F)(F)C(F)(F)C(F)(F)C(F)(F)F	-7.071	-33.1518	OTHER_PFAS	Other aliphatics	Ether based substances	Inactive	-38.0329	-47.2189	-42.6259	Inactive	CC(OCC(C(C(C(C(F)(F)F)(F)F)(F)F)(F)F)(F)F)(F)F	Inactive	3	9
DTXSID30892359	OC(=O)C(OC(F)(F)C(F)(F)C(F)(F)F)C(F)(F)F	-7.582	-30.3101	OTHER_PFAS	Other aliphatics	Ether based substances	Inactive	-33.5547	-51.7432	-42.6489	Inactive	OC(=O)C(C(F)(F)F)OC(C(C(F)(F)F)(F)F)(F)F	Inactive	0	2
DTXSID40371286	FC(F)(F)C(F)(F)C(F)(F)C(CCBr)(C(F)(F)F)C(F)(F)F	-7.363	-31.5142	OTHER_PFAS	Other aliphatics	Others	Inactive	-35.4739	-49.8261	-42.65	Inactive	BrCCC(C(C(C(F)(F)F)(F)F)(F)F)(C(F)(F)F)C(F)(F)F	Inactive	3	4
DTXSID10896037	CCOC(=O)C(=C)S(=O)C(F)(F)C(F)(F)C(F)(F)C(F)(F)F	-6.621	-35.5595	OTHER_PFAS	Other aliphatics	Ether based substances	Inactive	-41.9765	-43.3856	-42.681	Inactive	CCOC(=O)C(=C)[S+](C(C(C(C(F)(F)F)(F)F)(F)F)(F)F)[O-]	Inactive	7	4
DTXSID50881341	FC(F)(F)OC(F)(F)C(F)(F)C(F)(F)C(F)(F)C(F)(F)C(F)(F)C(F)(F)F	-7.187	-32.4389	OTHER_PFAS	Other aliphatics	Ether based substances	Inactive	-37.0163	-48.3539	-42.6851	Inactive	FC(OC(C(C(C(C(C(C(F)(F)F)(F)F)(F)F)(F)F)(F)F)(F)F)(F)F)(F)F	Inactive	3	8
DTXSID00895716	NC1=CN=C(C=C1)C(F)(F)C(F)(F)C(F)(F)F	-8.386	-25.8253	OTHER_PFAS	Side-chain aromatics	Others	Inactive	-26.5088	-58.8835	-42.6961	Inactive	Nc1ccc(nc1)C(C(C(F)(F)F)(F)F)(F)F	Inactive	6	4
DTXSID00190950	OCC(F)(F)C(F)(F)C(F)(F)C(F)(F)C(F)(F)C(F)(F)F	-7.801	-29.044	OTHER_PFAS	Fluorotelomer PFAA precursors	n:1 FTOHs	Inactive	-31.6355	-53.7589	-42.6972	Inactive	OCC(C(C(C(C(C(F)(F)F)(F)F)(F)F)(F)F)(F)F)(F)F	Inactive	3	9
DTXSID80382159	FC(F)(F)C1=CC(=NN1)C(F)(F)C(F)(F)C(F)(F)F	-7.995	-27.9742	OTHER_PFAS	Side-chain aromatics	Others	Inactive	-29.9353	-55.4622	-42.6988	Inactive	FC(c1[nH]nc(c1)C(C(C(F)(F)F)(F)F)(F)F)(F)F	Inactive	6	4
DTXSID40896666	FC(F)(F)C(F)(F)C(F)(F)\C=C\C(F)(F)C(F)(F)C(F)(F)F	-7.672	-29.7493	OTHER_PFAS	Other aliphatics	FT	Inactive	-32.766	-52.636	-42.701	Inactive	FC(C(C(F)(F)F)(F)F)(C=CC(C(C(F)(F)F)(F)F)(F)F)F	Inactive	3	4
DTXSID90648137	OC(=O)CCC(=O)C(F)(C(F)(F)F)C(F)(F)F	-8.176	-31.2168	OTHER_PFAS	Other aliphatics	Others	Inactive	-28.3491	-50.2996	-39.3244	Inactive	O=C(C(C(F)(F)F)(C(F)(F)F)F)CCC(=O)O	Inactive	0	2
DTXSID40892986	[Na+].[O-]C(=O)CCC(F)(F)C(F)(F)C(F)(F)F	-7.874	-28.6332	OTHER_PFAS	Fluorotelomer PFAA precursors	n:3 Fluorotelomer carboxylic acids	Inactive	-30.9957	-54.413	-42.7044	Inactive	OC(=O)CCC(C(C(F)(F)F)(F)F)(F)F	Inactive	3	4
DTXSID40895699	FC(F)(F)C(F)(F)C(F)(F)C1=CC(Br)=CC=N1	-7.984	-28.0018	OTHER_PFAS	Side-chain aromatics	Others	Inactive	-30.0317	-55.4182	-42.725	Inactive	FC(C(C(F)(F)F)(F)F)(c1nccc(c1)Br)F	Inactive	6	4
DTXSID70431246	NC1=CC=C(C=C1)C(F)(C(F)(F)F)C(F)(F)F	-8.306	-26.2006	OTHER_PFAS	Side-chain aromatics	Others	Inactive	-27.2099	-58.2859	-42.7479	Inactive	FC(C(F)(F)F)(C(F)(F)F)c1ccc(cc1)N	Inactive	0	9
DTXSID50896531	FC(F)(F)C(F)(F)C(F)(F)OC(F)(C(F)(F)F)C(OC(=O)C=C)(C(F)(F)F)C(F)(F)F	-6.26	-37.4478	OTHER_PFAS	Other aliphatics	Ether based substances	Inactive	-45.1401	-40.3792	-42.7597	Inactive	C=CC(=O)OC(C(C(F)(F)F)(OC(C(C(F)(F)F)(F)F)(F)F)F)(C(F)(F)F)C(F)(F)F	Inactive	4	3
DTXSID00895539	FC(F)(F)C(F)(F)C(F)(F)C(F)(F)C(F)(F)COC=C	-7.708	-29.4294	OTHER_PFAS	Other aliphatics	Ether based substances	Inactive	-32.4505	-53.1454	-42.7979	Inactive	C=COCC(C(C(C(C(F)(F)F)(F)F)(F)F)(F)F)(F)F	Inactive	3	9
DTXSID0059794	FC(F)(F)C(F)(F)C(F)(F)C(F)(F)C(F)(F)C(F)(F)C(F)(F)C(F)(F)F	-7.419	-31.0135	COMMERICIAL_IMPORTANT	Non-PFAA perfluoroalkyls	PFAs	Inactive	-34.9832	-50.6233	-42.8032	Inactive	FC(C(C(C(F)(F)F)(F)F)(F)F)(C(C(C(C(F)(F)F)(F)F)(F)F)(F)F)F	Inactive	3	8
DTXSID80895754	CCCCCNC(=O)C(F)(F)C(F)(F)C(F)(F)F	-6.437	-36.4177	OTHER_PFAS	Other aliphatics	Polyfluorinated amidesÂ	Inactive	-43.589	-42.0193	-42.8041	Inactive	CCCCCNC(=O)C(C(C(F)(F)F)(F)F)(F)F	Inactive	6	9
DTXSID50895382	FC(=C(F)C(F)(F)C(F)(F)C(F)(F)C(F)(F)C(F)(F)F)C(F)(F)F	-7.52	-30.44	OTHER_PFAS	Non-PFAA perfluoroalkyls	PFAenes	Inactive	-34.098	-51.5364	-42.8172	Inactive	FC(=C(C(C(C(C(C(F)(F)F)(F)F)(F)F)(F)F)(F)F)F)C(F)(F)F	Inactive	3	8
DTXSID80379827	FC(F)(F)C(F)(F)C(F)(F)C(F)(F)C(F)(F)C(F)(F)C(Br)=O	-7.086	-32.7673	OTHER_PFAS	Other aliphatics	Others	Inactive	-37.9014	-47.8311	-42.8662	Inactive	BrC(=O)C(C(C(C(C(C(F)(F)F)(F)F)(F)F)(F)F)(F)F)(F)F	Inactive	3	8
DTXSID70384425	NC1=NN=C(S1)C(F)(F)C(F)(F)C(F)(F)F	-7.445	-21.2952	OTHER_PFAS	Side-chain aromatics	Others	Inactive	-34.7553	-66.0958	-50.4256	Inactive	FC(C(C(F)(F)F)(F)F)(c1nnc(s1)N)F	Inactive	6	4
DTXSID30379711	FC(F)(F)OC(F)(F)C(F)(F)OC(F)(F)C(Cl)=O	-4.874	-29.3844	OTHER_PFAS	Other aliphatics	Ether based substances	Inactive	-57.2864	-53.217	-55.2517	Inactive	ClC(=O)C(OC(C(OC(F)(F)F)(F)F)(F)F)(F)F	Inactive	0	2
DTXSID30395178	FC(F)(F)C(F)(F)C(F)(F)C(F)(F)CI	-6.541	-26.2002	OTHER_PFAS	Other aliphatics	FTI	Inactive	-42.6776	-58.2866	-50.4821	Inactive	ICC(C(C(C(F)(F)F)(F)F)(F)F)(F)F	Inactive	3	4
DTXSID60374714	OC(F)(F)C(F)(F)C(F)(F)F	-4.998	-15.1035	OTHER_PFAS	Non-PFAA perfluoroalkyls	PFACs	Inactive	-56.1997	-75.9537	-66.0767	Inactive	FC(C(F)(F)F)(C(F)(F)O)F	Inactive	3	4
DTXSID30768525	FC(F)(N=O)C(F)(F)C(F)(F)N=O	-4.031	-20.2401	OTHER_PFAS	Other aliphatics	Others	Inactive	-64.6741	-67.7757	-66.2249	Inactive	O=NC(C(C(N=O)(F)F)(F)F)(F)F	Inactive	0	2
DTXSID8061000	FC(F)=CC(F)(F)F	-4.968	-14.6076	OTHER_PFAS	Other aliphatics	Others	Inactive	-56.4626	-76.7432	-66.6029	Inactive	FC(=CC(F)(F)F)F	Inactive	0	2
DTXSID50714680	C1CNCCN1.OC(=O)C(F)(F)OC(F)(F)F	-3.851	-20.6238	OTHER_PFAS	PFAAs	PFECAs	Inactive	-66.2515	-67.1648	-66.7082	Inactive	N1CCNCC1	Inactive	0	2
DTXSID20746372	CCN1C=C[N+](C)=C1.[O-]S(=O)(=O)C(F)(F)C(F)F	-4.466	-17.236	OTHER_PFAS	Other aliphatics	PASF-based substances	Inactive	-60.8619	-72.5585	-66.7102	Inactive	CCn1cc[n+](c1)C	Inactive	0	2
DTXSID40320072	FC(F)(F)OS(=O)(=O)C(F)(F)F	-4.252	-18.3394	OTHER_PFAS	Other aliphatics	PASF-based substances	Inactive	-62.7373	-70.8018	-66.7696	Inactive	FC(OS(=O)(=O)C(F)(F)F)(F)F	Inactive	0	2
DTXSID6061022	FC1(F)C(=O)OC(=O)C1(F)F	-4.38	-16.8913	COMMERICIAL_IMPORTANT	Other aliphatics, cyclic	PACF-based substances, cyclic	Inactive	-61.6156	-73.1073	-67.3615	Inactive	O=C1OC(=O)C(C1(F)F)(F)F	Inactive	8	0
DTXSID8058796	OCC(F)(F)C(F)F	-4.756	-14.4529	OTHER_PFAS	Other aliphatics	Others	Inactive	-58.3205	-76.9895	-67.655	Inactive	OCC(C(F)F)(F)F	Inactive	0	2
DTXSID30170109	OC(=O)C=C(C(F)(F)F)C(F)(F)F	-4.756	-14.3519	OTHER_PFAS	Other aliphatics	Others	Inactive	-58.3205	-77.1503	-67.7354	Inactive	OC(=O)C=C(C(F)(F)F)C(F)(F)F	Inactive	0	2
DTXSID2041915	FC(F)(F)C(F)(F)F	-4.893	-12.862	COMMERICIAL_IMPORTANT	Non-PFAA perfluoroalkyls	PFAs	Inactive	-57.1199	-79.5224	-68.3211	Inactive	FC(C(F)(F)F)(F)F	Inactive	0	2
DTXSID10896471	FC(F)C(F)(F)OC(F)(F)F	-4.063	-17.3717	OTHER_PFAS	Other aliphatics	Ether based substances	Inactive	-64.3937	-72.3425	-68.3681	Inactive	FC(C(OC(F)(F)F)(F)F)F	Inactive	0	2
DTXSID50880177	FC(C(F)(F)F)S(F)(=O)=O	-4.585	-13.6538	OTHER_PFAS	Other aliphatics	Others	Inactive	-59.8191	-78.2617	-69.0404	Inactive	FC(S(=O)(=O)F)C(F)(F)F	Inactive	0	2
DTXSID60380239	NC(=O)C(F)(F)C(F)F	-5.124	-14.4926	OTHER_PFAS	Other aliphatics	Others	Inactive	-55.0955	-76.9263	-66.0109	Inactive	FC(C(C(=O)N)(F)F)F	Inactive	0	2
DTXSID3051599	FC(F)=C(F)OC(F)(F)F	-4.065	-16.378	OTHER_PFAS	Other aliphatics	Ether based substances	Inactive	-64.3761	-73.9245	-69.1503	Inactive	FC(=C(OC(F)(F)F)F)F	Inactive	0	2
DTXSID7058177	OC(=O)C(F)(F)C(F)F	-4.533	-12.9655	OTHER_PFAS	Other aliphatics	PACF-based substances	Inactive	-60.2748	-79.3576	-69.8162	Inactive	FC(C(C(=O)O)(F)F)F	Inactive	0	2
DTXSID40195282	COC(F)(F)C(F)F	-3.78	-15.8691	OTHER_PFAS	Other aliphatics	Ether based substances	Inactive	-66.8737	-74.7348	-70.8042	Inactive	COC(C(F)F)(F)F	Inactive	0	2
DTXSID2044397	OS(=O)(=O)C(F)(F)F	-3.348	-18.1842	OTHER_PFAS	PFAAs	PFSAs	Inactive	-70.6596	-71.0489	-70.8542	Inactive	FC(S(=O)(=O)O)(F)F	Inactive	0	2
DTXSID7061017	FC1(F)OS(=O)(=O)C1(F)F	-3.727	-15.676	COMMERICIAL_IMPORTANT	Other aliphatics, cyclic	Others, cyclic	Inactive	-67.3382	-75.0422	-71.1902	Inactive	FC1(F)C(F)(F)OS1(=O)=O	Inactive	8	0
DTXSID60881014	[2H]C(F)(F)C(F)(F)F	-4.443	-11.5746	OTHER_PFAS	Others	Others	Inactive	-61.0635	-81.572	-71.3178	Inactive	FC(C(F)(F)[2H])(F)F	Inactive	0	2
DTXSID1024251	FC(F)C(F)(F)F	-4.443	-11.5599	OTHER_PFAS	Other aliphatics	Others	Inactive	-61.0635	-81.5954	-71.3295	Inactive	FC(C(F)(F)F)F	Inactive	0	2
DTXSID00663114	FC(F)(F)C(F)(F)C(F)(F)C(F)(F)C(F)(F)C(F)(F)C(F)(F)C(F)(F)C(F)(F)C(=O)OC(=O)C(F)(F)C(F)(F)C(F)(F)C(F)(F)C(F)(F)C(F)(F)C(F)(F)C(F)(F)C(F)(F)F	14.647	-62.3022	OTHER_PFAS	Other aliphatics	PACF-based substances	Inactive	-228.36	-0.808452	-114.584	Inactive	O=C(C(C(C(C(C(C(C(C(C(F)(F)F)(F)F)(F)F)(F)F)(F)F)(F)F)(F)F)(F)F)(F)F)OC(=O)C(C(C(C(C(C(C(C(C(F)(F)F)(F)F)(F)F)(F)F)(F)F)(F)F)(F)F)(F)F)(F)F	Inactive	3	8
[truncated: 2,923 more rows]
