# Supplementary material for: Prediction of the Interactions of a Large Number of Per- and Poly-Fluoroalkyl Substances with Ten Nuclear Receptors
Source: Environ Sci Technol. 2024 Feb 29;58(10):4487–99. doi: 10.1021/acs.est.3c05974 (PMC10938639; doi:10.1021/acs.est.3c05974)
Supplement: Supplementary file 2 — es3c05974_si_002.zip [file es3c05974_si_002.zip › es3c05974_si_002/PFAS_NR_SI/PPARA_with_classification1_withSOM_with_TANIMOTOSCORE.xlsx]

## Sheet: Sheet1
NAMES	ORIGINAL_SMILES	PREFERRED_NAME	CASRN	docking score (kcal/mol)	MMGBSA (kcal/mol)	IMPORTANCE	Primary_Class	Secondary_Class	Strength	Activity	% change in docking score	% change in ΔG_bind	Average %change	can_smiles	Classification	morgan_X	morgan_Y
DTXSID10810516	OCC(O)COCC(O)COCC(O)COCC(O)COCC(O)COCC(O)COCC(O)COCC(O)COCC(F)(F)C(F)(F)C(F)(F)C(F)(F)C(F)(F)C(F)F	34,34,35,35,36,36,37,37,38,38,39,39-Dodecafluoro-4,8,12,16,20,24,28,32-octaoxanonatriacontane-1,2,6,10,14,18,22,26,30-nonol	62240-24-8	-13.532	-115.312	OTHER_PFAS	Other aliphatics	Ether based substances	Strong	Active	45.4093	77.2229	61.3161	OCC(COCC(COCC(COCC(COCC(COCC(COCC(COCC(COCC(C(C(C(C(C(F)F)(F)F)(F)F)(F)F)(F)F)(F)F)O)O)O)O)O)O)O)O	Active	3	0
DTXSID70895728	FC(F)(F)C(F)(F)C(F)(F)C(F)(F)C(F)(F)C(F)(F)C(F)(F)C(F)(F)C(F)(F)C(F)(F)CCN=[N+]=[N-]	12-Azido-1,1,1,2,2,3,3,4,4,5,5,6,6,7,7,8,8,9,9,10,10-henicosafluorododecane	145876-00-2	-7.324	-45.4189	OTHER_PFAS	Other aliphatics	Others	Weak	Active	-21.2993	-30.1956	-25.7474	[N-]=[N+]=NCCC(C(C(C(C(C(C(C(C(C(F)(F)F)(F)F)(F)F)(F)F)(F)F)(F)F)(F)F)(F)F)(F)F)(F)F	Active	3	9
DTXSID2072594	CN(C)CCCN(CCCS(O)(=O)=O)S(=O)(=O)C(F)(F)C(F)(F)C(F)(F)C(F)(F)C(F)(F)C(F)(F)C(F)(F)C(F)(F)F	1-Propanesulfonic acid, 3-[[3-(dimethylamino)propyl][(heptadecafluorooctyl)sulfonyl]amino]-	72785-08-1	-7.321	-65.9284	OTHER_PFAS	Other aliphatics	PASF-based substances	Weak	Active	-21.3315	1.32549	-10.003	CN(CCCN(S(=O)(=O)C(C(C(C(C(C(C(C(F)(F)F)(F)F)(F)F)(F)F)(F)F)(F)F)(F)F)(F)F)CCCS(=O)(=O)O)C	Active	0	7
DTXSID00880243	FC(OC(F)(F)C(F)(OC(F)(F)C(F)(OC(F)(F)C(F)(OC(F)(F)C(F)(F)C(F)(F)F)C(F)(F)F)C(F)(F)F)C(F)(F)F)C(F)(F)F	Fluoroether E4	26738-51-2	-8.697	-53.0195	COMMERICIAL_IMPORTANT	Other aliphatics	Ether based substances	Weak	Active	-6.5456	-18.5142	-12.5299	FC(C(F)(F)F)OC(C(C(F)(F)F)(OC(C(C(F)(F)F)(OC(C(C(F)(F)F)(OC(C(C(F)(F)F)(F)F)(F)F)F)(F)F)F)(F)F)F)(F)F	Active	4	3
DTXSID70757539	CCCCCCCCOC(F)(F)C(F)(F)C(F)(F)C(F)(F)C(F)(F)C(F)(F)C(F)(F)F	1-[(Pentadecafluoroheptyl)oxy]octane	91913-68-7	-8.698	-48.0387	OTHER_PFAS	Other aliphatics	Ether based substances	Weak	Active	-6.53485	-26.1692	-16.352	CCCCCCCCOC(C(C(C(C(C(C(F)(F)F)(F)F)(F)F)(F)F)(F)F)(F)F)(F)F	Active	4	9
DTXSID90774384	FC(F)C(F)(F)C(F)(F)C(F)(F)COC(=O)OOC(=O)OCC(F)(F)C(F)(F)C(F)(F)C(F)F	1,1'-[Peroxybis(carbonyloxy)]bis(2,2,3,3,4,4,5,5-octafluoropentane)	188715-78-8	-7.319	-47.0064	OTHER_PFAS	Other aliphatics	Ether based substances	Weak	Active	-21.353	-27.7558	-24.5544	FC(C(C(C(COC(=O)OOC(=O)OCC(C(C(C(F)F)(F)F)(F)F)(F)F)(F)F)(F)F)(F)F)F	Active	3	0
DTXSID70895425	CCCCCCCCCCCCC(I)CC(F)(F)C(F)(F)C(F)(F)C(F)(F)C(F)(F)C(F)(F)C(F)(F)C(F)(F)C(F)(F)C(F)(F)F	1,1,1,2,2,3,3,4,4,5,5,6,6,7,7,8,8,9,9,10,10-Henicosafluoro-12-iodotetracosane	1257261-92-9	-8.702	-70.1383	OTHER_PFAS	Other aliphatics	FTI	Strong	Active	-6.49187	7.79569	0.651911	CCCCCCCCCCCCC(CC(C(C(C(C(C(C(C(C(C(F)(F)F)(F)F)(F)F)(F)F)(F)F)(F)F)(F)F)(F)F)(F)F)(F)F)I	Active	3	6
DTXSID20163727	CCCCCCCCCCC(F)(F)C(F)(F)C(F)(F)C(F)(F)C(F)(F)C(F)(F)F	1,1,1,2,2,3,3,4,4,5,5,6,6--Tridecafluorohexadecane	147492-59-9	-8.702	-51.4721	OTHER_PFAS	Fluorotelomer PFAA precursors	SFAs	Weak	Active	-6.49187	-20.8924	-13.6921	CCCCCCCCCCC(C(C(C(C(C(F)(F)F)(F)F)(F)F)(F)F)(F)F)(F)F	Active	2	2
DTXSID10699808	FC(F)C(F)(F)C(F)(F)C(F)(F)C(F)(F)C(F)(F)C(F)(F)C(=O)C1=CC=CC=C1	2,2,3,3,4,4,5,5,6,6,7,7,8,8-Tetradecafluoro-1-phenyloctan-1-one	1427-89-0	-8.707	-41.4478	OTHER_PFAS	Side-chain aromatics	Others	Weak	Active	-6.43814	-36.2988	-21.3685	O=C(C(C(C(C(C(C(C(F)F)(F)F)(F)F)(F)F)(F)F)(F)F)(F)F)c1ccccc1	Active	3	0
DTXSID90896272	FC(F)(F)C(F)(F)C(F)(F)C1=NN=C2C=CC(=NN12)N1CCOCC1	3-(Heptafluoropropyl)-6-(morpholin-4-yl)[1,2,4]triazolo[4,3-b]pyridazine	296886-61-8	-7.318	-43.0907	OTHER_PFAS	Side-chain aromatics	Others	Weak	Active	-21.3638	-33.7738	-27.5688	FC(C(C(c1nnc2n1nc(cc2)N1CCOCC1)(F)F)(F)F)(F)F	Active	4	0
DTXSID20708738	CCCCCCCCC(=O)OCC(F)(F)C(F)(F)C(F)(F)C(F)(F)C(F)(F)C(F)F	2,2,3,3,4,4,5,5,6,6,7,7-Dodecafluoroheptyl nonanoate	78509-68-9	-8.711	-47.3637	OTHER_PFAS	Other aliphatics	Ether based substances	Weak	Active	-6.39516	-27.2066	-16.8009	CCCCCCCCC(=O)OCC(C(C(C(C(C(F)F)(F)F)(F)F)(F)F)(F)F)(F)F	Active	3	0
DTXSID80897470	[C@H]1(CCCN1)C(O)(c1ccc(cc1)C(F)(F)C(F)(F)C(F)(F)C(F)(F)C(F)(F)C(F)(F)F)c1ccc(cc1)C(F)(F)C(F)(F)C(F)(F)C(F)(F)C(F)(F)C(F)(F)F	(2S)-2-Pyrrolidinyl-bis(4-(perfluorohexyl)phenyl)methanol	1075687-38-5	-7.315	-61.5844	OTHER_PFAS	Side-chain aromatics	Others	Weak	Active	-21.396	-5.35081	-13.3734	FC(C(C(C(C(F)(F)F)(F)F)(F)F)(F)F)(C(c1ccc(cc1)C(c1ccc(cc1)C(C(C(C(C(C(F)(F)F)(F)F)(F)F)(F)F)(F)F)(F)F)(C1CCCN1)O)(F)F)F	Active	1	6
DTXSID30893366	CC(C)CC(C)OCCC(F)(F)C(F)(F)C(F)(F)C(F)(F)C(F)(F)C(F)(F)F	1-(1,3-Dimethylbutoxy)-2-(perfluorohexyl)ethane	210896-25-6	-8.714	-45.8512	OTHER_PFAS	Other aliphatics	Ether based substances	Weak	Active	-6.36292	-29.5312	-17.9471	CC(CC(C)C)OCCC(C(C(C(C(C(F)(F)F)(F)F)(F)F)(F)F)(F)F)(F)F	Active	7	5
DTXSID20896063	CCCCCCCCNC(=O)C(F)(F)C(F)(F)C(F)(F)C(F)(F)C(F)(F)C(F)(F)C(F)(F)C(F)(F)F	2,2,3,3,4,4,5,5,6,6,7,7,8,8,9,9,9-Heptadecafluoro-N-octylnonanamide	33496-55-8	-8.715	-56.6827	OTHER_PFAS	Other aliphatics	Polyfluorinated amidesÂ	Moderate	Active	-6.35218	-12.8842	-9.61821	CCCCCCCCNC(=O)C(C(C(C(C(C(C(C(F)(F)F)(F)F)(F)F)(F)F)(F)F)(F)F)(F)F)(F)F	Active	6	9
DTXSID10880471	FC(F)(F)C(F)(C(F)(F)F)C(F)(F)C(F)(F)C(F)(F)C(F)(F)C(F)(F)C(F)(F)C(F)(F)C(F)(F)C(F)(F)C(F)(F)C(F)(F)C(F)(F)C(F)(F)C(F)(F)CC1CO1	(1H,1H-Perfluoro-16-methylheptadecyl)oxirane	54009-79-9	-8.716	-48.2124	OTHER_PFAS	Other aliphatics, cyclic	Others, cyclic	Weak	Active	-6.34143	-25.9023	-16.1218	FC(C(C(C(C(C(C(C(C(C(C(C(C(F)(F)F)(C(F)(F)F)F)(F)F)(F)F)(F)F)(F)F)(F)F)(F)F)(F)F)(F)F)(F)F)(F)F)(C(C(C(CC1OC1)(F)F)(F)F)(F)F)F	Active	4	5
DTXSID50377678	COC(=O)C(F)(F)C(F)(F)C(F)(F)C(F)(F)C(F)(F)C(F)(F)C(F)(F)C(F)(F)C(F)(F)C(F)(F)C(F)(F)C(F)(F)C(F)(F)F	Methyl perfluorotetradecanoate	203302-99-2	-8.717	-49.774	OTHER_PFAS	Other aliphatics	PACF-based substances	Weak	Active	-6.33069	-23.5022	-14.9165	COC(=O)C(C(C(C(C(C(C(C(C(C(C(C(C(F)(F)F)(F)F)(F)F)(F)F)(F)F)(F)F)(F)F)(F)F)(F)F)(F)F)(F)F)(F)F)(F)F	Active	3	8
DTXSID6070221	OCCC(F)(F)C(F)(F)C(F)(F)C(F)(F)C(F)(F)C(F)(F)C(F)(F)C(F)(F)C(F)(F)C(F)(F)C(F)(F)C(F)(F)C(F)(F)C(F)(F)C(F)(F)C(F)(F)F	2-(Perfluorohexadecyl)ethanol	65104-67-8	-8.719	-49.9018	COMMERICIAL_IMPORTANT	Fluorotelomer PFAA precursors	n:2 FTOHs	Weak	Active	-6.3092	-23.3058	-14.8075	OCCC(C(C(C(C(C(C(C(C(C(C(C(C(C(C(C(F)(F)F)(F)F)(F)F)(F)F)(F)F)(F)F)(F)F)(F)F)(F)F)(F)F)(F)F)(F)F)(F)F)(F)F)(F)F)(F)F	Active	3	9
DTXSID20896240	Cl.FC(F)(F)C(F)(F)C(F)(F)C(F)(F)OC1=CC=C(NC(=O)C2=CC=NC=C2)C=C1	N-[4-(Nonafluorobutoxy)phenyl]pyridine-4-carboxamide--hydrogen chloride (1/1)	62315-29-1	-8.721	-48.3723	OTHER_PFAS	Side-chain aromatics	Others	Weak	Active	-6.28771	-25.6565	-15.9721	O=C(c1ccncc1)Nc1ccc(cc1)OC(C(C(C(F)(F)F)(F)F)(F)F)(F)F	Active	8	5
DTXSID70718943	ONC(=O)C(F)(F)C(F)(F)C(F)(F)C(F)(F)C(F)(F)C(F)(F)C(=O)NC1=CC=CC=C1	2,2,3,3,4,4,5,5,6,6,7,7-Dodecafluoro-N~1~-hydroxy-N~8~-phenyloctanediamide	1308677-14-6	-8.722	-45.2688	OTHER_PFAS	Side-chain aromatics	Others	Weak	Active	-6.27696	-30.4263	-18.3516	ONC(=O)C(C(C(C(C(C(C(=O)Nc1ccccc1)(F)F)(F)F)(F)F)(F)F)(F)F)(F)F	Active	0	5
DTXSID20896245	COC(=O)C1=C(OC)C=CC=C1OS(=O)(=O)C(F)(F)C(F)(F)C(F)(F)C(F)(F)F	Methyl 2-methoxy-6-[(1,1,2,2,3,3,4,4,4-nonafluorobutane-1-sulfonyl)oxy]benzoate	475630-76-3	-8.727	-48.1297	OTHER_PFAS	Side-chain aromatics	PASF-based substances	Weak	Active	-6.22323	-26.0294	-16.1263	COC(=O)c1c(OC)cccc1OS(=O)(=O)C(C(C(C(F)(F)F)(F)F)(F)F)(F)F	Active	9	0
DTXSID3070886	CCN(CCOP(=O)(O)OCCN(CC)S(=O)(=O)C(F)(F)C(F)(F)C(F)(F)C(F)(F)C(F)(F)C(F)(F)F)S(=O)(=O)C(F)(F)C(F)(F)C(F)(F)C(F)(F)C(F)(F)C(F)(F)F	N,N'-(Phosphinicobis(oxyethylene))bis(N-ethyltridecafluorohexanesulphonamide)	67939-92-8	-7.324	-81.9612	OTHER_PFAS	Other aliphatics	PASF-based substances	Strong	Active	-21.2993	25.9663	2.33352	CCN(S(=O)(=O)C(C(C(C(C(C(F)(F)F)(F)F)(F)F)(F)F)(F)F)(F)F)CCOP(=O)(OCCN(S(=O)(=O)C(C(C(C(C(C(F)(F)F)(F)F)(F)F)(F)F)(F)F)(F)F)CC)O	Active	0	7
DTXSID00622963	CCCCNS(=O)(=O)C(F)(F)C(F)(F)C(F)(F)C(F)(F)C(F)(F)C(F)(F)C(F)(F)C(F)(F)F	N-Butylperfluorooctane-1-sulfonamide	31506-34-0	-7.31	-48.0538	OTHER_PFAS	FASA based PFAA precursors	N-Alkyl FASAs	Weak	Active	-21.4497	-26.146	-23.7979	CCCCNS(=O)(=O)C(C(C(C(C(C(C(C(F)(F)F)(F)F)(F)F)(F)F)(F)F)(F)F)(F)F)(F)F	Active	5	0
DTXSID20895177	CCCCCCCCCCCCC(F)(F)C(F)(F)C(F)(F)F	1,1,1,2,2,3,3-Heptafluoropentadecane	106873-69-2	-8.689	-49.6167	OTHER_PFAS	Fluorotelomer PFAA precursors	SFAs	Weak	Active	-6.63156	-23.744	-15.1878	CCCCCCCCCCCCC(C(C(F)(F)F)(F)F)(F)F	Active	2	2
DTXSID20234926	CCCN(CCO)S(=O)(=O)C(F)(F)C(F)(F)C(F)(F)C(F)(F)C(F)(F)C(F)(F)F	Tridecafluoro-N-(2-hydroxyethyl)-N-propylhexanesulphonamide	85665-64-1	-7.327	-46.0836	OTHER_PFAS	FASA based PFAA precursors	(N-Alkyl) FASEs	Weak	Active	-21.2671	-29.174	-25.2205	CCCN(S(=O)(=O)C(C(C(C(C(C(F)(F)F)(F)F)(F)F)(F)F)(F)F)(F)F)CCO	Active	0	7
DTXSID40896242	COC1=CC=C(NC(=O)C(F)(F)C(F)(F)C(F)(F)F)C(=C1)[N+]([O-])=O	2,2,3,3,4,4,4-Heptafluoro-N-(4-methoxy-2-nitrophenyl)butanamide	1799-52-6	-7.333	-44.6261	OTHER_PFAS	Side-chain aromatics	Others	Weak	Active	-21.2026	-31.4141	-26.3083	COc1ccc(c(c1)[N+](=O)[O-])NC(=O)C(C(C(F)(F)F)(F)F)(F)F	Active	7	8
DTXSID30797092	COCCCOC(=O)C(F)(F)C(F)(F)C(F)(F)C(F)(F)C(=O)OCCCOC	Bis(3-methoxypropyl) octafluorohexanedioate	600700-53-6	-8.636	-49.3117	OTHER_PFAS	Other aliphatics	PACF-based substances	Weak	Active	-7.20108	-24.2127	-15.7069	COCCCOC(=O)C(C(C(C(C(=O)OCCCOC)(F)F)(F)F)(F)F)(F)F	Active	4	9
DTXSID30896736	OC[C@H]1O[C@H]([C@H](O)[C@@H]1O)N1C=C(C(=O)NC1=O)C(F)(F)C(F)(F)C(F)(F)F	5-(Heptafluoropropyl)uridine	144862-38-4	-8.636	-42.0647	OTHER_PFAS	Side-chain aromatics	Others	Weak	Active	-7.20108	-35.3507	-21.2759	OCC1OC(C(C1O)O)n1cc(c(=O)[nH]c1=O)C(C(C(F)(F)F)(F)F)(F)F	Active	5	9
DTXSID10895429	CCCCCCCC=CC(F)(F)C(F)(F)C(F)(F)C(F)(F)C(F)(F)C(F)(F)F	1,1,1,2,2,3,3,4,4,5,5,6,6-Tridecafluoropentadec-7-ene	1980786-99-9	-8.638	-45.2936	OTHER_PFAS	Fluorotelomer PFAA precursors	SFAenes	Weak	Active	-7.17959	-30.3882	-18.7839	CCCCCCCC=CC(C(C(C(C(C(F)(F)F)(F)F)(F)F)(F)F)(F)F)(F)F	Active	5	2
DTXSID00500752	FC(F)C(F)(F)C(F)(F)C(F)(F)C(F)(F)C(F)(F)COC1=CC=C(C=C)C=C1	1-[(2,2,3,3,4,4,5,5,6,6,7,7-Dodecafluoroheptyl)oxy]-4-ethenylbenzene	64253-90-3	-8.638	-43.9083	OTHER_PFAS	Side-chain aromatics	Others	Weak	Active	-7.17959	-32.5172	-19.8484	C=Cc1ccc(cc1)OCC(C(C(C(C(C(F)F)(F)F)(F)F)(F)F)(F)F)(F)F	Active	3	0
DTXSID50895948	CCC(C)NCC(O)C(F)(F)C(F)(F)C(F)(F)C(F)(F)C(F)(F)C(F)(F)C(F)(F)C(F)(F)C(F)(F)F	1-[(Butan-2-yl)amino]-3,3,4,4,5,5,6,6,7,7,8,8,9,9,10,10,11,11,11-nonadecafluoroundecan-2-ol	94817-79-5	-8.641	-49.611	OTHER_PFAS	Other aliphatics	Others	Weak	Active	-7.14735	-23.7528	-15.4501	CCC(NCC(C(C(C(C(C(C(C(C(C(F)(F)F)(F)F)(F)F)(F)F)(F)F)(F)F)(F)F)(F)F)(F)F)O)C	Active	3	9
DTXSID30896559	[O-][N+](=O)C1=CC=C(NC(=O)C(F)(OC(F)(F)C(F)(F)C(F)(F)F)C(F)(F)F)C(=C1)[N+]([O-])=O	N-(2,4-Dinitrophenyl)-2,3,3,3-tetrafluoro-2-(heptafluoropropoxy)propanamide	105936-30-9	-7.329	-48.8244	OTHER_PFAS	Side-chain aromatics	Others	Weak	Active	-21.2456	-24.9617	-23.1036	O=C(C(C(F)(F)F)(OC(C(C(F)(F)F)(F)F)(F)F)F)Nc1ccc(cc1[N+](=O)[O-])[N+](=O)[O-]	Active	4	3
DTXSID80892526	[H]N(CCC[N+](C)(C)CC([O-])=O)S(=O)(=O)CCC(F)(F)C(F)(F)C(F)(F)C(F)(F)C(F)(F)C(F)(F)C(F)(F)C(F)(F)C(F)(F)C(F)(F)C(F)(F)C(F)(F)F	12:2 Fluorotelomer sulfonamido betaine	278598-45-1	-8.654	-75.1606	OTHER_PFAS	Other aliphatics	PASF-based substances	Strong	Active	-7.00766	15.5145	4.25341	[O-]C(=O)C[N+](CCCNS(=O)(=O)CCC(C(C(C(C(C(C(C(C(C(C(C(F)(F)F)(F)F)(F)F)(F)F)(F)F)(F)F)(F)F)(F)F)(F)F)(F)F)(F)F)(F)F)(C)C	Active	7	3
DTXSID00781089	FC(F)(F)C(F)(F)C(F)(F)C(F)(F)CCCCCCCCCCCS	12,12,13,13,14,14,15,15,15-Nonafluoropentadecane-1-thiol	220414-23-3	-8.657	-49.3284	OTHER_PFAS	Other aliphatics	FTS	Weak	Active	-6.97542	-24.1871	-15.5813	SCCCCCCCCCCCC(C(C(C(F)(F)F)(F)F)(F)F)(F)F	Active	2	2
DTXSID40893377	FC(F)(F)C(=O)N1N=C(C=C1C(F)(F)F)C(F)(F)C(F)(F)C(F)(F)C(F)(F)C(F)(F)C(F)(F)F	3-(Perfluorohexyl)-1-(trifluoroacetyl)-5-(trifluoromethyl)-1H-pyrazole	261778-38-5	-8.657	-43.0045	OTHER_PFAS	Side-chain aromatics	Others	Weak	Active	-6.97542	-33.9063	-20.4409	O=C(C(F)(F)F)n1nc(cc1C(F)(F)F)C(C(C(C(C(C(F)(F)F)(F)F)(F)F)(F)F)(F)F)(F)F	Active	9	5
DTXSID4071005	FC(=O)C(F)(F)C(F)(F)C(F)(F)C(F)(F)C(F)(F)C(F)(F)C(F)(F)C(F)(F)C(F)(F)C(F)(F)C(F)(F)C(F)(C(F)(F)F)C(F)(F)F	Perfluoro-13-(methyl)tetradecanoyl fluoride	68025-62-7	-8.658	-44.2308	OTHER_PFAS	Perfluoro PFAA precursors	PAFs	Weak	Active	-6.96468	-32.0216	-19.4931	FC(=O)C(C(C(C(C(C(C(C(C(C(C(C(C(F)(F)F)(C(F)(F)F)F)(F)F)(F)F)(F)F)(F)F)(F)F)(F)F)(F)F)(F)F)(F)F)(F)F)(F)F	Active	3	4
DTXSID50881144	C[N+](CCO)(CCO)CC(O)CC(F)(F)C(F)(F)C(F)(F)C(F)(F)C(F)(F)C(F)(F)C(F)(F)C(F)(F)C(F)(F)C(F)(F)C(F)(C(F)(F)F)C(F)(F)F	Bis(2-hydroxyethyl)methyl(1-(perfluoro-11-methyldodecyl))-2-hydroxyprop-3-ylammonium iodide	94159-76-9	-8.659	-53.7312	OTHER_PFAS	Other aliphatics	Others	Weak	Active	-6.95393	-17.4204	-12.1872	OCC[N+](CC(CC(C(C(C(C(C(C(C(C(C(C(C(F)(F)F)(C(F)(F)F)F)(F)F)(F)F)(F)F)(F)F)(F)F)(F)F)(F)F)(F)F)(F)F)(F)F)O)(CCO)C	Active	8	7
DTXSID30772304	[O-][N+](=O)C1=CC=C(OCCC(F)(F)C(F)(F)C(F)(F)C(F)(F)C(F)(F)C(F)(F)F)C=C1	1-Nitro-4-[(3,3,4,4,5,5,6,6,7,7,8,8,8-tridecafluorooctyl)oxy]benzene	147395-05-9	-8.663	-45.0001	OTHER_PFAS	Side-chain aromatics	Others	Weak	Active	-6.91095	-30.8393	-18.8751	[O-][N+](=O)c1ccc(cc1)OCCC(C(C(C(C(C(F)(F)F)(F)F)(F)F)(F)F)(F)F)(F)F	Active	7	5
DTXSID801009441	OS(=O)(=O)CCC(F)(F)C(F)(F)C(F)(F)C(F)(F)C(F)(F)C(F)(F)C(F)(F)C(F)(F)C(F)(F)C(F)(F)C(F)(F)F	12:2 Fluorotelomer sulfonic acid	1034143-66-2	-8.664	-52.614	OTHER_PFAS	Fluorotelomer PFAA precursors	n:2 Fluorotelomer sulfonic acids	Weak	Active	-6.9002	-19.1374	-13.0188	OS(=O)(=O)CCC(C(C(C(C(C(C(C(C(C(C(F)(F)F)(F)F)(F)F)(F)F)(F)F)(F)F)(F)F)(F)F)(F)F)(F)F)(F)F	Active	3	9
DTXSID40896186	CCOC(=O)CC1=NNC(=C1)C(F)(F)C(F)(F)C(F)(F)F	Ethyl [5-(heptafluoropropyl)-1H-pyrazol-3-yl]acetate	1428569-15-6	-8.664	-42.1528	OTHER_PFAS	Side-chain aromatics	Others	Weak	Active	-6.9002	-35.2153	-21.0577	CCOC(=O)Cc1cc([nH]n1)C(C(C(F)(F)F)(F)F)(F)F	Active	7	4
DTXSID20584837	FC(F)(F)C(F)(F)C(F)(F)C(F)(F)C(F)(F)C(F)(F)CCCOc1nc(OCCCC(F)(F)C(F)(F)C(F)(F)C(F)(F)C(F)(F)C(F)(F)F)nc(Cl)n1	2-Chloro-4,6-bis[(4,4,5,5,6,6,7,7,8,8,9,9,9-tridecafluorononyl)oxy]-1,3,5-triazine	916770-15-5	-8.666	-67.2458	OTHER_PFAS	Side-chain aromatics	Others	Moderate	Active	-6.87871	3.3502	-1.76425	Clc1nc(OCCCC(C(C(C(C(C(F)(F)F)(F)F)(F)F)(F)F)(F)F)(F)F)nc(n1)OCCCC(C(C(C(C(C(F)(F)F)(F)F)(F)F)(F)F)(F)F)(F)F	Active	3	9
DTXSID50771490	[O-][N+](=O)C1=CC=CC(=C1COC(=O)C(F)(F)C(F)(F)C(F)(F)C(F)(F)C(F)(F)C(F)(F)F)[N+]([O-])=O	(2,6-Dinitrophenyl)methyl tridecafluoroheptanoate	143662-85-5	-8.669	-53.5099	OTHER_PFAS	Side-chain aromatics	PACF-based substances	Weak	Active	-6.84648	-17.7605	-12.3035	O=C(C(C(C(C(C(C(F)(F)F)(F)F)(F)F)(F)F)(F)F)(F)F)OCc1c(cccc1[N+](=O)[O-])[N+](=O)[O-]	Active	0	5
DTXSID30896276	COC1=C2OC=CC2=C(OC)C2=C1OC(O)(CC2=O)C(F)(F)C(F)(F)C(F)(F)C(F)(F)F	7-Hydroxy-4,9-dimethoxy-7-(nonafluorobutyl)-6,7-dihydro-5H-furo[3,2-g][1]benzopyran-5-one	376382-61-5	-8.674	-50.9265	OTHER_PFAS	Side-chain aromatics	Others	Weak	Active	-6.79275	-21.731	-14.2619	COc1c2OC(O)(CC(=O)c2c(c2c1occ2)OC)C(C(C(C(F)(F)F)(F)F)(F)F)(F)F	Active	5	7
DTXSID40892946	CN(C)(=O)CCCNC(=O)C(F)(F)C(F)(F)C(F)(F)C(F)(F)C(F)(F)C(F)(F)C(F)(F)C(F)(F)F	Perfluorononane amido amine oxide	NOCAS_892946	-8.676	-51.2359	OTHER_PFAS	Other aliphatics	Polyfluorinated amidesÂ	Weak	Active	-6.77126	-21.2554	-14.0133	O=C(C(C(C(C(C(C(C(C(F)(F)F)(F)F)(F)F)(F)F)(F)F)(F)F)(F)F)(F)F)NCCC[N+](C)(C)[O-]	Active	6	9
DTXSID70452810	CCOC(OCC)(C1=CC=CC=C1N)C(F)(F)C(F)(F)C(F)(F)F	Benzenamine, 2-(1,1-diethoxy-2,2,3,3,4,4,4-heptafluorobutyl)-	181059-80-3	-7.325	-44.8022	OTHER_PFAS	Side-chain aromatics	Others	Weak	Active	-21.2885	-31.1434	-26.216	CCOC(C(C(C(F)(F)F)(F)F)(F)F)(c1ccccc1N)OCC	Active	6	4
DTXSID90908243	CC(F)(C(F)(F)Cl)C(F)(F)C(F)(F)C(F)(F)C(F)(F)C(F)(F)C(F)(F)C(C)(F)C(F)(F)Cl	1,10-Dichloro-1,1,2,3,3,4,4,5,5,6,6,7,7,8,8,9,10,10-octadecafluoro-2,9-dimethyldecane	103188-54-1	-8.635	-41.5061	OTHER_PFAS	Other aliphatics	Others	Weak	Active	-7.21183	-36.2092	-21.7105	FC(C(C(C(C(Cl)(F)F)(F)C)(F)F)(F)F)(C(C(C(C(C(Cl)(F)F)(F)C)(F)F)(F)F)(F)F)F	Active	0	2
DTXSID50896152	CN(C)C1=CC=C(OS(=O)(=O)C(F)(F)C(F)(F)C(F)(F)C(F)(F)F)C=C1	4-(Dimethylamino)phenyl nonafluorobutane-1-sulfonate	1463426-91-6	-8.728	-42.8806	OTHER_PFAS	Side-chain aromatics	PASF-based substances	Weak	Active	-6.21249	-34.0967	-20.1546	CN(c1ccc(cc1)OS(=O)(=O)C(C(C(C(F)(F)F)(F)F)(F)F)(F)F)C	Active	9	0
DTXSID90881022	CC(COCC(O)CC(F)(F)C(F)(F)C(F)(F)C(F)(F)C(F)(F)C(F)(F)C(F)(C(F)(F)F)C(F)(F)F)OC(C)COCC(O)CC(F)(F)C(F)(F)C(F)(F)C(F)(F)C(F)(F)C(F)(F)C(F)(C(F)(F)F)C(F)(F)F	1,1'-(Oxybis(propyleneoxy))bis(3-(perfluoro-7-methyloctyl)propan-2-ol)	93776-05-7	-8.732	-66.8394	OTHER_PFAS	Other aliphatics	Ether based substances	Moderate	Active	-6.1695	2.72561	-1.72195	CC(OC(COCC(CC(C(C(C(C(C(C(C(F)(F)F)(C(F)(F)F)F)(F)F)(F)F)(F)F)(F)F)(F)F)(F)F)O)C)COCC(CC(C(C(C(C(C(C(C(F)(F)F)(C(F)(F)F)F)(F)F)(F)F)(F)F)(F)F)(F)F)(F)F)O	Active	8	7
DTXSID10241124	FC(F)(F)C(F)(F)C(F)(F)C(F)(F)C(F)(F)C(F)(F)C(F)(F)C(F)(F)C(F)(F)C(F)(F)COC(=O)C=C	2,2,3,3,4,4,5,5,6,6,7,7,8,8,9,9,10,10,11,11,11-Henicosafluoroundecyl acrylate	94231-57-9	-8.769	-42.4074	OTHER_PFAS	Other aliphatics	Ether based substances	Weak	Active	-5.77192	-34.824	-20.2979	C=CC(=O)OCC(C(C(C(C(C(C(C(C(C(F)(F)F)(F)F)(F)F)(F)F)(F)F)(F)F)(F)F)(F)F)(F)F)(F)F	Active	3	9
DTXSID60896547	CCCCNC(=O)C(F)(OC(F)(F)C(F)(OC(F)(F)C(F)(F)C(F)(F)F)C(F)(F)F)C(F)(F)F	N-Butyl-2,3,3,3-tetrafluoro-2-[1,1,2,3,3,3-hexafluoro-2-(heptafluoropropoxy)propoxy]propanamide	178167-72-1	-8.772	-45.8989	OTHER_PFAS	Other aliphatics	Ether and Amide based substances	Weak	Active	-5.73968	-29.4579	-17.5988	CCCCNC(=O)C(C(F)(F)F)(OC(C(C(F)(F)F)(OC(C(C(F)(F)F)(F)F)(F)F)F)(F)F)F	Active	4	3
DTXSID40457832	FC(F)(F)C(F)(F)C(F)(F)C(F)(F)C(F)(F)C(F)(F)C(F)(F)C(F)(F)CCCNC(=O)CI	N-(4,4,5,5,6,6,7,7,8,8,9,9,10,10,11,11,11-Heptadecafluoroundecyl)iodoacetamide	852527-48-1	-8.773	-47.7952	OTHER_PFAS	Other aliphatics	Others	Weak	Active	-5.72893	-26.5435	-16.1362	ICC(=O)NCCCC(C(C(C(C(C(C(C(F)(F)F)(F)F)(F)F)(F)F)(F)F)(F)F)(F)F)(F)F	Active	3	9
DTXSID80895330	CCCCC(F)(F)C(F)(F)C(F)(F)C(F)(F)C(F)(F)C(F)(F)C(F)(F)C(F)(F)C(F)(F)C(F)(F)C(F)(F)C(F)(F)F	1,1,1,2,2,3,3,4,4,5,5,6,6,7,7,8,8,9,9,10,10,11,11,12,12-Pentacosafluorohexadecane	89109-69-3	-8.774	-50.7837	OTHER_PFAS	Fluorotelomer PFAA precursors	SFAs	Weak	Active	-5.71819	-21.9504	-13.8343	CCCCC(C(C(C(C(C(C(C(C(C(C(C(F)(F)F)(F)F)(F)F)(F)F)(F)F)(F)F)(F)F)(F)F)(F)F)(F)F)(F)F)(F)F	Active	2	2
DTXSID50896172	FC1=CC=C(NC(=O)C(F)(F)C(F)(F)C(F)(F)C(F)(F)C(F)(F)C(F)(F)C(F)(F)C(F)(F)F)C=C1	2,2,3,3,4,4,5,5,6,6,7,7,8,8,9,9,9-Heptadecafluoro-N-(4-fluorophenyl)nonanamide	344282-18-4	-8.776	-42.4136	OTHER_PFAS	Side-chain aromatics	Others	Weak	Active	-5.6967	-34.8145	-20.2556	Fc1ccc(cc1)NC(=O)C(C(C(C(C(C(C(C(F)(F)F)(F)F)(F)F)(F)F)(F)F)(F)F)(F)F)(F)F	Active	3	8
DTXSID80529603	FC(F)(F)C(F)(F)C(F)(F)C(F)(F)C(F)(F)C(F)(F)S(=O)(=O)CC(SC1=CC=CC=C1)C1=CC=CS1	2-[1-(Phenylsulfanyl)-2-(1,1,2,2,3,3,4,4,5,5,6,6,6-tridecafluorohexane-1-sulfonyl)ethyl]thiophene	89863-48-9	-8.781	-61.9505	OTHER_PFAS	Side-chain aromatics	PASF-based substances	Moderate	Active	-5.64297	-4.78815	-5.21556	O=S(=O)(C(C(C(C(C(C(F)(F)F)(F)F)(F)F)(F)F)(F)F)(F)F)CC(c1cccs1)Sc1ccccc1	Active	6	5
DTXSID1070220	CC(=C)C(=O)OCCC(F)(F)C(F)(F)C(F)(F)C(F)(F)C(F)(F)C(F)(F)C(F)(F)C(F)(F)C(F)(F)C(F)(F)C(F)(F)C(F)(F)C(F)(F)C(F)(F)C(F)(F)C(F)(F)C(F)(F)C(F)(F)F	1,1,2,2-Tetrahydroperfluoroeicosyl methacrylate	65104-66-7	-7.293	-63.461	OTHER_PFAS	Fluorotelomer PFAA precursors	n:2 FTMACs	Weak	Active	-21.6324	-2.46666	-12.0495	CC(=C)C(=O)OCCC(C(C(C(C(C(C(C(C(C(C(C(C(C(C(C(C(C(F)(F)F)(F)F)(F)F)(F)F)(F)F)(F)F)(F)F)(F)F)(F)F)(F)F)(F)F)(F)F)(F)F)(F)F)(F)F)(F)F)(F)F)(F)F	Active	7	5
DTXSID60895272	CCCCCCC(I)CC(F)(F)C(F)(F)C(F)(F)C(F)(F)C(F)(F)C(F)(F)C(F)(F)F	1,1,1,2,2,3,3,4,4,5,5,6,6,7,7-Pentadecafluoro-9-iodopentadecane	918-32-1	-8.784	-52.8822	OTHER_PFAS	Other aliphatics	FTI	Weak	Active	-5.61073	-18.7252	-12.168	CCCCCCC(CC(C(C(C(C(C(C(F)(F)F)(F)F)(F)F)(F)F)(F)F)(F)F)(F)F)I	Active	3	6
DTXSID20443273	OC(CCl)CN(CCC(F)(F)C(F)(F)C(F)(F)C(F)(F)F)CC(O)CCl	2-Propanol, 1,1'-[(3,3,4,4,5,5,6,6,6-nonafluorohexyl)imino]bis[3-chloro-	194735-07-4	-8.787	-51.2953	OTHER_PFAS	Other aliphatics	Others	Weak	Active	-5.5785	-21.1642	-13.3713	ClCC(CN(CC(CCl)O)CCC(C(C(C(F)(F)F)(F)F)(F)F)(F)F)O	Active	3	4
DTXSID90895402	FC(F)(F)C(F)(F)C(F)(F)C(F)(F)CC(I)C(F)(F)C(F)(F)C(F)(F)C(F)(F)C(F)(F)C(F)(F)C(F)(F)C(F)(F)F	1,1,1,2,2,3,3,4,4,5,5,6,6,7,7,8,8,11,11,12,12,13,13,14,14,14-Hexacosafluoro-9-iodotetradecane	53638-13-4	-8.787	-48.5248	OTHER_PFAS	Other aliphatics	Iodo based substances	Weak	Active	-5.5785	-25.4221	-15.5003	IC(C(C(C(C(C(C(C(C(F)(F)F)(F)F)(F)F)(F)F)(F)F)(F)F)(F)F)(F)F)CC(C(C(C(F)(F)F)(F)F)(F)F)(F)F	Active	3	9
DTXSID60701107	COC1=CC(CBr)=C(C=C1)\N=C(/Cl)C(F)(F)C(F)(F)C(F)(F)F	(1Z)-N-[2-(Bromomethyl)-4-methoxyphenyl]-2,2,3,3,4,4,4-heptafluorobutanimidoyl chloride	923569-78-2	-7.292	-43.9668	OTHER_PFAS	Side-chain aromatics	Others	Weak	Active	-21.6432	-32.4273	-27.0352	BrCc1cc(OC)ccc1N=C(C(C(C(F)(F)F)(F)F)(F)F)Cl	Active	3	4
DTXSID70184381	C[N+](C)([O-])CCCC(F)(F)C(F)(F)C(F)(F)C(F)(F)C(F)(F)C(F)(F)C(F)(F)C(F)(F)F	1-Undecanamine, N,N-dimethyl-4,4,5,5,6,6,7,7,8,8,9,9,10,10,11,11,11-heptadecafluoro-, N-oxide	30295-52-4	-8.791	-43.3769	OTHER_PFAS	Other aliphatics	Others	Weak	Active	-5.53551	-33.334	-19.4347	[O-][N+](CCCC(C(C(C(C(C(C(C(F)(F)F)(F)F)(F)F)(F)F)(F)F)(F)F)(F)F)(F)F)(C)C	Active	3	9
DTXSID90298797	FC(F)(F)C(F)(F)C(F)(F)C(F)(F)C(F)(F)C(F)(F)C(F)(F)CNC(=O)NCC(F)(F)C(F)(F)C(F)(F)C(F)(F)C(F)(F)C(F)(F)C(F)(F)F	1,3-bis(2,2,3,3,4,4,5,5,6,6,7,7,8,8,8-pentadecafluorooctyl)urea	1543-55-1	-8.791	-58.676	OTHER_PFAS	Other aliphatics	Others	Moderate	Active	-5.53551	-9.82074	-7.67813	O=C(NCC(C(C(C(C(C(C(F)(F)F)(F)F)(F)F)(F)F)(F)F)(F)F)(F)F)NCC(C(C(C(C(C(C(F)(F)F)(F)F)(F)F)(F)F)(F)F)(F)F)(F)F	Active	3	9
DTXSID60158475	FC(F)(F)C(F)(F)C(F)(F)C(F)(F)C(F)(F)C(F)(F)C(F)(F)C(F)(F)CCOP(=O)(N1CCOCC1)N1CCOCC1	(2-(F-Octyl)ethyl) dimorpholinophosphoramidate	134051-90-4	-8.792	-71.9323	OTHER_PFAS	Other aliphatics, cyclic	Others, cyclic	Strong	Active	-5.52477	10.5529	2.51406	FC(C(C(C(C(C(C(C(F)(F)F)(F)F)(F)F)(F)F)(F)F)(F)F)(F)F)(CCOP(=O)(N1CCOCC1)N1CCOCC1)F	Active	7	5
DTXSID30896751	CC(NC(=O)C(F)(OC(F)(F)C(F)(F)C(F)(F)F)C(F)(F)F)C1=CC=CC=C1	2,3,3,3-Tetrafluoro-2-(heptafluoropropoxy)-N-(1-phenylethyl)propanamide	98873-61-1	-8.795	-43.6742	OTHER_PFAS	Side-chain aromatics	Others	Weak	Active	-5.49253	-32.877	-19.1848	CC(c1ccccc1)NC(=O)C(C(F)(F)F)(OC(C(C(F)(F)F)(F)F)(F)F)F	Active	4	3
DTXSID00880546	NCCNCCNCCNOS(=O)(=O)C(F)(F)C(F)(F)C(F)(F)C(F)(F)C(F)(F)C(F)(F)C(F)(F)C(F)(F)F	N1-(2-Aminoethyl)-N2-(2-{[(1,1,2,2,3,3,4,4,5,5,6,6,7,7,8,8,8-heptadecafluorooctane-1-sulfonyl)oxy]amino}ethyl)ethane-1,2-diamine	NOCAS_880546	-8.8	-48.2399	OTHER_PFAS	Other aliphatics	PASF-based substances	Weak	Active	-5.4388	-25.86	-15.6494	NCCNCCNCCNOS(=O)(=O)C(C(C(C(C(C(C(C(F)(F)F)(F)F)(F)F)(F)F)(F)F)(F)F)(F)F)(F)F	Active	3	8
DTXSID30551318	OCCOCCSCCC(F)(F)C(F)(F)C(F)(F)C(F)(F)C(F)(F)C(F)(F)F	2-{2-[(3,3,4,4,5,5,6,6,7,7,8,8,8-Tridecafluorooctyl)sulfanyl]ethoxy}ethan-1-ol	104568-24-3	-8.801	-47.7928	OTHER_PFAS	Other aliphatics	Ether based substances	Weak	Active	-5.42806	-26.5471	-15.9876	OCCOCCSCCC(C(C(C(C(C(F)(F)F)(F)F)(F)F)(F)F)(F)F)(F)F	Active	3	9
DTXSID60276961	CC(CC(=O)OCC(F)(F)C(F)(F)C(F)(F)C(F)F)CC(=O)OCC(F)(F)C(F)(F)C(F)(F)C(F)F	bis(2,2,3,3,4,4,5,5-octafluoropentyl) 3-methylpentanedioate	376-94-3	-8.802	-52.4642	OTHER_PFAS	Other aliphatics	Ether based substances	Weak	Active	-5.41731	-19.3677	-12.3925	CC(CC(=O)OCC(C(C(C(F)F)(F)F)(F)F)(F)F)CC(=O)OCC(C(C(C(F)F)(F)F)(F)F)(F)F	Active	3	0
DTXSID20896043	CCCCCNC(=O)C(F)(F)C(F)(F)C(F)(F)C(F)(F)C(F)(F)C(F)(F)C(F)(F)C(F)(F)F	2,2,3,3,4,4,5,5,6,6,7,7,8,8,9,9,9-Heptadecafluoro-N-pentylnonanamide	33496-54-7	-8.802	-46.8102	OTHER_PFAS	Other aliphatics	Polyfluorinated amidesÂ	Weak	Active	-5.41731	-28.0573	-16.7373	CCCCCNC(=O)C(C(C(C(C(C(C(C(F)(F)F)(F)F)(F)F)(F)F)(F)F)(F)F)(F)F)(F)F	Active	6	9
DTXSID20895273	CCCCCC(F)(F)C(F)(F)C(F)(F)C(F)(F)C(F)(F)C(F)(F)C(F)(F)C(F)(F)C(F)(F)C(F)(F)F	1,1,1,2,2,3,3,4,4,5,5,6,6,7,7,8,8,9,9,10,10-Henicosafluoropentadecane	250738-42-2	-8.769	-45.0525	OTHER_PFAS	Fluorotelomer PFAA precursors	SFAs	Weak	Active	-5.77192	-30.7587	-18.2653	CCCCCC(C(C(C(C(C(C(C(C(C(F)(F)F)(F)F)(F)F)(F)F)(F)F)(F)F)(F)F)(F)F)(F)F)(F)F	Active	2	2
DTXSID50896213	Cl.OCCN1CCN(CC1)C(=O)C(F)(F)C(F)(F)C(F)(F)C(F)(F)C(F)(F)C(F)(F)F	2,2,3,3,4,4,5,5,6,6,7,7,7-Tridecafluoro-1-[4-(2-hydroxyethyl)piperazin-1-yl]heptan-1-one--hydrogen chloride (1/1)	95851-62-0	-8.732	-46.623	OTHER_PFAS	Other aliphatics, cyclic	Others, cyclic	Weak	Active	-6.1695	-28.345	-17.2573	OCCN1CCN(CC1)C(=O)C(C(C(C(C(C(F)(F)F)(F)F)(F)F)(F)F)(F)F)(F)F	Active	3	8
DTXSID00896440	CC(C)CS(=O)(=O)C1=C(C)C(=CC=C1C(F)(C(F)(F)F)C(F)(F)F)C(O)=O	4-(1,1,1,2,3,3,3-Heptafluoropropan-2-yl)-2-methyl-3-(2-methylpropane-1-sulfonyl)benzoic acid	1355554-54-9	-7.298	-48.7168	OTHER_PFAS	Side-chain aromatics	Others	Weak	Active	-21.5787	-25.1271	-23.3529	CC(CS(=O)(=O)c1c(C)c(ccc1C(C(F)(F)F)(C(F)(F)F)F)C(=O)O)C	Active	2	3
DTXSID80896201	FC(F)(F)C(F)(F)C(F)(F)C(F)(F)S(=O)(=O)NC(=O)C1CCCC1	N-(1,1,2,2,3,3,4,4,4-Nonafluorobutane-1-sulfonyl)cyclopentanecarboxamide	1440968-21-7	-8.763	-45.637	OTHER_PFAS	Other aliphatics, cyclic	PASF-based substances, cyclic	Weak	Active	-5.83639	-29.8604	-17.8484	O=C(C1CCCC1)NS(=O)(=O)C(C(C(C(F)(F)F)(F)F)(F)F)(F)F	Active	9	0
DTXSID20795840	OP(=O)(OCCC(F)(F)C(F)(F)C(F)(F)C(F)(F)C(F)(F)C(F)(F)C(F)(F)F)OCCC(F)(F)C(F)(F)C(F)(F)C(F)(F)C(F)(F)C(F)(F)C(F)(F)F	7:2 Fluorotelomer phosphate diester	63295-25-0	-8.734	-66.9944	OTHER_PFAS	Fluorotelomer PFAA precursors	n:2 Polyfluoroalkyl phosphoric acid esters, diester	Moderate	Active	-6.14801	2.96383	-1.59209	FC(C(C(C(C(C(C(F)(F)F)(F)F)(F)F)(F)F)(F)F)(F)F)(CCOP(=O)(OCCC(C(C(C(C(C(C(F)(F)F)(F)F)(F)F)(F)F)(F)F)(F)F)(F)F)O)F	Active	7	5
DTXSID40881355	CN(CCO)S(=O)(=O)CCC(F)(F)C(F)(F)C(F)(F)C(F)(F)C(F)(F)C(F)(F)F	3,3,4,4,5,5,6,6,7,7,8,8,8-Tridecafluoro-N-(2-hydroxyethyl)-N-methyl-1-octanesulfonamide	51619-73-9	-7.308	-44.9217	OTHER_PFAS	Other aliphatics	Others	Weak	Active	-21.4712	-30.9597	-26.2155	OCCN(S(=O)(=O)CCC(C(C(C(C(C(F)(F)F)(F)F)(F)F)(F)F)(F)F)(F)F)C	Active	3	9
DTXSID00881376	CCCCCCCCCCCCCCCCCCCCC(F)(F)C(F)(F)C(F)(F)C(F)(F)C(F)(F)C(F)(F)C(F)(F)C(F)(F)F	1-(Perfluorooctyl)eicosane	137338-39-7	-8.735	-71.9395	OTHER_PFAS	Fluorotelomer PFAA precursors	SFAs	Strong	Active	-6.13727	10.564	2.21335	CCCCCCCCCCCCCCCCCCCCC(C(C(C(C(C(C(C(F)(F)F)(F)F)(F)F)(F)F)(F)F)(F)F)(F)F)(F)F	Active	2	2
DTXSID10336766	CCCCCCCCCCCCCCCC(=O)OCC(F)(F)C(F)(F)C(F)(F)C(F)(F)C(F)(F)C(F)(F)C(F)(F)F	2,2,3,3,4,4,5,5,6,6,7,7,8,8,8-pentadecafluorooctyl hexadecanoate	111918-97-9	-8.735	-73.8985	OTHER_PFAS	Other aliphatics	Ether based substances	Strong	Active	-6.13727	13.5748	3.71874	CCCCCCCCCCCCCCCC(=O)OCC(C(C(C(C(C(C(F)(F)F)(F)F)(F)F)(F)F)(F)F)(F)F)(F)F	Active	3	9
DTXSID00896283	CC1=CC(C)=NC(SC2=NN3C(C=C2)=NN=C3C(F)(F)C(F)(F)C(F)(F)F)=N1	6-[(4,6-Dimethylpyrimidin-2-yl)sulfanyl]-3-(heptafluoropropyl)[1,2,4]triazolo[4,3-b]pyridazine	351346-36-6	-8.737	-52.4833	OTHER_PFAS	Side-chain aromatics	Others	Weak	Active	-6.11578	-19.3383	-12.727	Cc1cc(C)nc(n1)Sc1ccc2n(n1)c(nn2)C(C(C(F)(F)F)(F)F)(F)F	Active	4	0
DTXSID60164839	CC(=C)C(=O)OCCC(F)(F)C(F)(F)C(F)(F)C(F)(F)C(F)(F)C(F)(F)C(F)(C(F)(F)F)C(F)(F)F	3,3,4,4,5,5,6,6,7,7,8,8,9,10,10,10-Hexadecafluoro-9-(trifluoromethyl)decyl methacrylate	15166-00-4	-8.739	-46.8403	OTHER_PFAS	Fluorotelomer PFAA precursors	n:2 FTMACs	Weak	Active	-6.09428	-28.011	-17.0527	O=C(C(=C)C)OCCC(C(C(C(C(C(C(C(F)(F)F)(C(F)(F)F)F)(F)F)(F)F)(F)F)(F)F)(F)F)(F)F	Active	7	5
DTXSID9062934	FC(F)(F)C(F)(C(F)(F)F)C(F)(F)C(F)(F)C(F)(F)C(F)(F)C(F)(F)C(F)(F)C(F)(F)C(F)(F)C(F)(F)C(F)(F)C(F)(F)C(F)(F)I	Octacosafluoro-14-iodo-2-(trifluoromethyl)tetradecane	3248-63-3	-8.741	-47.0134	OTHER_PFAS	Perfluoro PFAA precursors	PFAIs	Weak	Active	-6.07279	-27.745	-16.9089	FC(C(C(C(C(C(C(C(C(C(I)(F)F)(F)F)(F)F)(F)F)(F)F)(F)F)(F)F)(F)F)(F)F)(C(C(C(C(F)(F)F)(C(F)(F)F)F)(F)F)(F)F)F	Active	3	4
DTXSID00192353	OS(=O)(=O)CCC(F)(F)C(F)(F)C(F)(F)C(F)(F)C(F)(F)C(F)(F)C(F)(F)C(F)(F)F	8:2 Fluorotelomer sulfonic acid	39108-34-4	-8.742	-41.7945	CAL_EPA	Fluorotelomer PFAA precursors	n:2 Fluorotelomer sulfonic acids	Weak	Active	-6.06205	-35.7659	-20.914	OS(=O)(=O)CCC(C(C(C(C(C(C(C(F)(F)F)(F)F)(F)F)(F)F)(F)F)(F)F)(F)F)(F)F	Active	3	9
DTXSID80896726	FC(F)(F)C(F)(F)C(F)(F)C(F)(F)C(F)(F)C(F)(F)C(F)(F)C(=O)NCCCNC(=O)C(F)(F)C(F)(F)C(F)(F)C(F)(F)C(F)(F)C(F)(F)C(F)(F)F	N,N'-(Propane-1,3-diyl)bis(2,2,3,3,4,4,5,5,6,6,7,7,8,8,8-pentadecafluorooctanamide)	29680-98-6	-8.745	-60.7146	OTHER_PFAS	Other aliphatics	Polyfluorinated amidesÂ	Moderate	Active	-6.02981	-6.68761	-6.35871	O=C(C(C(C(C(C(C(C(F)(F)F)(F)F)(F)F)(F)F)(F)F)(F)F)(F)F)NCCCNC(=O)C(C(C(C(C(C(C(F)(F)F)(F)F)(F)F)(F)F)(F)F)(F)F)(F)F	Active	6	9
DTXSID60896269	CC(C)(C)C1=NC2=CC(=NN2C(=C1)C(F)(F)C(F)(F)C(F)(F)F)C1=CC=CC=C1	5-tert-Butyl-7-(heptafluoropropyl)-2-phenylpyrazolo[1,5-a]pyrimidine	346637-99-8	-8.747	-49.0018	OTHER_PFAS	Side-chain aromatics	Others	Weak	Active	-6.00832	-24.689	-15.3487	FC(C(C(c1cc(nc2n1nc(c2)c1ccccc1)C(C)(C)C)(F)F)(F)F)(F)F	Active	6	4
DTXSID10896537	CCCNCCCC(F)(OC(F)(F)C(F)(OC(F)(F)C(F)(OC(F)(F)C(F)(F)C(F)(F)F)C(F)(F)F)C(F)(F)F)C(F)(F)F	4,5,5,5-Tetrafluoro-4-{1,1,2,3,3,3-hexafluoro-2-[1,1,2,3,3,3-hexafluoro-2-(heptafluoropropoxy)propoxy]propoxy}-N-propylpentan-1-amine	928655-42-9	-8.747	-51.251	OTHER_PFAS	Other aliphatics	Ether based substances	Weak	Active	-6.00832	-21.2322	-13.6203	CCCNCCCC(C(F)(F)F)(OC(C(C(F)(F)F)(OC(C(C(F)(F)F)(OC(C(C(F)(F)F)(F)F)(F)F)F)(F)F)F)(F)F)F	Active	4	3
DTXSID2061729	CN(CCCCOC(=O)C=C)S(=O)(=O)C(F)(F)C(F)(F)C(F)(F)C(F)(F)F	2-Propenoic acid, 4-[methyl[(nonafluorobutyl)sulfonyl]amino]butyl ester	1492-87-1	-7.306	-48.5057	OTHER_PFAS	Other aliphatics	PASF-based substances	Weak	Active	-21.4927	-25.4515	-23.4721	C=CC(=O)OCCCCN(S(=O)(=O)C(C(C(C(F)(F)F)(F)F)(F)F)(F)F)C	Active	1	3
DTXSID90896095	CC1=CC=C(C=C1)S(=O)(=O)OCCC(F)(F)C(F)(F)C(F)(F)C(F)(F)C(F)(F)C(F)(F)C(F)(F)C(F)(F)F	3,3,4,4,5,5,6,6,7,7,8,8,9,9,10,10,10-Heptadecafluorodecyl 4-methylbenzene-1-sulfonate	113823-56-6	-8.749	-58.8041	OTHER_PFAS	Side-chain aromatics	Others	Moderate	Active	-5.98683	-9.62386	-7.80534	FC(C(C(C(C(C(C(C(F)(F)F)(F)F)(F)F)(F)F)(F)F)(F)F)(F)F)(CCOS(=O)(=O)c1ccc(cc1)C)F	Active	3	5
DTXSID30893346	CN(CCOP(O)(=O)OCCN(C)S(=O)(=O)C(F)(F)C(F)(F)C(F)(F)C(F)(F)F)S(=O)(=O)C(F)(F)C(F)(F)C(F)(F)C(F)(F)F	Bis[N-methyl(perfluorobutyl)sulfonamidoethyl]phosphoric acid	120945-47-3	-7.305	-68.8324	OTHER_PFAS	Other aliphatics	PASF-based substances	Moderate	Active	-21.5035	5.78865	-7.8574	CN(S(=O)(=O)C(C(C(C(F)(F)F)(F)F)(F)F)(F)F)CCOP(=O)(OCCN(S(=O)(=O)C(C(C(C(F)(F)F)(F)F)(F)F)(F)F)C)O	Active	0	7
DTXSID20330598	FC(F)C(F)(F)C(F)(F)C(F)(F)COCC1(COCC(F)(F)C(F)(F)C(F)(F)C(F)F)COC1	3,3-bis(2,2,3,3,4,4,5,5-octafluoropentoxymethyl)oxetane	60176-94-5	-8.751	-51.7275	OTHER_PFAS	Other aliphatics, cyclic	Others, cyclic	Weak	Active	-5.96534	-20.4999	-13.2326	FC(C(C(C(COCC1(COCC(C(C(C(F)F)(F)F)(F)F)(F)F)COC1)(F)F)(F)F)(F)F)F	Active	3	0
DTXSID10880234	OC(COC(=O)C=C)CC(F)(F)C(F)(F)C(F)(F)C(F)(F)C(F)(F)C(F)(F)C(F)(C(F)(F)F)C(F)(F)F	3-(Perfluoro-7-methyloctyl)-2-hydroxypropyl acrylate	24407-09-8	-8.751	-47.4562	OTHER_PFAS	Other aliphatics	Ether based substances	Weak	Active	-5.96534	-27.0645	-16.5149	C=CC(=O)OCC(CC(C(C(C(C(C(C(C(F)(F)F)(C(F)(F)F)F)(F)F)(F)F)(F)F)(F)F)(F)F)(F)F)O	Active	8	7
DTXSID40892961	CN(C)CCCNC(=O)C(F)(F)C(F)(F)C(F)(F)C(F)(F)C(F)(F)C(F)(F)C(F)(F)C(F)(F)C(F)(F)F	Perfluorodecane amido amine	1245601-26-6	-7.302	-44.04	OTHER_PFAS	Other aliphatics	Polyfluorinated amidesÂ	Weak	Active	-21.5357	-32.3148	-26.9253	CN(CCCNC(=O)C(C(C(C(C(C(C(C(C(F)(F)F)(F)F)(F)F)(F)F)(F)F)(F)F)(F)F)(F)F)(F)F)C	Active	6	9
DTXSID20895298	FC(F)(F)C(F)(F)C(F)(F)CC(I)CCC(I)CC(F)(F)C(F)(F)C(F)(F)F	1,1,1,2,2,3,3,10,10,11,11,12,12,12-Tetradecafluoro-5,8-diiodododecane	2357-30-4	-8.757	-43.3198	OTHER_PFAS	Other aliphatics	FTI	Weak	Active	-5.90086	-33.4217	-19.6613	IC(CC(C(C(F)(F)F)(F)F)(F)F)CCC(CC(C(C(F)(F)F)(F)F)(F)F)I	Active	3	6
DTXSID80229474	OP(=O)(OCCC(F)(F)C(F)(F)C(F)(F)C(F)(F)C(F)(F)C(F)(F)C(F)(C(F)(F)F)C(F)(F)F)OCCC(F)(F)C(F)(F)C(F)(F)C(F)(F)C(F)(F)C(F)(F)C(F)(C(F)(F)F)C(F)(F)F	Bis(2-(perfluoro-7-methyloctyl)ethyl) hydrogen phosphate	78974-41-1	-8.757	-71.2143	OTHER_PFAS	Fluorotelomer PFAA precursors	n:2 Polyfluoroalkyl phosphoric acid esters, diester	Strong	Active	-5.90086	9.4494	1.77427	FC(C(C(C(C(C(C(C(F)(F)F)(C(F)(F)F)F)(F)F)(F)F)(F)F)(F)F)(F)F)(CCOP(=O)(OCCC(C(C(C(C(C(C(C(F)(F)F)(C(F)(F)F)F)(F)F)(F)F)(F)F)(F)F)(F)F)(F)F)O)F	Active	7	5
DTXSID8067573	CC(=C)C(=O)SCCC(F)(F)C(F)(F)C(F)(F)C(F)(F)C(F)(F)C(F)(F)C(F)(F)C(F)(F)C(F)(C(F)(F)F)C(F)(F)F	S-((Perfluoro-9-methyldecyl)ethyl) 2-methyl-2-propenethioate	30769-88-1	-8.765	-53.9919	OTHER_PFAS	Other aliphatics	Others	Weak	Active	-5.8149	-17.0197	-11.4173	CC(=C)C(=O)SCCC(C(C(C(C(C(C(C(C(C(F)(F)F)(C(F)(F)F)F)(F)F)(F)F)(F)F)(F)F)(F)F)(F)F)(F)F)(F)F	Active	7	5
DTXSID50895968	CCCCCCCCCCCNC(=O)C(F)(F)C(F)(F)C(F)(F)F	2,2,3,3,4,4,4-Heptafluoro-N-undecylbutanamide	120253-76-1	-8.631	-50.7082	OTHER_PFAS	Other aliphatics	Polyfluorinated amidesÂ	Weak	Active	-7.25481	-22.0665	-14.6606	CCCCCCCCCCCNC(=O)C(C(C(F)(F)F)(F)F)(F)F	Active	6	9
DTXSID40895351	FC(F)(F)C(F)(F)C(F)(F)C(F)(F)C(F)(F)C(F)(F)C(F)(F)C(F)(F)C(F)(F)C(F)(F)C(Br)CBr	11,12-Dibromo-1,1,1,2,2,3,3,4,4,5,5,6,6,7,7,8,8,9,9,10,10-henicosafluorododecane	214358-54-0	-8.631	-46.2942	OTHER_PFAS	Other aliphatics	Others	Weak	Active	-7.25481	-28.8504	-18.0526	BrCC(C(C(C(C(C(C(C(C(C(C(F)(F)F)(F)F)(F)F)(F)F)(F)F)(F)F)(F)F)(F)F)(F)F)(F)F)Br	Active	3	8
DTXSID5072355	CCOP(=O)(CCCN(CC)S(=O)(=O)C(F)(F)C(F)(F)C(F)(F)C(F)(F)C(F)(F)C(F)(F)C(F)(F)C(F)(F)F)OCC	Phosphonic acid, [3-[ethyl[(heptadecafluorooctyl)sulfonyl]amino]propyl]-, diethyl ester	71463-80-4	-8.627	-57.4246	OTHER_PFAS	Other aliphatics	PASF-based substances	Moderate	Active	-7.29779	-11.744	-9.5209	CCOP(=O)(OCC)CCCN(S(=O)(=O)C(C(C(C(C(C(C(C(F)(F)F)(F)F)(F)F)(F)F)(F)F)(F)F)(F)F)(F)F)CC	Active	0	7
DTXSID30881364	CC(F)(F)C(F)(F)C(F)(F)C(F)(F)C(F)(F)C(F)(F)C(F)(F)C(F)(F)C(F)(F)CCOC(=O)C=C	2-Propenoic acid, 3,3,4,4,5,5,6,6,7,7,8,8,9,9,10,10,11,11-octadecafluorododecyl ester	57678-90-7	-8.477	-45.0106	OTHER_PFAS	Other aliphatics	Ether based substances	Weak	Active	-8.90963	-30.8231	-19.8664	C=CC(=O)OCCC(C(C(C(C(C(C(C(C(F)(F)C)(F)F)(F)F)(F)F)(F)F)(F)F)(F)F)(F)F)(F)F	Active	7	5
DTXSID30896534	NC(=O)C(F)(OC(F)(F)C(F)(OC(F)(F)C(F)(OC(F)(F)C(F)(F)C(F)(F)F)C(F)(F)F)C(F)(F)F)C(F)(F)F	2,3,3,3-Tetrafluoro-2-{1,1,2,3,3,3-hexafluoro-2-[1,1,2,3,3,3-hexafluoro-2-(heptafluoropropoxy)propoxy]propoxy}propanamide	51445-02-4	-8.482	-49.4277	OTHER_PFAS	Other aliphatics	Ether and Amide based substances	Weak	Active	-8.8559	-24.0345	-16.4452	NC(=O)C(C(F)(F)F)(OC(C(C(F)(F)F)(OC(C(C(F)(F)F)(OC(C(C(F)(F)F)(F)F)(F)F)F)(F)F)F)(F)F)F	Active	4	3
DTXSID60897054	FC(F)(F)C(F)(F)C(F)(F)C(F)(F)C(F)(F)C(F)(F)C(F)(F)C(F)(F)C(=O)NCCCCCCNC(=O)C(F)(F)C(F)(F)C(F)(F)C(F)(F)C(F)(F)C(F)(F)C(F)(F)C(F)(F)F	N,N'-bis(Perfluorononanoyl)1,6-hexanediamine	174495-83-1	-8.484	-71.5143	OTHER_PFAS	Other aliphatics	Polyfluorinated amidesÂ	Strong	Active	-8.83441	9.91047	0.53803	O=C(C(C(C(C(C(C(C(C(F)(F)F)(F)F)(F)F)(F)F)(F)F)(F)F)(F)F)(F)F)NCCCCCCNC(=O)C(C(C(C(C(C(C(C(F)(F)F)(F)F)(F)F)(F)F)(F)F)(F)F)(F)F)(F)F	Active	6	9
DTXSID10896719	OP(=O)(OC(C1=CC=CC=C1)C(F)(F)C(F)(F)C(F)(F)F)C1=CC=CC=C1	2,2,3,3,4,4,4-Heptafluoro-1-phenylbutyl hydrogen phenylphosphonate	496032-46-3	-8.485	-47.5273	OTHER_PFAS	Side-chain aromatics	Others	Weak	Active	-8.82366	-26.9552	-17.8894	OP(=O)(c1ccccc1)OC(C(C(C(F)(F)F)(F)F)(F)F)c1ccccc1	Active	1	2
DTXSID70896210	COC1=CC=CC(NC(=O)C(F)(F)C(F)(F)C(F)(F)C(F)(F)C(F)(F)C(F)(F)F)=C1	2,2,3,3,4,4,5,5,6,6,7,7,7-Tridecafluoro-N-(3-methoxyphenyl)heptanamide	904565-42-0	-8.485	-44.6979	OTHER_PFAS	Side-chain aromatics	Others	Weak	Active	-8.82366	-31.3037	-20.0637	COc1cccc(c1)NC(=O)C(C(C(C(C(C(F)(F)F)(F)F)(F)F)(F)F)(F)F)(F)F	Active	7	8
DTXSID30896610	FC(F)(F)C(F)(F)C(F)(F)C(F)(F)C(F)(F)C(F)(F)CCSCCCCS	4-[(3,3,4,4,5,5,6,6,7,7,8,8,8-Tridecafluorooctyl)sulfanyl]butane-1-thiol	36097-07-1	-8.487	-44.4648	OTHER_PFAS	Other aliphatics	FT	Weak	Active	-8.80217	-31.662	-20.2321	SCCCCSCCC(C(C(C(C(C(F)(F)F)(F)F)(F)F)(F)F)(F)F)(F)F	Active	3	9
DTXSID10895964	CCCCNC(CC(=O)OCC)C(F)(F)C(F)(F)C(F)(F)F	Ethyl 3-(butylamino)-4,4,5,5,6,6,6-heptafluorohexanoate	2802-65-5	-8.487	-43.2978	OTHER_PFAS	Other aliphatics	Ether based substances	Weak	Active	-8.80217	-33.4555	-21.1288	CCCCNC(C(C(C(F)(F)F)(F)F)(F)F)CC(=O)OCC	Active	7	4
DTXSID30775956	FC(F)(F)C(F)(F)C(F)(F)C(F)(F)C(F)(F)C(F)(F)C(=O)CC(=O)C1=CC=CS1	4,4,5,5,6,6,7,7,8,8,9,9,9-Tridecafluoro-1-(thiophen-2-yl)nonane-1,3-dione	171520-40-4	-7.378	-42.0187	OTHER_PFAS	Side-chain aromatics	Others	Weak	Active	-20.719	-35.4214	-28.0702	O=C(C(C(C(C(C(C(F)(F)F)(F)F)(F)F)(F)F)(F)F)(F)F)CC(=O)c1cccs1	Active	0	5
DTXSID90895649	CCOS(=O)(=O)CCCCC(F)(F)C(F)(F)C(F)(F)C(F)(F)F	Ethyl 5,5,6,6,7,7,8,8,8-nonafluorooctane-1-sulfonate	1604816-68-3	-7.377	-41.9995	OTHER_PFAS	Other aliphatics	Others	Weak	Active	-20.7298	-35.4509	-28.0903	CCOS(=O)(=O)CCCCC(C(C(C(F)(F)F)(F)F)(F)F)(F)F	Active	2	2
DTXSID20239572	OCCN(CCO)S(=O)(=O)C(F)(F)C(F)(C(F)(F)F)C(F)(F)F	1,1,2,3,3,3-Hexafluoro-N,N-bis(2-hydroxyethyl)-2-(trifluoromethyl)propane-1-sulphonamide	93762-12-0	-7.376	-41.1574	OTHER_PFAS	Other aliphatics	PASF-based substances	Weak	Active	-20.7405	-36.7451	-28.7428	OCCN(S(=O)(=O)C(C(C(F)(F)F)(C(F)(F)F)F)(F)F)CCO	Active	3	4
DTXSID8070883	CCN(CCOP(O)(O)=O)S(=O)(=O)C(F)(F)C(F)(F)C(F)(F)C(F)(F)F	1-Butanesulfonamide, N-ethyl-1,1,2,2,3,3,4,4,4-nonafluoro-N-[2-(phosphonooxy)ethyl]-	67939-89-3	-7.373	-42.711	OTHER_PFAS	Other aliphatics	PASF-based substances	Weak	Active	-20.7728	-34.3574	-27.5651	CCN(S(=O)(=O)C(C(C(C(F)(F)F)(F)F)(F)F)(F)F)CCOP(=O)(O)O	Active	0	7
DTXSID70226230	CCCCP(=O)(CCCC)OC1=CC=C(CC(F)(F)C(F)(F)C(F)(F)F)C=C1	Phosphinic acid, dibutyl-, 4-(2,2,3,3,4,4,4-heptafluorobutyl)phenyl ester	7526-47-8	-8.504	-50.703	OTHER_PFAS	Side-chain aromatics	Others	Weak	Active	-8.6195	-22.0745	-15.347	CCCCP(=O)(Oc1ccc(cc1)CC(C(C(F)(F)F)(F)F)(F)F)CCCC	Active	3	4
DTXSID80881152	CN(C)CCCNCC(O)CC(F)(F)C(F)(F)C(F)(F)C(F)(F)C(F)(F)C(F)(F)C(F)(F)C(F)(F)F	1-((3-(Dimethylamino)propyl)amino)-(3-(perfluorooctyl))propan-2-ol	94159-81-6	-8.507	-52.8175	OTHER_PFAS	Other aliphatics	Others	Weak	Active	-8.58726	-18.8247	-13.706	OC(CC(C(C(C(C(C(C(C(F)(F)F)(F)F)(F)F)(F)F)(F)F)(F)F)(F)F)(F)F)CNCCCN(C)C	Active	8	7
DTXSID7062295	CCCCN(CCO)S(=O)(=O)C(F)(F)C(F)(F)C(F)(F)C(F)(F)C(F)(F)C(F)(F)C(F)(F)C(F)(F)F	N-Butyl-N-(2-hydroxyethyl)perfluoro-1-octanesulfonamide	2263-09-04	-8.508	-54.9106	COMMERICIAL_IMPORTANT	FASA based PFAA precursors	(N-Alkyl) FASEs	Weak	Active	-8.57652	-15.6078	-12.0922	CCCCN(S(=O)(=O)C(C(C(C(C(C(C(C(F)(F)F)(F)F)(F)F)(F)F)(F)F)(F)F)(F)F)(F)F)CCO	Active	0	7
DTXSID30195099	OCCN(CCO)C(=O)C(F)(F)C(F)(F)C(F)(F)C(F)(F)C(F)(F)C(F)(F)C(F)(F)F	Perfluorooctanoic acid diethanolamide	42268-97-3	-8.511	-44.0922	OTHER_PFAS	Other aliphatics	Others	Weak	Active	-8.54428	-32.2346	-20.3894	OCCN(C(=O)C(C(C(C(C(C(C(F)(F)F)(F)F)(F)F)(F)F)(F)F)(F)F)(F)F)CCO	Active	3	8
DTXSID60895515	FC(F)=C(F)C(F)(F)C(F)(F)C(F)(F)C(F)(F)C(F)(F)C(F)(F)C(F)(F)C(F)(F)C(F)(F)C(F)(F)C(F)(F)F	1,1,2,3,3,4,4,5,5,6,6,7,7,8,8,9,9,10,10,11,11,12,12,13,13,13-Hexacosafluorotridec-1-ene	66325-97-1	-8.515	-41.5376	OTHER_PFAS	Non-PFAA perfluoroalkyls	PFAenes	Weak	Active	-8.5013	-36.1608	-22.331	FC(=C(C(C(C(C(C(C(C(C(C(C(C(F)(F)F)(F)F)(F)F)(F)F)(F)F)(F)F)(F)F)(F)F)(F)F)(F)F)(F)F)F)F	Active	3	8
DTXSID70881363	[O-]S(=O)(=O)OC(COCC(F)(F)C(F)(F)C(F)(F)C(F)(F)C(F)(F)C(F)F)COCC(F)(F)C(F)(F)C(F)(F)C(F)(F)C(F)(F)C(F)F	1,3-Bis[(6H-perfluorohexyl)methoxy]-2-propanol hydrogen sulfate sodium	61119-62-8	-8.521	-71.1083	OTHER_PFAS	Other aliphatics	Others	Strong	Active	-8.43682	9.28649	0.424833	FC(C(C(C(C(C(COCC(OS(=O)(=O)O)COCC(C(C(C(C(C(F)F)(F)F)(F)F)(F)F)(F)F)(F)F)(F)F)(F)F)(F)F)(F)F)(F)F)F	Active	3	0
DTXSID10382162	FC(F)(F)C(F)(F)C(F)(F)C(F)(F)C(F)(F)C(F)(F)C(F)(F)C(F)(F)C(=O)CC(=O)C1=CC=CC=C1	4,4,5,5,6,6,7,7,8,8,9,9,10,10,11,11,11-heptadecafluoro-1-phenylundecane-1,3-dione	141522-69-2	-8.522	-49.7918	OTHER_PFAS	Side-chain aromatics	Others	Weak	Active	-8.42608	-23.4749	-15.9505	O=C(c1ccccc1)CC(=O)C(C(C(C(C(C(C(C(F)(F)F)(F)F)(F)F)(F)F)(F)F)(F)F)(F)F)(F)F	Active	0	5
DTXSID80896665	CCCCCCCC\C=C\C(F)(F)C(F)(F)C(F)(F)C(F)(F)F	(5E)-1,1,1,2,2,3,3,4,4-Nonafluorotetradec-5-ene	104504-30-5	-8.526	-44.6229	OTHER_PFAS	Fluorotelomer PFAA precursors	SFAenes	Weak	Active	-8.3831	-31.419	-19.901	CCCCCCCCC=CC(C(C(C(F)(F)F)(F)F)(F)F)(F)F	Active	5	2
DTXSID70896518	FC(F)(F)C(F)(F)C(F)(F)OC(F)(C(F)(F)F)C(F)(F)OC(F)(C(=O)OCC=C)C(F)(F)F	Prop-2-en-1-yl 2,3,3,3-tetrafluoro-2-[1,1,2,3,3,3-hexafluoro-2-(heptafluoropropoxy)propoxy]propanoate	117837-58-8	-8.477	-43.5802	OTHER_PFAS	Other aliphatics	Ether and PACF-based substances	Weak	Active	-8.90963	-33.0215	-20.9656	C=CCOC(=O)C(C(F)(F)F)(OC(C(C(F)(F)F)(OC(C(C(F)(F)F)(F)F)(F)F)F)(F)F)F	Active	4	3
DTXSID60896466	CN(C(=O)C1=CC=C(Cl)C=C1F)C1=CC=CC(C(=O)NC2=C(C)C=C(C=C2C)C(F)(C(F)(F)F)C(F)(F)F)=C1F	4-Chloro-2-fluoro-N-(2-fluoro-3-{[4-(1,1,1,2,3,3,3-heptafluoropropan-2-yl)-2,6-dimethylphenyl]carbamoyl}phenyl)-N-methylbenzamide	862134-30-3	-8.528	-52.5532	OTHER_PFAS	Side-chain aromatics	Others	Weak	Active	-8.3616	-19.2309	-13.7962	Clc1ccc(c(c1)F)C(=O)N(c1cccc(c1F)C(=O)Nc1c(C)cc(cc1C)C(C(F)(F)F)(C(F)(F)F)F)C	Active	1	5
DTXSID60752179	CCCCCCC=CC(=O)C(F)(F)C(F)(F)C(F)(F)C(F)(F)C(F)(F)C(F)(F)F	1,1,1,2,2,3,3,4,4,5,5,6,6-Tridecafluoropentadec-8-en-7-one	89176-07-8	-8.472	-43.8534	OTHER_PFAS	Other aliphatics	Others	Weak	Active	-8.96336	-32.6016	-20.7825	CCCCCCC=CC(=O)C(C(C(C(C(C(F)(F)F)(F)F)(F)F)(F)F)(F)F)(F)F	Active	5	2
DTXSID20892585	CC(C)(CS(=O)(=O)O)NC(=O)CCSCCC(F)(F)C(F)(F)C(F)(F)C(F)(F)C(F)(F)C(F)(F)C(F)(F)C(F)(F)C(F)(F)C(F)(F)C(F)(F)C(F)(F)F	12:2 Fluorotelomer thioether amido sulfonic acid	1513864-07-7	-8.464	-69	OTHER_PFAS	Other aliphatics	Others	Moderate	Active	-9.04932	6.04624	-1.50154	O=C(NC(CS(=O)(=O)O)(C)C)CCSCCC(C(C(C(C(C(C(C(C(C(C(C(F)(F)F)(F)F)(F)F)(F)F)(F)F)(F)F)(F)F)(F)F)(F)F)(F)F)(F)F)(F)F	Active	3	9
DTXSID40896262	CCOC(=O)C(=CC1=CC=C(C=C1)N(C)C)S(=O)(=O)C(F)(F)C(F)(F)C(F)(F)C(F)(F)F	Ethyl 3-[4-(dimethylamino)phenyl]-2-(1,1,2,2,3,3,4,4,4-nonafluorobutane-1-sulfonyl)prop-2-enoate	75988-12-4	-8.417	-57.9959	OTHER_PFAS	Side-chain aromatics	PASF-based substances	Weak	Active	-9.55437	-10.866	-10.2102	CCOC(=O)C(=Cc1ccc(cc1)N(C)C)S(=O)(=O)C(C(C(C(F)(F)F)(F)F)(F)F)(F)F	Active	9	0
DTXSID40583342	OCC1=CC=C(OCCCC(F)(F)C(F)(F)C(F)(F)C(F)(F)F)C=C1	4-[3-(Perfluorobutyl)-1-propyloxy]benzyl alcohol	892154-51-7	-8.423	-43.4271	OTHER_PFAS	Side-chain aromatics	Others	Weak	Active	-9.48989	-33.2568	-21.3733	OCc1ccc(cc1)OCCCC(C(C(C(F)(F)F)(F)F)(F)F)(F)F	Active	3	4
DTXSID10702568	CC(=O)C1OC(C)=C(C1C1=CC=CO1)S(=O)(=O)C(F)(F)C(F)(F)C(F)(F)C(F)(F)Cl	1-[4'-(4-Chloro-1,1,2,2,3,3,4,4-octafluorobutane-1-sulfonyl)-5'-methyl[2',3'-dihydro[2,3'-bifuran]]-2'-yl]ethan-1-one	771491-82-8	-8.424	-47.1059	OTHER_PFAS	Side-chain aromatics	PASF-based substances	Weak	Active	-9.47915	-27.6028	-18.541	CC(=O)C1OC(=C(C1c1ccco1)S(=O)(=O)C(C(C(C(Cl)(F)F)(F)F)(F)F)(F)F)C	Active	1	9
DTXSID20379806	FC(F)(F)C(F)(C(F)(F)F)C(F)(F)C(F)(F)C(F)(F)C(F)(F)C(F)(F)C(F)(F)C(F)(F)C(F)(F)C(F)(C(F)(F)F)C(F)(F)F	1,1,1,2,3,3,4,4,5,5,6,6,7,7,8,8,9,9,10,10,11,12,12,12-tetracosafluoro-2,11-bis(trifluoromethyl)dodecane	118694-32-9	-8.427	-44.1446	OTHER_PFAS	Non-PFAA perfluoroalkyls	PFAs	Weak	Active	-9.44691	-32.1541	-20.8005	FC(C(C(C(C(C(F)(F)F)(C(F)(F)F)F)(F)F)(F)F)(F)F)(C(C(C(C(C(C(F)(F)F)(C(F)(F)F)F)(F)F)(F)F)(F)F)(F)F)F	Active	3	4
DTXSID80896145	FC(F)(F)C(F)(F)C(F)(F)C(F)(F)S(=O)(=O)OC1=CC=C(Cl)C=C1Cl	2,4-Dichlorophenyl nonafluorobutane-1-sulfonate	32848-21-8	-8.429	-41.6067	OTHER_PFAS	Side-chain aromatics	PASF-based substances	Weak	Active	-9.42542	-36.0546	-22.74	Clc1ccc(c(c1)Cl)OS(=O)(=O)C(C(C(C(F)(F)F)(F)F)(F)F)(F)F	Active	9	0
DTXSID00180876	[Na+].CCN(CCOS([O-])(=O)=O)S(=O)(=O)C(F)(F)C(F)(F)C(F)(F)C(F)(F)C(F)(F)C(F)(F)C(F)(F)C(F)(F)F	Sodium 1-(ethyl-(2-sulfonatooxyethyl)sulfamoyl)-1,1,2,2,3,3,4,4,5,5,6,6,7,7,8,8,8-heptadecafluoro-octane	2624-80-8	-8.43	-63.4888	OTHER_PFAS	Other aliphatics	PASF-based substances	Moderate	Active	-9.41467	-2.42394	-5.9193	CCN(S(=O)(=O)C(C(C(C(C(C(C(C(F)(F)F)(F)F)(F)F)(F)F)(F)F)(F)F)(F)F)(F)F)CCOS(=O)(=O)O	Active	0	7
DTXSID50823887	FC(F)(F)C(F)(F)C(F)(F)C(F)(F)C1=CC=C(C=C1)C(=O)OC1=CC=C(C=C1)C#N	4-Cyanophenyl 4-(nonafluorobutyl)benzoate	79049-17-5	-8.43	-48.3907	OTHER_PFAS	Side-chain aromatics	Others	Weak	Active	-9.41467	-25.6282	-17.5215	N#Cc1ccc(cc1)OC(=O)c1ccc(cc1)C(C(C(C(F)(F)F)(F)F)(F)F)(F)F	Active	1	6
DTXSID60892948	C[N+](C)(CCCNC(=O)C(F)(F)C(F)(F)C(F)(F)C(F)(F)C(F)(F)C(F)(F)F)CC([O-])=O	Perfluoroheptane amide betaine	130114-31-7	-7.406	-47.7621	OTHER_PFAS	Other aliphatics	Amide based substances	Weak	Active	-20.4182	-26.5943	-23.5062	O=C(C(C(C(C(C(C(F)(F)F)(F)F)(F)F)(F)F)(F)F)(F)F)NCCC[N+](CC(=O)[O-])(C)C	Active	6	9
DTXSID80880983	CN(C)(=O)CCCNS(=O)(=O)CCC(F)(F)C(F)(F)C(F)(F)C(F)(F)C(F)(F)C(F)(F)F	N,N-Dimethyl-3-((perfluorohexyl)ethylsulfonyl)aminopropanamine N-oxide	80475-32-7	-8.436	-52.2996	OTHER_PFAS	Other aliphatics	Others	Weak	Active	-9.3502	-19.6206	-14.4854	[O-][N+](CCCNS(=O)(=O)CCC(C(C(C(C(C(F)(F)F)(F)F)(F)F)(F)F)(F)F)(F)F)(C)C	Active	7	3
DTXSID60895277	CCCCCC(I)CC(F)(F)C(F)(F)C(F)(F)C(F)(F)C(F)(F)C(F)(F)C(F)(F)F	1,1,1,2,2,3,3,4,4,5,5,6,6,7,7-Pentadecafluoro-9-iodotetradecane	38787-66-5	-8.437	-46.5705	OTHER_PFAS	Other aliphatics	FTI	Weak	Active	-9.33945	-28.4257	-18.8826	CCCCCC(CC(C(C(C(C(C(C(F)(F)F)(F)F)(F)F)(F)F)(F)F)(F)F)(F)F)I	Active	3	6
DTXSID40436107	OCCCCC(I)CC(F)(F)C(F)(F)C(F)(F)C(F)(F)F	1-Decanol, 7,7,8,8,9,9,10,10,10-nonafluoro-5-iodo-	116486-78-3	-8.441	-42.4081	OTHER_PFAS	Other aliphatics	FTI	Weak	Active	-9.29647	-34.8229	-22.0597	OCCCCC(CC(C(C(C(F)(F)F)(F)F)(F)F)(F)F)I	Active	3	6
DTXSID00881053	[I-].C[N+](CCO)(CCO)CC(O)CC(F)(F)C(F)(F)C(F)(F)C(F)(F)C(F)(F)C(F)(F)C(F)(F)C(F)(F)F	Bis(2-hydroxyethyl)methyl(3-(perfluorooctyl)-2-hydroxypropyl)ammonium iodide	93776-18-2	-8.442	-55.7088	OTHER_PFAS	Other aliphatics	Others	Weak	Active	-9.28573	-14.381	-11.8334	OCC[N+](CC(CC(C(C(C(C(C(C(C(F)(F)F)(F)F)(F)F)(F)F)(F)F)(F)F)(F)F)(F)F)O)(CCO)C	Active	8	7
DTXSID50895302	CC(I)CC(F)(F)C(F)(F)C(F)(F)C(F)(F)C(F)(F)C(F)(F)C(F)(F)C(F)(F)C(F)(F)C(F)(F)F	1,1,1,2,2,3,3,4,4,5,5,6,6,7,7,8,8,9,9,10,10-Henicosafluoro-12-iodotridecane	38550-36-6	-8.443	-42.5332	OTHER_PFAS	Other aliphatics	FTI	Weak	Active	-9.27498	-34.6306	-21.9528	CC(CC(C(C(C(C(C(C(C(C(C(F)(F)F)(F)F)(F)F)(F)F)(F)F)(F)F)(F)F)(F)F)(F)F)(F)F)I	Active	3	9
DTXSID40446665	OCCCC(I)CC(F)(F)C(F)(F)C(F)(F)C(F)(F)C(F)(F)C(F)(F)F	6,6,7,7,8,8,9,9,10,10,11,11,11-Tridecafluoro-4-iodoundecan-1-ol	132665-00-0	-8.446	-41.9479	OTHER_PFAS	Other aliphatics	FTI	Weak	Active	-9.24274	-35.5302	-22.3865	OCCCC(CC(C(C(C(C(C(F)(F)F)(F)F)(F)F)(F)F)(F)F)(F)F)I	Active	3	6
DTXSID20880422	FC(F)(F)C(F)(C(F)(F)F)C(F)(F)C(F)(F)C(F)(F)C(F)(F)C(F)(F)C(F)(F)C(F)(F)C(F)(F)CC1CO1	((Perfluoro-9-methyldecyl)methyl)oxirane	47795-34-6	-8.446	-43.0978	OTHER_PFAS	Other aliphatics, cyclic	Others, cyclic	Weak	Active	-9.24274	-33.7629	-21.5028	FC(C(C(C(C(C(C(C(C(C(F)(F)F)(C(F)(F)F)F)(F)F)(F)F)(F)F)(F)F)(F)F)(F)F)(F)F)(CC1CO1)F	Active	4	5
DTXSID80701689	CCOC1CC(C2=CC=CO2)C(=C(O1)C1=CC=CC=C1)S(=O)(=O)C(F)(F)C(F)(F)C(F)(F)C(F)(F)Cl	5-(4-Chloro-1,1,2,2,3,3,4,4-octafluorobutane-1-sulfonyl)-2-ethoxy-4-(furan-2-yl)-6-phenyl-3,4-dihydro-2H-pyran	905560-41-0	-8.449	-64.2804	OTHER_PFAS	Side-chain aromatics	PASF-based substances	Moderate	Active	-9.21051	-1.20732	-5.20892	CCOC1CC(c2ccco2)C(=C(O1)c1ccccc1)S(=O)(=O)C(C(C(C(Cl)(F)F)(F)F)(F)F)(F)F	Active	1	9
DTXSID10892599	[Cl-].C[N+](C)(C)CC(O)CSCCC(F)(F)C(F)(F)C(F)(F)C(F)(F)C(F)(F)C(F)(F)C(F)(F)C(F)(F)F	8:2 Fluorotelomer thioether hydroxyammonium chloride	71940-07-3	-8.455	-58.3279	OTHER_PFAS	Other aliphatics	Others	Moderate	Active	-9.14603	-10.3557	-9.75088	OC(C[N+](C)(C)C)CSCCC(C(C(C(C(C(C(C(F)(F)F)(F)F)(F)F)(F)F)(F)F)(F)F)(F)F)(F)F	Active	3	9
DTXSID2070500	FC(F)(F)C(F)(F)C(F)(F)C(F)(F)C(F)(F)C(F)(F)S(=O)(=O)NCC=C	1-Hexanesulfonamide, 1,1,2,2,3,3,4,4,5,5,6,6,6-tridecafluoro-N-2-propenyl-	67584-48-9	-7.394	-46.0813	OTHER_PFAS	Other aliphatics	PASF-based substances	Weak	Active	-20.5471	-29.1776	-24.8623	C=CCNS(=O)(=O)C(C(C(C(C(C(F)(F)F)(F)F)(F)F)(F)F)(F)F)(F)F	Active	5	0
DTXSID2070217	FC(F)(F)C(F)(F)C(F)(F)C(F)(F)C(F)(F)C(F)(F)C(F)(F)C(F)(F)C(F)(F)C(F)(F)C(F)(F)C(F)(F)C(F)(F)C(F)(F)C(F)(F)C(F)(F)C(F)(F)C(F)(F)CCI	1,1,2,2-Tetrahydroperfluoroeicosyl iodide	65104-63-4	-8.458	-61.7488	OTHER_PFAS	Fluorotelomer PFAA precursors	n:2 FTIs	Moderate	Active	-9.1138	-5.09815	-7.10597	ICCC(C(C(C(C(C(C(C(C(C(C(C(C(C(C(C(C(C(F)(F)F)(F)F)(F)F)(F)F)(F)F)(F)F)(F)F)(F)F)(F)F)(F)F)(F)F)(F)F)(F)F)(F)F)(F)F)(F)F)(F)F)(F)F	Active	3	9
DTXSID6070514	CCOC(=O)CN(CC)S(=O)(=O)C(F)(F)C(F)(F)C(F)(F)C(F)(F)F	Glycine, N-ethyl-N-[(nonafluorobutyl)sulfonyl]-, ethyl ester	67584-63-8	-7.383	-44.698	OTHER_PFAS	Other aliphatics	PASF-based substances	Weak	Active	-20.6653	-31.3036	-25.9844	CCOC(=O)CN(S(=O)(=O)C(C(C(C(F)(F)F)(F)F)(F)F)(F)F)CC	Active	0	7
DTXSID00896167	FC(F)(F)C(F)(F)C(F)(F)C(F)(F)C(F)(F)C(F)(F)C(F)(F)C(F)(F)C(=O)NC1CCCCC1	N-Cyclohexyl-2,2,3,3,4,4,5,5,6,6,7,7,8,8,9,9,9-heptadecafluorononanamide	73602-46-7	-8.53	-49.404	OTHER_PFAS	Other aliphatics, cyclic	Others, cyclic	Weak	Active	-8.34011	-24.0709	-16.2055	O=C(C(C(C(C(C(C(C(C(F)(F)F)(F)F)(F)F)(F)F)(F)F)(F)F)(F)F)(F)F)NC1CCCCC1	Active	3	8
DTXSID50896273	FC1=CC=C(C=C1F)C1=CSC(NC(=O)C(F)(F)C(F)(F)C(F)(F)F)=N1	N-[4-(3,4-Difluorophenyl)-1,3-thiazol-2-yl]-2,2,3,3,4,4,4-heptafluorobutanamide	299198-90-6	-8.532	-41.6867	OTHER_PFAS	Side-chain aromatics	Others	Weak	Active	-8.31862	-35.9316	-22.1251	O=C(C(C(C(F)(F)F)(F)F)(F)F)Nc1scc(n1)c1ccc(c(c1)F)F	Active	7	8
DTXSID90380025	OCC(F)(F)C(F)(F)C(F)(F)C(F)(F)C(F)(F)C(F)(F)C(F)(F)C(F)(F)C(F)(F)C(F)(F)C(F)(F)C(F)(F)C(F)(F)F	1H,1H-Perfluoro-1-tetradecanol	15622-57-8	-8.536	-46.8522	OTHER_PFAS	Fluorotelomer PFAA precursors	n:1 FTOHs	Weak	Active	-8.27564	-27.9928	-18.1342	OCC(C(C(C(C(C(C(C(C(C(C(C(C(F)(F)F)(F)F)(F)F)(F)F)(F)F)(F)F)(F)F)(F)F)(F)F)(F)F)(F)F)(F)F)(F)F	Active	3	9
DTXSID20881156	CN(C)CCCNC(O)CCC(F)(F)C(F)(F)C(F)(F)C(F)(F)C(F)(F)C(F)(F)C(F)(F)C(F)(F)C(F)(C(F)(F)F)C(F)(F)F	1-((3-(Dimethylamino)propyl)amino)-(3-(perfluoro-9-methyldecyl))propanol	94159-83-8	-7.345	-59.8216	OTHER_PFAS	Other aliphatics	Others	Weak	Active	-21.0736	-8.06006	-14.5669	OC(CCC(C(C(C(C(C(C(C(C(C(F)(F)F)(C(F)(F)F)F)(F)F)(F)F)(F)F)(F)F)(F)F)(F)F)(F)F)(F)F)NCCCN(C)C	Active	8	7
DTXSID70377690	CC(=C)C(=O)OCC(F)(F)C(F)(F)C(F)(F)C(F)(F)C(F)(F)C(F)(F)C(F)(F)C(F)(F)C(F)(F)F	2,2,3,3,4,4,5,5,6,6,7,7,8,8,9,9,10,10,10-nonadecafluorodecyl 2-methylprop-2-enoate	23069-32-1	-8.581	-44.5642	OTHER_PFAS	Other aliphatics	Ether based substances	Weak	Active	-7.79209	-31.5092	-19.6506	CC(=C)C(=O)OCC(C(C(C(C(C(C(C(C(F)(F)F)(F)F)(F)F)(F)F)(F)F)(F)F)(F)F)(F)F)(F)F	Active	3	9
DTXSID40904573	OS(=O)(=O)C(F)(F)C(F)(F)C(F)(F)C(F)(F)C(F)(F)C(F)(F)C(F)(F)C(F)(F)C(F)(F)C(F)(F)C(F)(F)F	Perfluoroundecanesulfonic acid	749786-16-1	-8.582	-43.0312	OTHER_PFAS	PFAAs	PFSAs	Weak	Active	-7.78134	-33.8653	-20.8233	FC(C(C(C(C(C(C(C(S(=O)(=O)O)(F)F)(F)F)(F)F)(F)F)(F)F)(F)F)(F)F)(C(C(C(F)(F)F)(F)F)(F)F)F	Active	3	8
DTXSID30897041	FC(F)(F)C(F)(F)C(F)(F)\C(\C=N\NC1=CC=CC=C1)=N\NC1=CC=CC=C1	(Perfluoropropyl)-2-(2-phenylhydrazinylidene)ethanal phenylhydrazone	57912-15-9	-8.583	-49.5182	OTHER_PFAS	Side-chain aromatics	Others	Weak	Active	-7.7706	-23.8954	-15.833	FC(C(C(=NNc1ccccc1)C=NNc1ccccc1)(F)F)(C(F)(F)F)F	Active	0	5
DTXSID00880223	FC(F)(F)C(F)(C(F)(F)F)C(F)(F)C(F)(F)C(F)(F)C(F)(F)C(F)(F)C(F)(F)CCOC(=O)C=C	3,3,4,4,5,5,6,6,7,7,8,8,9,10,10,10-Hexadecafluoro-9-(trifluoromethyl)decyl acrylate	15577-26-1	-7.344	-44.4143	OTHER_PFAS	Fluorotelomer PFAA precursors	n:2 FTACs	Weak	Active	-21.0844	-31.7396	-26.412	C=CC(=O)OCCC(C(C(C(C(C(C(C(F)(F)F)(C(F)(F)F)F)(F)F)(F)F)(F)F)(F)F)(F)F)(F)F	Active	7	5
DTXSID30892995	[Na+].[O-]P(=O)(OCCC(F)(F)C(F)(F)C(F)(F)C(F)(F)C(F)(F)C(F)(F)C(F)(F)C(F)(F)F)OCCC(F)(F)C(F)(F)C(F)(F)C(F)(F)C(F)(F)C(F)(F)C(F)(F)C(F)(F)F	Sodium bis(1H,1H,2H,2H-perfluorodecyl)phosphate	114519-85-6	-8.591	-67.4426	OTHER_PFAS	Fluorotelomer PFAA precursors	n:2 Polyfluoroalkyl phosphoric acid esters, diester	Moderate	Active	-7.68463	3.65267	-2.01598	FC(C(C(C(C(C(C(C(F)(F)F)(F)F)(F)F)(F)F)(F)F)(F)F)(F)F)(CCOP(=O)(OCCC(C(C(C(C(C(C(C(F)(F)F)(F)F)(F)F)(F)F)(F)F)(F)F)(F)F)(F)F)O)F	Active	7	5
DTXSID00765263	CCCCCCCCCOC(F)(F)C(F)(F)C(F)(F)C(F)(F)C(F)(F)C(F)(F)F	1-[(Tridecafluorohexyl)oxy]nonane	113659-14-6	-8.596	-49.2625	OTHER_PFAS	Other aliphatics	Ether based substances	Weak	Active	-7.6309	-24.2884	-15.9596	CCCCCCCCCOC(C(C(C(C(C(F)(F)F)(F)F)(F)F)(F)F)(F)F)(F)F	Active	4	9
DTXSID90583413	OCC1=CC=C(CCC(F)(F)C(F)(F)C(F)(F)C(F)(F)C(F)(F)C(F)(F)F)C=C1	4-((Perfluorohexyl)ethyl)phenylmethanol	356055-76-0	-8.597	-42.486	OTHER_PFAS	Side-chain aromatics	Others	Weak	Active	-7.62016	-34.7032	-21.1617	OCc1ccc(cc1)CCC(C(C(C(C(C(F)(F)F)(F)F)(F)F)(F)F)(F)F)(F)F	Active	9	9
DTXSID6071372	FC(F)(F)C(F)(F)C(F)(F)C(F)(F)C(F)(F)C(F)(F)C(F)(F)S(=O)(=O)NCC1=CC=CC=C1	1-Heptanesulfonamide, 1,1,2,2,3,3,4,4,5,5,6,6,7,7,7-pentadecafluoro-N-(phenylmethyl)-	68298-10-2	-7.34	-46.2737	OTHER_PFAS	Side-chain aromatics	PASF-based substances	Weak	Active	-21.1274	-28.8819	-25.0046	FC(C(C(C(C(C(C(F)(F)F)(F)F)(F)F)(F)F)(F)F)(F)F)(S(=O)(=O)NCc1ccccc1)F	Active	5	0
DTXSID10551730	OCCC(F)(F)C(F)(F)C(F)(F)C(F)(F)C(F)(F)C(F)(F)C(F)(F)C(F)(F)C(F)(F)C(F)(F)C(F)(F)F	3,3,4,4,5,5,6,6,7,7,8,8,9,9,10,10,11,11,12,12,13,13,13-Tricosafluorotridecan-1-ol	1545-59-1	-8.61	-41.9924	OTHER_PFAS	Fluorotelomer PFAA precursors	n:2 FTOHs	Weak	Active	-7.48047	-35.4618	-21.4711	OCCC(C(C(C(C(C(C(C(C(C(C(F)(F)F)(F)F)(F)F)(F)F)(F)F)(F)F)(F)F)(F)F)(F)F)(F)F)(F)F	Active	3	9
DTXSID6027426	CCN(CCO)S(=O)(=O)C(F)(F)C(F)(F)C(F)(F)C(F)(F)C(F)(F)C(F)(F)C(F)(F)C(F)(F)F	N-Ethyl-N-(2-hydroxyethyl)perfluorooctanesulfonamide	1691-99-2	-7.339	-46.8174	CAL_EPA	FASA based PFAA precursors	(N-Alkyl) FASEs	Weak	Active	-21.1381	-28.0462	-24.5922	OCCN(S(=O)(=O)C(C(C(C(C(C(C(C(F)(F)F)(F)F)(F)F)(F)F)(F)F)(F)F)(F)F)(F)F)CC	Active	0	7
DTXSID0071332	CN(CCCCO)S(=O)(=O)C(F)(F)C(F)(F)C(F)(F)C(F)(F)C(F)(F)C(F)(F)C(F)(F)C(F)(F)F	N-(4-Hydroxybutyl)-N-methylperfluorooctanesulfonamide	68239-73-6	-8.613	-52.0059	OTHER_PFAS	Other aliphatics	PASF-based substances	Weak	Active	-7.44823	-20.072	-13.7601	OCCCCN(S(=O)(=O)C(C(C(C(C(C(C(C(F)(F)F)(F)F)(F)F)(F)F)(F)F)(F)F)(F)F)(F)F)C	Active	0	7
DTXSID30895380	CCCCCCCCCCCCC(F)(F)C(F)(F)C(F)(F)C(F)(F)C(F)(F)C(F)(F)C(F)(F)C(F)(F)C(F)(F)C(F)(F)C(F)(F)C(F)(F)F	1,1,1,2,2,3,3,4,4,5,5,6,6,7,7,8,8,9,9,10,10,11,11,12,12-Pentacosafluorotetracosane	89109-71-7	-8.615	-61.2668	OTHER_PFAS	Fluorotelomer PFAA precursors	SFAs	Moderate	Active	-7.42674	-5.83893	-6.63284	CCCCCCCCCCCCC(C(C(C(C(C(C(C(C(C(C(C(F)(F)F)(F)F)(F)F)(F)F)(F)F)(F)F)(F)F)(F)F)(F)F)(F)F)(F)F)(F)F	Active	2	2
DTXSID00896521	CCCCC(CC)COC(=O)C(F)(OC(F)(F)C(F)(F)C(F)(F)F)C(F)(F)F	2-Ethylhexyl 2,3,3,3-tetrafluoro-2-(heptafluoropropoxy)propanoate	340034-61-9	-8.617	-44.663	OTHER_PFAS	Other aliphatics	Ether based substances	Weak	Active	-7.40525	-31.3573	-19.3813	CCCCC(COC(=O)C(C(F)(F)F)(OC(C(C(F)(F)F)(F)F)(F)F)F)CC	Active	4	3
DTXSID60873414	OP(=O)(OCCC(F)(F)C(F)(F)C(F)(F)C(F)(F)C(F)(F)C(F)(F)C(F)(F)C(F)(F)F)OCCC(F)(F)C(F)(F)C(F)(F)C(F)(F)C(F)(F)C(F)(F)C(F)(F)C(F)(F)C(F)(F)C(F)(F)F	(Perfluorodecyl)ethyl (perfluorooctyl)ethyl hydrogen phosphate	1158182-60-5	-8.618	-70.847	OTHER_PFAS	Fluorotelomer PFAA precursors	n:2 Polyfluoroalkyl phosphoric acid esters, diester	Strong	Active	-7.3945	8.8849	0.745198	FC(C(C(C(F)(F)F)(F)F)(F)F)(C(C(C(C(C(C(CCOP(=O)(OCCC(C(C(C(C(C(C(C(F)(F)F)(F)F)(F)F)(F)F)(F)F)(F)F)(F)F)(F)F)O)(F)F)(F)F)(F)F)(F)F)(F)F)(F)F)F	Active	7	5
DTXSID30150360	OC[C@H]1O[C@H]([C@H](O)[C@@H]1O)N1N=C(SC(F)(F)C(F)(F)C(F)(F)F)C(=O)NC1=O	1,2,4-Triazine-3,5(2H,4H)-dione, 6-((heptafluoropropyl)thio)-2-beta-D-ribofuranosyl-	113321-61-2	-8.619	-47.0826	OTHER_PFAS	Side-chain aromatics	Others	Weak	Active	-7.38376	-27.6387	-17.5112	OCC1OC(C(C1O)O)n1nc(SC(C(C(F)(F)F)(F)F)(F)F)c(=O)[nH]c1=O	Active	5	9
DTXSID80238647	FC(F)(F)C(F)(C(F)(F)F)C(F)(F)C(F)(F)C(F)(F)C(F)(F)C(F)(F)C(F)(F)C(F)(F)C(F)(F)C(F)(F)C(F)(F)C(F)(F)C(F)(F)CCOC(=O)C=C	((Perfluoro-13-methyltetradecyl)ethyl) acrylate	91615-22-4	-8.621	-61.9944	OTHER_PFAS	Fluorotelomer PFAA precursors	n:2 FTACs	Moderate	Active	-7.36226	-4.72068	-6.04147	C=CC(=O)OCCC(C(C(C(C(C(C(C(C(C(C(C(C(C(F)(F)F)(C(F)(F)F)F)(F)F)(F)F)(F)F)(F)F)(F)F)(F)F)(F)F)(F)F)(F)F)(F)F)(F)F)(F)F	Active	7	5
DTXSID20893411	[Cl-].[Cl-].C[N+](C)(CC[N+](C)(C)CC(O)COCC(F)(F)C(F)F)CC(O)COCC(F)(F)C(F)F	N,N'-bis(2-hydroxy-6,6,7,7-tetrafluoro-4-oxaheptyl)tetramethylethylenediaminium chloride	1220100-43-5	-7.336	-54.4201	OTHER_PFAS	Other aliphatics	Ether based substances	Weak	Active	-21.1703	-16.3616	-18.766	OC(C[N+](CC[N+](CC(COCC(C(F)F)(F)F)O)(C)C)(C)C)COCC(C(F)F)(F)F	Active	0	2
DTXSID00775923	FC(F)(F)C(F)(F)C(F)(F)C(F)(F)C(F)(F)C(F)(F)C(F)(F)C(F)(F)C1CCCCCC1	(Heptadecafluorooctyl)cycloheptane	172369-52-7	-8.626	-46.2768	OTHER_PFAS	Other aliphatics, cyclic	Others, cyclic	Weak	Active	-7.30854	-28.8771	-18.0928	FC(C(C(C(C(C(C(C(F)(F)F)(F)F)(F)F)(F)F)(F)F)(F)F)(F)F)(C1CCCCCC1)F	Active	0	4
DTXSID30340244	CC1=CC=C(C=C1)S(=O)(=O)OCC(F)(F)C(F)(F)C(F)(F)C(F)(F)C(F)(F)C(F)F	1H,1H,7H-Perfluoroheptyl 4-methylbenzenesulfonate	424-16-8	-8.574	-45.8859	OTHER_PFAS	Side-chain aromatics	Others	Weak	Active	-7.86731	-29.4779	-18.6726	FC(C(C(C(C(C(COS(=O)(=O)c1ccc(cc1)C)(F)F)(F)F)(F)F)(F)F)(F)F)F	Active	3	5
DTXSID30880599	N(C(=O)OCCN(CC)S(=O)(=O)C(F)(F)C(F)(F)C(F)(F)C(F)(F)C(F)(F)C(F)(F)C(F)(F)C(F)(F)F)c1cc(NC(=O)OC(C)COC(=O)C(=C)C)c(C)cc1	2-Propenoic acid, 2-methyl-, 2-[[[[5-[[[2-[ethyl[(heptadecafluorooctyl)sulfonyl]amino]ethoxy]carbonyl]amino]-2-methylphenyl]amino]carbonyl]oxy]propyl ester	68298-72-6	-8.571	-83.0623	OTHER_PFAS	Side-chain aromatics	PASF-based substances	Strong	Active	-7.89954	27.6586	9.87954	CCN(S(=O)(=O)C(C(C(C(C(C(C(C(F)(F)F)(F)F)(F)F)(F)F)(F)F)(F)F)(F)F)(F)F)CCOC(=O)Nc1ccc(c(c1)NC(=O)OC(COC(=O)C(=C)C)C)C	Active	1	1
DTXSID60881236	[K+].[O-]S(=O)(=O)C(F)(F)C(F)(F)OC(F)(F)C(F)(F)C(F)(F)C(F)(F)C(F)(F)C(F)(F)Cl	Potassium 9-chlorohexadecafluoro-3-oxanonane-1-sulfonate	73606-19-6	-8.571	-43.6378	OTHER_PFAS	Other aliphatics	PASF-based substances	Weak	Active	-7.89954	-32.933	-20.4163	FC(C(C(C(C(C(Cl)(F)F)(F)F)(F)F)(F)F)(F)F)(OC(C(S(=O)(=O)O)(F)F)(F)F)F	Active	0	2
DTXSID40895937	CC(C)CCOC(=O)C(F)(F)C(F)(F)C(F)(F)C(F)(F)C(F)(F)C(F)(F)C(F)(F)C(F)(F)F	3-Methylbutyl heptadecafluorononanoate	117374-32-0	-8.57	-46.9527	OTHER_PFAS	Other aliphatics	PACF-based substances	Weak	Active	-7.91029	-27.8383	-17.8743	CC(CCOC(=O)C(C(C(C(C(C(C(C(F)(F)F)(F)F)(F)F)(F)F)(F)F)(F)F)(F)F)(F)F)C	Active	4	9
DTXSID00896263	CC(=O)NC1=CC=C(OS(=O)(=O)C(F)(F)C(F)(F)C(F)(F)C(F)(F)F)C=C1Cl	4-Acetamido-3-chlorophenyl nonafluorobutane-1-sulfonate	1428370-26-6	-7.368	-43.8411	OTHER_PFAS	Side-chain aromatics	PASF-based substances	Weak	Active	-20.8265	-32.6205	-26.7235	CC(=O)Nc1ccc(cc1Cl)OS(=O)(=O)C(C(C(C(F)(F)F)(F)F)(F)F)(F)F	Active	9	0
DTXSID60897251	FC(F)(F)C(F)(F)C(F)(F)C(F)(F)C(F)(F)C(F)(F)C(F)(F)C(F)(F)C(=O)NCCNC(=O)C(F)(F)C(F)(F)C(F)(F)C(F)(F)C(F)(F)C(F)(F)C(F)(F)C(F)(F)F	N,N'-bis(Perfluorononanoyl)1,2-ethanediamine	97005-61-3	-8.537	-57.0516	OTHER_PFAS	Other aliphatics	Polyfluorinated amidesÂ	Weak	Active	-8.26489	-12.3173	-10.2911	O=C(C(C(C(C(C(C(C(C(F)(F)F)(F)F)(F)F)(F)F)(F)F)(F)F)(F)F)(F)F)NCCNC(=O)C(C(C(C(C(C(C(C(F)(F)F)(F)F)(F)F)(F)F)(F)F)(F)F)(F)F)(F)F	Active	6	9
DTXSID80382073	CC(=O)OCCCC(F)(F)C(F)(F)C(F)(F)C(F)(F)C(F)(F)C(F)(F)C(F)(F)C(F)(F)F	(Perfluorooctyl)propyl acetate	150225-00-6	-8.539	-43.2668	OTHER_PFAS	Other aliphatics	Ether based substances	Weak	Active	-8.2434	-33.5032	-20.8733	CC(=O)OCCCC(C(C(C(C(C(C(C(F)(F)F)(F)F)(F)F)(F)F)(F)F)(F)F)(F)F)(F)F	Active	3	9
DTXSID60512038	COC(=O)C1=CC=C(C=C1)C(F)(F)C(F)(F)C(F)(F)C(F)(F)C(F)(F)C(F)(F)C(F)(F)C(F)(F)F	Methyl 4-(heptadecafluorooctyl)benzoate	80791-12-4	-8.541	-49.6694	OTHER_PFAS	Side-chain aromatics	Others	Weak	Active	-8.22191	-23.663	-15.9425	COC(=O)c1ccc(cc1)C(C(C(C(C(C(C(C(F)(F)F)(F)F)(F)F)(F)F)(F)F)(F)F)(F)F)(F)F	Active	1	6
DTXSID60659230	CCCCCOCCC(F)(F)C(F)(F)C(F)(F)C(F)(F)C(F)(F)C(F)(F)F	1,1,1,2,2,3,3,4,4,5,5,6,6-Tridecafluoro-8-(pentyloxy)octane	1193009-93-6	-8.542	-43.1316	OTHER_PFAS	Other aliphatics	Ether based substances	Weak	Active	-8.21117	-33.711	-20.9611	CCCCCOCCC(C(C(C(C(C(F)(F)F)(F)F)(F)F)(F)F)(F)F)(F)F	Active	7	5
DTXSID40540213	COC1=CC(OC(=O)C(F)(F)C(F)(F)C(F)(F)F)=C(OC)C=C1	2,5-Dimethoxyphenyl heptafluorobutanoate	87461-68-5	-7.367	-42.3819	OTHER_PFAS	Side-chain aromatics	PACF-based substances	Weak	Active	-20.8372	-34.8632	-27.8502	COc1ccc(cc1OC(=O)C(C(C(F)(F)F)(F)F)(F)F)OC	Active	7	4
DTXSID00569248	FC(F)(F)C(F)(F)C(F)(F)C(F)(F)C(F)(F)C(F)(F)C(F)(F)C(F)(F)C1=CC(=CC=C1)S(Cl)(=O)=O	3-(Heptadecafluorooctyl)benzene-1-sulfonyl chloride	104818-20-4	-8.548	-48.323	OTHER_PFAS	Side-chain aromatics	Others	Weak	Active	-8.14669	-25.7323	-16.9395	ClS(=O)(=O)c1cccc(c1)C(C(C(C(C(C(C(C(F)(F)F)(F)F)(F)F)(F)F)(F)F)(F)F)(F)F)(F)F	Active	1	6
DTXSID90897022	FC(F)(F)C(F)(F)C(F)(F)C(=O)NCCCCNC(=O)C(F)(F)C(F)(F)C(F)(F)F	N,N'-bis(Perfluorobutanoyl)1,4-butanediamine	2967-59-1	-8.548	-47.3044	OTHER_PFAS	Other aliphatics	Polyfluorinated amidesÂ	Weak	Active	-8.14669	-27.2978	-17.7222	O=C(C(C(C(F)(F)F)(F)F)(F)F)NCCCCNC(=O)C(C(C(F)(F)F)(F)F)(F)F	Active	6	9
DTXSID50290777	FC(F)(F)C(F)(F)C1=NC(=NO1)C(F)(F)C(F)(F)C(F)(F)C1=NOC(=N1)C(F)(F)C(F)(F)F	3,3'-(1,1,2,2,3,3-hexafluoropropane-1,3-diyl)bis[5-(pentafluoroethyl)-1,2,4-oxadiazole]	4368-75-6	-8.549	-45.8051	OTHER_PFAS	Side-chain aromatics	Others	Weak	Active	-8.13595	-29.602	-18.869	FC(C(c1noc(n1)C(C(F)(F)F)(F)F)(F)F)(C(c1noc(n1)C(C(F)(F)F)(F)F)(F)F)F	Active	6	4
DTXSID00468500	COc1ccc(cc1)C(Cl)(c1ccc(CCC(F)(F)C(F)(F)C(F)(F)C(F)(F)C(F)(F)C(F)(F)C(F)(F)C(F)(F)F)cc1)c1ccc(OC)cc1	1,1-Di-(4-methoxyphenyl)-1-[4-(1H,1H,2H,2H-perfluorodecyl)phenyl]methyl chloride	865758-36-7	-8.803	-70.9168	OTHER_PFAS	Side-chain aromatics	Others	Strong	Active	-5.40657	8.99217	1.7928	COc1ccc(cc1)C(c1ccc(cc1)OC)(c1ccc(cc1)CCC(C(C(C(C(C(C(C(F)(F)F)(F)F)(F)F)(F)F)(F)F)(F)F)(F)F)(F)F)Cl	Active	9	9
DTXSID1071080	CN(CCOC(=O)C=C)S(=O)(=O)C(F)(F)C(F)(F)C(F)(F)C(F)(F)C(F)(F)C(F)(F)C(F)(F)F	2-(Methyl((pentadecafluoroheptyl)sulphonyl)amino)ethyl acrylate	68084-62-8	-7.365	-49.6279	COMMERICIAL_IMPORTANT	FASA based PFAA precursors	N-Alkyl FASACs	Weak	Active	-20.8587	-23.7268	-22.2928	C=CC(=O)OCCN(S(=O)(=O)C(C(C(C(C(C(C(F)(F)F)(F)F)(F)F)(F)F)(F)F)(F)F)(F)F)C	Active	1	3
DTXSID10607529	FC(F)(F)C(F)(F)C(F)(F)C(=O)N1CCN(CC1)C1=NC=CN=C1	2,2,3,3,4,4,4-Heptafluoro-1-[4-(pyrazin-2-yl)piperazin-1-yl]butan-1-one	89007-14-7	-8.552	-43.7428	OTHER_PFAS	Side-chain aromatics	Others	Weak	Active	-8.10371	-32.7716	-20.4377	O=C(C(C(C(F)(F)F)(F)F)(F)F)N1CCN(CC1)c1nccnc1	Active	6	4
DTXSID50880490	OP(=O)(OCCC(F)(F)C(F)(F)C(F)(F)C(F)(F)C(F)(F)C(F)(F)C(F)(F)C(F)(F)C(F)(F)C(F)(F)F)OCCC(F)(F)C(F)(F)C(F)(F)C(F)(F)C(F)(F)C(F)(F)C(F)(F)C(F)(F)C(F)(F)C(F)(F)F	Bis((perfluorodecyl)ethyl) hydrogen phosphate 2,2'-iminodiethanol	57677-98-2	-8.555	-74.045	OTHER_PFAS	Fluorotelomer PFAA precursors	n:2 Polyfluoroalkyl phosphoric acid esters, diester	Strong	Active	-8.07147	13.7999	2.86422	FC(C(C(C(C(C(C(C(C(C(F)(F)F)(F)F)(F)F)(F)F)(F)F)(F)F)(F)F)(F)F)(F)F)(CCOP(=O)(OCCC(C(C(C(C(C(C(C(C(C(F)(F)F)(F)F)(F)F)(F)F)(F)F)(F)F)(F)F)(F)F)(F)F)(F)F)O)F	Active	7	5
DTXSID50849941	CCN(CCP(O)(O)=O)S(=O)(=O)C(F)(F)C(F)(F)C(F)(F)C(F)(F)C(F)(F)C(F)(F)C(F)(F)C(F)(F)F	{2-[Ethyl(1,1,2,2,3,3,4,4,5,5,6,6,7,7,8,8,8-heptadecafluorooctane-1-sulfonyl)amino]ethyl}phosphonic acid	57670-47-0	-8.557	-48.9219	OTHER_PFAS	Other aliphatics	PASF-based substances	Weak	Active	-8.04998	-24.8118	-16.4309	CCN(S(=O)(=O)C(C(C(C(C(C(C(C(F)(F)F)(F)F)(F)F)(F)F)(F)F)(F)F)(F)F)(F)F)CCP(=O)(O)O	Active	0	7
DTXSID50895761	COC(=O)C(F)(F)C(F)(F)C(F)(F)C(F)(F)C(F)(F)C(F)(F)C(F)(F)C(F)(F)C(F)(F)C(F)(F)C(F)(F)C(F)(F)F	Methyl pentacosafluorotridecanoate	185230-63-1	-8.562	-45.2194	OTHER_PFAS	Other aliphatics	PACF-based substances	Weak	Active	-7.99625	-30.5022	-19.2492	COC(=O)C(C(C(C(C(C(C(C(C(C(C(C(F)(F)F)(F)F)(F)F)(F)F)(F)F)(F)F)(F)F)(F)F)(F)F)(F)F)(F)F)(F)F	Active	3	8
DTXSID7070505	[K+].CCN(CC([O-])=O)S(=O)(=O)C(F)(F)C(F)(F)C(F)(F)C(F)(F)C(F)(F)C(F)(F)F	Potassium N-ethyl-N-((tridecafluorohexyl)sulphonyl)glycinate	67584-53-6	-8.562	-43.0717	COMMERICIAL_IMPORTANT	FASA based PFAA precursors	(N-Alkyl) FASAAs	Weak	Active	-7.99625	-33.803	-20.8996	CCN(S(=O)(=O)C(C(C(C(C(C(F)(F)F)(F)F)(F)F)(F)F)(F)F)(F)F)CC(=O)O	Active	0	7
DTXSID40746197	FC(F)(F)C(F)(F)C(F)(F)C(F)(F)C(F)(F)C(F)(F)CCC(=O)ON1C(=O)CCC1=O	1-[(4,4,5,5,6,6,7,7,8,8,9,9,9-Tridecafluorononanoyl)oxy]pyrrolidine-2,5-dione	1262770-54-6	-8.568	-43.698	OTHER_PFAS	Other aliphatics, cyclic	Others, cyclic	Weak	Active	-7.93178	-32.8405	-20.3861	O=C(ON1C(=O)CCC1=O)CCC(C(C(C(C(C(F)(F)F)(F)F)(F)F)(F)F)(F)F)(F)F	Active	7	0
DTXSID70896750	CC(C)COC(=O)C(F)(OC(F)(F)C(F)(OC(F)(F)C(F)(F)C(F)(F)F)C(F)(F)F)C(F)(F)F	2-Methylpropyl 2,3,3,3-tetrafluoro-2-[1,1,2,3,3,3-hexafluoro-2-(heptafluoropropoxy)propoxy]propanoate	340036-47-7	-8.568	-47.4163	OTHER_PFAS	Other aliphatics	Ether and PACF-based substances	Weak	Active	-7.93178	-27.1258	-17.5288	CC(COC(=O)C(C(F)(F)F)(OC(C(C(F)(F)F)(OC(C(C(F)(F)F)(F)F)(F)F)F)(F)F)F)C	Active	4	3
DTXSID80864521	CN(CCOC(=O)C(C)=C)S(=O)(=O)C(F)(F)C(F)(F)C(F)(F)C(F)(F)C(F)(F)C(F)(F)C(F)(F)C(F)(F)F	2-(((Heptadecafluorooctyl)sulfonyl)methylamino)ethyl methacrylate	14650-24-9	-8.569	-58.5918	OTHER_PFAS	FASA based PFAA precursors	N-Alkyl FASMACs	Moderate	Active	-7.92104	-9.95015	-8.93559	CN(S(=O)(=O)C(C(C(C(C(C(C(C(F)(F)F)(F)F)(F)F)(F)F)(F)F)(F)F)(F)F)(F)F)CCOC(=O)C(=C)C	Active	0	7
DTXSID10897029	FC(F)(F)C(F)(F)C(F)(F)C(=O)NCCCCCCNC(=O)C(F)(F)C(F)(F)C(F)(F)F	N,N'-bis(Perfluorobutanoyl)1,6-hexanediamine	123665-83-8	-8.57	-52.9427	OTHER_PFAS	Other aliphatics	Polyfluorinated amidesÂ	Weak	Active	-7.91029	-18.6323	-13.2713	O=C(C(C(C(F)(F)F)(F)F)(F)F)NCCCCCCNC(=O)C(C(C(F)(F)F)(F)F)(F)F	Active	6	9
DTXSID50696538	OCC1=CC=C(OCCCC(F)(F)C(F)(F)C(F)(F)C(F)(F)C(F)(F)C(F)(F)F)C=C1	{4-[(4,4,5,5,6,6,7,7,8,8,9,9,9-Tridecafluorononyl)oxy]phenyl}methanol	957206-65-4	-8.551	-49.3684	OTHER_PFAS	Side-chain aromatics	Others	Weak	Active	-8.11446	-24.1256	-16.12	OCc1ccc(cc1)OCCCC(C(C(C(C(C(F)(F)F)(F)F)(F)F)(F)F)(F)F)(F)F	Active	3	9
DTXSID60896426	CCCS(=O)C1=C(C)C(=CC=C1C(F)(C(F)(F)F)C(F)(F)F)C(O)=O	4-(1,1,1,2,3,3,3-Heptafluoropropan-2-yl)-2-methyl-3-(propane-1-sulfinyl)benzoic acid	1355554-25-4	-7.287	-46.6798	OTHER_PFAS	Side-chain aromatics	Others	Weak	Active	-21.6969	-28.2577	-24.9773	CCC[S+](c1c(C)c(ccc1C(C(F)(F)F)(C(F)(F)F)F)C(=O)O)[O-]	Active	2	3
DTXSID50200997	FC(F)(F)C(F)(C(F)(F)F)C(F)(F)C(F)(F)C(F)(F)C(F)(F)C(F)(F)C(F)(F)C(F)(F)C(F)(F)CCOC(=O)C=C	(Perfluoro-9-methyldecyl)ethyl acrylate	52956-81-7	-8.805	-48.0891	OTHER_PFAS	Fluorotelomer PFAA precursors	n:2 FTACs	Weak	Active	-5.38508	-26.0918	-15.7384	C=CC(=O)OCCC(C(C(C(C(C(C(C(C(C(F)(F)F)(C(F)(F)F)F)(F)F)(F)F)(F)F)(F)F)(F)F)(F)F)(F)F)(F)F	Active	7	5
DTXSID90895346	FC(F)(F)C(F)(F)C(F)(F)C(F)(F)C(F)(F)C(F)(F)C(F)(F)C(F)(F)C(Br)(Br)CBr	9,9,10-Tribromo-1,1,1,2,2,3,3,4,4,5,5,6,6,7,7,8,8-heptadecafluorodecane	59665-26-8	-7.286	-42.7348	OTHER_PFAS	Other aliphatics	FTBr	Weak	Active	-21.7076	-34.3208	-28.0142	BrCC(C(C(C(C(C(C(C(C(F)(F)F)(F)F)(F)F)(F)F)(F)F)(F)F)(F)F)(F)F)(Br)Br	Active	3	8
DTXSID00766851	FC(F)(F)C(F)(F)C(F)(F)C(F)(F)CCOCC1=CC=C(C=C)C=C1	1-Ethenyl-4-{[(3,3,4,4,5,5,6,6,6-nonafluorohexyl)oxy]methyl}benzene	117767-64-3	-9.15	-41.3293	OTHER_PFAS	Side-chain aromatics	Others	Weak	Active	-1.67785	-36.4809	-19.0794	C=Cc1ccc(cc1)COCCC(C(C(C(F)(F)F)(F)F)(F)F)(F)F	Active	7	5
DTXSID60880582	FC(F)(F)C(F)(F)C(F)(F)C(F)(F)C(F)(F)C(F)(F)C(F)(F)C(F)(F)C(F)(F)C1(F)OC(F)(F)C(F)(F)C(F)(F)C1(F)F	Perfluoro-2-nonylpentahydropyran	68155-54-4	-9.153	-41.912	OTHER_PFAS	Other aliphatics, cyclic	Others, cyclic	Weak	Active	-1.64561	-35.5854	-18.6155	FC(C(C(C(C1(F)OC(F)(F)C(C(C1(F)F)(F)F)(F)F)(F)F)(F)F)(F)F)(C(C(C(C(C(F)(F)F)(F)F)(F)F)(F)F)(F)F)F	Active	8	0
DTXSID60881150	CN(C)CCCNCC(O)CC(F)(F)C(F)(F)C(F)(F)C(F)(F)C(F)(F)C(F)(F)C(F)(F)C(F)(F)C(F)(F)C(F)(F)C(F)(F)C(F)(F)F	1-((3-(Dimethylamino)propyl)amino)-(3-(perfluorododecyl))propan-2-ol	94159-79-2	-9.155	-62.5735	OTHER_PFAS	Other aliphatics	Others	Moderate	Active	-1.62412	-3.83066	-2.72739	CN(CCCNCC(CC(C(C(C(C(C(C(C(C(C(C(C(F)(F)F)(F)F)(F)F)(F)F)(F)F)(F)F)(F)F)(F)F)(F)F)(F)F)(F)F)(F)F)O)C	Active	8	7
DTXSID90896530	FC(F)(F)C(F)(F)C(F)(F)OC(F)(C(=O)CC(=O)C(F)(OC(F)(F)C(F)(F)C(F)(F)F)C(F)(F)F)C(F)(F)F	1,1,1,2,6,7,7,7-Octafluoro-2,6-bis(heptafluoropropoxy)heptane-3,5-dione	87405-74-1	-7.209	-49.1336	OTHER_PFAS	Other aliphatics	Ether based substances	Weak	Active	-22.535	-24.4865	-23.5108	O=C(C(C(F)(F)F)(OC(C(C(F)(F)F)(F)F)(F)F)F)CC(=O)C(C(F)(F)F)(OC(C(C(F)(F)F)(F)F)(F)F)F	Active	4	3
DTXSID30896236	CCOC(=O)CC1=NN(C)C(=C1)C(F)(F)C(F)(F)C(F)(F)F	Ethyl [5-(heptafluoropropyl)-1-methyl-1H-pyrazol-3-yl]acetate	1428569-19-0	-9.171	-44.5604	OTHER_PFAS	Side-chain aromatics	Others	Weak	Active	-1.45219	-31.515	-16.4836	CCOC(=O)Cc1cc(n(n1)C)C(C(C(F)(F)F)(F)F)(F)F	Active	7	4
DTXSID70558861	FC(F)(F)C(F)(F)C(F)(F)C(F)(F)C(F)(F)C(F)(F)C1=CC=CC2=CC=CC=C12	1-(Tridecafluorohexyl)naphthalene	93697-17-7	-9.174	-42.8166	OTHER_PFAS	Side-chain aromatics	Others	Weak	Active	-1.41995	-34.1951	-17.8075	FC(C(C(C(C(C(F)(F)F)(F)F)(F)F)(F)F)(F)F)(c1cccc2c1cccc2)F	Active	1	6
DTXSID10893283	CC(COC(=O)C(=C)C)O/C(=N/c1c(C)ccc(c1)/N=C(\O)/OCCCCNCS(=O)(=O)C(F)(F)C(F)(F)C(F)(F)C(F)(F)C(F)(F)C(F)(F)C(F)(F)C(F)(F)F)/O	2-(((5-(((4-(((Heptadecafluorooctyl)sulfonyl)(methyl)amino)butoxy)carbonyl)amino)-2-methylphenyl)carbamoyl)oxy)propyl methacrylate	70900-34-4	-9.185	-89.7656	OTHER_PFAS	Side-chain aromatics	PASF-based substances	Strong	Active	-1.30175	37.9609	18.3296	CC(OC(=Nc1cc(ccc1C)N=C(OCCCCNCS(=O)(=O)C(C(C(C(C(C(C(C(F)(F)F)(F)F)(F)F)(F)F)(F)F)(F)F)(F)F)(F)F)O)O)COC(=O)C(=C)C	Active	0	8
DTXSID60329603	Cc1c(NC(=O)OCC(F)(F)C(F)(F)C(F)(F)C(F)(F)C(F)(F)C(F)(F)C(F)(F)C(F)(F)C(F)(F)C(F)F)cc(NC(=O)OCC(F)(F)C(F)(F)C(F)(F)C(F)(F)C(F)(F)C(F)(F)C(F)(F)C(F)(F)C(F)(F)C(F)F)cc1	2,2,3,3,4,4,5,5,6,6,7,7,8,8,9,9,10,10,11,11-icosafluoroundecyl N-[3-(2,2,3,3,4,4,5,5,6,6,7,7,8,8,9,9,10,10,11,11-icosafluoroundecoxycarbonylamino)-4-methylphenyl]carbamate	15953-41-0	-9.188	-88.4549	OTHER_PFAS	Side-chain aromatics	Others	Strong	Active	-1.26951	35.9465	17.3385	O=C(Nc1ccc(c(c1)NC(=O)OCC(C(C(C(C(C(C(C(C(C(F)F)(F)F)(F)F)(F)F)(F)F)(F)F)(F)F)(F)F)(F)F)(F)F)C)OCC(C(C(C(C(C(C(C(C(C(F)F)(F)F)(F)F)(F)F)(F)F)(F)F)(F)F)(F)F)(F)F)(F)F	Active	3	0
DTXSID50896253	FC(F)(F)C(F)(F)C(F)(F)C(F)(F)C(F)(F)C(F)(F)C(F)(F)C(F)(F)S(=O)(=O)NC1CCCCCCC1=O	1,1,2,2,3,3,4,4,5,5,6,6,7,7,8,8,8-Heptadecafluoro-N-(2-oxocyclooctyl)octane-1-sulfonamide	240801-56-3	-9.199	-58.1073	OTHER_PFAS	Other aliphatics, cyclic	PASF-based substances, cyclic	Moderate	Active	-1.15131	-10.6948	-5.92304	O=C1CCCCCCC1NS(=O)(=O)C(C(C(C(C(C(C(C(F)(F)F)(F)F)(F)F)(F)F)(F)F)(F)F)(F)F)(F)F	Active	3	8
DTXSID00881331	[OH-].[Na+].C[N+](C)(CCO)CCCN(CC(O)CS([O-])(=O)=O)S(=O)(=O)C(F)(F)C(F)(F)C(F)(F)C(F)(F)C(F)(F)C(F)(F)C(F)(F)C(F)(F)F	3-((Perfluorooctylsulfonyl)-2-hydroxy-3-sulfopropylamino)-N-(2-hydroxyethyl)-N,N-dimethyl-1-propanaminium monosodium hydroxide	94133-91-2	-9.211	-74.0596	OTHER_PFAS	Other aliphatics	PASF-based substances	Strong	Active	-1.02237	13.8223	6.39999	OCC[N+](CCCN(S(=O)(=O)C(C(C(C(C(C(C(C(F)(F)F)(F)F)(F)F)(F)F)(F)F)(F)F)(F)F)(F)F)CC(CS(=O)(=O)[O-])O)(C)C	Active	0	7
DTXSID40833359	CC1=CC=C(C=CS(=O)(=O)C(F)(F)C(F)(F)C(F)(F)C(F)(F)C(F)(F)C(F)(F)F)C=C1	1-Methyl-4-[2-(1,1,2,2,3,3,4,4,5,5,6,6,6-tridecafluorohexane-1-sulfonyl)ethenyl]benzene	86525-51-1	-9.219	-44.818	OTHER_PFAS	Side-chain aromatics	PASF-based substances	Weak	Active	-0.936401	-31.1191	-16.0278	FC(C(C(C(C(C(F)(F)F)(F)F)(F)F)(F)F)(F)F)(S(=O)(=O)C=Cc1ccc(cc1)C)F	Active	3	8
DTXSID00895372	CCCCCCCCC(I)CC(F)(F)C(F)(F)C(F)(F)C(F)(F)C(F)(F)C(F)(F)C(F)(F)C(F)(F)F	1,1,1,2,2,3,3,4,4,5,5,6,6,7,7,8,8-Heptadecafluoro-10-iodooctadecane	176979-17-2	-9.219	-62.131	OTHER_PFAS	Other aliphatics	FTI	Moderate	Active	-0.936401	-4.51074	-2.72357	CCCCCCCCC(CC(C(C(C(C(C(C(C(F)(F)F)(F)F)(F)F)(F)F)(F)F)(F)F)(F)F)(F)F)I	Active	3	6
DTXSID30896594	OP(=O)(C(F)(F)C(F)(F)C(F)(F)C(F)(F)C(F)(F)C(F)(F)F)C(F)(F)C(F)(F)C(F)(F)C(F)(F)C(F)(F)C(F)(F)C(F)(F)C(F)(F)F	Perfluorohexylperfluorooctyl phosphinic acid	610800-34-5	-7.194	-52.3895	OTHER_PFAS	PFAAs	PFPiAs	Weak	Active	-22.6962	-19.4825	-21.0893	FC(C(C(C(C(C(C(F)(F)F)(F)F)(F)F)(F)F)(F)F)(F)F)(C(P(=O)(C(C(C(C(C(C(F)(F)F)(F)F)(F)F)(F)F)(F)F)(F)F)O)(F)F)F	Active	3	8
DTXSID60381084	OC(=O)C(F)(F)OC(F)(F)C(F)(F)OC(F)(F)C(F)(F)OC(F)(F)C(O)=O	Perfluoro-3,6,9-trioxaundecane-1,11-dioic acid	55621-18-6	-9.229	-41.2303	OTHER_PFAS	Other aliphatics	Ether based substances	Weak	Active	-0.828946	-36.6331	-18.731	OC(=O)C(OC(C(OC(C(OC(C(=O)O)(F)F)(F)F)(F)F)(F)F)(F)F)(F)F	Active	0	2
DTXSID30880216	FC(=O)C(F)(OC(F)(F)C(F)(OC(F)(F)C(F)(OC(F)(F)C(F)(OC(F)(F)C(F)(OC(F)(F)C(F)(F)C(F)(F)F)C(F)(F)F)C(F)(F)F)C(F)(F)F)C(F)(F)F)C(F)(F)F	HFPO hexamer acid fluoride	13252-15-8	-9.234	-57.2054	OTHER_PFAS	Other aliphatics	Ether based substances	Moderate	Active	-0.775218	-12.0809	-6.42806	FC(=O)C(C(F)(F)F)(OC(C(C(F)(F)F)(OC(C(C(F)(F)F)(OC(C(C(F)(F)F)(OC(C(C(F)(F)F)(OC(C(C(F)(F)F)(F)F)(F)F)F)(F)F)F)(F)F)F)(F)F)F)(F)F)F	Active	4	3
DTXSID40880242	FC(=O)C(F)(OC(F)(F)C(F)(OC(F)(F)C(F)(OC(F)(F)C(F)(F)C(F)(F)F)C(F)(F)F)C(F)(F)F)C(F)(F)F	Perfluoro-2,5,8-trimethyl-3,6,9-trioxadodecanoyl fluoride	27639-98-1	-7.192	-45.1518	OTHER_PFAS	Other aliphatics	Ether based substances	Weak	Active	-22.7177	-30.6061	-26.6619	FC(=O)C(C(F)(F)F)(OC(C(C(F)(F)F)(OC(C(C(F)(F)F)(OC(C(C(F)(F)F)(F)F)(F)F)F)(F)F)F)(F)F)F	Active	4	3
DTXSID80756891	FC(F)(F)C(F)(F)C(F)(F)C(=O)OC1=CC=CC=C1C1=CC=CC=C1	[1,1'-Biphenyl]-2-yl heptafluorobutanoate	90999-92-1	-9.236	-43.396	OTHER_PFAS	Side-chain aromatics	PACF-based substances	Weak	Active	-0.753726	-33.3046	-17.0292	O=C(C(C(C(F)(F)F)(F)F)(F)F)Oc1ccccc1c1ccccc1	Active	0	5
DTXSID30391554	FC(F)(F)C(F)(F)C(F)(F)C(F)(F)C(F)(F)C(F)(F)C(F)(F)C(F)(F)C1=CC(Br)=CC=C1	1-Bromo-3-(heptadecafluorooctyl)benzene	325459-90-3	-9.243	-43.1007	OTHER_PFAS	Side-chain aromatics	Others	Weak	Active	-0.678507	-33.7584	-17.2185	Brc1cccc(c1)C(C(C(C(C(C(C(C(F)(F)F)(F)F)(F)F)(F)F)(F)F)(F)F)(F)F)(F)F	Active	1	6
DTXSID50702567	CC(=O)C1OC(C)=C(C1C1=CC=C(C=C1)[N+]([O-])=O)S(=O)(=O)C(F)(F)C(F)(F)C(F)(F)C(F)(F)Cl	1-[4-(4-Chloro-1,1,2,2,3,3,4,4-octafluorobutane-1-sulfonyl)-5-methyl-3-(4-nitrophenyl)-2,3-dihydrofuran-2-yl]ethan-1-one	771491-74-8	-7.189	-50.7912	OTHER_PFAS	Side-chain aromatics	PASF-based substances	Weak	Active	-22.75	-21.9389	-22.3444	CC(=O)C1OC(=C(C1c1ccc(cc1)[N+](=O)[O-])S(=O)(=O)C(C(C(C(Cl)(F)F)(F)F)(F)F)(F)F)C	Active	1	9
DTXSID80896286	OC[C@H]1O[C@H](C[C@@H]1O)N1C=C(C(=O)NC1=O)C(F)(F)C(F)(F)C(F)(F)F	2'-Deoxy-5-(heptafluoropropyl)uridine	1033630-69-1	-9.148	-43.1823	OTHER_PFAS	Side-chain aromatics	Others	Weak	Active	-1.69934	-33.633	-17.6662	OCC1OC(CC1O)n1cc(c(=O)[nH]c1=O)C(C(C(F)(F)F)(F)F)(F)F	Active	5	9
DTXSID30895507	OCC(I)CC(F)(F)C(F)(F)C(F)(F)C(F)(F)C(F)(F)C(F)(F)C(F)(F)C(F)(F)C(F)(F)C(F)(F)F	4,4,5,5,6,6,7,7,8,8,9,9,10,10,11,11,12,12,13,13,13-Henicosafluoro-2-iodotridecan-1-ol	38550-46-8	-9.287	-43.1583	OTHER_PFAS	Other aliphatics	FTIOH	Weak	Active	-0.205701	-33.6699	-16.9378	OCC(CC(C(C(C(C(C(C(C(C(C(F)(F)F)(F)F)(F)F)(F)F)(F)F)(F)F)(F)F)(F)F)(F)F)(F)F)I	Active	3	6
DTXSID10298799	OP(O)(=O)CCC(CC(F)(F)C(F)(F)C(F)(F)C(F)(F)C(F)(F)C(F)(F)C(F)(F)F)P(O)(O)=O	(5,5,6,6,7,7,8,8,9,9,10,10,11,11,11-pentadecafluoroundecane-1,3-diyl)bis(phosphonic acid)	23068-12-4	-9.138	-44.4655	OTHER_PFAS	Other aliphatics	Others	Weak	Active	-1.80679	-31.6609	-16.7338	OP(=O)(CCC(P(=O)(O)O)CC(C(C(C(C(C(C(F)(F)F)(F)F)(F)F)(F)F)(F)F)(F)F)(F)F)O	Active	3	9
DTXSID10896219	FC(F)(F)C(F)(F)C(F)(F)C(F)(F)S(=O)(=O)NC(=O)C1CCC=C1	N-(1,1,2,2,3,3,4,4,4-Nonafluorobutane-1-sulfonyl)cyclopent-2-ene-1-carboxamide	1440968-24-0	-9.119	-42.4517	OTHER_PFAS	Other aliphatics, cyclic	PASF-based substances, cyclic	Weak	Active	-2.01096	-34.7559	-18.3834	O=C(C1CCC=C1)NS(=O)(=O)C(C(C(C(F)(F)F)(F)F)(F)F)(F)F	Active	9	0
DTXSID40178853	FC(F)(F)C(F)(F)C(F)(F)C(F)(F)C(F)(F)C(F)(F)C(F)(F)C(=O)Nc1ccc(NC(=O)C(F)(F)C(F)(F)C(F)(F)C(F)(F)C(F)(F)C(F)(F)C(F)(F)F)cc1	N,N'-(1,2-Phenylene)bis(2,2,3,3,4,4,5,5,6,6,7,7,8,8,8-pentadecafluorooctanamide)	24151-81-3	-9.04	-66.6653	OTHER_PFAS	Side-chain aromatics	Others	Moderate	Active	-2.85986	2.45803	-0.200914	O=C(C(C(C(C(C(C(C(F)(F)F)(F)F)(F)F)(F)F)(F)F)(F)F)(F)F)Nc1ccc(cc1)NC(=O)C(C(C(C(C(C(C(F)(F)F)(F)F)(F)F)(F)F)(F)F)(F)F)(F)F	Active	3	8
DTXSID20895672	CC(=O)CC(=O)C(F)(F)C(F)(F)C(F)(F)C(F)(F)C(F)(F)C(F)(F)C(F)(F)C(F)(F)F	5,5,6,6,7,7,8,8,9,9,10,10,11,11,12,12,12-Heptadecafluorododecane-2,4-dione	203201-14-3	-9.045	-41.1653	OTHER_PFAS	Other aliphatics	FT	Weak	Active	-2.80613	-36.733	-19.7696	CC(=O)CC(=O)C(C(C(C(C(C(C(C(F)(F)F)(F)F)(F)F)(F)F)(F)F)(F)F)(F)F)(F)F	Active	3	8
DTXSID10886372	FC(OC(F)(F)C(F)(OC(F)(F)C(F)(OC(F)(F)C(F)(OC(F)(F)C(F)(OC(F)(F)C(F)(OC(F)(F)C(F)(OC(F)(F)C(F)(F)C(F)(F)F)C(F)(F)F)C(F)(F)F)C(F)(F)F)C(F)(F)F)C(F)(F)F)C(F)(F)F)C(F)(F)F	3,6,9,12,15,18,21-Heptaoxatetracosane, 1,1,1,2,4,4,5,7,7,8,10,10,11,13,13,14,16,16,17,19,19,20,22,22,23,23,24,24,24-nonacosafluoro-5,8,11,14,17,20-hexakis(trifluoromethyl)-	59852-65-2	-9.048	-72.3651	OTHER_PFAS	Other aliphatics	Ether based substances	Strong	Active	-2.7739	11.2181	4.22208	FC(C(C(OC(C(F)(F)F)F)(F)F)(OC(C(C(F)(F)F)(OC(C(C(F)(F)F)(OC(C(C(F)(F)F)(OC(C(C(F)(F)F)(OC(C(C(F)(F)F)(OC(C(C(F)(F)F)(F)F)(F)F)F)(F)F)F)(F)F)F)(F)F)F)(F)F)F)(F)F)F)(F)F	Active	4	3
DTXSID10750741	COC(=O)C1CCC(CC1)C(F)(F)C(F)(F)C(F)(F)C(F)(F)C(F)(F)C(F)(F)C(F)(F)F	Methyl 4-(pentadecafluoroheptyl)cyclohexane-1-carboxylate	88951-17-1	-9.056	-44.7906	OTHER_PFAS	Other aliphatics, cyclic	Others, cyclic	Weak	Active	-2.68793	-31.1612	-16.9246	COC(=O)C1CCC(CC1)C(C(C(C(C(C(C(F)(F)F)(F)F)(F)F)(F)F)(F)F)(F)F)(F)F	Active	0	4
DTXSID20896684	FC(F)(F)C(F)(F)C(F)(F)C(F)(F)\C=C\C(F)(F)C(F)(F)C(F)(F)C(F)(F)C(F)(F)C(F)(F)C(F)(F)C(F)(F)F	(5E)-1,1,1,2,2,3,3,4,4,7,7,8,8,9,9,10,10,11,11,12,12,13,13,14,14,14-Hexacosafluorotetradec-5-ene	51249-69-5	-9.076	-43.9882	OTHER_PFAS	Other aliphatics	FT	Weak	Active	-2.47302	-32.3944	-17.4337	FC(C(C(C(C(C(C(C(F)(F)F)(F)F)(F)F)(F)F)(F)F)(F)F)(F)F)(C=CC(C(C(C(F)(F)F)(F)F)(F)F)(F)F)F	Active	3	8
DTXSID80880180	CC1(C)[C@@H](CC[C@]1(C)C(=O)OCC(F)(F)C(F)(F)C(F)(F)C(F)(F)C(F)(F)C(F)F)C(=O)OCC(F)(F)C(F)(F)C(F)(F)C(F)(F)C(F)(F)C(F)F	Bis-(1H,1H,7H-perfluoroheptyl) (1S,3R)-camphorate	2355-57-9	-9.079	-67.2761	OTHER_PFAS	Other aliphatics, cyclic	Others, cyclic	Strong	Active	-2.44078	3.39677	0.477994	O=C(C1CCC(C1(C)C)(C)C(=O)OCC(C(C(C(C(C(F)F)(F)F)(F)F)(F)F)(F)F)(F)F)OCC(C(C(C(C(C(F)F)(F)F)(F)F)(F)F)(F)F)(F)F	Active	3	0
DTXSID10895404	CCCCCCCCCCCCCCCCCCC(F)(F)C(F)(F)C(F)(F)C(F)(F)C(F)(F)C(F)(F)C(F)(F)C(F)(F)C(F)(F)F	1,1,1,2,2,3,3,4,4,5,5,6,6,7,7,8,8,9,9-Nonadecafluoroheptacosane	117948-74-0	-9.081	-71.0033	OTHER_PFAS	Fluorotelomer PFAA precursors	SFAs	Strong	Active	-2.41929	9.12511	3.35291	CCCCCCCCCCCCCCCCCCC(C(C(C(C(C(C(C(C(F)(F)F)(F)F)(F)F)(F)F)(F)F)(F)F)(F)F)(F)F)(F)F	Active	2	2
DTXSID20371921	CCOC(=O)C(F)(F)C(F)(F)C(F)(F)C(F)(F)C(F)(F)C(F)(F)C(F)(F)C(F)(F)C(F)(F)C(F)(F)C(F)(F)F	Ethyl perfluorododecanoate	158607-41-1	-9.082	-43.3504	OTHER_PFAS	Other aliphatics	PACF-based substances	Weak	Active	-2.40855	-33.3747	-17.8916	CCOC(=O)C(C(C(C(C(C(C(C(C(C(C(F)(F)F)(F)F)(F)F)(F)F)(F)F)(F)F)(F)F)(F)F)(F)F)(F)F)(F)F	Active	4	9
DTXSID30750728	CC1=CC=C(C=C1)C(F)(F)C(F)(F)C(F)(F)C(F)(F)C(F)(F)C(F)(F)C(F)(F)C(F)(F)C(F)(F)F	1-Methyl-4-(nonadecafluorononyl)benzene	88950-99-6	-9.083	-42.4099	OTHER_PFAS	Side-chain aromatics	Others	Weak	Active	-2.3978	-34.8201	-18.609	Cc1ccc(cc1)C(C(C(C(C(C(C(C(C(F)(F)F)(F)F)(F)F)(F)F)(F)F)(F)F)(F)F)(F)F)(F)F	Active	1	6
DTXSID30785479	FC(F)(F)C(F)(F)C(F)(F)C(F)(F)C(F)(F)C(F)(F)C(F)(F)C(F)(F)C1=CSC(Br)=C1	2-Bromo-4-(heptadecafluorooctyl)thiophene	426258-05-1	-9.083	-42.9891	OTHER_PFAS	Side-chain aromatics	Others	Weak	Active	-2.3978	-33.93	-18.1639	Brc1scc(c1)C(C(C(C(C(C(C(C(F)(F)F)(F)F)(F)F)(F)F)(F)F)(F)F)(F)F)(F)F	Active	1	6
DTXSID90814991	FC(F)C(F)(F)C(F)(F)C(F)(F)COC1=C(OCC(F)(F)C(F)(F)C(F)(F)C(F)F)C(=O)C1=O	3,4-Bis[(2,2,3,3,4,4,5,5-octafluoropentyl)oxy]cyclobut-3-ene-1,2-dione	61699-82-9	-9.084	-43.2783	OTHER_PFAS	Side-chain aromatics	Others	Weak	Active	-2.38706	-33.4855	-17.9363	FC(C(C(C(COC1C(=O)C(=O)C1OCC(C(C(C(F)F)(F)F)(F)F)(F)F)(F)F)(F)F)(F)F)F	Active	3	0
DTXSID1070513	[K+].CCN(CC([O-])=O)S(=O)(=O)C(F)(F)C(F)(F)C(F)(F)C(F)(F)C(F)(F)C(F)(F)C(F)(F)F	Potassium N-ethyl-N-((pentadecafluoroheptyl)sulphonyl)glycinate	67584-62-7	-9.086	-44.2256	COMMERICIAL_IMPORTANT	FASA based PFAA precursors	(N-Alkyl) FASAAs	Weak	Active	-2.36556	-32.0296	-17.1976	CCN(S(=O)(=O)C(C(C(C(C(C(C(F)(F)F)(F)F)(F)F)(F)F)(F)F)(F)F)(F)F)CC(=O)O	Active	0	7
DTXSID40880444	FC(F)(F)C(F)(F)C(F)(F)C(F)(F)C(F)(F)C(F)(F)\C=C\C(F)(F)C(F)(F)C(F)(F)C(F)(F)C(F)(F)C(F)(F)F	trans-1,2-Bis(perfluorohexyl)ethylene	51249-67-3	-9.087	-42.0772	OTHER_PFAS	Other aliphatics	FT	Weak	Active	-2.35482	-35.3315	-18.8431	FC(C(C(C(C(C(F)(F)F)(F)F)(F)F)(F)F)(F)F)(C=CC(C(C(C(C(C(F)(F)F)(F)F)(F)F)(F)F)(F)F)(F)F)F	Active	3	8
DTXSID90896030	CCCCNC(=O)C(F)(F)C(F)(F)C(F)(F)C(F)(F)C(F)(F)C(F)(F)C(F)(F)C(F)(F)F	N-Butyl-2,2,3,3,4,4,5,5,6,6,7,7,8,8,9,9,9-heptadecafluorononanamide	73602-42-3	-9.088	-42.6101	OTHER_PFAS	Other aliphatics	Polyfluorinated amidesÂ	Weak	Active	-2.34407	-34.5125	-18.4283	CCCCNC(=O)C(C(C(C(C(C(C(C(F)(F)F)(F)F)(F)F)(F)F)(F)F)(F)F)(F)F)(F)F	Active	6	9
DTXSID80330478	FC(F)(F)C(F)(F)C(F)(F)C(F)(F)S(=O)(=O)OC1=CC=CC2=CC=CC=C12	naphthalen-1-yl 1,1,2,2,3,3,4,4,4-nonafluorobutane-1-sulfonate	32848-17-2	-9.092	-41.5352	OTHER_PFAS	Side-chain aromatics	PASF-based substances	Weak	Active	-2.30109	-36.1645	-19.2328	O=S(=O)(C(C(C(C(F)(F)F)(F)F)(F)F)(F)F)Oc1cccc2c1cccc2	Active	9	0
DTXSID10896274	COC1=C2OC=CC2=C(OC)C2=C1OC(O)(CC2=O)C(F)(F)C(F)(F)C(F)(F)F	7-(Heptafluoropropyl)-7-hydroxy-4,9-dimethoxy-6,7-dihydro-5H-furo[3,2-g][1]benzopyran-5-one	376380-76-6	-9.094	-47.832	OTHER_PFAS	Side-chain aromatics	Others	Weak	Active	-2.2796	-26.4869	-14.3833	COc1c2OC(O)(CC(=O)c2c(c2c1occ2)OC)C(C(C(F)(F)F)(F)F)(F)F	Active	5	7
DTXSID20421713	NC(=S)N\N=C/C1=NC=CC2=C1C=CC=C2C(F)(F)C(F)(F)C(F)(F)F	MLS003106944	31181-05-2	-9.101	-42.91	OTHER_PFAS	Side-chain aromatics	Others	Weak	Active	-2.20438	-34.0515	-18.128	NC(=S)NN=Cc1nccc2c1cccc2C(C(C(F)(F)F)(F)F)(F)F	Active	5	6
DTXSID70896432	CCC(C)S(=O)C1=C(C)C(=CC=C1C(F)(C(F)(F)F)C(F)(F)F)C(O)=O	3-(Butane-2-sulfinyl)-4-(1,1,1,2,3,3,3-heptafluoropropan-2-yl)-2-methylbenzoic acid	1355554-34-5	-7.22	-44.178	OTHER_PFAS	Side-chain aromatics	Others	Weak	Active	-22.4168	-32.1027	-27.2598	CCC([S+](c1c(C)c(ccc1C(C(F)(F)F)(C(F)(F)F)F)C(=O)O)[O-])C	Active	2	3
DTXSID50301796	CC(C(NC1=CC=C(C=C1)C(O)=O)C(F)(F)C(F)(F)C(F)(F)F)[N+]([O-])=O	4-[(4,4,5,5,6,6,6-heptafluoro-2-nitrohexan-3-yl)amino]benzoic acid	564-96-5	-9.114	-43.0825	OTHER_PFAS	Side-chain aromatics	Others	Weak	Active	-2.06469	-33.7864	-17.9256	CC(C(C(C(C(F)(F)F)(F)F)(F)F)Nc1ccc(cc1)C(=O)O)[N+](=O)[O-]	Active	0	0
DTXSID50950006	CC1=CC=C(C=C1)S(=O)(=O)OCC(F)(F)C(F)(F)C(F)(F)CO	2,2,3,3,4,4-Hexafluoro-5-hydroxypentyl 4-methylbenzene-1-sulfonate	2728-37-2	-9.126	-41.3298	OTHER_PFAS	Side-chain aromatics	Others	Weak	Active	-1.93574	-36.4801	-19.2079	OCC(C(C(COS(=O)(=O)c1ccc(cc1)C)(F)F)(F)F)(F)F	Active	3	5
DTXSID20895450	CCCCCCCCCCCCCCCCCCC(I)CC(F)(F)C(F)(F)C(F)(F)C(F)(F)C(F)(F)C(F)(F)C(F)(F)C(F)(F)F	1,1,1,2,2,3,3,4,4,5,5,6,6,7,7,8,8-Heptadecafluoro-10-iodooctacosane	1257261-95-2	-9.29	-82.0793	OTHER_PFAS	Other aliphatics	FTI	Strong	Active	-0.173465	26.1478	12.9872	CCCCCCCCCCCCCCCCCCC(CC(C(C(C(C(C(C(C(F)(F)F)(F)F)(F)F)(F)F)(F)F)(F)F)(F)F)(F)F)I	Active	3	6
DTXSID8070881	CCN(CCOP(O)(=O)OCCN(CC)S(=O)(=O)C(F)(F)C(F)(F)C(F)(F)C(F)(F)C(F)(F)F)S(=O)(=O)C(F)(F)C(F)(F)C(F)(F)C(F)(F)C(F)(F)F	N,N'-[Phosphinicobis(oxy-2,1-ethanediyl)]bis[N-ethyl-perfluoropentanesulfonamide]	67939-87-1	-7.185	-83.1772	OTHER_PFAS	Other aliphatics	PASF-based substances	Strong	Active	-22.7929	27.8352	2.52114	CCN(S(=O)(=O)C(C(C(C(C(F)(F)F)(F)F)(F)F)(F)F)(F)F)CCOP(=O)(OCCN(S(=O)(=O)C(C(C(C(C(F)(F)F)(F)F)(F)F)(F)F)(F)F)CC)O	Active	0	7
DTXSID30401167	NC1=CC=CC(=C1)C(F)(F)C(F)(F)C(F)(F)C(F)(F)C(F)(F)C(F)(F)C(F)(F)C(F)(F)F	3-(Heptadecafluorooctyl)aniline	119489-67-7	-9.331	-42.3331	OTHER_PFAS	Side-chain aromatics	Others	Weak	Active	0.267105	-34.9382	-17.3355	Nc1cccc(c1)C(C(C(C(C(C(C(C(F)(F)F)(F)F)(F)F)(F)F)(F)F)(F)F)(F)F)(F)F	Active	1	6
DTXSID90892618	OC(=O)C(F)(F)C(F)(F)C(F)(F)C(F)(F)C(F)(F)C(F)(F)C(F)(F)C(F)(F)C(F)(F)C(F)(F)C(F)(F)Cl	12-Cl-Perfluorododecanoic acid	574715-87-0	-9.503	-41.2967	OTHER_PFAS	Other aliphatics	PACF-based substances	Weak	Active	2.11535	-36.531	-17.2078	OC(=O)C(C(C(C(C(C(C(C(C(C(C(Cl)(F)F)(F)F)(F)F)(F)F)(F)F)(F)F)(F)F)(F)F)(F)F)(F)F)(F)F	Active	0	2
DTXSID30724661	OCC1=CC=C(C=C1)C(F)(F)C(F)(F)C(F)(F)C(F)(F)C(F)(F)C(F)(F)C(F)(F)C(F)(F)F	[4-(Heptadecafluorooctyl)phenyl]methanol	163114-33-8	-9.523	-43.1213	OTHER_PFAS	Side-chain aromatics	Others	Weak	Active	2.33026	-33.7268	-15.6983	OCc1ccc(cc1)C(C(C(C(C(C(C(C(F)(F)F)(F)F)(F)F)(F)F)(F)F)(F)F)(F)F)(F)F	Active	1	6
DTXSID90702566	CC(=O)C1OC(C)=C(C1C1=CC=CC=C1)S(=O)(=O)C(F)(F)C(F)(F)C(F)(F)C(F)(F)Cl	1-[4-(4-Chloro-1,1,2,2,3,3,4,4-octafluorobutane-1-sulfonyl)-5-methyl-3-phenyl-2,3-dihydrofuran-2-yl]ethan-1-one	771491-68-0	-9.529	-47.7467	OTHER_PFAS	Side-chain aromatics	PASF-based substances	Weak	Active	2.39473	-26.618	-12.1116	CC(=O)C1OC(=C(C1c1ccccc1)S(=O)(=O)C(C(C(C(Cl)(F)F)(F)F)(F)F)(F)F)C	Active	1	9
DTXSID10226012	FC(F)(F)C(F)(F)C(F)(F)C(=O)NC1=CC=C(C=C1)C1=CC=C(NC(=O)C(F)(F)C(F)(F)C(F)(F)F)C=C1	Butanamide, N,N'-(1,1'-biphenyl)-4,4'-diylbis(2,2,3,3,4,4,4-heptafluoro-	75042-07-8	-7.154	-53.5411	OTHER_PFAS	Side-chain aromatics	Others	Weak	Active	-23.126	-17.7126	-20.4193	O=C(C(C(C(F)(F)F)(F)F)(F)F)Nc1ccc(cc1)c1ccc(cc1)NC(=O)C(C(C(F)(F)F)(F)F)(F)F	Active	7	8
DTXSID60895651	FC(F)(F)C(F)(F)C(F)(F)C(F)(F)C(F)(F)C(F)(F)CCC1=CC=C(Br)C=C1	1-Bromo-4-(3,3,4,4,5,5,6,6,7,7,8,8,8-tridecafluorooctyl)benzene	195324-87-9	-9.542	-41.9708	OTHER_PFAS	Side-chain aromatics	Others	Weak	Active	2.53442	-35.495	-16.4803	FC(C(C(C(C(C(F)(F)F)(F)F)(F)F)(F)F)(F)F)(CCc1ccc(cc1)Br)F	Active	9	9
DTXSID30892935	OS(=O)(=O)C(F)(F)C(F)(F)C(F)(F)C(F)(F)C(F)(F)C(F)(F)C(F)(F)C(F)(F)Cl	8-Chloro-1,1,2,2,3,3,4,4,5,5,6,6,7,7,8,8-hexadecafluoro-1-octanesulfonic acid	777011-38-8	-9.545	-41.5071	OTHER_PFAS	Other aliphatics	PASF-based substances	Weak	Active	2.56666	-36.2077	-16.8205	FC(C(C(C(C(S(=O)(=O)O)(F)F)(F)F)(F)F)(F)F)(C(C(C(Cl)(F)F)(F)F)(F)F)F	Active	3	8
DTXSID70895364	CCCCCCCCCCCCCC(F)(F)C(F)(F)C(F)(F)C(F)(F)C(F)(F)C(F)(F)C(F)(F)C(F)(F)C(F)(F)C(F)(F)F	1,1,1,2,2,3,3,4,4,5,5,6,6,7,7,8,8,9,9,10,10-Henicosafluorotricosane	200817-55-6	-9.548	-62.7682	OTHER_PFAS	Fluorotelomer PFAA precursors	SFAs	Moderate	Active	2.5989	-3.53143	-0.466265	CCCCCCCCCCCCCC(C(C(C(C(C(C(C(C(C(F)(F)F)(F)F)(F)F)(F)F)(F)F)(F)F)(F)F)(F)F)(F)F)(F)F	Active	2	2
DTXSID70896533	COC(=O)C(F)(OC(F)(F)C(F)(OC(F)(F)C(F)(OC(F)(F)C(F)(OC(F)(F)C(F)(OC(F)(F)C(F)(F)C(F)(F)F)C(F)(F)F)C(F)(F)F)C(F)(F)F)C(F)(F)F)C(F)(F)F	Methyl 2,4,4,5,7,7,8,10,10,11,13,13,14,16,16,17,17,18,18,18-icosafluoro-2,5,8,11,14-pentakis(trifluoromethyl)-3,6,9,12,15-pentaoxaoctadecan-1-oate	1005033-64-6	-9.548	-60.4993	OTHER_PFAS	Other aliphatics	Ether and PACF-based substances	Moderate	Active	2.5989	-7.0185	-2.2098	COC(=O)C(C(F)(F)F)(OC(C(C(F)(F)F)(OC(C(C(F)(F)F)(OC(C(C(F)(F)F)(OC(C(C(F)(F)F)(OC(C(C(F)(F)F)(F)F)(F)F)F)(F)F)F)(F)F)F)(F)F)F)(F)F)F	Active	4	3
DTXSID10892579	C[N+](C)(CCCNC(=O)CSCCC(F)(F)C(F)(F)C(F)(F)C(F)(F)C(F)(F)C(F)(F)C(F)(F)C(F)(F)C(F)(F)C(F)(F)F)CC(=O)[O-]	10:2 Fluorotelomer thioether amido betaine	1513863-97-2	-9.551	-72.9217	OTHER_PFAS	Other aliphatics	Others	Strong	Active	2.63113	12.0735	7.35232	O=C(NCCC[N+](CC(=O)[O-])(C)C)CSCCC(C(C(C(C(C(C(C(C(C(F)(F)F)(F)F)(F)F)(F)F)(F)F)(F)F)(F)F)(F)F)(F)F)(F)F	Active	7	3
DTXSID90893403	FC(F)(F)C(F)(F)C(F)(F)C(F)(F)C(F)(F)C(F)(F)C1=NNC(=C1)C1=CC=CC=C1	3-(Perfluorohexyl)-5-phenyl-1H-pyrazole	510768-12-4	-9.554	-43.9119	OTHER_PFAS	Side-chain aromatics	Others	Weak	Active	2.66337	-32.5117	-14.9242	FC(C(C(C(C(C(F)(F)F)(F)F)(F)F)(F)F)(F)F)(c1cc([nH]n1)c1ccccc1)F	Active	6	4
DTXSID80371063	FC(F)(F)C(F)(F)C(F)(F)C(F)(F)C(F)(F)C(F)(F)C1=NN(C(=O)C2=CC=CC=C2)C(=C1)C(F)(F)C(F)(F)C(F)(F)C(F)(F)C(F)(F)C(F)(F)F	1-Benzoyl-3,5-bis(perfluorohexyl)pyrazole	230295-10-0	-9.558	-56.1269	OTHER_PFAS	Side-chain aromatics	Others	Moderate	Active	2.70635	-13.7385	-5.51605	O=C(n1nc(cc1C(C(C(C(C(C(F)(F)F)(F)F)(F)F)(F)F)(F)F)(F)F)C(C(C(C(C(C(F)(F)F)(F)F)(F)F)(F)F)(F)F)(F)F)c1ccccc1	Active	9	5
DTXSID00880465	FC(F)(F)C(F)(C(F)(F)F)C(F)(F)C(F)(F)C(F)(F)C(F)(F)C(F)(F)C(F)(F)C(F)(F)C(F)(F)C(F)(F)C(F)(F)CC1CO1	(1H,1H-Perfluoro-12-methyltridecyl)oxirane	54009-78-8	-9.559	-46.9063	OTHER_PFAS	Other aliphatics, cyclic	Others, cyclic	Weak	Active	2.7171	-27.9096	-12.5963	FC(C(C(C(C(C(C(C(C(C(C(F)(F)F)(C(F)(F)F)F)(F)F)(F)F)(F)F)(F)F)(F)F)(F)F)(F)F)(F)F)(C(CC1OC1)(F)F)F	Active	4	5
DTXSID20895455	FC(F)(F)C(F)(F)C(F)(F)C(F)(F)C(F)(F)C(F)(F)C(F)(F)C(F)(F)C(F)(F)C(F)(F)C(F)(F)C(F)(F)C(F)(F)C(F)(F)C(F)(F)C(F)(F)C(F)(F)C(F)(F)F	Octatriacontafluorooctadecane	24768-65-8	-9.569	-48.3449	OTHER_PFAS	Non-PFAA perfluoroalkyls	PFAs	Weak	Active	2.82456	-25.6986	-11.437	FC(C(C(C(C(C(C(C(C(F)(F)F)(F)F)(F)F)(F)F)(F)F)(F)F)(F)F)(F)F)(C(C(C(C(C(C(C(C(C(F)(F)F)(F)F)(F)F)(F)F)(F)F)(F)F)(F)F)(F)F)(F)F)F	Active	3	8
DTXSID30896271	FC(F)(F)C(F)(F)C(F)(F)C1=CC=C(NC(=O)C2=CC=CC=C2)C(=O)O1	N-[6-(Heptafluoropropyl)-2-oxo-2H-pyran-3-yl]benzamide	860454-18-8	-9.572	-43.8826	OTHER_PFAS	Side-chain aromatics	Others	Weak	Active	2.85679	-32.5567	-14.85	O=C(c1ccccc1)Nc1ccc(oc1=O)C(C(C(F)(F)F)(F)F)(F)F	Active	0	5
DTXSID20896260	CC1(C)CC2=CC=CC=C2C(NNC(=O)C(F)(F)C(F)(F)C(F)(F)F)=N1	N'-(3,3-Dimethyl-3,4-dihydroisoquinolin-1-yl)-2,2,3,3,4,4,4-heptafluorobutanehydrazide	304435-60-7	-9.609	-43.7103	OTHER_PFAS	Side-chain aromatics	Others	Weak	Active	3.25438	-32.8216	-14.7836	O=C(C(C(C(F)(F)F)(F)F)(F)F)NNC1=NC(C)(C)Cc2c1cccc2	Active	2	6
DTXSID70752180	FC(F)(F)C(F)(F)C(F)(F)C(F)(F)C(F)(F)C(F)(F)C(=O)C=CC1=CC=CC=C1	4,4,5,5,6,6,7,7,8,8,9,9,9-Tridecafluoro-1-phenylnon-1-en-3-one	89176-08-9	-9.614	-44.0218	OTHER_PFAS	Side-chain aromatics	Others	Weak	Active	3.30811	-32.3428	-14.5174	O=C(C(C(C(C(C(C(F)(F)F)(F)F)(F)F)(F)F)(F)F)(F)F)C=Cc1ccccc1	Active	0	5
DTXSID70896114	FC(F)(F)C(F)(F)C(F)(F)C(F)(F)C(F)(F)C(F)(F)C1=CC=C(S1)C1=CC=CS1	5-(Tridecafluorohexyl)-2,2'-bithiophene	327630-34-2	-9.626	-44.7288	OTHER_PFAS	Side-chain aromatics	Others	Weak	Active	3.43705	-31.2562	-13.9096	FC(C(C(C(C(F)(F)F)(F)F)(F)F)(F)F)(C(c1ccc(s1)c1cccs1)(F)F)F	Active	1	6
DTXSID70880477	[Na+].[O-]S(=O)(=O)C(CC(=O)OCCC(F)(F)C(F)(F)C(F)(F)C(F)(F)C(F)(F)C(F)(F)F)C(=O)OCCC(F)(F)C(F)(F)C(F)(F)C(F)(F)C(F)(F)C(F)(F)F	1,4-Bis((perfluorohexyl)ethyl) sulphonatosuccinate sodium	54950-05-9	-7.143	-71.9672	COMMERICIAL_IMPORTANT	Other aliphatics	Others	Moderate	Active	-23.2442	10.6065	-6.31886	O=C(CC(S(=O)(=O)O)C(=O)OCCC(C(C(C(C(C(F)(F)F)(F)F)(F)F)(F)F)(F)F)(F)F)OCCC(C(C(C(C(C(F)(F)F)(F)F)(F)F)(F)F)(F)F)(F)F	Active	7	5
DTXSID00516671	FC(F)(C(=O)C1=CC=CC=C1)C(F)(F)C(F)(F)C(F)(F)C(=O)C1=CC=CC=C1	2,2,3,3,4,4,5,5-Octafluoro-1,6-diphenylhexane-1,6-dione	2525-80-6	-9.671	-43.708	OTHER_PFAS	Side-chain aromatics	Others	Weak	Active	3.92061	-32.8251	-14.4522	O=C(C(C(C(C(C(=O)c1ccccc1)(F)F)(F)F)(F)F)(F)F)c1ccccc1	Active	0	5
DTXSID00896142	FC(F)(F)C(F)(F)C(F)(F)C(F)(F)C(F)(F)C(F)(F)C(F)(F)C(F)(F)C(=O)NC1=CC=CC=C1	2,2,3,3,4,4,5,5,6,6,7,7,8,8,9,9,9-Heptadecafluoro-N-phenylnonanamide	313366-93-7	-9.496	-43.5622	OTHER_PFAS	Side-chain aromatics	Others	Weak	Active	2.04013	-33.0492	-15.5045	O=C(C(C(C(C(C(C(C(C(F)(F)F)(F)F)(F)F)(F)F)(F)F)(F)F)(F)F)(F)F)Nc1ccccc1	Active	0	5
DTXSID30791999	OC(=O)C1=C(F)C(F)=C(OCCCCC(F)(F)C(F)(F)C(F)(F)C(F)(F)F)C=C1	2,3-Difluoro-4-[(5,5,6,6,7,7,8,8,8-nonafluorooctyl)oxy]benzoic acid	668989-63-7	-9.492	-44.195	OTHER_PFAS	Side-chain aromatics	Others	Weak	Active	1.99714	-32.0766	-15.0397	Fc1c(OCCCCC(C(C(C(F)(F)F)(F)F)(F)F)(F)F)ccc(c1F)C(=O)O	Active	0	5
DTXSID90896752	OC[C@H]1O[C@H]([C@H](O)[C@@H]1O)N1C=C(C(=O)NC1=O)C(F)(OC(F)(F)C(F)(F)C(F)(F)F)C(F)(F)F	5-[1,2,2,2-Tetrafluoro-1-(heptafluoropropoxy)ethyl]uridine	144862-40-8	-9.492	-51.1696	OTHER_PFAS	Side-chain aromatics	Others	Moderate	Active	1.99714	-21.3573	-9.6801	OCC1OC(C(C1O)O)n1cc(c(=O)[nH]c1=O)C(C(F)(F)F)(OC(C(C(F)(F)F)(F)F)(F)F)F	Active	5	9
DTXSID4069422	OCCC(F)(F)C(F)(F)C(F)(F)C(F)(F)C(F)(F)C(F)(F)C(F)(F)C(F)(F)C(F)(F)C(F)(F)C(F)(F)C(F)(F)C(F)(F)C(F)(F)F	2-(Perfluorotetradecyl)ethan-1-ol	60699-51-6	-9.49	-49.2241	COMMERICIAL_IMPORTANT	Fluorotelomer PFAA precursors	n:2 FTOHs	Weak	Active	1.97565	-24.3474	-11.1859	OCCC(C(C(C(C(C(C(C(C(C(C(C(C(C(F)(F)F)(F)F)(F)F)(F)F)(F)F)(F)F)(F)F)(F)F)(F)F)(F)F)(F)F)(F)F)(F)F)(F)F	Active	3	9
DTXSID8031861	OC(=O)C(F)(F)C(F)(F)C(F)(F)C(F)(F)C(F)(F)C(F)(F)C(F)(F)C(F)(F)C(F)(F)C(F)(F)C(F)(F)F	Perfluorododecanoic acid	307-55-1	-9.332	-41.3337	CAL_EPA	PFAAs	PFCAs	Weak	Active	0.27785	-36.4742	-18.0982	OC(=O)C(C(C(C(C(C(C(C(C(C(C(F)(F)F)(F)F)(F)F)(F)F)(F)F)(F)F)(F)F)(F)F)(F)F)(F)F)(F)F	Active	3	8
DTXSID40893453	OS(=O)(=O)C1=CC=C(OC(F)(F)C(F)(F)C(F)(F)C(F)(F)C(F)=C(F)F)C=C1	4-[(1,1,2,2,3,3,4,4,5,6,6-Undecafluorohex-5-en-1-yl)oxy]benzene-1-sulfonic acid	NOCAS_893453	-9.333	-44.6056	OTHER_PFAS	Side-chain aromatics	Others	Weak	Active	0.288596	-31.4456	-15.5785	FC(=C(F)F)C(C(C(C(Oc1ccc(cc1)S(=O)(=O)O)(F)F)(F)F)(F)F)(F)F	Active	8	9
DTXSID50549378	OS(=O)(=O)C(CC(=O)OCC(F)(F)C(F)(F)C(F)(F)C(F)F)C(=O)OCC(F)(F)C(F)(F)C(F)(F)C(F)F	1,4-Bis[(2,2,3,3,4,4,5,5-octafluoropentyl)oxy]-1,4-dioxobutane-2-sulfonic acid	80556-03-2	-7.182	-59.7939	OTHER_PFAS	Other aliphatics	Others	Weak	Active	-22.8252	-8.10264	-15.4639	O=C(CC(S(=O)(=O)O)C(=O)OCC(C(C(C(F)F)(F)F)(F)F)(F)F)OCC(C(C(C(F)F)(F)F)(F)F)(F)F	Active	3	0
DTXSID90895563	OCCC(CO)C(F)(F)C(F)(F)C(F)(F)C(F)(F)C(F)(F)C(F)(F)C(F)(F)C(F)(F)F	2-(Heptadecafluorooctyl)butane-1,4-diol	135440-42-5	-9.353	-42.1024	OTHER_PFAS	Other aliphatics	Others	Weak	Active	0.503508	-35.2927	-17.3946	OCCC(C(C(C(C(C(C(C(C(F)(F)F)(F)F)(F)F)(F)F)(F)F)(F)F)(F)F)(F)F)CO	Active	3	8
DTXSID7070840	CCN(CCOC(=O)C(C)=C)S(=O)(=O)C(F)(F)C(F)(F)C(F)(F)C(F)(F)C(F)(F)F	2-Propenoic acid, 2-methyl-, 2-[ethyl[(undecafluoropentyl)sulfonyl]amino]ethyl ester	67906-73-4	-7.177	-56.2539	OTHER_PFAS	FASA based PFAA precursors	N-Alkyl FASMACs	Weak	Active	-22.8789	-13.5433	-18.2111	CCN(S(=O)(=O)C(C(C(C(C(F)(F)F)(F)F)(F)F)(F)F)(F)F)CCOC(=O)C(=C)C	Active	0	7
DTXSID70880417	C[N+](C)(CCO)CCCN(CCCS([O-])(=O)=O)S(=O)(=O)C(F)(F)C(F)(F)C(F)(F)C(F)(F)C(F)(F)C(F)(F)F	(2-Hydroxyethyl)dimethyl(3-((3-sulfopropyl)((tridecafluorohexyl)sulfonyl)amino)propyl)ammonium	38850-58-7	-9.377	-60.9187	OTHER_PFAS	Other aliphatics	PASF-based substances	Moderate	Active	0.761402	-6.37393	-2.80626	OCC[N+](CCCN(S(=O)(=O)C(C(C(C(C(C(F)(F)F)(F)F)(F)F)(F)F)(F)F)(F)F)CCCS(=O)(=O)[O-])(C)C	Active	0	7
DTXSID70195598	FC(F)(F)C(F)(F)C(F)(F)C(F)(F)C(F)(F)C(F)(F)C(F)(F)C(F)(F)CCSSCCC(F)(F)C(F)(F)C(F)(F)C(F)(F)C(F)(F)C(F)(F)C(F)(F)C(F)(F)F	Bis(3,3,4,4,5,5,6,6,7,7,8,8,9,9,10,10,10-heptadecafluorodecyl) disulphide	42977-21-9	-9.39	-55.2665	OTHER_PFAS	Other aliphatics	FT	Moderate	Active	0.901095	-15.0608	-7.07986	FC(C(C(C(C(C(C(C(F)(F)F)(F)F)(F)F)(F)F)(F)F)(F)F)(F)F)(CCSSCCC(C(C(C(C(C(C(C(F)(F)F)(F)F)(F)F)(F)F)(F)F)(F)F)(F)F)(F)F)F	Active	3	9
DTXSID60730715	CCN(CS(O)(=O)=O)S(=O)(=O)C(F)(F)C(F)(F)C(F)(F)C(F)(F)C(F)(F)C(F)(F)C(F)(F)C(F)(F)F	[Ethyl(1,1,2,2,3,3,4,4,5,5,6,6,7,7,8,8,8-heptadecafluorooctane-1-sulfonyl)amino]methanesulfonic acid	94196-26-6	-7.171	-55.9838	OTHER_PFAS	Other aliphatics	PASF-based substances	Weak	Active	-22.9434	-13.9584	-18.4509	CCN(S(=O)(=O)C(C(C(C(C(C(C(C(F)(F)F)(F)F)(F)F)(F)F)(F)F)(F)F)(F)F)(F)F)CS(=O)(=O)O	Active	0	7
DTXSID10895444	CCCCCC=CC(F)(F)C(F)(F)C(F)(F)C(F)(F)C(F)(F)C(F)(F)C(F)(F)F	8,8,9,9,10,10,11,11,12,12,13,13,14,14,14-Pentadecafluorotetradec-6-ene	38787-60-9	-9.404	-41.4103	OTHER_PFAS	Fluorotelomer PFAA precursors	SFAenes	Weak	Active	1.05153	-36.3564	-17.6524	CCCCCC=CC(C(C(C(C(C(C(F)(F)F)(F)F)(F)F)(F)F)(F)F)(F)F)(F)F	Active	5	2
DTXSID60794635	OC(C=CC1=CC=CC=C1)C(F)(F)C(F)(F)C(F)(F)C(F)(F)C(F)(F)C(F)(F)F	4,4,5,5,6,6,7,7,8,8,9,9,9-Tridecafluoro-1-phenylnon-1-en-3-ol	64511-24-6	-9.035	-43.2985	OTHER_PFAS	Side-chain aromatics	Others	Weak	Active	-2.91359	-33.4544	-18.184	OC(C(C(C(C(C(C(F)(F)F)(F)F)(F)F)(F)F)(F)F)(F)F)C=Cc1ccccc1	Active	3	8
DTXSID50895488	CCCCCCCCCCCCCCCCCCC(I)CC(F)(F)C(F)(F)C(F)(F)C(F)(F)C(F)(F)C(F)(F)C(F)(F)C(F)(F)C(F)(F)C(F)(F)F	1,1,1,2,2,3,3,4,4,5,5,6,6,7,7,8,8,9,9,10,10-Henicosafluoro-12-iodotriacontane	1257261-89-4	-7.166	-64.159	OTHER_PFAS	Other aliphatics	FTI	Weak	Active	-22.9971	-1.3939	-12.1955	CCCCCCCCCCCCCCCCCCC(CC(C(C(C(C(C(C(C(C(C(F)(F)F)(F)F)(F)F)(F)F)(F)F)(F)F)(F)F)(F)F)(F)F)(F)F)I	Active	3	6
DTXSID70633400	OC(=O)C1=CC=C(C=C1)C(F)(F)C(F)(F)C(F)(F)C(F)(F)C(F)(F)C(F)(F)C(F)(F)C(F)(F)F	4-(Heptadecafluorooctyl)benzoic acid	74701-33-0	-9.419	-42.8182	OTHER_PFAS	Side-chain aromatics	Others	Weak	Active	1.21272	-34.1926	-16.49	OC(=O)c1ccc(cc1)C(C(C(C(C(C(C(C(F)(F)F)(F)F)(F)F)(F)F)(F)F)(F)F)(F)F)(F)F	Active	1	6
DTXSID80881076	[NH4+].[NH4+].[O-]P([O-])(=O)OCCC(F)(F)C(F)(F)C(F)(F)C(F)(F)C(F)(F)C(F)(F)C(F)(C(F)(F)F)C(F)(F)F	Diammonium (perfluoro-7-methyloctyl)ethyl phosphate	93857-49-9	-9.428	-41.4079	OTHER_PFAS	Fluorotelomer PFAA precursors	n:2 Polyfluoroalkyl phosphoric acid esters, monoester	Weak	Active	1.30943	-36.3601	-17.5253	OP(=O)(OCCC(C(C(C(C(C(C(C(F)(F)F)(C(F)(F)F)F)(F)F)(F)F)(F)F)(F)F)(F)F)(F)F)O	Active	7	5
DTXSID50895428	CCCCCCCCCCCCCCCCC(F)(F)C(F)(F)C(F)(F)C(F)(F)C(F)(F)C(F)(F)C(F)(F)C(F)(F)C(F)(F)C(F)(F)C(F)(F)F	1,1,1,2,2,3,3,4,4,5,5,6,6,7,7,8,8,9,9,10,10,11,11-Tricosafluoroheptacosane	1980054-34-9	-9.447	-75.6069	OTHER_PFAS	Fluorotelomer PFAA precursors	SFAs	Strong	Active	1.51359	16.2004	8.85699	CCCCCCCCCCCCCCCCC(C(C(C(C(C(C(C(C(C(C(F)(F)F)(F)F)(F)F)(F)F)(F)F)(F)F)(F)F)(F)F)(F)F)(F)F)(F)F	Active	2	2
DTXSID10611520	COC(=O)C1=CC=C(C=C1)C(F)(F)C(F)(F)C(F)(F)C(F)(F)C(F)(F)C(F)(F)C(F)(F)F	Methyl 4-(pentadecafluoroheptyl)benzoate	88951-03-5	-9.448	-41.8102	OTHER_PFAS	Side-chain aromatics	Others	Weak	Active	1.52434	-35.7418	-17.1087	COC(=O)c1ccc(cc1)C(C(C(C(C(C(C(F)(F)F)(F)F)(F)F)(F)F)(F)F)(F)F)(F)F	Active	1	6
DTXSID00896228	FC(F)(F)C(F)(F)C(F)(F)C(F)(F)C(F)(F)C(F)(F)C1=NC(=NO1)C1=CC=CC=C1	3-Phenyl-5-(tridecafluorohexyl)-1,2,4-oxadiazole	146304-76-9	-9.451	-41.9207	OTHER_PFAS	Side-chain aromatics	Others	Weak	Active	1.55658	-35.572	-17.0077	FC(C(C(C(C(C(F)(F)F)(F)F)(F)F)(F)F)(F)F)(c1onc(n1)c1ccccc1)F	Active	1	6
DTXSID00527449	OC(CSC1=CC=CC=C1)C(F)(F)C(F)(F)C(F)(F)C(F)(F)C(F)(F)C(F)(F)F	3,3,4,4,5,5,6,6,7,7,8,8,8-Tridecafluoro-1-(phenylsulfanyl)octan-2-ol	89807-96-5	-9.453	-42.3773	OTHER_PFAS	Side-chain aromatics	Others	Weak	Active	1.57807	-34.8702	-16.6461	OC(C(C(C(C(C(C(F)(F)F)(F)F)(F)F)(F)F)(F)F)(F)F)CSc1ccccc1	Active	0	5
DTXSID80465315	FC(F)(F)C(F)(F)C(F)(F)C(F)(F)C(F)(F)C(F)(F)C(F)(F)C(F)(F)CCc1ccc(cc1)P(c1ccccc1)c1ccccc1	[4-(3,3,4,4,5,5,6,6,7,7,8,8,9,9,10,10,10-Heptadecafluorodecyl)phenyl] diphenylphosphine	462996-04-9	-9.455	-66.2855	OTHER_PFAS	Side-chain aromatics	Others	Strong	Active	1.59956	1.87432	1.73694	FC(C(C(C(C(C(C(C(F)(F)F)(F)F)(F)F)(F)F)(F)F)(F)F)(F)F)(CCc1ccc(cc1)P(c1ccccc1)c1ccccc1)F	Active	9	9
DTXSID80896226	CC(=O)OC1=C(Cl)C=C(Cl)C(Cl)=C1CC(Cl)CC(F)(F)C(F)(F)C(F)(F)C(F)(F)C(F)(F)C(F)(F)C(F)(F)C(F)(F)F	3,4,6-Trichloro-2-(2-chloro-4,4,5,5,6,6,7,7,8,8,9,9,10,10,11,11,11-heptadecafluoroundecyl)phenyl acetate	38506-78-4	-9.464	-60.7602	OTHER_PFAS	Side-chain aromatics	Others	Moderate	Active	1.69627	-6.61753	-2.46063	CC(=O)Oc1c(Cl)cc(c(c1CC(CC(C(C(C(C(C(C(C(F)(F)F)(F)F)(F)F)(F)F)(F)F)(F)F)(F)F)(F)F)Cl)Cl)Cl	Active	5	1
DTXSID90895447	CCCCCCCCCCCCC(F)(F)C(F)(F)C(F)(F)C(F)(F)C(F)(F)C(F)(F)C(F)(F)C(F)(F)C(F)(F)C(F)(F)C(F)(F)C(F)(F)C(F)(F)F	1,1,1,2,2,3,3,4,4,5,5,6,6,7,7,8,8,9,9,10,10,11,11,12,12,13,13-Heptacosafluoropentacosane	677324-22-0	-9.478	-75.2759	OTHER_PFAS	Fluorotelomer PFAA precursors	SFAs	Strong	Active	1.84671	15.6917	8.76919	CCCCCCCCCCCCC(C(C(C(C(C(C(C(C(C(C(C(C(F)(F)F)(F)F)(F)F)(F)F)(F)F)(F)F)(F)F)(F)F)(F)F)(F)F)(F)F)(F)F)(F)F	Active	2	2
DTXSID10375110	FC(F)(F)C(F)(F)C(F)(F)C(F)(F)C(F)(F)C(F)(F)C(F)(F)C(F)(F)C(F)(F)C(F)(F)C(F)(F)C(F)(F)C(F)(F)C(F)(F)C(F)(F)F	Perfluoropentadecane	2264-03-01	-9.412	-44.265	OTHER_PFAS	Non-PFAA perfluoroalkyls	PFAs	Weak	Active	1.1375	-31.969	-15.4158	FC(C(C(C(C(C(C(C(F)(F)F)(F)F)(F)F)(F)F)(F)F)(F)F)(F)F)(C(C(C(C(C(C(C(F)(F)F)(F)F)(F)F)(F)F)(F)F)(F)F)(F)F)F	Active	3	8
DTXSID60382071	CC1=CC=C(C=C1)S(=O)(=O)OCC(F)(F)C(F)(F)C(F)(F)C(F)(F)C(F)(F)F	1h,1h-perfluorohexyl p-toluenesulfonate	355-77-1	-8.416	-44.6824	OTHER_PFAS	Side-chain aromatics	Others	Weak	Active	-9.56511	-31.3275	-20.4463	FC(C(C(C(C(F)(F)F)(F)F)(F)F)(F)F)(COS(=O)(=O)c1ccc(cc1)C)F	Active	3	5
DTXSID9070323	FC(F)(F)C(F)(F)C(F)(F)C(F)(F)C(F)(F)C(F)(F)C(F)(F)C(F)(F)C(F)(F)CCI	1,1,1,2,2,3,3,4,4,5,5,6,6,7,7,8,8,9,9-nonadecafluoro-11-iodoundecane	65510-56-7	-7.231	-41.164	OTHER_PFAS	Fluorotelomer PFAA precursors	n:2 FTIs	Weak	Active	-22.2986	-36.735	-29.5168	ICCC(C(C(C(C(C(C(C(C(F)(F)F)(F)F)(F)F)(F)F)(F)F)(F)F)(F)F)(F)F)(F)F	Active	3	9
DTXSID40340351	FC(F)(F)C(F)(F)C(F)(F)C(F)(F)C(F)(F)C(F)(F)C(F)(F)\C=N\CCC1=CC=CC=C1	AC1LBTUH	29723-33-9	-9.008	-43.8157	OTHER_PFAS	Side-chain aromatics	Others	Weak	Active	-3.20372	-32.6596	-17.9316	FC(C(C(C(C(C(C(F)(F)F)(F)F)(F)F)(F)F)(F)F)(F)F)(C=NCCc1ccccc1)F	Active	0	5
DTXSID70896134	FC(F)(F)C(F)(F)C(F)(F)C(F)(F)C(F)(F)C(=O)NCCC1=CC=CC=C1	2,2,3,3,4,4,5,5,6,6,6-Undecafluoro-N-(2-phenylethyl)hexanamide	70414-01-6	-8.855	-43.9251	OTHER_PFAS	Side-chain aromatics	Others	Weak	Active	-4.8478	-32.4914	-18.6696	O=C(C(C(C(C(C(F)(F)F)(F)F)(F)F)(F)F)(F)F)NCCc1ccccc1	Active	6	9
DTXSID0059796	FC(F)(F)C(F)(F)C(F)(F)C(F)(F)C(F)(F)C(F)(F)C(F)(F)C(F)(F)C(F)(F)C(F)(F)C(F)(F)C(F)(F)I	Pentacosafluoro-1-iodododecane	307-60-8	-8.855	-43.2412	COMMERICIAL_IMPORTANT	Perfluoro PFAA precursors	PFAIs	Weak	Active	-4.8478	-33.5425	-19.1952	FC(C(C(C(C(C(C(C(C(C(C(C(I)(F)F)(F)F)(F)F)(F)F)(F)F)(F)F)(F)F)(F)F)(F)F)(F)F)(F)F)(F)F	Active	3	8
DTXSID50896334	OCCCCCCC(F)(F)C(F)(F)C(F)(F)C(F)(F)C(F)(F)C(F)(F)C(F)(C(F)(F)F)C(F)(F)F	7,7,8,8,9,9,10,10,11,11,12,12,13,14,14,14-Hexadecafluoro-13-(trifluoromethyl)tetradecan-1-ol	390410-82-9	-8.863	-47.3419	OTHER_PFAS	Other aliphatics	FTOH	Weak	Active	-4.76183	-27.2401	-16.001	OCCCCCCC(C(C(C(C(C(C(C(F)(F)F)(C(F)(F)F)F)(F)F)(F)F)(F)F)(F)F)(F)F)(F)F	Active	2	2
DTXSID30379973	OCCCCCCC(F)(F)C(F)(F)C(F)(F)C(F)(F)C(F)(F)C(F)(F)C(F)(F)C(F)(F)F	7,7,8,8,9,9,10,10,11,11,12,12,13,13,14,14,14-heptadecafluorotetradecan-1-ol	129794-54-3	-8.866	-46.6026	OTHER_PFAS	Other aliphatics	FTOH	Weak	Active	-4.72959	-28.3764	-16.553	OCCCCCCC(C(C(C(C(C(C(C(F)(F)F)(F)F)(F)F)(F)F)(F)F)(F)F)(F)F)(F)F	Active	2	2
DTXSID20892580	C[N+](C)(CCCNC(=O)CSCCC(F)(F)C(F)(F)C(F)(F)C(F)(F)C(F)(F)C(F)(F)C(F)(F)C(F)(F)C(F)(F)C(F)(F)C(F)(F)C(F)(F)F)CC(=O)[O-]	12:2 Fluorotelomer thioether amido amine carboxylate	1513863-98-3	-8.867	-77.3596	OTHER_PFAS	Other aliphatics	Others	Strong	Active	-4.71885	18.8941	7.08764	O=C(CSCCC(C(C(C(C(C(C(C(C(C(C(C(F)(F)F)(F)F)(F)F)(F)F)(F)F)(F)F)(F)F)(F)F)(F)F)(F)F)(F)F)(F)F)NCCC[N+](CC(=O)[O-])(C)C	Active	7	3
DTXSID40880207	NNC(=O)C(F)(F)C(F)(F)C(F)(F)C(F)(F)C(F)(F)C(F)(F)C(F)(F)C(F)(F)C(F)(F)C(F)(F)C(F)(F)C(F)(F)C(=O)NN	Perfluorotetradecanedioic acid dihydrazide	5102-53-4	-8.867	-48.7788	OTHER_PFAS	Other aliphatics	Amide based substances	Weak	Active	-4.71885	-25.0318	-14.8753	NNC(=O)C(C(C(C(C(C(C(C(C(C(C(C(C(=O)NN)(F)F)(F)F)(F)F)(F)F)(F)F)(F)F)(F)F)(F)F)(F)F)(F)F)(F)F)(F)F	Active	0	2
DTXSID20881232	[OH-].C[N+](C)(CCCNCC(O)CC(F)(F)C(F)(F)C(F)(F)C(F)(F)C(F)(F)C(F)(F)C(F)(C(F)(F)F)C(F)(F)F)CCC(O)=O	(2-Carboxyethyl)-3-(((perfluoro-7-methyloctyl)2-hydroxypropyl)amino)propyldimethylammonium hydroxide	73353-25-0	-8.868	-55.1663	OTHER_PFAS	Other aliphatics	Others	Moderate	Active	-4.7081	-15.2148	-9.96145	OC(CC(C(C(C(C(C(C(C(F)(F)F)(C(F)(F)F)F)(F)F)(F)F)(F)F)(F)F)(F)F)(F)F)CNCCC[N+](CCC(=O)O)(C)C	Active	8	7
DTXSID50896238	CC(C)COC(=O)C(CC(C(=O)OCC(C)C)C(=O)OCC(C)C)NC(=O)C(F)(F)C(F)(F)C(F)(F)F	Tris(2-methylpropyl) 3-(2,2,3,3,4,4,4-heptafluorobutanamido)propane-1,1,3-tricarboxylate	95654-14-1	-8.868	-66.0681	OTHER_PFAS	Other aliphatics	Ether based substances	Moderate	Active	-4.7081	1.5402	-1.58395	CC(COC(=O)C(NC(=O)C(C(C(F)(F)F)(F)F)(F)F)CC(C(=O)OCC(C)C)C(=O)OCC(C)C)C	Active	7	8
DTXSID90547050	OC(C#CC1=CC=CC=C1)C(F)(F)C(F)(F)C(F)(F)C(F)F	4,4,5,5,6,6,7,7-Octafluoro-1-phenylhept-1-yn-3-ol	111832-10-1	-8.871	-41.3268	OTHER_PFAS	Side-chain aromatics	Others	Weak	Active	-4.67587	-36.4848	-20.5803	OC(C(C(C(C(F)F)(F)F)(F)F)(F)F)C#Cc1ccccc1	Active	3	0
DTXSID10895308	CCCCCCCCCCCCCCCCCC(F)(F)C(F)(F)C(F)(F)C(F)(F)C(F)(F)C(F)(F)F	1,1,1,2,2,3,3,4,4,5,5,6,6-Tridecafluorotricosane	863126-43-6	-8.873	-62.6775	OTHER_PFAS	Fluorotelomer PFAA precursors	SFAs	Moderate	Active	-4.65438	-3.67082	-4.1626	CCCCCCCCCCCCCCCCCC(C(C(C(C(C(F)(F)F)(F)F)(F)F)(F)F)(F)F)(F)F	Active	2	2
DTXSID70893320	FC(F)(F)C(F)(F)C(F)(F)C(F)(F)C(F)(F)C(F)(F)C(F)(F)C(F)(F)S(=O)(=O)CCCNCCOC(=O)C=C	2-[[3-[(Perfluorooctyl)sulfonyl]propyl]amino]ethyl-2-propenoate	110570-90-6	-7.268	-61.8416	OTHER_PFAS	Other aliphatics	PASF-based substances	Weak	Active	-21.901	-4.95552	-13.4283	C=CC(=O)OCCNCCCS(=O)(=O)C(C(C(C(C(C(C(C(F)(F)F)(F)F)(F)F)(F)F)(F)F)(F)F)(F)F)(F)F	Active	1	3
DTXSID90893281	[K+].[O-]S(=O)(=O)C(F)(F)C(F)(F)C(F)(F)C(F)(F)C(F)(F)C(F)(F)C(F)(C(F)(F)F)C(F)(F)F	Perfluoro(7-methyl)octanesulfonate potassium salt	40365-28-4	-7.268	-41.5769	OTHER_PFAS	PFAAs	PFSAs	Weak	Active	-21.901	-36.1004	-29.0007	FC(C(C(C(C(S(=O)(=O)O)(F)F)(F)F)(F)F)(F)F)(C(C(C(F)(F)F)(C(F)(F)F)F)(F)F)F	Active	3	8
DTXSID40728796	FC(F)(F)C(F)(F)C(F)(F)C(F)(F)CCOC(=O)CCC(=O)OCCC(F)(F)C(F)(F)C(F)(F)C(F)(F)F	Bis(3,3,4,4,5,5,6,6,6-nonafluorohexyl) butanedioate	508194-70-5	-8.876	-54.2458	OTHER_PFAS	Other aliphatics	Ether based substances	Weak	Active	-4.62214	-16.6295	-10.6258	O=C(OCCC(C(C(C(F)(F)F)(F)F)(F)F)(F)F)CCC(=O)OCCC(C(C(C(F)(F)F)(F)F)(F)F)(F)F	Active	7	5
DTXSID40188997	FC(F)(F)C(F)(F)C(F)(F)C(F)(F)C(F)(F)C(F)(F)C(F)(F)C(F)(F)C(F)(F)C(F)(F)C(F)(F)C(F)(F)C(F)(F)C(F)(F)C(F)(F)C(F)(F)F	Perfluorohexadecane	355-49-7	-8.885	-49.1182	OTHER_PFAS	Non-PFAA perfluoroalkyls	PFAs	Weak	Active	-4.52543	-24.5101	-14.5178	FC(C(C(C(C(C(C(C(F)(F)F)(F)F)(F)F)(F)F)(F)F)(F)F)(F)F)(C(C(C(C(C(C(C(C(F)(F)F)(F)F)(F)F)(F)F)(F)F)(F)F)(F)F)(F)F)F	Active	3	8
DTXSID3067574	CC(=C)C(=O)SCCC(F)(F)C(F)(F)C(F)(F)C(F)(F)C(F)(C(F)(F)F)C(F)(F)F	S-((Perfluoro-5-methylhexyl)ethyl)-2-methylpropenethioate	30769-91-6	-7.265	-44.3764	OTHER_PFAS	Other aliphatics	Others	Weak	Active	-21.9333	-31.7978	-26.8656	O=C(C(=C)C)SCCC(C(C(C(C(C(F)(F)F)(C(F)(F)F)F)(F)F)(F)F)(F)F)(F)F	Active	7	5
DTXSID30895547	FC(F)(F)C(F)(F)C(F)(F)C(F)(F)C(F)(F)C(F)(F)C(F)(F)CC(I)CCC(I)CC(F)(F)C(F)(F)C(F)(F)C(F)(F)C(F)(F)C(F)(F)C(F)(F)F	1,1,1,2,2,3,3,4,4,5,5,6,6,7,7,14,14,15,15,16,16,17,17,18,18,19,19,20,20,20-Triacontafluoro-9,12-diiodoicosane	25474-72-0	-8.89	-55.1938	OTHER_PFAS	Other aliphatics	FTI	Moderate	Active	-4.4717	-15.1725	-9.82212	IC(CC(C(C(C(C(C(C(F)(F)F)(F)F)(F)F)(F)F)(F)F)(F)F)(F)F)CCC(CC(C(C(C(C(C(C(F)(F)F)(F)F)(F)F)(F)F)(F)F)(F)F)(F)F)I	Active	3	6
DTXSID10381993	FC(F)(F)C(F)(F)C(F)(F)C(F)(F)C(F)(F)C(F)(F)CCOC(=O)C=CC(=O)OCCC(F)(F)C(F)(F)C(F)(F)C(F)(F)C(F)(F)C(F)(F)F	Bis(3,3,4,4,5,5,6,6,7,7,8,8,8-tridecafluorooctyl) but-2-enedioate	55003-96-8	-8.89	-60.2694	OTHER_PFAS	Other aliphatics	Ether based substances	Moderate	Active	-4.4717	-7.37184	-5.92177	O=C(C=CC(=O)OCCC(C(C(C(C(C(F)(F)F)(F)F)(F)F)(F)F)(F)F)(F)F)OCCC(C(C(C(C(C(F)(F)F)(F)F)(F)F)(F)F)(F)F)(F)F	Active	7	5
DTXSID80529608	CC(=O)C(C(CS(=O)(=O)C(F)(F)C(F)(F)C(F)(F)C(F)(F)C(F)(F)C(F)(F)F)C1=CC=CS1)C(C)=O	3-[1-(Thiophen-2-yl)-2-(1,1,2,2,3,3,4,4,5,5,6,6,6-tridecafluorohexane-1-sulfonyl)ethyl]pentane-2,4-dione	89863-63-8	-8.891	-52.8232	OTHER_PFAS	Side-chain aromatics	PASF-based substances	Weak	Active	-4.46096	-18.8159	-11.6384	CC(=O)C(C(c1cccs1)CS(=O)(=O)C(C(C(C(C(C(F)(F)F)(F)F)(F)F)(F)F)(F)F)(F)F)C(=O)C	Active	6	5
DTXSID40896484	FC(F)(F)OC(F)(F)C(F)(F)OC(F)(F)C(F)(F)OC(F)(F)C(F)(F)OC1(F)C(CC1(F)F)C=C	3-Ethenyl-1,1,2-trifluoro-2-(1,1,2,2-tetrafluoro-2-{1,1,2,2-tetrafluoro-2-[1,1,2,2-tetrafluoro-2-(trifluoromethoxy)ethoxy]ethoxy}ethoxy)cyclobutane	709620-35-9	-8.891	-50.0324	OTHER_PFAS	Other aliphatics, cyclic	Others, cyclic	Weak	Active	-4.46096	-23.1051	-13.783	C=CC1CC(C1(F)OC(C(OC(C(OC(C(OC(F)(F)F)(F)F)(F)F)(F)F)(F)F)(F)F)(F)F)(F)F	Active	0	2
DTXSID50780683	FC(F)(F)CCCC(F)(F)C(F)(F)C(F)(F)C(F)(F)C(F)(F)C(F)(F)OC(=O)C=C	1,1,2,2,3,3,4,4,5,5,6,6,10,10,10-Pentadecafluorodecyl prop-2-enoate	252669-70-8	-8.851	-41.3676	OTHER_PFAS	Other aliphatics	Ether based substances	Weak	Active	-4.89078	-36.4221	-20.6564	C=CC(=O)OC(C(C(C(C(C(CCCC(F)(F)F)(F)F)(F)F)(F)F)(F)F)(F)F)(F)F	Active	3	9
DTXSID9037743	FC(F)(F)C(F)(F)C(F)(F)C(F)(F)C(F)(F)C(F)(F)C(F)(F)C(F)(F)C(F)(F)C(F)(F)CCOC(=O)C=C	10:2 Fluorotelomer acrylate	17741-60-5	-8.891	-46.9664	COMMERICIAL_IMPORTANT	Fluorotelomer PFAA precursors	n:2 FTACs	Weak	Active	-4.46096	-27.8172	-16.1391	C=CC(=O)OCCC(C(C(C(C(C(C(C(C(C(F)(F)F)(F)F)(F)F)(F)F)(F)F)(F)F)(F)F)(F)F)(F)F)(F)F	Active	7	5
DTXSID00895670	FC(F)(F)C(F)(F)C(F)(F)C(F)(F)C(F)(F)C(F)(F)C1=CC(Br)=CC=C1	1-Bromo-3-(tridecafluorohexyl)benzene	157829-77-1	-8.85	-41.6338	OTHER_PFAS	Side-chain aromatics	Others	Weak	Active	-4.90152	-36.0129	-20.4572	Brc1cccc(c1)C(C(C(C(C(C(F)(F)F)(F)F)(F)F)(F)F)(F)F)(F)F	Active	1	6
DTXSID40896520	CCC(C)OC(=O)C(F)(OC(F)(F)C(F)(OC(F)(F)C(F)(F)C(F)(F)F)C(F)(F)F)C(F)(F)F	Butan-2-yl 2,3,3,3-tetrafluoro-2-[1,1,2,3,3,3-hexafluoro-2-(heptafluoropropoxy)propoxy]propanoate	330154-39-7	-8.845	-45.6988	OTHER_PFAS	Other aliphatics	Ether and PACF-based substances	Weak	Active	-4.95525	-29.7654	-17.3603	CCC(OC(=O)C(C(F)(F)F)(OC(C(C(F)(F)F)(OC(C(C(F)(F)F)(F)F)(F)F)F)(F)F)F)C	Active	4	3
DTXSID20896280	CCOC(=O)C1=C(NC(=S)NC1C1=CC=CC=C1)C(F)(F)C(F)(F)C(F)(F)C(F)(F)F	Ethyl 6-(nonafluorobutyl)-4-phenyl-2-sulfanylidene-1,2,3,4-tetrahydropyrimidine-5-carboxylate	281189-83-1	-7.285	-50.4509	OTHER_PFAS	Side-chain aromatics	Others	Weak	Active	-21.7184	-22.4619	-22.0901	CCOC(=O)C1=C(NC(=S)NC1c1ccccc1)C(C(C(C(F)(F)F)(F)F)(F)F)(F)F	Active	9	7
DTXSID40873295	CCCCCCCCCCCOC(=O)C(F)(F)C(F)(F)C(F)(F)F	Undecyl heptafluorobutanoate	959103-74-3	-8.811	-53.6388	OTHER_PFAS	Other aliphatics	PACF-based substances	Weak	Active	-5.3206	-17.5624	-11.4415	CCCCCCCCCCCOC(=O)C(C(C(F)(F)F)(F)F)(F)F	Active	4	9
DTXSID30896195	COC1=CC=C(NC(=O)C(F)(F)C(F)(F)C(F)(F)C(F)(F)C(F)(F)C(F)(F)C(F)(F)F)C=C1	2,2,3,3,4,4,5,5,6,6,7,7,8,8,8-Pentadecafluoro-N-(4-methoxyphenyl)octanamide	103188-04-1	-8.812	-45.1065	OTHER_PFAS	Side-chain aromatics	Others	Weak	Active	-5.30986	-30.6757	-17.9928	COc1ccc(cc1)NC(=O)C(C(C(C(C(C(C(F)(F)F)(F)F)(F)F)(F)F)(F)F)(F)F)(F)F	Active	3	8
DTXSID90897087	FC(F)(F)C(F)(F)C(F)(F)C(F)(F)S(=O)(=O)N=S(=O)(C1=CC=C(Br)C=C1)C(F)(F)F	N-[(4-Bromophenyl)oxido(trifluoromethyl)sulfanylidene]perfluorobutanesulfonamide	1421133-00-7	-8.814	-43.3589	OTHER_PFAS	Side-chain aromatics	PASF-based substances	Weak	Active	-5.28837	-33.3616	-19.325	Brc1ccc(cc1)S(=NS(=O)(=O)C(C(C(C(F)(F)F)(F)F)(F)F)(F)F)(=O)C(F)(F)F	Active	9	0
DTXSID60896542	FC(F)(F)C(F)(F)C(F)(F)OC(F)(C(F)(F)F)C(F)(F)OC(F)(C(=O)OC1=CC=CC=C1)C(F)(F)F	Phenyl 2,3,3,3-tetrafluoro-2-[1,1,2,3,3,3-hexafluoro-2-(heptafluoropropoxy)propoxy]propanoate	312943-34-3	-8.815	-47.8486	OTHER_PFAS	Side-chain aromatics	Others	Weak	Active	-5.27762	-26.4614	-15.8695	O=C(C(C(F)(F)F)(OC(C(C(F)(F)F)(OC(C(C(F)(F)F)(F)F)(F)F)F)(F)F)F)Oc1ccccc1	Active	4	3
DTXSID40895255	FC(F)(F)C(F)(F)C(F)(F)CCCCCCCCCCC(F)(F)C(F)(F)C(F)(F)F	1,1,1,2,2,3,3,14,14,15,15,16,16,16-Tetradecafluorohexadecane	168169-26-4	-8.818	-52.5237	OTHER_PFAS	Other aliphatics	FT	Weak	Active	-5.24538	-19.2762	-12.2608	FC(C(C(F)(F)F)(F)F)(CCCCCCCCCCC(C(C(F)(F)F)(F)F)(F)F)F	Active	2	2
DTXSID10892958	CN(C)(=O)CCCNS(=O)(=O)C(F)(F)C(F)(F)C(F)(F)C(F)(F)C(F)(F)C(F)(F)C(F)(F)C(F)(F)C(F)(F)F	Perfluorononane sulfonamido amine oxide	1513864-26-0	-8.82	-57.2249	OTHER_PFAS	Other aliphatics	PASF-based substances	Moderate	Active	-5.22389	-12.0509	-8.63741	[O-][N+](CCCNS(=O)(=O)C(C(C(C(C(C(C(C(C(F)(F)F)(F)F)(F)F)(F)F)(F)F)(F)F)(F)F)(F)F)(F)F)(C)C	Active	5	0
DTXSID80895491	FC(F)(F)C(F)(F)C(F)(F)C(F)(F)CCCCCCCCCCC(Cl)=O	12,12,13,13,14,14,15,15,15-Nonafluoropentadecanoyl chloride	118624-68-3	-8.825	-50.9252	OTHER_PFAS	Other aliphatics	FT	Weak	Active	-5.17016	-21.733	-13.4516	ClC(=O)CCCCCCCCCCC(C(C(C(F)(F)F)(F)F)(F)F)(F)F	Active	2	2
DTXSID8070885	CCN(CCOP(O)(=O)OCCN(CC)S(=O)(=O)C(F)(F)C(F)(F)C(F)(F)C(F)(F)F)S(=O)(=O)C(F)(F)C(F)(F)C(F)(F)C(F)(F)F	N,N'-Phosphinicobis(oxy-2,1-ethanediyl)bis(N-ethyl-perfluoro-1-butanesulfonamide)	67939-91-7	-8.827	-75.3542	OTHER_PFAS	Other aliphatics	PASF-based substances	Strong	Active	-5.14867	15.812	5.33167	CCN(S(=O)(=O)C(C(C(C(F)(F)F)(F)F)(F)F)(F)F)CCOP(=O)(OCCN(S(=O)(=O)C(C(C(C(F)(F)F)(F)F)(F)F)(F)F)CC)O	Active	0	7
DTXSID70895561	FC(=CCC(F)(F)C(F)(F)C(F)(F)C(F)(F)F)C(F)(F)C(F)(F)C(F)(F)C(F)(F)C(F)(F)C(F)(F)C(F)(F)F	1,1,1,2,2,3,3,4,4,7,8,8,9,9,10,10,11,11,12,12,13,13,14,14,14-Pentacosafluorotetradec-6-ene	53638-14-5	-8.828	-44.0155	OTHER_PFAS	Other aliphatics	Others	Weak	Active	-5.13793	-32.3525	-18.7452	FC(=CCC(C(C(C(F)(F)F)(F)F)(F)F)(F)F)C(C(C(C(C(C(C(F)(F)F)(F)F)(F)F)(F)F)(F)F)(F)F)(F)F	Active	3	9
DTXSID50881164	CC1(C)OCC(CC(F)(F)C(F)(F)C(F)(F)C(F)(F)C(F)(F)C(F)(F)C(F)(C(F)(F)F)C(F)(F)F)O1	4-((Perfluoro-7-methyloctyl)methyl)-2,2-dimethyl-1,3-dioxolane	94159-90-7	-8.829	-48.442	OTHER_PFAS	Other aliphatics, cyclic	Others, cyclic	Weak	Active	-5.12718	-25.5494	-15.3383	CC1(C)OCC(O1)CC(C(C(C(C(C(C(C(F)(F)F)(C(F)(F)F)F)(F)F)(F)F)(F)F)(F)F)(F)F)(F)F	Active	4	5
DTXSID00896546	FC(F)(F)C(F)(F)C(F)(F)OC(F)(C(F)(F)F)C(F)(F)OC(F)(C(=O)OC1CCCCC1)C(F)(F)F	Cyclohexyl 2,3,3,3-tetrafluoro-2-[1,1,2,3,3,3-hexafluoro-2-(heptafluoropropoxy)propoxy]propanoate	145510-90-3	-8.83	-48.6109	OTHER_PFAS	Other aliphatics, cyclic	Others, cyclic	Weak	Active	-5.11644	-25.2898	-15.2031	O=C(C(C(F)(F)F)(OC(C(C(F)(F)F)(OC(C(C(F)(F)F)(F)F)(F)F)F)(F)F)F)OC1CCCCC1	Active	4	3
DTXSID8062101	CC(=C)C(=O)OCCC(F)(F)C(F)(F)C(F)(F)C(F)(F)C(F)(F)C(F)(F)C(F)(F)C(F)(F)F	8:2 Fluorotelomer methacrylate	1996-88-9	-8.832	-44.6076	COMMERICIAL_IMPORTANT	Fluorotelomer PFAA precursors	n:2 FTMACs	Weak	Active	-5.09494	-31.4425	-18.2687	O=C(C(=C)C)OCCC(C(C(C(C(C(C(C(F)(F)F)(F)F)(F)F)(F)F)(F)F)(F)F)(F)F)(F)F	Active	7	5
DTXSID60896401	CC(C)CSC1=C(C)C(=CC=C1C(F)(C(F)(F)F)C(F)(F)F)C(O)=O	4-(1,1,1,2,3,3,3-Heptafluoropropan-2-yl)-2-methyl-3-[(2-methylpropyl)sulfanyl]benzoic acid	1355554-12-9	-7.278	-44.7259	OTHER_PFAS	Side-chain aromatics	Others	Weak	Active	-21.7936	-31.2607	-26.5271	CC(CSc1c(C)c(ccc1C(C(F)(F)F)(C(F)(F)F)F)C(=O)O)C	Active	2	3
DTXSID20892984	OP(=O)(OCCC(F)(F)C(F)(F)C(F)(F)C(F)(F)C(F)(F)F)OCCC(F)(F)C(F)(F)C(F)(F)C(F)(F)C(F)(F)C(F)(F)C(F)(F)F	5:2/7:2 di Polyfluorinated phosphate ester	1361054-89-8	-8.835	-65.805	OTHER_PFAS	Fluorotelomer PFAA precursors	n:2 Polyfluoroalkyl phosphoric acid esters, diester	Moderate	Active	-5.06271	1.13584	-1.96344	OP(=O)(OCCC(C(C(C(C(F)(F)F)(F)F)(F)F)(F)F)(F)F)OCCC(C(C(C(C(C(C(F)(F)F)(F)F)(F)F)(F)F)(F)F)(F)F)(F)F	Active	7	5
DTXSID9041285	[Na+].CN(C)CCCN(CC(O)CS([O-])(=O)=O)S(=O)(=O)C(F)(F)C(F)(F)C(F)(F)C(F)(F)C(F)(F)C(F)(F)C(F)(F)C(F)(F)F	Sodium 3-[[3-(dimethylamino)propyl][(perfluorooctyl)sulfonyl]amino]-2-hydroxypropanesulfonate	94133-90-1	-8.835	-69.0769	OTHER_PFAS	Other aliphatics	PASF-based substances	Strong	Active	-5.06271	6.16443	0.550859	CN(CCCN(S(=O)(=O)C(C(C(C(C(C(C(C(F)(F)F)(F)F)(F)F)(F)F)(F)F)(F)F)(F)F)(F)F)CC(CS(=O)(=O)O)O)C	Active	0	7
DTXSID60896224	COC1=CC2=C(OS(=O)(=O)C(F)(F)C(F)(F)C(F)(F)C(F)(F)F)C=CN=C2C=C1	6-Methoxyquinolin-4-yl nonafluorobutane-1-sulfonate	1161941-02-1	-7.783	-43.1864	OTHER_PFAS	Side-chain aromatics	PASF-based substances	Weak	Active	-16.3671	-33.6267	-24.9969	COc1ccc2c(c1)c(ccn2)OS(=O)(=O)C(C(C(C(F)(F)F)(F)F)(F)F)(F)F	Active	9	0
DTXSID80897172	FC(F)(F)C(F)(F)C(F)(F)C(=O)NC1=CC=C(NC(=O)C(F)(F)C(F)(F)C(F)(F)F)C=C1	N,N'-1,4-Phenylenebis(perfluorobutanamide)	524726-49-6	-8.836	-44.03	OTHER_PFAS	Side-chain aromatics	Others	Weak	Active	-5.05196	-32.3302	-18.6911	O=C(C(C(C(F)(F)F)(F)F)(F)F)Nc1ccc(cc1)NC(=O)C(C(C(F)(F)F)(F)F)(F)F	Active	7	8
DTXSID4070322	FC(F)(F)C(F)(F)C(F)(F)C(F)(F)C(F)(F)C(F)(F)C(F)(F)C(F)(F)C(F)(F)C(F)(F)C(F)(F)C(F)(F)C(F)(F)C(F)(F)CCI	2-(Perfluorotetradecyl)-1-iodoethane	65510-55-6	-8.838	-54.7815	COMMERICIAL_IMPORTANT	Fluorotelomer PFAA precursors	n:2 FTIs	Weak	Active	-5.03047	-15.8062	-10.4183	ICCC(C(C(C(C(C(C(C(C(C(C(C(C(C(F)(F)F)(F)F)(F)F)(F)F)(F)F)(F)F)(F)F)(F)F)(F)F)(F)F)(F)F)(F)F)(F)F)(F)F	Active	3	9
DTXSID20895334	CCCCCCCCCC(F)(F)C(F)(F)C(F)(F)C(F)(F)C(F)(F)C(F)(F)C(F)(F)C(F)(F)C(F)(F)C(F)(F)F	1,1,1,2,2,3,3,4,4,5,5,6,6,7,7,8,8,9,9,10,10-Henicosafluorononadecane	125635-85-0	-8.849	-58.6613	OTHER_PFAS	Fluorotelomer PFAA precursors	SFAs	Moderate	Active	-4.91227	-9.84333	-7.3778	CCCCCCCCCC(C(C(C(C(C(C(C(C(C(F)(F)F)(F)F)(F)F)(F)F)(F)F)(F)F)(F)F)(F)F)(F)F)(F)F	Active	2	2
DTXSID50892578	OS(=O)(=O)CCC(F)(F)C(F)(F)C(F)(F)C(F)(F)C(F)(F)C(F)(F)C(F)(F)C(F)(F)C(F)(F)C(F)(F)F	10:2 Fluorotelomer sulfonic acid	120226-60-0	-8.892	-49.7519	OTHER_PFAS	Fluorotelomer PFAA precursors	n:2 Fluorotelomer sulfonic acids	Weak	Active	-4.45021	-23.5362	-13.9932	OS(=O)(=O)CCC(C(C(C(C(C(C(C(C(C(F)(F)F)(F)F)(F)F)(F)F)(F)F)(F)F)(F)F)(F)F)(F)F)(F)F	Active	3	9
DTXSID80897475	OC(COCCC(F)(F)C(F)(F)C(F)(F)C(F)(F)C(F)(F)C(F)(F)F)CN1CCN=C1C1=CC=CC=C1	4,5-Dihydro-2-phenyl-Î±-((perfluorohexyl)ethyloxy)methyl-1H-Imidazole-1-ethanol	1363391-48-3	-8.893	-61.4148	OTHER_PFAS	Side-chain aromatics	Others	Moderate	Active	-4.43946	-5.61147	-5.02547	OC(CN1CCN=C1c1ccccc1)COCCC(C(C(C(C(C(F)(F)F)(F)F)(F)F)(F)F)(F)F)(F)F	Active	9	2
DTXSID10379911	CC(=C)C(=O)OCC(O)CC(F)(F)C(F)(F)C(F)(F)C(F)(F)C(F)(F)C(F)(F)C(F)(C(F)(F)F)C(F)(F)F	(Perfluoro-7-methyloctyl)-2-hydroxypropyl 2-methylprop-2-enoate	88752-37-8	-8.895	-50.3167	OTHER_PFAS	Other aliphatics	Ether based substances	Weak	Active	-4.41797	-22.6682	-13.5431	OC(CC(C(C(C(C(C(C(C(F)(F)F)(C(F)(F)F)F)(F)F)(F)F)(F)F)(F)F)(F)F)(F)F)COC(=O)C(=C)C	Active	8	7
DTXSID10895984	FC(F)(F)C(F)(F)C(F)(F)C(F)(F)C(F)(F)C(F)(F)C(F)(F)C(=O)OCCC(F)(F)C(F)(F)C(F)(F)C(F)(F)C(F)(F)C(F)(F)C(F)(F)C(F)(F)F	3,3,4,4,5,5,6,6,7,7,8,8,9,9,10,10,10-Heptadecafluorodecyl pentadecafluorooctanoate	886046-97-5	-8.957	-49.4408	OTHER_PFAS	Other aliphatics	PACF-based substances	Weak	Active	-3.75175	-24.0143	-13.883	O=C(C(C(C(C(C(C(C(F)(F)F)(F)F)(F)F)(F)F)(F)F)(F)F)(F)F)OCCC(C(C(C(C(C(C(C(F)(F)F)(F)F)(F)F)(F)F)(F)F)(F)F)(F)F)(F)F	Active	7	5
DTXSID30896059	FC(F)(F)COP(=O)(OCC(F)(F)F)OC(C1=CC=CC=C1)C(F)(F)C(F)(F)C(F)(F)C(F)(F)F	2,2,3,3,4,4,5,5,5-Nonafluoro-1-phenylpentyl bis(2,2,2-trifluoroethyl) phosphate	100664-15-1	-7.25	-47.0382	OTHER_PFAS	Side-chain aromatics	Others	Weak	Active	-22.0945	-27.7069	-24.9007	FC(COP(=O)(OC(C(C(C(C(F)(F)F)(F)F)(F)F)(F)F)c1ccccc1)OCC(F)(F)F)(F)F	Active	1	2
DTXSID60897478	COC(=O)C(C)(C(C)C1=CSC(=C1)C#N)S(=O)CCC(F)(F)C(F)(F)C(F)(F)F	Methyl 5-cyano-Î±-((perfluoropropyl)ethyl)sulfinyl-Î±,Î²-dimethyl-3-thiophenepropanoate	1137678-56-8	-8.958	-54.0976	OTHER_PFAS	Side-chain aromatics	Others	Weak	Active	-3.741	-16.8573	-10.2991	COC(=O)C(C(c1csc(c1)C#N)C)([S+](CCC(C(C(F)(F)F)(F)F)(F)F)[O-])C	Active	7	4
DTXSID50760102	NC1=CC(N)=C(OC(F)(F)C(F)(F)C(F)(F)C(F)(F)C(F)(F)C(F)(F)C(F)(F)C(F)(F)F)C=C1	4-[(Heptadecafluorooctyl)oxy]benzene-1,3-diamine	96573-73-8	-8.961	-44.5689	OTHER_PFAS	Side-chain aromatics	Others	Weak	Active	-3.70876	-31.502	-17.6054	Nc1ccc(c(c1)N)OC(C(C(C(C(C(C(C(F)(F)F)(F)F)(F)F)(F)F)(F)F)(F)F)(F)F)(F)F	Active	8	9
DTXSID80833358	COC1=CC=C(C=CS(=O)(=O)C(F)(F)C(F)(F)C(F)(F)C(F)(F)C(F)(F)C(F)(F)F)C=C1	1-Methoxy-4-[2-(1,1,2,2,3,3,4,4,5,5,6,6,6-tridecafluorohexane-1-sulfonyl)ethenyl]benzene	86525-52-2	-8.963	-49.3878	OTHER_PFAS	Side-chain aromatics	PASF-based substances	Weak	Active	-3.68727	-24.0958	-13.8915	COc1ccc(cc1)C=CS(=O)(=O)C(C(C(C(C(C(F)(F)F)(F)F)(F)F)(F)F)(F)F)(F)F	Active	3	8
DTXSID40703705	CC(C)CCOC(=O)[C@H](CC(C)C)NC(=O)C(F)(F)C(F)(F)C(F)(F)F	3-Methylbutyl N-(2,2,3,3,4,4,4-heptafluorobutanoyl)-L-leucinate	75743-21-4	-8.964	-48.8968	OTHER_PFAS	Other aliphatics	Ether based substances	Weak	Active	-3.67653	-24.8504	-14.2635	CC(CC(C(=O)OCCC(C)C)NC(=O)C(C(C(F)(F)F)(F)F)(F)F)C	Active	7	8
DTXSID30996548	CC(O)=NC1=CC=C(C=C1)C1=CC=C(NC(=O)C(F)(F)C(F)(F)C(F)(F)F)C=C1	N-[4'-(2,2,3,3,4,4,4-Heptafluorobutanamido)[1,1'-biphenyl]-4-yl]ethanimidic acid	75042-08-9	-8.965	-51.6764	OTHER_PFAS	Side-chain aromatics	Others	Weak	Active	-3.66578	-20.5784	-12.1221	CC(=Nc1ccc(cc1)c1ccc(cc1)NC(=O)C(C(C(F)(F)F)(F)F)(F)F)O	Active	7	8
DTXSID60896103	CC1=CC=C(C=C1)S(=O)(=O)OCC(F)(F)C(F)(F)C(F)(F)C(F)(F)C(F)(F)C(F)(F)F	2,2,3,3,4,4,5,5,6,6,7,7,7-Tridecafluoroheptyl 4-methylbenzene-1-sulfonate	883500-11-6	-8.966	-45.3655	OTHER_PFAS	Side-chain aromatics	Others	Weak	Active	-3.65504	-30.2777	-16.9664	FC(C(C(C(C(C(F)(F)F)(F)F)(F)F)(F)F)(F)F)(COS(=O)(=O)c1ccc(cc1)C)F	Active	3	5
DTXSID10528482	FC(F)(F)C(F)(F)C(F)(F)C(F)(F)C(F)(F)C(F)(F)C(F)(F)C(F)(F)SC1=CC=CC=C1	[(Heptadecafluorooctyl)sulfanyl]benzene	89883-19-2	-8.967	-43.0906	OTHER_PFAS	Side-chain aromatics	Others	Weak	Active	-3.64429	-33.774	-18.7091	FC(C(C(C(C(C(C(C(F)(F)F)(F)F)(F)F)(F)F)(F)F)(F)F)(F)F)(Sc1ccccc1)F	Active	0	5
DTXSID90896131	C[C@H](NC(=O)C(F)(F)C(F)(F)C(F)(F)C(F)(F)C(F)(F)C(F)(F)C(F)(F)C(F)(F)F)C(O)=O	N-(2,2,3,3,4,4,5,5,6,6,7,7,8,8,9,9,9-Heptadecafluorononanoyl)-L-alanine	330548-64-6	-8.968	-41.8231	OTHER_PFAS	Other aliphatics	Amide based substances	Weak	Active	-3.63354	-35.722	-19.6778	OC(=O)C(NC(=O)C(C(C(C(C(C(C(C(F)(F)F)(F)F)(F)F)(F)F)(F)F)(F)F)(F)F)(F)F)C	Active	3	8
DTXSID40437856	FC(F)(F)COC(=O)CCC(F)(F)C(F)(F)C(F)(F)C(F)(F)C(F)(F)C(F)(F)C(F)(F)C(F)(F)F	2,2,2-Trifluoroethyl 4,4,5,5,6,6,7,7,8,8,9,9,10,10,11,11,11-heptadecafluoroundecanoate	344580-04-7	-8.969	-45.0911	OTHER_PFAS	Other aliphatics	PACF-based substances	Weak	Active	-3.6228	-30.6994	-17.1611	O=C(CCC(C(C(C(C(C(C(C(F)(F)F)(F)F)(F)F)(F)F)(F)F)(F)F)(F)F)(F)F)OCC(F)(F)F	Active	3	9
DTXSID10617582	CN1CCC(=O)C(C1)C(F)(F)C(F)(F)C(F)(F)C(F)(F)C(F)(F)C(F)(F)F	1-Methyl-3-(tridecafluorohexyl)piperidin-4-one	61282-82-4	-8.974	-42.3962	OTHER_PFAS	Other aliphatics, cyclic	Others, cyclic	Weak	Active	-3.56907	-34.8412	-19.2051	CN1CCC(=O)C(C1)C(C(C(C(C(C(F)(F)F)(F)F)(F)F)(F)F)(F)F)(F)F	Active	3	8
DTXSID90893367	FC(F)(F)C(F)(F)C(F)(F)C(=O)CC(=O)c1ccc(cc1)c1c(cc(cc1)S(=O)(=O)Cl)c1ccc(cc1)C(=O)CC(=O)C(F)(F)C(F)(F)C(F)(F)F	4,4''-Bis((perfluoropropyl)-1,3-dioxopropyl)-o-terphenyl-4'-sulfonyl chloride	200862-70-0	-8.975	-85.7068	OTHER_PFAS	Side-chain aromatics	Others	Strong	Active	-3.55833	31.723	14.0823	O=C(c1ccc(cc1)c1ccc(cc1c1ccc(cc1)C(=O)CC(=O)C(C(C(F)(F)F)(F)F)(F)F)S(=O)(=O)Cl)CC(=O)C(C(C(F)(F)F)(F)F)(F)F	Active	0	5
DTXSID90895341	FC(F)(F)C(F)(F)C(F)(F)C(F)(F)CC(I)CC(I)CC(F)(F)C(F)(F)C(F)(F)C(F)(F)F	1,1,1,2,2,3,3,4,4,10,10,11,11,12,12,13,13,13-Octadecafluoro-6,8-diiodotridecane	40735-21-5	-8.977	-50.1783	OTHER_PFAS	Other aliphatics	FTI	Weak	Active	-3.53683	-22.8809	-13.2089	IC(CC(C(C(C(F)(F)F)(F)F)(F)F)(F)F)CC(CC(C(C(C(F)(F)F)(F)F)(F)F)(F)F)I	Active	3	4
DTXSID00896127	FC(F)(F)C(F)(F)C(F)(F)C(F)(F)C(F)(F)C(F)(F)C(F)(F)C(F)(F)CCCCCCCCCCCOc1ccc(cc1)c1ccc(cc1)C#N	4'-[(12,12,13,13,14,14,15,15,16,16,17,17,18,18,19,19,19-Heptadecafluorononadecyl)oxy][1,1'-biphenyl]-4-carbonitrile	117750-26-2	-8.982	-83.5904	OTHER_PFAS	Side-chain aromatics	Others	Strong	Active	-3.48311	28.4703	12.4936	N#Cc1ccc(cc1)c1ccc(cc1)OCCCCCCCCCCCC(C(C(C(C(C(C(C(F)(F)F)(F)F)(F)F)(F)F)(F)F)(F)F)(F)F)(F)F	Active	2	2
DTXSID10782406	FC(F)(F)C(F)(F)C(F)(F)C(F)(F)C(F)(F)C(F)(F)C(F)(F)C(=O)OCC1=CC=CC=C1	Benzyl pentadecafluorooctanoate	208663-34-7	-8.986	-42.4619	OTHER_PFAS	Side-chain aromatics	PACF-based substances	Weak	Active	-3.44012	-34.7402	-19.0902	O=C(C(C(C(C(C(C(C(F)(F)F)(F)F)(F)F)(F)F)(F)F)(F)F)(F)F)OCc1ccccc1	Active	0	5
DTXSID50896177	CN1CCN(CC1)C(=O)C(F)(F)C(F)(F)C(F)(F)C(F)(F)C(F)(F)C(F)(F)F	2,2,3,3,4,4,5,5,6,6,7,7,7-Tridecafluoro-1-(4-methylpiperazin-1-yl)heptan-1-one	560092-29-7	-7.24	-42.0204	OTHER_PFAS	Other aliphatics, cyclic	Others, cyclic	Weak	Active	-22.2019	-35.4188	-28.8103	CN1CCN(CC1)C(=O)C(C(C(C(C(C(F)(F)F)(F)F)(F)F)(F)F)(F)F)(F)F	Active	3	8
DTXSID50379899	FC(F)(F)C(F)(C(F)(F)F)C(F)(F)C(F)(F)C(F)(F)C(F)(F)CCOC(=O)C=C	3,3,4,4,5,5,6,6,7,8,8,8-Dodecafluoro-7-(trifluoromethyl)octyl prop-2-enoate	50836-65-2	-7.235	-42.0917	OTHER_PFAS	Fluorotelomer PFAA precursors	n:2 FTACs	Weak	Active	-22.2557	-35.3092	-28.7824	C=CC(=O)OCCC(C(C(C(C(C(F)(F)F)(C(F)(F)F)F)(F)F)(F)F)(F)F)(F)F	Active	7	5
DTXSID10236732	CC(C)NS(=O)(=O)C(F)(F)C(F)(F)C(F)(F)C(F)(F)C(F)(F)C(F)(F)C(F)(F)C(F)(F)F	1-Octanesulfonamide, 1,1,2,2,3,3,4,4,5,5,6,6,7,7,8,8,8-heptadecafluoro-N-(1-methylethyl)-	87988-64-5	-7.235	-51.7233	OTHER_PFAS	Other aliphatics	PASF-based substances	Weak	Active	-22.2557	-20.5064	-21.381	CC(NS(=O)(=O)C(C(C(C(C(C(C(C(F)(F)F)(F)F)(F)F)(F)F)(F)F)(F)F)(F)F)(F)F)C	Active	3	8
DTXSID90896454	CC1=CC(=CC(C)=C1NC(=O)C1=CC=CC(NC(=O)C2=CC=C(Cl)C=C2F)=C1)C(F)(C(F)(F)F)C(F)(F)F	4-Chloro-2-fluoro-N-(3-{[4-(1,1,1,2,3,3,3-heptafluoropropan-2-yl)-2,6-dimethylphenyl]carbamoyl}phenyl)benzamide	862130-90-3	-8.949	-56.9774	OTHER_PFAS	Side-chain aromatics	Others	Moderate	Active	-3.83771	-12.4313	-8.13452	Clc1ccc(c(c1)F)C(=O)Nc1cccc(c1)C(=O)Nc1c(C)cc(cc1C)C(C(F)(F)F)(C(F)(F)F)F	Active	1	5
DTXSID40896464	CC1=CC(=CC(C)=C1NC(=O)C1=CC=CC(NC(=O)C2=CC=C(Cl)C=C2[N+]([O-])=O)=C1)C(F)(C(F)(F)F)C(F)(F)F	4-Chloro-N-(3-{[4-(1,1,1,2,3,3,3-heptafluoropropan-2-yl)-2,6-dimethylphenyl]carbamoyl}phenyl)-2-nitrobenzamide	862130-91-4	-8.946	-60.4389	OTHER_PFAS	Side-chain aromatics	Others	Moderate	Active	-3.86995	-7.11133	-5.49064	Clc1ccc(c(c1)[N+](=O)[O-])C(=O)Nc1cccc(c1)C(=O)Nc1c(C)cc(cc1C)C(C(F)(F)F)(C(F)(F)F)F	Active	1	5
DTXSID30896251	NS(=O)(=O)C1=CC=C(CNC(=O)C(F)(F)C(F)(F)C(F)(F)C(F)(F)C(F)(F)C(F)(F)C(F)(F)C(F)(F)F)C=C1	2,2,3,3,4,4,5,5,6,6,7,7,8,8,9,9,9-Heptadecafluoro-N-[(4-sulfamoylphenyl)methyl]nonanamide	316827-33-5	-8.943	-56.0755	OTHER_PFAS	Side-chain aromatics	Others	Moderate	Active	-3.90218	-13.8175	-8.85982	O=C(C(C(C(C(C(C(C(C(F)(F)F)(F)F)(F)F)(F)F)(F)F)(F)F)(F)F)(F)F)NCc1ccc(cc1)S(=O)(=O)N	Active	6	9
DTXSID40591422	OCC(F)(OC(F)(F)C(F)(OC(F)(F)C(F)(OC(F)(F)C(F)(OC(F)(F)C(F)(F)C(F)(F)F)C(F)(F)F)C(F)(F)F)C(F)(F)F)C(F)(F)F	2,4,4,5,7,7,8,10,10,11,13,13,14,14,15,15,15-Heptadecafluoro-2,5,8,11-tetrakis(trifluoromethyl)-3,6,9,12-tetraoxapentadecan-1-ol	141977-66-4	-8.941	-55.0015	OTHER_PFAS	Other aliphatics	Ether based substances	Moderate	Active	-3.92368	-15.4681	-9.69588	OCC(C(F)(F)F)(OC(C(C(F)(F)F)(OC(C(C(F)(F)F)(OC(C(C(F)(F)F)(OC(C(C(F)(F)F)(F)F)(F)F)F)(F)F)F)(F)F)F)(F)F)F	Active	4	3
DTXSID80896266	CCCCCC(=O)N1CCN(CC1)S(=O)(=O)C(F)(F)C(F)(F)C(F)(F)C(F)(F)C(F)(F)C(F)(F)C(F)(F)C(F)(F)F	1-[4-(1,1,2,2,3,3,4,4,5,5,6,6,7,7,8,8,8-Heptadecafluorooctane-1-sulfonyl)piperazin-1-yl]hexan-1-one	113584-36-4	-8.897	-59.4978	OTHER_PFAS	Other aliphatics, cyclic	PASF-based substances, cyclic	Moderate	Active	-4.39648	-8.55771	-6.4771	CCCCCC(=O)N1CCN(CC1)S(=O)(=O)C(C(C(C(C(C(C(C(F)(F)F)(F)F)(F)F)(F)F)(F)F)(F)F)(F)F)(F)F	Active	3	8
DTXSID20880427	[Na+].[H]N(CC1=CC=CC=C1S([O-])(=O)=O)S(=O)(=O)C(F)(F)C(F)(F)C(F)(F)C(F)(F)C(F)(F)C(F)(F)C(F)(F)C(F)(F)F	2-((Perfluorooctyl)sulfonylaminomethyl)benzenesulfonate sodium	51032-47-4	-8.898	-56.6648	OTHER_PFAS	Side-chain aromatics	PASF-based substances	Moderate	Active	-4.38574	-12.9118	-8.64875	OS(=O)(=O)c1ccccc1CNS(=O)(=O)C(C(C(C(C(C(C(C(F)(F)F)(F)F)(F)F)(F)F)(F)F)(F)F)(F)F)(F)F	Active	9	0
DTXSID50896490	FC(F)(F)C(F)(F)OC(F)(F)C(F)(OC(F)(F)C(F)(OC(F)(F)C(F)(OC(F)(F)C(F)(F)Br)C(F)(F)F)C(F)(F)F)C(F)(F)F	1-Bromo-1,1,2,2,4,5,5,7,8,8,10,11,11,13,13,14,14,14-octadecafluoro-4,7,10-tris(trifluoromethyl)-3,6,9,12-tetraoxatetradecane	1482416-51-2	-7.26	-44.3143	OTHER_PFAS	Other aliphatics	Ether based substances	Weak	Active	-21.987	-31.8933	-26.9401	FC(C(C(OC(C(OC(C(F)(F)F)(F)F)(F)F)(C(F)(F)F)F)(F)F)(OC(C(C(F)(F)F)(OC(C(Br)(F)F)(F)F)F)(F)F)F)(F)F	Active	0	2
DTXSID30239942	FC(F)(F)C(F)(F)C(F)(F)C(F)(F)C(F)(F)C(F)(F)SSC(F)(F)C(F)(F)C(F)(F)C(F)(F)C(F)(F)C(F)(F)F	Bis(tridecafluorohexyl) disulphide	93962-52-8	-8.901	-46.5449	OTHER_PFAS	Other aliphatics	Others	Weak	Active	-4.3535	-28.465	-16.4093	FC(C(C(C(C(C(F)(F)F)(F)F)(F)F)(F)F)(F)F)(SSC(C(C(C(C(C(F)(F)F)(F)F)(F)F)(F)F)(F)F)(F)F)F	Active	3	8
DTXSID10896436	CCC1=C(C(=CC=C1C(O)=O)C(F)(C(F)(F)F)C(F)(F)F)S(=O)CC(C)C	2-Ethyl-4-(1,1,1,2,3,3,3-heptafluoropropan-2-yl)-3-(2-methylpropane-1-sulfinyl)benzoic acid	1355554-99-2	-7.258	-41.6008	OTHER_PFAS	Side-chain aromatics	Others	Weak	Active	-22.0085	-36.0636	-29.0361	CCc1c([S+](CC(C)C)[O-])c(ccc1C(=O)O)C(C(F)(F)F)(C(F)(F)F)F	Active	2	3
DTXSID40797528	CCCCCCCCOC(=O)C(F)(F)C(F)(F)C(F)(F)C(F)(F)C(F)(F)C(F)(F)C(F)(F)F	Octyl pentadecafluorooctanoate	67699-49-4	-8.913	-53.0874	OTHER_PFAS	Other aliphatics	PACF-based substances	Weak	Active	-4.22455	-18.4099	-11.3172	CCCCCCCCOC(=O)C(C(C(C(C(C(C(F)(F)F)(F)F)(F)F)(F)F)(F)F)(F)F)(F)F	Active	4	9
DTXSID50707698	FC(F)(F)C(F)(F)C(F)(F)C(F)(F)CCOC(=O)C=CC(=O)OCCC(F)(F)C(F)(F)C(F)(F)C(F)(F)F	Bis(3,3,4,4,5,5,6,6,6-nonafluorohexyl) but-2-enedioate	161975-99-1	-8.914	-50.6324	OTHER_PFAS	Other aliphatics	Ether based substances	Weak	Active	-4.21381	-22.183	-13.1984	O=C(C=CC(=O)OCCC(C(C(C(F)(F)F)(F)F)(F)F)(F)F)OCCC(C(C(C(F)(F)F)(F)F)(F)F)(F)F	Active	7	5
DTXSID60880608	[Na+].[H]N(CC1=CC=CC=C1S([O-])(=O)=O)S(=O)(=O)C(F)(F)C(F)(F)C(F)(F)C(F)(F)C(F)(F)F	Sodium 2-((undecafluoropentylsulphonylamino)methyl)benzenesulphonate	68299-20-7	-8.916	-52.5365	OTHER_PFAS	Side-chain aromatics	PASF-based substances	Weak	Active	-4.19232	-19.2565	-11.7244	O=S(=O)(C(C(C(C(C(F)(F)F)(F)F)(F)F)(F)F)(F)F)NCc1ccccc1S(=O)(=O)O	Active	9	0
DTXSID00762252	OCCCS(=O)(=O)CCC(F)(F)C(F)(F)C(F)(F)C(F)(F)C(F)(F)C(F)(F)F	3-(3,3,4,4,5,5,6,6,7,7,8,8,8-Tridecafluorooctane-1-sulfonyl)propan-1-ol	106104-73-8	-7.255	-43.5531	OTHER_PFAS	Other aliphatics	Others	Weak	Active	-22.0407	-33.0632	-27.5519	OCCCS(=O)(=O)CCC(C(C(C(C(C(F)(F)F)(F)F)(F)F)(F)F)(F)F)(F)F	Active	3	9
DTXSID10896693	CCOP(=O)(CCC(F)(F)C(F)(F)C(F)(F)C(F)(F)F)OCC	Diethyl (3,3,4,4,5,5,6,6,6-nonafluorohexyl)phosphonate	627909-24-4	-9.017	-42.2963	OTHER_PFAS	Other aliphatics	FTPO3	Weak	Active	-3.10701	-34.9947	-19.0509	CCOP(=O)(OCC)CCC(C(C(C(F)(F)F)(F)F)(F)F)(F)F	Active	3	4
DTXSID10336882	CCCCCCCCCCOC(=O)C(F)(F)C(F)(F)C(F)(F)F	1-Heptafluorobutyryloxydecane	2994-16-3	-8.917	-47.8036	OTHER_PFAS	Other aliphatics	PACF-based substances	Weak	Active	-4.18157	-26.5306	-15.3561	CCCCCCCCCCOC(=O)C(C(C(F)(F)F)(F)F)(F)F	Active	4	9
DTXSID20379422	FC(F)(F)C(F)(F)C(F)(F)C(F)(F)C(F)(F)C(F)(F)C(F)(F)C(F)(F)CC1COCC1CI	3-(2,2,3,3,4,4,5,5,6,6,7,7,8,8,9,9,9-heptadecafluorononyl)-4-(iodomethyl)oxolane	131771-31-8	-8.92	-47.2118	OTHER_PFAS	Other aliphatics, cyclic	Others, cyclic	Weak	Active	-4.14933	-27.4401	-15.7947	ICC1COCC1CC(C(C(C(C(C(C(C(F)(F)F)(F)F)(F)F)(F)F)(F)F)(F)F)(F)F)(F)F	Active	4	5
DTXSID30853329	FC(F)(F)C(F)(F)C(F)(F)C(F)(F)C(F)(F)C(F)(F)C(F)(F)C1CCCCC1=O	2-(Pentadecafluoroheptyl)cyclohexan-1-one	56734-77-1	-8.923	-41.1676	OTHER_PFAS	Other aliphatics, cyclic	Others, cyclic	Weak	Active	-4.1171	-36.7294	-20.4233	O=C1CCCCC1C(C(C(C(C(C(C(F)(F)F)(F)F)(F)F)(F)F)(F)F)(F)F)(F)F	Active	3	8
DTXSID90895260	CCCC(F)(F)C(F)(F)C(F)(F)C(F)(F)C(F)(F)C(F)(F)C(F)(F)C(F)(F)C(F)(F)C(F)(F)F	1,1,1,2,2,3,3,4,4,5,5,6,6,7,7,8,8,9,9,10,10-Henicosafluorotridecane	1835251-22-3	-7.253	-42.8	OTHER_PFAS	Fluorotelomer PFAA precursors	SFAs	Weak	Active	-22.0622	-34.2206	-28.1414	CCCC(C(C(C(C(C(C(C(C(C(F)(F)F)(F)F)(F)F)(F)F)(F)F)(F)F)(F)F)(F)F)(F)F)(F)F	Active	3	9
DTXSID60893319	C[N+](C)(CCCNC(=O)C(F)(F)C(F)(F)C(F)(F)C(F)(F)C(F)(F)C(F)(F)C(F)(F)C(F)(F)C(F)(F)F)CCC([O-])=O	N-(2-Carboxyethyl)-N,N-dimethyl-3-[(perfluoro-1-oxodecyl)amino]propanaminium	113933-98-5	-8.927	-62.8266	OTHER_PFAS	Other aliphatics	Amide based substances	Moderate	Active	-4.07411	-3.44167	-3.75789	O=C(C(C(C(C(C(C(C(C(C(F)(F)F)(F)F)(F)F)(F)F)(F)F)(F)F)(F)F)(F)F)(F)F)NCCC[N+](CCC(=O)[O-])(C)C	Active	6	9
DTXSID90380883	FC(F)(F)C(F)(F)C(F)(F)COC(=O)C=CC(=O)OCC(F)(F)C(F)(F)C(F)(F)F	Bis(1H,1H-perfluorobutyl)fumarate	24120-17-0	-8.927	-42.1392	OTHER_PFAS	Other aliphatics	Ether based substances	Weak	Active	-4.07411	-35.2362	-19.6551	O=C(C=CC(=O)OCC(C(C(F)(F)F)(F)F)(F)F)OCC(C(C(F)(F)F)(F)F)(F)F	Active	7	4
DTXSID70897005	OC(C1=CC=CC=C1)C(F)(F)C(F)(F)C(F)(F)C(F)(F)C(F)(F)C(F)(F)C(F)(F)C(F)(F)F	(Perfluorooctyl)phenylmethanol	78960-85-7	-8.929	-42.2649	OTHER_PFAS	Side-chain aromatics	Others	Weak	Active	-4.05262	-35.043	-19.5478	OC(C(C(C(C(C(C(C(C(F)(F)F)(F)F)(F)F)(F)F)(F)F)(F)F)(F)F)(F)F)c1ccccc1	Active	0	5
DTXSID20380871	CC(=C)C(=O)OCC(O)CC(F)(F)C(F)(F)C(F)(F)C(F)(F)C(F)(F)C(F)(F)C(F)(F)C(F)(F)F	4,4,5,5,6,6,7,7,8,8,9,9,10,10,11,11,11-Heptadecafluoro-2-hydroxyundecyl 2-methylprop-2-enoate	93706-76-4	-8.931	-50.0526	OTHER_PFAS	Other aliphatics	Ether based substances	Weak	Active	-4.03113	-23.0741	-13.5526	OC(CC(C(C(C(C(C(C(C(F)(F)F)(F)F)(F)F)(F)F)(F)F)(F)F)(F)F)(F)F)COC(=O)C(=C)C	Active	8	7
DTXSID10892610	[H]N(CCCNC)S(=O)(=O)CCC(F)(F)C(F)(F)C(F)(F)C(F)(F)C(F)(F)C(F)(F)C(F)(F)C(F)(F)F	8:2 Fluorotelomer sulfonamido N-monomethyl amine	90851-71-1	-7.252	-57.7248	OTHER_PFAS	Other aliphatics	Others	Weak	Active	-22.073	-11.2826	-16.6778	CNCCCNS(=O)(=O)CCC(C(C(C(C(C(C(C(F)(F)F)(F)F)(F)F)(F)F)(F)F)(F)F)(F)F)(F)F	Active	3	9
DTXSID40379904	CC(=C)C(=O)OCC(O)CC(F)(F)C(F)(F)C(F)(F)C(F)(F)C(F)(C(F)(F)F)C(F)(F)F	3-(Perfluoro-5-methylhexyl)-2-hydroxypropyl methacrylate	16083-81-1	-8.94	-45.449	OTHER_PFAS	Other aliphatics	Ether based substances	Weak	Active	-3.93442	-30.1493	-17.0419	OC(CC(C(C(C(C(C(F)(F)F)(C(F)(F)F)F)(F)F)(F)F)(F)F)(F)F)COC(=O)C(=C)C	Active	8	7
DTXSID00881159	OC(COC=C)CC(F)(F)C(F)(F)C(F)(F)C(F)(F)C(F)(F)C(F)(F)C(F)(F)C(F)(F)F	4,4,5,5,6,6,7,7,8,8,9,9,10,10,11,11,11-Heptadecafluoro-1-(vinyloxy)undecan-2-ol	94159-86-1	-8.917	-41.5402	OTHER_PFAS	Other aliphatics	Ether based substances	Weak	Active	-4.18157	-36.1568	-20.1692	C=COCC(CC(C(C(C(C(C(C(C(F)(F)F)(F)F)(F)F)(F)F)(F)F)(F)F)(F)F)(F)F)O	Active	8	7
DTXSID10371374	CCOC(=O)CC1(CC(CC(F)(F)C(F)(F)C(F)(F)C(F)(F)C(F)(F)C(F)(F)C(F)(F)C(F)(F)F)OC1=O)C(=O)OCC	Ethyl 3-(2-ethoxy-2-oxoethyl)-5-(2,2,3,3,4,4,5,5,6,6,7,7,8,8,9,9,9-heptadecafluorononyl)-2-oxooxolane-3-carboxylate	674786-75-5	-8.413	-60.2775	OTHER_PFAS	Other aliphatics, cyclic	Others, cyclic	Moderate	Active	-9.59735	-7.35939	-8.47837	CCOC(=O)C1(CC(OC1=O)CC(C(C(C(C(C(C(C(F)(F)F)(F)F)(F)F)(F)F)(F)F)(F)F)(F)F)(F)F)CC(=O)OCC	Active	4	6
DTXSID00375109	[O-]S(=O)(=O)C(F)(F)F.FC(F)(F)C(F)(F)C(F)(F)C(F)(F)C(F)(F)C(F)(F)C(F)(F)C(F)(F)[I+]C1=CC=CC=C1	(Heptadecafluorooctyl)(phenyl)iodanium trifluoromethanesulfonate	77758-89-5	-7.413	-51.1101	OTHER_PFAS	Side-chain aromatics	Others	Weak	Active	-20.3429	-21.4488	-20.8959	FC(C(C(C(C(C(C(F)(F)F)(F)F)(F)F)(F)F)(F)F)(F)F)(C([I+]c1ccccc1)(F)F)F	Active	3	8
DTXSID00896147	FC(F)(F)C(F)(F)C(F)(F)C(F)(F)C(F)(F)C(F)(F)S(=O)(=O)C1=CC=C(Cl)C=C1	1-Chloro-4-(1,1,2,2,3,3,4,4,5,5,6,6,6-tridecafluorohexane-1-sulfonyl)benzene	76848-59-4	-8.412	-41.6639	OTHER_PFAS	Side-chain aromatics	PASF-based substances	Weak	Active	-9.60809	-35.9667	-22.7874	FC(S(=O)(=O)c1ccc(cc1)Cl)(C(C(C(C(C(F)(F)F)(F)F)(F)F)(F)F)(F)F)F	Active	3	8
DTXSID30700420	COC1=CC(C)=C(C=C1)\N=C(/Cl)C(F)(F)C(F)(F)C(F)(F)F	(1Z)-2,2,3,3,4,4,4-Heptafluoro-N-(4-methoxy-2-methylphenyl)butanimidoyl chloride	923569-77-1	-7.971	-42.2744	OTHER_PFAS	Side-chain aromatics	Others	Weak	Active	-14.3469	-35.0284	-24.6876	COc1ccc(c(c1)C)N=C(C(C(C(F)(F)F)(F)F)(F)F)Cl	Active	7	8
DTXSID20786152	CC(C)C(=NS(=O)(=O)C(F)(F)C(F)(F)C(F)(F)C(F)(F)F)N1CCCC1	1,1,2,2,3,3,4,4,4-Nonafluoro-N-[2-methyl-1-(pyrrolidin-1-yl)propylidene]butane-1-sulfonamide	496949-61-2	-7.652	-42.6937	OTHER_PFAS	Other aliphatics, cyclic	PASF-based substances, cyclic	Weak	Active	-17.7747	-34.384	-26.0794	CC(C(=NS(=O)(=O)C(C(C(C(F)(F)F)(F)F)(F)F)(F)F)N1CCCC1)C	Active	9	0
DTXSID60994693	Cl.FC(F)(CN(CCCl)CCCl)C(F)(F)C(F)(F)CN(CCCl)CCCl	N~1~,N~1~,N~5~,N~5~-Tetrakis(2-chloroethyl)-2,2,3,3,4,4-hexafluoropentane-1,5-diamine--hydrogen chloride (1/1)	73771-54-7	-7.975	-52.6026	OTHER_PFAS	Other aliphatics	Others	Weak	Active	-14.3039	-19.155	-16.7294	ClCCN(CC(C(C(CN(CCCl)CCCl)(F)F)(F)F)(F)F)CCCl	Active	3	4
DTXSID80896721	CCC(C)OC(=O)[C@@H](C)NC(=O)C(F)(F)C(F)(F)C(F)(F)F	Butan-2-yl N-(2,2,3,3,4,4,4-heptafluorobutanoyl)-D-alaninate	93080-42-3	-7.975	-42.2273	OTHER_PFAS	Other aliphatics	Ether based substances	Weak	Active	-14.3039	-35.1008	-24.7023	CCC(OC(=O)C(NC(=O)C(C(C(F)(F)F)(F)F)(F)F)C)C	Active	7	8
DTXSID80895416	CCCCCCCCC(I)CC(F)(F)C(F)(F)C(F)(F)C(F)(F)C(F)(F)C(F)(F)C(F)(F)C(F)(F)C(F)(F)C(F)(F)F	1,1,1,2,2,3,3,4,4,5,5,6,6,7,7,8,8,9,9,10,10-Henicosafluoro-12-iodoicosane	121633-31-6	-7.646	-48.0246	OTHER_PFAS	Other aliphatics	FTI	Weak	Active	-17.8392	-26.1909	-22.0151	CCCCCCCCC(CC(C(C(C(C(C(C(C(C(C(F)(F)F)(F)F)(F)F)(F)F)(F)F)(F)F)(F)F)(F)F)(F)F)(F)F)I	Active	3	6
DTXSID60897473	FC(F)(F)C(F)(F)C(F)(F)C(F)(F)C(F)(F)C(F)(F)C(F)(F)C(=O)N[C@@H]1CCCC[C@H]1NC(=O)C(F)(F)C(F)(F)C(F)(F)C(F)(F)C(F)(F)C(F)(F)C(F)(F)F	(1R,2R)-N,N'-bis(Perfluorooctanoyl)-1,2-cyclohexanediamine	864149-62-2	-7.643	-56.4287	OTHER_PFAS	Other aliphatics, cyclic	Others, cyclic	Weak	Active	-17.8715	-13.2746	-15.573	O=C(C(C(C(C(C(C(C(F)(F)F)(F)F)(F)F)(F)F)(F)F)(F)F)(F)F)NC1CCCCC1NC(=O)C(C(C(C(C(C(C(F)(F)F)(F)F)(F)F)(F)F)(F)F)(F)F)(F)F	Active	3	8
DTXSID80880241	FC(F)(F)C(F)(F)C(F)(F)C(F)(F)C(F)(F)C(F)(F)C(F)(F)C(F)(F)CCSC#N	Thiocyanic acid, 3,3,4,4,5,5,6,6,7,7,8,8,9,9,10,10,10-heptadecafluorodecyl ester	26650-10-2	-7.983	-41.6587	OTHER_PFAS	Other aliphatics	Others	Weak	Active	-14.218	-35.9747	-25.0963	N#CSCCC(C(C(C(C(C(C(C(F)(F)F)(F)F)(F)F)(F)F)(F)F)(F)F)(F)F)(F)F	Active	3	9
DTXSID20896169	FC(F)(F)C(F)(F)C(F)(F)C(F)(F)S(=O)(=O)NC1CCCCCCC1	N-Cyclooctyl-1,1,2,2,3,3,4,4,4-nonafluorobutane-1-sulfonamide	1456900-48-3	-7.985	-44.5574	OTHER_PFAS	Other aliphatics, cyclic	PASF-based substances, cyclic	Weak	Active	-14.1965	-31.5196	-22.8581	FC(C(C(C(F)(F)F)(F)F)(F)F)(S(=O)(=O)NC1CCCCCCC1)F	Active	9	0
DTXSID6070510	CN(CCOC(=O)C(C)=C)S(=O)(=O)C(F)(F)C(F)(F)C(F)(F)C(F)(F)F	2-(Methyl((nonafluorobutyl)sulphonyl)amino)ethyl methacrylate	67584-59-2	-7.641	-46.9558	COMMERICIAL_IMPORTANT	FASA based PFAA precursors	N-Alkyl FASMACs	Weak	Active	-17.8929	-27.8335	-22.8632	CN(S(=O)(=O)C(C(C(C(F)(F)F)(F)F)(F)F)(F)F)CCOC(=O)C(=C)C	Active	0	7
DTXSID70769031	[O-][N+](=O)C1=CC(=CC(COCCC(F)(F)C(F)(F)C(F)(F)C(F)(F)F)=C1)[N+]([O-])=O	1,3-Dinitro-5-{[(3,3,4,4,5,5,6,6,6-nonafluorohexyl)oxy]methyl}benzene	138528-18-4	-7.64	-49.7541	OTHER_PFAS	Side-chain aromatics	Others	Weak	Active	-17.9037	-23.5328	-20.7183	[O-][N+](=O)c1cc(COCCC(C(C(C(F)(F)F)(F)F)(F)F)(F)F)cc(c1)[N+](=O)[O-]	Active	7	5
DTXSID20895738	CCCCOC(=O)C(F)(F)C(F)(F)C(F)(F)C(F)(F)C(F)(F)C(F)(F)C(F)(F)F	Butyl pentadecafluorooctanoate	307-96-0	-7.639	-43.6418	OTHER_PFAS	Other aliphatics	PACF-based substances	Weak	Active	-17.9144	-32.9268	-25.4206	CCCCOC(=O)C(C(C(C(C(C(C(F)(F)F)(F)F)(F)F)(F)F)(F)F)(F)F)(F)F	Active	4	9
DTXSID30375112	FC(F)(F)C(F)(F)C(F)(F)C(F)(F)OC(F)(F)C(F)(F)OC(F)(F)C(F)(F)OC(F)(F)Br	1-Bromoperfluoro-2,5,8-trioxadodecane	330562-47-5	-7.636	-46.169	OTHER_PFAS	Other aliphatics	Ether based substances	Weak	Active	-17.9467	-29.0428	-23.4947	FC(OC(C(OC(C(OC(C(C(C(F)(F)F)(F)F)(F)F)(F)F)(F)F)(F)F)(F)F)(F)F)(Br)F	Active	0	2
DTXSID60931583	C[N+](C)(C)CC(CC([O-])=O)OC(=O)CCCCC(F)(F)C(F)(F)C(F)(F)C(F)(F)C(F)(F)C(F)(F)C(F)(F)C(F)(F)F	3-[(6,6,7,7,8,8,9,9,10,10,11,11,12,12,13,13,13-Heptadecafluorotridecanoyl)oxy]-4-(trimethylazaniumyl)butanoate	142674-36-0	-7.991	-60.7337	OTHER_PFAS	Other aliphatics	Ether based substances	Weak	Active	-14.132	-6.65825	-10.3951	[O-]C(=O)CC(C[N+](C)(C)C)OC(=O)CCCCC(C(C(C(C(C(C(C(F)(F)F)(F)F)(F)F)(F)F)(F)F)(F)F)(F)F)(F)F	Active	1	0
DTXSID40896545	OCCNC(=O)C(F)(OC(F)(F)C(F)(OC(F)(F)C(F)(F)C(F)(F)F)C(F)(F)F)C(F)(F)F	2,3,3,3-Tetrafluoro-2-[1,1,2,3,3,3-hexafluoro-2-(heptafluoropropoxy)propoxy]-N-(2-hydroxyethyl)propanamide	137506-19-5	-7.635	-41.3464	OTHER_PFAS	Other aliphatics	Ether and Amide based substances	Weak	Active	-17.9574	-36.4546	-27.206	OCCNC(=O)C(C(F)(F)F)(OC(C(C(F)(F)F)(OC(C(C(F)(F)F)(F)F)(F)F)F)(F)F)F	Active	4	3
DTXSID30554561	CCCCCCC(I)CC(F)(F)C(F)(F)C(F)(F)C(F)(F)Cl	1-Chloro-1,1,2,2,3,3,4,4-octafluoro-6-iodododecane	100419-95-2	-7.993	-42.2654	OTHER_PFAS	Other aliphatics	FT	Weak	Active	-14.1105	-35.0422	-24.5764	CCCCCCC(CC(C(C(C(Cl)(F)F)(F)F)(F)F)(F)F)I	Active	3	6
DTXSID80880206	FCC(F)(F)C(F)(F)C(F)(F)C(F)(F)C(F)(F)C(F)(F)C(F)(F)C(F)(F)C(F)(F)C(F)OC(=O)C=C	2,2,3,3,4,4,5,5,6,6,7,7,8,8,9,9,10,10,11,11-Icosafluoroundecyl acrylate	4998-38-3	-7.634	-41.6596	OTHER_PFAS	Other aliphatics	Ether based substances	Weak	Active	-17.9682	-35.9733	-26.9707	C=CC(=O)OC(C(C(C(C(C(C(C(C(C(CF)(F)F)(F)F)(F)F)(F)F)(F)F)(F)F)(F)F)(F)F)(F)F)F	Active	3	0
DTXSID00880208	C[N+](C)(CCCNC(=O)C(F)(F)C(F)(F)C(F)(F)C(F)(F)C(F)(F)C(F)(F)C(F)(F)F)CCC([O-])=O	(2-Carboxyethyl)dimethyl[3-(perfluorooctanamido)propyl]ammonium	5158-52-1	-7.995	-54.0118	OTHER_PFAS	Other aliphatics	Amide based substances	Weak	Active	-14.089	-16.9892	-15.5391	O=C(C(C(C(C(C(C(C(F)(F)F)(F)F)(F)F)(F)F)(F)F)(F)F)(F)F)NCCC[N+](CCC(=O)[O-])(C)C	Active	6	9
DTXSID80897096	CCCOC(=O)[C@H](CC(O)=O)NC(=O)C(F)(F)C(F)(F)C(F)(F)F	N-(Perfluoro-1-oxobutyl)aspartic acid 1-propyl ester	88436-09-3	-8	-41.2519	OTHER_PFAS	Other aliphatics	Amide based substances	Weak	Active	-14.0353	-36.5999	-25.3176	CCCOC(=O)C(NC(=O)C(C(C(F)(F)F)(F)F)(F)F)CC(=O)O	Active	7	8
DTXSID60896406	CCCCSC1=C(C)C(=CC=C1C(F)(C(F)(F)F)C(F)(F)F)C(O)=O	3-(Butylsulfanyl)-4-(1,1,1,2,3,3,3-heptafluoropropan-2-yl)-2-methylbenzoic acid	1355554-07-2	-7.629	-47.725	OTHER_PFAS	Side-chain aromatics	Others	Weak	Active	-18.0219	-26.6514	-22.3366	CCCCSc1c(C)c(ccc1C(C(F)(F)F)(C(F)(F)F)F)C(=O)O	Active	2	3
DTXSID10880193	FC(OC(F)(F)C(F)(OC(F)(F)C(F)(OC(F)(F)C(F)(F)C(F)(F)F)C(F)(F)F)C(F)(F)F)C(F)(F)F	2H-Perfluoro(5,8-dimethyl-3,6,9-trioxadodecane)	3330-16-3	-7.656	-44.209	OTHER_PFAS	Other aliphatics	Ether based substances	Weak	Active	-17.7318	-32.0551	-24.8934	FC(C(F)(F)F)OC(C(C(F)(F)F)(OC(C(C(F)(F)F)(OC(C(C(F)(F)F)(F)F)(F)F)F)(F)F)F)(F)F	Active	4	3
DTXSID80896221	CC(=O)NC1=CC=C(OS(=O)(=O)C(F)(F)C(F)(F)C(F)(F)C(F)(F)F)C=C1	4-Acetamidophenyl nonafluorobutane-1-sulfonate	41605-57-6	-8.002	-41.4647	OTHER_PFAS	Side-chain aromatics	PASF-based substances	Weak	Active	-14.0138	-36.2728	-25.1433	CC(=O)Nc1ccc(cc1)OS(=O)(=O)C(C(C(C(F)(F)F)(F)F)(F)F)(F)F	Active	9	0
DTXSID80750733	FC(F)(F)C(F)(F)C(F)(F)C1=CC=C(C=C1)C(=O)OC1=CC=C(C=C1)C#N	4-Cyanophenyl 4-(heptafluoropropyl)benzoate	88951-05-7	-7.967	-46.2966	OTHER_PFAS	Side-chain aromatics	Others	Weak	Active	-14.3899	-28.8467	-21.6183	N#Cc1ccc(cc1)OC(=O)c1ccc(cc1)C(C(C(F)(F)F)(F)F)(F)F	Active	1	6
DTXSID50405748	CCCN(CC1CO1)S(=O)(=O)C(F)(F)C(F)(F)C(F)(F)C(F)(F)C(F)(F)C(F)(F)C(F)(F)C(F)(F)F	1,1,2,2,3,3,4,4,5,5,6,6,7,7,8,8,8-Heptadecafluoro-N-[(oxiran-2-yl)methyl]-N-propyloctane-1-sulfonamide	77620-64-5	-7.956	-53.6875	OTHER_PFAS	Other aliphatics, cyclic	PASF-based substances, cyclic	Weak	Active	-14.5081	-17.4876	-15.9978	CCCN(S(=O)(=O)C(C(C(C(C(C(C(C(F)(F)F)(F)F)(F)F)(F)F)(F)F)(F)F)(F)F)(F)F)CC1CO1	Active	0	7
DTXSID40931581	C[N+](C)(C)CC(CC([O-])=O)OC(=O)CCCCC(F)(F)C(F)(F)C(F)(F)C(F)(F)C(F)(F)C(F)(F)F	3-[(6,6,7,7,8,8,9,9,10,10,11,11,11-Tridecafluoroundecanoyl)oxy]-4-(trimethylazaniumyl)butanoate	142674-34-8	-7.924	-52.9738	OTHER_PFAS	Other aliphatics	Ether based substances	Weak	Active	-14.8519	-18.5845	-16.7182	[O-]C(=O)CC(C[N+](C)(C)C)OC(=O)CCCCC(C(C(C(C(C(F)(F)F)(F)F)(F)F)(F)F)(F)F)(F)F	Active	1	0
DTXSID20440585	CCCCCCCCC(F)(F)C(F)(F)C(F)(F)C(F)(F)C(F)(F)C(F)(F)F	1-(Perfluorohexyl)octane	133331-77-8	-7.926	-45.8679	OTHER_PFAS	Fluorotelomer PFAA precursors	SFAs	Weak	Active	-14.8304	-29.5055	-22.168	CCCCCCCCC(C(C(C(C(C(F)(F)F)(F)F)(F)F)(F)F)(F)F)(F)F	Active	2	2
DTXSID80880605	[H]N(C(=O)OCCN(CC)S(=O)(=O)C(F)(F)C(F)(F)C(F)(F)C(F)(F)C(F)(F)F)C1=CC(N([H])C(=O)OC(C)COC(=O)C(C)=C)=C(C)C=C1	2-Propenoic acid, 2-methyl-, 2-[[[[5-[[[2-[ethyl[(undecafluoropentyl)sulfonyl]amino]ethoxy]carbonyl]amino]-2-methylphenyl]amino]carbonyl]oxy]propyl ester	68298-75-9	-7.928	-73.9016	OTHER_PFAS	Side-chain aromatics	PASF-based substances	Moderate	Active	-14.809	13.5795	-0.614721	CCN(S(=O)(=O)C(C(C(C(C(F)(F)F)(F)F)(F)F)(F)F)(F)F)CCOC(=O)Nc1ccc(c(c1)NC(=O)OC(COC(=O)C(=C)C)C)C	Active	1	1
DTXSID7067033	CCN(CC=C)S(=O)(=O)C(F)(F)C(F)(F)C(F)(F)C(F)(F)C(F)(F)C(F)(F)C(F)(F)C(F)(F)F	N-Allyl-N-ethyl-perfluorooctanesulfonamide	24924-36-5	-7.932	-47.3089	OTHER_PFAS	Other aliphatics	PASF-based substances	Weak	Active	-14.766	-27.2909	-21.0284	C=CCN(S(=O)(=O)C(C(C(C(C(C(C(C(F)(F)F)(F)F)(F)F)(F)F)(F)F)(F)F)(F)F)(F)F)CC	Active	0	7
DTXSID60896289	CCOC(=O)C1=C(NC(=O)C(F)(F)C(F)(F)C(F)(F)F)N(N=C1)C1=CC=CC=C1	Ethyl 5-(2,2,3,3,4,4,4-heptafluorobutanamido)-1-phenyl-1H-pyrazole-4-carboxylate	545359-89-5	-7.933	-42.029	OTHER_PFAS	Side-chain aromatics	Others	Weak	Active	-14.7552	-35.4055	-25.0804	CCOC(=O)c1cnn(c1NC(=O)C(C(C(F)(F)F)(F)F)(F)F)c1ccccc1	Active	7	8
DTXSID90773099	CC(C)[C@H](NCCSCCC(=O)C(F)(F)C(F)(F)C(F)(F)F)C(O)=O	N-{2-[(4,4,5,5,6,6,6-Heptafluoro-3-oxohexyl)sulfanyl]ethyl}-L-valine	194031-59-9	-7.934	-42.8729	OTHER_PFAS	Other aliphatics	Others	Weak	Active	-14.7445	-34.1086	-24.4265	CC(C(C(=O)O)NCCSCCC(=O)C(C(C(F)(F)F)(F)F)(F)F)C	Active	7	4
DTXSID80379721	FC(F)(COC(=O)C=C)C(F)(F)C(F)(F)C(F)(F)COC(=O)C=C	1H,1H,6H,6H-Perfluorohexane-1,6-diol diacrylate	2264-01-09	-7.935	-42.6476	OTHER_PFAS	Other aliphatics	Ether based substances	Weak	Active	-14.7337	-34.4548	-24.5943	C=CC(=O)OCC(C(C(C(COC(=O)C=C)(F)F)(F)F)(F)F)(F)F	Active	7	4
DTXSID30895345	FC(F)(F)C(F)(F)C(F)(F)C(F)(F)CCC(F)(F)C(F)(F)C(F)(F)C(F)(F)C(F)(F)C(F)(F)C(F)(F)C(F)(F)F	1,1,1,2,2,3,3,4,4,5,5,6,6,7,7,8,8,11,11,12,12,13,13,14,14,14-Hexacosafluorotetradecane	53638-09-8	-7.936	-43.0488	OTHER_PFAS	Other aliphatics	FT	Weak	Active	-14.723	-33.8382	-24.2806	FC(C(C(C(C(C(C(C(F)(F)F)(F)F)(F)F)(F)F)(F)F)(F)F)(F)F)(CCC(C(C(C(F)(F)F)(F)F)(F)F)(F)F)F	Active	3	9
DTXSID70880957	CN(CCOC(=O)C=C)S(=O)(=O)CCC(F)(F)C(F)(F)C(F)(F)C(F)(F)C(F)(F)C(F)(F)C(F)(F)C(F)(F)C(F)(F)C(F)(F)F	(((Perfluorodecyl)ethylsulphonyl)methylamino)ethyl acrylate	72276-05-2	-7.937	-62.8339	OTHER_PFAS	Other aliphatics	Others	Moderate	Active	-14.7122	-3.43045	-9.07135	C=CC(=O)OCCN(S(=O)(=O)CCC(C(C(C(C(C(C(C(C(C(F)(F)F)(F)F)(F)F)(F)F)(F)F)(F)F)(F)F)(F)F)(F)F)(F)F)C	Active	1	3
DTXSID1071662	CCN(CCO)S(=O)(=O)C(F)(F)C(F)(F)C(F)(F)C(F)(F)C(F)(F)C(F)(F)C(F)(F)F	N-Ethyl--N-(2-hydroxyethyl)perfluoroheptanesulfonamide	68555-73-7	-7.938	-48.3113	OTHER_PFAS	FASA based PFAA precursors	(N-Alkyl) FASEs	Weak	Active	-14.7015	-25.7503	-20.2259	OCCN(S(=O)(=O)C(C(C(C(C(C(C(F)(F)F)(F)F)(F)F)(F)F)(F)F)(F)F)(F)F)CC	Active	0	7
DTXSID40880601	N(C(=O)OCCN(CC)S(=O)(=O)C(F)(F)C(F)(F)C(F)(F)C(F)(F)C(F)(F)C(F)(F)C(F)(F)F)c1cc(NC(=O)OC(C)COC(=O)C(=C)C)c(C)cc1	2-((((5-(((2-(Ethyl((pentadecafluoroheptyl)sulphonyl)amino)ethoxy)carbonyl)amino)-2-methylphenyl)amino)carbonyl)oxy)propyl methacrylate	68298-73-7	-7.938	-86.419	OTHER_PFAS	Side-chain aromatics	PASF-based substances	Strong	Active	-14.7015	32.8175	9.05802	CCN(S(=O)(=O)C(C(C(C(C(C(C(F)(F)F)(F)F)(F)F)(F)F)(F)F)(F)F)(F)F)CCOC(=O)Nc1ccc(c(c1)NC(=O)OC(COC(=O)C(=C)C)C)C	Active	1	1
DTXSID5067394	CC(=C)C(=O)SCCC(F)(F)C(F)(F)C(F)(F)C(F)(F)C(F)(F)C(F)(F)C(F)(C(F)(F)F)C(F)(F)F	S-((Perfluoro-7-(methyl)octyl)ethyl) thiomethacrylate	28506-33-4	-7.939	-45.8988	OTHER_PFAS	Other aliphatics	Others	Weak	Active	-14.6908	-29.458	-22.0744	O=C(C(=C)C)SCCC(C(C(C(C(C(C(C(F)(F)F)(C(F)(F)F)F)(F)F)(F)F)(F)F)(F)F)(F)F)(F)F	Active	7	5
DTXSID1071903	CCOC(=O)CN(CC)S(=O)(=O)C(F)(F)C(F)(F)C(F)(F)C(F)(F)C(F)(F)C(F)(F)C(F)(F)F	Glycine, N-ethyl-N-[(pentadecafluoroheptyl)sulfonyl]-, ethyl ester	68957-54-0	-7.675	-47.6761	OTHER_PFAS	Other aliphatics	PASF-based substances	Weak	Active	-17.5276	-26.7265	-22.127	CCOC(=O)CN(S(=O)(=O)C(C(C(C(C(C(C(F)(F)F)(F)F)(F)F)(F)F)(F)F)(F)F)(F)F)CC	Active	0	7
DTXSID1068146	CN(C)CCCN(CCCS(O)(=O)=O)S(=O)(=O)C(F)(F)C(F)(F)C(F)(F)C(F)(F)C(F)(F)C(F)(F)F	3-((3-(Dimethylamino)propyl)((tridecafluorohexyl)sulfonyl)amino)-1-propanesulfonic acid	38850-60-1	-7.945	-57.8552	OTHER_PFAS	Other aliphatics	PASF-based substances	Weak	Active	-14.6263	-11.0822	-12.8543	CN(CCCN(S(=O)(=O)C(C(C(C(C(C(F)(F)F)(F)F)(F)F)(F)F)(F)F)(F)F)CCCS(=O)(=O)O)C	Active	0	7
DTXSID00880985	[I-].C[N+](C)(C)CC(O)CC(F)(F)C(F)(F)C(F)(F)C(F)(F)C(F)(F)C(F)(F)C(F)(C(F)(F)F)C(F)(F)F	3-(Perfluoro-7-(methyl)octyl)-2-hydroxypropyltrimethylammonium iodide	80909-29-1	-7.951	-47.1911	OTHER_PFAS	Other aliphatics	Others	Weak	Active	-14.5618	-27.4719	-21.0169	OC(CC(C(C(C(C(C(C(C(F)(F)F)(C(F)(F)F)F)(F)F)(F)F)(F)F)(F)F)(F)F)(F)F)C[N+](C)(C)C	Active	8	7
DTXSID70897545	FC(F)(F)C(F)(F)C(F)(F)OC(F)(C(F)(F)F)C(F)(F)OC(F)(C(=O)NC1=NC=CC=N1)C(F)(F)F	N-2-Pyrimidinylperfluoro-2-(2-propoxypropoxy)propanamide	340131-92-2	-7.661	-43.0933	OTHER_PFAS	Side-chain aromatics	Others	Weak	Active	-17.678	-33.7698	-25.7239	O=C(C(C(F)(F)F)(OC(C(C(F)(F)F)(OC(C(C(F)(F)F)(F)F)(F)F)F)(F)F)F)Nc1ncccn1	Active	4	3
DTXSID80896261	COC1=C2OC=CC2=C(OC)C2=C1OC(=CC2=O)C(F)(F)C(F)(F)C(F)(F)C(F)(F)F	4,9-Dimethoxy-7-(nonafluorobutyl)-5H-furo[3,2-g][1]benzopyran-5-one	376380-66-4	-7.953	-47.5204	OTHER_PFAS	Side-chain aromatics	Others	Weak	Active	-14.5403	-26.9658	-20.7531	COc1c2oc(cc(=O)c2c(c2c1occ2)OC)C(C(C(C(F)(F)F)(F)F)(F)F)(F)F	Active	6	4
DTXSID80197407	CC(=C)C(=O)OCC(F)(F)C(F)(F)C(F)(F)C(F)(F)C(F)(F)C(F)(F)C(F)(F)C(F)(F)F	2,2,3,3,4,4,5,5,6,6,7,7,8,8,9,9,9-Heptadecafluorononyl methacrylate	48077-33-4	-7.953	-42.9052	OTHER_PFAS	Other aliphatics	Ether based substances	Weak	Active	-14.5403	-34.0589	-24.2996	CC(=C)C(=O)OCC(C(C(C(C(C(C(C(F)(F)F)(F)F)(F)F)(F)F)(F)F)(F)F)(F)F)(F)F	Active	3	9
DTXSID20571181	CCOP(=O)(NS(=O)(=O)C(F)(F)C(F)(F)C(F)(F)C(F)(F)F)OCC	Diethyl N-(1,1,2,2,3,3,4,4,4-nonafluorobutane-1-sulfonyl)phosphoramidate	181649-25-2	-7.956	-48.9028	OTHER_PFAS	Other aliphatics	PASF-based substances	Weak	Active	-14.5081	-24.8412	-19.6746	CCOP(=O)(NS(=O)(=O)C(C(C(C(F)(F)F)(F)F)(F)F)(F)F)OCC	Active	9	0
DTXSID9070377	CN(CCOC(=O)C=C)S(=O)(=O)CC(F)(F)C(F)(F)C(F)(F)C(F)(F)C(F)(F)C(F)(F)F	2-(Methyl((perfluorohexyl)methylsulfonyl)amino)ethyl 2-propenoate	66008-70-6	-7.659	-49.002	OTHER_PFAS	Other aliphatics	Others	Weak	Active	-17.6995	-24.6887	-21.1941	C=CC(=O)OCCN(S(=O)(=O)CC(C(C(C(C(C(F)(F)F)(F)F)(F)F)(F)F)(F)F)(F)F)C	Active	1	3
DTXSID00880607	[Na+].[H]N(CC1=CC=CC=C1S([O-])(=O)=O)S(=O)(=O)C(F)(F)C(F)(F)C(F)(F)C(F)(F)F	Sodium 2-((nonafluorobutylsulfonylamino)methyl)benzenesulfonate	68299-19-4	-8.003	-46.5618	OTHER_PFAS	Side-chain aromatics	PASF-based substances	Weak	Active	-14.003	-28.4391	-21.2211	O=S(=O)(C(C(C(C(F)(F)F)(F)F)(F)F)(F)F)NCc1ccccc1S(=O)(=O)O	Active	9	0
DTXSID00895271	OCCCCCCC(I)CC(F)(F)C(F)(F)C(F)(F)C(F)(F)F	9,9,10,10,11,11,12,12,12-Nonafluoro-7-iodododecan-1-ol	172701-28-9	-8.004	-45.3664	OTHER_PFAS	Other aliphatics	FTI	Weak	Active	-13.9923	-30.2763	-22.1343	OCCCCCCC(CC(C(C(C(F)(F)F)(F)F)(F)F)(F)F)I	Active	3	6
DTXSID10787077	FC(OC1=CC=C(CCl)C=C1)=C(F)C(F)(F)C(F)(F)C(F)(F)C(F)(F)F	1-(Chloromethyl)-4-[(1,2,3,3,4,4,5,5,6,6,6-undecafluorohex-1-en-1-yl)oxy]benzene	59655-40-2	-8.004	-41.4881	OTHER_PFAS	Side-chain aromatics	Others	Weak	Active	-13.9923	-36.2369	-25.1146	ClCc1ccc(cc1)OC(=C(C(C(C(C(F)(F)F)(F)F)(F)F)(F)F)F)F	Active	8	8
DTXSID30454097	CCOP(=O)(CCC(F)(F)C(F)(F)C(F)(F)C(F)(F)C(F)(F)C(F)(F)F)OCC	(3,3,4,4,5,5,6,6,7,7,8,8,8-Tridecafluorooctyl)phosphonic acid diethyl ester	350608-55-8	-8.045	-43.8159	OTHER_PFAS	Other aliphatics	FTPO3	Weak	Active	-13.5517	-32.6593	-23.1055	CCOP(=O)(OCC)CCC(C(C(C(C(C(F)(F)F)(F)F)(F)F)(F)F)(F)F)(F)F	Active	3	9
DTXSID10544182	OC1(OOC2(O)C(F)(F)C(F)(F)C(F)(F)C(F)(F)C2(F)F)C(F)(F)C(F)(F)C(F)(F)C(F)(F)C1(F)F	1,1'-Peroxybis(2,2,3,3,4,4,5,5,6,6-decafluorocyclohexan-1-ol)	106813-73-4	-8.045	-48.9792	OTHER_PFAS	Other aliphatics, cyclic	Others, cyclic	Weak	Active	-13.5517	-24.7238	-19.1377	OC1(OOC2(O)C(F)(F)C(F)(F)C(C(C2(F)F)(F)F)(F)F)C(F)(F)C(F)(F)C(C(C1(F)F)(F)F)(F)F	Active	8	0
DTXSID70895763	CCCCOC(=O)C(F)(F)C(F)(F)C(F)(F)C(F)(F)C(F)(F)C(F)(F)C(F)(F)C(F)(F)F	Butyl heptadecafluorononanoate	117374-31-9	-8.046	-42.551	OTHER_PFAS	Other aliphatics	PACF-based substances	Weak	Active	-13.541	-34.6033	-24.0721	CCCCOC(=O)C(C(C(C(C(C(C(C(F)(F)F)(F)F)(F)F)(F)F)(F)F)(F)F)(F)F)(F)F	Active	4	9
DTXSID70329513	CCOP(=O)(OCC)C(I)CC(CC(F)(F)C(F)(F)C(F)(F)C(F)(F)C(F)(F)C(F)(F)C(F)(F)F)P(=O)(OCC)OCC	9,11-bis(diethoxyphosphoryl)-1,1,1,2,2,3,3,4,4,5,5,6,6,7,7-pentadecafluoro-11-iodoundecane	23144-30-1	-8.049	-74.2429	OTHER_PFAS	Other aliphatics	Others	Strong	Active	-13.5087	14.1041	0.29766	CCOP(=O)(C(CC(C(C(C(C(C(C(F)(F)F)(F)F)(F)F)(F)F)(F)F)(F)F)(F)F)CC(P(=O)(OCC)OCC)I)OCC	Active	8	7
DTXSID60892963	CN(C)CCCNC(=O)C(F)(F)C(F)(F)C(F)(F)C(F)(F)C(F)(F)C(F)(F)C(F)(F)C(F)(F)C(F)(F)C(F)(F)C(F)(F)F	Perfluorododecane amido amine	1513863-79-0	-8.05	-49.9803	OTHER_PFAS	Other aliphatics	Polyfluorinated amidesÂ	Weak	Active	-13.498	-23.1852	-18.3416	CN(CCCNC(=O)C(C(C(C(C(C(C(C(C(C(C(F)(F)F)(F)F)(F)F)(F)F)(F)F)(F)F)(F)F)(F)F)(F)F)(F)F)(F)F)C	Active	6	9
DTXSID00895933	CN(C)C1=CC=C(C=C1)C(F)(F)C(F)(F)C(F)(F)C(F)(F)C(F)(F)C(F)(F)F	N,N-Dimethyl-4-(tridecafluorohexyl)aniline	141822-33-5	-7.593	-43.3333	OTHER_PFAS	Side-chain aromatics	Others	Weak	Active	-18.4087	-33.401	-25.9048	CN(c1ccc(cc1)C(C(C(C(C(C(F)(F)F)(F)F)(F)F)(F)F)(F)F)(F)F)C	Active	1	6
DTXSID6071407	CCCCN(CCO)S(=O)(=O)C(F)(F)C(F)(F)C(F)(F)C(F)(F)C(F)(F)C(F)(F)C(F)(F)F	N-Butyl-N-(2-hydroxyethyl)perfluoroheptanesulfonamide	68310-02-1	-8.054	-50.5007	OTHER_PFAS	FASA based PFAA precursors	(N-Alkyl) FASEs	Weak	Active	-13.455	-22.3854	-17.9202	CCCCN(S(=O)(=O)C(C(C(C(C(C(C(F)(F)F)(F)F)(F)F)(F)F)(F)F)(F)F)(F)F)CCO	Active	0	7
DTXSID90896217	CC1(CCCC1)C(=O)NS(=O)(=O)C(F)(F)C(F)(F)C(F)(F)C(F)(F)F	1-Methyl-N-(1,1,2,2,3,3,4,4,4-nonafluorobutane-1-sulfonyl)cyclopentane-1-carboxamide	1440968-23-9	-7.59	-48.3323	OTHER_PFAS	Other aliphatics, cyclic	PASF-based substances, cyclic	Weak	Active	-18.441	-25.718	-22.0795	O=C(C1(C)CCCC1)NS(=O)(=O)C(C(C(C(F)(F)F)(F)F)(F)F)(F)F	Active	9	0
DTXSID10193639	OCCN(CCO)S(=O)(=O)C(F)(F)C(F)(F)C(F)(F)C(F)(F)C(F)(F)C(F)(F)C(F)(F)C(F)(F)F	Heptadecafluoro-N,N-bis(2-hydroxyethyl)octanesulphonamide	40630-61-3	-7.588	-47.0824	OTHER_PFAS	Other aliphatics	PASF-based substances	Weak	Active	-18.4625	-27.639	-23.0507	OCCN(S(=O)(=O)C(C(C(C(C(C(C(C(F)(F)F)(F)F)(F)F)(F)F)(F)F)(F)F)(F)F)(F)F)CCO	Active	0	7
DTXSID7073488	OCCCSCCC(F)(F)C(F)(F)C(F)(F)C(F)(F)C(F)(F)C(F)(F)C(F)(F)C(F)(F)F	1-Propanol, 3-[(3,3,4,4,5,5,6,6,7,7,8,8,9,9,10,10,10-heptadecafluorodecyl)thio]-	36880-07-6	-8.06	-43.2941	OTHER_PFAS	Other aliphatics	FT	Weak	Active	-13.3905	-33.4612	-23.4259	OCCCSCCC(C(C(C(C(C(C(C(F)(F)F)(F)F)(F)F)(F)F)(F)F)(F)F)(F)F)(F)F	Active	3	9
DTXSID90181998	OCCN(CCO)CCC(F)(F)C(F)(F)C(F)(F)C(F)(F)C(F)(F)C(F)(F)C(F)(F)C(F)(F)F	2,2'-((3,3,4,4,5,5,6,6,7,7,8,8,9,9,10,10,10-Heptadecafluorodecyl)imino)bisethanol	27607-36-9	-8.065	-53.567	OTHER_PFAS	Other aliphatics	Others	Weak	Active	-13.3368	-17.6728	-15.5048	OCCN(CCC(C(C(C(C(C(C(C(F)(F)F)(F)F)(F)F)(F)F)(F)F)(F)F)(F)F)(F)F)CCO	Active	3	9
DTXSID1072559	CN(CCOC(=O)C=C)S(=O)(=O)CCC(F)(F)C(F)(F)C(F)(F)C(F)(F)C(F)(F)C(F)(F)C(F)(F)C(F)(F)C(F)(F)C(F)(F)C(F)(F)C(F)(F)C(F)(F)C(F)(F)C(F)(F)C(F)(F)F	2-[Methyl[(perfluorohexadecyl)ethylsulfonyl]amino]ethyl 2-propenoate	72276-08-5	-8.066	-71.1626	OTHER_PFAS	Other aliphatics	Others	Moderate	Active	-13.3261	9.36994	-1.97806	C=CC(=O)OCCN(S(=O)(=O)CCC(C(C(C(C(C(C(C(C(C(C(C(C(C(C(C(F)(F)F)(F)F)(F)F)(F)F)(F)F)(F)F)(F)F)(F)F)(F)F)(F)F)(F)F)(F)F)(F)F)(F)F)(F)F)(F)F)C	Active	1	3
DTXSID10896279	CC1=NN=C2CC=C(OS(=O)(=O)C(F)(F)C(F)(F)C(F)(F)C(F)(F)F)C3=CC=CC=C3N12	1-Methyl-4H-[1,2,4]triazolo[4,3-a][1]benzazepin-6-yl nonafluorobutane-1-sulfonate	1588522-06-8	-8.069	-49.4672	OTHER_PFAS	Side-chain aromatics	PASF-based substances	Weak	Active	-13.2938	-23.9738	-18.6338	Cc1nnc2n1c1ccccc1C(=CC2)OS(=O)(=O)C(C(C(C(F)(F)F)(F)F)(F)F)(F)F	Active	9	0
DTXSID30896897	[H]C(F)(F)C(F)(F)C(F)(F)C(F)(F)C(F)(F)C(F)(F)C(F)(F)C(F)(F)S(=O)(=O)CNCCOC(=O)C=C	2-[[(Perfluorooctyl)sulfonyl]methylamino]ethyl 2-propenoate	NOCAS_896897	-8.07	-51.1385	OTHER_PFAS	Other aliphatics	PASF-based substances	Weak	Active	-13.2831	-21.4051	-17.3441	C=CC(=O)OCCNCS(=O)(=O)C(C(C(C(C(C(C(C(F)F)(F)F)(F)F)(F)F)(F)F)(F)F)(F)F)(F)F	Active	3	0
DTXSID60529606	[O-][N+](=O)CC(CS(=O)(=O)C(F)(F)C(F)(F)C(F)(F)C(F)(F)C(F)(F)C(F)(F)F)C1=CC=CS1	2-[1-Nitro-3-(1,1,2,2,3,3,4,4,5,5,6,6,6-tridecafluorohexane-1-sulfonyl)propan-2-yl]thiophene	89863-55-8	-8.071	-50.2174	OTHER_PFAS	Side-chain aromatics	PASF-based substances	Weak	Active	-13.2723	-22.8208	-18.0466	[O-][N+](=O)CC(c1cccs1)CS(=O)(=O)C(C(C(C(C(C(F)(F)F)(F)F)(F)F)(F)F)(F)F)(F)F	Active	6	5
DTXSID7027831	CN(CCO)S(=O)(=O)C(F)(F)C(F)(F)C(F)(F)C(F)(F)C(F)(F)C(F)(F)C(F)(F)C(F)(F)F	N-Methyl-N-(2-hydroxyethyl)perfluorooctanesulfonamide	24448-09-7	-7.582	-46.6226	CAL_EPA	FASA based PFAA precursors	(N-Alkyl) FASEs	Weak	Active	-18.5269	-28.3456	-23.4363	OCCN(S(=O)(=O)C(C(C(C(C(C(C(C(F)(F)F)(F)F)(F)F)(F)F)(F)F)(F)F)(F)F)(F)F)C	Active	0	7
DTXSID2068557	FC(F)(F)C(F)(F)C(F)(F)C(F)(F)C(F)(F)C(F)(F)C(F)(F)C(F)(F)S(=O)(=O)NCC1=CC=CC=C1	1-Octanesulfonamide, 1,1,2,2,3,3,4,4,5,5,6,6,7,7,8,8,8-heptadecafluoro-N-(phenylmethyl)-	50598-29-3	-7.58	-49.5616	OTHER_PFAS	Side-chain aromatics	PASF-based substances	Weak	Active	-18.5484	-23.8287	-21.1886	FC(C(C(C(C(C(C(C(F)(F)F)(F)F)(F)F)(F)F)(F)F)(F)F)(F)F)(S(=O)(=O)NCc1ccccc1)F	Active	5	0
DTXSID40457130	FC(F)(F)C(F)(F)C(F)(F)C(F)(F)C(F)(F)C(F)(F)C(F)(F)C(F)(F)CCCN1C(=O)C=CC1=O	N-(4,4,5,5,6,6,7,7,8,8,9,9,10,10,11,11,11-Heptadecafluoroundecyl)maleimide	852527-40-3	-8.082	-47.9744	OTHER_PFAS	Other aliphatics, cyclic	Others, cyclic	Weak	Active	-13.1541	-26.268	-19.7111	O=C1C=CC(=O)N1CCCC(C(C(C(C(C(C(C(F)(F)F)(F)F)(F)F)(F)F)(F)F)(F)F)(F)F)(F)F	Active	3	9
DTXSID40896040	CC1=CC=C(OS(=O)(=O)C(F)(F)C(F)(F)C(F)(F)C(F)(F)F)C=C1	4-Methylphenyl nonafluorobutane-1-sulfonate	93131-73-8	-8.083	-41.8254	OTHER_PFAS	Side-chain aromatics	PASF-based substances	Weak	Active	-13.1434	-35.7185	-24.4309	FC(C(C(C(F)(F)F)(F)F)(F)F)(S(=O)(=O)Oc1ccc(cc1)C)F	Active	9	0
DTXSID10896557	FC(F)(F)C(F)(F)C(F)(F)OC(F)(C(F)(F)F)C(F)(F)OC(F)(C(=O)N1CCOCC1)C(F)(F)F	2,3,3,3-Tetrafluoro-2-[1,1,2,3,3,3-hexafluoro-2-(heptafluoropropoxy)propoxy]-1-(morpholin-4-yl)propan-1-one	176702-76-4	-8.044	-44.9895	OTHER_PFAS	Other aliphatics, cyclic	Others, cyclic	Weak	Active	-13.5625	-30.8555	-22.209	O=C(C(C(F)(F)F)(OC(C(C(F)(F)F)(OC(C(C(F)(F)F)(F)F)(F)F)F)(F)F)F)N1CCOCC1	Active	4	3
DTXSID50895286	CCCCC(I)CC(F)(F)C(F)(F)C(F)(F)C(F)(F)C(F)(F)C(F)(F)C(F)(F)C(F)(F)F	1,1,1,2,2,3,3,4,4,5,5,6,6,7,7,8,8-Heptadecafluoro-10-iodotetradecane	92835-74-0	-8.043	-49.9134	OTHER_PFAS	Other aliphatics	FTI	Weak	Active	-13.5732	-23.288	-18.4306	CCCCC(CC(C(C(C(C(C(C(C(F)(F)F)(F)F)(F)F)(F)F)(F)F)(F)F)(F)F)(F)F)I	Active	3	6
DTXSID00909827	OC(=NC1=C(Br)C=C(C=C1)N(=O)=O)C(F)(C(F)(F)F)C(F)(F)C(F)(F)C(F)(F)F	N-(2-Bromo-4-nitrophenyl)-2,3,3,4,4,5,5,5-octafluoro-2-(trifluoromethyl)pentanimidic acid	105923-79-3	-8.037	-43.5811	OTHER_PFAS	Side-chain aromatics	Others	Weak	Active	-13.6377	-33.0201	-23.3289	Brc1cc(ccc1N=C(C(C(C(C(F)(F)F)(F)F)(F)F)(C(F)(F)F)F)O)[N+](=O)[O-]	Active	3	8
DTXSID50897068	FC(F)(F)C(F)(F)C(F)(F)C(F)(F)C(F)(F)C(F)(F)S(=O)(=O)N[N+]1=CC=CC=C1	1-(Perfluorohexyl)sulfonylaminopyridinium	254889-10-6	-8.036	-41.8372	OTHER_PFAS	Side-chain aromatics	PASF-based substances	Weak	Active	-13.6484	-35.7003	-24.6744	FC(C(C(C(C(C(F)(F)F)(F)F)(F)F)(F)F)(F)F)(S(=O)(=O)N[n+]1ccccc1)F	Active	3	8
DTXSID60897256	FC(F)(F)C(F)(F)C(F)(F)C(=O)NC1CCCCC1NC(=O)C(F)(F)C(F)(F)C(F)(F)F	(1R-trans)-N,N'-1,2-Cyclohexanediylbis(perfluorobutanamide)	133964-60-0	-8.004	-47.178	OTHER_PFAS	Other aliphatics, cyclic	Others, cyclic	Weak	Active	-13.9923	-27.492	-20.7422	O=C(C(C(C(F)(F)F)(F)F)(F)F)NC1CCCCC1NC(=O)C(C(C(F)(F)F)(F)F)(F)F	Active	7	8
DTXSID20795562	OCCN1CCCN=C1C(F)(F)C(F)(F)C(F)(F)C(F)(F)C(F)(F)C(F)(F)F	2-[2-(Tridecafluorohexyl)-5,6-dihydropyrimidin-1(4H)-yl]ethan-1-ol	63423-26-7	-7.628	-45.6306	OTHER_PFAS	Other aliphatics, cyclic	Others, cyclic	Weak	Active	-18.0326	-29.8702	-23.9514	OCCN1CCCN=C1C(C(C(C(C(C(F)(F)F)(F)F)(F)F)(F)F)(F)F)(F)F	Active	8	2
DTXSID1062124	FC(F)(F)C(F)(F)C(F)(F)C(F)(F)C(F)(F)C(F)(F)C(F)(F)C(F)(F)C(F)(F)C(F)(F)CCI	10:2 Fluorotelomer iodide	2043-54-1	-7.626	-41.6531	COMMERICIAL_IMPORTANT	Fluorotelomer PFAA precursors	n:2 FTIs	Weak	Active	-18.0541	-35.9833	-27.0187	ICCC(C(C(C(C(C(C(C(C(C(F)(F)F)(F)F)(F)F)(F)F)(F)F)(F)F)(F)F)(F)F)(F)F)(F)F	Active	3	9
DTXSID60896709	CC(C)OP(=O)(CCC(F)(F)C(F)(F)C(F)(F)C(F)(F)C(F)(F)C(F)(F)C(F)(F)C(F)(F)F)OC(C)C	Dipropan-2-yl (3,3,4,4,5,5,6,6,7,7,8,8,9,9,10,10,10-heptadecafluorodecyl)phosphonate	90183-56-5	-7.623	-51.6725	OTHER_PFAS	Other aliphatics	FTPO3	Weak	Active	-18.0864	-20.5844	-19.3354	CC(OP(=O)(OC(C)C)CCC(C(C(C(C(C(C(C(F)(F)F)(F)F)(F)F)(F)F)(F)F)(F)F)(F)F)(F)F)C	Active	3	9
DTXSID70881368	OC(COP(=O)(O)OCC(O)CC(F)(F)C(F)(F)C(F)(F)C(F)(F)C(F)(F)C(F)(F)C(F)(C(F)(F)F)C(F)(F)F)CC(F)(F)C(F)(F)C(F)(F)C(F)(F)C(F)(F)C(F)(F)C(F)(C(F)(F)F)C(F)(F)F	Bis[(perfluoro-7-methyloctyl)-2-hydroxypropyl] hydrogen phosphate	63295-20-5	-8.008	-80.0157	OTHER_PFAS	Other aliphatics	Others	Strong	Active	-13.9493	22.9763	4.51349	OC(CC(C(C(C(C(C(C(C(F)(F)F)(C(F)(F)F)F)(F)F)(F)F)(F)F)(F)F)(F)F)(F)F)COP(=O)(OCC(CC(C(C(C(C(C(C(C(F)(F)F)(C(F)(F)F)F)(F)F)(F)F)(F)F)(F)F)(F)F)(F)F)O)O	Active	8	7
DTXSID40880525	CN(CCCCOC(=O)C(C)=C)S(=O)(=O)C(F)(F)C(F)(F)C(F)(F)C(F)(F)C(F)(F)C(F)(F)C(F)(F)C(F)(F)F	4-{[(Perfluorooctyl)sulfonyl](methyl)amino}butyl 2-methyl-2-propenoate	61577-14-8	-8.009	-60.8387	OTHER_PFAS	Other aliphatics	PASF-based substances	Weak	Active	-13.9386	-6.49688	-10.2177	CN(S(=O)(=O)C(C(C(C(C(C(C(C(F)(F)F)(F)F)(F)F)(F)F)(F)F)(F)F)(F)F)(F)F)CCCCOC(=O)C(=C)C	Active	0	7
DTXSID60880486	[K+].CCCN(CC([O-])=O)S(=O)(=O)C(F)(F)C(F)(F)C(F)(F)C(F)(F)C(F)(F)C(F)(F)C(F)(F)C(F)(F)F	Potassium N-((heptadecafluorooctyl)sulphonyl)-N-propylglycinate	55910-10-6	-8.009	-48.6456	COMMERICIAL_IMPORTANT	FASA based PFAA precursors	(N-Alkyl) FASAAs	Weak	Active	-13.9386	-25.2365	-19.5875	CCCN(S(=O)(=O)C(C(C(C(C(C(C(C(F)(F)F)(F)F)(F)F)(F)F)(F)F)(F)F)(F)F)(F)F)CC(=O)O	Active	0	7
DTXSID50895246	CCCCCC(F)(F)C(F)(F)C(F)(F)C(F)(F)C(F)(F)C(F)(F)C(F)(F)C(F)(F)F	1,1,1,2,2,3,3,4,4,5,5,6,6,7,7,8,8-Heptadecafluorotridecane	1835250-47-9	-8.011	-44.5537	OTHER_PFAS	Fluorotelomer PFAA precursors	SFAs	Weak	Active	-13.9171	-31.5253	-22.7212	CCCCCC(C(C(C(C(C(C(C(F)(F)F)(F)F)(F)F)(F)F)(F)F)(F)F)(F)F)(F)F	Active	2	2
DTXSID10895363	CCCCCC\C(I)=C/C(F)(F)C(F)(F)C(F)(F)C(F)(F)F	(5E)-1,1,1,2,2,3,3,4,4-Nonafluoro-6-iodododec-5-ene	109574-88-1	-7.62	-43.7911	OTHER_PFAS	Other aliphatics	FTI	Weak	Active	-18.1186	-32.6974	-25.408	CCCCCCC(=CC(C(C(C(F)(F)F)(F)F)(F)F)(F)F)I	Active	5	2
DTXSID10298794	FC(F)(F)C(F)(F)C(F)(F)C(F)(F)C(F)(F)C(F)(F)C(F)(F)CC(CCP(=O)(N1CC1)N1CC1)P(=O)(N1CC1)N1CC1	1,1',1'',1'''-[(5,5,6,6,7,7,8,8,9,9,10,10,11,11,11-pentadecafluoroundecane-1,3-diyl)diphosphoryl]tetraaziridine	23081-40-5	-7.923	-68.7598	OTHER_PFAS	Other aliphatics, cyclic	Others, cyclic	Moderate	Active	-14.8627	5.67707	-4.59281	FC(C(C(C(C(C(C(F)(F)F)(F)F)(F)F)(F)F)(F)F)(F)F)(CC(P(=O)(N1CC1)N1CC1)CCP(=O)(N1CC1)N1CC1)F	Active	3	9
DTXSID60896244	COC1=C2OC=CC2=C(OC)C2=C1OC(=CC2=O)C(F)(F)C(F)(F)C(F)(F)F	7-(Heptafluoropropyl)-4,9-dimethoxy-5H-furo[3,2-g][1]benzopyran-5-one	376383-49-2	-7.619	-43.0689	OTHER_PFAS	Side-chain aromatics	Others	Weak	Active	-18.1293	-33.8073	-25.9683	COc1c2oc(cc(=O)c2c(c2c1occ2)OC)C(C(C(F)(F)F)(F)F)(F)F	Active	6	4
DTXSID90895740	CC(=C)C(=O)OCCCC(F)(F)C(F)(F)C(F)(F)C(F)(F)C(F)(F)C(F)(F)F	4,4,5,5,6,6,7,7,8,8,9,9,9-Tridecafluorononyl 2-methylprop-2-enoate	1228350-17-1	-8.013	-43.8968	OTHER_PFAS	Other aliphatics	Ether based substances	Weak	Active	-13.8956	-32.5349	-23.2153	O=C(C(=C)C)OCCCC(C(C(C(C(C(F)(F)F)(F)F)(F)F)(F)F)(F)F)(F)F	Active	7	5
DTXSID60897019	FC(F)(F)C(F)(F)C(F)(F)C(F)(F)S(=O)(=O)OCCOS(=O)(=O)C(F)(F)C(F)(F)C(F)(F)C(F)(F)F	1,2-Ethanediyl bis(perfluorobutanesulfonate)	92982-03-1	-7.615	-46.2196	OTHER_PFAS	Other aliphatics	PASF-based substances	Weak	Active	-18.1723	-28.965	-23.5687	FC(C(C(C(F)(F)F)(F)F)(F)F)(S(=O)(=O)OCCOS(=O)(=O)C(C(C(C(F)(F)F)(F)F)(F)F)(F)F)F	Active	9	0
DTXSID00896324	FC(F)(F)C(F)(C(F)(F)F)C(F)(F)C(F)(F)C(F)(F)C(F)(F)C(F)(F)C(F)(F)C(F)(F)C(F)(F)CCI	1,1,1,2,3,3,4,4,5,5,6,6,7,7,8,8,9,9,10,10-Icosafluoro-12-iodo-2-(trifluoromethyl)dodecane	242142-80-9	-8.021	-45.5243	OTHER_PFAS	Fluorotelomer PFAA precursors	n:2 FTIs	Weak	Active	-13.8096	-30.0336	-21.9216	ICCC(C(C(C(C(C(C(C(C(C(F)(F)F)(C(F)(F)F)F)(F)F)(F)F)(F)F)(F)F)(F)F)(F)F)(F)F)(F)F	Active	7	5
DTXSID60858140	[K+].[O-]S(=O)(=O)OCCC(F)(F)C(F)(F)C(F)(F)C(F)(F)C(F)(F)C(F)(F)C(F)(F)C(F)(F)F	Potassium 3,3,4,4,5,5,6,6,7,7,8,8,9,9,10,10,10-heptadecafluorodecyl sulfate	1262446-13-8	-8.022	-43.6701	OTHER_PFAS	Other aliphatics	Others	Weak	Active	-13.7989	-32.8833	-23.3411	OS(=O)(=O)OCCC(C(C(C(C(C(C(C(F)(F)F)(F)F)(F)F)(F)F)(F)F)(F)F)(F)F)(F)F	Active	7	5
DTXSID80381965	OCC(F)(F)C(F)(F)C(F)(F)C(F)(F)C(F)(F)C(F)(F)C(F)(F)C(F)(F)C(F)(F)C(F)(F)C(F)(F)C(F)(F)C(F)(F)C(F)(F)C(F)(F)F	1H,1H-Perfluorohexadecan-1-ol	216144-94-4	-8.029	-46.8119	OTHER_PFAS	Fluorotelomer PFAA precursors	n:1 FTOHs	Weak	Active	-13.7237	-28.0547	-20.8892	OCC(C(C(C(C(C(C(C(C(C(C(C(C(C(C(F)(F)F)(F)F)(F)F)(F)F)(F)F)(F)F)(F)F)(F)F)(F)F)(F)F)(F)F)(F)F)(F)F)(F)F)(F)F	Active	3	9
DTXSID20893299	CCN(CC(=O)OC)S(=O)(=O)C(F)(F)C(F)(F)C(F)(F)C(F)(F)C(F)(F)C(F)(F)C(F)(F)C(F)(F)F	N-Ethyl-N-[(heptadecafluorooctyl)sulfonyl]glycine methyl ester	87988-69-0	-7.611	-52.9493	OTHER_PFAS	Other aliphatics	PASF-based substances	Weak	Active	-18.2153	-18.6221	-18.4187	COC(=O)CN(S(=O)(=O)C(C(C(C(C(C(C(C(F)(F)F)(F)F)(F)F)(F)F)(F)F)(F)F)(F)F)(F)F)CC	Active	0	7
DTXSID90549655	FC(F)(F)C(F)(OC(F)(F)C(F)(F)C(F)(F)C(F)(F)C(F)(F)C(F)(F)C(F)(F)C(F)(F)I)C(F)(F)F	1,1,2,2,3,3,4,4,5,5,6,6,7,7,8,8-Hexadecafluoro-1-[(1,1,1,2,3,3,3-heptafluoropropan-2-yl)oxy]-8-iodooctane	25080-19-7	-8.03	-42.3204	OTHER_PFAS	Other aliphatics	Ether based substances	Weak	Active	-13.7129	-34.9577	-24.3353	FC(C(C(C(C(C(C(C(I)(F)F)(F)F)(F)F)(F)F)(F)F)(F)F)(F)F)(OC(C(F)(F)F)(C(F)(F)F)F)F	Active	0	2
DTXSID40880984	[Na+].[H]N(CCCN(C)CCCS([O-])(=O)=O)S(=O)(=O)C(F)(F)C(F)(F)C(F)(F)C(F)(F)C(F)(F)C(F)(F)F	Sodium 3-(methyl(3-(((tridecafluorohexyl)sulphonyl)amino)propyl)amino)propanesulphonate	80621-17-6	-8.033	-59.9862	OTHER_PFAS	Other aliphatics	PASF-based substances	Weak	Active	-13.6807	-7.80709	-10.7439	CN(CCCS(=O)(=O)O)CCCNS(=O)(=O)C(C(C(C(C(C(F)(F)F)(F)F)(F)F)(F)F)(F)F)(F)F	Active	5	0
DTXSID30781916	CCCCCCCCCCCCCCOC(=O)C(F)(F)C(F)(F)C(F)(F)C(F)(F)C(F)(F)C(F)(F)C(F)(F)C(F)(F)C(F)(F)F	Tetradecyl nonadecafluorodecanoate	250237-67-3	-7.609	-61.2543	OTHER_PFAS	Other aliphatics	PACF-based substances	Weak	Active	-18.2368	-5.85814	-12.0475	CCCCCCCCCCCCCCOC(=O)C(C(C(C(C(C(C(C(C(F)(F)F)(F)F)(F)F)(F)F)(F)F)(F)F)(F)F)(F)F)(F)F	Active	4	9
DTXSID80896529	CC(OC(=O)C(F)(OC(F)(F)C(F)(OC(F)(F)C(F)(F)C(F)(F)F)C(F)(F)F)C(F)(F)F)C(C)(C)C	3,3-Dimethylbutan-2-yl 2,3,3,3-tetrafluoro-2-[1,1,2,3,3,3-hexafluoro-2-(heptafluoropropoxy)propoxy]propanoate	107368-63-8	-8.013	-49.6378	OTHER_PFAS	Other aliphatics	Ether and PACF-based substances	Weak	Active	-13.8956	-23.7116	-18.8036	CC(C(C)(C)C)OC(=O)C(C(F)(F)F)(OC(C(C(F)(F)F)(OC(C(C(F)(F)F)(F)F)(F)F)F)(F)F)F	Active	4	3
DTXSID40880181	CCCN(CCOC(=O)C=C)S(=O)(=O)C(F)(F)C(F)(F)C(F)(F)C(F)(F)C(F)(F)C(F)(F)C(F)(F)C(F)(F)F	Perfluorooctylsulfonylpropylaminoethyl acrylate	2357-60-0	-8.083	-58.186	OTHER_PFAS	FASA based PFAA precursors	N-Alkyl FASACs	Weak	Active	-13.1434	-10.5738	-11.8586	CCCN(S(=O)(=O)C(C(C(C(C(C(C(C(F)(F)F)(F)F)(F)F)(F)F)(F)F)(F)F)(F)F)(F)F)CCOC(=O)C=C	Active	1	3
DTXSID50892518	C[N+](C)(CCC(F)C(F)(F)C(F)(F)C(F)(F)C(F)(F)C(F)(F)C(F)(F)C(F)(F)F)CC([O-])=O	7:1:2 Fluorotelomer betaine	171184-03-5	-7.68	-44.2573	OTHER_PFAS	Other aliphatics	Others	Weak	Active	-17.4739	-31.9809	-24.7274	[O-]C(=O)C[N+](CCC(C(C(C(C(C(C(C(F)(F)F)(F)F)(F)F)(F)F)(F)F)(F)F)(F)F)F)(C)C	Active	7	3
DTXSID50895241	CCCCCCCC(F)(F)C(F)(F)C(F)(F)C(F)(F)C(F)(F)C(F)(F)C(F)(F)F	1,1,1,2,2,3,3,4,4,5,5,6,6,7,7-Pentadecafluorotetradecane	38787-57-4	-7.919	-43.2441	OTHER_PFAS	Fluorotelomer PFAA precursors	SFAs	Weak	Active	-14.9057	-33.5381	-24.2219	CCCCCCCC(C(C(C(C(C(C(F)(F)F)(F)F)(F)F)(F)F)(F)F)(F)F)(F)F	Active	2	2
DTXSID90895422	CCCCC=CC(F)(F)C(F)(F)C(F)(F)C(F)(F)C(F)(F)C(F)(F)C(F)(F)F	7,7,8,8,9,9,10,10,11,11,12,12,13,13,13-Pentadecafluorotridec-5-ene	52717-05-2	-7.815	-43.3114	OTHER_PFAS	Fluorotelomer PFAA precursors	SFAenes	Weak	Active	-16.0232	-33.4346	-24.7289	CCCCC=CC(C(C(C(C(C(C(F)(F)F)(F)F)(F)F)(F)F)(F)F)(F)F)(F)F	Active	5	2
DTXSID10831221	NC(=O)CCNCS(=O)(=O)C(F)(F)C(F)(F)C(F)(F)C(F)(F)C(F)(F)C(F)(F)C(F)(F)C(F)(F)F	N~3~-[(1,1,2,2,3,3,4,4,5,5,6,6,7,7,8,8,8-Heptadecafluorooctane-1-sulfonyl)methyl]-beta-alaninamide	87988-60-1	-7.75	-43.0234	OTHER_PFAS	Other aliphatics	PASF-based substances	Weak	Active	-16.7217	-33.8773	-25.2995	NC(=O)CCNCS(=O)(=O)C(C(C(C(C(C(C(C(F)(F)F)(F)F)(F)F)(F)F)(F)F)(F)F)(F)F)(F)F	Active	3	8
DTXSID00896445	CCCCS(=O)C1=C(CC)C(=CC=C1C(F)(C(F)(F)F)C(F)(F)F)C(O)=O	3-(Butane-1-sulfinyl)-2-ethyl-4-(1,1,1,2,3,3,3-heptafluoropropan-2-yl)benzoic acid	1355554-97-0	-7.749	-44.4863	OTHER_PFAS	Side-chain aromatics	Others	Weak	Active	-16.7324	-31.6289	-24.1807	CCCC[S+](c1c(CC)c(ccc1C(C(F)(F)F)(C(F)(F)F)F)C(=O)O)[O-]	Active	2	3
DTXSID60896729	FC(F)(F)C(F)(F)C(F)(F)C(=O)N1CCN(CC1)C(=O)C(F)(F)C(F)(F)C(F)(F)F	1,1'-(Piperazine-1,4-diyl)bis(heptafluorobutan-1-one)	120219-50-3	-7.748	-42.8083	OTHER_PFAS	Other aliphatics, cyclic	Others, cyclic	Weak	Active	-16.7432	-34.2078	-25.4755	O=C(C(C(C(F)(F)F)(F)F)(F)F)N1CCN(CC1)C(=O)C(C(C(F)(F)F)(F)F)(F)F	Active	7	4
DTXSID30881344	[Na+].[O-]S(=O)(=O)C1=CC=C(NS(=O)(=O)C(F)(F)C(F)(F)C(F)(F)C(F)(F)C(F)(F)C(F)(F)C(F)(F)C(F)(F)F)C=C1	4-Heptadecafluorooctanesulfonamidobenzenesulfonic acid sodium salt	172398-80-0	-7.748	-50.3845	OTHER_PFAS	Side-chain aromatics	PASF-based substances	Weak	Active	-16.7432	-22.564	-19.6536	FC(C(C(C(C(C(C(C(F)(F)F)(F)F)(F)F)(F)F)(F)F)(F)F)(F)F)(S(=O)(=O)Nc1ccc(cc1)S(=O)(=O)O)F	Active	3	8
DTXSID00458188	COC(=O)C1=CC=C(OS(=O)(=O)C(F)(F)C(F)(F)C(F)(F)C(F)(F)F)C=C1	Benzoic acid, 4-[[(nonafluorobutyl)sulfonyl]oxy]-, methyl ester	41605-53-2	-7.747	-42.4785	OTHER_PFAS	Side-chain aromatics	PASF-based substances	Weak	Active	-16.7539	-34.7147	-25.7343	COC(=O)c1ccc(cc1)OS(=O)(=O)C(C(C(C(F)(F)F)(F)F)(F)F)(F)F	Active	9	0
DTXSID90893307	[Na+].[O-]S(=O)(=O)C(CC(=O)OCC(F)(F)C(F)(F)C(F)(F)C(F)(F)C(F)F)C(=O)OCC(F)(F)C(F)(F)C(F)(F)C(F)(F)C(F)F	Bis(1H,1H,6H-perfluorohexyl)-2-sulfobutanedioate sodium salt	98151-22-5	-7.825	-64.6236	OTHER_PFAS	Other aliphatics	Others	Moderate	Active	-15.9158	-0.67986	-8.29781	O=C(CC(S(=O)(=O)O)C(=O)OCC(C(C(C(C(F)F)(F)F)(F)F)(F)F)(F)F)OCC(C(C(C(C(F)F)(F)F)(F)F)(F)F)(F)F	Active	3	0
DTXSID10833361	FC(F)(F)C(F)(F)C(F)(F)C(F)(F)C(F)(F)C(F)(F)S(=O)(=O)C=CC1=CC=CS1	2-[2-(1,1,2,2,3,3,4,4,5,5,6,6,6-Tridecafluorohexane-1-sulfonyl)ethenyl]thiophene	86525-43-1	-7.747	-43.7661	OTHER_PFAS	Side-chain aromatics	PASF-based substances	Weak	Active	-16.7539	-32.7358	-24.7449	O=S(=O)(C(C(C(C(C(C(F)(F)F)(F)F)(F)F)(F)F)(F)F)(F)F)C=Cc1cccs1	Active	3	8
DTXSID3070888	CN(CCOC(=O)C(C)=C)S(=O)(=O)C(F)(F)C(F)(F)C(F)(F)C(F)(F)C(F)(F)C(F)(F)C(F)(F)F	2-Propenoic acid, 2-methyl-, 2-[methyl[(pentadecafluoroheptyl)sulfonyl]amino]ethyl ester	67939-96-2	-7.746	-54.6938	OTHER_PFAS	FASA based PFAA precursors	N-Alkyl FASMACs	Weak	Active	-16.7647	-15.941	-16.3528	CN(S(=O)(=O)C(C(C(C(C(C(C(F)(F)F)(F)F)(F)F)(F)F)(F)F)(F)F)(F)F)CCOC(=O)C(=C)C	Active	0	7
DTXSID30895461	CCCC\C=C\C(F)(F)C(F)(F)C(F)(F)C(F)(F)C(F)(F)C(F)(F)C(F)(F)C(F)(F)F	(5E)-7,7,8,8,9,9,10,10,11,11,12,12,13,13,14,14,14-Heptadecafluorotetradec-5-ene	210491-04-6	-7.827	-44.3959	OTHER_PFAS	Fluorotelomer PFAA precursors	SFAenes	Weak	Active	-15.8943	-31.7679	-23.8311	CCCCC=CC(C(C(C(C(C(C(C(F)(F)F)(F)F)(F)F)(F)F)(F)F)(F)F)(F)F)(F)F	Active	5	2
DTXSID20880962	CCCCC(=O)OCC(F)(F)C(F)(F)C(F)(F)C(F)(F)CCC	Pentanoic acid, 2,2,3,3,4,4,5,5-octafluoro-, octyl ester	72828-80-9	-7.745	-43.5208	OTHER_PFAS	Other aliphatics	Ether based substances	Weak	Active	-16.7754	-33.1128	-24.9441	CCCCC(=O)OCC(C(C(C(CCC)(F)F)(F)F)(F)F)(F)F	Active	7	4
DTXSID30379938	OCC(F)(F)C(F)(F)C(F)(F)C(F)(F)C(F)(F)C(F)(F)C(F)(F)C(F)(F)C(F)(F)C(F)(F)C(F)(F)C(F)(F)C(F)(F)C(F)(F)C(F)(F)C(F)(F)C(F)(F)F	1h,1h-perfluorooctadecan-1-ol	242142-82-1	-7.745	-47.6277	OTHER_PFAS	Fluorotelomer PFAA precursors	n:1 FTOHs	Weak	Active	-16.7754	-26.8009	-21.7881	OCC(C(C(C(C(C(C(C(C(C(C(C(C(C(C(C(C(F)(F)F)(F)F)(F)F)(F)F)(F)F)(F)F)(F)F)(F)F)(F)F)(F)F)(F)F)(F)F)(F)F)(F)F)(F)F)(F)F)(F)F	Active	3	9
DTXSID60893399	[NH4+].OCCN(CC(O)CS([O-])(=O)=O)S(=O)(=O)C(F)(F)C(F)(F)C(F)(F)C(F)(F)F	2-Hydroxy-3-[(2-hydroxyethyl)[(nonafluorobutyl)sulfonyl]amino]propanesulfonic acid monoammonium salt	484023-82-7	-7.744	-50.6149	OTHER_PFAS	Other aliphatics	PASF-based substances	Weak	Active	-16.7861	-22.2099	-19.498	OCCN(S(=O)(=O)C(C(C(C(F)(F)F)(F)F)(F)F)(F)F)CC(CS(=O)(=O)O)O	Active	0	7
DTXSID60377684	COC(=O)C(F)(F)OC(F)(F)C(F)(F)OC(F)(F)C(F)(F)OC(F)(F)C(F)(F)C(F)(F)C(F)(F)F	Methyl perfluoro-3,6,9-trioxatridecanoate	330562-42-0	-7.743	-47.534	OTHER_PFAS	Other aliphatics	Ether and PACF-based substances	Weak	Active	-16.7969	-26.9449	-21.8709	COC(=O)C(OC(C(OC(C(OC(C(C(C(F)(F)F)(F)F)(F)F)(F)F)(F)F)(F)F)(F)F)(F)F)(F)F	Active	4	3
DTXSID10895747	FC(F)(F)C(F)(F)C(F)(F)C(F)(F)C(F)(F)C(F)(F)C(F)(F)C(F)(F)CCCOC(=O)C=C	4,4,5,5,6,6,7,7,8,8,9,9,10,10,11,11,11-Heptadecafluoroundecyl prop-2-enoate	1652-60-4	-7.743	-46.0585	OTHER_PFAS	Other aliphatics	Ether based substances	Weak	Active	-16.7969	-29.2126	-23.0047	C=CC(=O)OCCCC(C(C(C(C(C(C(C(F)(F)F)(F)F)(F)F)(F)F)(F)F)(F)F)(F)F)(F)F	Active	7	5
DTXSID10896259	CCC(=O)N1CCN(CC1)S(=O)(=O)C(F)(F)C(F)(F)C(F)(F)C(F)(F)C(F)(F)C(F)(F)C(F)(F)C(F)(F)F	1-[4-(1,1,2,2,3,3,4,4,5,5,6,6,7,7,8,8,8-Heptadecafluorooctane-1-sulfonyl)piperazin-1-yl]propan-1-one	113584-34-2	-7.743	-57.6341	OTHER_PFAS	Other aliphatics, cyclic	PASF-based substances, cyclic	Weak	Active	-16.7969	-11.422	-14.1095	CCC(=O)N1CCN(CC1)S(=O)(=O)C(C(C(C(C(C(C(C(F)(F)F)(F)F)(F)F)(F)F)(F)F)(F)F)(F)F)(F)F	Active	3	8
DTXSID10892554	CN(C)CCCN(CCC(O)=O)S(=O)(=O)C(F)(F)C(F)(F)C(F)(F)C(F)(F)C(F)(F)F	N-[3-(Dimethylamino)propyl]-N-[(undecafluoropentyl)sulfonyl]-beta-alanine	1383438-83-2	-7.742	-49.9371	OTHER_PFAS	Other aliphatics	PASF-based substances	Weak	Active	-16.8076	-23.2516	-20.0296	CN(CCCN(S(=O)(=O)C(C(C(C(C(F)(F)F)(F)F)(F)F)(F)F)(F)F)CCC(=O)O)C	Active	0	7
DTXSID50896738	NC1=C2N=C(N([C@@H]3O[C@H](CO)[C@@H](O)[C@H]3O)C2=NC=N1)C(F)(F)C(F)(F)C(F)(F)F	8-(Heptafluoropropyl)adenosine	147916-81-2	-7.836	-47.227	OTHER_PFAS	Side-chain aromatics	Others	Weak	Active	-15.7976	-27.4167	-21.6071	OCC1OC(C(C1O)O)n1c2ncnc(c2nc1C(C(C(F)(F)F)(F)F)(F)F)N	Active	0	6
DTXSID20329907	FC(F)C(F)(F)C(F)(F)C(F)(F)C(F)(F)C(F)(F)COc1nc(OCC(F)(F)C(F)(F)C(F)(F)C(F)(F)C(F)(F)C(F)F)nc(OCC(F)(F)C(F)(F)C(F)(F)C(F)(F)C(F)(F)C(F)F)n1	2,4,6-tris(2,2,3,3,4,4,5,5,6,6,7,7-dodecafluoroheptoxy)-1,3,5-triazine	464-34-6	-7.739	-68.7094	OTHER_PFAS	Side-chain aromatics	Others	Moderate	Active	-16.8399	5.59961	-5.62013	FC(C(C(C(C(C(COc1nc(OCC(C(C(C(C(C(F)F)(F)F)(F)F)(F)F)(F)F)(F)F)nc(n1)OCC(C(C(C(C(C(F)F)(F)F)(F)F)(F)F)(F)F)(F)F)(F)F)(F)F)(F)F)(F)F)(F)F)F	Active	3	0
DTXSID40895654	CCOP(O)(=O)CCC(F)(F)C(F)(F)C(F)(F)C(F)(F)C(F)(F)C(F)(F)F	Ethyl hydrogen (3,3,4,4,5,5,6,6,7,7,8,8,8-tridecafluorooctyl)phosphonate	1189052-97-8	-7.814	-42.294	OTHER_PFAS	Other aliphatics	FTPO3	Weak	Active	-16.034	-34.9983	-25.5161	CCOP(=O)(CCC(C(C(C(C(C(F)(F)F)(F)F)(F)F)(F)F)(F)F)(F)F)O	Active	3	9
DTXSID30880978	[Na+].CCN(CCCS([O-])(=O)=O)S(=O)(=O)C(F)(F)C(F)(F)C(F)(F)C(F)(F)C(F)(F)C(F)(F)C(F)(F)C(F)(F)F	1-Propanesulfonic acid, 3-[ethyl[(heptadecafluorooctyl)sulfonyl]amino]-, sodium salt	75032-81-4	-7.739	-59.8304	OTHER_PFAS	Other aliphatics	PASF-based substances	Weak	Active	-16.8399	-8.04654	-12.4432	CCN(S(=O)(=O)C(C(C(C(C(C(C(C(F)(F)F)(F)F)(F)F)(F)F)(F)F)(F)F)(F)F)(F)F)CCCS(=O)(=O)O	Active	0	7
DTXSID00896026	FC(F)(F)C(F)(F)C(F)(F)C(F)(F)C(F)(F)C(F)(F)C(F)(F)C(F)(F)C(F)(F)C(F)(F)C1=CN=CN1	5-(Henicosafluorodecyl)-1H-imidazole	81769-57-5	-7.814	-43.0977	OTHER_PFAS	Side-chain aromatics	Others	Weak	Active	-16.034	-33.7631	-24.8985	FC(C(C(C(C(C(C(C(C(F)(F)F)(F)F)(F)F)(F)F)(F)F)(F)F)(F)F)(F)F)(C(c1cnc[nH]1)(F)F)F	Active	6	4
DTXSID70892595	CN(C)CCCNC(=O)CC(SCCC(F)(F)C(F)(F)C(F)(F)C(F)(F)C(F)(F)C(F)(F)F)C(O)=O	6:2 Fluorotelomer thioether amido amine carboxylic acid	1383438-88-7	-7.756	-57.6303	OTHER_PFAS	Other aliphatics	Others	Weak	Active	-16.6572	-11.4279	-14.0425	CN(CCCNC(=O)CC(C(=O)O)SCCC(C(C(C(C(C(F)(F)F)(F)F)(F)F)(F)F)(F)F)(F)F)C	Active	2	7
DTXSID20144319	OCCN(CCO)OP(=O)(OCCC(F)(F)C(F)(F)C(F)(F)C(F)(F)C(F)(F)C(F)(F)C(F)(F)C(F)(F)C(F)(F)F)ON(CCO)CCO	3,7-Bis(2-hydroxyethyl)-5-(((perfluorononyl)ethyl)oxy)-4,6-dioxa-3,7-diaza-5-phosphanonane-1,9-diol 5-oxide	101896-21-3	-7.785	-76.9492	OTHER_PFAS	Other aliphatics	Others	Strong	Active	-16.3456	18.2634	0.958901	OCCN(OP(=O)(ON(CCO)CCO)OCCC(C(C(C(C(C(C(C(C(F)(F)F)(F)F)(F)F)(F)F)(F)F)(F)F)(F)F)(F)F)(F)F)CCO	Active	7	5
DTXSID50236731	CCN(CC#C)S(=O)(=O)C(F)(F)C(F)(F)C(F)(F)C(F)(F)C(F)(F)C(F)(F)C(F)(F)C(F)(F)F	1-Octanesulfonamide, N-ethyl-1,1,2,2,3,3,4,4,5,5,6,6,7,7,8,8,8-heptadecafluoro-N-2-propynyl-	87988-63-4	-7.777	-50.6177	OTHER_PFAS	Other aliphatics	PASF-based substances	Weak	Active	-16.4315	-22.2056	-19.3185	C#CCN(S(=O)(=O)C(C(C(C(C(C(C(C(F)(F)F)(F)F)(F)F)(F)F)(F)F)(F)F)(F)F)(F)F)CC	Active	0	7
DTXSID90441943	FC(F)(F)C(F)(F)C(F)(F)C(F)(F)C(F)(F)C(F)(F)C(F)(F)C(F)(F)C1=CSC=C1	Thiophene, 3-(heptadecafluorooctyl)-	96721-82-3	-7.776	-41.2159	OTHER_PFAS	Side-chain aromatics	Others	Weak	Active	-16.4423	-36.6552	-26.5487	FC(C(C(C(C(C(C(C(F)(F)F)(F)F)(F)F)(F)F)(F)F)(F)F)(F)F)(c1ccsc1)F	Active	1	6
DTXSID70896230	NS(=O)(=O)C1=CC=C(CNC(=O)C(F)(F)C(F)(F)C(F)(F)C(F)(F)F)C=C1	2,2,3,3,4,4,5,5,5-Nonafluoro-N-[(4-sulfamoylphenyl)methyl]pentanamide	165618-98-4	-7.776	-42.2799	OTHER_PFAS	Side-chain aromatics	Others	Weak	Active	-16.4423	-35.0199	-25.7311	O=C(C(C(C(C(F)(F)F)(F)F)(F)F)(F)F)NCc1ccc(cc1)S(=O)(=O)N	Active	7	8
DTXSID8071302	CN(CCCCOC(=O)C=C)S(=O)(=O)C(F)(F)C(F)(F)C(F)(F)C(F)(F)C(F)(F)C(F)(F)F	2-Propenoic acid, 4-[methyl[(tridecafluorohexyl)sulfonyl]amino]butyl ester	68227-98-5	-7.772	-53.4322	OTHER_PFAS	Other aliphatics	PASF-based substances	Weak	Active	-16.4853	-17.8799	-17.1826	C=CC(=O)OCCCCN(S(=O)(=O)C(C(C(C(C(C(F)(F)F)(F)F)(F)F)(F)F)(F)F)(F)F)C	Active	1	3
DTXSID30895188	CCCCCCCCCC(F)(F)C(F)(F)C(F)(F)C(F)(F)F	1,1,1,2,2,3,3,4,4-Nonafluorotridecane	234433-63-7	-7.769	-45.8945	OTHER_PFAS	Fluorotelomer PFAA precursors	SFAs	Weak	Active	-16.5175	-29.4647	-22.9911	CCCCCCCCCC(C(C(C(F)(F)F)(F)F)(F)F)(F)F	Active	2	2
DTXSID00479232	CCOP(=O)(CCC(F)(F)C(F)(F)C(F)(F)C(F)(F)C(F)(F)C(F)(F)C(F)(F)C(F)(F)F)OCC	diethyl 3,3,4,4,5,5,6,6,7,7,8,8,9,9,10,10,10-heptadecafluorodecylphosphonate	90146-96-6	-7.768	-50.0789	OTHER_PFAS	Other aliphatics	FTPO3	Weak	Active	-16.5283	-23.0336	-19.7809	CCOP(=O)(CCC(C(C(C(C(C(C(C(F)(F)F)(F)F)(F)F)(F)F)(F)F)(F)F)(F)F)(F)F)OCC	Active	3	9
DTXSID80401536	CC(=O)OCC1OC(OC(C)=O)C(OS(=O)(=O)C(F)(F)C(F)(F)C(F)(F)C(F)(F)F)C(OC(C)=O)C1OC(C)=O	[3,4,6-triacetyloxy-5-(1,1,2,2,3,3,4,4,4-nonafluorobutylsulfonyloxy)oxan-2-yl]methyl Acetate	480438-48-0	-7.791	-60.4055	OTHER_PFAS	Other aliphatics, cyclic	PASF-based substances, cyclic	Weak	Active	-16.2811	-7.16267	-11.7219	CC(=O)OCC1OC(OC(=O)C)C(C(C1OC(=O)C)OC(=O)C)OS(=O)(=O)C(C(C(C(F)(F)F)(F)F)(F)F)(F)F	Active	6	6
DTXSID60904575	OS(=O)(=O)C(F)(F)C(F)(F)OC(F)(F)C(F)(F)C(F)(F)C(F)(F)C(F)(F)C(F)(F)F	1,1,2,2-Tetrafluoro-2-[(tridecafluorohexyl)oxy]ethanesulfonic acid	754925-54-7	-7.791	-41.4959	OTHER_PFAS	PFAAs	PFESAs	Weak	Active	-16.2811	-36.2249	-26.253	FC(C(C(C(C(C(F)(F)F)(F)F)(F)F)(F)F)(F)F)(OC(C(S(=O)(=O)O)(F)F)(F)F)F	Active	3	8
DTXSID20381045	OCC(F)(F)OC(F)(F)C(F)(F)OC(F)(F)C(F)(F)OC(F)(F)C(F)(F)C(F)(F)C(F)(F)F	1h,1h-perfluoro-3,6,9-trioxatridecan-1-ol	317817-24-6	-7.796	-46.5273	OTHER_PFAS	Other aliphatics	Ether based substances	Weak	Active	-16.2274	-28.4921	-22.3597	OCC(OC(C(OC(C(OC(C(C(C(F)(F)F)(F)F)(F)F)(F)F)(F)F)(F)F)(F)F)(F)F)(F)F	Active	3	4
DTXSID50895221	CCCCCCCC(F)(F)C(F)(F)C(F)(F)C(F)(F)C(F)(F)C(F)(F)F	1,1,1,2,2,3,3,4,4,5,5,6,6-Tridecafluorotridecane	1835249-87-0	-7.763	-44.1495	OTHER_PFAS	Fluorotelomer PFAA precursors	SFAs	Weak	Active	-16.582	-32.1465	-24.3643	CCCCCCCC(C(C(C(C(C(F)(F)F)(F)F)(F)F)(F)F)(F)F)(F)F	Active	2	2
DTXSID1071664	CN(CCO)S(=O)(=O)C(F)(F)C(F)(F)C(F)(F)C(F)(F)C(F)(F)C(F)(F)F	N-(2-Hydroxyethyl)-N-methylperfluorohexanesulfonamide	68555-75-9	-7.761	-42.7332	COMMERICIAL_IMPORTANT	FASA based PFAA precursors	(N-Alkyl) FASEs	Weak	Active	-16.6035	-34.3233	-25.4634	OCCN(S(=O)(=O)C(C(C(C(C(C(F)(F)F)(F)F)(F)F)(F)F)(F)F)(F)F)C	Active	0	7
DTXSID00895296	CCCCCCCC(F)(F)C(F)(F)C(F)(F)C(F)(F)C(F)(F)C(F)(F)C(F)(F)C(F)(F)C(F)(F)C(F)(F)F	1,1,1,2,2,3,3,4,4,5,5,6,6,7,7,8,8,9,9,10,10-Henicosafluoroheptadecane	200817-54-5	-7.761	-53.9146	OTHER_PFAS	Fluorotelomer PFAA precursors	SFAs	Weak	Active	-16.6035	-17.1385	-16.871	CCCCCCCC(C(C(C(C(C(C(C(C(C(F)(F)F)(F)F)(F)F)(F)F)(F)F)(F)F)(F)F)(F)F)(F)F)(F)F	Active	2	2
DTXSID90184727	FC(F)(F)C(F)(F)C(F)(F)C(F)(F)C(F)(F)C(F)(F)C(F)(F)C(F)(F)C(F)(F)C(F)(F)C(F)(F)C(F)(F)C(F)(F)C(F)(F)F	Perfluorotetradecane	307-62-0	-7.76	-42.4833	OTHER_PFAS	Non-PFAA perfluoroalkyls	PFAs	Weak	Active	-16.6142	-34.7073	-25.6608	FC(C(C(C(C(C(C(F)(F)F)(F)F)(F)F)(F)F)(F)F)(F)F)(C(C(C(C(C(C(C(F)(F)F)(F)F)(F)F)(F)F)(F)F)(F)F)(F)F)F	Active	3	8
DTXSID20896144	OCCOCCNC(=O)C(F)(F)C(F)(F)C(F)(F)C(F)(F)C(F)(F)C(F)(F)C(F)(F)F	2,2,3,3,4,4,5,5,6,6,7,7,8,8,8-Pentadecafluoro-N-[2-(2-hydroxyethoxy)ethyl]octanamide	110388-02-8	-7.76	-44.4861	OTHER_PFAS	Other aliphatics	Amide based substances	Weak	Active	-16.6142	-31.6292	-24.1217	OCCOCCNC(=O)C(C(C(C(C(C(C(F)(F)F)(F)F)(F)F)(F)F)(F)F)(F)F)(F)F	Active	6	9
DTXSID30892571	CN(C)(=O)CCCNC(=O)C(F)(F)C(F)(F)C(F)(F)C(F)(F)C(F)(F)C(F)(F)C(F)(F)F	Perfluorooctaneamido amine oxide	30295-53-5	-7.807	-45.6659	OTHER_PFAS	Other aliphatics	Polyfluorinated amidesÂ	Weak	Active	-16.1092	-29.816	-22.9626	O=C(C(C(C(C(C(C(C(F)(F)F)(F)F)(F)F)(F)F)(F)F)(F)F)(F)F)NCCC[N+](C)(C)[O-]	Active	6	9
DTXSID00896485	CC1=NN(C(=O)C2=CC=C(Br)C=C2)C(O)(C1)C(F)(F)OC(F)(F)F	(4-Bromophenyl){5-[difluoro(trifluoromethoxy)methyl]-5-hydroxy-3-methyl-4,5-dihydro-1H-pyrazol-1-yl}methanone	722470-55-5	-7.81	-44.6252	OTHER_PFAS	Side-chain aromatics	Others	Weak	Active	-16.0769	-31.4154	-23.7462	O=C(N1N=C(CC1(O)C(OC(F)(F)F)(F)F)C)c1ccc(cc1)Br	Active	0	2
DTXSID70896553	C[N+](C)([O-])CCCNC(=O)C(F)(F)C(F)(F)C(F)(F)OC(F)(F)C(F)(F)C(F)(F)F	3-[2,2,3,3,4,4-Hexafluoro-4-(heptafluoropropoxy)butanamido]-N,N-dimethylpropan-1-amine N-oxide	87112-48-9	-7.759	-43.611	OTHER_PFAS	Other aliphatics	Ether and Amide based substances	Weak	Active	-16.625	-32.9742	-24.7996	O=C(C(C(C(OC(C(C(F)(F)F)(F)F)(F)F)(F)F)(F)F)(F)F)NCCC[N+](C)(C)[O-]	Active	6	9
DTXSID80567121	OCCCC(O)CC(F)(F)C(F)(F)C(F)(F)C(F)(F)C(F)(F)C(F)(F)F	6,6,7,7,8,8,9,9,10,10,11,11,11-Tridecafluoroundecane-1,4-diol	134298-52-5	-7.758	-43.2483	OTHER_PFAS	Other aliphatics	Others	Weak	Active	-16.6357	-33.5316	-25.0837	OCCCC(CC(C(C(C(C(C(F)(F)F)(F)F)(F)F)(F)F)(F)F)(F)F)O	Active	8	7
DTXSID00897098	CCCCOC(O)[C@H](CC(O)=O)NC(=O)C(F)(F)C(F)(F)C(F)(F)F	N-(Perfluoro-1-oxobutyl)aspartic acid 1-butyl ester	88434-83-7	-7.812	-44.9271	OTHER_PFAS	Other aliphatics	Ether based substances	Weak	Active	-16.0554	-30.9514	-23.5034	CCCCOC(C(NC(=O)C(C(C(F)(F)F)(F)F)(F)F)CC(=O)O)O	Active	7	8
DTXSID90194306	OCCN(CCO)CCCNC(=O)C(F)(F)C(F)(F)C(F)(F)C(F)(F)C(F)(F)C(F)(F)C(F)(F)F	N-(3-(Bis(2-hydroxyethyl)amino)propyl)-perfluorooctanamide	41358-63-8	-7.839	-60.2677	OTHER_PFAS	Other aliphatics	Polyfluorinated amidesÂ	Weak	Active	-15.7653	-7.37445	-11.5699	OCCN(CCO)CCCNC(=O)C(C(C(C(C(C(C(F)(F)F)(F)F)(F)F)(F)F)(F)F)(F)F)(F)F	Active	6	9
DTXSID60895257	CCCCCCCC(F)(F)C(F)(F)C(F)(F)C(F)(F)C(F)(F)C(F)(F)C(F)(F)C(F)(F)F	1,1,1,2,2,3,3,4,4,5,5,6,6,7,7,8,8-Heptadecafluoropentadecane	182130-15-0	-7.84	-46.0404	OTHER_PFAS	Fluorotelomer PFAA precursors	SFAs	Weak	Active	-15.7546	-29.2404	-22.4975	CCCCCCCC(C(C(C(C(C(C(C(F)(F)F)(F)F)(F)F)(F)F)(F)F)(F)F)(F)F)(F)F	Active	2	2
DTXSID00896081	CCOC(=O)CNC(CC(=O)OCC)C(F)(F)C(F)(F)C(F)(F)C(F)(F)F	Ethyl 3-[(2-ethoxy-2-oxoethyl)amino]-4,4,5,5,6,6,7,7,7-nonafluoroheptanoate	132114-64-8	-7.737	-48.8113	OTHER_PFAS	Other aliphatics	Ether based substances	Weak	Active	-16.8614	-24.9818	-20.9216	CCOC(=O)CNC(C(C(C(C(F)(F)F)(F)F)(F)F)(F)F)CC(=O)OCC	Active	7	4
DTXSID2073778	FC1(F)C(F)(F)C(F)(F)C(F)(C(=O)NC2=C(Cl)C(Cl)=C(Cl)C(Cl)=C2)C(F)(F)C1(F)F	Cyclohexanecarboxamide, 1,2,2,3,3,4,4,5,5,6,6-undecafluoro-N-(2,3,4,5-tetrachlorophenyl)-	107350-42-5	-7.704	-43.9301	OTHER_PFAS	Side-chain aromatics	Others	Weak	Active	-17.216	-32.4837	-24.8499	Clc1cc(NC(=O)C2(F)C(F)(F)C(F)(F)C(C(C2(F)F)(F)F)(F)F)c(c(c1Cl)Cl)Cl	Active	5	8
DTXSID101009907	CC(=O)OCCC(F)(F)C(F)(F)C(F)(F)C(F)(F)C(F)(F)C(F)(F)C(F)(F)C(F)(F)C(F)(F)C(F)(F)F	1H,1H,2H,2H-Perfluorododecyl acetate	37858-05-2	-7.886	-46.4927	OTHER_PFAS	Other aliphatics	Ether based substances	Weak	Active	-15.2603	-28.5453	-21.9028	CC(=O)OCCC(C(C(C(C(C(C(C(C(C(F)(F)F)(F)F)(F)F)(F)F)(F)F)(F)F)(F)F)(F)F)(F)F)(F)F	Active	7	5
DTXSID40380757	FC(F)(F)C(F)(F)C(F)(F)COP(=O)(OCC(F)(F)C(F)(F)C(F)(F)F)OCC(F)(F)C(F)(F)C(F)(F)F	Tris(1H,1H-heptafluorobutyl)phosphate	563-09-7	-7.703	-47.425	OTHER_PFAS	Other aliphatics	Others	Weak	Active	-17.2267	-27.1124	-22.1696	FC(C(C(F)(F)F)(F)F)(COP(=O)(OCC(C(C(F)(F)F)(F)F)(F)F)OCC(C(C(F)(F)F)(F)F)(F)F)F	Active	3	4
DTXSID30897021	FC(F)(F)C(F)(F)C(F)(F)C(=O)NCCCCCNC(=O)C(F)(F)C(F)(F)C(F)(F)F	N,N'-bis(Perfluorobutanoyl)1,5-pentanediamine	1814-80-8	-7.888	-48.1775	OTHER_PFAS	Other aliphatics	Polyfluorinated amidesÂ	Weak	Active	-15.2388	-25.9559	-20.5973	O=C(C(C(C(F)(F)F)(F)F)(F)F)NCCCCCNC(=O)C(C(C(F)(F)F)(F)F)(F)F	Active	6	9
DTXSID60896002	FC(F)(F)C(F)(F)C(F)(F)C(F)(F)C(F)(F)C(F)(F)C(F)(F)COS(=O)(=O)C(F)(F)C(F)(F)C(F)(F)C(F)(F)F	2,2,3,3,4,4,5,5,6,6,7,7,8,8,8-Pentadecafluorooctyl nonafluorobutane-1-sulfonate	187039-77-6	-7.899	-43.6209	OTHER_PFAS	Other aliphatics	PASF-based substances	Weak	Active	-15.1206	-32.959	-24.0398	FC(C(C(C(C(C(C(F)(F)F)(F)F)(F)F)(F)F)(F)F)(F)F)(COS(=O)(=O)C(C(C(C(F)(F)F)(F)F)(F)F)(F)F)F	Active	9	0
DTXSID50617581	FC(F)(F)C(F)(F)C(F)(F)C(F)(F)C(F)(F)C(F)(F)S(=O)NS(=O)(=O)C1=CC=CC=C1	N-(1,1,2,2,3,3,4,4,5,5,6,6,6-Tridecafluorohexane-1-sulfinyl)benzenesulfonamide	61424-50-8	-7.694	-50.9226	OTHER_PFAS	Other aliphatics, cyclic	PASF-based substances, cyclic	Weak	Active	-17.3234	-21.737	-19.5302	FC(C(C(C(C(C(F)(F)F)(F)F)(F)F)(F)F)(F)F)([S+](NS(=O)(=O)c1ccccc1)[O-])F	Active	3	8
DTXSID50442299	FC(F)(F)C(F)(F)C(F)(F)C(F)(F)C(F)(F)C(F)(F)CCNCC1=CC=CC=C1	Benzenemethanamine, N-(3,3,4,4,5,5,6,6,7,7,8,8,8-tridecafluorooctyl)-	206184-90-9	-7.904	-46.0726	OTHER_PFAS	Side-chain aromatics	Others	Weak	Active	-15.0669	-29.1909	-22.1289	FC(C(C(C(C(C(F)(F)F)(F)F)(F)F)(F)F)(F)F)(CCNCc1ccccc1)F	Active	0	5
DTXSID60756213	OC1=CC=CC(NCC(F)(F)C(F)(F)C(F)(F)C(F)(F)C(F)(F)C(F)(F)C(F)F)=C1	3-[(2,2,3,3,4,4,5,5,6,6,7,7,8,8-Tetradecafluorooctyl)amino]phenol	89984-91-8	-7.905	-43.1929	OTHER_PFAS	Side-chain aromatics	Others	Weak	Active	-15.0561	-33.6167	-24.3364	Oc1cccc(c1)NCC(C(C(C(C(C(C(F)F)(F)F)(F)F)(F)F)(F)F)(F)F)(F)F	Active	3	0
DTXSID50420375	FC(F)(F)C(F)(F)C(F)(F)C(F)(F)S(=O)(=O)O\C1=C\CCCCCC1	NSC263695	36839-96-0	-7.909	-44.3888	OTHER_PFAS	Other aliphatics, cyclic	PASF-based substances, cyclic	Weak	Active	-15.0131	-31.7788	-23.3959	FC(C(C(C(F)(F)F)(F)F)(F)F)(S(=O)(=O)OC1=CCCCCCC1)F	Active	9	0
DTXSID50881149	[I-].C[N+](CCO)(CCO)CC(O)CC(F)(F)C(F)(F)C(F)(F)C(F)(F)C(F)(F)C(F)(F)C(F)(C(F)(F)F)C(F)(F)F	Bis(2-hydroxyethyl)methyl(1(-perfluoro-7-methyloctyl))-2-hydroxyprop-3-ylammonium iodide	94159-78-1	-7.688	-53.9033	OTHER_PFAS	Other aliphatics	Others	Weak	Active	-17.3879	-17.1559	-17.2719	OCC[N+](CC(CC(C(C(C(C(C(C(C(F)(F)F)(C(F)(F)F)F)(F)F)(F)F)(F)F)(F)F)(F)F)(F)F)O)(CCO)C	Active	8	7
DTXSID40617691	FC(F)(F)C(F)(F)C(F)(F)C(=O)N1C2=CC=CC=C2SC2=CC=CC=C12	2,2,3,3,4,4,4-Heptafluoro-1-(10H-phenothiazin-10-yl)butan-1-one	100234-24-0	-7.91	-41.9129	OTHER_PFAS	Side-chain aromatics	Others	Weak	Active	-15.0024	-35.584	-25.2932	O=C(C(C(C(F)(F)F)(F)F)(F)F)N1c2ccccc2Sc2c1cccc2	Active	0	5
DTXSID5071333	CN(CCCCO)S(=O)(=O)C(F)(F)C(F)(F)C(F)(F)C(F)(F)C(F)(F)C(F)(F)F	1-Hexanesulfonamide, 1,1,2,2,3,3,4,4,5,5,6,6,6-tridecafluoro-N-(4-hydroxybutyl)-N-methyl-	68239-74-7	-7.687	-44.9442	OTHER_PFAS	Other aliphatics	PASF-based substances	Weak	Active	-17.3986	-30.9252	-24.1619	OCCCCN(S(=O)(=O)C(C(C(C(C(C(F)(F)F)(F)F)(F)F)(F)F)(F)F)(F)F)C	Active	0	7
DTXSID50880516	[O-]S(=O)(=O)C(CC(=O)OCC(F)(F)C(F)(F)C(F)(F)C(F)(F)C(F)(F)C(F)F)C(=O)OCC(F)(F)C(F)(F)C(F)(F)C(F)(F)C(F)(F)C(F)F	Bis(2,2,3,3,4,4,5,5,6,6,7,7-Dodecafluoroheptyl)sulfosuccinate sodium salt	60131-27-3	-7.912	-65.6966	OTHER_PFAS	Other aliphatics	Others	Moderate	Active	-14.9809	0.969236	-7.00583	O=C(CC(S(=O)(=O)O)C(=O)OCC(C(C(C(C(C(F)F)(F)F)(F)F)(F)F)(F)F)(F)F)OCC(C(C(C(C(C(F)F)(F)F)(F)F)(F)F)(F)F)(F)F	Active	3	0
DTXSID90896616	NCCNS(=O)(=O)C(F)(F)C(F)(F)OC(F)(C(F)(F)F)C(F)(F)OC(F)=C(F)F	N-(2-Aminoethyl)-1,1,2,2-tetrafluoro-2-({1,1,1,2,3,3-hexafluoro-3-[(trifluoroethenyl)oxy]propan-2-yl}oxy)ethane-1-sulfonamide	64346-90-3	-7.913	-45.4771	OTHER_PFAS	Other aliphatics	PASF-based substances	Weak	Active	-14.9701	-30.1062	-22.5381	NCCNS(=O)(=O)C(C(OC(C(OC(=C(F)F)F)(F)F)(C(F)(F)F)F)(F)F)(F)F	Active	0	2
DTXSID20893456	F\C(OC1=CC=C(C=C1)S(Cl)(=O)=O)=C(\F)C(F)(F)C(F)(F)C(F)(F)C(F)(F)F	4-{[(1E)-1,2,3,3,4,4,5,5,6,6,6-Undecafluorohex-1-en-1-yl]oxy}benzene-1-sulfonyl chloride	958825-16-6	-7.913	-41.2218	OTHER_PFAS	Side-chain aromatics	Others	Weak	Active	-14.9701	-36.6461	-25.8081	FC(=C(C(C(C(C(F)(F)F)(F)F)(F)F)(F)F)F)Oc1ccc(cc1)S(=O)(=O)Cl	Active	8	8
DTXSID10449906	FC1(F)C(F)(F)C(F)(F)C(F)(C(=O)OOC(=O)C2(F)C(F)(F)C(F)(F)C(F)(F)C(F)(F)C2(F)F)C(F)(F)C1(F)F	Peroxide, bis[(undecafluorocyclohexyl)carbonyl]	203255-90-7	-7.686	-41.1563	OTHER_PFAS	Other aliphatics, cyclic	PACF-based substances, cyclic	Weak	Active	-17.4094	-36.7468	-27.0781	O=C(C1(F)C(F)(F)C(F)(F)C(C(C1(F)F)(F)F)(F)F)OOC(=O)C1(F)C(F)(F)C(F)(F)C(C(C1(F)F)(F)F)(F)F	Active	8	0
DTXSID10583713	OC1=CC=C(SCCC(F)(F)C(F)(F)C(F)(F)C(F)(F)C(F)(F)C(F)(F)F)C=C1	4-[(3,3,4,4,5,5,6,6,7,7,8,8,8-Tridecafluorooctyl)sulfanyl]phenol	892155-19-0	-7.914	-41.2902	OTHER_PFAS	Side-chain aromatics	Others	Weak	Active	-14.9594	-36.541	-25.7502	FC(C(C(C(C(C(F)(F)F)(F)F)(F)F)(F)F)(F)F)(CCSc1ccc(cc1)O)F	Active	3	9
DTXSID3069306	CCN(CCOC(=O)C=C)S(=O)(=O)C(F)(F)C(F)(F)C(F)(F)C(F)(F)C(F)(F)C(F)(F)C(F)(F)F	2-((Ethyl(pentadecafluoroheptyl)sulfonyl)amino)ethyl acrylate	59071-10-2	-7.683	-51.6963	COMMERICIAL_IMPORTANT	FASA based PFAA precursors	N-Alkyl FASACs	Weak	Active	-17.4416	-20.5479	-18.9947	CCN(S(=O)(=O)C(C(C(C(C(C(C(F)(F)F)(F)F)(F)F)(F)F)(F)F)(F)F)(F)F)CCOC(=O)C=C	Active	1	3
DTXSID60895237	FC(F)(F)C(F)(F)C(F)(F)CCCCCCCCC(F)(F)C(F)(F)C(F)(F)F	1,1,1,2,2,3,3,12,12,13,13,14,14,14-Tetradecafluorotetradecane	1835251-91-6	-7.918	-46.8206	OTHER_PFAS	Other aliphatics	FT	Weak	Active	-14.9164	-28.0413	-21.4789	FC(C(C(F)(F)F)(F)F)(CCCCCCCCC(C(C(F)(F)F)(F)F)(F)F)F	Active	2	2
DTXSID10171538	CC(=C)C(=O)OCC(F)(F)C(F)(F)C(F)(F)C(F)(F)C(F)(F)C(F)(F)C(F)(F)C(F)F	1H,1H,9H-perfluorononyl methacrylate	1841-46-9	-7.704	-42.3149	OTHER_PFAS	Other aliphatics	Ether based substances	Weak	Active	-17.216	-34.9661	-26.0911	CC(=C)C(=O)OCC(C(C(C(C(C(C(C(F)F)(F)F)(F)F)(F)F)(F)F)(F)F)(F)F)(F)F	Active	3	0
DTXSID60897034	FC(F)(F)C(F)(F)C(F)(F)C(F)(F)C(=O)NCCNC(=O)C(F)(F)C(F)(F)C(F)(F)C(F)(F)F	N,N'-bis(Perfluoropentanoyl)1,2-ethanediamine	119403-53-1	-7.706	-44.4255	OTHER_PFAS	Other aliphatics	Polyfluorinated amidesÂ	Weak	Active	-17.1945	-31.7224	-24.4584	O=C(C(C(C(C(F)(F)F)(F)F)(F)F)(F)F)NCCNC(=O)C(C(C(C(F)(F)F)(F)F)(F)F)(F)F	Active	6	9
DTXSID0072356	CCOP(=O)(CCCN(CC)S(=O)(=O)C(F)(F)C(F)(F)C(F)(F)C(F)(F)C(F)(F)C(F)(F)C(F)(F)F)OCC	Phosphonic acid, [3-[ethyl[(pentadecafluoroheptyl)sulfonyl]amino]propyl]-, diethyl ester	71463-81-5	-7.882	-63.9067	OTHER_PFAS	Other aliphatics	PASF-based substances	Moderate	Active	-15.3033	-1.78166	-8.54246	CCOP(=O)(OCC)CCCN(S(=O)(=O)C(C(C(C(C(C(C(F)(F)F)(F)F)(F)F)(F)F)(F)F)(F)F)(F)F)CC	Active	0	7
DTXSID40573147	NC1=CC=C(C=C1)S(=O)(=O)C(F)(F)C(F)(F)C(F)(F)C(F)(F)C(F)(F)C(F)(F)F	4-(1,1,2,2,3,3,4,4,5,5,6,6,6-Tridecafluorohexane-1-sulfonyl)aniline	147029-28-5	-7.709	-41.9902	OTHER_PFAS	Side-chain aromatics	PASF-based substances	Weak	Active	-17.1622	-35.4652	-26.3137	FC(S(=O)(=O)c1ccc(cc1)N)(C(C(C(C(C(F)(F)F)(F)F)(F)F)(F)F)(F)F)F	Active	3	8
DTXSID40756059	NS(=O)(=O)C1=CC=C(OC(F)(F)C(F)(F)C(F)(F)C(F)(F)C(F)(F)C(F)(F)C(F)(F)C(F)(F)F)C=C1	4-[(Heptadecafluorooctyl)oxy]benzene-1-sulfonamide	89932-76-3	-7.841	-47.7238	OTHER_PFAS	Side-chain aromatics	Others	Weak	Active	-15.7438	-26.6532	-21.1985	NS(=O)(=O)c1ccc(cc1)OC(C(C(C(C(C(C(C(F)(F)F)(F)F)(F)F)(F)F)(F)F)(F)F)(F)F)(F)F	Active	8	9
DTXSID60895313	OCCCCCCOCC(F)(F)C(F)(F)C(F)(F)F	6-(2,2,3,3,4,4,4-Heptafluorobutoxy)hexan-1-ol	1207481-10-4	-7.735	-41.3237	OTHER_PFAS	Other aliphatics	Ether based substances	Weak	Active	-16.8829	-36.4895	-26.6862	OCCCCCCOCC(C(C(F)(F)F)(F)F)(F)F	Active	3	4
DTXSID00895276	CCCCC(F)(F)C(F)(F)C(F)(F)C(F)(F)C(F)(F)C(F)(F)C(F)(F)C(F)(F)C(F)(F)C(F)(F)F	1,1,1,2,2,3,3,4,4,5,5,6,6,7,7,8,8,9,9,10,10-Henicosafluorotetradecane	1244062-17-6	-7.735	-42.4508	OTHER_PFAS	Fluorotelomer PFAA precursors	SFAs	Weak	Active	-16.8829	-34.7573	-25.8201	CCCCC(C(C(C(C(C(C(C(C(C(F)(F)F)(F)F)(F)F)(F)F)(F)F)(F)F)(F)F)(F)F)(F)F)(F)F	Active	2	2
DTXSID80895274	FC(F)(F)C(F)(F)C(F)(F)C(F)(F)C(F)(F)C(F)(F)C(F)(F)C(F)(F)C(F)(F)C(F)(F)CCBr	12-Bromo-1,1,1,2,2,3,3,4,4,5,5,6,6,7,7,8,8,9,9,10,10-henicosafluorododecane	332136-76-2	-7.73	-42.8524	OTHER_PFAS	Other aliphatics	FTBr	Weak	Active	-16.9366	-34.1401	-25.5383	BrCCC(C(C(C(C(C(C(C(C(C(F)(F)F)(F)F)(F)F)(F)F)(F)F)(F)F)(F)F)(F)F)(F)F)(F)F	Active	3	9
DTXSID20895955	CCCCCCCCCCNC(=O)C(F)(F)C(F)(F)C(F)(F)F	N-Decyl-2,2,3,3,4,4,4-heptafluorobutanamide	120219-44-5	-7.847	-47.8591	OTHER_PFAS	Other aliphatics	Polyfluorinated amidesÂ	Weak	Active	-15.6794	-26.4453	-21.0623	CCCCCCCCCCNC(=O)C(C(C(F)(F)F)(F)F)(F)F	Active	6	9
DTXSID40895336	FC(F)(F)C(F)(F)C(F)(F)C(F)(F)C(F)(F)C(F)(F)C(F)(F)C(F)(F)CCCCCCCCCCBr	18-Bromo-1,1,1,2,2,3,3,4,4,5,5,6,6,7,7,8,8-heptadecafluorooctadecane	184007-06-5	-7.726	-51.7191	OTHER_PFAS	Other aliphatics	FTBr	Weak	Active	-16.9796	-20.5128	-18.7462	BrCCCCCCCCCCC(C(C(C(C(C(C(C(F)(F)F)(F)F)(F)F)(F)F)(F)F)(F)F)(F)F)(F)F	Active	2	2
DTXSID90896439	CCC(C)S(=O)C1=C(CC)C(=CC=C1C(F)(C(F)(F)F)C(F)(F)F)C(O)=O	3-(Butane-2-sulfinyl)-2-ethyl-4-(1,1,1,2,3,3,3-heptafluoropropan-2-yl)benzoic acid	1355555-01-9	-7.725	-43.5944	OTHER_PFAS	Side-chain aromatics	Others	Weak	Active	-16.9903	-32.9997	-24.995	CCC([S+](c1c(CC)c(ccc1C(C(F)(F)F)(C(F)(F)F)F)C(=O)O)[O-])C	Active	2	3
DTXSID50896132	FC(F)(F)C(F)(F)C(F)(F)C(=O)N(C1CCCCC1)C1CCCCC1	N,N-Dicyclohexyl-2,2,3,3,4,4,4-heptafluorobutanamide	386-84-5	-7.856	-44.8732	OTHER_PFAS	Other aliphatics, cyclic	Others, cyclic	Weak	Active	-15.5826	-31.0343	-23.3085	O=C(C(C(C(F)(F)F)(F)F)(F)F)N(C1CCCCC1)C1CCCCC1	Active	7	4
DTXSID9070826	CN(CCCCOC(=O)C(C)=C)S(=O)(=O)C(F)(F)C(F)(F)C(F)(F)C(F)(F)C(F)(F)C(F)(F)C(F)(F)F	4-[Methyl[(pentadecafluoroheptyl)sulfonyl]amino]butyl methacrylate	67906-38-1	-7.859	-58.5911	OTHER_PFAS	Other aliphatics	PASF-based substances	Weak	Active	-15.5504	-9.95122	-12.7508	CN(S(=O)(=O)C(C(C(C(C(C(C(F)(F)F)(F)F)(F)F)(F)F)(F)F)(F)F)(F)F)CCCCOC(=O)C(=C)C	Active	0	7
DTXSID5059878	FC(F)(F)C(F)(F)C(F)(F)C(F)(F)C(F)(F)C(F)(F)C(F)(F)C(F)(F)C(F)(F)C(F)(F)C(F)(F)C(F)(F)C(F)(F)C(F)(F)C(F)(F)C(F)(F)I	Perfluorohexadecyl iodide	355-50-0	-7.681	-45.2759	COMMERICIAL_IMPORTANT	Perfluoro PFAA precursors	PFAIs	Weak	Active	-17.4631	-30.4154	-23.9392	FC(C(C(C(C(C(C(C(C(C(C(C(I)(F)F)(F)F)(F)F)(F)F)(F)F)(F)F)(F)F)(F)F)(F)F)(F)F)(F)F)(C(C(C(C(F)(F)F)(F)F)(F)F)(F)F)F	Active	3	8
DTXSID30701917	OC(CN(C(=O)C(F)(F)C(F)(F)C(F)(F)F)C(=O)C(F)(F)C(F)(F)C(F)(F)F)C1=CC=CC=C1	2,2,3,3,4,4,4-Heptafluoro-N-(2,2,3,3,4,4,4-heptafluorobutanoyl)-N-(2-hydroxy-2-phenylethyl)butanamide	55521-07-8	-7.722	-46.2895	OTHER_PFAS	Side-chain aromatics	Others	Weak	Active	-17.0226	-28.8576	-22.9401	OC(c1ccccc1)CN(C(=O)C(C(C(F)(F)F)(F)F)(F)F)C(=O)C(C(C(F)(F)F)(F)F)(F)F	Active	0	5
DTXSID2061147	CN(CCCCO)S(=O)(=O)C(F)(F)C(F)(F)C(F)(F)C(F)(F)F	1-Butanesulfonamide, 1,1,2,2,3,3,4,4,4-nonafluoro-N-(4-hydroxybutyl)-N-methyl-	812-94-2	-7.865	-45.0173	OTHER_PFAS	Other aliphatics	PASF-based substances	Weak	Active	-15.4859	-30.8128	-23.1494	OCCCCN(S(=O)(=O)C(C(C(C(F)(F)F)(F)F)(F)F)(F)F)C	Active	0	7
DTXSID3071303	CN(CCCCOC(=O)C=C)S(=O)(=O)C(F)(F)C(F)(F)C(F)(F)C(F)(F)C(F)(F)F	2-Propenoic acid, 4-[methyl[(undecafluoropentyl)sulfonyl]amino]butyl ester	68227-99-6	-7.717	-49.5327	OTHER_PFAS	Other aliphatics	PASF-based substances	Weak	Active	-17.0763	-23.8731	-20.4747	C=CC(=O)OCCCCN(S(=O)(=O)C(C(C(C(C(F)(F)F)(F)F)(F)F)(F)F)(F)F)C	Active	1	3
DTXSID40897471	[C@H]1(CCCN1)C(O)(c1ccc(cc1)C(F)(F)C(F)(F)C(F)(F)C(F)(F)C(F)(F)C(F)(F)C(F)(F)C(F)(F)F)c1ccc(cc1)C(F)(F)C(F)(F)C(F)(F)C(F)(F)C(F)(F)C(F)(F)C(F)(F)C(F)(F)F	(2S)-2-Pyrrolidinyl-bis(4-(perfluorooctyl)phenyl)methanol	862589-19-3	-7.869	-75.7009	OTHER_PFAS	Side-chain aromatics	Others	Strong	Active	-15.4429	16.3449	0.450958	FC(C(C(C(C(C(C(F)(F)F)(F)F)(F)F)(F)F)(F)F)(F)F)(C(c1ccc(cc1)C(c1ccc(cc1)C(C(C(C(C(C(C(C(F)(F)F)(F)F)(F)F)(F)F)(F)F)(F)F)(F)F)(F)F)(C1CCCN1)O)(F)F)F	Active	1	6
DTXSID50834392	OS([O-])(=O)=O.FC1=CC=C([I+]C(F)(F)C(F)(F)C(F)(F)C(F)(F)C(F)(F)C(F)(F)C(F)(F)C(F)(F)F)C=C1	(4-Fluorophenyl)(heptadecafluorooctyl)iodanium hydrogen sulfate	83609-32-9	-7.869	-53.1712	OTHER_PFAS	Side-chain aromatics	Others	Weak	Active	-15.4429	-18.2811	-16.862	Fc1ccc(cc1)[I+]C(C(C(C(C(C(C(C(F)(F)F)(F)F)(F)F)(F)F)(F)F)(F)F)(F)F)(F)F	Active	3	8
DTXSID70405563	CCCCCC(C)NC(=O)C(F)(F)C(F)(F)C(F)(F)F	2,2,3,3,4,4,4-heptafluoro-N-heptan-2-ylbutanamide	61578-74-3	-7.87	-42.7712	OTHER_PFAS	Other aliphatics	Amide based substances	Weak	Active	-15.4322	-34.2649	-24.8485	CCCCCC(NC(=O)C(C(C(F)(F)F)(F)F)(F)F)C	Active	7	8
DTXSID80234927	[Na+].CN(CCCNS(=O)(=O)C(F)(F)C(F)(F)C(F)(F)C(F)(F)C(F)(F)C(F)(F)C(F)(F)C(F)(F)F)CCCS([O-])(=O)=O	Sodium 3-((3-(((heptadecafluorooctyl)sulphonyl)amino)propyl)methylamino)propanesulphonate	85665-65-2	-7.713	-74.3306	OTHER_PFAS	Other aliphatics	PASF-based substances	Moderate	Active	-17.1193	14.2388	-1.44021	CN(CCCS(=O)(=O)O)CCCNS(=O)(=O)C(C(C(C(C(C(C(C(F)(F)F)(F)F)(F)F)(F)F)(F)F)(F)F)(F)F)(F)F	Active	5	0
DTXSID30895289	CCC(F)(F)C(F)(F)C(F)(F)C(F)(F)C(F)(F)C(F)(F)C(F)(F)C(F)(F)C(F)(F)C(F)(F)C(F)(F)C(F)(F)F	1,1,1,2,2,3,3,4,4,5,5,6,6,7,7,8,8,9,9,10,10,11,11,12,12-Pentacosafluorotetradecane	89109-68-2	-7.875	-44.3683	OTHER_PFAS	Fluorotelomer PFAA precursors	SFAs	Weak	Active	-15.3785	-31.8103	-23.5944	CCC(C(C(C(C(C(C(C(C(C(C(C(F)(F)F)(F)F)(F)F)(F)F)(F)F)(F)F)(F)F)(F)F)(F)F)(F)F)(F)F)(F)F	Active	3	9
DTXSID50896071	FC(F)(F)C(F)(F)C(F)(F)C(F)(F)C(F)(F)C1=NC(=NC(=N1)C(F)(F)C(F)(F)C(F)(F)C(F)(F)C(F)(F)F)C(F)(F)C(F)(F)C(F)(F)C(F)(F)C(F)(F)F	2,4,6-Tris(undecafluoropentyl)-1,3,5-triazine	23790-50-3	-7.876	-51.8739	OTHER_PFAS	Side-chain aromatics	Others	Weak	Active	-15.3677	-20.2749	-17.8213	FC(C(C(C(C(F)(F)F)(F)F)(F)F)(F)F)(c1nc(nc(n1)C(C(C(C(C(F)(F)F)(F)F)(F)F)(F)F)(F)F)C(C(C(C(C(F)(F)F)(F)F)(F)F)(F)F)(F)F)F	Active	6	4
DTXSID3062027	CCOC(=O)CN(CC)S(=O)(=O)C(F)(F)C(F)(F)C(F)(F)C(F)(F)C(F)(F)C(F)(F)C(F)(F)C(F)(F)F	Glycine, N-ethyl-N-[(heptadecafluorooctyl)sulfonyl]-, ethyl ester	1869-77-8	-7.71	-53.6084	OTHER_PFAS	Other aliphatics	PASF-based substances	Weak	Active	-17.1515	-17.6091	-17.3803	CCOC(=O)CN(S(=O)(=O)C(C(C(C(C(C(C(C(F)(F)F)(F)F)(F)F)(F)F)(F)F)(F)F)(F)F)(F)F)CC	Active	0	7
DTXSID20529607	[O-][N+](=O)CC(CS(=O)(=O)C(F)(F)C(F)(F)C(F)(F)C(F)(F)C(F)(F)C(F)(F)F)C1=CC=CO1	2-[1-Nitro-3-(1,1,2,2,3,3,4,4,5,5,6,6,6-tridecafluorohexane-1-sulfonyl)propan-2-yl]furan	89863-56-9	-7.865	-44.9341	OTHER_PFAS	Side-chain aromatics	PASF-based substances	Weak	Active	-15.4859	-30.9407	-23.2133	[O-][N+](=O)CC(c1ccco1)CS(=O)(=O)C(C(C(C(C(C(F)(F)F)(F)F)(F)F)(F)F)(F)F)(F)F	Active	6	5
DTXSID80896620	FC(F)(F)C(F)(F)C(F)(F)OC(F)(C(F)(F)F)C(F)(F)OC(F)(C(F)(F)F)C(F)(F)OC(F)(C(F)(F)F)C(F)(OC(F)(F)C(F)(F)C(F)(F)F)C(F)(F)F	1,1,1,2,2,3,3,5,6,6,8,9,9,11,12,14,14,15,15,16,16,16-Docosafluoro-5,8,11,12-tetrakis(trifluoromethyl)-4,7,10,13-tetraoxahexadecane	127003-77-4	-9.675	-55.0598	OTHER_PFAS	Other aliphatics	Ether based substances	Moderate	Active	3.96359	-15.3785	-5.70745	FC(C(C(OC(C(C(F)(F)F)(OC(C(C(F)(F)F)(F)F)(F)F)F)(C(F)(F)F)F)(F)F)(OC(C(C(F)(F)F)(OC(C(C(F)(F)F)(F)F)(F)F)F)(F)F)F)(F)F	Active	4	3
DTXSID70896437	CCCCS(=O)C1=C(C)C(=CC=C1C(F)(C(F)(F)F)C(F)(F)F)C(O)=O	3-(Butane-1-sulfinyl)-4-(1,1,1,2,3,3,3-heptafluoropropan-2-yl)-2-methylbenzoic acid	1355554-30-1	-7.573	-48.6566	OTHER_PFAS	Side-chain aromatics	Others	Weak	Active	-18.6236	-25.2196	-21.9216	CCCC[S+](c1c(C)c(ccc1C(C(F)(F)F)(C(F)(F)F)F)C(=O)O)[O-]	Active	2	3
DTXSID00896708	CCOP(=O)(CCC(F)(F)C(F)(F)C(F)(F)C(F)(F)C(F)(F)C(F)(F)C(F)(F)C(F)(F)C(F)(F)C(F)(F)F)OCC	Diethyl (3,3,4,4,5,5,6,6,7,7,8,8,9,9,10,10,11,11,12,12,12-henicosafluorododecyl)phosphonate	854095-13-9	-8.087	-59.0297	OTHER_PFAS	Other aliphatics	FTPO3	Weak	Active	-13.1004	-9.27714	-11.1888	CCOP(=O)(CCC(C(C(C(C(C(C(C(C(C(F)(F)F)(F)F)(F)F)(F)F)(F)F)(F)F)(F)F)(F)F)(F)F)(F)F)OCC	Active	3	9
DTXSID70746029	O=[V].[H]C12CCC(C)(C(=O)\C1=C(\O)C(F)(F)C(F)(F)C(F)(F)F)C2(C)C.[H]C12CCC(C)(C(=O)\C1=C(\O)C(F)(F)C(F)(F)C(F)(F)F)C2(C)C	(3E)-3-(2,2,3,3,4,4,4-Heptafluoro-1-hydroxybutylidene)-1,7,7-trimethylbicyclo[2.2.1]heptan-2-one--oxovanadium (2/1)	130552-91-9	-8.296	-41.842	OTHER_PFAS	Other aliphatics, cyclic	Others, cyclic	Weak	Active	-10.8546	-35.6929	-23.2738	OC(=C1C(=O)C2(C(C1CC2)(C)C)C)C(C(C(F)(F)F)(F)F)(F)F	Active	3	4
DTXSID10895929	FC(F)(F)C(F)(F)C(F)(F)C(F)(F)C(F)(F)C(F)(F)C(F)(F)C(F)(F)C(=O)OC=C	Ethenyl heptadecafluorononanoate	54640-64-1	-8.296	-41.2322	OTHER_PFAS	Other aliphatics	PACF-based substances	Weak	Active	-10.8546	-36.6301	-23.7424	C=COC(=O)C(C(C(C(C(C(C(C(F)(F)F)(F)F)(F)F)(F)F)(F)F)(F)F)(F)F)(F)F	Active	3	8
DTXSID3070884	CCN(CCOP(O)(O)=O)S(=O)(=O)C(F)(F)C(F)(F)C(F)(F)C(F)(F)C(F)(F)F	N-Ethyl-N-(2-(phosphonooxy)ethyl)perfluoropentanesulfonamide	67939-90-6	-8.299	-49.906	OTHER_PFAS	Other aliphatics	PASF-based substances	Weak	Active	-10.8223	-23.2994	-17.0609	CCN(S(=O)(=O)C(C(C(C(C(F)(F)F)(F)F)(F)F)(F)F)(F)F)CCOP(=O)(O)O	Active	0	7
DTXSID90772305	NC1=CC=C(OCCC(F)(F)C(F)(F)C(F)(F)C(F)(F)C(F)(F)C(F)(F)F)C=C1	4-[(3,3,4,4,5,5,6,6,7,7,8,8,8-Tridecafluorooctyl)oxy]aniline	147395-06-0	-8.302	-42.6645	OTHER_PFAS	Side-chain aromatics	Others	Weak	Active	-10.7901	-34.4288	-22.6095	FC(C(C(C(C(C(F)(F)F)(F)F)(F)F)(F)F)(F)F)(CCOc1ccc(cc1)N)F	Active	7	5
DTXSID2073489	OCCCSCCC(F)(F)C(F)(F)C(F)(F)C(F)(F)C(F)(F)C(F)(F)C(F)(F)C(F)(F)C(F)(F)C(F)(F)F	1-Propanol, 3-[(3,3,4,4,5,5,6,6,7,7,8,8,9,9,10,10,11,11,12,12,12-heneicosafluorododecyl)thio]-	36880-08-7	-8.305	-47.9813	OTHER_PFAS	Other aliphatics	FT	Weak	Active	-10.7579	-26.2574	-18.5077	OCCCSCCC(C(C(C(C(C(C(C(C(C(F)(F)F)(F)F)(F)F)(F)F)(F)F)(F)F)(F)F)(F)F)(F)F)(F)F	Active	3	9
DTXSID70192426	[OH-].OCC[N+](CCO)(CCCNC(=O)C(F)(F)C(F)(F)C(F)(F)C(F)(F)C(F)(F)C(F)(F)C(F)(F)F)CCC(O)=O	2-Carboxyethylbis(2-hydroxyethyl)-3-((perfluoro-1-oxooctyl)amino)propylammonium hydroxide	39186-68-0	-7.463	-59.6629	OTHER_PFAS	Other aliphatics	Amide based substances	Weak	Active	-19.8057	-8.30397	-14.0548	OCC[N+](CCC(=O)O)(CCO)CCCNC(=O)C(C(C(C(C(C(C(F)(F)F)(F)F)(F)F)(F)F)(F)F)(F)F)(F)F	Active	6	9
DTXSID70999811	FC(F)(F)C(F)(F)OC(F)(F)C(F)(OC(F)(F)C(F)(OC(F)(F)C(F)(F)C(F)(F)F)C(F)(F)F)C(F)(F)F	1,1,1,2,2,3,3-Heptafluoro-3-[(1,1,1,2,3,3-hexafluoro-3-{[1,1,1,2,3,3-hexafluoro-3-(pentafluoroethoxy)propan-2-yl]oxy}propan-2-yl)oxy]propane	78522-49-3	-8.307	-42.0152	OTHER_PFAS	Other aliphatics	Ether based substances	Weak	Active	-10.7364	-35.4268	-23.0816	FC(C(C(OC(C(OC(C(F)(F)F)(F)F)(F)F)(C(F)(F)F)F)(F)F)(OC(C(C(F)(F)F)(F)F)(F)F)F)(F)F	Active	4	3
DTXSID30379913	OCC(I)CC(F)(F)C(F)(F)C(F)(F)C(F)(F)C(F)(F)C(F)(F)C(F)(C(F)(F)F)C(F)(F)F	4,4,5,5,6,6,7,7,8,8,9,9,10,11,11,11-Hexadecafluoro-2-iodo-10-(trifluoromethyl)undecan-1-ol	65726-35-4	-8.308	-41.3543	OTHER_PFAS	Other aliphatics	FTIOH	Weak	Active	-10.7256	-36.4425	-23.5841	OCC(CC(C(C(C(C(C(C(C(F)(F)F)(C(F)(F)F)F)(F)F)(F)F)(F)F)(F)F)(F)F)(F)F)I	Active	8	7
DTXSID10896254	COC(=O)C1=CC=C(Cl)C(OS(=O)(=O)C(F)(F)C(F)(F)C(F)(F)C(F)(F)F)=C1Cl	Methyl 2,4-dichloro-3-[(1,1,2,2,3,3,4,4,4-nonafluorobutane-1-sulfonyl)oxy]benzoate	1451750-40-5	-7.463	-44.3792	OTHER_PFAS	Side-chain aromatics	PASF-based substances	Weak	Active	-19.8057	-31.7935	-25.7996	COC(=O)c1ccc(c(c1Cl)OS(=O)(=O)C(C(C(C(F)(F)F)(F)F)(F)F)(F)F)Cl	Active	9	0
DTXSID80895299	FC(F)(F)C(F)(F)C(F)(F)C(F)(F)C(F)(F)C(F)(F)C(F)(F)C(F)(F)C(F)(F)C(F)(F)C(F)(F)CCI	1,1,1,2,2,3,3,4,4,5,5,6,6,7,7,8,8,9,9,10,10,11,11-Tricosafluoro-13-iodotridecane	57216-88-3	-8.31	-45.2692	OTHER_PFAS	Fluorotelomer PFAA precursors	n:2 FTIs	Weak	Active	-10.7041	-30.4257	-20.5649	ICCC(C(C(C(C(C(C(C(C(C(C(F)(F)F)(F)F)(F)F)(F)F)(F)F)(F)F)(F)F)(F)F)(F)F)(F)F)(F)F	Active	3	9
DTXSID20896028	CC1=CC=C(C=C1)S(=O)(=O)OCCC(F)(F)C(F)(F)C(F)(F)C(F)(F)F	3,3,4,4,5,5,6,6,6-Nonafluorohexyl 4-methylbenzene-1-sulfonate	188492-56-0	-8.311	-42.5588	OTHER_PFAS	Side-chain aromatics	Others	Weak	Active	-10.6934	-34.5913	-22.6423	FC(C(C(C(F)(F)F)(F)F)(F)F)(CCOS(=O)(=O)c1ccc(cc1)C)F	Active	3	5
DTXSID4065949	FC(=O)C(F)(F)C(F)(F)C(F)(F)C(F)(F)C(F)(F)C(F)(F)C(F)(F)C(F)(F)C(F)(F)C(F)(C(F)(F)F)C(F)(F)F	Perfluoro-11-methyldodecanoyl fluoride	15811-52-6	-8.312	-41.3388	OTHER_PFAS	Perfluoro PFAA precursors	PAFs	Weak	Active	-10.6827	-36.4663	-23.5745	FC(=O)C(C(C(C(C(C(C(C(C(C(C(F)(F)F)(C(F)(F)F)F)(F)F)(F)F)(F)F)(F)F)(F)F)(F)F)(F)F)(F)F)(F)F	Active	3	4
DTXSID4071394	CN(CCCCO)S(=O)(=O)C(F)(F)C(F)(F)C(F)(F)C(F)(F)C(F)(F)C(F)(F)C(F)(F)F	N-(4-Hydroxybutyl)-N-methyl-perfluoroheptanesulfonamide	68298-89-5	-7.46	-51.449	OTHER_PFAS	Other aliphatics	PASF-based substances	Weak	Active	-19.8379	-20.9279	-20.3829	OCCCCN(S(=O)(=O)C(C(C(C(C(C(C(F)(F)F)(F)F)(F)F)(F)F)(F)F)(F)F)(F)F)C	Active	0	7
DTXSID80577063	CC1=C(C)C=C(C=C1)C1(C2=CC(C)=C(C)C=C2)C(F)(F)C(F)(F)C(F)(F)C1(F)F	1,1'-(2,2,3,3,4,4,5,5-Octafluorocyclopentane-1,1-diyl)bis(3,4-dimethylbenzene)	136525-94-5	-8.316	-44.046	OTHER_PFAS	Side-chain aromatics	Others	Weak	Active	-10.6397	-32.3056	-21.4726	Cc1ccc(cc1C)C1(c2ccc(c(c2)C)C)C(F)(F)C(C(C1(F)F)(F)F)(F)F	Active	8	0
DTXSID40895997	CCN(CC)C(=O)C(F)(F)C(F)(F)C(F)(F)C(F)(F)C(F)(F)C(F)(F)C(F)(F)C(F)(F)F	N,N-Diethyl-2,2,3,3,4,4,5,5,6,6,7,7,8,8,9,9,9-heptadecafluorononanamide	90403-88-6	-7.459	-46.7684	OTHER_PFAS	Other aliphatics	Amide based substances	Weak	Active	-19.8486	-28.1216	-23.9851	CCN(C(=O)C(C(C(C(C(C(C(C(F)(F)F)(F)F)(F)F)(F)F)(F)F)(F)F)(F)F)(F)F)CC	Active	3	8
DTXSID20896467	CN(C(=O)C1=CC=C(F)C=C1Cl)C1=CC=CC(C(=O)NC2=C(C)C=C(C=C2C)C(F)(C(F)(F)F)C(F)(F)F)=C1F	2-Chloro-4-fluoro-N-(2-fluoro-3-{[4-(1,1,1,2,3,3,3-heptafluoropropan-2-yl)-2,6-dimethylphenyl]carbamoyl}phenyl)-N-methylbenzamide	862134-29-0	-8.319	-51.5689	OTHER_PFAS	Side-chain aromatics	Others	Weak	Active	-10.6074	-20.7437	-15.6755	Fc1ccc(c(c1)Cl)C(=O)N(c1cccc(c1F)C(=O)Nc1c(C)cc(cc1C)C(C(F)(F)F)(C(F)(F)F)F)C	Active	1	5
DTXSID7071369	FC(F)(F)C(F)(F)C(F)(F)C(F)(F)S(=O)(=O)NCC1=CC=CC=C1	1-Butanesulfonamide, 1,1,2,2,3,3,4,4,4-nonafluoro-N-(phenylmethyl)-	68298-07-7	-7.458	-45.0409	OTHER_PFAS	Side-chain aromatics	PASF-based substances	Weak	Active	-19.8594	-30.7766	-25.318	FC(C(C(C(F)(F)F)(F)F)(F)F)(S(=O)(=O)NCc1ccccc1)F	Active	9	0
DTXSID50616670	FC(F)C(F)(F)C(F)(F)C(F)(F)C(F)(F)C(F)(F)C(F)(F)C(F)(F)C(F)(F)C(F)(F)C(F)(F)C(F)(F)C(F)(F)C(F)(F)C(F)(F)F	1,1,1,2,2,3,3,4,4,5,5,6,6,7,7,8,8,9,9,10,10,11,11,12,12,13,13,14,14,15,15-Hentriacontafluoropentadecane	66826-88-8	-8.322	-45.142	OTHER_PFAS	Other aliphatics	Polyfluoralkanes	Weak	Active	-10.5752	-30.6212	-20.5982	FC(C(C(C(C(C(C(C(C(C(C(C(C(C(C(F)(F)F)(F)F)(F)F)(F)F)(F)F)(F)F)(F)F)(F)F)(F)F)(F)F)(F)F)(F)F)(F)F)(F)F)F	Active	3	0
DTXSID70895389	CCCCCCC=CC(F)(F)C(F)(F)C(F)(F)C(F)(F)C(F)(F)C(F)(F)F	1,1,1,2,2,3,3,4,4,5,5,6,6-Tridecafluorotetradec-7-ene	120464-26-8	-8.325	-42.9988	OTHER_PFAS	Fluorotelomer PFAA precursors	SFAenes	Weak	Active	-10.543	-33.9151	-22.229	CCCCCCC=CC(C(C(C(C(C(F)(F)F)(F)F)(F)F)(F)F)(F)F)(F)F	Active	5	2
DTXSID50770327	FC(F)(F)N(CCC(F)(F)C(F)(F)C(F)(F)C(F)(F)C(F)(F)C(F)(F)N(C(F)(F)F)C(F)(F)F)C(F)(F)F	1,1,2,2,3,3,4,4,5,5,6,6-Dodecafluoro-N~1~,N~1~,N~8~,N~8~-tetrakis(trifluoromethyl)octane-1,8-diamine	141496-31-3	-8.293	-50.0497	OTHER_PFAS	Other aliphatics	Others	Weak	Active	-10.8868	-23.0785	-16.9827	FC(N(C(F)(F)F)CCC(C(C(C(C(C(N(C(F)(F)F)C(F)(F)F)(F)F)(F)F)(F)F)(F)F)(F)F)(F)F)(F)F	Active	3	9
DTXSID2073776	[O-][N+](=O)C1=CC(=C(NC(=O)C2(F)C(F)(F)C(F)(F)C(F)(F)C(F)(F)C2(F)F)C=C1)[N+]([O-])=O	Cyclohexanecarboxamide, N-(2,4-dinitrophenyl)-1,2,2,3,3,4,4,5,5,6,6-undecafluoro-	107349-88-2	-7.453	-43.1434	OTHER_PFAS	Side-chain aromatics	Others	Weak	Active	-19.9131	-33.6928	-26.803	O=C(C1(F)C(F)(F)C(F)(F)C(C(C1(F)F)(F)F)(F)F)Nc1ccc(cc1[N+](=O)[O-])[N+](=O)[O-]	Active	5	8
DTXSID60896284	COC1=C(OC)C=C2C(CC(C)(C)N=C2NNC(=O)C(F)(F)C(F)(F)C(F)(F)F)=C1	N'-(6,7-Dimethoxy-3,3-dimethyl-3,4-dihydroisoquinolin-1-yl)-2,2,3,3,4,4,4-heptafluorobutanehydrazide	304435-61-8	-8.292	-54.3201	OTHER_PFAS	Side-chain aromatics	Others	Weak	Active	-10.8976	-16.5153	-13.7064	COc1cc2c(cc1OC)CC(N=C2NNC(=O)C(C(C(F)(F)F)(F)F)(F)F)(C)C	Active	2	6
DTXSID80895451	FC(F)(F)C(F)(F)C(F)(F)C(F)(F)C(F)(F)C(F)(F)C(F)(F)C(F)(F)C(F)(F)C(F)(F)C(F)(F)C(F)(F)C(F)(F)C=C	3,3,4,4,5,5,6,6,7,7,8,8,9,9,10,10,11,11,12,12,13,13,14,14,15,15,15-Heptacosafluoropentadec-1-ene	1270180-04-5	-8.291	-46.1083	OTHER_PFAS	Fluorotelomer PFAA precursors	n:2 FTOs	Weak	Active	-10.9083	-29.1361	-20.0222	C=CC(C(C(C(C(C(C(C(C(C(C(C(C(F)(F)F)(F)F)(F)F)(F)F)(F)F)(F)F)(F)F)(F)F)(F)F)(F)F)(F)F)(F)F)(F)F	Active	3	8
DTXSID50387373	CCCCCCCCC(F)(F)C(F)(F)C(F)(F)C(F)(F)C(F)(F)C(F)(F)C(F)(F)C(F)(F)F	1-Perfluorooctyl octane	6145-05-07	-8.262	-48.4951	OTHER_PFAS	Fluorotelomer PFAA precursors	SFAs	Weak	Active	-11.2199	-25.4678	-18.3439	CCCCCCCCC(C(C(C(C(C(C(C(F)(F)F)(F)F)(F)F)(F)F)(F)F)(F)F)(F)F)(F)F	Active	2	2
DTXSID50896233	CCOC(=O)CC1=CC(=NN1C)C(F)(F)C(F)(F)C(F)(F)F	Ethyl [3-(heptafluoropropyl)-1-methyl-1H-pyrazol-5-yl]acetate	1428569-18-9	-8.266	-42.626	OTHER_PFAS	Side-chain aromatics	Others	Weak	Active	-11.1769	-34.488	-22.8325	CCOC(=O)Cc1cc(nn1C)C(C(C(F)(F)F)(F)F)(F)F	Active	7	4
DTXSID40861915	CCCCN(CCOC(=O)C=C)S(=O)(=O)C(F)(F)C(F)(F)C(F)(F)C(F)(F)C(F)(F)C(F)(F)C(F)(F)C(F)(F)F	2-(N-Butylperfluorooctanesulfonamido)ethyl acrylate	383-07-3	-8.266	-63.6709	COMMERICIAL_IMPORTANT	FASA based PFAA precursors	N-Alkyl FASACs	Moderate	Active	-11.1769	-2.14407	-6.66051	CCCCN(S(=O)(=O)C(C(C(C(C(C(C(C(F)(F)F)(F)F)(F)F)(F)F)(F)F)(F)F)(F)F)(F)F)CCOC(=O)C=C	Active	1	3
DTXSID50896511	FC(F)=C(F)OC(F)(F)C(F)(OC(F)(F)C(F)(OC(F)(F)C(F)(F)C(F)(F)F)C(F)(F)F)C(F)(F)F	1,1,1,2,2,3,3-Heptafluoro-3-{[1,1,1,2,3,3-hexafluoro-3-({1,1,1,2,3,3-hexafluoro-3-[(trifluoroethenyl)oxy]propan-2-yl}oxy)propan-2-yl]oxy}propane	2599-84-0	-8.267	-43.1626	OTHER_PFAS	Other aliphatics	Ether based substances	Weak	Active	-11.1662	-33.6633	-22.4148	FC(=C(OC(C(C(F)(F)F)(OC(C(C(F)(F)F)(OC(C(C(F)(F)F)(F)F)(F)F)F)(F)F)F)(F)F)F)F	Active	4	3
DTXSID50723994	OC(=O)C(F)(F)OC(F)(F)OC(F)(F)OC(F)(F)OC(F)(F)OC(F)(F)F	Perfluoro-3,5,7,9,11-pentaoxadodecanoic acid	39492-91-6	-8.267	-41.4709	OTHER_PFAS	PFAAs	PFECAs	Weak	Active	-11.1662	-36.2633	-23.7147	OC(=O)C(OC(OC(OC(OC(OC(F)(F)F)(F)F)(F)F)(F)F)(F)F)(F)F	Active	0	2
DTXSID8071726	CN(CCOC(=O)C=C)S(=O)(=O)CC(F)(F)C(F)(F)C(F)(F)C(F)(F)C(F)(F)C(F)(F)C(F)(F)C(F)(F)C(F)(F)C(F)(F)C(F)(F)C(F)(F)C(F)(F)C(F)(F)C(F)(F)C(F)(F)F	2-(Methyl((2,2,3,3,4,4,5,5,6,6,7,7,8,8,9,9,10,10,11,11,12,12,13,13,14,14,15,15,16,16,17,17,17-tritriacontafluoroheptadecyl)sulphonyl)amino)ethyl acrylate	68758-56-5	-8.269	-68.0442	OTHER_PFAS	Other aliphatics	Others	Moderate	Active	-11.1447	4.57727	-3.28372	C=CC(=O)OCCN(S(=O)(=O)CC(C(C(C(C(C(C(C(C(C(C(C(C(C(C(C(F)(F)F)(F)F)(F)F)(F)F)(F)F)(F)F)(F)F)(F)F)(F)F)(F)F)(F)F)(F)F)(F)F)(F)F)(F)F)(F)F)C	Active	1	3
DTXSID5060984	FC(F)(F)C(F)(C(F)(F)F)C(F)(F)C(F)(F)C(F)(F)C(F)(F)C(F)(F)C(F)(F)C(F)(F)C(F)(F)I	Perfluoro-1-iodo-9-methyldecane	677-93-0	-8.274	-41.2294	OTHER_PFAS	Perfluoro PFAA precursors	PFAIs	Weak	Active	-11.091	-36.6345	-23.8627	FC(C(C(C(C(C(C(C(C(C(I)(F)F)(F)F)(F)F)(F)F)(F)F)(F)F)(F)F)(F)F)(C(F)(F)F)F)(F)F	Active	3	4
DTXSID80896160	FC(F)(F)C(F)(F)C(F)(F)C1=N[C@@H](CC2=CC=CC=C2)CO1	(4S)-4-Benzyl-2-(heptafluoropropyl)-4,5-dihydro-1,3-oxazole	1366341-52-7	-8.275	-41.2619	OTHER_PFAS	Side-chain aromatics	Others	Weak	Active	-11.0802	-36.5845	-23.8324	FC(C(C(F)(F)F)(F)F)(C1=NC(CO1)Cc1ccccc1)F	Active	6	8
DTXSID80865199	CN(CCOC(=O)C=C)S(=O)(=O)C(F)(F)C(F)(F)C(F)(F)C(F)(F)C(F)(F)C(F)(F)C(F)(F)C(F)(F)F	N-Methylperfluorooctanesulfonamidoethyl acrylate	25268-77-3	-8.277	-56.3201	COMMERICIAL_IMPORTANT	FASA based PFAA precursors	N-Alkyl FASACs	Weak	Active	-11.0587	-13.4415	-12.2501	C=CC(=O)OCCN(S(=O)(=O)C(C(C(C(C(C(C(C(F)(F)F)(F)F)(F)F)(F)F)(F)F)(F)F)(F)F)(F)F)C	Active	1	3
DTXSID20896088	CC(C)(C)OC(=O)NCC(I)CC(F)(F)C(F)(F)C(F)(F)C(F)(F)F	tert-Butyl (4,4,5,5,6,6,7,7,7-nonafluoro-2-iodoheptyl)carbamate	1301739-79-6	-7.481	-43.7271	OTHER_PFAS	Other aliphatics	Ether based substances	Weak	Active	-19.6122	-32.7957	-26.204	IC(CC(C(C(C(F)(F)F)(F)F)(F)F)(F)F)CNC(=O)OC(C)(C)C	Active	7	4
DTXSID6072558	CN(CCOC(=O)C=C)S(=O)(=O)CCC(F)(F)C(F)(F)C(F)(F)C(F)(F)C(F)(F)C(F)(F)C(F)(F)C(F)(F)C(F)(F)C(F)(F)C(F)(F)C(F)(F)C(F)(F)C(F)(F)F	2-[Methyl[(perfluorotetradecyl)ethylsulfonyl]amino]ethyl 2-propenoate	72276-07-4	-8.282	-67.8994	OTHER_PFAS	Other aliphatics	Others	Moderate	Active	-11.005	4.35472	-3.32515	C=CC(=O)OCCN(S(=O)(=O)CCC(C(C(C(C(C(C(C(C(C(C(C(C(C(F)(F)F)(F)F)(F)F)(F)F)(F)F)(F)F)(F)F)(F)F)(F)F)(F)F)(F)F)(F)F)(F)F)(F)F)C	Active	1	3
DTXSID70570760	CCCCCCCCCCOC(=O)C(F)(OC(F)(F)C(F)(F)C(F)(F)F)C(F)(F)F	Decyl 2,3,3,3-tetrafluoro-2-(heptafluoropropoxy)propanoate	183873-58-7	-8.282	-53.4243	OTHER_PFAS	Other aliphatics	Ether and PACF-based substances	Weak	Active	-11.005	-17.8921	-14.4486	CCCCCCCCCCOC(=O)C(C(F)(F)F)(OC(C(C(F)(F)F)(F)F)(F)F)F	Active	4	9
DTXSID40896560	FC(F)(F)C(F)(OC(F)(F)C(F)(F)C(F)(F)F)C(N1N=NC2=CC=CC=C12)N1CCCCC1	1-[2,3,3,3-Tetrafluoro-2-(heptafluoropropoxy)-1-(piperidin-1-yl)propyl]-1H-benzotriazole	133384-08-4	-7.48	-50.3604	OTHER_PFAS	Side-chain aromatics	Others	Weak	Active	-19.623	-22.601	-21.112	FC(C(C(n1nnc2c1cccc2)N1CCCCC1)(OC(C(C(F)(F)F)(F)F)(F)F)F)(F)F	Active	6	0
DTXSID80510950	FC(F)(Cl)C(F)(F)C(F)(F)C(F)(F)C(F)(F)C(F)(F)C(F)(F)C(F)(F)OC(F)(F)C(F)(F)S(F)(=O)=O	11-chloroperfluoro-3-oxaundecanesulfonyl fluoride	73606-15-2	-7.479	-41.547	OTHER_PFAS	Other aliphatics	PASF-based substances	Weak	Active	-19.6337	-36.1463	-27.89	FC(C(C(C(C(C(C(C(Cl)(F)F)(F)F)(F)F)(F)F)(F)F)(F)F)(F)F)(OC(C(S(=O)(=O)F)(F)F)(F)F)F	Active	0	2
DTXSID30897546	FC(F)(F)C(F)(F)C(F)(F)OC(F)(C(F)(F)F)C(F)(F)OC(F)(C(=O)NC1=CC=CC=N1)C(F)(F)F	N-2-Pyridinylperfluoro-2-(2-propoxypropoxy)propanamide	31339-60-3	-8.287	-46.2353	OTHER_PFAS	Side-chain aromatics	Others	Weak	Active	-10.9513	-28.9409	-19.9461	O=C(C(C(F)(F)F)(OC(C(C(F)(F)F)(OC(C(C(F)(F)F)(F)F)(F)F)F)(F)F)F)Nc1ccccn1	Active	4	3
DTXSID20531068	CCOP(=O)(OCC)OCC(F)(F)C(F)(F)C(F)(F)C(F)F	Diethyl 2,2,3,3,4,4,5,5-octafluoropentyl phosphate	91847-53-9	-8.288	-42.0927	OTHER_PFAS	Other aliphatics	Others	Weak	Active	-10.9405	-35.3076	-23.1241	CCOP(=O)(OCC)OCC(C(C(C(F)F)(F)F)(F)F)(F)F	Active	3	0
DTXSID00895332	FC(F)(F)C(F)(F)C(F)(F)C(F)(F)C(F)(F)C(F)(F)CCC(F)(F)C(F)(F)C(F)(F)C(F)(F)C(F)(F)C(F)(F)F	1,1,1,2,2,3,3,4,4,5,5,6,6,9,9,10,10,11,11,12,12,13,13,14,14,14-Hexacosafluorotetradecane	53749-64-7	-8.288	-42.8514	OTHER_PFAS	Other aliphatics	FT	Weak	Active	-10.9405	-34.1416	-22.5411	FC(C(C(C(C(C(F)(F)F)(F)F)(F)F)(F)F)(F)F)(CCC(C(C(C(C(C(F)(F)F)(F)F)(F)F)(F)F)(F)F)(F)F)F	Active	3	9
DTXSID80896640	[I-].FC(F)(F)C(F)(F)C(F)(F)C(F)(F)C(F)(F)C(F)(F)CC[P+](C1=CC=CC=C1)(C1=CC=CC=C1)C1=CC=CC=C1	Triphenyl(3,3,4,4,5,5,6,6,7,7,8,8,8-tridecafluorooctyl)phosphanium iodide	94190-73-5	-7.476	-61.5204	OTHER_PFAS	Side-chain aromatics	Others	Weak	Active	-19.666	-5.44917	-12.5576	FC(C(C(C(C(C(F)(F)F)(F)F)(F)F)(F)F)(F)F)(CC[P+](c1ccccc1)(c1ccccc1)c1ccccc1)F	Active	3	9
DTXSID40896828	FC(F)(F)C(F)(F)C(F)(F)C(F)(F)C(F)(F)C(F)(F)C(F)(F)C(F)(F)C(F)(F)C(F)(F)CCCCCCCCCCCCC(F)(F)C(F)(F)C(F)(F)C(F)(F)C(F)(F)C(F)(F)C(F)(F)C(F)(F)C(F)(F)C(F)(F)F	1,12-Bis(perfluorodecyl)-n-dodecane	1980039-46-0	-7.468	-79.7833	OTHER_PFAS	Fluorotelomer PFAA precursors	SFAs	Strong	Active	-19.7519	22.6191	1.43359	FC(C(C(C(C(C(C(C(C(C(F)(F)F)(F)F)(F)F)(F)F)(F)F)(F)F)(F)F)(F)F)(F)F)(CCCCCCCCCCCCC(C(C(C(C(C(C(C(C(C(F)(F)F)(F)F)(F)F)(F)F)(F)F)(F)F)(F)F)(F)F)(F)F)(F)F)F	Active	2	2
DTXSID20880987	[OH-].[Na+].C[N+](C)(CCO)CCCN(CC(O)CS([O-])(=O)=O)S(=O)(=O)C(F)(F)C(F)(F)C(F)(F)C(F)(F)C(F)(F)C(F)(F)F	N,N-Dimethyl-N-(2-hydroxyethyl)-3-((2-hydroxy-3-sulfopropyl)((perfluorohexyl)sulfonyl)amino)propanaminium hydroxide sodium	81190-38-7	-8.292	-60.6351	OTHER_PFAS	Other aliphatics	PASF-based substances	Moderate	Active	-10.8976	-6.80979	-8.85368	OCC[N+](CCCN(S(=O)(=O)C(C(C(C(C(C(F)(F)F)(F)F)(F)F)(F)F)(F)F)(F)F)CC(CS(=O)(=O)[O-])O)(C)C	Active	0	7
DTXSID70893340	C[N+](C)(CCC\N=C(/O)C(F)(F)C(F)(F)C(F)(F)C(F)(F)C(F)(F)C(F)(F)C(F)(F)C(F)(F)F)CCC(O)=O	N-(2-Carboxyethyl)-3-[(perfluoro-1-oxononyl)amino]-N,N-dimethyl-1-propanaminium	119131-05-4	-8.331	-55.9614	OTHER_PFAS	Other aliphatics	Others	Weak	Active	-10.4785	-13.9928	-12.2356	OC(=NCCC[N+](CCC(=O)O)(C)C)C(C(C(C(C(C(C(C(F)(F)F)(F)F)(F)F)(F)F)(F)F)(F)F)(F)F)(F)F	Active	3	8
DTXSID90896515	CCOC(=O)C(F)(OC(F)(F)C(F)(OC(F)(F)C(F)(F)C(F)(F)F)C(F)(F)F)C(F)(F)F	Ethyl 2,3,3,3-tetrafluoro-2-[1,1,2,3,3,3-hexafluoro-2-(heptafluoropropoxy)propoxy]propanoate	76145-88-5	-7.446	-46.5536	OTHER_PFAS	Other aliphatics	Ether and PACF-based substances	Weak	Active	-19.9883	-28.4517	-24.22	CCOC(=O)C(C(F)(F)F)(OC(C(C(F)(F)F)(OC(C(C(F)(F)F)(F)F)(F)F)F)(F)F)F	Active	4	3
DTXSID20896523	FC(F)(F)C(F)(F)C(F)(F)OC(F)(C(F)(F)F)C(F)(F)OC(F)(COC(=O)C=C)C(F)(F)F	2,3,3,3-Tetrafluoro-2-[1,1,2,3,3,3-hexafluoro-2-(heptafluoropropoxy)propoxy]propyl prop-2-enoate	17559-01-2	-8.337	-43.4395	OTHER_PFAS	Other aliphatics	Ether based substances	Weak	Active	-10.414	-33.2377	-21.8259	C=CC(=O)OCC(C(F)(F)F)(OC(C(C(F)(F)F)(OC(C(C(F)(F)F)(F)F)(F)F)F)(F)F)F	Active	4	3
DTXSID70895288	CCCCCCC(F)(F)C(F)(F)C(F)(F)C(F)(F)C(F)(F)C(F)(F)C(F)(F)C(F)(F)C(F)(F)C(F)(F)F	1,1,1,2,2,3,3,4,4,5,5,6,6,7,7,8,8,9,9,10,10-Henicosafluorohexadecane	116177-54-9	-8.376	-46.8017	OTHER_PFAS	Fluorotelomer PFAA precursors	SFAs	Weak	Active	-9.99493	-28.0704	-19.0327	CCCCCCC(C(C(C(C(C(C(C(C(C(F)(F)F)(F)F)(F)F)(F)F)(F)F)(F)F)(F)F)(F)F)(F)F)(F)F	Active	2	2
DTXSID90143031	FC(F)(F)C(F)(F)C(F)(F)C(F)(F)C(F)(F)C(F)(F)C(F)(F)C(F)(F)S(=O)(=O)N1CCCCCC1	1-(1,1,2,2,3,3,4,4,5,5,6,6,7,7,8,8,8-Heptadecafluorooctylsulfonyl)azepane	100221-82-7	-8.377	-50.7531	OTHER_PFAS	Other aliphatics, cyclic	PASF-based substances, cyclic	Weak	Active	-9.98419	-21.9975	-15.9908	O=S(=O)(C(C(C(C(C(C(C(C(F)(F)F)(F)F)(F)F)(F)F)(F)F)(F)F)(F)F)(F)F)N1CCCCCC1	Active	3	8
DTXSID10896512	CCCCCCOC(=O)C(F)(OC(F)(F)C(F)(F)C(F)(F)F)C(F)(F)F	Hexyl 2,3,3,3-tetrafluoro-2-(heptafluoropropoxy)propanoate	183873-57-6	-8.379	-42.6907	OTHER_PFAS	Other aliphatics	Ether and PACF-based substances	Weak	Active	-9.9627	-34.3886	-22.1756	CCCCCCOC(=O)C(C(F)(F)F)(OC(C(C(F)(F)F)(F)F)(F)F)F	Active	4	9
DTXSID50371095	FC(F)(F)C(F)(F)C(F)(F)C(F)(F)C(F)(F)C(F)(F)C(F)(F)C(F)(F)CC(I)COC(=O)CCCCC(=O)OCC(I)CC(F)(F)C(F)(F)C(F)(F)C(F)(F)C(F)(F)C(F)(F)C(F)(F)C(F)(F)F	Bis[2-iodo-3-(perfluorooctyl)propyl] adipate	238742-84-2	-8.383	-85.8099	OTHER_PFAS	Other aliphatics	Ether based substances	Strong	Active	-9.91972	31.8814	10.9808	IC(CC(C(C(C(C(C(C(C(F)(F)F)(F)F)(F)F)(F)F)(F)F)(F)F)(F)F)(F)F)COC(=O)CCCCC(=O)OCC(CC(C(C(C(C(C(C(C(F)(F)F)(F)F)(F)F)(F)F)(F)F)(F)F)(F)F)(F)F)I	Active	3	6
DTXSID60895914	CC(=C)C(=O)OCCCC(F)(F)C(F)(F)C(F)(F)C(F)(F)C(F)(F)C(F)(F)C(F)(F)C(F)(F)F	4,4,5,5,6,6,7,7,8,8,9,9,10,10,11,11,11-Heptadecafluoroundecyl 2-methylprop-2-enoate	150625-20-0	-8.383	-45.0797	OTHER_PFAS	Other aliphatics	Ether based substances	Weak	Active	-9.91972	-30.7169	-20.3183	O=C(C(=C)C)OCCCC(C(C(C(C(C(C(C(F)(F)F)(F)F)(F)F)(F)F)(F)F)(F)F)(F)F)(F)F	Active	7	5
DTXSID8059922	CCN(CCOC(=O)C(C)=C)S(=O)(=O)C(F)(F)C(F)(F)C(F)(F)C(F)(F)C(F)(F)C(F)(F)C(F)(F)C(F)(F)F	2-(N-Ethylperfluorooctanesulfonamido)ethyl methacrylate	376-14-7	-8.383	-57.8896	COMMERICIAL_IMPORTANT	FASA based PFAA precursors	N-Alkyl FASMACs	Weak	Active	-9.91972	-11.0294	-10.4745	CCN(S(=O)(=O)C(C(C(C(C(C(C(C(F)(F)F)(F)F)(F)F)(F)F)(F)F)(F)F)(F)F)(F)F)CCOC(=O)C(=C)C	Active	0	7
DTXSID60897094	[O-][N+](=O)C1=CC(=C(N\N=C\CC(F)(F)C(F)(F)C(F)(F)C(F)(F)C(F)(F)C(F)(F)F)C=C1)[N+]([O-])=O	1H,2H,2H-perfluorooctanal (2,4-dinitrophenyl)hydrazone	128917-19-1	-8.387	-52.713	OTHER_PFAS	Side-chain aromatics	Others	Weak	Active	-9.87673	-18.9853	-14.431	[O-][N+](=O)c1cc(ccc1NN=CCC(C(C(C(C(C(F)(F)F)(F)F)(F)F)(F)F)(F)F)(F)F)[N+](=O)[O-]	Active	7	9
DTXSID10240839	FC(F)(F)C(F)(C(F)(F)F)C(F)(F)C(F)(F)C(F)(F)C(F)(F)C(F)(F)C(F)(F)C(F)(F)C(F)(F)C(F)(F)C(F)(F)C(F)(F)C(F)(F)C(F)(F)C(F)(F)CCOC(=O)C=C	(Perfluoro-15-methylhexadecyl)ethyl acrylate	94158-63-1	-7.421	-56.987	OTHER_PFAS	Fluorotelomer PFAA precursors	n:2 FTACs	Weak	Active	-20.257	-12.4166	-16.3368	C=CC(=O)OCCC(C(C(C(C(C(C(C(C(C(C(C(C(C(C(C(F)(F)F)(C(F)(F)F)F)(F)F)(F)F)(F)F)(F)F)(F)F)(F)F)(F)F)(F)F)(F)F)(F)F)(F)F)(F)F)(F)F)(F)F	Active	7	5
DTXSID70699223	OC(=O)C1=CC=C(OC(F)=C(F)C(F)(F)C(F)(F)C(F)(F)C(F)(F)C(F)(F)C(F)(F)C(F)(F)F)C=C1	4-[(1,2,3,3,4,4,5,5,6,6,7,7,8,8,9,9,9-Heptadecafluoronon-1-en-1-yl)oxy]benzoic acid	58253-65-9	-8.394	-44.0048	OTHER_PFAS	Side-chain aromatics	Others	Weak	Active	-9.80151	-32.3689	-21.0852	FC(=C(C(C(C(C(C(C(C(F)(F)F)(F)F)(F)F)(F)F)(F)F)(F)F)(F)F)F)Oc1ccc(cc1)C(=O)O	Active	8	8
DTXSID6062204	CC(=C)C(=O)OCCC(F)(F)C(F)(F)C(F)(F)C(F)(F)C(F)(F)C(F)(F)C(F)(F)C(F)(F)C(F)(F)C(F)(F)F	10:2 Fluorotelomer methacrylate	2144-54-9	-8.394	-49.1745	COMMERICIAL_IMPORTANT	Fluorotelomer PFAA precursors	n:2 FTMACs	Weak	Active	-9.80151	-24.4236	-17.1126	CC(=C)C(=O)OCCC(C(C(C(C(C(C(C(C(C(F)(F)F)(F)F)(F)F)(F)F)(F)F)(F)F)(F)F)(F)F)(F)F)(F)F	Active	7	5
DTXSID60850649	FC1=C(F)C(F)=C(C(F)=C1F)C(F)(F)C(F)(F)C(F)(F)C(F)(F)C(F)(F)C(F)(F)C(F)(F)C(F)(F)F	1,2,3,4,5-Pentafluoro-6-(heptadecafluorooctyl)benzene	54387-09-6	-8.395	-43.1123	OTHER_PFAS	Side-chain aromatics	Others	Weak	Active	-9.79077	-33.7406	-21.7657	Fc1c(F)c(F)c(c(c1F)F)C(C(C(C(C(C(C(C(F)(F)F)(F)F)(F)F)(F)F)(F)F)(F)F)(F)F)(F)F	Active	6	4
DTXSID60663074	FC(F)(F)C(F)(F)C(F)(F)OC(F)(C(=O)OC1=C(Br)C=C(Br)C=C1Br)C(F)(F)F	2,4,6-Tribromophenyl 2,3,3,3-tetrafluoro-2-(heptafluoropropoxy)propanoate	189575-10-8	-8.397	-47.7987	OTHER_PFAS	Side-chain aromatics	Others	Weak	Active	-9.76928	-26.5381	-18.1537	O=C(C(C(F)(F)F)(OC(C(C(F)(F)F)(F)F)(F)F)F)Oc1c(Br)cc(cc1Br)Br	Active	4	3
DTXSID30881162	CC1(C)OCC(CC(F)(F)C(F)(F)C(F)(F)C(F)(F)C(F)(F)C(F)(F)C(F)(F)C(F)(F)F)O1	4-(2,2,3,3,4,4,5,5,6,6,7,7,8,8,9,9,9-Heptadecafluorononyl)-2,2-dimethyl-1,3-dioxolane	94159-88-3	-8.397	-47.1056	OTHER_PFAS	Other aliphatics, cyclic	Others, cyclic	Weak	Active	-9.76928	-27.6033	-18.6863	CC1(C)OCC(O1)CC(C(C(C(C(C(C(C(F)(F)F)(F)F)(F)F)(F)F)(F)F)(F)F)(F)F)(F)F	Active	4	5
DTXSID30895264	FC(F)(F)C(F)(F)C(F)(F)C(F)(F)CCCCCCC(F)(F)C(F)(F)C(F)(F)C(F)(F)F	1,1,1,2,2,3,3,4,4,11,11,12,12,13,13,14,14,14-Octadecafluorotetradecane	1835252-03-3	-8.398	-47.3026	OTHER_PFAS	Other aliphatics	FT	Weak	Active	-9.75853	-27.3005	-18.5295	FC(C(C(C(F)(F)F)(F)F)(F)F)(CCCCCCC(C(C(C(F)(F)F)(F)F)(F)F)(F)F)F	Active	2	2
DTXSID6059990	FC(F)(F)C(F)(F)C(F)(F)C(F)(F)C(F)(F)C(F)(F)N(C(F)(F)C(F)(F)C(F)(F)C(F)(F)C(F)(F)C(F)(F)F)C(F)(F)C(F)(F)C(F)(F)C(F)(F)C(F)(F)C(F)(F)F	Perfluorotrihexylamine	432-08-6	-7.415	-46.3488	OTHER_PFAS	Other aliphatics	Others	Weak	Active	-20.3214	-28.7664	-24.5439	FC(C(C(C(C(C(F)(F)F)(F)F)(F)F)(F)F)(F)F)(N(C(C(C(C(C(C(F)(F)F)(F)F)(F)F)(F)F)(F)F)(F)F)C(C(C(C(C(C(F)(F)F)(F)F)(F)F)(F)F)(F)F)(F)F)F	Active	3	8
DTXSID70892590	C[N+](C)(CCCNC(=O)C(F)(F)C(F)(F)C(F)(F)C(F)(F)C(F)(F)C(F)(F)C(F)(F)F)CC([O-])=O	Perfluorooctaneamide betaine	90179-39-8	-8.406	-51.771	OTHER_PFAS	Other aliphatics	Amide based substances	Weak	Active	-9.67257	-20.433	-15.0528	O=C(C(C(C(C(C(C(C(F)(F)F)(F)F)(F)F)(F)F)(F)F)(F)F)(F)F)NCCC[N+](CC(=O)[O-])(C)C	Active	6	9
DTXSID20832340	COC1=CC(COC(=O)C(F)(F)C(F)(F)C(F)(F)F)=C(OC)C=C1C	(2,5-Dimethoxy-4-methylphenyl)methyl heptafluorobutanoate	87461-70-9	-8.407	-47.3951	OTHER_PFAS	Side-chain aromatics	PACF-based substances	Weak	Active	-9.66182	-27.1584	-18.4101	COc1cc(C)c(cc1COC(=O)C(C(C(F)(F)F)(F)F)(F)F)OC	Active	7	4
DTXSID00895514	FC(F)(F)C(F)(F)C(F)(F)C(F)(F)C(F)(F)C(F)(F)C(F)(F)C(F)(F)C(F)(F)C(F)(F)CCC#N	4,4,5,5,6,6,7,7,8,8,9,9,10,10,11,11,12,12,13,13,13-Henicosafluorotridecanenitrile	140834-59-9	-8.409	-42.8313	OTHER_PFAS	Other aliphatics	Others	Weak	Active	-9.64033	-34.1725	-21.9064	N#CCCC(C(C(C(C(C(C(C(C(C(F)(F)F)(F)F)(F)F)(F)F)(F)F)(F)F)(F)F)(F)F)(F)F)(F)F	Active	3	9
DTXSID40823270	CC(C)OC(=O)C(F)(F)C(F)(F)C(F)(F)C(F)(F)C(F)(F)C(F)(F)C(F)(F)C(F)(F)C(F)(F)F	Propan-2-yl nonadecafluorodecanoate	71356-37-1	-8.41	-43.4221	OTHER_PFAS	Other aliphatics	PACF-based substances	Weak	Active	-9.62958	-33.2645	-21.447	CC(OC(=O)C(C(C(C(C(C(C(C(C(F)(F)F)(F)F)(F)F)(F)F)(F)F)(F)F)(F)F)(F)F)(F)F)C	Active	3	8
DTXSID40660263	CCCC(CCC)C(=O)OCC(F)(F)C(F)(F)C(F)(F)C(F)(F)C(F)(F)C(F)(F)C(F)(F)C(F)(F)COC(=O)C(CCC)CCC	2,2,3,3,4,4,5,5,6,6,7,7,8,8,9,9-Hexadecafluorodecane-1,10-diyl bis(2-propylpentanoate)	544446-07-3	-8.373	-66.6751	OTHER_PFAS	Other aliphatics	Ether based substances	Moderate	Active	-10.0272	2.47309	-3.77704	CCCC(C(=O)OCC(C(C(C(C(C(C(C(COC(=O)C(CCC)CCC)(F)F)(F)F)(F)F)(F)F)(F)F)(F)F)(F)F)(F)F)CCC	Active	7	4
DTXSID3071727	FC(F)(F)C(F)(F)C(F)(F)C(F)(F)C(F)(F)C(F)(F)C(F)(F)C(F)(F)C(F)(F)C(F)(F)C(F)(F)C(F)(F)CCS(Cl)(=O)=O	(Perfluorododecyl)ethylsulfonyl chloride	68758-57-6	-8.372	-52.4382	COMMERICIAL_IMPORTANT	Other aliphatics	Others	Weak	Active	-10.0379	-19.4076	-14.7228	ClS(=O)(=O)CCC(C(C(C(C(C(C(C(C(C(C(C(F)(F)F)(F)F)(F)F)(F)F)(F)F)(F)F)(F)F)(F)F)(F)F)(F)F)(F)F)(F)F	Active	3	9
DTXSID20880609	[Na+].[H]N(CC1=CC=CC=C1S([O-])(=O)=O)S(=O)(=O)C(F)(F)C(F)(F)C(F)(F)C(F)(F)C(F)(F)C(F)(F)F	Sodium 2-((tridecafluorohexylsulphonylamino)methyl)benzenesulphonate	68299-21-8	-8.372	-50.2175	OTHER_PFAS	Side-chain aromatics	PASF-based substances	Weak	Active	-10.0379	-22.8206	-16.4293	O=S(=O)(C(C(C(C(C(C(F)(F)F)(F)F)(F)F)(F)F)(F)F)(F)F)NCc1ccccc1S(=O)(=O)O	Active	9	0
DTXSID30896519	CCCCOC(=O)C(F)(OC(F)(F)C(F)(OC(F)(F)C(F)(F)C(F)(F)F)C(F)(F)F)C(F)(F)F	Butyl 2,3,3,3-tetrafluoro-2-[1,1,2,3,3,3-hexafluoro-2-(heptafluoropropoxy)propoxy]propanoate	145510-89-0	-8.37	-48.1656	OTHER_PFAS	Other aliphatics	Ether and PACF-based substances	Weak	Active	-10.0594	-25.9742	-18.0168	CCCCOC(=O)C(C(F)(F)F)(OC(C(C(F)(F)F)(OC(C(C(F)(F)F)(F)F)(F)F)F)(F)F)F	Active	4	3
DTXSID30893548	FC(F)C(F)(F)C(F)(F)C(F)(F)C(F)(F)C(F)(F)C(=NOS(=O)(=O)C(F)(F)C(F)(F)C(F)(F)C(F)(F)F)c1cc2c(-c3c(C2)cccc3)cc1	1-(6H-Perfluorohexyl)-1-(fluoren-2-yl)-N-(perfluorobutyl)sulfonyloxymethanimine	691358-66-4	-8.338	-62.2313	OTHER_PFAS	Side-chain aromatics	PASF-based substances	Moderate	Active	-10.4033	-4.35659	-7.37993	FC(C(C(C(C(C(C(=NOS(=O)(=O)C(C(C(C(F)(F)F)(F)F)(F)F)(F)F)c1ccc2c(c1)Cc1c2cccc1)(F)F)(F)F)(F)F)(F)F)(F)F)F	Active	6	7
DTXSID30892596	CN(C)CCCNC(=O)CC(SCCC(F)(F)C(F)(F)C(F)(F)C(F)(F)C(F)(F)C(F)(F)C(F)(F)C(F)(F)F)C(O)=O	8:2 Fluorotelomer thioether amido amine carboxylic acid	1383438-89-8	-8.341	-65.0433	OTHER_PFAS	Other aliphatics	Others	Moderate	Active	-10.371	-0.0348218	-5.20293	CN(CCCNC(=O)CC(C(=O)O)SCCC(C(C(C(C(C(C(C(F)(F)F)(F)F)(F)F)(F)F)(F)F)(F)F)(F)F)(F)F)C	Active	2	7
DTXSID20758692	CN(CCOC(=O)C=C)C(F)(F)C(F)(F)C(F)(F)C(F)(F)C(F)(F)C(F)(F)C(F)(F)C(F)(F)F	2-[(Heptadecafluorooctyl)(methyl)amino]ethyl prop-2-enoate	93491-54-4	-8.343	-49.8812	OTHER_PFAS	Other aliphatics	Ether based substances	Weak	Active	-10.3495	-23.3375	-16.8435	C=CC(=O)OCCN(C(C(C(C(C(C(C(C(F)(F)F)(F)F)(F)F)(F)F)(F)F)(F)F)(F)F)(F)F)C	Active	1	3
DTXSID9071393	CCCCN(CCOC(=O)C=C)S(=O)(=O)C(F)(F)C(F)(F)C(F)(F)C(F)(F)C(F)(F)C(F)(F)C(F)(F)F	2-Propenoic acid, 2-[butyl[(pentadecafluoroheptyl)sulfonyl]amino]ethyl ester	68298-60-2	-8.346	-56.198	OTHER_PFAS	FASA based PFAA precursors	N-Alkyl FASACs	Weak	Active	-10.3173	-13.6292	-11.9732	CCCCN(S(=O)(=O)C(C(C(C(C(C(C(F)(F)F)(F)F)(F)F)(F)F)(F)F)(F)F)(F)F)CCOC(=O)C=C	Active	1	3
DTXSID20791261	CCN(CC)CC=C(F)C(F)(F)C(F)(F)C(F)(F)C(F)(F)C(F)(F)F	N,N-Diethyl-3,4,4,5,5,6,6,7,7,8,8,8-dodecafluorooct-2-en-1-amine	67490-96-4	-8.35	-42.886	OTHER_PFAS	Other aliphatics	Others	Weak	Active	-10.2743	-34.0884	-22.1814	CCN(CC=C(C(C(C(C(C(F)(F)F)(F)F)(F)F)(F)F)(F)F)F)CC	Active	3	4
DTXSID00892947	CN(C)(=O)CCCNC(=O)C(F)(F)C(F)(F)C(F)(F)C(F)(F)C(F)(F)C(F)(F)C(F)(F)C(F)(F)C(F)(F)F	Perfluorodecane amido amine oxide	70674-76-9	-8.35	-52.7909	OTHER_PFAS	Other aliphatics	Polyfluorinated amidesÂ	Weak	Active	-10.2743	-18.8656	-14.5699	O=C(C(C(C(C(C(C(C(C(C(F)(F)F)(F)F)(F)F)(F)F)(F)F)(F)F)(F)F)(F)F)(F)F)NCCC[N+](C)(C)[O-]	Active	6	9
DTXSID40197408	CC(=C)C(=O)OCC(F)(F)C(F)(F)C(F)(F)C(F)(F)C(F)(F)C(F)(F)C(F)(F)C(F)(F)C(F)(F)C(F)(F)F	2,2,3,3,4,4,5,5,6,6,7,7,8,8,9,9,10,10,11,11,11-Henicosafluoroundecyl methacrylate	48077-86-7	-8.352	-46.0931	OTHER_PFAS	Other aliphatics	Ether based substances	Weak	Active	-10.2528	-29.1594	-19.7061	O=C(C(=C)C)OCC(C(C(C(C(C(C(C(C(C(F)(F)F)(F)F)(F)F)(F)F)(F)F)(F)F)(F)F)(F)F)(F)F)(F)F	Active	3	9
DTXSID80880423	CN(CCOC(=O)C=C)S(=O)(=O)CCC(F)(F)C(F)(F)C(F)(F)C(F)(F)C(F)(F)C(F)(F)C(F)(F)C(F)(F)F	2-(1-(Perfluorooctyl)-2-ethylsulfonylmethylamino)ethyl 2-propenoate	48077-95-8	-8.354	-63.8785	OTHER_PFAS	Other aliphatics	Others	Moderate	Active	-10.2313	-1.82501	-6.02817	C=CC(=O)OCCN(S(=O)(=O)CCC(C(C(C(C(C(C(C(F)(F)F)(F)F)(F)F)(F)F)(F)F)(F)F)(F)F)(F)F)C	Active	1	3
DTXSID90236730	FC(F)(F)C(F)(F)C(F)(F)C(F)(F)C(F)(F)C(F)(F)C(F)(F)C(F)(F)S(=O)(=O)N1C=CN=C1	1H-Imidazole, 1-((heptadecafluorooctyl)sulfonyl)-	87988-58-7	-7.437	-41.5539	OTHER_PFAS	Side-chain aromatics	PASF-based substances	Weak	Active	-20.085	-36.1357	-28.1104	FC(C(C(C(S(=O)(=O)n1cncc1)(F)F)(F)F)(F)F)(C(C(C(C(F)(F)F)(F)F)(F)F)(F)F)F	Active	3	8
DTXSID80897511	FC(F)(F)C(F)(F)C(F)(F)C(F)(F)CCOC(=O)OCCC(F)(F)C(F)(F)C(F)(F)C(F)(F)F	bis((Perfluorobutyl)ethyl) carbonate	1132677-78-1	-8.26	-48.5338	OTHER_PFAS	Other aliphatics	Ether based substances	Weak	Active	-11.2414	-25.4083	-18.3249	O=C(OCCC(C(C(C(F)(F)F)(F)F)(F)F)(F)F)OCCC(C(C(C(F)(F)F)(F)F)(F)F)(F)F	Active	7	5
DTXSID60379901	CC(=C)C(=O)OCCC(F)(F)C(F)(F)C(F)(F)C(F)(F)C(F)(C(F)(F)F)C(F)(F)F	(Perfluoro-5-methylhexyl)ethyl 2-methylprop-2-enoate	50836-66-3	-8.355	-43.0855	OTHER_PFAS	Fluorotelomer PFAA precursors	n:2 FTMACs	Weak	Active	-10.2206	-33.7818	-22.0012	O=C(C(=C)C)OCCC(C(C(C(C(C(F)(F)F)(C(F)(F)F)F)(F)F)(F)F)(F)F)(F)F	Active	7	5
DTXSID10896214	[O-][N+](=O)C1=CC=C(NC(=O)C(F)(F)C(F)(F)C(F)(F)C(F)(F)C(F)(F)C(F)(F)C(F)(F)C(F)(F)F)C=C1	2,2,3,3,4,4,5,5,6,6,7,7,8,8,9,9,9-Heptadecafluoro-N-(4-nitrophenyl)nonanamide	164796-46-7	-8.358	-48.9637	OTHER_PFAS	Side-chain aromatics	Others	Weak	Active	-10.1884	-24.7476	-17.468	O=C(C(C(C(C(C(C(C(C(F)(F)F)(F)F)(F)F)(F)F)(F)F)(F)F)(F)F)(F)F)Nc1ccc(cc1)[N+](=O)[O-]	Active	3	8
DTXSID50298798	CCOP(=O)(OCC)C(I)CC(F)(F)C(F)(F)C(F)(F)C(F)(F)C(F)(F)C(F)(F)C(F)(F)F	9-diethoxyphosphoryl-1,1,1,2,2,3,3,4,4,5,5,6,6,7,7-pentadecafluoro-9-iodononane	23068-06-6	-7.432	-50.9127	OTHER_PFAS	Other aliphatics	Others	Weak	Active	-20.1388	-21.7522	-20.9455	CCOP(=O)(C(CC(C(C(C(C(C(C(F)(F)F)(F)F)(F)F)(F)F)(F)F)(F)F)(F)F)I)OCC	Active	8	7
DTXSID50896556	FC(F)(F)C(F)(F)C(F)(F)OC(F)(C(F)(F)F)C(F)(F)OC(F)(C(=O)N1CCCCC1)C(F)(F)F	2,3,3,3-Tetrafluoro-2-[1,1,2,3,3,3-hexafluoro-2-(heptafluoropropoxy)propoxy]-1-(piperidin-1-yl)propan-1-one	176702-75-3	-8.363	-45.654	OTHER_PFAS	Other aliphatics, cyclic	Others, cyclic	Weak	Active	-10.1346	-29.8343	-19.9845	O=C(C(C(F)(F)F)(OC(C(C(F)(F)F)(OC(C(C(F)(F)F)(F)F)(F)F)F)(F)F)F)N1CCCCC1	Active	4	3
DTXSID10548701	FC(F)C(F)(F)C(F)(F)C(F)(F)C(F)(F)C(F)(F)C(=O)OOC(=O)C(F)(F)C(F)(F)C(F)(F)C(F)(F)C(F)(F)C(F)F	Bis(2,2,3,3,4,4,5,5,6,6,7,7-dodecafluoroheptanoyl) peroxide	32687-76-6	-8.363	-45.6964	OTHER_PFAS	Other aliphatics	PACF-based substances	Weak	Active	-10.1346	-29.7691	-19.9519	FC(C(C(C(C(C(C(=O)OOC(=O)C(C(C(C(C(C(F)F)(F)F)(F)F)(F)F)(F)F)(F)F)(F)F)(F)F)(F)F)(F)F)(F)F)F	Active	3	0
DTXSID80880968	CC(=C)C(=O)OCCC(F)(F)C(F)(F)C(F)(F)C(F)(F)C(F)(F)C(F)(F)C(F)(F)C(F)(F)C(F)(C(F)(F)F)C(F)(F)F	(Perfluoro-9-methyldecyl)ethyl methacrylate	74256-14-7	-8.363	-50.3855	OTHER_PFAS	Fluorotelomer PFAA precursors	n:2 FTMACs	Weak	Active	-10.1346	-22.5624	-16.3485	CC(=C)C(=O)OCCC(C(C(C(C(C(C(C(C(C(F)(F)F)(C(F)(F)F)F)(F)F)(F)F)(F)F)(F)F)(F)F)(F)F)(F)F)(F)F	Active	7	5
DTXSID20382072	FC(F)(F)C(F)(F)C(F)(F)C(F)(F)C(F)(F)C(F)(F)C(F)(F)C(F)(F)C(F)(F)C(F)(F)C(F)(F)C(F)(F)C=C	(Perfluorododecyl)ethylene	67103-05-3	-8.366	-42.0798	OTHER_PFAS	Fluorotelomer PFAA precursors	n:2 FTOs	Weak	Active	-10.1024	-35.3275	-22.7149	C=CC(C(C(C(C(C(C(C(C(C(C(C(F)(F)F)(F)F)(F)F)(F)F)(F)F)(F)F)(F)F)(F)F)(F)F)(F)F)(F)F)(F)F	Active	3	8
DTXSID10778889	FC(F)(F)C(F)(F)C(F)(F)C(F)(F)C(F)(F)C(F)(F)C(F)(F)C(=O)OCCOC(=O)C=C	2-(Acryloyloxy)ethyl pentadecafluorooctanoate	14814-76-7	-7.431	-44.7296	OTHER_PFAS	Other aliphatics	PACF-based substances	Weak	Active	-20.1495	-31.255	-25.7023	C=CC(=O)OCCOC(=O)C(C(C(C(C(C(C(F)(F)F)(F)F)(F)F)(F)F)(F)F)(F)F)(F)F	Active	4	9
DTXSID90896717	FC(F)(F)C(F)(F)C(F)(F)COP(=O)(C1=CC=CC=C1)C1=CC=CC=C1	2,2,3,3,4,4,4-Heptafluorobutyl diphenylphosphinate	55776-72-2	-8.369	-43.2975	OTHER_PFAS	Side-chain aromatics	Others	Weak	Active	-10.0702	-33.456	-21.7631	FC(C(C(F)(F)F)(F)F)(COP(=O)(c1ccccc1)c1ccccc1)F	Active	0	5
DTXSID10720565	OS(=O)(=O)C1=CC=C(OC(F)=C(F)C(F)(F)C(F)(F)C(F)(F)C(F)(F)C(F)(F)C(F)(F)C(F)(F)F)C=C1	4-[(1,2,3,3,4,4,5,5,6,6,7,7,8,8,9,9,9-Heptadecafluoronon-1-en-1-yl)oxy]benzene-1-sulfonic acid	71212-45-8	-8.37	-52.7718	OTHER_PFAS	Side-chain aromatics	Others	Weak	Active	-10.0594	-18.8949	-14.4772	FC(=C(C(C(C(C(C(C(C(F)(F)F)(F)F)(F)F)(F)F)(F)F)(F)F)(F)F)F)Oc1ccc(cc1)S(=O)(=O)O	Active	8	8
DTXSID20895192	CCCCCCCCCCC(F)(F)C(F)(F)C(F)(F)C(F)(F)F	1,1,1,2,2,3,3,4,4-Nonafluorotetradecane	214196-02-8	-8.357	-46.8573	OTHER_PFAS	Fluorotelomer PFAA precursors	SFAs	Weak	Active	-10.1991	-27.9849	-19.092	CCCCCCCCCCC(C(C(C(F)(F)F)(F)F)(F)F)(F)F	Active	2	2
DTXSID70893562	[K+].C[N+](C)([O-])CCC[N-]S(=O)(=O)C(F)(F)C(F)(F)C(F)(F)C(F)(F)C(F)(F)C(F)(F)F	3-[(Perfluorohexane-1-sulfonyl)amino]-N,N-dimethylpropan-1-amine N-oxide potassium salt	178094-71-8	-7.573	-54.4181	OTHER_PFAS	Other aliphatics	PASF-based substances	Weak	Active	-18.6236	-16.3647	-17.4942	FC(C(C(C(C(C(F)(F)F)(F)F)(F)F)(F)F)(F)F)(S(=O)(=O)NCCC[N+](C)(C)[O-])F	Active	5	0
DTXSID80411958	CC(C)OC1=C(C=NNC(=O)C(F)(F)C(F)(F)C(F)(F)F)C=C(Br)C=C1	N-[(5-bromo-2-propan-2-yloxyphenyl)methylideneamino]-2,2,3,3,4,4,4-heptafluorobutanamide	6162-95-4	-8.26	-48.212	OTHER_PFAS	Side-chain aromatics	Others	Weak	Active	-11.2414	-25.9029	-18.5722	CC(Oc1ccc(cc1C=NNC(=O)C(C(C(F)(F)F)(F)F)(F)F)Br)C	Active	3	3
DTXSID90881148	C[N+](CCO)(CCO)CC(O)CC(F)(F)C(F)(F)C(F)(F)C(F)(F)C(F)(F)C(F)(F)C(F)(F)C(F)(F)C(F)(C(F)(F)F)C(F)(F)F	Bis(2-hydroxyethyl)methyl(1-(perfluoro-9-methyldecyl))-2-hydroxyprop-3-ylammonium iodide	94159-77-0	-8.26	-64.4075	OTHER_PFAS	Other aliphatics	Others	Moderate	Active	-11.2414	-1.01198	-6.1267	OCC[N+](CC(CC(C(C(C(C(C(C(C(C(C(F)(F)F)(C(F)(F)F)F)(F)F)(F)F)(F)F)(F)F)(F)F)(F)F)(F)F)(F)F)O)(CCO)C	Active	8	7
DTXSID80462864	CCCCCCC(I)CC(F)(F)C(F)(F)C(F)(F)C(F)(F)F	Dodecane, 1,1,1,2,2,3,3,4,4-nonafluoro-6-iodo-	109603-73-8	-8.142	-44.1048	OTHER_PFAS	Other aliphatics	FTI	Weak	Active	-12.5094	-32.2152	-22.3623	CCCCCCC(CC(C(C(C(F)(F)F)(F)F)(F)F)(F)F)I	Active	3	6
DTXSID40502856	FC(F)(F)C(F)(F)C(F)(F)C(F)(F)C(F)(F)C(F)(F)c1nc(nc(n1)C(F)(F)C(F)(F)C(F)(F)C(F)(F)C(F)(F)C(F)(F)F)C(F)(F)C(F)(F)C(F)(F)C(F)(F)C(F)(F)C(F)(F)F	2,4,6-Tris(tridecafluorohexyl)-1,3,5-triazine	25761-65-3	-8.143	-63.4241	OTHER_PFAS	Side-chain aromatics	Others	Moderate	Active	-12.4987	-2.52337	-7.51102	FC(C(C(C(C(C(F)(F)F)(F)F)(F)F)(F)F)(F)F)(c1nc(nc(n1)C(C(C(C(C(C(F)(F)F)(F)F)(F)F)(F)F)(F)F)(F)F)C(C(C(C(C(C(F)(F)F)(F)F)(F)F)(F)F)(F)F)(F)F)F	Active	6	4
DTXSID0068523	CN(CCOC(=O)C=C)S(=O)(=O)CCC(F)(F)C(F)(F)C(F)(F)C(F)(F)C(F)(F)C(F)(F)F	2-[Methyl[(perfluorohexyl)ethylsulfonyl]amino]ethyl 2-propenoate	49859-70-3	-8.146	-59.5622	OTHER_PFAS	Other aliphatics	Others	Weak	Active	-12.4664	-8.45874	-10.4626	C=CC(=O)OCCN(S(=O)(=O)CCC(C(C(C(C(C(F)(F)F)(F)F)(F)F)(F)F)(F)F)(F)F)C	Active	1	3
DTXSID0070869	CCN(CCOC(=O)C(C)=C)S(=O)(=O)C(F)(F)C(F)(F)C(F)(F)C(F)(F)F	2-Propenoic acid, 2-methyl-, 2-[ethyl[(nonafluorobutyl)sulfonyl]amino]ethyl ester	67939-33-7	-8.148	-43.3113	OTHER_PFAS	FASA based PFAA precursors	N-Alkyl FASMACs	Weak	Active	-12.4449	-33.4348	-22.9399	CCN(S(=O)(=O)C(C(C(C(F)(F)F)(F)F)(F)F)(F)F)CCOC(=O)C(=C)C	Active	0	7
DTXSID90897249	FC(F)(F)C(F)(F)C(F)(F)C(F)(F)S(=O)(=NS(=O)(=O)C(F)(F)F)C1=CC=C(Br)C=C1	N-[(4-Bromophenyl)(perfluorobutyl)oxido-Î»4-sulfanylidene]-1,1,1-trifluoromethanesulfonamide	1421133-01-8	-8.153	-47.0912	OTHER_PFAS	Side-chain aromatics	PASF-based substances	Weak	Active	-12.3912	-27.6254	-20.0083	Brc1ccc(cc1)S(=NS(=O)(=O)C(F)(F)F)(=O)C(C(C(C(F)(F)F)(F)F)(F)F)(F)F	Active	9	0
DTXSID40788890	COCCOCC(O)C(F)(F)C(F)(F)C(F)(F)C(F)(F)C(F)(F)C(F)(F)F	3,3,4,4,5,5,6,6,7,7,8,8,8-Tridecafluoro-1-(2-methoxyethoxy)octan-2-ol	52835-31-1	-8.153	-43.9395	OTHER_PFAS	Other aliphatics	Ether based substances	Weak	Active	-12.3912	-32.4693	-22.4302	COCCOCC(C(C(C(C(C(C(F)(F)F)(F)F)(F)F)(F)F)(F)F)(F)F)O	Active	7	4
DTXSID80896246	NS(=O)(=O)C1=CC=C(CNC(=O)C(F)(F)C(F)(F)C(F)(F)C(F)(F)C(F)(F)C(F)(F)F)C=C1	2,2,3,3,4,4,5,5,6,6,7,7,7-Tridecafluoro-N-[(4-sulfamoylphenyl)methyl]heptanamide	165618-99-5	-8.154	-48.8924	OTHER_PFAS	Side-chain aromatics	Others	Weak	Active	-12.3805	-24.8572	-18.6188	O=C(C(C(C(C(C(C(F)(F)F)(F)F)(F)F)(F)F)(F)F)(F)F)NCc1ccc(cc1)S(=O)(=O)N	Active	6	9
DTXSID2066064	OC(=O)C(F)(F)C(F)(F)C(F)(F)C(F)(F)C(F)(F)C(F)(F)C(F)(F)C(F)(F)C(F)(F)C(F)(C(F)(F)F)C(F)(F)F	Perfluoro-11-(trifluoromethyl)dodecanoic acid	16486-96-7	-8.156	-41.5397	OTHER_PFAS	PFAAs	PFCAs	Weak	Active	-12.359	-36.1576	-24.2583	OC(=O)C(C(C(C(C(C(C(C(C(C(C(F)(F)F)(C(F)(F)F)F)(F)F)(F)F)(F)F)(F)F)(F)F)(F)F)(F)F)(F)F)(F)F	Active	3	4
DTXSID30896019	CCCCNC(=O)C(F)(F)C(F)(F)C(F)(F)C(F)(F)C(F)(F)C(F)(F)C(F)(F)F	N-Butyl-2,2,3,3,4,4,5,5,6,6,7,7,8,8,8-pentadecafluorooctanamide	37696-83-6	-8.16	-42.0015	OTHER_PFAS	Other aliphatics	Polyfluorinated amidesÂ	Weak	Active	-12.316	-35.4478	-23.8819	CCCCNC(=O)C(C(C(C(C(C(C(F)(F)F)(F)F)(F)F)(F)F)(F)F)(F)F)(F)F	Active	6	9
DTXSID90896055	CC(C)N(C(C)C)P(OCCCC(F)(F)C(F)(F)C(F)(F)C(F)(F)C(F)(F)C(F)(F)C(F)(F)C(F)(F)F)OCCC#N	2-Cyanoethyl 4,4,5,5,6,6,7,7,8,8,9,9,10,10,11,11,11-heptadecafluoroundecyl N,N-dipropan-2-ylphosphoramidoite	1036029-24-9	-8.161	-57.8278	OTHER_PFAS	Other aliphatics	Others	Weak	Active	-12.3052	-11.1243	-11.7148	CC(N(P(OCCC#N)OCCCC(C(C(C(C(C(C(C(F)(F)F)(F)F)(F)F)(F)F)(F)F)(F)F)(F)F)(F)F)C(C)C)C	Active	3	9
DTXSID90505079	CCCNC(=O)C(F)(F)C(F)(F)C(F)(F)C(F)(F)C(F)(F)C(F)(F)C(F)(F)F	2,2,3,3,4,4,5,5,6,6,7,7,8,8,8-Pentadecafluoro-N-propyloctanamide	75668-30-3	-8.163	-42.3262	OTHER_PFAS	Other aliphatics	Polyfluorinated amidesÂ	Weak	Active	-12.2837	-34.9488	-23.6163	CCCNC(=O)C(C(C(C(C(C(C(F)(F)F)(F)F)(F)F)(F)F)(F)F)(F)F)(F)F	Active	6	9
DTXSID90996549	OC(=NC1=C(Cl)C=C(C=C1)C1=CC(Cl)=C(C=C1)N=C(O)C(F)(F)C(F)(F)C(F)(F)F)C(F)(F)C(F)(F)C(F)(F)F	N,N'-(3,3'-Dichloro[1,1'-biphenyl]-4,4'-diyl)bis(heptafluorobutanimidic acid)	75042-09-0	-8.165	-59.7318	OTHER_PFAS	Side-chain aromatics	Others	Weak	Active	-12.2623	-8.19808	-10.2302	OC(=Nc1ccc(cc1Cl)c1ccc(c(c1)Cl)N=C(C(C(C(F)(F)F)(F)F)(F)F)O)C(C(C(F)(F)F)(F)F)(F)F	Active	3	4
DTXSID80895653	CC1=CC=C(C=C1)C(F)(F)C(F)(F)C(F)(F)C(F)(F)C(F)(F)C(F)(F)C(F)(F)C(F)(F)F	1-(Heptadecafluorooctyl)-4-methylbenzene	82396-51-8	-8.167	-42.4184	OTHER_PFAS	Side-chain aromatics	Others	Weak	Active	-12.2408	-34.8071	-23.5239	Cc1ccc(cc1)C(C(C(C(C(C(C(C(F)(F)F)(F)F)(F)F)(F)F)(F)F)(F)F)(F)F)(F)F	Active	1	6
DTXSID1070511	CN(CCOC(=O)C(C)=C)S(=O)(=O)C(F)(F)C(F)(F)C(F)(F)C(F)(F)C(F)(F)F	2-Propenoic acid, 2-methyl-, 2-[methyl[(undecafluoropentyl)sulfonyl]amino]ethyl ester	67584-60-5	-8.169	-47.9954	OTHER_PFAS	FASA based PFAA precursors	N-Alkyl FASMACs	Weak	Active	-12.2193	-26.2358	-19.2275	CN(S(=O)(=O)C(C(C(C(C(F)(F)F)(F)F)(F)F)(F)F)(F)F)CCOC(=O)C(=C)C	Active	0	7
DTXSID30896256	CCN(CCCN(CCOCCOCCOC)CCOCCOCCOC)S(=O)(=O)C(F)(F)C(F)(F)C(F)(F)C(F)(F)C(F)(F)C(F)(F)C(F)(F)C(F)(F)F	N-Ethyl-1,1,2,2,3,3,4,4,5,5,6,6,7,7,8,8,8-heptadecafluoro-N-(11-{2-[2-(2-methoxyethoxy)ethoxy]ethyl}-2,5,8-trioxa-11-azatetradecan-14-yl)octane-1-sulfonamide	117413-27-1	-8.173	-97.9946	OTHER_PFAS	Other aliphatics	PASF-based substances	Strong	Active	-12.1763	50.6081	19.2159	COCCOCCOCCN(CCOCCOCCOC)CCCN(S(=O)(=O)C(C(C(C(C(C(C(C(F)(F)F)(F)F)(F)F)(F)F)(F)F)(F)F)(F)F)(F)F)CC	Active	0	7
DTXSID9070828	CN(CCCCOC(=O)C(C)=C)S(=O)(=O)C(F)(F)C(F)(F)C(F)(F)C(F)(F)C(F)(F)F	4-[Methyl[(undecafluoropentyl)sulfonyl]amino]butyl methacrylate	67906-40-5	-8.175	-54.0877	OTHER_PFAS	Other aliphatics	PASF-based substances	Weak	Active	-12.1548	-16.8725	-14.5137	CN(S(=O)(=O)C(C(C(C(C(F)(F)F)(F)F)(F)F)(F)F)(F)F)CCCCOC(=O)C(=C)C	Active	0	7
DTXSID70880553	CN(CCOC(=O)C=C)S(=O)(=O)CC(F)(F)C(F)(F)C(F)(F)C(F)(F)C(F)(F)C(F)(F)C(F)(F)C(F)(F)F	2-(N-((Perfluorooctyl)methylsulfonyl)-N-methylamino)ethyl acrylate	66008-69-3	-8.178	-55.9557	OTHER_PFAS	Other aliphatics	Others	Weak	Active	-12.1226	-14.0016	-13.0621	C=CC(=O)OCCN(S(=O)(=O)CC(C(C(C(C(C(C(C(F)(F)F)(F)F)(F)F)(F)F)(F)F)(F)F)(F)F)(F)F)C	Active	1	3
DTXSID00896208	[O-][N+](=O)C1=CC=C(NC(=O)C(F)(F)C(F)(F)C(F)(F)C(F)(F)C(F)(F)C(F)(F)F)C=C1	2,2,3,3,4,4,5,5,6,6,7,7,7-Tridecafluoro-N-(4-nitrophenyl)heptanamide	164796-44-5	-7.522	-41.5489	OTHER_PFAS	Side-chain aromatics	Others	Weak	Active	-19.1717	-36.1434	-27.6575	O=C(C(C(C(C(C(C(F)(F)F)(F)F)(F)F)(F)F)(F)F)(F)F)Nc1ccc(cc1)[N+](=O)[O-]	Active	3	8
DTXSID6071370	FC(F)(F)C(F)(F)C(F)(F)C(F)(F)C(F)(F)S(=O)(=O)NCC1=CC=CC=C1	1-Pentanesulfonamide, 1,1,2,2,3,3,4,4,5,5,5-undecafluoro-N-(phenylmethyl)-	68298-08-8	-8.182	-42.2147	OTHER_PFAS	Side-chain aromatics	PASF-based substances	Weak	Active	-12.0796	-35.1201	-23.5999	FC(C(C(C(C(F)(F)F)(F)F)(F)F)(F)F)(S(=O)(=O)NCc1ccccc1)F	Active	9	0
DTXSID40750739	COC(=O)C1CCC(CC1)C(F)(F)C(F)(F)C(F)(F)C(F)(F)C(F)(F)F	Methyl 4-(undecafluoropentyl)cyclohexane-1-carboxylate	88951-15-9	-8.141	-41.5633	OTHER_PFAS	Other aliphatics, cyclic	Others, cyclic	Weak	Active	-12.5201	-36.1213	-24.3207	COC(=O)C1CCC(CC1)C(C(C(C(C(F)(F)F)(F)F)(F)F)(F)F)(F)F	Active	0	4
DTXSID70880952	OCC[N+]1(CC([O-])=O)CCN(CC1)C(=O)C(F)(F)C(F)(F)C(F)(F)C(F)(F)C(F)(F)C(F)(F)C(F)(F)C(F)(F)C(F)(F)F	1-(Carboxymethyl)-1-(2-hydroxyethyl)-4-(perfluoro-1-oxodecyl)piperazinium	71356-38-2	-8.185	-59.0001	OTHER_PFAS	Other aliphatics, cyclic	Others, cyclic	Weak	Active	-12.0473	-9.32263	-10.685	OCC[N+]1(CCN(CC1)C(=O)C(C(C(C(C(C(C(C(C(F)(F)F)(F)F)(F)F)(F)F)(F)F)(F)F)(F)F)(F)F)(F)F)CC(=O)[O-]	Active	3	8
DTXSID60896704	COP(=O)(CCC(F)(F)C(F)(F)C(F)(F)C(F)(F)C(F)(F)C(F)(F)C(F)(F)C(F)(F)C(F)(F)C(F)(F)F)OC	Dimethyl (3,3,4,4,5,5,6,6,7,7,8,8,9,9,10,10,11,11,12,12,12-henicosafluorododecyl)phosphonate	61726-45-2	-8.141	-51.658	OTHER_PFAS	Other aliphatics	FTPO3	Weak	Active	-12.5201	-20.6067	-16.5634	COP(=O)(CCC(C(C(C(C(C(C(C(C(C(F)(F)F)(F)F)(F)F)(F)F)(F)F)(F)F)(F)F)(F)F)(F)F)(F)F)OC	Active	3	9
DTXSID80895279	CCC(I)CC(F)(F)C(F)(F)C(F)(F)C(F)(F)C(F)(F)C(F)(F)C(F)(F)C(F)(F)F	1,1,1,2,2,3,3,4,4,5,5,6,6,7,7,8,8-Heptadecafluoro-10-iodododecane	99325-00-5	-7.546	-42.9864	OTHER_PFAS	Other aliphatics	FTI	Weak	Active	-18.9138	-33.9341	-26.4239	CCC(CC(C(C(C(C(C(C(C(F)(F)F)(F)F)(F)F)(F)F)(F)F)(F)F)(F)F)(F)F)I	Active	3	6
DTXSID10880456	FC(F)(F)C(F)(C(F)(F)F)C(F)(F)C(F)(F)C(F)(F)C(F)(F)C(F)(F)C(F)(F)C(F)(F)C(F)(F)C(F)(F)C(F)(F)CCOC(=O)C=C	2-(Perfluoro-11-methyldodecyl)ethyl propenoate	52956-82-8	-7.568	-48.9753	OTHER_PFAS	Fluorotelomer PFAA precursors	n:2 FTACs	Weak	Active	-18.6774	-24.7298	-21.7036	C=CC(=O)OCCC(C(C(C(C(C(C(C(C(C(C(C(F)(F)F)(C(F)(F)F)F)(F)F)(F)F)(F)F)(F)F)(F)F)(F)F)(F)F)(F)F)(F)F)(F)F	Active	7	5
DTXSID10892519	C[N+](C)(CCCC(F)(F)C(F)(F)C(F)(F)C(F)(F)C(F)(F)C(F)(F)C(F)(F)F)CC([O-])=O	7:3 Fluorotelomer betaine	171184-15-9	-8.099	-42.5004	OTHER_PFAS	Other aliphatics	FT	Weak	Active	-12.9715	-34.6811	-23.8263	[O-]C(=O)C[N+](CCCC(C(C(C(C(C(C(F)(F)F)(F)F)(F)F)(F)F)(F)F)(F)F)(F)F)(C)C	Active	7	3
DTXSID50897008	[Na+].CCCCCCCCC(OS([O-])(=O)=O)C(F)(F)C(F)(F)C(F)(F)C(F)(F)C(F)(F)C(F)(F)C(F)(F)C(F)(F)F	1-(Perfluorooctyl)nonanol sulfate sodium	799267-73-5	-8.1	-67.0229	OTHER_PFAS	Other aliphatics	Others	Moderate	Active	-12.9607	3.00763	-4.97654	CCCCCCCCC(C(C(C(C(C(C(C(C(F)(F)F)(F)F)(F)F)(F)F)(F)F)(F)F)(F)F)(F)F)OS(=O)(=O)O	Active	3	6
DTXSID1067330	FC(F)(F)C(F)(F)C(F)(F)C(F)(F)C(F)(F)C(F)(F)C(F)(F)C(F)(F)C(F)(F)C(F)(F)CCS(Cl)(=O)=O	(Perfluorodecanyl)ethylsulfonyl chloride	27619-91-6	-8.102	-42.6275	COMMERICIAL_IMPORTANT	Other aliphatics	Others	Weak	Active	-12.9392	-34.4857	-23.7125	ClS(=O)(=O)CCC(C(C(C(C(C(C(C(C(C(F)(F)F)(F)F)(F)F)(F)F)(F)F)(F)F)(F)F)(F)F)(F)F)(F)F	Active	3	9
DTXSID70701698	COc1ccc(cc1)C1CC(OCC(C)C)OC(=C1S(=O)(=O)C(F)(F)C(F)(F)C(F)(F)C(F)(F)Cl)c1ccccc1	5-(4-Chloro-1,1,2,2,3,3,4,4-octafluorobutane-1-sulfonyl)-4-(4-methoxyphenyl)-2-(2-methylpropoxy)-6-phenyl-3,4-dihydro-2H-pyran	905560-37-4	-8.106	-68.8472	OTHER_PFAS	Side-chain aromatics	PASF-based substances	Moderate	Active	-12.8962	5.8114	-3.54242	COc1ccc(cc1)C1CC(OCC(C)C)OC(=C1S(=O)(=O)C(C(C(C(Cl)(F)F)(F)F)(F)F)(F)F)c1ccccc1	Active	1	9
DTXSID50895342	FC(F)C(F)(F)C(F)(F)C(F)(F)C(F)(F)C(F)(F)C(F)(F)C(F)(F)C(F)(F)C(F)(F)C(F)(F)C(F)(F)C(F)(F)C(F)(F)F	1,1,1,2,2,3,3,4,4,5,5,6,6,7,7,8,8,9,9,10,10,11,11,12,12,13,13,14,14-Nonacosafluorotetradecane	66577-33-1	-8.113	-43.5499	OTHER_PFAS	Other aliphatics	Polyfluoralkanes	Weak	Active	-12.821	-33.0681	-22.9445	FC(C(C(C(C(C(C(C(C(C(C(C(C(C(F)(F)F)(F)F)(F)F)(F)F)(F)F)(F)F)(F)F)(F)F)(F)F)(F)F)(F)F)(F)F)(F)F)F	Active	3	0
DTXSID20892606	NS(=O)(=O)CCC(F)(F)C(F)(F)C(F)(F)C(F)(F)C(F)(F)C(F)(F)C(F)(F)C(F)(F)C(F)(F)C(F)(F)F	10:2 Fluorotelomer sulfonamide	29766-02-7	-8.116	-44.8914	OTHER_PFAS	Other aliphatics	Others	Weak	Active	-12.7888	-31.0063	-21.8976	NS(=O)(=O)CCC(C(C(C(C(C(C(C(C(C(F)(F)F)(F)F)(F)F)(F)F)(F)F)(F)F)(F)F)(F)F)(F)F)(F)F	Active	3	9
DTXSID40881234	CN(C)CCCNCC(O)CC(F)(F)C(F)(F)C(F)(F)C(F)(F)C(F)(F)C(F)(F)C(F)(C(F)(F)F)C(F)(F)F	1-((3-(Dimethylamino)propyl)amino)-3-(perfluoro-7-methyloctyl)propan-2-ol	73353-26-1	-8.118	-49.5235	OTHER_PFAS	Other aliphatics	Others	Weak	Active	-12.7673	-23.8872	-18.3273	OC(CC(C(C(C(C(C(C(C(F)(F)F)(C(F)(F)F)F)(F)F)(F)F)(F)F)(F)F)(F)F)(F)F)CNCCCN(C)C	Active	8	7
DTXSID70896452	CC1=CC(=CC=C1N1C(=O)C2=CC=CC(I)=C2C1=O)C(F)(C(F)(F)F)C(F)(F)F	2-[4-(1,1,1,2,3,3,3-Heptafluoropropan-2-yl)-2-methylphenyl]-4-iodo-1H-isoindole-1,3(2H)-dione	346575-66-4	-7.563	-46.9685	OTHER_PFAS	Side-chain aromatics	Others	Weak	Active	-18.7311	-27.814	-23.2726	Cc1cc(ccc1N1C(=O)c2c(C1=O)c(I)ccc2)C(C(F)(F)F)(C(F)(F)F)F	Active	0	9
DTXSID50896258	FC(F)(F)C(F)(F)C(F)(F)C(=O)NC1=CC=CC2=C1C(=O)C1=CC=CC=C1C2=O	N-(9,10-Dioxo-9,10-dihydroanthracen-1-yl)-2,2,3,3,4,4,4-heptafluorobutanamide	162441-56-7	-8.121	-43.2864	OTHER_PFAS	Side-chain aromatics	Others	Weak	Active	-12.7351	-33.473	-23.1041	O=C(C(C(C(F)(F)F)(F)F)(F)F)Nc1cccc2c1C(=O)c1ccccc1C2=O	Active	7	8
DTXSID30880130	FC(F)C(F)(F)C(F)(F)C(F)(F)COP(=O)(OCC(F)(F)C(F)(F)C(F)(F)C(F)F)OCC(F)(F)C(F)(F)C(F)(F)C(F)F	Tris(2,2,3,3,4,4,5,5-octafluoropentyl) phosphate	355-86-2	-7.563	-51.36	OTHER_PFAS	Other aliphatics	Others	Weak	Active	-18.7311	-21.0647	-19.8979	FC(C(C(C(COP(=O)(OCC(C(C(C(F)F)(F)F)(F)F)(F)F)OCC(C(C(C(F)F)(F)F)(F)F)(F)F)(F)F)(F)F)(F)F)F	Active	3	0
DTXSID50896516	CCCOC(=O)C(F)(OC(F)(F)C(F)(OC(F)(F)C(F)(F)C(F)(F)F)C(F)(F)F)C(F)(F)F	Propyl 2,3,3,3-tetrafluoro-2-[1,1,2,3,3,3-hexafluoro-2-(heptafluoropropoxy)propoxy]propanoate	145510-87-8	-8.123	-45.6927	OTHER_PFAS	Other aliphatics	Ether and PACF-based substances	Weak	Active	-12.7136	-29.7748	-21.2442	CCCOC(=O)C(C(F)(F)F)(OC(C(C(F)(F)F)(OC(C(C(F)(F)F)(F)F)(F)F)F)(F)F)F	Active	4	3
DTXSID90881345	[K+].C[N+](C)([O-])CCC[N-]S(=O)(=O)C(F)(F)C(F)(F)C(F)(F)C(F)(F)C(F)(F)C(F)(F)C(F)(F)C(F)(F)F	3-[(Perfluorooctane-1-sulfonyl)amino]-N,N-dimethylpropan-1-amine N-oxide potassium	178094-69-4	-8.125	-47.8327	COMMERICIAL_IMPORTANT	Other aliphatics	PASF-based substances	Weak	Active	-12.6921	-26.4858	-19.589	[O-][N+](CCCNS(=O)(=O)C(C(C(C(C(C(C(C(F)(F)F)(F)F)(F)F)(F)F)(F)F)(F)F)(F)F)(F)F)(C)C	Active	5	0
DTXSID40895290	FC(F)(F)C(F)(F)C(F)(F)C(F)(F)C(F)(F)C(F)(F)C(F)(F)C(F)(F)C(F)(F)C(F)(F)CCCI	1,1,1,2,2,3,3,4,4,5,5,6,6,7,7,8,8,9,9,10,10-Henicosafluoro-13-iodotridecane	541547-94-8	-8.127	-45.3276	OTHER_PFAS	Other aliphatics	FTCl	Weak	Active	-12.6706	-30.3359	-21.5033	ICCCC(C(C(C(C(C(C(C(C(C(F)(F)F)(F)F)(F)F)(F)F)(F)F)(F)F)(F)F)(F)F)(F)F)(F)F	Active	3	9
DTXSID60895590	FC(F)(F)C(F)(F)C(F)(F)C(F)(F)C(F)(F)C(F)(F)C(F)(F)C(F)(F)C(F)(F)C(F)(F)CC(I)CCC(I)CC(F)(F)C(F)(F)C(F)(F)C(F)(F)C(F)(F)C(F)(F)C(F)(F)C(F)(F)C(F)(F)C(F)(F)F	1,1,1,2,2,3,3,4,4,5,5,6,6,7,7,8,8,9,9,10,10,17,17,18,18,19,19,20,20,21,21,22,22,23,23,24,24,25,25,26,26,26-Dotetracontafluoro-12,15-diiodohexacosane	1980086-18-7	-7.559	-69.4422	OTHER_PFAS	Other aliphatics	FTI	Moderate	Active	-18.7741	6.72586	-6.02411	IC(CC(C(C(C(C(C(C(C(C(C(F)(F)F)(F)F)(F)F)(F)F)(F)F)(F)F)(F)F)(F)F)(F)F)(F)F)CCC(CC(C(C(C(C(C(C(C(C(C(F)(F)F)(F)F)(F)F)(F)F)(F)F)(F)F)(F)F)(F)F)(F)F)(F)F)I	Active	3	6
DTXSID10895323	FC(F)(F)C(F)(F)CC(I)C(F)(F)C(F)(F)C(F)(F)C(F)(F)C(F)(F)C(F)(F)C(F)(F)C(F)(F)F	1,1,1,2,2,3,3,4,4,5,5,6,6,7,7,8,8,11,11,12,12,12-Docosafluoro-9-iodododecane	641617-25-6	-8.131	-44.8689	OTHER_PFAS	Other aliphatics	Iodo based substances	Weak	Active	-12.6276	-31.0409	-21.8343	IC(C(C(C(C(C(C(C(C(F)(F)F)(F)F)(F)F)(F)F)(F)F)(F)F)(F)F)(F)F)CC(C(F)(F)F)(F)F	Active	3	8
DTXSID70896679	OCCCC\C(I)=C/C(F)(F)C(F)(F)C(F)(F)C(F)(F)F	(5E)-7,7,8,8,9,9,10,10,10-Nonafluoro-5-iododec-5-en-1-ol	137648-89-6	-8.136	-41.2105	OTHER_PFAS	Other aliphatics	FTI	Weak	Active	-12.5739	-36.6635	-24.6187	OCCCCC(=CC(C(C(C(F)(F)F)(F)F)(F)F)(F)F)I	Active	3	4
DTXSID20402082	CCCCCCCCCCCCCCC(F)(F)C(F)(F)C(F)(F)C(F)(F)C(F)(F)C(F)(F)C(F)(F)C(F)(F)F	1-(Perfluoro-n-octyl)tetradecane	133310-72-2	-7.557	-57.6287	OTHER_PFAS	Fluorotelomer PFAA precursors	SFAs	Weak	Active	-18.7956	-11.4303	-15.113	CCCCCCCCCCCCCCC(C(C(C(C(C(C(C(F)(F)F)(F)F)(F)F)(F)F)(F)F)(F)F)(F)F)(F)F	Active	2	2
DTXSID90822874	OS(=O)(=O)c1c(OC(F)(F)C(F)(F)C(F)(F)C(F)(F)C(F)(F)C(F)(F)C(F)(F)C(F)(F)C(F)(F)F)ccc(OC(F)(F)C(F)(F)C(F)(F)C(F)(F)C(F)(F)C(F)(F)C(F)(F)C(F)(F)C(F)(F)F)c1	2,5-Bis[(nonadecafluorononyl)oxy]benzene-1-sulfonic acid	76069-15-3	-8.139	-80.8975	OTHER_PFAS	Side-chain aromatics	Others	Strong	Active	-12.5416	24.3315	5.89495	FC(C(C(C(C(C(C(C(C(F)(F)F)(F)F)(F)F)(F)F)(F)F)(F)F)(F)F)(F)F)(Oc1ccc(c(c1)S(=O)(=O)O)OC(C(C(C(C(C(C(C(C(F)(F)F)(F)F)(F)F)(F)F)(F)F)(F)F)(F)F)(F)F)(F)F)F	Active	8	9
DTXSID4070875	CN(CCCCOC(=O)C(C)=C)S(=O)(=O)C(F)(F)C(F)(F)C(F)(F)C(F)(F)C(F)(F)C(F)(F)F	4-[Methyl[(tridecafluorohexyl)sulfonyl]amino]butyl methacrylate	67939-61-1	-8.14	-58.9527	OTHER_PFAS	Other aliphatics	PASF-based substances	Weak	Active	-12.5309	-9.39548	-10.9632	CN(S(=O)(=O)C(C(C(C(C(C(F)(F)F)(F)F)(F)F)(F)F)(F)F)(F)F)CCCCOC(=O)C(=C)C	Active	0	7
DTXSID70896215	CCOC(=O)C(CCC(F)(F)C(F)(F)C(F)(F)C(F)(F)F)N=C(C1=CC=CC=C1)C1=CC=CC=C1	Ethyl 2-[(diphenylmethylidene)amino]-5,5,6,6,7,7,8,8,8-nonafluorooctanoate	125162-61-0	-8.185	-58.6603	OTHER_PFAS	Side-chain aromatics	Others	Weak	Active	-12.0473	-9.84487	-10.9461	CCOC(=O)C(N=C(c1ccccc1)c1ccccc1)CCC(C(C(C(F)(F)F)(F)F)(F)F)(F)F	Active	0	5
DTXSID50617541	CCN(CC)C(=O)C(F)C(F)(F)C(F)(F)C(F)(F)C(F)(F)C(=O)N(CC)CC	N~1~,N~1~,N~7~,N~7~-Tetraethyl-2,2,3,3,4,4,5,5,6-nonafluoroheptanediamide	60934-65-8	-8.186	-50.4687	OTHER_PFAS	Other aliphatics	Amide based substances	Weak	Active	-12.0366	-22.4346	-17.2356	CCN(C(=O)C(C(C(C(C(C(=O)N(CC)CC)(F)F)(F)F)(F)F)(F)F)F)CC	Active	7	4
DTXSID00896541	CCN(CC)C(=O)C(F)(OC(F)(F)C(F)(OC(F)(F)C(F)(F)C(F)(F)F)C(F)(F)F)C(F)(F)F	N,N-Diethyl-2,3,3,3-tetrafluoro-2-[1,1,2,3,3,3-hexafluoro-2-(heptafluoropropoxy)propoxy]propanamide	176702-74-2	-7.518	-45.0708	OTHER_PFAS	Other aliphatics	Ether and Amide based substances	Weak	Active	-19.2147	-30.7306	-24.9726	CCN(C(=O)C(C(F)(F)F)(OC(C(C(F)(F)F)(OC(C(C(F)(F)F)(F)F)(F)F)F)(F)F)F)CC	Active	4	3
DTXSID40892507	OS(=O)(=O)C(F)(F)C(F)(F)OC(F)(F)C(F)(F)C(F)(F)C(F)(F)C(F)(F)C(F)(F)C(F)(F)C(F)(F)Cl	2-[(8-Chloro-1,1,2,2,3,3,4,4,5,5,6,6,7,7,8,8-hexadecafluorooctyl)oxy]-1,1,2,2-tetrafluoroethanesulfonic acid	763051-92-9	-8.221	-46.8579	CAL_EPA	Other aliphatics	PASF-based substances	Weak	Active	-11.6605	-27.984	-19.8223	FC(C(C(C(C(C(C(C(Cl)(F)F)(F)F)(F)F)(F)F)(F)F)(F)F)(F)F)(OC(C(S(=O)(=O)O)(F)F)(F)F)F	Active	0	2
DTXSID1071371	FC(F)(F)C(F)(F)C(F)(F)C(F)(F)C(F)(F)C(F)(F)S(=O)(=O)NCC1=CC=CC=C1	1-Hexanesulfonamide, 1,1,2,2,3,3,4,4,5,5,6,6,6-tridecafluoro-N-(phenylmethyl)-	68298-09-9	-7.493	-42.6867	OTHER_PFAS	Side-chain aromatics	PASF-based substances	Weak	Active	-19.4833	-34.3947	-26.939	FC(C(C(C(C(C(F)(F)F)(F)F)(F)F)(F)F)(F)F)(S(=O)(=O)NCc1ccccc1)F	Active	5	0
DTXSID801009910	OS(=O)(=O)C(F)(F)C(F)(F)C(F)(F)C(F)(F)C(F)(F)C(F)(F)C(F)(F)C(F)(F)C(F)(F)C(F)(F)C(F)(F)C(F)(F)C(F)(F)C(F)(F)C(F)(F)C(F)(F)C(F)(F)F	Perfluoroheptadecanesulfonic acid	865756-92-9	-7.491	-53.7926	OTHER_PFAS	PFAAs	PFSAs	Weak	Active	-19.5048	-17.326	-18.4154	FC(C(C(C(C(C(C(C(C(C(C(S(=O)(=O)O)(F)F)(F)F)(F)F)(F)F)(F)F)(F)F)(F)F)(F)F)(F)F)(F)F)(C(C(C(C(C(C(F)(F)F)(F)F)(F)F)(F)F)(F)F)(F)F)F	Active	3	8
DTXSID50143032	FC(F)(F)C(F)(F)C(F)(F)C(F)(F)C(F)(F)C(F)(F)C(F)(F)C(F)(F)S(=O)(=O)NCN1CCOCC1	1,1,2,2,3,3,4,4,5,5,6,6,7,7,8,8,8-Heptadecafluoro-N-(morpholin-4-ylmethyl)octane-1-sulfonamide	100221-83-8	-8.234	-57.5323	OTHER_PFAS	Other aliphatics, cyclic	PASF-based substances, cyclic	Weak	Active	-11.5208	-11.5785	-11.5497	FC(C(C(C(C(C(C(C(F)(F)F)(F)F)(F)F)(F)F)(F)F)(F)F)(F)F)(S(=O)(=O)NCN1CCOCC1)F	Active	5	0
DTXSID90896732	C[C@]12CC[C@H]3[C@@H](CCC4=C3C=CC(OC(=O)C(F)(F)C(F)(F)C(F)(F)F)=C4)[C@@H]1CCC2=O	17-Oxoestra-1,3,5(10)-trien-3-yl heptafluorobutanoate	2192-60-1	-8.235	-57.4548	OTHER_PFAS	Side-chain aromatics	Others	Weak	Active	-11.5101	-11.6976	-11.6038	O=C(C(C(C(F)(F)F)(F)F)(F)F)Oc1ccc2c(c1)CCC1C2CCC2(C1CCC2=O)C	Active	7	8
DTXSID30180102	FC(F)(F)C(F)(F)C(F)(F)C(F)(F)C(F)(F)C(F)(F)C(F)(F)C1=CC=C(C=C1)S(Cl)(=O)=O	p-(Pentadecafluoroheptyl)benzenesulphonyl chloride	25444-35-3	-8.238	-43.9788	OTHER_PFAS	Side-chain aromatics	Others	Weak	Active	-11.4778	-32.4089	-21.9434	ClS(=O)(=O)c1ccc(cc1)C(C(C(C(C(C(C(F)(F)F)(F)F)(F)F)(F)F)(F)F)(F)F)(F)F	Active	1	6
DTXSID20895354	CCCCCCC(F)(F)C(F)(F)C(F)(F)C(F)(F)C(F)(F)C(F)(F)C(F)(F)C(F)(F)C(F)(F)C(F)(F)C(F)(F)C(F)(F)F	1,1,1,2,2,3,3,4,4,5,5,6,6,7,7,8,8,9,9,10,10,11,11,12,12-Pentacosafluorooctadecane	89109-70-6	-8.239	-52.7205	OTHER_PFAS	Fluorotelomer PFAA precursors	SFAs	Weak	Active	-11.4671	-18.9738	-15.2204	CCCCCCC(C(C(C(C(C(C(C(C(C(C(C(F)(F)F)(F)F)(F)F)(F)F)(F)F)(F)F)(F)F)(F)F)(F)F)(F)F)(F)F)(F)F	Active	2	2
DTXSID3059975	CCN(CCOC(=O)C=C)S(=O)(=O)C(F)(F)C(F)(F)C(F)(F)C(F)(F)C(F)(F)C(F)(F)C(F)(F)C(F)(F)F	2-(N-Ethyl-N-(perfluorooctylsulfonyl)amino)ethyl acrylate	423-82-5	-8.24	-55.5738	COMMERICIAL_IMPORTANT	FASA based PFAA precursors	N-Alkyl FASACs	Weak	Active	-11.4563	-14.5885	-13.0224	CCN(S(=O)(=O)C(C(C(C(C(C(C(C(F)(F)F)(F)F)(F)F)(F)F)(F)F)(F)F)(F)F)(F)F)CCOC(=O)C=C	Active	1	3
DTXSID00627413	FC(=C)C(=O)OCCC(F)(F)C(F)(F)C(F)(F)C(F)(F)C(F)(F)C(F)(F)C(F)(F)C(F)(F)F	3,3,4,4,5,5,6,6,7,7,8,8,9,9,10,10,10-Heptadecafluorodecyl 2-fluoroprop-2-enoate	96250-52-1	-8.241	-42.0226	OTHER_PFAS	Other aliphatics	Ether based substances	Weak	Active	-11.4456	-35.4154	-23.4305	O=C(C(=C)F)OCCC(C(C(C(C(C(C(C(F)(F)F)(F)F)(F)F)(F)F)(F)F)(F)F)(F)F)(F)F	Active	7	5
DTXSID60896204	FC(F)(F)C(F)(F)C(F)(F)C(F)(F)C(F)(F)C(F)(F)C(F)(F)C(F)(F)S(=O)(=O)N1CCOCC1	4-(1,1,2,2,3,3,4,4,5,5,6,6,7,7,8,8,8-Heptadecafluorooctane-1-sulfonyl)morpholine	312-19-6	-8.242	-47.9347	OTHER_PFAS	Other aliphatics, cyclic	PASF-based substances, cyclic	Weak	Active	-11.4348	-26.3291	-18.882	O=S(=O)(C(C(C(C(C(C(C(C(F)(F)F)(F)F)(F)F)(F)F)(F)F)(F)F)(F)F)(F)F)N1CCOCC1	Active	3	8
DTXSID70896270	FC(F)(F)C(F)(F)C(F)(F)C(F)(F)S(=O)(=O)ON1C(=O)C2C3CC(C=C3)C2C1=O	2-[(1,1,2,2,3,3,4,4,4-Nonafluorobutane-1-sulfonyl)oxy]-3a,4,7,7a-tetrahydro-1H-4,7-methanoisoindole-1,3(2H)-dione	307531-76-6	-8.242	-42.9412	OTHER_PFAS	Other aliphatics, cyclic	PASF-based substances, cyclic	Weak	Active	-11.4348	-34.0036	-22.7192	FC(C(C(C(F)(F)F)(F)F)(F)F)(S(=O)(=O)ON1C(=O)C2C(C1=O)C1CC2C=C1)F	Active	9	0
DTXSID70888610	NC1=C(O)C=CC(=C1)C(C1=CC(N)=C(O)C=C1)(C(F)(F)F)C(F)(F)F	Phenol, 4,4'-[2,2,2-trifluoro-1-(trifluoromethyl)ethylidene]bis[2-amino-	83558-87-6	-8.244	-49.4525	OTHER_PFAS	Side-chain aromatics	Others	Weak	Active	-11.4134	-23.9964	-17.7049	Oc1ccc(cc1N)C(C(F)(F)F)(C(F)(F)F)c1ccc(c(c1)N)O	Active	0	9
DTXSID50379975	OC(COC(=O)C=C)CC(F)(F)C(F)(F)C(F)(F)C(F)(F)C(F)(F)C(F)(F)C(F)(F)C(F)(F)F	3-(Perfluorooctyl)-2-hydroxypropyl acrylate	76962-34-0	-8.244	-41.6207	OTHER_PFAS	Other aliphatics	Ether based substances	Weak	Active	-11.4134	-36.0331	-23.7232	C=CC(=O)OCC(CC(C(C(C(C(C(C(C(F)(F)F)(F)F)(F)F)(F)F)(F)F)(F)F)(F)F)(F)F)O	Active	8	7
DTXSID8059976	FC(F)(F)C(F)(F)C(F)(F)C(F)(F)C(F)(F)C(F)(F)C(F)(F)C(F)(F)S(=O)(=O)NCC=C	1-Octanesulfonamide, 1,1,2,2,3,3,4,4,5,5,6,6,7,7,8,8,8-heptadecafluoro-N-2-propenyl-	423-86-9	-8.248	-47.0588	OTHER_PFAS	Other aliphatics	PASF-based substances	Weak	Active	-11.3704	-27.6752	-19.5228	C=CCNS(=O)(=O)C(C(C(C(C(C(C(C(F)(F)F)(F)F)(F)F)(F)F)(F)F)(F)F)(F)F)(F)F	Active	5	0
DTXSID70881025	COCCOCCOCCOCCOCCOCCOCCOCCOCCOCC(O)CC(F)(F)C(F)(F)C(F)(F)C(F)(F)C(F)(F)C(F)(F)C(F)(F)C(F)(F)F	32-(Perfluorooctyl)-2,5,8,11,14,17,20,23,26,29-decaoxadotriacontan-31-ol	93776-08-0	-8.248	-101.614	OTHER_PFAS	Other aliphatics	Ether based substances	Strong	Active	-11.3704	56.1709	22.4003	COCCOCCOCCOCCOCCOCCOCCOCCOCCOCC(CC(C(C(C(C(C(C(C(F)(F)F)(F)F)(F)F)(F)F)(F)F)(F)F)(F)F)(F)F)O	Active	8	7
DTXSID40893554	OC(COP(O)(=O)OCC(O)CC(F)(F)C(F)(F)C(F)(F)C(F)(F)C(F)(F)C(F)(F)C(F)(F)C(F)(F)F)CC(F)(F)C(F)(F)C(F)(F)C(F)(F)C(F)(F)C(F)(F)C(F)(F)C(F)(F)F	Bis(3-(perfluorooctyl)-2-hydroxypropyl) hydrogen phosphate	170004-70-3	-8.252	-74.1874	OTHER_PFAS	Other aliphatics	Others	Strong	Active	-11.3274	14.0188	1.34569	OC(CC(C(C(C(C(C(C(C(F)(F)F)(F)F)(F)F)(F)F)(F)F)(F)F)(F)F)(F)F)COP(=O)(OCC(CC(C(C(C(C(C(C(C(F)(F)F)(F)F)(F)F)(F)F)(F)F)(F)F)(F)F)(F)F)O)O	Active	8	7
DTXSID20893294	[Na+].CCCCCCCCCCCCCCC(C(=O)OCC(F)(F)C(F)(F)C(F)(F)C(F)(F)C(F)(F)C(F)F)S([O-])(=O)=O	(1H,1H,7H-perfluoroheptyl)-2-sulfohexadecanoate sodium salt	75032-94-9	-8.253	-78.4004	OTHER_PFAS	Other aliphatics	Others	Strong	Active	-11.3166	20.4937	4.58855	CCCCCCCCCCCCCCC(S(=O)(=O)O)C(=O)OCC(C(C(C(C(C(F)F)(F)F)(F)F)(F)F)(F)F)(F)F	Active	3	0
DTXSID101007894	CCN(CCCl)S(=O)(=O)C(F)(F)C(F)(F)C(F)(F)C(F)(F)C(F)(F)C(F)(F)C(F)(F)C(F)(F)F	N-(2-Chloroethyl)-N-ethyl-1,1,2,2,3,3,4,4,5,5,6,6,7,7,8,8,8-heptadecafluorooctane-1-sulfonamide	87988-71-4	-8.254	-51.2075	OTHER_PFAS	Other aliphatics	PASF-based substances	Weak	Active	-11.3059	-21.2991	-16.3025	ClCCN(S(=O)(=O)C(C(C(C(C(C(C(C(F)(F)F)(F)F)(F)F)(F)F)(F)F)(F)F)(F)F)(F)F)CC	Active	0	7
DTXSID10897307	[Eu+3].CC1(C)C2CCC1(C)C(=O)[C-]2C(=O)C(F)(F)C(F)(F)C(F)(F)F.CC1(C)C2CCC1(C)C(=O)[C-]2C(=O)C(F)(F)C(F)(F)C(F)(F)F.CC1(C)C2CCC1(C)C(=O)[C-]2C(=O)C(F)(F)C(F)(F)C(F)(F)F	Europium, tris[3-[2,2,3,3,4,4,4-heptafluoro-1-(oxo-Î²O)butyl]-1,7,7-trimethylbicyclo[2.2.1]heptan-2-onato-Î²O]-	34788-82-4	-8.256	-41.9749	COMMERICIAL_IMPORTANT	Other aliphatics, cyclic	Others, cyclic	Weak	Active	-11.2844	-35.4887	-23.3865	O=C(C(C(C(F)(F)F)(F)F)(F)F)C1C(=O)C2(C(C1CC2)(C)C)C	Active	7	4
DTXSID60896087	CCOC(=O)C1=CC=C(SC(F)(F)C(F)(F)C(F)(F)C(F)(F)F)C=C1	Ethyl 4-[(nonafluorobutyl)sulfanyl]benzoate	1262679-06-0	-7.495	-42.1008	OTHER_PFAS	Side-chain aromatics	Others	Weak	Active	-19.4618	-35.2952	-27.3785	CCOC(=O)c1ccc(cc1)SC(C(C(C(F)(F)F)(F)F)(F)F)(F)F	Active	7	4
DTXSID30298796	CCOCNC(=O)NCC(F)(F)C(F)(F)C(F)(F)C(F)(F)C(F)(F)C(F)(F)C(F)(F)F	1-(ethoxymethyl)-3-(2,2,3,3,4,4,5,5,6,6,7,7,8,8,8-pentadecafluorooctyl)urea	27942-17-2	-7.496	-45.294	OTHER_PFAS	Other aliphatics	Ether based substances	Weak	Active	-19.4511	-30.3876	-24.9193	CCOCNC(=O)NCC(C(C(C(C(C(C(F)(F)F)(F)F)(F)F)(F)F)(F)F)(F)F)(F)F	Active	3	9
DTXSID10893400	[NH4+].CCN(CC(O)CS([O-])(=O)=O)S(=O)(=O)C(F)(F)C(F)(F)C(F)(F)C(F)(F)F	2-Hydroxy-3-[ethyl[(nonafluorobutyl)sulfonyl]amino]propanesulfonic acid monoammonium salt	484023-83-8	-7.498	-42.1456	OTHER_PFAS	Other aliphatics	PASF-based substances	Weak	Active	-19.4296	-35.2263	-27.328	CCN(S(=O)(=O)C(C(C(C(F)(F)F)(F)F)(F)F)(F)F)CC(CS(=O)(=O)O)O	Active	0	7
DTXSID70881343	CN(CCOP(O)(O)=O)S(=O)(=O)C(F)(F)C(F)(F)C(F)(F)C(F)(F)F	2-{Methyl[(nonafluorobutyl)sulfonyl]amino}ethyl phosphate	147545-41-3	-8.216	-44.7242	COMMERICIAL_IMPORTANT	Other aliphatics	PASF-based substances	Weak	Active	-11.7142	-31.2633	-21.4888	CN(S(=O)(=O)C(C(C(C(F)(F)F)(F)F)(F)F)(F)F)CCOP(=O)(O)O	Active	0	7
DTXSID80881278	[K+].[H]N(C(=O)C1=C(C([O-])=O)C(Cl)=C(Cl)C(Cl)=C1Cl)C1=CC(OS(=O)(=O)C(F)(F)C(F)(F)C(F)(F)C(F)(F)C(F)(F)C(F)(F)F)=CC=C1	Potassium 6-(3-(perfluorohexyl)sulfonyloxyphenylaminocarbonyl)perchlorobenzoate	68815-72-5	-7.517	-54.954	OTHER_PFAS	Side-chain aromatics	PASF-based substances	Weak	Active	-19.2254	-15.5411	-17.3832	O=C(c1c(Cl)c(Cl)c(c(c1C(=O)O)Cl)Cl)Nc1cccc(c1)OS(=O)(=O)C(C(C(C(C(C(F)(F)F)(F)F)(F)F)(F)F)(F)F)(F)F	Active	0	1
DTXSID00897013	FC(F)(F)C(F)(F)C(F)(F)C(F)(F)CCOP(=O)(OCCC(F)(F)C(F)(F)C(F)(F)C(F)(F)F)OCCC(F)(F)C(F)(F)C(F)(F)C(F)(F)F	Tris(1H,1H,2H,2H-perfluorohexyl) phosphate	1887067-55-1	-8.189	-67.441	OTHER_PFAS	Fluorotelomer PFAA precursors	n:2 Polyfluoroalkyl phosphoric acid esters, diester	Moderate	Active	-12.0044	3.65021	-4.17708	FC(C(C(C(F)(F)F)(F)F)(F)F)(CCOP(=O)(OCCC(C(C(C(F)(F)F)(F)F)(F)F)(F)F)OCCC(C(C(C(F)(F)F)(F)F)(F)F)(F)F)F	Active	7	5
DTXSID90780228	CC(=NS(=O)(=O)C(F)(F)C(F)(F)C(F)(F)C(F)(F)F)N1CCOCC1	1,1,2,2,3,3,4,4,4-Nonafluoro-N-[1-(morpholin-4-yl)ethylidene]butane-1-sulfonamide	292165-43-6	-8.19	-42.8781	OTHER_PFAS	Other aliphatics, cyclic	PASF-based substances, cyclic	Weak	Active	-11.9936	-34.1006	-23.0471	CC(=NS(=O)(=O)C(C(C(C(F)(F)F)(F)F)(F)F)(F)F)N1CCOCC1	Active	9	0
DTXSID90450691	OCCCCC(I)CC(F)(F)C(F)(F)C(F)(F)C(F)(F)C(F)(F)C(F)(F)F	1-Dodecanol, 7,7,8,8,9,9,10,10,11,11,12,12,12-tridecafluoro-5-iodo-	177722-97-3	-8.191	-42.5498	OTHER_PFAS	Other aliphatics	FTI	Weak	Active	-11.9829	-34.6051	-23.294	OCCCCC(CC(C(C(C(C(C(F)(F)F)(F)F)(F)F)(F)F)(F)F)(F)F)I	Active	3	6
DTXSID30896337	OCCC(F)(F)C(F)(F)C(F)(F)C(F)(F)C(F)(F)C(F)(F)C(F)(F)C(F)(F)C(F)(C(F)(F)F)C(F)(F)F	3,3,4,4,5,5,6,6,7,7,8,8,9,9,10,10,11,12,12,12-Icosafluoro-11-(trifluoromethyl)dodecan-1-ol	194427-39-9	-8.191	-42.3959	OTHER_PFAS	Fluorotelomer PFAA precursors	n:2 FTOHs	Weak	Active	-11.9829	-34.8417	-23.4123	OCCC(C(C(C(C(C(C(C(C(C(F)(F)F)(C(F)(F)F)F)(F)F)(F)F)(F)F)(F)F)(F)F)(F)F)(F)F)(F)F	Active	7	5
DTXSID40679875	FC(F)(F)C(F)(F)C(F)(F)C(F)(F)C(F)(F)C(F)(F)C(F)(F)C(F)(F)C1=CC=C(C=C)C=C1	1-Ethenyl-4-(heptadecafluorooctyl)benzene	106209-21-6	-8.191	-41.3294	OTHER_PFAS	Side-chain aromatics	Others	Weak	Active	-11.9829	-36.4808	-24.2318	C=Cc1ccc(cc1)C(C(C(C(C(C(C(C(F)(F)F)(F)F)(F)F)(F)F)(F)F)(F)F)(F)F)(F)F	Active	1	6
DTXSID30896155	FC(F)(F)C(F)(F)C(F)(F)C(F)(F)C(F)(F)C(F)(F)C(=O)NC1CCCCC1	N-Cyclohexyl-2,2,3,3,4,4,5,5,6,6,7,7,7-tridecafluoroheptanamide	73602-45-6	-8.192	-45.4297	OTHER_PFAS	Other aliphatics, cyclic	Others, cyclic	Weak	Active	-11.9721	-30.179	-21.0756	O=C(C(C(C(C(C(C(F)(F)F)(F)F)(F)F)(F)F)(F)F)(F)F)NC1CCCCC1	Active	3	8
DTXSID80880569	[Na+].[H]N(CC(CCSS([O-])(=O)=O)C(F)(F)C(F)(F)C(F)(F)C(F)(F)C(F)(F)C(F)(F)F)C(=O)OCC	S-(3-(Ethoxycarbonylaminomethyl)-3-(perfluorohexyl)propyl)sulfurothioate sodium	67846-66-6	-7.513	-53.1234	OTHER_PFAS	Other aliphatics	Others	Weak	Active	-19.2684	-18.3545	-18.8115	CCOC(=O)NCC(C(C(C(C(C(C(F)(F)F)(F)F)(F)F)(F)F)(F)F)(F)F)CCSS(=O)(=O)O	Active	3	8
DTXSID40896202	FC(F)(F)C(F)(F)C(F)(F)C(F)(F)C(F)(F)C(F)(F)C(=N)ONC(=N)C1=CC=CC=C1	N-[(2,2,3,3,4,4,5,5,6,6,7,7,7-Tridecafluoroheptanimidoyl)oxy]benzenecarboximidamide	146304-61-2	-7.511	-45.0061	OTHER_PFAS	Side-chain aromatics	Others	Weak	Active	-19.2899	-30.83	-25.06	N=C(C(C(C(C(C(C(F)(F)F)(F)F)(F)F)(F)F)(F)F)(F)F)ONC(=N)c1ccccc1	Active	0	5
DTXSID40765262	CCCCCCCCCC(F)(F)C(F)(F)C(F)(F)C(F)(F)C(F)(F)C(F)(F)F	1,1,1,2,2,3,3,4,4,5,5,6,6-Tridecafluoropentadecane	113659-13-5	-8.26	-45.7101	OTHER_PFAS	Fluorotelomer PFAA precursors	SFAs	Weak	Active	-11.2414	-29.7481	-20.4947	CCCCCCCCCC(C(C(C(C(C(F)(F)F)(F)F)(F)F)(F)F)(F)F)(F)F	Active	2	2
DTXSID90855420	FC(F)(F)C(F)(F)C(F)(F)C(F)(F)C(F)(F)C(F)(F)C(F)(F)C(F)(F)S(=O)(=O)N1CCCCC1	1-(1,1,2,2,3,3,4,4,5,5,6,6,7,7,8,8,8-Heptadecafluorooctane-1-sulfonyl)piperidine	339-20-8	-8.2	-49.3258	OTHER_PFAS	Other aliphatics, cyclic	PASF-based substances, cyclic	Weak	Active	-11.8862	-24.1911	-18.0386	O=S(=O)(C(C(C(C(C(C(C(C(F)(F)F)(F)F)(F)F)(F)F)(F)F)(F)F)(F)F)(F)F)N1CCCCC1	Active	3	8
DTXSID40896702	COP(=O)(CCC(F)(F)C(F)(F)C(F)(F)C(F)(F)C(F)(F)C(F)(F)C(F)(F)C(F)(F)F)OC	Dimethyl (3,3,4,4,5,5,6,6,7,7,8,8,9,9,10,10,10-heptadecafluorodecyl)phosphonate	61726-43-0	-7.508	-46.542	OTHER_PFAS	Other aliphatics	FTPO3	Weak	Active	-19.3221	-28.4695	-23.8958	COP(=O)(CCC(C(C(C(C(C(C(C(F)(F)F)(F)F)(F)F)(F)F)(F)F)(F)F)(F)F)(F)F)OC	Active	3	9
DTXSID80931585	C[N+](C)(C)CC(CC(=O)[O-])OC(=O)CCCCCCCCCCC(F)(F)C(F)(F)C(F)(F)C(F)(F)C(F)(F)C(F)(F)F	3-[(12,12,13,13,14,14,15,15,16,16,17,17,17-Tridecafluoroheptadecanoyl)oxy]-4-(trimethylazaniumyl)butanoate	142674-38-2	-8.204	-81.4039	OTHER_PFAS	Other aliphatics	Ether based substances	Strong	Active	-11.8432	25.1098	6.63332	O=C(OC(C[N+](C)(C)C)CC(=O)[O-])CCCCCCCCCCC(C(C(C(C(C(F)(F)F)(F)F)(F)F)(F)F)(F)F)(F)F	Active	1	0
DTXSID30880418	COC(=O)C(F)(OC(F)(F)C(F)(OC(F)(F)C(F)(OC(F)(F)C(F)(F)C(F)(F)F)C(F)(F)F)C(F)(F)F)C(F)(F)F	Methylperfluoro-2,5,8-trimethyl-3,6,9-trioxadodecanoic acid	39187-47-8	-8.205	-46.6974	OTHER_PFAS	Other aliphatics	Ether and PACF-based substances	Weak	Active	-11.8324	-28.2307	-20.0316	COC(=O)C(C(F)(F)F)(OC(C(C(F)(F)F)(OC(C(C(F)(F)F)(OC(C(C(F)(F)F)(F)F)(F)F)F)(F)F)F)(F)F)F	Active	4	3
DTXSID80379822	FC(F)(F)C(F)(F)C(F)(F)C(F)(F)C(F)(F)C(F)(F)C(=O)OC(=O)C(F)(F)C(F)(F)C(F)(F)C(F)(F)C(F)(F)C(F)(F)F	Perfluoroheptanoic anhydride	78225-99-7	-8.205	-42.8344	OTHER_PFAS	Other aliphatics	PACF-based substances	Weak	Active	-11.8324	-34.1677	-23.0001	O=C(C(C(C(C(C(C(F)(F)F)(F)F)(F)F)(F)F)(F)F)(F)F)OC(=O)C(C(C(C(C(C(F)(F)F)(F)F)(F)F)(F)F)(F)F)(F)F	Active	3	8
DTXSID5062760	CCN(CC(O)=O)S(=O)(=O)C(F)(F)C(F)(F)C(F)(F)C(F)(F)C(F)(F)C(F)(F)C(F)(F)C(F)(F)F	2-(N-Ethylperfluorooctanesulfonamido)acetic acid	2991-50-6	-8.208	-47.2619	CAL_EPA	FASA based PFAA precursors	(N-Alkyl) FASAAs	Weak	Active	-11.8002	-27.3631	-19.5816	CCN(S(=O)(=O)C(C(C(C(C(C(C(C(F)(F)F)(F)F)(F)F)(F)F)(F)F)(F)F)(F)F)(F)F)CC(=O)O	Active	0	7
DTXSID90897507	OC(C1=C(F)C(F)=C(F)C(F)=C1F)(C1=C(F)C(F)=C(F)C(F)=C1F)C(F)(F)OC(F)(F)C(F)(F)OC(F)(F)C(F)(F)F	Perfluoro-2-(2-ethoxyethoxy)-1,1-diphenylethan-1-ol	217824-95-8	-7.502	-54.4733	OTHER_PFAS	Side-chain aromatics	Others	Weak	Active	-19.3866	-16.2799	-17.8332	Fc1c(F)c(F)c(c(c1C(C(OC(C(OC(C(F)(F)F)(F)F)(F)F)(F)F)(F)F)(c1c(F)c(F)c(c(c1F)F)F)O)F)F	Active	0	2
DTXSID5073797	[O-][N+](=O)C1=CC(Br)=C(NC(=O)C(F)(F)C(F)(F)C(F)(F)F)C=C1	Butanamide, N-(2-bromo-4-nitrophenyl)-2,2,3,3,4,4,4-heptafluoro-	111189-67-4	-7.502	-42.6497	OTHER_PFAS	Side-chain aromatics	Others	Weak	Active	-19.3866	-34.4516	-26.9191	O=C(C(C(C(F)(F)F)(F)F)(F)F)Nc1ccc(cc1Br)[N+](=O)[O-]	Active	7	8
DTXSID80896125	FC(F)(F)C(F)(F)C(F)(F)C(OP(=O)(OC1=CC=CC=C1)OC1=CC=CC=C1)C1=CC=CC=C1	2,2,3,3,4,4,4-Heptafluoro-1-phenylbutyl diphenyl phosphate	98010-21-0	-8.216	-55.247	OTHER_PFAS	Side-chain aromatics	Others	Weak	Active	-11.7142	-15.0908	-13.4025	O=P(OC(C(C(C(F)(F)F)(F)F)(F)F)c1ccccc1)(Oc1ccccc1)Oc1ccccc1	Active	1	2
DTXSID6071661	CCN(CCO)S(=O)(=O)C(F)(F)C(F)(F)C(F)(F)C(F)(F)C(F)(F)F	1-Pentanesulfonamide, N-ethyl-1,1,2,2,3,3,4,4,5,5,5-undecafluoro-N-(2-hydroxyethyl)-	68555-72-6	-7.5	-41.6235	OTHER_PFAS	FASA based PFAA precursors	(N-Alkyl) FASEs	Weak	Active	-19.4081	-36.0288	-27.7184	OCCN(S(=O)(=O)C(C(C(C(C(F)(F)F)(F)F)(F)F)(F)F)(F)F)CC	Active	0	7
DTXSID3068170	OCCC(F)(F)C(F)(F)C(F)(F)C(F)(F)C(F)(F)C(F)(F)C(F)(F)C(F)(F)C(F)(F)C(F)(F)C(F)(F)C(F)(F)F	2-(Perfluorododecyl)ethanol	39239-77-5	-8.2	-44.1883	COMMERICIAL_IMPORTANT	Fluorotelomer PFAA precursors	n:2 FTOHs	Weak	Active	-11.8862	-32.0869	-21.9865	OCCC(C(C(C(C(C(C(C(C(C(C(C(F)(F)F)(F)F)(F)F)(F)F)(F)F)(F)F)(F)F)(F)F)(F)F)(F)F)(F)F)(F)F	Active	3	9
DTXSID10895449	CCCCCCCCCCCCCCC(I)CC(F)(F)C(F)(F)C(F)(F)C(F)(F)C(F)(F)C(F)(F)C(F)(F)C(F)(F)C(F)(F)C(F)(F)F	1,1,1,2,2,3,3,4,4,5,5,6,6,7,7,8,8,9,9,10,10-Henicosafluoro-12-iodohexacosane	1257261-91-8	-9.69	-63.225	OTHER_PFAS	Other aliphatics	FTI	Strong	Active	4.12477	-2.82937	0.6477	CCCCCCCCCCCCCCC(CC(C(C(C(C(C(C(C(C(C(F)(F)F)(F)F)(F)F)(F)F)(F)F)(F)F)(F)F)(F)F)(F)F)(F)F)I	Active	3	6
DTXSID00663114	FC(F)(F)C(F)(F)C(F)(F)C(F)(F)C(F)(F)C(F)(F)C(F)(F)C(F)(F)C(F)(F)C(=O)OC(=O)C(F)(F)C(F)(F)C(F)(F)C(F)(F)C(F)(F)C(F)(F)C(F)(F)C(F)(F)C(F)(F)F	Perfluorodecanoic anhydride	942199-24-8	-8.835	-48.4254	OTHER_PFAS	Other aliphatics	PACF-based substances	Weak	Active	-5.06271	-25.5749	-15.3188	O=C(C(C(C(C(C(C(C(C(C(F)(F)F)(F)F)(F)F)(F)F)(F)F)(F)F)(F)F)(F)F)(F)F)OC(=O)C(C(C(C(C(C(C(C(C(F)(F)F)(F)F)(F)F)(F)F)(F)F)(F)F)(F)F)(F)F)(F)F	Active	3	8
DTXSID60895353	CCCCCCCCCCC(F)(F)C(F)(F)C(F)(F)C(F)(F)C(F)(F)C(F)(F)C(F)(F)C(F)(F)C(F)(F)C(F)(F)F	1,1,1,2,2,3,3,4,4,5,5,6,6,7,7,8,8,9,9,10,10-Henicosafluoroicosane	90499-29-9	-10.922	-60.6303	OTHER_PFAS	Fluorotelomer PFAA precursors	SFAs	Strong	Active	17.3633	-6.81717	5.27308	CCCCCCCCCCC(C(C(C(C(C(C(C(C(C(F)(F)F)(F)F)(F)F)(F)F)(F)F)(F)F)(F)F)(F)F)(F)F)(F)F	Active	2	2
DTXSID00557201	CCCCCCCOC(=O)C(F)C(F)(F)C(F)(F)C(F)(F)C(F)(F)C(F)(F)C(F)(F)F	Heptyl 2,3,3,4,4,5,5,6,6,7,7,8,8,8-tetradecafluorooctanoate	118663-63-1	-9.645	-50.4682	OTHER_PFAS	Other aliphatics	Ether based substances	Moderate	Active	3.64122	-22.4353	-9.39705	CCCCCCCOC(=O)C(C(C(C(C(C(C(F)(F)F)(F)F)(F)F)(F)F)(F)F)(F)F)F	Active	4	9
DTXSID40293010	FC(F)C(F)(F)C(F)(F)C(F)(F)C(F)(F)C(F)(F)COC(=O)OCC(F)(F)C(F)(F)C(F)(F)C(F)(F)C(F)(F)C(F)F	bis(2,2,3,3,4,4,5,5,6,6,7,7-dodecafluoroheptyl) carbonate	866-05-7	-9.065	-54.7153	OTHER_PFAS	Other aliphatics	Ether based substances	Moderate	Active	-2.59122	-15.9079	-9.24958	FC(C(C(C(C(C(COC(=O)OCC(C(C(C(C(C(F)F)(F)F)(F)F)(F)F)(F)F)(F)F)(F)F)(F)F)(F)F)(F)F)(F)F)F	Active	3	0
DTXSID50305274	CC(=O)OC1=CC=C(C=C1)C(F)(F)C(F)(F)C(F)(F)C1=CC=C(OC(C)=O)C=C1	[4-[3-(4-acetyloxyphenyl)-1,1,2,2,3,3-hexafluoropropyl]phenyl] acetate	21250-00-0	-9.38	-52.5377	OTHER_PFAS	Side-chain aromatics	Others	Moderate	Active	0.793639	-19.2547	-9.23053	CC(=O)Oc1ccc(cc1)C(C(C(c1ccc(cc1)OC(=O)C)(F)F)(F)F)(F)F	Active	1	6
DTXSID50306049	CC1=CC=C(C=C1)S(=O)(=O)OCC(F)(F)C(F)(F)C(F)(F)C(F)(F)C(F)(F)C(F)(F)C(F)(F)F	2,2,3,3,4,4,5,5,6,6,7,7,8,8,8-Pentadecafluorooctyl 4-methylbenzene-1-sulfonate	24962-65-0	-9.834	-49.3864	OTHER_PFAS	Side-chain aromatics	Others	Moderate	Active	5.67214	-24.0979	-9.2129	FC(C(C(C(C(C(C(F)(F)F)(F)F)(F)F)(F)F)(F)F)(F)F)(COS(=O)(=O)c1ccc(cc1)C)F	Active	3	5
DTXSID70895485	CCCCCCCCC=CC(F)(F)C(F)(F)C(F)(F)C(F)(F)C(F)(F)C(F)(F)C(F)(F)F	1,1,1,2,2,3,3,4,4,5,5,6,6,7,7-Pentadecafluoroheptadec-8-ene	52717-06-3	-9.395	-52.6156	OTHER_PFAS	Fluorotelomer PFAA precursors	SFAenes	Moderate	Active	0.954822	-19.135	-9.09008	CCCCCCCCC=CC(C(C(C(C(C(C(F)(F)F)(F)F)(F)F)(F)F)(F)F)(F)F)(F)F	Active	5	2
DTXSID30893301	[Na+].CCN(CCCS([O-])(=O)=O)C(=O)C(F)(F)C(F)(F)C(F)(F)C(F)(F)C(F)(F)C(F)(F)C(F)(F)F	3-[Ethyl(perfluoro-1-oxooctyl)amino]-1-propanesulfonic acid sodium salt	89685-61-0	-9.45	-52.3376	OTHER_PFAS	Other aliphatics	Others	Moderate	Active	1.54583	-19.5622	-9.0082	CCN(C(=O)C(C(C(C(C(C(C(F)(F)F)(F)F)(F)F)(F)F)(F)F)(F)F)(F)F)CCCS(=O)(=O)O	Active	3	8
DTXSID00895312	CCCCCCC(I)CC(F)(F)C(F)(F)C(F)(F)C(F)(F)C(F)(F)C(F)(F)C(F)(F)C(F)(F)F	1,1,1,2,2,3,3,4,4,5,5,6,6,7,7,8,8-Heptadecafluoro-10-iodohexadecane	96791-81-0	-9.161	-54.3753	OTHER_PFAS	Other aliphatics	FTI	Moderate	Active	-1.55965	-16.4305	-8.99507	CCCCCCC(CC(C(C(C(C(C(C(C(F)(F)F)(F)F)(F)F)(F)F)(F)F)(F)F)(F)F)(F)F)I	Active	3	6
DTXSID20195169	CCCN(CCO)S(=O)(=O)C(F)(F)C(F)(F)C(F)(F)C(F)(F)C(F)(F)C(F)(F)C(F)(F)C(F)(F)F	Heptadecafluoro-N-(2-hydroxyethyl)-N-propyloctanesulphonamide	4236-15-1	-9.703	-50.6273	OTHER_PFAS	FASA based PFAA precursors	(N-Alkyl) FASEs	Moderate	Active	4.26446	-22.1908	-8.96317	CCCN(S(=O)(=O)C(C(C(C(C(C(C(C(F)(F)F)(F)F)(F)F)(F)F)(F)F)(F)F)(F)F)(F)F)CCO	Active	0	7
DTXSID10895227	CCCCCCCCCCCCCCCCC(F)(F)C(F)(F)C(F)(F)C(F)(F)F	1,1,1,2,2,3,3,4,4-Nonafluoroicosane	133310-69-7	-9.937	-66.362	OTHER_PFAS	Fluorotelomer PFAA precursors	SFAs	Strong	Active	6.77893	1.99189	4.38541	CCCCCCCCCCCCCCCCC(C(C(C(F)(F)F)(F)F)(F)F)(F)F	Active	2	2
DTXSID70895263	CCCCCCCCCC(F)(F)C(F)(F)C(F)(F)C(F)(F)C(F)(F)C(F)(F)C(F)(F)C(F)(F)F	1,1,1,2,2,3,3,4,4,5,5,6,6,7,7,8,8-Heptadecafluoroheptadecane	931415-52-0	-9.74	-50.3779	OTHER_PFAS	Fluorotelomer PFAA precursors	SFAs	Moderate	Active	4.66205	-22.5741	-8.95603	CCCCCCCCCC(C(C(C(C(C(C(C(F)(F)F)(F)F)(F)F)(F)F)(F)F)(F)F)(F)F)(F)F	Active	2	2
DTXSID70754942	CCCCCCCCCCNC(=O)C(F)(F)C(F)(F)C(F)(F)C(F)(F)C(F)(F)C(F)(F)C(F)(F)F	N-Decyl-2,2,3,3,4,4,5,5,6,6,7,7,8,8,8-pentadecafluorooctanamide	89685-58-5	-9.468	-52.3038	OTHER_PFAS	Other aliphatics	Polyfluorinated amidesÂ	Moderate	Active	1.73925	-19.6142	-8.93747	CCCCCCCCCCNC(=O)C(C(C(C(C(C(C(F)(F)F)(F)F)(F)F)(F)F)(F)F)(F)F)(F)F	Active	6	9
DTXSID90460396	FC(F)(F)C(F)(F)C(F)(F)C(F)(F)C(F)(F)C(F)(F)C(F)(F)C(F)(F)CCC(=O)ON1C(=O)CCC1=O	1-((Perfluorooctyl)propanoyloxy)pyrrolidine-2,5-dione	852527-45-8	-9.705	-50.7043	OTHER_PFAS	Other aliphatics, cyclic	Others, cyclic	Moderate	Active	4.28596	-22.0725	-8.89325	O=C(ON1C(=O)CCC1=O)CCC(C(C(C(C(C(C(C(F)(F)F)(F)F)(F)F)(F)F)(F)F)(F)F)(F)F)(F)F	Active	7	0
DTXSID90896232	CN(C)C1=CC=C(C=NNC(=O)C(F)(F)C(F)(F)C(F)(F)C(F)(F)C(F)(F)C(F)(F)F)C=C1	N'-{[4-(Dimethylamino)phenyl]methylidene}-2,2,3,3,4,4,5,5,6,6,7,7,7-tridecafluoroheptanehydrazide	328016-16-6	-9.666	-51.1465	OTHER_PFAS	Side-chain aromatics	Others	Moderate	Active	3.86688	-21.3928	-8.76298	CN(c1ccc(cc1)C=NNC(=O)C(C(C(C(C(C(F)(F)F)(F)F)(F)F)(F)F)(F)F)(F)F)C	Active	3	3
DTXSID20895935	OCCOCCOCCOCCOCCOC(F)(F)C(F)(F)C(F)(F)C(F)(F)C(F)(F)C(F)(F)C(F)(F)F	16,16,17,17,18,18,19,19,20,20,21,21,22,22,22-Pentadecafluoro-3,6,9,12,15-pentaoxadocosan-1-ol	93704-25-7	-9.63	-68.464	OTHER_PFAS	Other aliphatics	Ether based substances	Strong	Active	3.48004	5.22246	4.35125	OCCOCCOCCOCCOCCOC(C(C(C(C(C(C(F)(F)F)(F)F)(F)F)(F)F)(F)F)(F)F)(F)F	Active	3	8
DTXSID00896687	FC(F)(F)C(F)(F)C(F)(F)C(F)(F)C(F)(F)C(F)(F)\C=C\C(F)(F)C(F)(F)C(F)(F)C(F)(F)C(F)(F)C(F)(F)C(F)(F)C(F)(F)F	(7E)-1,1,1,2,2,3,3,4,4,5,5,6,6,9,9,10,10,11,11,12,12,13,13,14,14,15,15,16,16,16-Triacontafluorohexadec-7-ene	51249-68-4	-9.928	-49.3524	OTHER_PFAS	Other aliphatics	FT	Moderate	Active	6.68222	-24.1502	-8.73399	FC(C(C(C(C(C(C(F)(F)F)(F)F)(F)F)(F)F)(F)F)(F)F)(C(C=CC(C(C(C(C(C(F)(F)F)(F)F)(F)F)(F)F)(F)F)(F)F)(F)F)F	Active	3	8
DTXSID20750732	COC(=O)C1=CC=C(C=C1)C(F)(F)C(F)(F)C(F)(F)C(F)(F)C(F)(F)C(F)(F)C(F)(F)C(F)(F)C(F)(F)F	Methyl 4-(nonadecafluorononyl)benzoate	88951-04-6	-9.782	-50.4723	OTHER_PFAS	Side-chain aromatics	Others	Moderate	Active	5.11337	-22.429	-8.65783	COC(=O)c1ccc(cc1)C(C(C(C(C(C(C(C(C(F)(F)F)(F)F)(F)F)(F)F)(F)F)(F)F)(F)F)(F)F)(F)F	Active	1	6
DTXSID40896469	CC1=CC(=CC(C)=C1NC(=O)C1=C(F)C(NC(=O)C2=CC=C(Cl)C=C2[N+]([O-])=O)=CC=C1)C(F)(C(F)(F)F)C(F)(F)F	3-(4-Chloro-2-nitrobenzamido)-2-fluoro-N-[4-(1,1,1,2,3,3,3-heptafluoropropan-2-yl)-2,6-dimethylphenyl]benzamide	862133-18-4	-10.125	-64.9771	OTHER_PFAS	Side-chain aromatics	Others	Strong	Active	8.7991	-0.136565	4.33127	Clc1ccc(c(c1)[N+](=O)[O-])C(=O)Nc1cccc(c1F)C(=O)Nc1c(C)cc(cc1C)C(C(F)(F)F)(C(F)(F)F)F	Active	1	5
DTXSID20892520	C[N+](C)(CCC(F)C(F)(F)C(F)(F)C(F)(F)C(F)(F)C(F)(F)C(F)(F)C(F)(F)C(F)(F)C(F)(F)F)CC([O-])=O	9:1:2 Fluorotelomer betaine	171184-04-6	-9.858	-50.0555	OTHER_PFAS	Other aliphatics	Others	Moderate	Active	5.93003	-23.0696	-8.56979	[O-]C(=O)C[N+](CCC(C(C(C(C(C(C(C(C(C(F)(F)F)(F)F)(F)F)(F)F)(F)F)(F)F)(F)F)(F)F)(F)F)F)(C)C	Active	7	3
DTXSID50163038	C[N+](C)(CCCCC([O-])=O)CCCC(F)(F)C(F)(F)C(F)(F)C(F)(F)C(F)(F)C(F)(F)C(F)(F)C(F)(F)F	N,N-Dimethyl-N-(3-F-octylpropyl)-5-ammoniopentanoate	145441-34-5	-11.088	-57.9123	OTHER_PFAS	Other aliphatics	FT	Strong	Active	19.1471	-10.9945	4.07632	[O-]C(=O)CCCC[N+](CCCC(C(C(C(C(C(C(C(F)(F)F)(F)F)(F)F)(F)F)(F)F)(F)F)(F)F)(F)F)(C)C	Active	7	3
DTXSID40758533	FC(F)(F)C(F)(F)C(F)(F)C(F)(F)C(F)(F)C(F)(F)C(F)(F)C(F)(F)C(F)(F)C1=CC=C(C=C1)C(=O)N=[N+]=[N-]	4-(Nonadecafluorononyl)benzoyl azide	93238-01-8	-9.242	-53.2699	OTHER_PFAS	Side-chain aromatics	Others	Moderate	Active	-0.689253	-18.1294	-9.40932	[N-]=[N+]=NC(=O)c1ccc(cc1)C(C(C(C(C(C(C(C(C(F)(F)F)(F)F)(F)F)(F)F)(F)F)(F)F)(F)F)(F)F)(F)F	Active	1	6
DTXSID10895282	FC(F)(F)C(F)(F)C(F)(F)C(F)(F)CCCCCCCCC(F)(F)C(F)(F)C(F)(F)C(F)(F)F	1,1,1,2,2,3,3,4,4,13,13,14,14,15,15,16,16,16-Octadecafluorohexadecane	1835252-00-0	-9.289	-52.8717	OTHER_PFAS	Other aliphatics	FT	Moderate	Active	-0.18421	-18.7414	-9.46279	FC(C(C(C(F)(F)F)(F)F)(F)F)(CCCCCCCCC(C(C(C(F)(F)F)(F)F)(F)F)(F)F)F	Active	2	2
DTXSID50895201	CCCCCCCCCCCCC(F)(F)C(F)(F)C(F)(F)C(F)(F)F	1,1,1,2,2,3,3,4,4-Nonafluorohexadecane	106873-68-1	-9.204	-53.3877	OTHER_PFAS	Fluorotelomer PFAA precursors	SFAs	Moderate	Active	-1.09759	-17.9483	-9.52296	CCCCCCCCCCCCC(C(C(C(F)(F)F)(F)F)(F)F)(F)F	Active	2	2
DTXSID20895374	CCCCCCCCCCCCC(F)(F)C(F)(F)C(F)(F)C(F)(F)C(F)(F)C(F)(F)C(F)(F)C(F)(F)C(F)(F)F	1,1,1,2,2,3,3,4,4,5,5,6,6,7,7,8,8,9,9-Nonadecafluorohenicosane	677324-20-8	-10.136	-65.0181	OTHER_PFAS	Fluorotelomer PFAA precursors	SFAs	Strong	Active	8.91731	-0.0735517	4.42188	CCCCCCCCCCCCC(C(C(C(C(C(C(C(C(F)(F)F)(F)F)(F)F)(F)F)(F)F)(F)F)(F)F)(F)F)(F)F	Active	2	2
DTXSID20895359	CCCCCCCCCCCC(F)(F)C(F)(F)C(F)(F)C(F)(F)C(F)(F)C(F)(F)C(F)(F)C(F)(F)C(F)(F)C(F)(F)F	1,1,1,2,2,3,3,4,4,5,5,6,6,7,7,8,8,9,9,10,10-Henicosafluorohenicosane	125635-86-1	-10.155	-65.149	OTHER_PFAS	Fluorotelomer PFAA precursors	SFAs	Strong	Active	9.12147	0.127629	4.62455	CCCCCCCCCCCC(C(C(C(C(C(C(C(C(C(F)(F)F)(F)F)(F)F)(F)F)(F)F)(F)F)(F)F)(F)F)(F)F)(F)F	Active	2	2
DTXSID50896278	CCOC(=O)C1=C(N=C2C=CC=CN12)C(F)(F)C(F)(F)C(F)(F)C(F)(F)C(F)(F)C(F)(F)C(F)(F)F	Ethyl 2-(pentadecafluoroheptyl)imidazo[1,2-a]pyridine-3-carboxylate	135339-05-8	-9.47	-50.337	OTHER_PFAS	Side-chain aromatics	Others	Weak	Active	1.76074	-22.637	-10.4381	CCOC(=O)c1n2ccccc2nc1C(C(C(C(C(C(C(F)(F)F)(F)F)(F)F)(F)F)(F)F)(F)F)(F)F	Active	1	6
DTXSID40529609	CC(=O)C(C(CS(=O)(=O)C(F)(F)C(F)(F)C(F)(F)C(F)(F)C(F)(F)C(F)(F)F)C1=CC=CO1)C(C)=O	3-[1-(Furan-2-yl)-2-(1,1,2,2,3,3,4,4,5,5,6,6,6-tridecafluorohexane-1-sulfonyl)ethyl]pentane-2,4-dione	89863-64-9	-9.29	-51.6581	OTHER_PFAS	Side-chain aromatics	PASF-based substances	Weak	Active	-0.173465	-20.6066	-10.39	CC(=O)C(C(c1ccco1)CS(=O)(=O)C(C(C(C(C(C(F)(F)F)(F)F)(F)F)(F)F)(F)F)(F)F)C(=O)C	Active	6	5
DTXSID20881030	C[N+](C)(CCCNCC(O)CC(F)(F)C(F)(F)C(F)(F)C(F)(F)C(F)(F)C(F)(F)C(F)(F)C(F)(F)F)CCC([O-])=O	(2-Carboxyethyl)-3-((perfluorooctyl)-2-hydroxypropyl)aminopropyldimethylammonium hydroxide	93776-14-8	-9.193	-52.3438	OTHER_PFAS	Other aliphatics	Others	Weak	Active	-1.21579	-19.5527	-10.3842	OC(CC(C(C(C(C(C(C(C(F)(F)F)(F)F)(F)F)(F)F)(F)F)(F)F)(F)F)(F)F)CNCCC[N+](CCC(=O)[O-])(C)C	Active	8	7
DTXSID90896737	OC[C@H]1O[C@H](C[C@@H]1O)N1C=C(C(=O)NC1=O)C(F)(F)C(F)(F)C(F)(F)C(F)(F)C(F)(F)C(F)(F)F	2'-Deoxy-5-(tridecafluorohexyl)uridine	144862-39-5	-9.534	-49.973	OTHER_PFAS	Side-chain aromatics	Others	Weak	Active	2.44846	-23.1964	-10.374	OCC1OC(CC1O)n1cc(c(=O)[nH]c1=O)C(C(C(C(C(C(F)(F)F)(F)F)(F)F)(F)F)(F)F)(F)F	Active	5	9
DTXSID60599940	FC(F)(F)C(F)(F)C(F)(F)C(F)(F)C(F)(F)C(F)(F)C(F)(F)C(F)(F)C(F)(F)C1=CC=C(C=C1)N=C=O	1-Isocyanato-4-(nonadecafluorononyl)benzene	93238-00-7	-9.956	-47.1535	OTHER_PFAS	Side-chain aromatics	Others	Weak	Active	6.9831	-27.5297	-10.2733	O=C=Nc1ccc(cc1)C(C(C(C(C(C(C(C(C(F)(F)F)(F)F)(F)F)(F)F)(F)F)(F)F)(F)F)(F)F)(F)F	Active	1	6
DTXSID40893256	C[N+](C)(C)CCCNS(=O)C(F)(F)C(F)(F)C(F)(F)C(F)(F)C(F)(F)C(F)(F)C(F)(F)C(F)(F)C(F)(F)F	Perfluorononane sulfonamido ammonium iodide	69091-20-9	-9.424	-50.9867	OTHER_PFAS	Other aliphatics	Others	Weak	Active	1.26644	-21.6384	-10.186	[O-][S+](C(C(C(C(C(C(C(C(C(F)(F)F)(F)F)(F)F)(F)F)(F)F)(F)F)(F)F)(F)F)(F)F)NCCC[N+](C)(C)C	Active	3	8
DTXSID8070889	N.N.CCN(CCOP(O)(O)=O)S(=O)(=O)C(F)(F)C(F)(F)C(F)(F)C(F)(F)C(F)(F)C(F)(F)C(F)(F)F	N-Ethyl-N-[2-(phosphonooxy)ethyl]perfluoroheptanesulfonamide, diammonium salt	67939-98-4	-9.252	-52.2015	OTHER_PFAS	Other aliphatics	PASF-based substances	Weak	Active	-0.581797	-19.7714	-10.1766	CCN(S(=O)(=O)C(C(C(C(C(C(C(F)(F)F)(F)F)(F)F)(F)F)(F)F)(F)F)(F)F)CCOP(=O)(O)O	Active	0	7
DTXSID10896234	COC1=CC(C=O)=C(C=C1OCCCC(F)(F)C(F)(F)C(F)(F)C(F)(F)C(F)(F)C(F)(F)C(F)(F)C(F)(F)F)[N+]([O-])=O	4-[(4,4,5,5,6,6,7,7,8,8,9,9,10,10,11,11,11-Heptadecafluoroundecyl)oxy]-5-methoxy-2-nitrobenzaldehyde	853928-88-8	-10.715	-61.192	OTHER_PFAS	Side-chain aromatics	Others	Strong	Active	15.139	-5.95389	4.59255	COc1cc(C=O)c(cc1OCCCC(C(C(C(C(C(C(C(F)(F)F)(F)F)(F)F)(F)F)(F)F)(F)F)(F)F)(F)F)[N+](=O)[O-]	Active	3	9
DTXSID80320031	NC1=CC=CC=C1NC(=O)C(F)(F)C(F)(F)C(F)(F)C(=O)NC1=CC=CC=C1N	N,N'-bis(2-aminophenyl)-2,2,3,3,4,4-hexafluoropentanediamide	79834-53-0	-9.491	-52.6476	OTHER_PFAS	Side-chain aromatics	Others	Moderate	Active	1.9864	-19.0858	-8.5497	O=C(C(C(C(C(=O)Nc1ccccc1N)(F)F)(F)F)(F)F)Nc1ccccc1N	Active	7	8
DTXSID00895973	CCCCCCCCCCCCNC(=O)C(F)(F)C(F)(F)C(F)(F)F	N-Dodecyl-2,2,3,3,4,4,4-heptafluorobutanamide	2284-51-7	-9.066	-53.6394	OTHER_PFAS	Other aliphatics	Polyfluorinated amidesÂ	Weak	Active	-2.58048	-17.5615	-10.071	CCCCCCCCCCCCNC(=O)C(C(C(F)(F)F)(F)F)(F)F	Active	6	9
DTXSID10933759	I.CC(C)N(CC(O)COC1=CC=CC2=C1C1=CC=CC=C1N2)C(F)(F)C(F)(F)C(F)(F)F	1-[(9H-Carbazol-4-yl)oxy]-3-[(heptafluoropropyl)(propan-2-yl)amino]propan-2-ol--hydrogen iodide (1/1)	149825-33-2	-11.241	-57.4605	OTHER_PFAS	Side-chain aromatics	Others	Strong	Active	20.7912	-11.6888	4.55117	OC(CN(C(C(C(F)(F)F)(F)F)(F)F)C(C)C)COc1cccc2c1c1ccccc1[nH]2	Active	7	7
DTXSID20772898	FC(F)(Cl)C(F)(F)C(F)(F)C(F)(F)CC=CCCC(=O)C1=CC=CC=C1	10-Chloro-7,7,8,8,9,9,10,10-octafluoro-1-phenyldec-4-en-1-one	195147-90-1	-10.267	-45.3018	OTHER_PFAS	Side-chain aromatics	Others	Weak	Active	10.325	-30.3756	-10.0253	O=C(c1ccccc1)CCC=CCC(C(C(C(Cl)(F)F)(F)F)(F)F)(F)F	Active	0	5
DTXSID10896057	FC(F)(F)C(F)(F)C(F)(F)C(F)(F)C(F)(F)C(F)(F)CCOC(=O)CC(=C)C(=O)OCCC(F)(F)C(F)(F)C(F)(F)C(F)(F)C(F)(F)C(F)(F)F	Bis(3,3,4,4,5,5,6,6,7,7,8,8,8-tridecafluorooctyl) 2-methylidenebutanedioate	49676-56-4	-10.096	-65.4008	OTHER_PFAS	Other aliphatics	Ether based substances	Strong	Active	8.48748	0.514621	4.50105	O=C(CC(=C)C(=O)OCCC(C(C(C(C(C(F)(F)F)(F)F)(F)F)(F)F)(F)F)(F)F)OCCC(C(C(C(C(C(F)(F)F)(F)F)(F)F)(F)F)(F)F)(F)F	Active	7	5
DTXSID00896203	CCC1=CC=C(C=NNC(=O)C(F)(F)C(F)(F)C(F)(F)C(F)(F)C(F)(F)C(F)(F)F)C=C1	N'-[(4-Ethylphenyl)methylidene]-2,2,3,3,4,4,5,5,6,6,7,7,7-tridecafluoroheptanehydrazide	445258-05-9	-9.993	-47.2553	OTHER_PFAS	Side-chain aromatics	Others	Moderate	Active	7.38069	-27.3732	-9.99627	CCc1ccc(cc1)C=NNC(=O)C(C(C(C(C(C(F)(F)F)(F)F)(F)F)(F)F)(F)F)(F)F	Active	3	3
DTXSID90410836	CCOC(=O)C1=C(C)C(C#N)=C(NC(=O)C(F)(F)C(F)(F)C(F)(F)C(F)(F)C(F)(F)C(F)(F)F)S1	Ethyl 4-cyano-3-methyl-5-[(2,2,3,3,4,4,5,5,6,6,7,7,7-tridecafluoroheptanoyl)amino]thiophene-2-carboxylate	6351-69-5	-9.188	-53.015	OTHER_PFAS	Side-chain aromatics	Others	Moderate	Active	-1.26951	-18.5211	-9.89533	CCOC(=O)c1sc(c(c1C)C#N)NC(=O)C(C(C(C(C(C(F)(F)F)(F)F)(F)F)(F)F)(F)F)(F)F	Active	3	8
DTXSID70895369	FC(F)(F)C(F)(F)C(F)(F)C(F)(F)CC(I)CCC(I)CC(F)(F)C(F)(F)C(F)(F)C(F)(F)F	1,1,1,2,2,3,3,4,4,11,11,12,12,13,13,14,14,14-Octadecafluoro-6,9-diiodotetradecane	40735-23-7	-9.492	-50.8988	OTHER_PFAS	Other aliphatics	FTI	Moderate	Active	1.99714	-21.7735	-9.88819	IC(CC(C(C(C(F)(F)F)(F)F)(F)F)(F)F)CCC(CC(C(C(C(F)(F)F)(F)F)(F)F)(F)F)I	Active	3	6
DTXSID10895348	CCCCCC(I)CC(F)(F)C(F)(F)C(F)(F)C(F)(F)C(F)(F)C(F)(F)C(F)(F)C(F)(F)C(F)(F)C(F)(F)F	1,1,1,2,2,3,3,4,4,5,5,6,6,7,7,8,8,9,9,10,10-Henicosafluoro-12-iodoheptadecane	129838-39-7	-9.228	-52.9095	OTHER_PFAS	Other aliphatics	FTI	Moderate	Active	-0.839691	-18.6833	-9.76149	CCCCCC(CC(C(C(C(C(C(C(C(C(C(F)(F)F)(F)F)(F)F)(F)F)(F)F)(F)F)(F)F)(F)F)(F)F)(F)F)I	Active	3	6
DTXSID70464615	OC1=CC=C(SCCC(F)(F)C(F)(F)C(F)(F)C(F)(F)C(F)(F)C(F)(F)C(F)(F)C(F)(F)F)C=C1	4-(1H,1H,2H,2H-Perfluorodecylthio)phenol	142623-70-9	-9.939	-48.1229	OTHER_PFAS	Side-chain aromatics	Others	Moderate	Active	6.80042	-26.0398	-9.6197	FC(C(C(C(C(C(C(C(F)(F)F)(F)F)(F)F)(F)F)(F)F)(F)F)(F)F)(CCSc1ccc(cc1)O)F	Active	3	9
DTXSID80896029	FC(F)(F)C(F)(F)C(F)(F)C(F)(F)C(F)(F)C(F)(F)C(F)(F)C(F)(F)C(F)(F)C(F)(F)C(F)(F)COS(=O)(=O)C(F)(F)C(F)(F)C(F)(F)C(F)(F)F	2,2,3,3,4,4,5,5,6,6,7,7,8,8,9,9,10,10,11,11,12,12,12-Tricosafluorododecyl nonafluorobutane-1-sulfonate	924894-11-1	-9.128	-53.7939	OTHER_PFAS	Other aliphatics	PASF-based substances	Moderate	Active	-1.91425	-17.324	-9.61915	FC(C(C(C(C(C(C(C(C(C(C(F)(F)F)(F)F)(F)F)(F)F)(F)F)(F)F)(F)F)(F)F)(F)F)(F)F)(COS(=O)(=O)C(C(C(C(F)(F)F)(F)F)(F)F)(F)F)F	Active	9	0
DTXSID00895559	OCC(I)CC(F)(F)C(F)(F)C(F)(F)C(F)(F)C(F)(F)C(F)(F)C(F)(F)C(F)(F)C(F)(F)C(F)(F)C(F)(F)C(F)(F)F	4,4,5,5,6,6,7,7,8,8,9,9,10,10,11,11,12,12,13,13,14,14,15,15,15-Pentacosafluoro-2-iodopentadecan-1-ol	80459-24-1	-9.803	-48.5025	OTHER_PFAS	Other aliphatics	FTIOH	Weak	Active	5.33902	-25.4564	-10.0587	OCC(CC(C(C(C(C(C(C(C(C(C(C(C(F)(F)F)(F)F)(F)F)(F)F)(F)F)(F)F)(F)F)(F)F)(F)F)(F)F)(F)F)(F)F)I	Active	3	6
DTXSID20724594	CC(C)(CCC(F)(F)C(F)(F)C(F)(F)C(F)(F)F)OC(=O)ON=C(C#N)C1=CC=CC=C1	[({[(5,5,6,6,7,7,8,8,8-Nonafluoro-2-methyloctan-2-yl)oxy]carbonyl}oxy)imino](phenyl)acetonitrile	892154-46-0	-9.11	-52.8431	OTHER_PFAS	Side-chain aromatics	Others	Weak	Active	-2.10767	-18.7853	-10.4465	N#CC(=NOC(=O)OC(CCC(C(C(C(F)(F)F)(F)F)(F)F)(F)F)(C)C)c1ccccc1	Active	5	3
DTXSID5067841	FC(F)(F)C(F)(F)C(F)(F)C(F)(F)C(F)(F)C(F)(F)C(F)(F)C(F)(F)C(F)(F)C(F)(F)C(F)(F)C(F)(F)CCOC(=O)C=C	1,1,2,2-Tetrahydroperfluorotetradecyl acrylate	34395-24-9	-9.364	-53.5394	COMMERICIAL_IMPORTANT	Fluorotelomer PFAA precursors	n:2 FTACs	Moderate	Active	0.621709	-17.7152	-8.54674	C=CC(=O)OCCC(C(C(C(C(C(C(C(C(C(C(C(F)(F)F)(F)F)(F)F)(F)F)(F)F)(F)F)(F)F)(F)F)(F)F)(F)F)(F)F)(F)F	Active	7	5
DTXSID40881052	[I-].C[N+](CCO)(CCO)CC(O)CC(F)(F)C(F)(F)C(F)(F)C(F)(F)C(F)(F)C(F)(F)C(F)(F)C(F)(F)C(F)(F)C(F)(F)F	Bis(2-hydroxyethyl)methyl(3-(perfluorodecyl)-2-hydroxypropyl)ammonium iodide	93776-17-1	-9.797	-50.5812	OTHER_PFAS	Other aliphatics	Others	Moderate	Active	5.27455	-22.2617	-8.49355	OCC[N+](CC(CC(C(C(C(C(C(C(C(C(C(F)(F)F)(F)F)(F)F)(F)F)(F)F)(F)F)(F)F)(F)F)(F)F)(F)F)O)(CCO)C	Active	8	7
DTXSID90893549	[Li+].[H]C([H])(OC(=O)CC(SCC([O-])=O)C(=O)OC([H])([H])C([H])([H])C(F)(F)C(F)(F)C(F)(F)C(F)(F)F)C([H])([H])C(F)(F)C(F)(F)C(F)(F)C(F)(F)F	Bis((perfluorobutyl)ethyl) 2-[(carboxymethyl)thio]butanedioate lithium salt	503534-33-6	-9.099	-56.2934	OTHER_PFAS	Other aliphatics	Ether based substances	Moderate	Active	-2.22587	-13.4826	-7.85422	OC(=O)CSC(C(=O)OCCC(C(C(C(F)(F)F)(F)F)(F)F)(F)F)CC(=O)OCCC(C(C(C(F)(F)F)(F)F)(F)F)(F)F	Active	7	5
DTXSID80895315	CCCCCCCCCCC(I)CC(F)(F)C(F)(F)C(F)(F)C(F)(F)C(F)(F)C(F)(F)F	1,1,1,2,2,3,3,4,4,5,5,6,6-Tridecafluoro-8-iodooctadecane	125081-35-8	-10.083	-63.8111	OTHER_PFAS	Other aliphatics	FTI	Strong	Active	8.34779	-1.92859	3.2096	CCCCCCCCCCC(CC(C(C(C(C(C(F)(F)F)(F)F)(F)F)(F)F)(F)F)(F)F)I	Active	3	6
DTXSID60896209	FC(F)(F)C(F)(F)C(F)(F)C(F)(F)C(F)(F)C(F)(F)C1=CC=CC=C1NC(=O)NC1=CC=CC=C1	N-Phenyl-N'-[2-(tridecafluorohexyl)phenyl]urea	288161-40-0	-10.319	-47.7771	OTHER_PFAS	Side-chain aromatics	Others	Moderate	Active	10.8837	-26.5713	-7.84377	O=C(Nc1ccccc1C(C(C(C(C(C(F)(F)F)(F)F)(F)F)(F)F)(F)F)(F)F)Nc1ccccc1	Active	0	5
DTXSID90544246	FC(F)C(F)(F)C(F)(F)C(F)(F)C(F)(F)C(F)(F)COC(=O)C(=O)OCC(F)(F)C(F)(F)C(F)(F)C(F)(F)C(F)(F)C(F)F	Bis(2,2,3,3,4,4,5,5,6,6,7,7-dodecafluoroheptyl) ethanedioate	88055-22-5	-9.44	-53.9618	OTHER_PFAS	Other aliphatics	Ether based substances	Moderate	Active	1.43837	-17.066	-7.81381	FC(C(C(C(C(C(COC(=O)C(=O)OCC(C(C(C(C(C(F)F)(F)F)(F)F)(F)F)(F)F)(F)F)(F)F)(F)F)(F)F)(F)F)(F)F)F	Active	3	0
DTXSID70896457	CC1=CC(=CC(C)=C1NC(=O)C1=CC=C(F)C(NC(=O)C2=CC=C(F)C=C2F)=C1)C(F)(C(F)(F)F)C(F)(F)F	2,4-Difluoro-N-(2-fluoro-5-{[4-(1,1,1,2,3,3,3-heptafluoropropan-2-yl)-2,6-dimethylphenyl]carbamoyl}phenyl)benzamide	862133-29-7	-9.316	-55.0287	OTHER_PFAS	Side-chain aromatics	Others	Moderate	Active	0.105921	-15.4263	-7.66018	Fc1ccc(c(c1)F)C(=O)Nc1cc(ccc1F)C(=O)Nc1c(C)cc(cc1C)C(C(F)(F)F)(C(F)(F)F)F	Active	1	5
DTXSID20904576	OS(=O)(=O)C(F)(F)C(F)(F)C(F)(F)C(F)(F)C(F)(F)C(F)(F)C(F)(F)C(F)(F)C(F)(F)C(F)(F)C(F)(F)C(F)(F)C(F)(F)F	Perfluorotridecanesulfonic acid	791563-89-8	-9.857	-51.3014	OTHER_PFAS	PFAAs	PFSAs	Moderate	Active	5.91929	-21.1548	-7.61775	FC(C(C(C(C(C(C(C(C(S(=O)(=O)O)(F)F)(F)F)(F)F)(F)F)(F)F)(F)F)(F)F)(F)F)(C(C(C(C(F)(F)F)(F)F)(F)F)(F)F)F	Active	3	8
DTXSID20607131	CC(CCC(O)=O)(SCCC(F)(F)C(F)(F)C(F)(F)C(F)(F)F)SCCC(F)(F)C(F)(F)C(F)(F)C(F)(F)F	4,4-Bis[(3,3,4,4,5,5,6,6,6-nonafluorohexyl)sulfanyl]pentanoic acid	92886-04-9	-9.242	-55.663	OTHER_PFAS	Other aliphatics	Others	Moderate	Active	-0.689253	-14.4514	-7.57034	OC(=O)CCC(SCCC(C(C(C(F)(F)F)(F)F)(F)F)(F)F)(SCCC(C(C(C(F)(F)F)(F)F)(F)F)(F)F)C	Active	3	9
DTXSID30896690	OCCCCCCCCC\C=C\C(F)(F)C(F)(F)C(F)(F)C(F)(F)C(F)(F)C(F)(F)F	(10E)-12,12,13,13,14,14,15,15,16,16,17,17,17-Tridecafluoroheptadec-10-en-1-ol	135131-53-2	-10.068	-49.8912	OTHER_PFAS	Other aliphatics	Others	Moderate	Active	8.1866	-23.3221	-7.56775	OCCCCCCCCCC=CC(C(C(C(C(C(F)(F)F)(F)F)(F)F)(F)F)(F)F)(F)F	Active	5	2
DTXSID40837332	CCCCCCCCCCCCCCCCCCCCC(F)(F)C(F)(F)C(F)(F)C(F)(F)C(F)(F)C(F)(F)F	1,1,1,2,2,3,3,4,4,5,5,6,6-Tridecafluorohexacosane	825651-73-8	-9.111	-70.5077	OTHER_PFAS	Fluorotelomer PFAA precursors	SFAs	Strong	Active	-2.09693	8.36343	3.13325	CCCCCCCCCCCCCCCCCCCCC(C(C(C(C(C(F)(F)F)(F)F)(F)F)(F)F)(F)F)(F)F	Active	2	2
DTXSID40895674	FC(=O)C(F)(F)C(F)(F)C(F)(F)C(F)(F)C(F)(F)C(F)(F)C(F)(F)C(F)(F)C(F)(F)C(F)(F)C(F)(F)C(F)(F)C(F)(F)C(F)(F)C(F)(F)F	Hentriacontafluorohexadecanoyl fluoride	210972-74-0	-10.059	-49.9811	OTHER_PFAS	Perfluoro PFAA precursors	PAFs	Moderate	Active	8.08989	-23.1839	-7.54703	FC(=O)C(C(C(C(C(C(C(C(C(C(C(C(C(C(C(F)(F)F)(F)F)(F)F)(F)F)(F)F)(F)F)(F)F)(F)F)(F)F)(F)F)(F)F)(F)F)(F)F)(F)F)(F)F	Active	3	8
DTXSID70896194	FC(F)(F)C1=CC=CC(NC(=O)C(F)(F)C(F)(F)C(F)(F)C(F)(F)C(F)(F)C(F)(F)C(F)(F)C(F)(F)F)=C1	2,2,3,3,4,4,5,5,6,6,7,7,8,8,9,9,9-Heptadecafluoro-N-[3-(trifluoromethyl)phenyl]nonanamide	325989-96-6	-10.271	-48.5455	OTHER_PFAS	Side-chain aromatics	Others	Moderate	Active	10.368	-25.3903	-7.51118	O=C(C(C(C(C(C(C(C(C(F)(F)F)(F)F)(F)F)(F)F)(F)F)(F)F)(F)F)(F)F)Nc1cccc(c1)C(F)(F)F	Active	7	8
DTXSID40881173	[NH4+].[NH4+].OC(COP([O-])([O-])=O)CC(F)(F)C(F)(F)C(F)(F)C(F)(F)C(F)(F)C(F)(F)C(F)(F)C(F)(F)C(F)(F)C(F)(F)F	Diammonium 3-(perfluorodecyl)-2-hydroxypropyl dihydrogen phosphate	94200-46-1	-12.168	-48.9999	OTHER_PFAS	Other aliphatics	Others	Strong	Active	30.7523	-24.692	3.03019	OC(CC(C(C(C(C(C(C(C(C(C(F)(F)F)(F)F)(F)F)(F)F)(F)F)(F)F)(F)F)(F)F)(F)F)(F)F)COP(=O)(O)O	Active	8	7
DTXSID20896462	CC1=CC(=CC(C)=C1NC(=O)C1=CC=CC(NC(=O)C2=C(F)C(F)=C(F)C(F)=C2F)=C1)C(F)(C(F)(F)F)C(F)(F)F	2,3,4,5,6-Pentafluoro-N-(3-{[4-(1,1,1,2,3,3,3-heptafluoropropan-2-yl)-2,6-dimethylphenyl]carbamoyl}phenyl)benzamide	862130-96-9	-10.216	-62.6408	OTHER_PFAS	Side-chain aromatics	Others	Strong	Active	9.77695	-3.72723	3.02486	O=C(c1cccc(c1)NC(=O)c1c(F)c(F)c(c(c1F)F)F)Nc1c(C)cc(cc1C)C(C(F)(F)F)(C(F)(F)F)F	Active	1	5
DTXSID40800384	FC(F)(F)C(F)(F)C(F)(F)C(F)(F)C(F)(F)C(F)(F)C(F)(F)C(F)(F)C1=CC=C(NC(=O)C=C)C=C1	N-[4-(Heptadecafluorooctyl)phenyl]prop-2-enamide	649721-86-8	-10.199	-49.086	OTHER_PFAS	Side-chain aromatics	Others	Moderate	Active	9.59428	-24.5596	-7.48268	C=CC(=O)Nc1ccc(cc1)C(C(C(C(C(C(C(C(F)(F)F)(F)F)(F)F)(F)F)(F)F)(F)F)(F)F)(F)F	Active	1	6
DTXSID20896265	FC(F)(F)C(F)(F)C(F)(F)C(F)(F)C(F)(F)C(F)(F)C(F)(F)COC(=O)c1c(Cl)c(Cl)c(Cl)c(Cl)c1C(=O)OCC(F)(F)C(F)(F)C(F)(F)C(F)(F)C(F)(F)C(F)(F)C(F)(F)F	Bis(2,2,3,3,4,4,5,5,6,6,7,7,8,8,8-pentadecafluorooctyl) 3,4,5,6-tetrachlorobenzene-1,2-dicarboxylate	2212-77-3	-9.791	-65.5556	OTHER_PFAS	Side-chain aromatics	Others	Strong	Active	5.21008	0.752533	2.9813	O=C(c1c(C(=O)OCC(C(C(C(C(C(C(F)(F)F)(F)F)(F)F)(F)F)(F)F)(F)F)(F)F)c(Cl)c(c(c1Cl)Cl)Cl)OCC(C(C(C(C(C(C(F)(F)F)(F)F)(F)F)(F)F)(F)F)(F)F)(F)F	Active	3	9
DTXSID501009911	OS(=O)(=O)C(F)(F)C(F)(F)C(F)(F)C(F)(F)C(F)(F)C(F)(F)C(F)(F)C(F)(F)C(F)(F)C(F)(F)C(F)(F)C(F)(F)C(F)(F)C(F)(F)C(F)(F)C(F)(F)F	Perfluorohexadecanesulfonic acid	81735-29-7	-10.894	-57.8263	OTHER_PFAS	PFAAs	PFSAs	Strong	Active	17.0625	-11.1266	2.96791	FC(C(C(C(C(C(C(C(C(S(=O)(=O)O)(F)F)(F)F)(F)F)(F)F)(F)F)(F)F)(F)F)(F)F)(C(C(C(C(C(C(C(F)(F)F)(F)F)(F)F)(F)F)(F)F)(F)F)(F)F)F	Active	3	8
DTXSID40896686	FC(F)(F)C(F)(F)C(F)(F)C(F)(F)C(F)(F)C(F)(F)C(F)(F)\C=C\C(F)(F)C(F)(F)C(F)(F)C(F)(F)C(F)(F)C(F)(F)C(F)(F)F	(8E)-1,1,1,2,2,3,3,4,4,5,5,6,6,7,7,10,10,11,11,12,12,13,13,14,14,15,15,16,16,16-Triacontafluorohexadec-8-ene	35709-15-0	-10.235	-48.8836	OTHER_PFAS	Other aliphatics	FT	Moderate	Active	9.98112	-24.8707	-7.44479	FC(C(C(C(C(C(C(F)(F)F)(F)F)(F)F)(F)F)(F)F)(F)F)(C=CC(C(C(C(C(C(C(F)(F)F)(F)F)(F)F)(F)F)(F)F)(F)F)(F)F)F	Active	3	8
DTXSID50895327	FC(F)(F)C(F)(F)C(F)(F)C(F)(F)C(F)(F)CCCCCCC(F)(F)C(F)(F)C(F)(F)C(F)(F)C(F)(F)F	1,1,1,2,2,3,3,4,4,5,5,12,12,13,13,14,14,15,15,16,16,16-Docosafluorohexadecane	1835255-25-8	-9.871	-51.5108	OTHER_PFAS	Other aliphatics	FT	Moderate	Active	6.06972	-20.8329	-7.38161	FC(C(C(C(C(F)(F)F)(F)F)(F)F)(F)F)(CCCCCCC(C(C(C(C(F)(F)F)(F)F)(F)F)(F)F)(F)F)F	Active	2	2
DTXSID90896156	FC(F)(F)C(F)(F)C(F)(F)C(F)(F)C(F)(F)C(F)(F)C(=O)CCCCCC1=NC2=CC=CC=C2N1	1-(1H-Benzimidazol-2-yl)-7,7,8,8,9,9,10,10,11,11,12,12,12-tridecafluorododecan-6-one	237738-71-5	-9.542	-53.8422	OTHER_PFAS	Side-chain aromatics	Others	Moderate	Active	2.53442	-17.2498	-7.3577	O=C(C(C(C(C(C(C(F)(F)F)(F)F)(F)F)(F)F)(F)F)(F)F)CCCCCc1nc2c([nH]1)cccc2	Active	4	1
DTXSID70896275	CC(C)(C)C1=CC=C(C=C1)C1=CC(=NO1)C(=O)NCC(F)(F)C(F)(F)C(F)(F)F	5-(4-tert-Butylphenyl)-N-(2,2,3,3,4,4,4-heptafluorobutyl)-1,2-oxazole-3-carboxamide	922421-40-7	-9.835	-51.1393	OTHER_PFAS	Side-chain aromatics	Others	Moderate	Active	5.68288	-21.4039	-7.86051	O=C(c1noc(c1)c1ccc(cc1)C(C)(C)C)NCC(C(C(F)(F)F)(F)F)(F)F	Active	4	7
DTXSID40895295	CCCCCCCCCCC=CC(F)(F)C(F)(F)C(F)(F)C(F)(F)F	1,1,1,2,2,3,3,4,4-Nonafluorohexadec-5-ene	131851-20-2	-9.663	-52.3086	OTHER_PFAS	Fluorotelomer PFAA precursors	SFAenes	Moderate	Active	3.83464	-19.6068	-7.88608	CCCCCCCCCCC=CC(C(C(C(F)(F)F)(F)F)(F)F)(F)F	Active	5	2
DTXSID70895344	CCCCCCCCCCC(I)CC(F)(F)C(F)(F)C(F)(F)C(F)(F)C(F)(F)C(F)(F)C(F)(F)F	1,1,1,2,2,3,3,4,4,5,5,6,6,7,7-Pentadecafluoro-9-iodononadecane	25431-52-1	-10.461	-61.2105	OTHER_PFAS	Other aliphatics	FTI	Strong	Active	12.4096	-5.92546	3.24208	CCCCCCCCCCC(CC(C(C(C(C(C(C(F)(F)F)(F)F)(F)F)(F)F)(F)F)(F)F)(F)F)I	Active	3	6
DTXSID80977589	N.OC(=O)C(F)(OC(F)(F)C(F)(OC(F)(F)C(F)(OC(F)(F)C(F)(F)C(F)(F)F)C(F)(F)F)C(F)(F)F)C(F)(F)F	2,3,3,3-Tetrafluoro-2-{1,1,2,3,3,3-hexafluoro-2-[1,1,2,3,3,3-hexafluoro-2-(heptafluoropropoxy)propoxy]propoxy}propanoic acid--ammonia (1/1)	62037-77-8	-12.382	-48.0674	OTHER_PFAS	PFAAs	PFECAs	Strong	Active	33.0519	-26.1251	3.46339	OC(=O)C(C(F)(F)F)(OC(C(C(F)(F)F)(OC(C(C(F)(F)F)(OC(C(C(F)(F)F)(F)F)(F)F)F)(F)F)F)(F)F)F	Active	4	3
DTXSID70893305	[H]\C(=C(/[H])C(=O)NCC(O)CC(F)(F)C(F)(F)C(F)(F)C(F)(F)C(F)(F)C(F)(F)C(F)(F)C(F)(F)F)C(O)=O	4-Oxo-4-[(3-(perfluorooctyl)-2-hydroxypropyl)amino]-(Z)-2-butenoic acid	97259-81-9	-12.059	-50.9484	OTHER_PFAS	Other aliphatics	Others	Strong	Active	29.5811	-21.6973	3.94189	OC(CC(C(C(C(C(C(C(C(F)(F)F)(F)F)(F)F)(F)F)(F)F)(F)F)(F)F)(F)F)CNC(=O)C=CC(=O)O	Active	8	7
DTXSID90897582	[Na+].[O-]S(=O)(=O)C1=CC=C(OC(F)(F)C(F)(F)C(F)(F)C(F)(F)C(F)(F)C(F)(F)C(F)(F)C(F)(F)C(F)(F)F)C=C1	4-(Perfluorononyl)oxybenzenesulfonate sodium	91998-13-9	-9.254	-54.3912	OTHER_PFAS	Side-chain aromatics	Others	Moderate	Active	-0.560306	-16.4061	-8.48318	OS(=O)(=O)c1ccc(cc1)OC(C(C(C(C(C(C(C(C(F)(F)F)(F)F)(F)F)(F)F)(F)F)(F)F)(F)F)(F)F)(F)F	Active	8	9
DTXSID70895980	OC1=CC=CC(CCCCCC(F)(F)C(F)(F)C(F)(F)C(F)(F)C(F)(F)C(F)(F)F)=C1O	3-(6,6,7,7,8,8,9,9,10,10,11,11,11-Tridecafluoroundecyl)benzene-1,2-diol	131545-70-5	-12.034	-51.0374	OTHER_PFAS	Side-chain aromatics	Others	Strong	Active	29.3124	-21.5605	3.87596	Oc1cccc(c1O)CCCCCC(C(C(C(C(C(F)(F)F)(F)F)(F)F)(F)F)(F)F)(F)F	Active	2	2
DTXSID60191024	FC(F)(F)C(F)(F)C(F)(F)C(F)(F)C(F)(F)C(F)(F)C(F)(F)C(F)(F)C(F)(F)C(F)(F)C(F)(F)C(F)(F)C(F)(F)C(F)(F)C(F)(F)C(F)(F)C(F)(F)C(F)(F)C(F)(F)C(F)(F)F	Dotetracontafluoroicosane	37589-57-4	-9.561	-52.25	OTHER_PFAS	Non-PFAA perfluoroalkyls	PFAs	Moderate	Active	2.73859	-19.6969	-8.47914	FC(C(C(C(C(C(C(C(C(C(F)(F)F)(F)F)(F)F)(F)F)(F)F)(F)F)(F)F)(F)F)(F)F)(C(C(C(C(C(C(C(C(C(C(F)(F)F)(F)F)(F)F)(F)F)(F)F)(F)F)(F)F)(F)F)(F)F)(F)F)F	Active	3	8
DTXSID30290775	FC(F)(F)C(F)(F)C(F)(F)C(F)(F)C(F)(F)C(F)(F)C(F)(F)C1=NC(=NO1)C(F)(F)C(F)(F)C(F)(F)C(F)(F)C(F)(F)C(F)(F)C(F)(F)F	3,5-bis(pentadecafluoroheptyl)-1,2,4-oxadiazole	4314-47-0	-9.672	-51.4796	OTHER_PFAS	Side-chain aromatics	Others	Moderate	Active	3.93135	-20.8809	-8.47477	FC(C(C(C(C(C(F)(F)F)(F)F)(F)F)(F)F)(F)F)(C(c1noc(n1)C(C(C(C(C(C(C(F)(F)F)(F)F)(F)F)(F)F)(F)F)(F)F)(F)F)(F)F)F	Active	6	4
DTXSID00896465	CN(C(=O)C1=CC=C(F)C=C1F)C1=CC=CC(C(=O)NC2=C(C)C=C(C=C2C)C(F)(C(F)(F)F)C(F)(F)F)=C1F	2,4-Difluoro-N-(2-fluoro-3-{[4-(1,1,1,2,3,3,3-heptafluoropropan-2-yl)-2,6-dimethylphenyl]carbamoyl}phenyl)-N-methylbenzamide	862134-26-7	-10.336	-62.8095	OTHER_PFAS	Side-chain aromatics	Others	Strong	Active	11.0664	-3.46795	3.79923	Fc1ccc(c(c1)F)C(=O)N(c1cccc(c1F)C(=O)Nc1c(C)cc(cc1C)C(C(F)(F)F)(C(F)(F)F)F)C	Active	1	5
DTXSID40896641	[Na+].CN(CCCNC(F)(F)C(F)(F)C(F)(F)C(F)(F)C(F)(F)C(F)(F)F)CCCS([O-])(=O)=O	Sodium 3-(methyl{3-[(tridecafluorohexyl)amino]propyl}amino)propane-1-sulfonate	94492-37-2	-9.143	-55.1999	OTHER_PFAS	Other aliphatics	Others	Moderate	Active	-1.75307	-15.1632	-8.45811	CN(CCCS(=O)(=O)O)CCCNC(C(C(C(C(C(F)(F)F)(F)F)(F)F)(F)F)(F)F)(F)F	Active	3	8
DTXSID50897043	[H]\C(=C(\[H])C(=O)OC(F)(F)C(F)(F)C(F)(F)C(F)(F)C(F)(F)C(F)(F)C(F)(F)C(F)(F)F)C(=O)OC(F)(F)C(F)(F)C(F)(F)C(F)(F)C(F)(F)C(F)(F)C(F)(F)C(F)(F)F	1,4-bis(Perfluorooctyl) fumarate	934166-50-4	-9.406	-53.4147	OTHER_PFAS	Other aliphatics	Ether based substances	Moderate	Active	1.07302	-17.9068	-8.41691	O=C(OC(C(C(C(C(C(C(C(F)(F)F)(F)F)(F)F)(F)F)(F)F)(F)F)(F)F)(F)F)C=CC(=O)OC(C(C(C(C(C(C(C(F)(F)F)(F)F)(F)F)(F)F)(F)F)(F)F)(F)F)(F)F	Active	3	8
DTXSID90881163	[K+].CN(CC(O)CC(F)(F)C(F)(F)C(F)(F)C(F)(F)C(F)(F)C(F)(F)C(F)(C(F)(F)F)C(F)(F)F)CC([O-])=O	Potassium N-((perfluoro-7-methyloctyl)-2-hydroxypropyl)-N-methylaminoacetate	94159-89-4	-10.041	-49.0419	OTHER_PFAS	Other aliphatics	Others	Moderate	Active	7.89647	-24.6274	-8.36547	OC(=O)CN(CC(CC(C(C(C(C(C(C(C(F)(F)F)(C(F)(F)F)F)(F)F)(F)F)(F)F)(F)F)(F)F)(F)F)O)C	Active	8	7
DTXSID20892949	C[N+](C)(CCCNC(=O)C(F)(F)C(F)(F)C(F)(F)C(F)(F)C(F)(F)C(F)(F)C(F)(F)C(F)(F)F)CC([O-])=O	Perfluorononane amide betaine	77958-18-0	-9.314	-53.9203	OTHER_PFAS	Other aliphatics	Amide based substances	Moderate	Active	0.0844296	-17.1298	-8.52268	O=C(C(C(C(C(C(C(C(C(F)(F)F)(F)F)(F)F)(F)F)(F)F)(F)F)(F)F)(F)F)NCCC[N+](CC(=O)[O-])(C)C	Active	6	9
DTXSID40895730	OC(COCCC(F)(F)C(F)(F)C(F)(F)C(F)(F)F)COCCC(F)(F)C(F)(F)C(F)(F)C(F)(F)F	1,3-Bis[(3,3,4,4,5,5,6,6,6-nonafluorohexyl)oxy]propan-2-ol	384828-83-5	-9.433	-53.2948	OTHER_PFAS	Other aliphatics	Ether based substances	Moderate	Active	1.36315	-18.0911	-8.36398	OC(COCCC(C(C(C(F)(F)F)(F)F)(F)F)(F)F)COCCC(C(C(C(F)(F)F)(F)F)(F)F)(F)F	Active	7	5
DTXSID80895395	FC(F)(F)C(F)(F)C(F)(F)C(F)(F)C(F)(F)C(F)(F)CCCCCCC(F)(F)C(F)(F)C(F)(F)C(F)(F)C(F)(F)C(F)(F)F	1,1,1,2,2,3,3,4,4,5,5,6,6,13,13,14,14,15,15,16,16,17,17,18,18,18-Hexacosafluorooctadecane	959462-53-4	-9.472	-53.3535	OTHER_PFAS	Other aliphatics	FT	Moderate	Active	1.78223	-18.0009	-8.10933	FC(C(C(C(C(C(F)(F)F)(F)F)(F)F)(F)F)(F)F)(CCCCCCC(C(C(C(C(C(F)(F)F)(F)F)(F)F)(F)F)(F)F)(F)F)F	Active	2	2
DTXSID70895329	FC(F)(F)C(F)(F)C(F)(F)C(F)(F)C(F)(F)C(F)(F)C(F)(F)C(F)(F)CCCCCCCCCCCBr	19-Bromo-1,1,1,2,2,3,3,4,4,5,5,6,6,7,7,8,8-heptadecafluorononadecane	1597-70-2	-10.097	-64.37	OTHER_PFAS	Other aliphatics	FTBr	Strong	Active	8.49823	-1.06962	3.7143	BrCCCCCCCCCCCC(C(C(C(C(C(C(C(F)(F)F)(F)F)(F)F)(F)F)(F)F)(F)F)(F)F)(F)F	Active	2	2
DTXSID00896268	FC(F)(F)C(F)(F)C(F)(F)C(=O)N1CCN(CC2=CC=C3OCOC3=C2)CC1	1-{4-[(2H-1,3-Benzodioxol-5-yl)methyl]piperazin-1-yl}-2,2,3,3,4,4,4-heptafluorobutan-1-one	546063-97-2	-9.289	-54.7945	OTHER_PFAS	Side-chain aromatics	Others	Moderate	Active	-0.18421	-15.7862	-7.98522	O=C(C(C(C(F)(F)F)(F)F)(F)F)N1CCN(CC1)Cc1ccc2c(c1)OCO2	Active	6	1
DTXSID4041286	[Na+].CN(C)CCCN(CC(O)CS([O-])(=O)=O)S(=O)(=O)C(F)(F)C(F)(F)C(F)(F)C(F)(F)C(F)(F)C(F)(F)F	Sodium 3-{[3-(dimethylamino)propyl][(tridecafluorohexyl)sulfonyl]amino}-2-hydroxy-1-propanesulfonate	73772-32-4	-9.304	-54.693	OTHER_PFAS	Other aliphatics	PASF-based substances	Moderate	Active	-0.0230263	-15.9422	-7.98262	CN(CCCN(S(=O)(=O)C(C(C(C(C(C(F)(F)F)(F)F)(F)F)(F)F)(F)F)(F)F)CC(CS(=O)(=O)O)O)C	Active	0	7
DTXSID90411005	CC(C)(CNC(=O)C(F)(F)C(F)(F)C(F)(F)C(F)(F)C(F)(F)Cl)CNC(=O)C(F)(F)C(F)(F)C(F)(F)C(F)(F)C(F)(F)Cl	6-chloro-N-[3-[(6-chloro-2,2,3,3,4,4,5,5,6,6-decafluorohexanoyl)amino]-2,2-dimethylpropyl]-2,2,3,3,4,4,5,5,6,6-decafluorohexanamide	6396-81-2	-10.548	-61.1834	OTHER_PFAS	Other aliphatics	Amide based substances	Strong	Active	13.3445	-5.96711	3.68869	O=C(C(C(C(C(C(Cl)(F)F)(F)F)(F)F)(F)F)(F)F)NCC(CNC(=O)C(C(C(C(C(Cl)(F)F)(F)F)(F)F)(F)F)(F)F)(C)C	Active	6	9
DTXSID80881354	[Na+].OP([O-])(=O)CC1=CC=C(OC(F)=C(F)C(F)(F)C(F)(F)C(F)(F)C(F)(F)C(F)(F)C(F)(F)C(F)(F)F)C=C1	[[4-[(Heptadecafluorononenyl)oxy]phenyl]methyl]phosphonic acid, monosodium salt	63661-51-8	-11.125	-57.0707	OTHER_PFAS	Side-chain aromatics	Others	Strong	Active	19.5447	-12.2879	3.62838	FC(=C(C(C(C(C(C(C(C(F)(F)F)(F)F)(F)F)(F)F)(F)F)(F)F)(F)F)F)Oc1ccc(cc1)CP(=O)(O)O	Active	8	8
DTXSID60897554	FC(F)(F)C(F)(F)C(F)(F)C(=O)OCCCCCCCCCCOC(=O)C(F)(F)C(F)(F)C(F)(F)F	Decane-1,10-diyl bis(heptafluorobutanoate)	426-64-2	-10.182	-63.6114	OTHER_PFAS	Other aliphatics	PACF-based substances	Strong	Active	9.4116	-2.23551	3.58805	O=C(C(C(C(F)(F)F)(F)F)(F)F)OCCCCCCCCCCOC(=O)C(C(C(F)(F)F)(F)F)(F)F	Active	4	9
DTXSID50380763	FC(F)(F)C(F)(F)C(F)(F)C(F)(F)C(F)(F)C(F)(F)C(F)(F)C(=O)OCC1=CC=C(C=C)C=C1	4-Vinylbenzyl perfluorooctanoate	230295-06-4	-10.209	-48.4315	OTHER_PFAS	Side-chain aromatics	PACF-based substances	Moderate	Active	9.70173	-25.5655	-7.9319	C=Cc1ccc(cc1)COC(=O)C(C(C(C(C(C(C(F)(F)F)(F)F)(F)F)(F)F)(F)F)(F)F)(F)F	Active	0	5
DTXSID30892334	CC(C)(CS(O)(=O)=O)NC(=O)CCSCCC(F)(F)C(F)(F)C(F)(F)C(F)(F)C(F)(F)C(F)(F)C(F)(F)C(F)(F)F	8:2 Fluorotelomer thioether amido sulfonic acid	755698-73-8	-9.763	-66.4868	OTHER_PFAS	Other aliphatics	Others	Strong	Active	4.9092	2.1837	3.54645	O=C(NC(CS(=O)(=O)O)(C)C)CCSCCC(C(C(C(C(C(C(C(F)(F)F)(F)F)(F)F)(F)F)(F)F)(F)F)(F)F)(F)F	Active	3	9
DTXSID60896264	FC1=C(F)C(F)=C(C2=NC(=NO2)C(F)(F)C(F)(F)C(F)(F)C(F)(F)C(F)(F)C(F)(F)C(F)(F)F)C(F)=C1F	3-(Pentadecafluoroheptyl)-5-(pentafluorophenyl)-1,2,4-oxadiazole	919489-99-9	-10.509	-45.8347	OTHER_PFAS	Side-chain aromatics	Others	Moderate	Active	12.9254	-29.5566	-8.31557	Fc1c(c2onc(n2)C(C(C(C(C(C(C(F)(F)F)(F)F)(F)F)(F)F)(F)F)(F)F)(F)F)c(F)c(c(c1F)F)F	Active	6	4
DTXSID00892528	CC(C)(CS(O)(=O)=O)NC(=O)CCSCCC(F)(F)C(F)(F)C(F)(F)C(F)(F)F	4:2 Fluorotelomer thioether amido sulfonic acid	1333933-57-5	-9.137	-56.8047	OTHER_PFAS	Other aliphatics	Others	Moderate	Active	-1.81754	-12.6967	-7.25714	O=C(NC(CS(=O)(=O)O)(C)C)CCSCCC(C(C(C(F)(F)F)(F)F)(F)F)(F)F	Active	3	9
DTXSID60800381	FC(F)(F)C(F)(F)C(F)(F)C(F)(F)C(F)(F)C(F)(F)C(F)(F)C(F)(F)C1=CC=C(OCCCCOC(=O)C=C)C=C1	4-[4-(Heptadecafluorooctyl)phenoxy]butyl prop-2-enoate	649721-94-8	-10.555	-62.3699	OTHER_PFAS	Side-chain aromatics	Others	Strong	Active	13.4197	-4.14358	4.63807	C=CC(=O)OCCCCOc1ccc(cc1)C(C(C(C(C(C(C(C(F)(F)F)(F)F)(F)F)(F)F)(F)F)(F)F)(F)F)(F)F	Active	1	6
DTXSID10896451	CC1=CC(=CC(C)=C1NC(=O)C1=CC=CC(NC(=O)C2=CC=C(F)C=C2F)=C1)C(F)(C(F)(F)F)C(F)(F)F	2,4-Difluoro-N-(3-{[4-(1,1,1,2,3,3,3-heptafluoropropan-2-yl)-2,6-dimethylphenyl]carbamoyl}phenyl)benzamide	862130-66-3	-10.039	-66.3038	OTHER_PFAS	Side-chain aromatics	Others	Strong	Active	7.87498	1.90244	4.88871	Fc1ccc(c(c1)F)C(=O)Nc1cccc(c1)C(=O)Nc1c(C)cc(cc1C)C(C(F)(F)F)(C(F)(F)F)F	Active	1	5
DTXSID70895440	CCCCCCCC\C=C\C(F)(F)C(F)(F)C(F)(F)C(F)(F)C(F)(F)C(F)(F)F	(7E)-1,1,1,2,2,3,3,4,4,5,5,6,6-Tridecafluorohexadec-7-ene	152128-75-1	-9.177	-48.8432	OTHER_PFAS	Fluorotelomer PFAA precursors	SFAenes	Weak	Active	-1.38772	-24.9328	-13.1603	CCCCCCCCC=CC(C(C(C(C(C(F)(F)F)(F)F)(F)F)(F)F)(F)F)(F)F	Active	5	2
DTXSID40896500	OCC(F)(OC(F)(F)C(F)(OC(F)(F)C(F)(OC(F)(F)C(F)(F)C(F)(F)F)C(F)(F)F)C(F)(F)F)C(F)(F)F	2,3,3,3-Tetrafluoro-2-{1,1,2,3,3,3-hexafluoro-2-[1,1,2,3,3,3-hexafluoro-2-(heptafluoropropoxy)propoxy]propoxy}propan-1-ol	14620-81-6	-9.571	-46.2292	OTHER_PFAS	Other aliphatics	Ether based substances	Weak	Active	2.84605	-28.9502	-13.0521	OCC(C(F)(F)F)(OC(C(C(F)(F)F)(OC(C(C(F)(F)F)(OC(C(C(F)(F)F)(F)F)(F)F)F)(F)F)F)(F)F)F	Active	4	3
DTXSID20895531	OCCC(F)(F)C(F)(F)C(F)(F)C(F)(F)C(F)(F)C(F)(F)C(F)(F)C(F)(F)C(F)(F)C(F)(F)C(F)(F)C(F)(F)C(F)(F)F	3,3,4,4,5,5,6,6,7,7,8,8,9,9,10,10,11,11,12,12,13,13,14,14,15,15,15-Heptacosafluoropentadecan-1-ol	176676-70-3	-9.656	-45.662	OTHER_PFAS	Fluorotelomer PFAA precursors	n:2 FTOHs	Weak	Active	3.75942	-29.822	-13.0313	OCCC(C(C(C(C(C(C(C(C(C(C(C(C(F)(F)F)(F)F)(F)F)(F)F)(F)F)(F)F)(F)F)(F)F)(F)F)(F)F)(F)F)(F)F)(F)F	Active	3	9
DTXSID7057943	NC(=O)C1=NN(C(=N1)C1=CC=CC=C1)C1=CC(COCC(F)(F)C(F)(F)F)=C(Cl)C=C1	Flupoxam	119126-15-7	-11.94	-54.0936	OTHER_PFAS	Side-chain aromatics	Others	Strong	Active	28.3024	-16.8634	5.71946	Clc1ccc(cc1COCC(C(F)(F)F)(F)F)n1nc(nc1c1ccccc1)C(=O)N	Active	9	3
DTXSID40895472	FC(F)(F)C(F)(F)C(F)(F)C(F)(F)C(F)(F)C(F)(F)C(F)(F)C(F)(F)C(F)(F)C(F)(F)C(F)(F)C(F)(F)C(F)(F)C(F)(F)C=C	3,3,4,4,5,5,6,6,7,7,8,8,9,9,10,10,11,11,12,12,13,13,14,14,15,15,16,16,16-Nonacosafluorohexadec-1-ene	104564-28-5	-9.224	-48.9152	OTHER_PFAS	Fluorotelomer PFAA precursors	n:2 FTOs	Weak	Active	-0.882674	-24.8221	-12.8524	C=CC(C(C(C(C(C(C(C(C(C(C(C(C(C(F)(F)F)(F)F)(F)F)(F)F)(F)F)(F)F)(F)F)(F)F)(F)F)(F)F)(F)F)(F)F)(F)F)(F)F	Active	3	8
DTXSID10896173	CC(=O)OC1=C(CC(Cl)CC(F)(F)C(F)(F)C(F)(F)C(F)(F)C(F)(F)C(F)(F)C(F)(F)C(F)(F)F)C=CC(Cl)=C1	5-Chloro-2-(2-chloro-4,4,5,5,6,6,7,7,8,8,9,9,10,10,11,11,11-heptadecafluoroundecyl)phenyl acetate	38506-72-8	-11.339	-57.9993	OTHER_PFAS	Side-chain aromatics	Others	Strong	Active	21.8443	-10.8608	5.49175	ClC(CC(C(C(C(C(C(C(C(F)(F)F)(F)F)(F)F)(F)F)(F)F)(F)F)(F)F)(F)F)Cc1ccc(cc1OC(=O)C)Cl	Active	5	1
DTXSID40529604	FC(F)(F)C(F)(F)C(F)(F)C(F)(F)C(F)(F)C(F)(F)S(=O)(=O)CC(SC1=CC=CC=C1)C1=CC=CO1	2-[1-(Phenylsulfanyl)-2-(1,1,2,2,3,3,4,4,5,5,6,6,6-tridecafluorohexane-1-sulfonyl)ethyl]furan	89863-49-0	-9.168	-49.3151	OTHER_PFAS	Side-chain aromatics	PASF-based substances	Weak	Active	-1.48443	-24.2075	-12.846	O=S(=O)(C(C(C(C(C(C(F)(F)F)(F)F)(F)F)(F)F)(F)F)(F)F)CC(c1ccco1)Sc1ccccc1	Active	6	5
DTXSID20880402	FC(=O)C(F)(OC(F)(F)C(F)(OC(F)(F)C(F)(OC(F)(F)C(F)(OC(F)(F)C(F)(F)C(F)(F)F)C(F)(F)F)C(F)(F)F)C(F)(F)F)C(F)(F)F	Perfluoro-2,5,8,11-tetramethyl-3,6,9,12-tetraoxapentadecanoyl fluoride	34761-47-2	-9.19	-49.1691	OTHER_PFAS	Other aliphatics	Ether based substances	Weak	Active	-1.24802	-24.4319	-12.84	FC(=O)C(C(F)(F)F)(OC(C(C(F)(F)F)(OC(C(C(F)(F)F)(OC(C(C(F)(F)F)(OC(C(C(F)(F)F)(F)F)(F)F)F)(F)F)F)(F)F)F)(F)F)F	Active	4	3
DTXSID70896053	FC(F)(F)C(F)(F)C(F)(F)C(F)(F)C(F)(F)C(F)(F)C(F)(F)C(F)(F)C(=O)OCC1=CC=CC=C1	Benzyl heptadecafluorononanoate	117374-38-6	-9.665	-45.9455	OTHER_PFAS	Side-chain aromatics	PACF-based substances	Weak	Active	3.85613	-29.3863	-12.7651	O=C(C(C(C(C(C(C(C(C(F)(F)F)(F)F)(F)F)(F)F)(F)F)(F)F)(F)F)(F)F)OCc1ccccc1	Active	0	5
DTXSID30896554	FC1=C(F)C(F)=C(C(=O)C(F)(OC(F)(F)C(F)(OC(F)(F)C(F)(F)C(F)(F)F)C(F)(F)F)C(F)(F)F)C(F)=C1F	2,3,3,3-Tetrafluoro-2-[1,1,2,3,3,3-hexafluoro-2-(heptafluoropropoxy)propoxy]-1-(pentafluorophenyl)propan-1-one	70627-97-3	-9.09	-49.9779	OTHER_PFAS	Side-chain aromatics	Others	Weak	Active	-2.32258	-23.1889	-12.7557	Fc1c(F)c(c(c(c1F)F)F)C(=O)C(C(F)(F)F)(OC(C(C(F)(F)F)(OC(C(C(F)(F)F)(F)F)(F)F)F)(F)F)F	Active	4	3
DTXSID90896459	CC1=CC(=CC(C)=C1NC(=O)C1=CC=CC(NC(=O)C2=C(F)C=CC(F)=C2F)=C1)C(F)(C(F)(F)F)C(F)(F)F	2,3,6-Trifluoro-N-(3-{[4-(1,1,1,2,3,3,3-heptafluoropropan-2-yl)-2,6-dimethylphenyl]carbamoyl}phenyl)benzamide	862130-95-8	-10.061	-66.7788	OTHER_PFAS	Side-chain aromatics	Others	Strong	Active	8.11139	2.63247	5.37193	O=C(c1cccc(c1)NC(=O)c1c(F)ccc(c1F)F)Nc1c(C)cc(cc1C)C(C(F)(F)F)(C(F)(F)F)F	Active	1	5
DTXSID50896157	FC(F)(F)C(F)(F)C(F)(F)C(F)(F)C(F)(F)C(F)(F)C1=CC=C(S1)C1=CC=C(Br)S1	5-Bromo-5'-(tridecafluorohexyl)-2,2'-bithiophene	327630-35-3	-9.418	-47.7302	OTHER_PFAS	Side-chain aromatics	Others	Weak	Active	1.20197	-26.6434	-12.7207	FC(C(C(C(C(C(F)(F)F)(F)F)(F)F)(F)F)(F)F)(c1ccc(s1)c1ccc(s1)Br)F	Active	1	6
DTXSID30896175	FC1=CC(NC(=O)C(F)(F)C(F)(F)C(F)(F)C(F)(F)C(F)(F)C(F)(F)C(F)(F)C(F)(F)F)=CC=C1	2,2,3,3,4,4,5,5,6,6,7,7,8,8,9,9,9-Heptadecafluoro-N-(3-fluorophenyl)nonanamide	541514-85-6	-9.727	-45.6533	OTHER_PFAS	Side-chain aromatics	Others	Weak	Active	4.52236	-29.8354	-12.6565	Fc1cccc(c1)NC(=O)C(C(C(C(C(C(C(C(F)(F)F)(F)F)(F)F)(F)F)(F)F)(F)F)(F)F)(F)F	Active	3	8
DTXSID70343774	COC1=C(OC)C=C(CCNC(=O)C(F)(F)C(F)(F)C(F)(F)F)C=C1	N-[2-(3,4-Dimethoxyphenyl)ethyl]-2,2,3,3,4,4,4-heptafluorobutanamide	13230-87-0	-9.338	-48.4497	OTHER_PFAS	Side-chain aromatics	Others	Weak	Active	0.342324	-25.5376	-12.5976	COc1cc(CCNC(=O)C(C(C(F)(F)F)(F)F)(F)F)ccc1OC	Active	7	8
DTXSID40320032	FC(F)(C1=NC2=CC=CC=C2N1)C(F)(F)C(F)(F)C1=NC2=CC=CC=C2N1	2,2'-(1,1,2,2,3,3-Hexafluoropropane-1,3-diyl)bis(1H-benzimidazole)	1642-30-4	-9.608	-46.5882	OTHER_PFAS	Side-chain aromatics	Others	Weak	Active	3.24363	-28.3985	-12.5774	FC(C(c1nc2c([nH]1)cccc2)(F)F)(C(c1nc2c([nH]1)cccc2)(F)F)F	Active	6	4
DTXSID40674305	CCCCCCCCCCCCCCCCC(F)(F)C(F)(F)C(F)(F)C(F)(F)C(F)(F)C(F)(F)F	1-(Perfluorohexyl)hexadecane	133310-71-1	-10.606	-62.926	OTHER_PFAS	Fluorotelomer PFAA precursors	SFAs	Strong	Active	13.9677	-3.2889	5.33941	CCCCCCCCCCCCCCCCC(C(C(C(C(C(F)(F)F)(F)F)(F)F)(F)F)(F)F)(F)F	Active	2	2
DTXSID20880543	CCCN(CCOP(O)(O)=O)S(=O)(=O)C(F)(F)C(F)(F)C(F)(F)C(F)(F)C(F)(F)C(F)(F)C(F)(F)C(F)(F)F	Heptadecafluoro-N-(2-(phosphonooxy)ethyl)-N-propyloctanesulphonamide	64264-44-4	-10.167	-59.7715	OTHER_PFAS	Other aliphatics	PASF-based substances	Strong	Active	9.25042	-8.13706	0.556678	CCCN(S(=O)(=O)C(C(C(C(C(C(C(C(F)(F)F)(F)F)(F)F)(F)F)(F)F)(F)F)(F)F)(F)F)CCOP(=O)(O)O	Active	0	7
DTXSID30895209	FC(F)(F)C(F)(F)C(F)(F)C(F)(F)CCCCCCCCCCCBr	15-Bromo-1,1,1,2,2,3,3,4,4-nonafluoropentadecane	213207-95-5	-9.071	-50.3826	OTHER_PFAS	Other aliphatics	FTBr	Weak	Active	-2.52675	-22.5669	-12.5468	BrCCCCCCCCCCCC(C(C(C(F)(F)F)(F)F)(F)F)(F)F	Active	2	2
DTXSID70747930	FC(F)(F)C(F)(F)C(F)(F)C(F)(F)C(F)(F)C(F)(F)CCCOC(=O)N=NC(=O)OCCCC(F)(F)C(F)(F)C(F)(F)C(F)(F)C(F)(F)C(F)(F)F	Bis(4,4,5,5,6,6,7,7,8,8,9,9,9-tridecafluorononyl) diazene-1,2-dicarboxylate	462996-01-6	-9.803	-68.4204	OTHER_PFAS	Other aliphatics	Ether based substances	Strong	Active	5.33902	5.15545	5.24724	O=C(N=NC(=O)OCCCC(C(C(C(C(C(F)(F)F)(F)F)(F)F)(F)F)(F)F)(F)F)OCCCC(C(C(C(C(C(F)(F)F)(F)F)(F)F)(F)F)(F)F)(F)F	Active	7	5
DTXSID20556195	CCCCCCC(I)CC(F)(F)C(F)(F)C(F)(F)C(F)(F)C(F)(F)C(F)(F)Cl	1-Chloro-1,1,2,2,3,3,4,4,5,5,6,6-dodecafluoro-8-iodotetradecane	118673-04-4	-9.208	-48.4875	OTHER_PFAS	Other aliphatics	FT	Weak	Active	-1.0546	-25.4795	-13.267	CCCCCCC(CC(C(C(C(C(C(Cl)(F)F)(F)F)(F)F)(F)F)(F)F)(F)F)I	Active	3	6
DTXSID80800383	FC(F)(F)C(F)(F)C(F)(F)C(F)(F)C(F)(F)C(F)(F)C(F)(F)C(F)(F)C1=CC=C(OC(=O)C=C)C=C1	4-(Heptadecafluorooctyl)phenyl prop-2-enoate	649721-89-1	-9.511	-46.3079	OTHER_PFAS	Side-chain aromatics	Others	Weak	Active	2.20131	-28.8293	-13.314	C=CC(=O)Oc1ccc(cc1)C(C(C(C(C(C(C(C(F)(F)F)(F)F)(F)F)(F)F)(F)F)(F)F)(F)F)(F)F	Active	1	6
DTXSID80508892	FC(F)(F)C(F)(F)C(F)(F)OC(F)(C(F)(F)F)C(F)(F)OC(F)(C1=NC2=CC=CC=C2N1)C(F)(F)F	2-{1,2,2,2-Tetrafluoro-1-[1,1,2,3,3,3-hexafluoro-2-(heptafluoropropoxy)propoxy]ethyl}-1H-benzimidazole	76145-90-9	-9.225	-48.2326	OTHER_PFAS	Side-chain aromatics	Others	Weak	Active	-0.871928	-25.8712	-13.3716	FC(C(c1nc2c([nH]1)cccc2)(OC(C(C(F)(F)F)(OC(C(C(F)(F)F)(F)F)(F)F)F)(F)F)F)(F)F	Active	4	3
DTXSID50893303	OC(=O)C1=CC(=CC(OC(F)=C(F)C(F)(F)C(F)(F)C(F)(F)C(F)(F)C(F)(F)C(F)(F)C(F)(F)F)=C1)C(O)=O	5-[(Heptadecafluorononenyl)oxy]-1,3-benzenedicarboxylic acid	96210-37-6	-9.49	-46.0774	OTHER_PFAS	Side-chain aromatics	Others	Weak	Active	1.97565	-29.1836	-13.6039	FC(=C(C(C(C(C(C(C(C(F)(F)F)(F)F)(F)F)(F)F)(F)F)(F)F)(F)F)F)Oc1cc(cc(c1)C(=O)O)C(=O)O	Active	8	8
DTXSID00880420	CC(=C)C(=O)OC(F)C(F)(F)C(F)(F)C(F)(F)C(F)(F)C(F)(F)C(F)(F)C(F)(F)C(F)(F)C(F)(F)CF	2,2,3,3,4,4,5,5,6,6,7,7,8,8,9,9,10,10,11,11-Icosafluoroundecyl methacrylate	41123-44-8	-9.045	-47.5692	OTHER_PFAS	Other aliphatics	Ether based substances	Weak	Active	-2.80613	-26.8908	-14.8485	FCC(C(C(C(C(C(C(C(C(C(OC(=O)C(=C)C)F)(F)F)(F)F)(F)F)(F)F)(F)F)(F)F)(F)F)(F)F)(F)F	Active	3	0
DTXSID10628658	OC[C@H]1O[C@H](C[C@@H]1O)N1C=C(C(=O)NC1=O)C(F)(F)C(F)(F)C(F)(F)C(F)(F)F	2'-Deoxy-5-(nonafluorobutyl)uridine	58671-35-5	-9.231	-46.3471	OTHER_PFAS	Side-chain aromatics	Others	Weak	Active	-0.807454	-28.769	-14.7883	OCC1OC(CC1O)n1cc(c(=O)[nH]c1=O)C(C(C(C(F)(F)F)(F)F)(F)F)(F)F	Active	5	9
DTXSID80895370	CCCCCCCCCCCCCCC(I)CC(F)(F)C(F)(F)C(F)(F)C(F)(F)C(F)(F)C(F)(F)C(F)(F)F	1,1,1,2,2,3,3,4,4,5,5,6,6,7,7-Pentadecafluoro-9-iodotricosane	57325-43-6	-10.354	-65.8329	OTHER_PFAS	Other aliphatics	FTI	Strong	Active	11.2598	1.17872	6.21928	CCCCCCCCCCCCCCC(CC(C(C(C(C(C(C(F)(F)F)(F)F)(F)F)(F)F)(F)F)(F)F)(F)F)I	Active	3	6
DTXSID90892592	CC(C)(CS(O)(=O)=O)NC(=O)CCS(=O)CCC(F)(F)C(F)(F)C(F)(F)C(F)(F)C(F)(F)C(F)(F)F	6:2 Fluorotelomer sulfinyl amido sulfonic acid	1513864-10-2	-10.204	-66.8052	OTHER_PFAS	Other aliphatics	Others	Strong	Active	9.64801	2.67305	6.16053	[O-][S+](CCC(C(C(C(C(C(F)(F)F)(F)F)(F)F)(F)F)(F)F)(F)F)CCC(=O)NC(CS(=O)(=O)O)(C)C	Active	3	9
DTXSID90895321	CCCCCCCCCCCCCC(F)(F)C(F)(F)C(F)(F)C(F)(F)C(F)(F)C(F)(F)C(F)(F)C(F)(F)F	1,1,1,2,2,3,3,4,4,5,5,6,6,7,7,8,8-Heptadecafluorohenicosane	871311-23-8	-10.396	-65.3934	OTHER_PFAS	Fluorotelomer PFAA precursors	SFAs	Strong	Active	11.7112	0.503248	6.1072	CCCCCCCCCCCCCC(C(C(C(C(C(C(C(F)(F)F)(F)F)(F)F)(F)F)(F)F)(F)F)(F)F)(F)F	Active	2	2
DTXSID00627110	OCCCCCCCCCCCC(F)(F)C(F)(F)C(F)(F)C(F)(F)F	12,12,13,13,14,14,15,15,15-Nonafluoropentadecan-1-ol	36096-97-6	-9.149	-47.2064	OTHER_PFAS	Other aliphatics	FTOH	Weak	Active	-1.68859	-27.4484	-14.5685	OCCCCCCCCCCCC(C(C(C(F)(F)F)(F)F)(F)F)(F)F	Active	2	2
DTXSID20508972	FC(F)(F)C(F)(F)C(F)(F)OC(F)(C(F)(F)F)C(F)(F)OC(F)(C(=O)C1=CC=C(Br)C=C1)C(F)(F)F	1-(4-Bromophenyl)-2,3,3,3-tetrafluoro-2-[1,1,2,3,3,3-hexafluoro-2-(heptafluoropropoxy)propoxy]propan-1-one	67727-74-6	-9.2	-46.9432	OTHER_PFAS	Side-chain aromatics	Others	Weak	Active	-1.14057	-27.8529	-14.4967	Brc1ccc(cc1)C(=O)C(C(F)(F)F)(OC(C(C(F)(F)F)(OC(C(C(F)(F)F)(F)F)(F)F)F)(F)F)F	Active	4	3
DTXSID10896193	CC1=CC=C(C=NNC(=O)C(F)(F)C(F)(F)C(F)(F)C(F)(F)C(F)(F)C(F)(F)F)C=C1	2,2,3,3,4,4,5,5,6,6,7,7,7-Tridecafluoro-N'-[(4-methylphenyl)methylidene]heptanehydrazide	445258-02-6	-9.362	-45.8269	OTHER_PFAS	Side-chain aromatics	Others	Weak	Active	0.600218	-29.5685	-14.4842	O=C(C(C(C(C(C(C(F)(F)F)(F)F)(F)F)(F)F)(F)F)(F)F)NN=Cc1ccc(cc1)C	Active	3	3
DTXSID30895446	CCCCCCC(I)CC(F)(F)C(F)(F)C(F)(F)C(F)(F)C(F)(F)C(F)(F)C(F)(F)C(F)(F)C(F)(F)C(F)(F)C(F)(F)C(F)(F)F	1,1,1,2,2,3,3,4,4,5,5,6,6,7,7,8,8,9,9,10,10,11,11,12,12-Pentacosafluoro-14-iodoicosane	93454-69-4	-10.463	-64.909	OTHER_PFAS	Other aliphatics	FTI	Strong	Active	12.4311	-0.241228	6.09494	CCCCCCC(CC(C(C(C(C(C(C(C(C(C(C(C(F)(F)F)(F)F)(F)F)(F)F)(F)F)(F)F)(F)F)(F)F)(F)F)(F)F)(F)F)(F)F)I	Active	3	6
DTXSID90895301	FC(F)(F)C(F)(F)C(F)(F)CC(I)CCCC(I)CC(F)(F)C(F)(F)C(F)(F)F	1,1,1,2,2,3,3,11,11,12,12,13,13,13-Tetradecafluoro-5,9-diiodotridecane	1644-06-0	-9.285	-48.9981	OTHER_PFAS	Other aliphatics	FTI	Weak	Active	-0.227192	-24.6947	-12.461	IC(CC(C(C(F)(F)F)(F)F)(F)F)CCCC(CC(C(C(F)(F)F)(F)F)(F)F)I	Active	3	6
DTXSID10409808	COC1=CC(=CC(OC)=C1)C(=O)NC(=S)NC1=CC=CC(=C1)C(F)(F)C(F)(F)OC(F)(F)C(F)(F)C(F)(F)OC(F)(F)F	STK252124	4550-62-3	-9.43	-72.0874	OTHER_PFAS	Side-chain aromatics	Others	Strong	Active	1.33092	10.7913	6.06109	COc1cc(OC)cc(c1)C(=O)NC(=S)Nc1cccc(c1)C(C(OC(C(C(OC(F)(F)F)(F)F)(F)F)(F)F)(F)F)(F)F	Active	3	1
DTXSID40896247	Cl.FC(F)(F)C(F)(F)C(F)(F)C(F)(F)OC1=CC=C(NC(=O)C2=CC=CN=C2)C=C1	N-[4-(Nonafluorobutoxy)phenyl]pyridine-3-carboxamide--hydrogen chloride (1/1)	62315-22-4	-9.029	-48.5013	OTHER_PFAS	Side-chain aromatics	Others	Weak	Active	-2.97806	-25.4583	-14.2182	O=C(c1cccnc1)Nc1ccc(cc1)OC(C(C(C(F)(F)F)(F)F)(F)F)(F)F	Active	8	5
DTXSID60234364	[K+].[O-]S(=O)(=O)C(F)(F)C(F)(F)C(F)(F)C(F)(F)C(F)(F)C(F)(F)C(F)(F)C(F)(F)C(F)(F)C(F)(F)C(F)(F)C(F)(F)F	Potassium perfluorododecane-1-sulfonate	85187-17-3	-9.275	-46.8291	OTHER_PFAS	PFAAs	PFSAs	Weak	Active	-0.334648	-28.0283	-14.1815	FC(C(C(C(C(C(C(S(=O)(=O)O)(F)F)(F)F)(F)F)(F)F)(F)F)(F)F)(C(C(C(C(C(F)(F)F)(F)F)(F)F)(F)F)(F)F)F	Active	3	8
DTXSID00896622	OC(=O)C(F)(F)C(F)(F)C(F)(F)C(F)(F)C(F)(F)C(F)(F)C(F)(F)C(F)(F)C(F)(F)C(F)(F)C(F)(F)C(F)(F)C(F)(F)C(F)(F)C(F)(F)C(F)(F)C(F)(F)C(F)(F)F	Perfluorononadecanoic acid	133921-38-7	-11.647	-56.5447	OTHER_PFAS	PFAAs	PFCAs	Strong	Active	25.1539	-13.0963	6.02878	OC(=O)C(C(C(C(C(C(C(C(C(C(C(C(C(C(C(C(C(C(F)(F)F)(F)F)(F)F)(F)F)(F)F)(F)F)(F)F)(F)F)(F)F)(F)F)(F)F)(F)F)(F)F)(F)F)(F)F)(F)F)(F)F)(F)F	Active	3	8
DTXSID80756058	CNC(=O)C1=CC=C(C=C1)C(F)(F)C(F)(F)C(F)(F)C(F)(F)C(F)(F)C(F)(F)C(F)(F)C(F)(F)F	4-(Heptadecafluorooctyl)-N-methylbenzamide	89932-69-4	-9.36	-46.4766	OTHER_PFAS	Side-chain aromatics	Others	Weak	Active	0.578727	-28.57	-13.9956	CNC(=O)c1ccc(cc1)C(C(C(C(C(C(C(C(F)(F)F)(F)F)(F)F)(F)F)(F)F)(F)F)(F)F)(F)F	Active	1	6
DTXSID40880247	[Na+].[O-]S(=O)(=O)C1=CC=CC=C1C(=O)OCC(F)(F)C(F)(F)C(F)(F)C(F)(F)C(F)(F)C(F)F	Sodium 1-(2,2,3,3,4,4,5,5,6,6,7,7-dodecafluoroheptyl) 2-sulphonatobenzoate	29811-19-6	-9.266	-47.1564	OTHER_PFAS	Side-chain aromatics	Others	Weak	Active	-0.431359	-27.5252	-13.9783	FC(C(C(C(C(C(COC(=O)c1ccccc1S(=O)(=O)O)(F)F)(F)F)(F)F)(F)F)(F)F)F	Active	3	0
DTXSID60894124	CC(NC(=O)CCSCCC(F)(F)C(F)(F)C(F)(F)C(F)(F)C(F)(F)C(F)(F)F)C(O)=O	6:2 Fluorotelomer thioether propanoyl alanine	NOCAS_894124	-12.508	-50.3858	OTHER_PFAS	Other aliphatics	FT	Strong	Active	34.4058	-22.562	5.92194	CC(C(=O)O)NC(=O)CCSCCC(C(C(C(C(C(F)(F)F)(F)F)(F)F)(F)F)(F)F)(F)F	Active	3	9
DTXSID90697584	FC(F)(F)CCC(F)(F)C(F)(F)C(F)(F)C(F)(F)C(F)(F)C(F)(F)C(F)(F)C1=CC=C(Br)C=C1	1-Bromo-4-(1,1,2,2,3,3,4,4,5,5,6,6,7,7,10,10,10-heptadecafluorodecyl)benzene	195324-88-0	-9.522	-45.5871	OTHER_PFAS	Side-chain aromatics	Others	Weak	Active	2.31951	-29.9371	-13.8088	Brc1ccc(cc1)C(C(C(C(C(C(C(CCC(F)(F)F)(F)F)(F)F)(F)F)(F)F)(F)F)(F)F)(F)F	Active	1	6
DTXSID00881356	OC(=O)C(F)(F)C(F)(Cl)C(F)(F)C(F)(Cl)C(F)(F)C(F)(Cl)C(F)(F)C(F)(Cl)C(F)(F)C(F)(Cl)Cl	3,5,7,9,11,11-Hexachloro-2,2,3,4,4,5,6,6,7,8,8,9,10,10,11-pentadecafluoroundecanoic acid	53281-37-1	-12.679	-49.1239	OTHER_PFAS	Other aliphatics	PACF-based substances	Strong	Active	36.2433	-24.5014	5.87098	OC(=O)C(C(C(C(C(C(C(C(C(C(Cl)(Cl)F)(F)F)(Cl)F)(F)F)(Cl)F)(F)F)(Cl)F)(F)F)(Cl)F)(F)F	Active	0	2
DTXSID90880616	[K+].[H]N(C(=O)C1=C(C([O-])=O)C(Cl)=C(Cl)C(Cl)=C1Cl)C1=CC(OS(=O)(=O)C(F)(F)C(F)(F)C(F)(F)C(F)(F)F)=CC=C1	Potassium 6-(((3-(perfluorobutylsulphonyloxy)phenyl)amino)carbonyl)perchlorobenzoate	68568-54-7	-10.565	-63.8688	OTHER_PFAS	Side-chain aromatics	PASF-based substances	Strong	Active	13.5272	-1.83991	5.84363	O=C(c1c(Cl)c(Cl)c(c(c1C(=O)O)Cl)Cl)Nc1cccc(c1)OS(=O)(=O)C(C(C(C(F)(F)F)(F)F)(F)F)(F)F	Active	0	1
DTXSID70895465	CCCCC\C=C\C(F)(F)C(F)(F)C(F)(F)C(F)(F)C(F)(F)C(F)(F)C(F)(F)C(F)(F)F	(6E)-8,8,9,9,10,10,11,11,12,12,13,13,14,14,15,15,15-Heptadecafluoropentadec-6-ene	350608-65-0	-9.394	-45.8055	OTHER_PFAS	Fluorotelomer PFAA precursors	SFAenes	Weak	Active	0.944077	-29.6014	-14.3287	CCCCCC=CC(C(C(C(C(C(C(C(F)(F)F)(F)F)(F)F)(F)F)(F)F)(F)F)(F)F)(F)F	Active	5	2
DTXSID30893407	FC(F)(F)C(F)(F)C(F)(F)C(F)(F)CCC1=CC=C(COC(=O)ON2C(=O)CCC2=O)C=C1	1-[[[[4-(2-(Perfluorobutyl)-1-ethyl)phenyl]methoxy]carbonyl]oxy]-2,5-pyrrolidinedione	825635-46-9	-11.751	-54.1174	OTHER_PFAS	Side-chain aromatics	Others	Strong	Active	26.2714	-16.8269	4.72229	O=C(ON1C(=O)CCC1=O)OCc1ccc(cc1)CCC(C(C(C(F)(F)F)(F)F)(F)F)(F)F	Active	7	0
DTXSID10413743	OC1=CC2=C(C=C1)C=C(C=C2)S(=O)(=O)C(F)(F)C(F)(F)C(F)(F)C(F)(F)C(F)(F)C(F)(F)F	6-(1,1,2,2,3,3,4,4,5,5,6,6,6-tridecafluorohexylsulfonyl)naphthalen-2-ol	7240-48-4	-9.387	-48.3083	OTHER_PFAS	Side-chain aromatics	PASF-based substances	Weak	Active	0.868858	-25.7549	-12.443	Oc1ccc2c(c1)ccc(c2)S(=O)(=O)C(C(C(C(C(C(F)(F)F)(F)F)(F)F)(F)F)(F)F)(F)F	Active	3	8
DTXSID00896248	COC1=CC(=CC=C1)C(=O)NN\C(C)=C\C(=O)C(F)(F)C(F)(F)C(F)(F)F	N'-[(2E)-5,5,6,6,7,7,7-Heptafluoro-4-oxohept-2-en-2-yl]-3-methoxybenzohydrazide	1164461-08-8	-9.5	-47.6429	OTHER_PFAS	Side-chain aromatics	Others	Weak	Active	2.08311	-26.7775	-12.3472	COc1cccc(c1)C(=O)NNC(=CC(=O)C(C(C(F)(F)F)(F)F)(F)F)C	Active	5	4
DTXSID80892521	C[N+](C)(CCCC(F)(F)C(F)(F)C(F)(F)C(F)(F)C(F)(F)C(F)(F)C(F)(F)C(F)(F)C(F)(F)F)CC([O-])=O	9:3 Fluorotelomer betaine	171184-16-0	-9.227	-50.8247	OTHER_PFAS	Other aliphatics	FT	Weak	Active	-0.850437	-21.8874	-11.3689	[O-]C(=O)C[N+](CCCC(C(C(C(C(C(C(C(C(F)(F)F)(F)F)(F)F)(F)F)(F)F)(F)F)(F)F)(F)F)(F)F)(C)C	Active	7	3
DTXSID20896386	OC1=CC=C(Br)C=C1CCCC(F)(F)C(F)(F)C(F)(F)C(F)(F)C(F)(C(F)(F)F)C(F)(F)F	4-Bromo-2-[4,4,5,5,6,6,7,7,8,9,9,9-dodecafluoro-8-(trifluoromethyl)nonyl]phenol	610778-18-2	-9.531	-48.7047	OTHER_PFAS	Side-chain aromatics	Others	Weak	Active	2.41622	-25.1456	-11.3647	FC(C(C(C(C(C(F)(F)F)(C(F)(F)F)F)(F)F)(F)F)(F)F)(CCCc1cc(Br)ccc1O)F	Active	3	4
DTXSID60881079	[NH4+].[NH4+].[O-]P([O-])(=O)OCCC(F)(F)C(F)(F)C(F)(F)C(F)(F)C(F)(F)C(F)(F)C(F)(F)C(F)(F)C(F)(F)C(F)(F)C(F)(C(F)(F)F)C(F)(F)F	Diammonium (perfluoro-11-methyldodecyl)ethyl phosphate	93857-51-3	-11.909	-53.5577	OTHER_PFAS	Fluorotelomer PFAA precursors	n:2 Polyfluoroalkyl phosphoric acid esters, monoester	Strong	Active	27.9692	-17.6871	5.14109	OP(=O)(OCCC(C(C(C(C(C(C(C(C(C(C(C(F)(F)F)(C(F)(F)F)F)(F)F)(F)F)(F)F)(F)F)(F)F)(F)F)(F)F)(F)F)(F)F)(F)F)O	Active	7	5
DTXSID5059797	FC(F)(F)C(F)(F)C(F)(F)C(F)(F)C(F)(F)C(F)(F)C(F)(F)C(F)(F)C(F)(F)C(F)(F)C(F)(F)C(F)(F)C(F)(F)C(F)(F)I	Perfluoro-1-iodotetradecane	307-63-1	-9.532	-48.7871	COMMERICIAL_IMPORTANT	Perfluoro PFAA precursors	PFAIs	Weak	Active	2.42697	-25.019	-11.296	FC(C(C(C(C(C(C(C(C(C(C(I)(F)F)(F)F)(F)F)(F)F)(F)F)(F)F)(F)F)(F)F)(F)F)(F)F)(C(C(C(F)(F)F)(F)F)(F)F)F	Active	3	8
DTXSID10896133	FC(F)(F)C(F)(F)C(F)(F)C(F)(F)C(F)(F)C(F)(F)C(F)(F)C(F)(F)CCOC(=O)C1=CC=CN=C1	3,3,4,4,5,5,6,6,7,7,8,8,9,9,10,10,10-Heptadecafluorodecyl pyridine-3-carboxylate	331716-84-8	-9.794	-47.1462	OTHER_PFAS	Side-chain aromatics	Others	Weak	Active	5.24231	-27.5409	-11.1493	O=C(c1cccnc1)OCCC(C(C(C(C(C(C(C(F)(F)F)(F)F)(F)F)(F)F)(F)F)(F)F)(F)F)(F)F	Active	7	5
DTXSID00834781	FC(F)(F)C(F)(F)C(F)(F)C(F)(F)C(F)(F)C(F)(F)C(F)(F)C(F)(F)C1C=CCC2C1C(=O)OC2=O	4-(Heptadecafluorooctyl)-3a,4,7,7a-tetrahydro-2-benzofuran-1,3-dione	834880-68-1	-9.68	-48.0413	OTHER_PFAS	Other aliphatics, cyclic	Others, cyclic	Weak	Active	4.01732	-26.1652	-11.074	O=C1OC(=O)C2C1CC=CC2C(C(C(C(C(C(C(C(F)(F)F)(F)F)(F)F)(F)F)(F)F)(F)F)(F)F)(F)F	Active	3	8
DTXSID90379999	FC(F)(F)C(F)(F)C(F)(F)C(F)(F)C(F)(F)C(F)(F)C(=O)CC(=O)C(F)(F)C(F)(F)C(F)(F)C(F)(F)C(F)(F)C(F)(F)F	8H,8H-Perfluoropentadecane-7,9-dione	261503-74-6	-9.032	-52.5848	OTHER_PFAS	Other aliphatics	FT	Weak	Active	-2.94583	-19.1823	-11.0641	O=C(C(C(C(C(C(C(F)(F)F)(F)F)(F)F)(F)F)(F)F)(F)F)CC(=O)C(C(C(C(C(C(F)(F)F)(F)F)(F)F)(F)F)(F)F)(F)F	Active	3	8
DTXSID80449453	CN(C)C1=CC=C(C=C1)C(F)(F)C(F)(F)C(F)(F)C(F)(F)C(F)(F)C(F)(F)C(F)(F)C(F)(F)F	Benzenamine, 4-(heptadecafluorooctyl)-N,N-dimethyl-	80791-09-9	-9.37	-50.2513	OTHER_PFAS	Side-chain aromatics	Others	Weak	Active	0.686183	-22.7687	-11.0412	CN(c1ccc(cc1)C(C(C(C(C(C(C(C(F)(F)F)(F)F)(F)F)(F)F)(F)F)(F)F)(F)F)(F)F)C	Active	1	6
DTXSID20229135	FC(F)(F)C(F)(F)C(F)(F)C(F)(F)C(F)(F)C(F)(F)CCOCCC(F)(F)C(F)(F)C(F)(F)C(F)(F)C(F)(F)C(F)(F)F	BIS(1,1,2,2-tetrahydroperfluorooctyl) ether	78522-74-4	-9.163	-51.8043	OTHER_PFAS	Other aliphatics	Ether based substances	Weak	Active	-1.53815	-20.3819	-10.96	FC(C(C(C(C(C(F)(F)F)(F)F)(F)F)(F)F)(F)F)(CCOCCC(C(C(C(C(C(F)(F)F)(F)F)(F)F)(F)F)(F)F)(F)F)F	Active	7	5
DTXSID00895711	FC(F)(F)C(F)(F)C(F)(F)C(F)(F)C(F)(F)C(F)(F)C(F)(F)C(F)(F)CCC1=CC=CC(Br)=C1	1-Bromo-3-(3,3,4,4,5,5,6,6,7,7,8,8,9,9,10,10,10-heptadecafluorodecyl)benzene	340157-97-3	-9.799	-47.495	OTHER_PFAS	Side-chain aromatics	Others	Weak	Active	5.29604	-27.0048	-10.8544	Brc1cccc(c1)CCC(C(C(C(C(C(C(C(F)(F)F)(F)F)(F)F)(F)F)(F)F)(F)F)(F)F)(F)F	Active	9	9
DTXSID00979207	CC1=CC=C(C=C1)S(=O)(=O)OCC(F)(F)C(F)(F)C(F)(F)COS(=O)(=O)C1=CC=C(C)C=C1	2,2,3,3,4,4-Hexafluoropentane-1,5-diyl bis(4-methylbenzene-1-sulfonate)	632-01-9	-10.251	-65.0462	OTHER_PFAS	Side-chain aromatics	Others	Strong	Active	10.153	-0.0303648	5.06134	FC(C(COS(=O)(=O)c1ccc(cc1)C)(F)F)(C(COS(=O)(=O)c1ccc(cc1)C)(F)F)F	Active	3	5
DTXSID70881161	[K+].CN(CC(O)CC(F)(F)C(F)(F)C(F)(F)C(F)(F)C(F)(F)C(F)(F)C(F)(F)C(F)(F)F)CC([O-])=O	Potassium N-((perfluorooctyl)-2-hydroxypropyl)-N-methylglycinate	94159-87-2	-9.312	-50.906	OTHER_PFAS	Other aliphatics	Others	Weak	Active	0.0629385	-21.7625	-10.8498	OC(=O)CN(CC(CC(C(C(C(C(C(C(C(F)(F)F)(F)F)(F)F)(F)F)(F)F)(F)F)(F)F)(F)F)O)C	Active	8	7
DTXSID20880528	OC(COP(O)(O)=O)CC(F)(F)C(F)(F)C(F)(F)C(F)(F)C(F)(F)C(F)(F)C(F)(F)C(F)(F)C(F)(C(F)(F)F)C(F)(F)F	3-(Perfluoro(9-methyldecyl))-2-hydroxypropyl dihydrogen phosphate	63295-27-2	-12.425	-49.7551	OTHER_PFAS	Other aliphatics	Others	Strong	Active	33.514	-23.5313	4.99134	OC(CC(C(C(C(C(C(C(C(C(C(F)(F)F)(C(F)(F)F)F)(F)F)(F)F)(F)F)(F)F)(F)F)(F)F)(F)F)(F)F)COP(=O)(O)O	Active	8	7
DTXSID40880126	FC(F)(F)C(F)(F)C(F)(F)C(F)(F)C(F)(F)C(F)(F)C(F)(F)C(F)(F)C(F)(F)C(F)(F)C(F)(F)C(F)(F)C(F)(F)C(F)(F)C(F)(F)I	Hentriacontafluoropentadecyl iodide	335-79-5	-9.46	-49.9731	OTHER_PFAS	Perfluoro PFAA precursors	PFAIs	Weak	Active	1.65329	-23.1962	-10.7715	FC(C(C(C(C(C(C(C(C(C(I)(F)F)(F)F)(F)F)(F)F)(F)F)(F)F)(F)F)(F)F)(F)F)(C(C(C(C(C(F)(F)F)(F)F)(F)F)(F)F)(F)F)F	Active	3	8
DTXSID40795408	OP(O)(=O)CC1=CC=C(OC(F)=C(F)C(F)(F)C(F)(F)C(F)(F)C(F)(F)F)C=C1	({4-[(1,2,3,3,4,4,5,5,6,6,6-Undecafluorohex-1-en-1-yl)oxy]phenyl}methyl)phosphonic acid	63513-18-8	-9.564	-49.2588	OTHER_PFAS	Side-chain aromatics	Others	Weak	Active	2.77083	-24.2941	-10.7616	FC(=C(C(C(C(C(F)(F)F)(F)F)(F)F)(F)F)F)Oc1ccc(cc1)CP(=O)(O)O	Active	8	8
DTXSID80512035	CC1=CC(C)=C(C)C(=C1C)C(F)(F)C(F)(F)C(F)(F)C(F)(F)C(F)(F)C(F)(F)C(F)(F)C(F)(F)F	3-(Heptadecafluorooctyl)-1,2,4,5-tetramethylbenzene	80790-96-1	-9.731	-48.0941	OTHER_PFAS	Side-chain aromatics	Others	Weak	Active	4.56534	-26.0841	-10.7594	Cc1cc(C)c(c(c1C)C(C(C(C(C(C(C(C(F)(F)F)(F)F)(F)F)(F)F)(F)F)(F)F)(F)F)(F)F)C	Active	6	4
DTXSID20330477	CC(C)(C)C1=CC(=CC(OS(=O)(=O)C(F)(F)C(F)(F)C(F)(F)C(F)(F)F)=C1)C(C)(C)C	(3,5-ditert-butylphenyl) 1,1,2,2,3,3,4,4,4-nonafluorobutane-1-sulfonate	93131-76-1	-9.526	-49.5823	OTHER_PFAS	Side-chain aromatics	PASF-based substances	Weak	Active	2.36249	-23.7969	-10.7172	O=S(=O)(C(C(C(C(F)(F)F)(F)F)(F)F)(F)F)Oc1cc(cc(c1)C(C)(C)C)C(C)(C)C	Active	9	0
DTXSID00276960	FC(F)C(F)(F)C(F)(F)C(F)(F)COC(=O)CCCC(=O)OCC(F)(F)C(F)(F)C(F)(F)C(F)F	bis(2,2,3,3,4,4,5,5-octafluoropentyl) pentanedioate	308-36-1	-9.23	-51.9266	OTHER_PFAS	Other aliphatics	Ether based substances	Weak	Active	-0.8182	-20.1939	-10.5061	FC(C(C(C(COC(=O)CCCC(=O)OCC(C(C(C(F)F)(F)F)(F)F)(F)F)(F)F)(F)F)(F)F)F	Active	3	0
DTXSID80896468	CC1=CC(=CC(C)=C1NC(=O)C1=C(F)C(NC(=O)C2=CC=C(F)C=C2[N+]([O-])=O)=CC=C1)C(F)(C(F)(F)F)C(F)(F)F	2-Fluoro-3-(4-fluoro-2-nitrobenzamido)-N-[4-(1,1,1,2,3,3,3-heptafluoropropan-2-yl)-2,6-dimethylphenyl]benzamide	862133-14-0	-9.088	-73.0696	OTHER_PFAS	Side-chain aromatics	Others	Strong	Active	-2.34407	12.3008	4.97837	Fc1ccc(c(c1)[N+](=O)[O-])C(=O)Nc1cccc(c1F)C(=O)Nc1c(C)cc(cc1C)C(C(F)(F)F)(C(F)(F)F)F	Active	1	5
DTXSID90896555	FC(F)(F)C(F)(F)C(F)(F)OC(F)(C(F)(F)F)C(F)(F)OC(F)(C(=O)NC1=CC=CC=C1)C(F)(F)F	2,3,3,3-Tetrafluoro-2-[1,1,2,3,3,3-hexafluoro-2-(heptafluoropropoxy)propoxy]-N-phenylpropanamide	178167-74-3	-9.442	-49.1253	OTHER_PFAS	Side-chain aromatics	Others	Weak	Active	1.45987	-24.4992	-11.5197	O=C(C(C(F)(F)F)(OC(C(C(F)(F)F)(OC(C(C(F)(F)F)(F)F)(F)F)F)(F)F)F)Nc1ccccc1	Active	4	3
DTXSID10881362	[I-].C[N+](C)(C)CCCNS(=O)(=O)C1=CC=C(OC(F)=C(F)C(F)(F)C(F)(F)C(F)(F)C(F)(F)C(F)(F)C(F)(F)C(F)(F)F)C=C1	3-[[[4-[(Heptadecafluorononenyl)oxy]phenyl]sulfonyl]amino]-N,N,N-trimethyl-1-propanaminium, iodide	59493-70-8	-10.328	-64.6468	OTHER_PFAS	Side-chain aromatics	Others	Strong	Active	10.9805	-0.644203	5.16813	FC(=C(C(C(C(C(C(C(C(F)(F)F)(F)F)(F)F)(F)F)(F)F)(F)F)(F)F)F)Oc1ccc(cc1)S(=O)(=O)NCCC[N+](C)(C)C	Active	8	8
DTXSID30895401	FC(F)(F)C(F)(F)C(F)(F)C(F)(F)C(F)(F)C(F)(F)CC(I)C(F)(F)C(F)(F)C(F)(F)C(F)(F)C(F)(F)C(F)(F)F	1,1,1,2,2,3,3,4,4,5,5,6,6,9,9,10,10,11,11,12,12,13,13,14,14,14-Hexacosafluoro-7-iodotetradecane	53638-11-2	-9.329	-49.8646	OTHER_PFAS	Other aliphatics	Iodo based substances	Weak	Active	0.245613	-23.363	-11.5587	IC(C(C(C(C(C(C(F)(F)F)(F)F)(F)F)(F)F)(F)F)(F)F)CC(C(C(C(C(C(F)(F)F)(F)F)(F)F)(F)F)(F)F)(F)F	Active	3	6
DTXSID90895467	OCCCCCCCCCCCC(F)(F)C(F)(F)C(F)(F)C(F)(F)C(F)(F)C(F)(F)C(F)(F)C(F)(F)F	12,12,13,13,14,14,15,15,16,16,17,17,18,18,19,19,19-Heptadecafluorononadecan-1-ol	1512-02-3	-9.054	-51.7272	OTHER_PFAS	Other aliphatics	FTOH	Weak	Active	-2.70942	-20.5004	-11.6049	OCCCCCCCCCCCC(C(C(C(C(C(C(C(F)(F)F)(F)F)(F)F)(F)F)(F)F)(F)F)(F)F)(F)F	Active	2	2
DTXSID7066300	OC(=O)C(F)(F)C(F)(F)C(F)(F)C(F)(F)C(F)(F)C(F)(F)C(F)(F)C(F)(F)C(F)(F)C(F)(F)C(F)(F)C(F)(C(F)(F)F)C(F)(F)F	Hexacosafluoro-13-(trifluoromethyl)myristic acid	18024-09-4	-9.562	-47.2816	OTHER_PFAS	PFAAs	PFCAs	Weak	Active	2.74934	-27.3328	-12.2917	OC(=O)C(C(C(C(C(C(C(C(C(C(C(C(C(F)(F)F)(C(F)(F)F)F)(F)F)(F)F)(F)F)(F)F)(F)F)(F)F)(F)F)(F)F)(F)F)(F)F)(F)F	Active	3	4
DTXSID80546557	CCCCCCC(I)CC(F)(F)C(F)(F)C(F)(F)C(F)(F)C(F)(F)C(F)(F)F	1,1,1,2,2,3,3,4,4,5,5,6,6-Tridecafluoro-8-iodotetradecane	109574-84-7	-9.34	-48.9034	OTHER_PFAS	Other aliphatics	FTI	Weak	Active	0.363815	-24.8403	-12.2382	CCCCCCC(CC(C(C(C(C(C(F)(F)F)(F)F)(F)F)(F)F)(F)F)(F)F)I	Active	3	6
DTXSID2070924	CCN(CCOP(O)(O)=O)S(=O)(=O)C(F)(F)C(F)(F)C(F)(F)C(F)(F)C(F)(F)C(F)(F)F	N-Ethyl-N-[2-(phosphonooxy)ethyl]perfluorohexanesulfonamide	67969-65-7	-9.584	-47.2075	OTHER_PFAS	Other aliphatics	PASF-based substances	Weak	Active	2.98574	-27.4467	-12.2305	CCN(S(=O)(=O)C(C(C(C(C(C(F)(F)F)(F)F)(F)F)(F)F)(F)F)(F)F)CCOP(=O)(O)O	Active	0	7
DTXSID00512037	COC(=O)C1=CC(=CC=C1)C(F)(F)C(F)(F)C(F)(F)C(F)(F)C(F)(F)C(F)(F)C(F)(F)C(F)(F)F	Methyl 3-(heptadecafluorooctyl)benzoate	80791-11-3	-9.666	-46.638	OTHER_PFAS	Side-chain aromatics	Others	Weak	Active	3.86688	-28.322	-12.2275	COC(=O)c1cccc(c1)C(C(C(C(C(C(C(C(F)(F)F)(F)F)(F)F)(F)F)(F)F)(F)F)(F)F)(F)F	Active	1	6
DTXSID90206195	FC(F)(F)C(F)(F)C(F)(F)C(F)(F)C(F)(F)C(F)(F)C(F)(F)C1=NN=C(O1)C1=CC=CC=C1	2-Perfluoroheptyl-5-phenyl-1,3,4-oxadiazole	5756-55-8	-9.897	-45.0413	OTHER_PFAS	Side-chain aromatics	Others	Weak	Active	6.34911	-30.7759	-12.2134	FC(C(C(C(C(C(C(F)(F)F)(F)F)(F)F)(F)F)(F)F)(F)F)(c1nnc(o1)c1ccccc1)F	Active	1	6
DTXSID40936117	CC1=C(C=C(C=C1)N=C(O)OCC(F)(F)C(F)(F)C(F)(F)C(F)(F)C(F)(F)C(F)F)N=C(O)OCC(F)(F)C(F)(F)C(F)(F)C(F)(F)C(F)(F)C(F)F	Bis(2,2,3,3,4,4,5,5,6,6,7,7-dodecafluoroheptyl) (4-methyl-1,3-phenylene)bis(hydrogen carbonimidate)	15953-40-9	-9.668	-69.3477	OTHER_PFAS	Side-chain aromatics	Others	Strong	Active	3.88837	6.58062	5.23449	OC(=Nc1ccc(c(c1)N=C(OCC(C(C(C(C(C(F)F)(F)F)(F)F)(F)F)(F)F)(F)F)O)C)OCC(C(C(C(C(C(F)F)(F)F)(F)F)(F)F)(F)F)(F)F	Active	3	0
DTXSID50889140	FC(F)(F)C(F)(F)C(F)(F)C(F)(F)C(F)(F)C(F)(F)CCC(C(=O)OCCCCOC=C)C(=O)OCCCCOC=C	1,3-Bis[4-(ethenyloxy)butyl] 2-(perfluorohexyl)ethylpropanedioate	226409-30-9	-9.538	-70.2201	COMMERICIAL_IMPORTANT	Other aliphatics	Ether based substances	Strong	Active	2.49144	7.92141	5.20643	C=COCCCCOC(=O)C(C(=O)OCCCCOC=C)CCC(C(C(C(C(C(F)(F)F)(F)F)(F)F)(F)F)(F)F)(F)F	Active	3	9
DTXSID30850393	FC(=C(F)C(F)(F)C(F)(F)C(F)(F)C(F)(F)C(F)(F)C(F)(F)C(F)(F)F)Oc1cc(OC(=C(F)C(F)(F)C(F)(F)C(F)(F)C(F)(F)C(F)(F)C(F)(F)C(F)(F)F)F)ccc1	1,3-Bis[(1,2,3,3,4,4,5,5,6,6,7,7,8,8,9,9,9-heptadecafluoronon-1-en-1-yl)oxy]benzene	55987-23-0	-10.545	-63.1527	OTHER_PFAS	Side-chain aromatics	Others	Strong	Active	13.3123	-2.94049	5.18588	FC(=C(C(C(C(C(C(C(C(F)(F)F)(F)F)(F)F)(F)F)(F)F)(F)F)(F)F)F)Oc1cccc(c1)OC(=C(C(C(C(C(C(C(C(F)(F)F)(F)F)(F)F)(F)F)(F)F)(F)F)(F)F)F)F	Active	8	8
DTXSID2067535	FC(F)(F)C(F)(F)C(F)(F)C(F)(F)C(F)(F)C(F)(F)C(F)(F)C(F)(F)C(F)(F)C(F)(F)C(F)(F)C(F)(F)CCI	1-Iodo-1H,1H,2H,2H-perfluorotetradecane	30046-31-2	-9.255	-49.5333	COMMERICIAL_IMPORTANT	Fluorotelomer PFAA precursors	n:2 FTIs	Weak	Active	-0.54956	-23.8722	-12.2109	ICCC(C(C(C(C(C(C(C(C(C(C(C(F)(F)F)(F)F)(F)F)(F)F)(F)F)(F)F)(F)F)(F)F)(F)F)(F)F)(F)F)(F)F	Active	3	9
DTXSID50895347	CCCCC(I)CC(F)(F)C(F)(F)C(F)(F)C(F)(F)C(F)(F)C(F)(F)C(F)(F)C(F)(F)C(F)(F)C(F)(F)F	1,1,1,2,2,3,3,4,4,5,5,6,6,7,7,8,8,9,9,10,10-Henicosafluoro-12-iodohexadecane	129838-38-6	-9.058	-50.7028	OTHER_PFAS	Other aliphatics	FTI	Weak	Active	-2.66644	-22.0748	-12.3706	CCCCC(CC(C(C(C(C(C(C(C(C(C(F)(F)F)(F)F)(F)F)(F)F)(F)F)(F)F)(F)F)(F)F)(F)F)(F)F)I	Active	3	6
DTXSID30710923	FC(OC1=CC=C(C=C1)C(Cl)=O)=C(F)C(F)(F)C(F)(F)C(F)(F)C(F)(F)C(F)(F)C(F)(F)C(F)(F)F	4-[(1,2,3,3,4,4,5,5,6,6,7,7,8,8,9,9,9-Heptadecafluoronon-1-en-1-yl)oxy]benzoyl chloride	59432-83-6	-9.635	-47.0511	OTHER_PFAS	Side-chain aromatics	Others	Weak	Active	3.53376	-27.6871	-12.0767	FC(=C(C(C(C(C(C(C(C(F)(F)F)(F)F)(F)F)(F)F)(F)F)(F)F)(F)F)F)Oc1ccc(cc1)C(=O)Cl	Active	8	8
DTXSID40896005	FC(F)(F)C(F)(F)C(F)(F)COP(=O)(OCC(F)(F)C(F)(F)C(F)(F)F)C1=CC=CC=C1	Bis(2,2,3,3,4,4,4-heptafluorobutyl) phenylphosphonate	31430-72-5	-9.785	-46.158	OTHER_PFAS	Side-chain aromatics	Others	Weak	Active	5.1456	-29.0597	-11.957	FC(C(C(F)(F)F)(F)F)(COP(=O)(c1ccccc1)OCC(C(C(F)(F)F)(F)F)(F)F)F	Active	0	5
DTXSID10806712	OCC1=CC=C(OC(F)=C(F)C(F)(F)C(F)(F)C(F)(F)C(F)(F)C(F)(F)C(F)(F)C(F)(F)F)C=C1	{4-[(1,2,3,3,4,4,5,5,6,6,7,7,8,8,9,9,9-Heptadecafluoronon-1-en-1-yl)oxy]phenyl}methanol	62623-09-0	-9.544	-47.8857	OTHER_PFAS	Side-chain aromatics	Others	Weak	Active	2.55592	-26.4044	-11.9242	OCc1ccc(cc1)OC(=C(C(C(C(C(C(C(C(F)(F)F)(F)F)(F)F)(F)F)(F)F)(F)F)(F)F)F)F	Active	8	8
DTXSID40772133	OCCNC(=O)C1=CC=C(OC(F)=C(F)C(F)(F)C(F)(F)C(F)(F)C(F)(F)F)C=C1	N-(2-Hydroxyethyl)-4-[(1,2,3,3,4,4,5,5,6,6,6-undecafluorohex-1-en-1-yl)oxy]benzamide	144770-79-6	-9.569	-47.744	OTHER_PFAS	Side-chain aromatics	Others	Weak	Active	2.82456	-26.6222	-11.8988	OCCNC(=O)c1ccc(cc1)OC(=C(C(C(C(C(F)(F)F)(F)F)(F)F)(F)F)F)F	Active	8	8
DTXSID70895445	FC(F)(F)C(F)(F)C(F)(F)C(F)(F)C(F)(F)C(F)(F)CC(I)C(F)(F)C(F)(F)C(F)(F)C(F)(F)C(F)(F)C(F)(F)C(F)(F)C(F)(F)F	1,1,1,2,2,3,3,4,4,5,5,6,6,7,7,8,8,11,11,12,12,13,13,14,14,15,15,16,16,16-Triacontafluoro-9-iodohexadecane	53713-87-4	-9.23	-50.1168	OTHER_PFAS	Other aliphatics	Iodo based substances	Weak	Active	-0.8182	-22.9754	-11.8968	IC(C(C(C(C(C(C(C(C(F)(F)F)(F)F)(F)F)(F)F)(F)F)(F)F)(F)F)(F)F)CC(C(C(C(C(C(F)(F)F)(F)F)(F)F)(F)F)(F)F)(F)F	Active	3	6
DTXSID80897551	[NH4+].[O-]S(=O)(=O)OCCC(F)(F)C(F)(F)C(F)(F)C(F)(F)C(F)(F)C(F)(F)C(F)(F)C(F)(F)C(F)(F)C(F)(F)F	1H,1H,2H,2H-Perfluorododecanol sulfate ammonium salt	63225-58-1	-9.079	-51.1726	OTHER_PFAS	Other aliphatics	Others	Weak	Active	-2.44078	-21.3527	-11.8968	OS(=O)(=O)OCCC(C(C(C(C(C(C(C(C(C(F)(F)F)(F)F)(F)F)(F)F)(F)F)(F)F)(F)F)(F)F)(F)F)(F)F	Active	7	5
DTXSID50458597	OCC(I)CC(F)(F)C(F)(F)C(F)(F)C(F)(F)C(F)(F)C(F)(F)CC(I)CO	1,12-Dodecanediol, 4,4,5,5,6,6,7,7,8,8,9,9-dodecafluoro-2,11-diiodo-	94403-05-1	-9.377	-49.3184	OTHER_PFAS	Other aliphatics	FTIOH	Weak	Active	0.761402	-24.2025	-11.7205	OCC(CC(C(C(C(C(C(CC(CO)I)(F)F)(F)F)(F)F)(F)F)(F)F)(F)F)I	Active	3	6
DTXSID50892937	[H]C(F)(F)C(F)(F)C(F)(F)C(F)(F)C(F)(F)C(F)(F)C(F)(F)C(F)(F)C(F)(F)C(F)(F)C(F)(F)C(F)(F)C(F)(F)C(F)(F)C(O)=O	15-H-Perfluoropentadecanoic acid	1895-14-3	-12.755	-47.6966	OTHER_PFAS	Other aliphatics	PACF-based substances	Strong	Active	37.06	-26.695	5.1825	FC(C(C(C(C(C(C(C(C(C(C(C(C(C(C(=O)O)(F)F)(F)F)(F)F)(F)F)(F)F)(F)F)(F)F)(F)F)(F)F)(F)F)(F)F)(F)F)(F)F)F	Active	3	0
DTXSID80458207	FC(F)(F)C(F)(F)C(F)(F)C(F)(F)C(F)(F)C(F)(F)C(F)(F)C1=NC(=NO1)C1=CC=CC=C1	1,2,4-Oxadiazole, 5-(pentadecafluoroheptyl)-3-phenyl-	21733-14-2	-9.861	-45.9816	OTHER_PFAS	Side-chain aromatics	Others	Weak	Active	5.96227	-29.3308	-11.6843	FC(C(C(C(C(C(C(F)(F)F)(F)F)(F)F)(F)F)(F)F)(F)F)(c1onc(n1)c1ccccc1)F	Active	1	6
DTXSID10705670	CC1=CC=C(OC(F)=C(F)C(F)(F)C(F)(F)C(F)(F)C(F)(F)C(F)(F)C(F)(F)C(F)(F)F)C=C1	1-[(1,2,3,3,4,4,5,5,6,6,7,7,8,8,9,9,9-Heptadecafluoronon-1-en-1-yl)oxy]-4-methylbenzene	55937-43-4	-9.616	-47.7802	OTHER_PFAS	Side-chain aromatics	Others	Weak	Active	3.3296	-26.5665	-11.6185	Cc1ccc(cc1)OC(=C(C(C(C(C(C(C(C(F)(F)F)(F)F)(F)F)(F)F)(F)F)(F)F)(F)F)F)F	Active	8	8
DTXSID10794887	CC(=C)C(=O)OC(F)(F)C(F)(F)C(F)(F)C(F)(F)C(F)(F)C(F)(F)C(F)(F)CCC(F)(F)F	1,1,2,2,3,3,4,4,5,5,6,6,7,7,10,10,10-Heptadecafluorodecyl 2-methylprop-2-enoate	64130-99-0	-9.881	-45.4311	OTHER_PFAS	Other aliphatics	Ether based substances	Weak	Active	6.17718	-30.1769	-11.9998	O=C(C(=C)C)OC(C(C(C(C(C(C(CCC(F)(F)F)(F)F)(F)F)(F)F)(F)F)(F)F)(F)F)(F)F	Active	7	5
DTXSID50895423	CCCCCCCCCC(I)CC(F)(F)C(F)(F)C(F)(F)C(F)(F)C(F)(F)C(F)(F)C(F)(F)C(F)(F)C(F)(F)C(F)(F)F	1,1,1,2,2,3,3,4,4,5,5,6,6,7,7,8,8,9,9,10,10-Henicosafluoro-12-iodohenicosane	129838-42-2	-9.423	-68.1071	OTHER_PFAS	Other aliphatics	FTI	Strong	Active	1.2557	4.67394	2.96482	CCCCCCCCCC(CC(C(C(C(C(C(C(C(C(C(F)(F)F)(F)F)(F)F)(F)F)(F)F)(F)F)(F)F)(F)F)(F)F)(F)F)I	Active	3	6
DTXSID50846778	FC(F)(F)C(F)(F)C(F)(F)CNC(=O)C1=CC(NC(=O)C2=CC=CC=C2)=CC=C1	3-Benzamido-N-(2,2,3,3,4,4,4-heptafluorobutyl)benzamide	917920-92-4	-9.607	-53.5392	OTHER_PFAS	Side-chain aromatics	Others	Moderate	Active	3.23289	-17.7155	-7.2413	O=C(c1cccc(c1)NC(=O)c1ccccc1)NCC(C(C(F)(F)F)(F)F)(F)F	Active	0	5
DTXSID50705679	FC(OC1=CC=C(CCl)C=C1)=C(F)C(F)(F)C(F)(F)C(F)(F)C(F)(F)C(F)(F)C(F)(F)C(F)(F)F	1-(Chloromethyl)-4-[(1,2,3,3,4,4,5,5,6,6,7,7,8,8,9,9,9-heptadecafluoronon-1-en-1-yl)oxy]benzene	59655-42-4	-10.437	-47.78	OTHER_PFAS	Side-chain aromatics	Others	Moderate	Active	12.1517	-26.5668	-7.20755	ClCc1ccc(cc1)OC(=C(C(C(C(C(C(C(C(F)(F)F)(F)F)(F)F)(F)F)(F)F)(F)F)(F)F)F)F	Active	8	8
DTXSID60887450	[K+].[O-]C(=O)C1=C(Cl)C(Cl)=C(Cl)C(Cl)=C1C(=O)NC1=CC=CC(OS(=O)(=O)C(F)(F)C(F)(F)C(F)(F)C(F)(F)C(F)(F)F)=C1	2,3,4,5-Tetrachloro-6-[3-[(perfluoropentyl)sulfonyloxy]phenylaminocarbonyl]benzoate potassium salt	68541-02-6	-9.232	-62.0158	OTHER_PFAS	Side-chain aromatics	PASF-based substances	Moderate	Active	-0.796709	-4.68779	-2.74225	O=C(c1c(Cl)c(Cl)c(c(c1C(=O)O)Cl)Cl)Nc1cccc(c1)OS(=O)(=O)C(C(C(C(C(F)(F)F)(F)F)(F)F)(F)F)(F)F	Active	0	1
DTXSID40880969	CC(=C)C(=O)OCCC(F)(F)C(F)(F)C(F)(F)C(F)(F)C(F)(F)C(F)(F)C(F)(F)C(F)(F)C(F)(F)C(F)(F)C(F)(C(F)(F)F)C(F)(F)F	(Perfluoro-11-methyldodecyl)ethyl methacrylate	74256-15-8	-10.072	-56.1881	OTHER_PFAS	Fluorotelomer PFAA precursors	n:2 FTMACs	Moderate	Active	8.22959	-13.6444	-2.7074	O=C(C(=C)C)OCCC(C(C(C(C(C(C(C(C(C(C(C(F)(F)F)(C(F)(F)F)F)(F)F)(F)F)(F)F)(F)F)(F)F)(F)F)(F)F)(F)F)(F)F)(F)F	Active	7	5
DTXSID80896069	OC(=O)C1=CC=C(NCC(F)(F)C(F)(F)C(F)(F)C(F)(F)C(F)(F)C(F)(F)C(F)(F)F)C=C1	4-[(2,2,3,3,4,4,5,5,6,6,7,7,8,8,8-Pentadecafluorooctyl)amino]benzoic acid	73782-58-8	-11.457	-46.5191	OTHER_PFAS	Side-chain aromatics	Others	Moderate	Active	23.1122	-28.5047	-2.69624	OC(=O)c1ccc(cc1)NCC(C(C(C(C(C(C(F)(F)F)(F)F)(F)F)(F)F)(F)F)(F)F)(F)F	Active	3	9
DTXSID80895375	CCCCCCCCCCCCC(F)(F)C(F)(F)C(F)(F)C(F)(F)C(F)(F)C(F)(F)C(F)(F)C(F)(F)C(F)(F)C(F)(F)C(F)(F)F	1,1,1,2,2,3,3,4,4,5,5,6,6,7,7,8,8,9,9,10,10,11,11-Tricosafluorotricosane	677324-21-9	-9.431	-60.7121	OTHER_PFAS	Fluorotelomer PFAA precursors	SFAs	Moderate	Active	1.34166	-6.69145	-2.67489	CCCCCCCCCCCCC(C(C(C(C(C(C(C(C(C(C(F)(F)F)(F)F)(F)F)(F)F)(F)F)(F)F)(F)F)(F)F)(F)F)(F)F)(F)F	Active	2	2
DTXSID20881318	FC(F)(Cl)C(F)(Cl)C(F)(F)C(F)(Cl)C(F)(F)C(=O)OOC(=O)C(F)(F)C(F)(Cl)C(F)(F)C(F)(Cl)C(F)(F)Cl	Bis(3,5,6-trichloro-2,2,3,4,4,5,6,6-octafluoro-1-oxohexyl)peroxide	28285-49-6	-11.118	-53.8358	OTHER_PFAS	Other aliphatics	PACF-based substances	Strong	Active	19.4695	-17.2597	1.10491	O=C(C(C(C(C(C(Cl)(F)F)(Cl)F)(F)F)(Cl)F)(F)F)OOC(=O)C(C(C(C(C(Cl)(F)F)(Cl)F)(F)F)(Cl)F)(F)F	Active	0	2
DTXSID40750734	FC(F)(F)C(F)(F)C(F)(F)C(F)(F)C(F)(F)C1=CC=C(C=C1)C(=O)OC1=CC=C(C=C1)C#N	4-Cyanophenyl 4-(undecafluoropentyl)benzoate	88951-06-8	-10.517	-53.1919	OTHER_PFAS	Side-chain aromatics	Others	Moderate	Active	13.0114	-18.2493	-2.61894	N#Cc1ccc(cc1)OC(=O)c1ccc(cc1)C(C(C(C(C(F)(F)F)(F)F)(F)F)(F)F)(F)F	Active	1	6
DTXSID80764178	CC(=C)C1=CC=C(OC(F)=C(F)C(F)(F)C(F)(F)C(F)(F)C(F)(F)C(F)(F)C(F)(F)C(F)(F)F)C=C1	1-[(1,2,3,3,4,4,5,5,6,6,7,7,8,8,9,9,9-Heptadecafluoronon-1-en-1-yl)oxy]-4-(prop-1-en-2-yl)benzene	112340-38-2	-10.97	-50.1929	OTHER_PFAS	Side-chain aromatics	Others	Moderate	Active	17.8791	-22.8584	-2.48965	FC(=C(C(C(C(C(C(C(C(F)(F)F)(F)F)(F)F)(F)F)(F)F)(F)F)(F)F)F)Oc1ccc(cc1)C(=C)C	Active	8	8
DTXSID00895397	FC(F)(F)C(F)(F)C(F)(F)C(F)(F)CC(I)CCCC(I)CC(F)(F)C(F)(F)C(F)(F)C(F)(F)F	1,1,1,2,2,3,3,4,4,12,12,13,13,14,14,15,15,15-Octadecafluoro-6,10-diiodopentadecane	40735-25-9	-10.193	-55.7117	OTHER_PFAS	Other aliphatics	FTI	Moderate	Active	9.5298	-14.3766	-2.42339	IC(CC(C(C(C(F)(F)F)(F)F)(F)F)(F)F)CCCC(CC(C(C(C(F)(F)F)(F)F)(F)F)(F)F)I	Active	3	6
DTXSID80895577	FC(F)(F)C(F)(F)C(F)(F)C(F)(F)C(F)(F)C(F)(F)CCCCCCCCCCC(Cl)=O	12,12,13,13,14,14,15,15,16,16,17,17,17-Tridecafluoroheptadecanoyl chloride	118624-66-1	-9.882	-58.2601	OTHER_PFAS	Other aliphatics	FT	Moderate	Active	6.18793	-10.4599	-2.13601	ClC(=O)CCCCCCCCCCC(C(C(C(C(C(F)(F)F)(F)F)(F)F)(F)F)(F)F)(F)F	Active	2	2
DTXSID4070378	CN(CCC[N+](C)(C)CCC([O-])=O)S(=O)(=O)CCC(F)(F)C(F)(F)C(F)(F)C(F)(F)C(F)(F)C(F)(F)F	N-(2-Carboxyethyl)-N,N-dimethyl-3-[methyl[(perfluorohexyl)ethylsulfonyl]amino]-1-propanaminium	66008-72-8	-9.327	-62.2368	OTHER_PFAS	Other aliphatics	PASF-based substances	Moderate	Active	0.224122	-4.34814	-2.06201	[O-]C(=O)CC[N+](CCCN(S(=O)(=O)CCC(C(C(C(C(C(F)(F)F)(F)F)(F)F)(F)F)(F)F)(F)F)C)(C)C	Active	7	3
DTXSID00765162	OC(=O)CCCCCOC(F)(F)C(F)(F)C(F)(F)C(F)(F)C(F)(F)C(F)(F)C(F)(F)C(F)(F)C(F)(F)F	6-[(Nonadecafluorononyl)oxy]hexanoic acid	113560-31-9	-11.781	-49.1664	OTHER_PFAS	Other aliphatics	Ether based substances	Strong	Active	26.5938	-24.4361	1.07887	OC(=O)CCCCCOC(C(C(C(C(C(C(C(C(F)(F)F)(F)F)(F)F)(F)F)(F)F)(F)F)(F)F)(F)F)(F)F	Active	3	8
DTXSID00896703	OP(O)(=O)CCC(F)(F)C(F)(F)C(F)(F)C(F)(F)C(F)(F)C(F)(F)C(F)(F)C(F)(F)C(F)(F)C(F)(F)C(F)(F)C(F)(F)F	(3,3,4,4,5,5,6,6,7,7,8,8,9,9,10,10,11,11,12,12,13,13,14,14,14-Pentacosafluorotetradecyl)phosphonic acid	147290-12-8	-10.82	-51.8061	OTHER_PFAS	Other aliphatics	FTPO3	Moderate	Active	16.2673	-20.3791	-2.05591	OP(=O)(CCC(C(C(C(C(C(C(C(C(C(C(C(F)(F)F)(F)F)(F)F)(F)F)(F)F)(F)F)(F)F)(F)F)(F)F)(F)F)(F)F)(F)F)O	Active	3	9
DTXSID30895325	CCCCCCCCCC(F)(F)C(F)(F)C(F)(F)C(F)(F)C(F)(F)C(F)(F)C(F)(F)C(F)(F)C(F)(F)F	1,1,1,2,2,3,3,4,4,5,5,6,6,7,7,8,8,9,9-Nonadecafluorooctadecane	1287702-47-9	-10.334	-55.4965	OTHER_PFAS	Fluorotelomer PFAA precursors	SFAs	Moderate	Active	11.0449	-14.7073	-1.83119	CCCCCCCCCC(C(C(C(C(C(C(C(C(F)(F)F)(F)F)(F)F)(F)F)(F)F)(F)F)(F)F)(F)F)(F)F	Active	2	2
DTXSID80724595	CC(C)(CCC(F)(F)C(F)(F)C(F)(F)C(F)(F)C(F)(F)C(F)(F)F)OC(=O)ON=C(C#N)C1=CC=CC=C1	Phenyl[({[(5,5,6,6,7,7,8,8,9,9,10,10,10-tridecafluoro-2-methyldecan-2-yl)oxy]carbonyl}oxy)imino]acetonitrile	892154-76-6	-9.914	-58.6283	OTHER_PFAS	Side-chain aromatics	Others	Moderate	Active	6.53178	-9.89405	-1.68113	N#CC(=NOC(=O)OC(CCC(C(C(C(C(C(F)(F)F)(F)F)(F)F)(F)F)(F)F)(F)F)(C)C)c1ccccc1	Active	5	3
DTXSID10381978	CCCCCCCCCCCCCCC(F)(F)C(F)(F)C(F)(F)C(F)(F)C(F)(F)C(F)(F)F	1,1,1,2,2,3,3,4,4,5,5,6,6-Tridecafluoroicosane	154628-00-9	-9.917	-58.7184	OTHER_PFAS	Fluorotelomer PFAA precursors	SFAs	Moderate	Active	6.56402	-9.75557	-1.59578	CCCCCCCCCCCCCCC(C(C(C(C(C(F)(F)F)(F)F)(F)F)(F)F)(F)F)(F)F	Active	2	2
DTXSID00787162	OCNC(=O)C1=CC=C(OC(F)=C(F)C(F)(F)C(F)(F)C(F)(F)C(F)(F)C(F)(F)C(F)(F)C(F)(F)F)C=C1	4-[(1,2,3,3,4,4,5,5,6,6,7,7,8,8,9,9,9-Heptadecafluoronon-1-en-1-yl)oxy]-N-(hydroxymethyl)benzamide	59379-88-3	-10.73	-53.0983	OTHER_PFAS	Side-chain aromatics	Others	Moderate	Active	15.3002	-18.3931	-1.54647	OCNC(=O)c1ccc(cc1)OC(=C(C(C(C(C(C(C(C(F)(F)F)(F)F)(F)F)(F)F)(F)F)(F)F)(F)F)F)F	Active	8	8
DTXSID30880493	CN(CCCCOC(=O)C=C)S(=O)(=O)C(F)(F)C(F)(F)C(F)(F)C(F)(F)C(F)(F)C(F)(F)C(F)(F)C(F)(F)F	4-(Methyl((perfluorooctyl)sulfonyl)amino)butyl 2-propenoate	58920-31-3	-9.637	-60.8071	OTHER_PFAS	Other aliphatics	PASF-based substances	Moderate	Active	3.55526	-6.54545	-1.4951	C=CC(=O)OCCCCN(S(=O)(=O)C(C(C(C(C(C(C(C(F)(F)F)(F)F)(F)F)(F)F)(F)F)(F)F)(F)F)(F)F)C	Active	1	3
DTXSID30486030	FC(F)(F)C(F)(F)C(F)(F)C(F)(F)COc1nc(OCC(F)(F)C(F)(F)C(F)(F)C(F)(F)F)nc(OCC(F)(F)C(F)(F)C(F)(F)C(F)(F)F)n1	2,4,6-Tris[(2,2,3,3,4,4,5,5,5-nonafluoropentyl)oxy]-1,3,5-triazine	54862-46-3	-9.682	-60.5699	OTHER_PFAS	Side-chain aromatics	Others	Moderate	Active	4.03881	-6.91	-1.4356	FC(C(C(C(F)(F)F)(F)F)(F)F)(COc1nc(OCC(C(C(C(F)(F)F)(F)F)(F)F)(F)F)nc(n1)OCC(C(C(C(F)(F)F)(F)F)(F)F)(F)F)F	Active	3	4
DTXSID40464965	FC(F)(F)C(F)(F)C(F)(F)C(F)(F)C(F)(F)C(F)(F)C(F)(F)C(F)(F)CCCN1C(=O)OC(=O)C2=CC=CC=C12	1-(3-(Perfluorooctyl)propyl)-2H-3,1-benzoxazine-2,4(1H)-dione	544418-04-4	-10.421	-55.4612	OTHER_PFAS	Side-chain aromatics	Others	Moderate	Active	11.9798	-14.7616	-1.39089	O=c1oc(=O)n(c2c1cccc2)CCCC(C(C(C(C(C(C(C(F)(F)F)(F)F)(F)F)(F)F)(F)F)(F)F)(F)F)(F)F	Active	3	9
DTXSID90163037	C[N+](C)(CCCC([O-])=O)CCCC(F)(F)C(F)(F)C(F)(F)C(F)(F)C(F)(F)C(F)(F)C(F)(F)C(F)(F)F	1-Undecanaminium, N-(3-carboxypropyl)-N,N-dimethyl-4,4,5,5,6,6,7,7,8,8,9,9,10,10,11,11,11-heptadecafluoro-, hydroxide, inner salt	145441-33-4	-10.549	-52.7971	OTHER_PFAS	Other aliphatics	FT	Moderate	Active	13.3552	-18.856	-2.7504	[O-]C(=O)CCC[N+](CCCC(C(C(C(C(C(C(C(F)(F)F)(F)F)(F)F)(F)F)(F)F)(F)F)(F)F)(F)F)(C)C	Active	7	3
DTXSID10897488	CC1=CC=C(C=C1)S(O)(=O)=O.CCN1C(C)[NH+](CC)C2=C1C=CC(=C2)S(=O)(=O)C(F)(F)C(F)(F)C(F)(F)C(F)(F)C(F)(F)C(F)(F)F	1,3-Diethyl-2-methyl-5-[(perfluorohexyl)sulfonyl]-1H-benzimidazolium 4-methylbenzenesulfonate	76848-68-5	-9.353	-61.0797	OTHER_PFAS	Side-chain aromatics	PASF-based substances	Moderate	Active	0.503508	-6.12649	-2.81149	CCN1c2cc(ccc2N(C1C)CC)S(=O)(=O)C(C(C(C(C(C(F)(F)F)(F)F)(F)F)(F)F)(F)F)(F)F	Active	3	8
DTXSID70504247	CC1=CC=C(C=C1)C(=O)C(F)(F)C(F)(F)C(F)(F)C(F)(F)C(=O)C1=CC=C(C)C=C1	2,2,3,3,4,4,5,5-Octafluoro-1,6-bis(4-methylphenyl)hexane-1,6-dione	25871-03-8	-10.357	-53.8518	OTHER_PFAS	Side-chain aromatics	Others	Moderate	Active	11.2921	-17.2351	-2.97149	O=C(C(C(C(C(C(=O)c1ccc(cc1)C)(F)F)(F)F)(F)F)(F)F)c1ccc(cc1)C	Active	0	2
DTXSID00897472	FC(F)(F)C(F)(F)C(F)(F)C(=O)NC1=CC=C(CC2=CC=C(NC(=O)C(F)(F)C(F)(F)C(F)(F)F)C=C2)C=C1	N,N'-(Methylenedi-1,4-phenylene)bis(perfluorobutanamide)	124232-75-3	-10.314	-59.5038	OTHER_PFAS	Side-chain aromatics	Others	Strong	Active	10.83	-8.54849	1.14076	O=C(C(C(C(F)(F)F)(F)F)(F)F)Nc1ccc(cc1)Cc1ccc(cc1)NC(=O)C(C(C(F)(F)F)(F)F)(F)F	Active	7	8
DTXSID80468260	FC(F)(F)C(F)(F)C(F)(F)C(F)(F)C(F)(F)C(F)(F)CC[C@H]1OC(=O)N[C@H]1CC1=CC=CC=C1	CTK5F5734	857637-92-4	-11.852	-48.8291	OTHER_PFAS	Side-chain aromatics	Others	Strong	Active	27.3567	-24.9545	1.20114	O=C1NC(C(O1)CCC(C(C(C(C(C(F)(F)F)(F)F)(F)F)(F)F)(F)F)(F)F)Cc1ccccc1	Active	0	5
DTXSID00896041	OC(=O)C1=CC=C(OCCC(F)(F)C(F)(F)C(F)(F)C(F)(F)C(F)(F)C(F)(F)C(F)(F)C(F)(F)F)C=C1	4-[(3,3,4,4,5,5,6,6,7,7,8,8,9,9,10,10,10-Heptadecafluorodecyl)oxy]benzoic acid	188034-84-6	-11.002	-47.7079	OTHER_PFAS	Side-chain aromatics	Others	Moderate	Active	18.223	-26.6776	-4.22732	OC(=O)c1ccc(cc1)OCCC(C(C(C(C(C(C(C(F)(F)F)(F)F)(F)F)(F)F)(F)F)(F)F)(F)F)(F)F	Active	7	5
DTXSID80895350	CCCCCCCCCCCCC=CC(F)(F)C(F)(F)C(F)(F)C(F)(F)F	1,1,1,2,2,3,3,4,4-Nonafluorooctadec-5-ene	160460-03-7	-9.746	-56.5312	OTHER_PFAS	Fluorotelomer PFAA precursors	SFAenes	Moderate	Active	4.72652	-13.1171	-4.19528	CCCCCCCCCCCCC=CC(C(C(C(F)(F)F)(F)F)(F)F)(F)F	Active	5	2
DTXSID40895210	CCCCCCCCCCCCCCC(F)(F)C(F)(F)C(F)(F)C(F)(F)F	1,1,1,2,2,3,3,4,4-Nonafluorooctadecane	133310-68-6	-9.527	-58.1603	OTHER_PFAS	Fluorotelomer PFAA precursors	SFAs	Moderate	Active	2.37324	-10.6133	-4.12004	CCCCCCCCCCCCCCC(C(C(C(F)(F)F)(F)F)(F)F)(F)F	Active	2	2
DTXSID60630645	FC(F)(F)C(F)(C1=CC2=C(NC(=O)N(C2)NCC2=CN=CC=C2)C=C1)C(F)(F)F	3,4-Dihydro-3-[(3-pyridinylmethyl)amino]-6-[1,2,2,2-tetrafluoro-1-(trifluoromethyl)ethyl]-2(1H)-quinazolinone	337457-78-0	-10.85	-49.0114	OTHER_PFAS	Side-chain aromatics	Others	Moderate	Active	16.5897	-24.6743	-4.04231	O=C1Nc2ccc(cc2CN1NCc1cccnc1)C(C(F)(F)F)(C(F)(F)F)F	Active	4	2
DTXSID80379564	COC(=O)C(F)(OC(F)(F)C(F)(OC(F)(F)C(F)(OC(F)(F)C(F)(OC(F)(F)C(F)(F)C(F)(F)F)C(F)(F)F)C(F)(F)F)C(F)(F)F)C(F)(F)F	Perfluorotetramethyltetraoxapentadecanoicacidme	133609-46-8	-9.673	-57.3269	OTHER_PFAS	Other aliphatics	Ether and PACF-based substances	Moderate	Active	3.9421	-11.8942	-3.97604	COC(=O)C(C(F)(F)F)(OC(C(C(F)(F)F)(OC(C(C(F)(F)F)(OC(C(C(F)(F)F)(OC(C(C(F)(F)F)(F)F)(F)F)F)(F)F)F)(F)F)F)(F)F)F	Active	4	3
DTXSID70894130	CC(OC(=O)CCSCCC(F)(F)C(F)(F)C(F)(F)C(F)(F)C(F)(F)C(F)(F)F)C(O)=O	6:2 Fluorotelomer thioether propanoyl oxy propanoic acid	NOCAS_894130	-11.385	-52.0622	OTHER_PFAS	Other aliphatics	Ether based substances	Strong	Active	22.3385	-19.9855	1.17652	CC(C(=O)O)OC(=O)CCSCCC(C(C(C(C(C(F)(F)F)(F)F)(F)F)(F)F)(F)F)(F)F	Active	3	9
DTXSID70226013	CC(=O)NC1=C(Cl)C=C(C=C1)C1=CC(Cl)=C(NC(=O)C(F)(F)C(F)(F)C(F)(F)F)C=C1	Butanamide, N-(4'-(acetylamino)-3,3'-dichloro(1,1'-biphenyl)-4-yl)-2,2,3,3,4,4,4-heptafluoro-	75042-10-3	-10.438	-52.3569	OTHER_PFAS	Side-chain aromatics	Others	Moderate	Active	12.1625	-19.5326	-3.68505	CC(=O)Nc1ccc(cc1Cl)c1ccc(c(c1)Cl)NC(=O)C(C(C(F)(F)F)(F)F)(F)F	Active	7	8
DTXSID90776848	FC(F)(F)C(F)(F)C(F)(F)C(F)(F)C(F)(F)C(F)(F)C(F)(F)C1=NN=C(O1)C(F)(F)C(F)(F)C(F)(F)C(F)(F)C(F)(F)C(F)(F)C(F)(F)F	2,5-Bis(pentadecafluoroheptyl)-1,3,4-oxadiazole	1555-24-4	-10.313	-53.5332	OTHER_PFAS	Side-chain aromatics	Others	Moderate	Active	10.8193	-17.7247	-3.45272	FC(C(C(C(C(C(C(F)(F)F)(F)F)(F)F)(F)F)(F)F)(F)F)(c1nnc(o1)C(C(C(C(C(C(C(F)(F)F)(F)F)(F)F)(F)F)(F)F)(F)F)(F)F)F	Active	1	6
DTXSID20897550	[NH4+].[O-]S(=O)(=O)OCCC(F)(F)C(F)(F)C(F)(F)C(F)(F)C(F)(F)C(F)(F)C(F)(F)C(F)(F)C(F)(F)C(F)(F)C(F)(F)C(F)(F)F	1H,1H,2H,2H-Perfluorotetradecanol sulfate ammonium salt	63225-59-2	-10.551	-54.5651	OTHER_PFAS	Other aliphatics	Others	Moderate	Active	13.3767	-16.1388	-1.38103	OS(=O)(=O)OCCC(C(C(C(C(C(C(C(C(C(C(C(F)(F)F)(F)F)(F)F)(F)F)(F)F)(F)F)(F)F)(F)F)(F)F)(F)F)(F)F)(F)F	Active	7	5
DTXSID10395919	CCCN(CC(O)CO)S(=O)(=O)C(F)(F)C(F)(F)C(F)(F)C(F)(F)C(F)(F)C(F)(F)C(F)(F)C(F)(F)F	N-(2,3-Dihydroxypropyl)-1,1,2,2,3,3,4,4,5,5,6,6,7,7,8,8,8-heptadecafluoro-N-propyloctane-1-sulfonamide	2262-49-9	-10.171	-54.6191	OTHER_PFAS	Other aliphatics	PASF-based substances	Moderate	Active	9.2934	-16.0558	-3.3812	CCCN(S(=O)(=O)C(C(C(C(C(C(C(C(F)(F)F)(F)F)(F)F)(F)F)(F)F)(F)F)(F)F)(F)F)CC(CO)O	Active	0	7
DTXSID40409831	CC1CCC2=C(C1)SC(NC(=O)C(F)(F)C(F)(F)C(F)(F)C(F)(F)C(F)(F)C(F)F)=C2C(N)=O	2-[(2,2,3,3,4,4,5,5,6,6,7,7-Dodecafluoroheptanoyl)amino]-6-methyl-4,5,6,7-tetrahydro-1-benzothiophene-3-carboxamide	6350-80-7	-10.193	-54.5252	OTHER_PFAS	Side-chain aromatics	Others	Moderate	Active	9.5298	-16.2001	-3.33515	CC1CCc2c(C1)sc(c2C(=O)N)NC(=O)C(C(C(C(C(C(F)F)(F)F)(F)F)(F)F)(F)F)(F)F	Active	1	7
DTXSID3032620	FC(F)C(F)(F)OC1=C(Cl)C=C(NC(=O)NC(=O)C2=C(F)C=CC=C2F)C=C1Cl	Hexaflumuron	86479-06-3	-10.656	-51.3327	OTHER_PFAS	Side-chain aromatics	Others	Moderate	Active	14.505	-21.1067	-3.30083	O=C(NC(=O)c1c(F)cccc1F)Nc1cc(Cl)c(c(c1)Cl)OC(C(F)F)(F)F	Active	7	6
DTXSID10881165	OC(COC1=CC=CC=C1)CC(F)(F)C(F)(F)C(F)(F)C(F)(F)C(F)(F)C(F)(F)C(F)(F)C(F)(F)F	4,4,5,5,6,6,7,7,8,8,9,9,10,10,11,11,11-Heptadecafluoro-1-phenoxyundecan-2-ol	94159-91-8	-10.778	-50.5408	OTHER_PFAS	Side-chain aromatics	Others	Moderate	Active	15.816	-22.3237	-3.25388	OC(CC(C(C(C(C(C(C(C(F)(F)F)(F)F)(F)F)(F)F)(F)F)(F)F)(F)F)(F)F)COc1ccccc1	Active	8	7
DTXSID70892333	CC(C)(CS([O-])(=O)=O)NC(=O)CCSCCC(F)(F)C(F)(F)C(F)(F)C(F)(F)C(F)(F)C(F)(F)F	6:2 Fluorotelomer thioether amido sulfonate	88992-47-6	-9.87	-62.6382	OTHER_PFAS	Other aliphatics	Others	Strong	Active	6.05898	-3.73122	1.16388	O=C(NC(CS(=O)(=O)O)(C)C)CCSCCC(C(C(C(C(C(F)(F)F)(F)F)(F)F)(F)F)(F)F)(F)F	Active	3	9
DTXSID10471984	FC(F)(F)C(F)(F)C(F)(F)C(F)(F)C(F)(F)C(F)(F)CCSSCCC(F)(F)C(F)(F)C(F)(F)C(F)(F)C(F)(F)C(F)(F)F	Disulfide, bis(3,3,4,4,5,5,6,6,7,7,8,8,8-tridecafluorooctyl)	42977-22-0	-10.043	-55.7721	OTHER_PFAS	Other aliphatics	FT	Moderate	Active	7.91797	-14.2837	-3.18289	FC(C(C(C(C(C(F)(F)F)(F)F)(F)F)(F)F)(F)F)(CCSSCCC(C(C(C(C(C(F)(F)F)(F)F)(F)F)(F)F)(F)F)(F)F)F	Active	3	9
DTXSID90880191	FC(F)(F)C(F)(F)C(F)(F)C(F)(F)C(F)(F)C(F)(F)C(F)(F)CNCC(F)(F)C(F)(F)C(F)(F)C(F)(F)C(F)(F)C(F)(F)C(F)(F)F	Bis(1H,1H-perfluorooct-1-yl)amine	3145-68-4	-9.989	-56.1692	OTHER_PFAS	Other aliphatics	Others	Moderate	Active	7.3377	-13.6734	-3.16787	FC(C(C(C(C(C(C(F)(F)F)(F)F)(F)F)(F)F)(F)F)(F)F)(CNCC(C(C(C(C(C(C(F)(F)F)(F)F)(F)F)(F)F)(F)F)(F)F)(F)F)F	Active	3	9
DTXSID60231732	FC(F)(F)C(F)(F)C(F)(F)C(=O)NC1=CC=CC=C1C(=O)SCC1=CC=CC=C1	Thiobenzyl N-heptafluorobutyrylanthranilate	82422-25-1	-10.657	-51.5006	OTHER_PFAS	Side-chain aromatics	Others	Moderate	Active	14.5158	-20.8486	-3.16643	O=C(C(C(C(F)(F)F)(F)F)(F)F)Nc1ccccc1C(=O)SCc1ccccc1	Active	7	8
DTXSID10881140	FC(F)(F)C(F)(F)C(F)(F)C(F)(F)C(F)(F)C(F)(F)C(F)(F)C(F)(F)C(F)(F)C(F)(F)C(F)(F)C(F)(F)C(F)(F)C(F)(F)C(F)(F)C(F)(F)CC1CO1	((Perfluorohexadecyl)methyl)oxirane	94158-68-6	-11.082	-54.1522	OTHER_PFAS	Other aliphatics, cyclic	Others, cyclic	Strong	Active	19.0826	-16.7734	1.15463	FC(C(C(C(C(C(C(C(C(C(C(C(C(F)(F)F)(F)F)(F)F)(F)F)(F)F)(F)F)(F)F)(F)F)(F)F)(F)F)(F)F)(F)F)(C(C(C(CC1OC1)(F)F)(F)F)(F)F)F	Active	4	5
DTXSID50880455	CCCN(CCOCCO)S(=O)(=O)C(F)(F)C(F)(F)C(F)(F)C(F)(F)C(F)(F)C(F)(F)C(F)(F)C(F)(F)F	Poly(oxy-1,2-ethanediyl), .alpha.-[2-[[(perfluorooctyl)sulfonyl]propylamino]ethyl]-.omega.-hydroxy-	52550-45-5	-9.706	-58.2327	OTHER_PFAS	Other aliphatics	PASF-based substances	Moderate	Active	4.2967	-10.502	-3.10267	OCCOCCN(S(=O)(=O)C(C(C(C(C(C(C(C(F)(F)F)(F)F)(F)F)(F)F)(F)F)(F)F)(F)F)(F)F)CCC	Active	0	7
DTXSID70895304	CCCCCCCCC(I)CC(F)(F)C(F)(F)C(F)(F)C(F)(F)C(F)(F)C(F)(F)F	1,1,1,2,2,3,3,4,4,5,5,6,6-Tridecafluoro-8-iodohexadecane	207122-00-7	-10.21	-54.3746	OTHER_PFAS	Other aliphatics	FTI	Moderate	Active	9.71248	-16.4316	-3.35954	CCCCCCCCC(CC(C(C(C(C(C(F)(F)F)(F)F)(F)F)(F)F)(F)F)(F)F)I	Active	3	6
DTXSID80880387	FC(F)(F)C(F)(F)C(F)(F)C(F)(F)C(F)(F)C(F)(F)C(F)(F)C(=O)OC(=O)C(F)(F)C(F)(F)C(F)(F)C(F)(F)C(F)(F)C(F)(F)C(F)(F)F	Perfluorooctanoic anhydride	33496-48-9	-10.324	-52.4185	OTHER_PFAS	Other aliphatics	PACF-based substances	Moderate	Active	10.9375	-19.4379	-4.25021	O=C(C(C(C(C(C(C(C(F)(F)F)(F)F)(F)F)(F)F)(F)F)(F)F)(F)F)OC(=O)C(C(C(C(C(C(C(F)(F)F)(F)F)(F)F)(F)F)(F)F)(F)F)(F)F	Active	3	8
DTXSID20895399	CCCCCCCCCCCC(F)(F)C(F)(F)C(F)(F)C(F)(F)C(F)(F)C(F)(F)C(F)(F)C(F)(F)C(F)(F)C(F)(F)C(F)(F)C(F)(F)F	1,1,1,2,2,3,3,4,4,5,5,6,6,7,7,8,8,9,9,10,10,11,11,12,12-Pentacosafluorotricosane	677324-31-1	-9.929	-58.9717	OTHER_PFAS	Fluorotelomer PFAA precursors	SFAs	Moderate	Active	6.69297	-9.36628	-1.33665	CCCCCCCCCCCC(C(C(C(C(C(C(C(C(C(C(C(F)(F)F)(F)F)(F)F)(F)F)(F)F)(F)F)(F)F)(F)F)(F)F)(F)F)(F)F)(F)F	Active	2	2
DTXSID50883082	C[N+](C)(CCCNS(=O)(=O)C(F)(F)C(F)(F)C(F)(F)C(F)(F)C(F)(F)C(F)(F)C(F)(F)C(F)(F)F)CC([O-])=O	Perfluorooctanesulfonamido betaine	75046-16-1	-9.095	-64.8693	OTHER_PFAS	Other aliphatics	PASF-based substances	Moderate	Active	-2.26885	-0.302243	-1.28555	[O-]C(=O)C[N+](CCCNS(=O)(=O)C(C(C(C(C(C(C(C(F)(F)F)(F)F)(F)F)(F)F)(F)F)(F)F)(F)F)(F)F)(C)C	Active	5	0
DTXSID20897196	CCC(\C=N\NC1=C(C=C(C=C1)[N+]([O-])=O)[N+]([O-])=O)C(F)(F)C(F)(F)C(F)(F)C(F)(F)C(F)(F)C(F)(F)F	2-Ethyl-3,3,4,4,5,5,6,6,7,7,8,8,8-tridecafluorooctanal (2,4-dinitrophenyl)hydrazone	136022-83-8	-10.319	-58.9841	OTHER_PFAS	Side-chain aromatics	Others	Strong	Active	10.8837	-9.34722	0.768265	CCC(C(C(C(C(C(C(F)(F)F)(F)F)(F)F)(F)F)(F)F)(F)F)C=NNc1ccc(cc1[N+](=O)[O-])[N+](=O)[O-]	Active	7	9
DTXSID80881137	CCCCOCCOCCOCC(O)CC(F)(F)C(F)(F)C(F)(F)C(F)(F)C(F)(F)C(F)(F)C(F)(C(F)(F)F)C(F)(F)F	1-(Perfluoro-7-methyloctyl)-4,7,10-trioxatetradecan-2-ol	94158-62-0	-9.24	-66.4891	OTHER_PFAS	Other aliphatics	Ether based substances	Strong	Active	-0.710744	2.18723	0.738244	CCCCOCCOCCOCC(CC(C(C(C(C(C(C(C(F)(F)F)(C(F)(F)F)F)(F)F)(F)F)(F)F)(F)F)(F)F)(F)F)O	Active	8	7
DTXSID80896680	CCCCCCCC\C=C\C(F)(F)C(F)(F)C(F)(F)C(F)(F)C(F)(F)C(F)(F)C(F)(F)C(F)(F)F	(9E)-1,1,1,2,2,3,3,4,4,5,5,6,6,7,7,8,8-Heptadecafluorooctadec-9-ene	113999-61-4	-10.527	-56.1924	OTHER_PFAS	Fluorotelomer PFAA precursors	SFAenes	Moderate	Active	13.1188	-13.6378	-0.259478	CCCCCCCCC=CC(C(C(C(C(C(C(C(F)(F)F)(F)F)(F)F)(F)F)(F)F)(F)F)(F)F)(F)F	Active	5	2
DTXSID30896458	CC1=CC(=CC(C)=C1NC(=O)C1=C(F)C(NC(=O)C2=CC=CC=C2)=CC=C1F)C(F)(C(F)(F)F)C(F)(F)F	3-Benzamido-2,6-difluoro-N-[4-(1,1,1,2,3,3,3-heptafluoropropan-2-yl)-2,6-dimethylphenyl]benzamide	862133-36-6	-9.834	-61.0959	OTHER_PFAS	Side-chain aromatics	Others	Moderate	Active	5.67214	-6.10159	-0.214726	O=C(c1ccccc1)Nc1ccc(c(c1F)C(=O)Nc1c(C)cc(cc1C)C(C(F)(F)F)(C(F)(F)F)F)F	Active	1	5
DTXSID10170122	[NH4+].[O-]P(=O)(OCCC(F)(F)C(F)(F)C(F)(F)C(F)(F)C(F)(F)C(F)(F)F)OCCC(F)(F)C(F)(F)C(F)(F)C(F)(F)C(F)(F)C(F)(F)F	Ammonium bis[2-(perfluorohexyl)ethyl] phosphate	1764-95-0	-9.39	-65.439	OTHER_PFAS	Fluorotelomer PFAA precursors	n:2 Polyfluoroalkyl phosphoric acid esters, diester	Strong	Active	0.901095	0.57333	0.737212	FC(C(C(C(C(C(F)(F)F)(F)F)(F)F)(F)F)(F)F)(CCOP(=O)(OCCC(C(C(C(C(C(F)(F)F)(F)F)(F)F)(F)F)(F)F)(F)F)O)F	Active	7	5
DTXSID80198893	FC(F)(C1=NN=C(O1)C1=CC=CC=C1)C(F)(F)C(F)(F)C1=NN=C(O1)C1=CC=CC=C1	1,3-Bis(2-phenyl-1,3,4-oxadiazol-5-yl)perfluoropropane	5086-79-3	-10.697	-55.1898	OTHER_PFAS	Side-chain aromatics	Others	Moderate	Active	14.9456	-15.1787	-0.116552	FC(C(c1nnc(o1)c1ccccc1)(F)F)(C(c1nnc(o1)c1ccccc1)(F)F)F	Active	6	4
DTXSID90895280	CCCCCCCCCCCCC(F)(F)C(F)(F)C(F)(F)C(F)(F)C(F)(F)C(F)(F)C(F)(F)F	1,1,1,2,2,3,3,4,4,5,5,6,6,7,7-Pentadecafluorononadecane	109856-51-1	-10.253	-58.3003	OTHER_PFAS	Fluorotelomer PFAA precursors	SFAs	Moderate	Active	10.1745	-10.3982	-0.111806	CCCCCCCCCCCCC(C(C(C(C(C(C(F)(F)F)(F)F)(F)F)(F)F)(F)F)(F)F)(F)F	Active	2	2
DTXSID90880217	CCCN(CCOC(=O)C(C)=C)S(=O)(=O)C(F)(F)C(F)(F)C(F)(F)C(F)(F)C(F)(F)C(F)(F)C(F)(F)C(F)(F)F	2-(((Heptadecafluorooctyl)sulphonyl)propylamino)ethyl methacrylate	13285-40-0	-9.54	-64.3616	OTHER_PFAS	FASA based PFAA precursors	N-Alkyl FASMACs	Strong	Active	2.51293	-1.08253	0.715203	CCCN(S(=O)(=O)C(C(C(C(C(C(C(C(F)(F)F)(F)F)(F)F)(F)F)(F)F)(F)F)(F)F)(F)F)CCOC(=O)C(=C)C	Active	0	7
DTXSID90892597	C[N+](C)(CCCNC(=O)CSCCC(F)(F)C(F)(F)C(F)(F)C(F)(F)C(F)(F)C(F)(F)F)CC([O-])=O	6:2 Fluorotelomer thioether amido betaine	1513863-95-0	-10.656	-56.4676	OTHER_PFAS	Other aliphatics	Others	Strong	Active	14.505	-13.2148	0.64509	O=C(CSCCC(C(C(C(C(C(F)(F)F)(F)F)(F)F)(F)F)(F)F)(F)F)NCCC[N+](CC(=O)[O-])(C)C	Active	7	3
DTXSID4070376	CN(CCOC(=O)C=C)S(=O)(=O)CC(F)(F)C(F)(F)C(F)(F)C(F)(F)C(F)(F)C(F)(F)C(F)(F)C(F)(F)C(F)(F)C(F)(F)F	2-[N-(1,1-Dihydroperfluoroundecylsulfonyl)-N-methylamino]ethyl acrylate	66008-68-2	-9.379	-64.4623	OTHER_PFAS	Other aliphatics	Others	Moderate	Active	0.782893	-0.927762	-0.0724344	C=CC(=O)OCCN(S(=O)(=O)CC(C(C(C(C(C(C(C(C(C(F)(F)F)(F)F)(F)F)(F)F)(F)F)(F)F)(F)F)(F)F)(F)F)(F)F)C	Active	1	3
DTXSID60896623	OC(=O)C(F)(F)C(F)(F)C(F)(F)C(F)(F)C(F)(F)C(F)(F)C(F)(F)C(F)(F)C(F)(F)C(F)(F)C(F)(F)C(F)(F)C(F)(F)C(F)(F)C(F)(F)C(F)(F)F	Perfluoroheptadecanoic acid	57475-95-3	-11.04	-52.9435	OTHER_PFAS	PFAAs	PFCAs	Strong	Active	18.6313	-18.631	0.00014505	OC(=O)C(C(C(C(C(C(C(C(C(C(C(C(C(C(C(C(F)(F)F)(F)F)(F)F)(F)F)(F)F)(F)F)(F)F)(F)F)(F)F)(F)F)(F)F)(F)F)(F)F)(F)F)(F)F)(F)F	Active	3	8
DTXSID601009914	OS(=O)(=O)C(F)(F)C(F)(F)C(F)(F)C(F)(F)C(F)(F)C(F)(F)C(F)(F)C(F)(F)C(F)(F)C(F)(F)C(F)(F)C(F)(F)C(F)(F)C(F)(F)C(F)(F)F	Perfluoropentadecanesulfonic acid	1379460-34-0	-10.654	-55.8005	OTHER_PFAS	PFAAs	PFSAs	Strong	Active	14.4835	-14.2401	0.121711	FC(C(C(C(C(C(C(C(C(C(S(=O)(=O)O)(F)F)(F)F)(F)F)(F)F)(F)F)(F)F)(F)F)(F)F)(F)F)(C(C(C(C(C(F)(F)F)(F)F)(F)F)(F)F)(F)F)F	Active	3	8
DTXSID50896692	FC(F)(F)C(F)(F)C(F)(F)C(F)(F)C(F)(F)C(F)(F)C(F)(F)C(F)(F)\C=C\C(F)(F)C(F)(F)C(F)(F)C(F)(F)C(F)(F)C(F)(F)C(F)(F)C(F)(F)F	(9E)-1,1,1,2,2,3,3,4,4,5,5,6,6,7,7,8,8,11,11,12,12,13,13,14,14,15,15,16,16,17,17,18,18,18-Tetratriacontafluorooctadec-9-ene	51249-70-8	-11.001	-53.3966	OTHER_PFAS	Other aliphatics	FT	Strong	Active	18.2122	-17.9347	0.138791	FC(C(C(C(C(C(C(C(F)(F)F)(F)F)(F)F)(F)F)(F)F)(F)F)(F)F)(C=CC(C(C(C(C(C(C(C(F)(F)F)(F)F)(F)F)(F)F)(F)F)(F)F)(F)F)(F)F)F	Active	3	8
DTXSID90785778	OC1=CC=C(OC2=CC=C(C=C2)C(F)(F)C(F)(F)C(F)(F)C(F)(F)C(F)(F)C(F)(F)C(F)(F)C(F)(F)F)C=C1	4-[4-(Heptadecafluorooctyl)phenoxy]phenol	404580-53-6	-10.937	-53.9065	OTHER_PFAS	Side-chain aromatics	Others	Strong	Active	17.5245	-17.151	0.186765	FC(C(C(C(C(C(C(C(F)(F)F)(F)F)(F)F)(F)F)(F)F)(F)F)(F)F)(c1ccc(cc1)Oc1ccc(cc1)O)F	Active	1	6
DTXSID70895309	CCCCCCCCCCCC(F)(F)C(F)(F)C(F)(F)C(F)(F)C(F)(F)C(F)(F)C(F)(F)C(F)(F)F	1,1,1,2,2,3,3,4,4,5,5,6,6,7,7,8,8-Heptadecafluorononadecane	931415-53-1	-10.271	-58.6184	OTHER_PFAS	Fluorotelomer PFAA precursors	SFAs	Strong	Active	10.368	-9.90926	0.229348	CCCCCCCCCCCC(C(C(C(C(C(C(C(F)(F)F)(F)F)(F)F)(F)F)(F)F)(F)F)(F)F)(F)F	Active	2	2
DTXSID00338835	CC(C)CCOC(=O)CC(NC(=O)C(F)(F)C(F)(F)C(F)(F)F)C(=O)OCCC(C)C	Diisopentyl 2-[(2,2,3,3,4,4,4-heptafluorobutanoyl)amino]succinate	75743-06-5	-9.946	-60.9322	OTHER_PFAS	Other aliphatics	Ether based substances	Strong	Active	6.87564	-6.35318	0.261232	CC(CCOC(=O)CC(C(=O)OCCC(C)C)NC(=O)C(C(C(F)(F)F)(F)F)(F)F)C	Active	7	8
DTXSID70895405	CCCCCCCC(I)CC(F)(F)C(F)(F)C(F)(F)C(F)(F)C(F)(F)C(F)(F)C(F)(F)C(F)(F)C(F)(F)C(F)(F)F	1,1,1,2,2,3,3,4,4,5,5,6,6,7,7,8,8,9,9,10,10-Henicosafluoro-12-iodononadecane	129838-41-1	-9.47	-64.3463	OTHER_PFAS	Other aliphatics	FTI	Strong	Active	1.76074	-1.10604	0.32735	CCCCCCCC(CC(C(C(C(C(C(C(C(C(C(F)(F)F)(F)F)(F)F)(F)F)(F)F)(F)F)(F)F)(F)F)(F)F)(F)F)I	Active	3	6
DTXSID10895383	CCCCCCCCC(F)(F)C(F)(F)C(F)(F)C(F)(F)C(F)(F)C(F)(F)C(F)(F)C(F)(F)C(F)(F)C(F)(F)C(F)(F)C(F)(F)F	1,1,1,2,2,3,3,4,4,5,5,6,6,7,7,8,8,9,9,10,10,11,11,12,12-Pentacosafluoroicosane	90499-31-3	-9.882	-61.6104	OTHER_PFAS	Fluorotelomer PFAA precursors	SFAs	Strong	Active	6.18793	-5.31085	0.438536	CCCCCCCCC(C(C(C(C(C(C(C(C(C(C(C(F)(F)F)(F)F)(F)F)(F)F)(F)F)(F)F)(F)F)(F)F)(F)F)(F)F)(F)F)(F)F	Active	2	2
DTXSID60774058	OC1=CC=C(SC(F)(F)C(F)(F)C(F)(F)C(F)(F)C(F)(F)C(F)(F)C(F)(F)C(F)(F)C(F)(F)C(F)(F)C(F)(F)C(F)(F)F)C=C1	4-[(Pentacosafluorododecyl)sulfanyl]phenol	189196-62-1	-10.442	-57.7788	OTHER_PFAS	Side-chain aromatics	Others	Strong	Active	12.2055	-11.1996	0.502905	Oc1ccc(cc1)SC(C(C(C(C(C(C(C(C(C(C(C(F)(F)F)(F)F)(F)F)(F)F)(F)F)(F)F)(F)F)(F)F)(F)F)(F)F)(F)F)(F)F	Active	3	8
DTXSID50764185	CCCCCCCCCCCCCCC(F)(F)C(F)(F)C(F)(F)C(F)(F)C(F)(F)F	1,1,1,2,2,3,3,4,4,5,5-Undecafluorononadecane	112344-48-6	-10.035	-59.4886	OTHER_PFAS	Fluorotelomer PFAA precursors	SFAs	Moderate	Active	7.832	-8.57185	-0.369926	CCCCCCCCCCCCCCC(C(C(C(C(F)(F)F)(F)F)(F)F)(F)F)(F)F	Active	2	2
DTXSID00896728	FC1=C(F)C(F)=C(P(NCC(F)(F)C(F)(F)C(F)(F)C(F)(F)C(F)(F)C(F)(F)C(F)(F)F)C2=C(F)C(F)=C(F)C(F)=C2F)C(F)=C1F	N-(2,2,3,3,4,4,5,5,6,6,7,7,8,8,8-Pentadecafluorooctyl)-P,P-bis(pentafluorophenyl)phosphinous amide	518358-34-4	-10.474	-56.3767	OTHER_PFAS	Side-chain aromatics	Others	Moderate	Active	12.5493	-13.3545	-0.402611	Fc1c(P(c2c(F)c(F)c(c(c2F)F)F)NCC(C(C(C(C(C(C(F)(F)F)(F)F)(F)F)(F)F)(F)F)(F)F)(F)F)c(F)c(c(c1F)F)F	Active	3	9
DTXSID00896066	CCCCCCCCCCCCNC(=O)C(F)(F)C(F)(F)C(F)(F)C(F)(F)C(F)(F)C(F)(F)C(F)(F)F	N-Dodecyl-2,2,3,3,4,4,5,5,6,6,7,7,8,8,8-pentadecafluorooctanamide	37696-86-9	-9.651	-62.1254	OTHER_PFAS	Other aliphatics	Polyfluorinated amidesÂ	Moderate	Active	3.70569	-4.51935	-0.406827	CCCCCCCCCCCCNC(=O)C(C(C(C(C(C(C(F)(F)F)(F)F)(F)F)(F)F)(F)F)(F)F)(F)F	Active	6	9
DTXSID50881366	OC(COP(O)(O)=O)CC(F)(F)C(F)(F)C(F)(F)C(F)(F)C(F)(F)C(F)(F)C(F)(F)C(F)(F)C(F)(F)F	3-(Perfluorononyl)-1,2-propanediol-1-phosphate	54009-74-4	-11.804	-47.0263	OTHER_PFAS	Other aliphatics	Others	Moderate	Active	26.8409	-27.7252	-0.442118	OC(CC(C(C(C(C(C(C(C(C(F)(F)F)(F)F)(F)F)(F)F)(F)F)(F)F)(F)F)(F)F)(F)F)COP(=O)(O)O	Active	8	7
DTXSID80892607	[H]N(CCCN(C)C)S(=O)(=O)CCC(F)(F)C(F)(F)C(F)(F)C(F)(F)C(F)(F)C(F)(F)C(F)(F)C(F)(F)C(F)(F)C(F)(F)F	10:2 Fluorotelomer sulfonamido N,N-dimethyl amine	34455-24-8	-9.805	-59.9114	OTHER_PFAS	Other aliphatics	Others	Moderate	Active	5.36051	-7.92205	-1.28077	CN(CCCNS(=O)(=O)CCC(C(C(C(C(C(C(C(C(C(F)(F)F)(F)F)(F)F)(F)F)(F)F)(F)F)(F)F)(F)F)(F)F)(F)F)C	Active	3	9
DTXSID70231581	FC(F)(F)C(F)(F)C(F)(F)C(=O)NC1=CC2=C(C=C1)C1=C(C2)C=CC=C1OC(=O)C(F)(F)C(F)(F)C(F)(F)F	(7-(2,2,3,3,4,4,4-heptafluorobutanoylamino)-9H-fluoren-4-yl) 2,2,3,3,4,4,4-heptafluorobutanoate	82137-36-8	-10.651	-56.8784	OTHER_PFAS	Side-chain aromatics	PACF-based substances	Strong	Active	14.4513	-12.5835	0.933906	O=C(C(C(C(F)(F)F)(F)F)(F)F)Nc1ccc2c(c1)Cc1c2c(ccc1)OC(=O)C(C(C(F)(F)F)(F)F)(F)F	Active	7	8
DTXSID80895355	CCCCCCCCCCCCC(F)(F)C(F)(F)C(F)(F)C(F)(F)C(F)(F)C(F)(F)C(F)(F)C(F)(F)C(F)(F)C(F)(F)F	1,1,1,2,2,3,3,4,4,5,5,6,6,7,7,8,8,9,9,10,10-Henicosafluorodocosane	93454-71-8	-9.804	-59.952	OTHER_PFAS	Fluorotelomer PFAA precursors	SFAs	Moderate	Active	5.34977	-7.85965	-1.25494	CCCCCCCCCCCCC(C(C(C(C(C(C(C(C(C(F)(F)F)(F)F)(F)F)(F)F)(F)F)(F)F)(F)F)(F)F)(F)F)(F)F	Active	2	2
DTXSID80896165	CC(=O)OC1=C(CC(Cl)CC(F)(F)C(F)(F)C(F)(F)C(F)(F)C(F)(F)C(F)(F)C(F)(F)C(F)(F)F)C=C(Cl)C=C1	4-Chloro-2-(2-chloro-4,4,5,5,6,6,7,7,8,8,9,9,10,10,11,11,11-heptadecafluoroundecyl)phenyl acetate	38506-76-2	-10.458	-58.2253	OTHER_PFAS	Side-chain aromatics	Others	Strong	Active	12.3774	-10.5134	0.931983	ClC(Cc1cc(Cl)ccc1OC(=O)C)CC(C(C(C(C(C(C(C(F)(F)F)(F)F)(F)F)(F)F)(F)F)(F)F)(F)F)(F)F	Active	5	1
DTXSID60895474	FC(F)(F)C(F)(F)C(F)(F)C(F)(F)C(F)(F)C(F)(F)C(F)(F)C(F)(F)CCCCC(F)(F)C(F)(F)C(F)(F)C(F)(F)C(F)(F)C(F)(F)C(F)(F)C(F)(F)F	1,4-Bis(perfluorooctyl)butane	133299-41-9	-10.525	-54.9935	OTHER_PFAS	Other aliphatics	FT	Moderate	Active	13.0973	-15.4804	-1.19152	FC(C(C(C(C(C(C(C(F)(F)F)(F)F)(F)F)(F)F)(F)F)(F)F)(F)F)(CCCCC(C(C(C(C(C(C(C(F)(F)F)(F)F)(F)F)(F)F)(F)F)(F)F)(F)F)(F)F)F	Active	2	2
DTXSID40880489	OP(O)(=O)OCCC(F)(F)C(F)(F)C(F)(F)C(F)(F)C(F)(F)C(F)(F)C(F)(F)C(F)(F)C(F)(F)C(F)(F)C(F)(F)C(F)(F)F	12:2 Fluorotelomer dihydrogen phosphate	57678-07-6	-11.616	-47.5139	OTHER_PFAS	Fluorotelomer PFAA precursors	n:2 Polyfluoroalkyl phosphoric acid esters, monoester	Moderate	Active	24.8208	-26.9758	-1.07751	OP(=O)(OCCC(C(C(C(C(C(C(C(C(C(C(C(F)(F)F)(F)F)(F)F)(F)F)(F)F)(F)F)(F)F)(F)F)(F)F)(F)F)(F)F)(F)F)O	Active	7	5
DTXSID80933761	I.CC(C)N(CC(O)COC1=CC=CC2=CC=CC=C12)C(F)(F)C(F)(F)C(F)(F)F	1-[(Heptafluoropropyl)(propan-2-yl)amino]-3-[(naphthalen-1-yl)oxy]propan-2-ol--hydrogen iodide (1/1)	149825-35-4	-10.822	-53.1591	OTHER_PFAS	Side-chain aromatics	Others	Moderate	Active	16.2888	-18.2997	-1.00545	OC(CN(C(C(C(F)(F)F)(F)F)(F)F)C(C)C)COc1cccc2c1cccc2	Active	7	7
DTXSID00158474	FC(F)(F)C(F)(F)C(F)(F)C(F)(F)C(F)(F)C(F)(F)CCOP(=O)(N1CCOCC1)N1CCOCC1	(2-(F-Hexyl)ethyl) dimorpholinophosphoramidate	134051-89-1	-9.396	-65.6498	OTHER_PFAS	Other aliphatics, cyclic	Others, cyclic	Strong	Active	0.965568	0.897309	0.931439	FC(C(C(C(C(C(F)(F)F)(F)F)(F)F)(F)F)(F)F)(CCOP(=O)(N1CCOCC1)N1CCOCC1)F	Active	7	5
DTXSID10814392	OC(=O)C1=C(O)C=C(OS(=O)(=O)C(F)(F)C(F)(F)C(F)(F)C(F)(F)C(F)(F)C(F)(F)C(F)(F)C(F)(F)F)C=C1	4-[(1,1,2,2,3,3,4,4,5,5,6,6,7,7,8,8,8-Heptadecafluorooctane-1-sulfonyl)oxy]-2-hydroxybenzoic acid	61753-99-9	-11.136	-51.0631	OTHER_PFAS	Side-chain aromatics	PASF-based substances	Moderate	Active	19.6629	-21.521	-0.929062	OC(=O)c1ccc(cc1O)OS(=O)(=O)C(C(C(C(C(C(C(C(F)(F)F)(F)F)(F)F)(F)F)(F)F)(F)F)(F)F)(F)F	Active	3	8
DTXSID40763208	FC(F)(F)C(F)(F)C(F)(F)C(F)(F)C(F)(F)C(F)(F)C(F)(F)C(=O)OC1=CC=CC(=C1)C1=CC=CC=C1	[1,1'-Biphenyl]-3-yl pentadecafluorooctanoate	110262-36-7	-10.826	-52.7082	OTHER_PFAS	Side-chain aromatics	PACF-based substances	Moderate	Active	16.3318	-18.9927	-1.33045	O=C(C(C(C(C(C(C(C(F)(F)F)(F)F)(F)F)(F)F)(F)F)(F)F)(F)F)Oc1cccc(c1)c1ccccc1	Active	0	5
DTXSID80764092	CC(=C)C1=CC=C(OC(F)=C(F)C(F)(F)C(F)(F)C(F)(F)C(F)(F)C(F)(F)C(F)(F)C(F)(F)C(F)(F)C(F)(F)C(F)(F)F)C=C1	1-(Prop-1-en-2-yl)-4-[(1,2,3,3,4,4,5,5,6,6,7,7,8,8,9,9,10,10,11,11,12,12,12-tricosafluorododec-1-en-1-yl)oxy]benzene	112242-89-4	-9.966	-59.2888	OTHER_PFAS	Side-chain aromatics	Others	Moderate	Active	7.09055	-8.87892	-0.894185	CC(=C)c1ccc(cc1)OC(=C(C(C(C(C(C(C(C(C(C(C(F)(F)F)(F)F)(F)F)(F)F)(F)F)(F)F)(F)F)(F)F)(F)F)(F)F)F)F	Active	8	8
DTXSID40896227	COC1=CC(CO)=C(C=C1OCCCC(F)(F)C(F)(F)C(F)(F)C(F)(F)C(F)(F)C(F)(F)C(F)(F)C(F)(F)F)[N+]([O-])=O	{4-[(4,4,5,5,6,6,7,7,8,8,9,9,10,10,11,11,11-Heptadecafluoroundecyl)oxy]-5-methoxy-2-nitrophenyl}methanol	853929-03-0	-9.588	-61.9901	OTHER_PFAS	Side-chain aromatics	Others	Moderate	Active	3.02872	-4.72729	-0.849285	OCc1cc(OC)c(cc1[N+](=O)[O-])OCCCC(C(C(C(C(C(C(C(F)(F)F)(F)F)(F)F)(F)F)(F)F)(F)F)(F)F)(F)F	Active	3	9
DTXSID60896724	[Na+].OC(CN[C@@H](CC(O)=O)C([O-])=O)CSCCC(F)(F)C(F)(F)C(F)(F)C(F)(F)C(F)(F)C(F)(F)F	Sodium (2S)-3-carboxy-2-({2-hydroxy-3-[(3,3,4,4,5,5,6,6,7,7,8,8,8-tridecafluorooctyl)sulfanyl]propyl}amino)propanoate	93128-61-1	-10.869	-55.3131	OTHER_PFAS	Other aliphatics	Others	Strong	Active	16.7938	-14.9892	0.902319	OC(CNC(C(=O)O)CC(=O)O)CSCCC(C(C(C(C(C(F)(F)F)(F)F)(F)F)(F)F)(F)F)(F)F	Active	3	9
DTXSID70896694	OCCCCCCCCC\C=C\C(F)(F)C(F)(F)C(F)(F)C(F)(F)C(F)(F)C(F)(F)C(F)(F)C(F)(F)F	(10E)-12,12,13,13,14,14,15,15,16,16,17,17,18,18,19,19,19-Heptadecafluorononadec-10-en-1-ol	135131-50-9	-10.471	-57.9583	OTHER_PFAS	Other aliphatics	Others	Strong	Active	12.5171	-10.9238	0.796653	OCCCCCCCCCC=CC(C(C(C(C(C(C(C(F)(F)F)(F)F)(F)F)(F)F)(F)F)(F)F)(F)F)(F)F	Active	5	2
DTXSID80585047	OCC1=CC=C(OCCCC(F)(F)C(F)(F)C(F)(F)C(F)(F)C(F)(F)C(F)(F)C(F)(F)C(F)(F)F)C=C1	{4-[(4,4,5,5,6,6,7,7,8,8,9,9,10,10,11,11,11-Heptadecafluoroundecyl)oxy]phenyl}methanol	892155-69-0	-10.728	-54.2187	OTHER_PFAS	Side-chain aromatics	Others	Moderate	Active	15.2787	-16.6712	-0.696238	OCc1ccc(cc1)OCCCC(C(C(C(C(C(C(C(F)(F)F)(F)F)(F)F)(F)F)(F)F)(F)F)(F)F)(F)F	Active	3	9
DTXSID30895305	CCCCCCCCCC(I)CC(F)(F)C(F)(F)C(F)(F)C(F)(F)C(F)(F)C(F)(F)F	1,1,1,2,2,3,3,4,4,5,5,6,6-Tridecafluoro-8-iodoheptadecane	207122-01-8	-10.382	-56.6639	OTHER_PFAS	Other aliphatics	FTI	Moderate	Active	11.5607	-12.9131	-0.676209	CCCCCCCCCC(CC(C(C(C(C(C(F)(F)F)(F)F)(F)F)(F)F)(F)F)(F)F)I	Active	3	6
DTXSID20776816	FC(F)(F)C(F)(F)C(F)(F)C(F)(F)C(F)(F)C(F)(F)CCOC(=O)CCCCCCCCC=C	3,3,4,4,5,5,6,6,7,7,8,8,8-Tridecafluorooctyl undec-10-enoate	156757-62-9	-10.14	-58.3705	OTHER_PFAS	Other aliphatics	Ether based substances	Moderate	Active	8.96029	-10.2903	-0.664987	C=CCCCCCCCCC(=O)OCCC(C(C(C(C(C(F)(F)F)(F)F)(F)F)(F)F)(F)F)(F)F	Active	7	5
DTXSID80276963	FC(F)C(F)(F)C(F)(F)C(F)(F)COC(=O)C1=CC=CC=C1C(=O)OCC(F)(F)C(F)(F)C(F)(F)C(F)F	bis(2,2,3,3,4,4,5,5-octafluoropentyl) benzene-1,2-dicarboxylate	572-94-1	-11.028	-54.0544	OTHER_PFAS	Side-chain aromatics	Others	Strong	Active	18.5024	-16.9237	0.789344	FC(C(C(C(COC(=O)c1ccccc1C(=O)OCC(C(C(C(F)F)(F)F)(F)F)(F)F)(F)F)(F)F)(F)F)F	Active	3	0
DTXSID10895464	FC(F)(F)C(F)(F)C(F)(F)C(F)(F)C(F)(F)C(F)(F)C(F)(F)C(F)(F)CCC(F)(F)C(F)(F)C(F)(F)C(F)(F)C(F)(F)C(F)(F)C(F)(F)C(F)(F)F	1,1,1,2,2,3,3,4,4,5,5,6,6,7,7,8,8,11,11,12,12,13,13,14,14,15,15,16,16,17,17,18,18,18-Tetratriacontafluorooctadecane	181765-99-1	-10.638	-55.0796	OTHER_PFAS	Other aliphatics	FT	Moderate	Active	14.3116	-15.3481	-0.51823	FC(C(C(C(C(C(C(C(F)(F)F)(F)F)(F)F)(F)F)(F)F)(F)F)(F)F)(CCC(C(C(C(C(C(C(C(F)(F)F)(F)F)(F)F)(F)F)(F)F)(F)F)(F)F)(F)F)F	Active	3	9
DTXSID60370978	CC(=O)N1N=C(C=C1C(F)(F)C(F)(F)C(F)(F)C(F)(F)C(F)(F)C(F)(F)F)C(F)(F)C(F)(F)C(F)(F)C(F)(F)C(F)(F)C(F)(F)F	1-Acetyl-3,5-bis(perfluorohexyl)pyrazole	231953-34-7	-11.168	-51.465	OTHER_PFAS	Side-chain aromatics	Others	Moderate	Active	20.0068	-20.9033	-0.448292	CC(=O)n1nc(cc1C(C(C(C(C(C(F)(F)F)(F)F)(F)F)(F)F)(F)F)(F)F)C(C(C(C(C(C(F)(F)F)(F)F)(F)F)(F)F)(F)F)(F)F	Active	9	5
DTXSID80896281	COC1=CC=C(C=C1)C1CN(C)OC1S(=O)(=O)C(F)(F)C(F)(F)C(F)(F)C(F)(F)C(F)(F)C(F)(F)F	4-(4-Methoxyphenyl)-2-methyl-5-(1,1,2,2,3,3,4,4,5,5,6,6,6-tridecafluorohexane-1-sulfonyl)-1,2-oxazolidine	93416-31-0	-10.033	-58.8275	OTHER_PFAS	Side-chain aromatics	PASF-based substances	Moderate	Active	7.81051	-9.5879	-0.888694	COc1ccc(cc1)C1CN(OC1S(=O)(=O)C(C(C(C(C(C(F)(F)F)(F)F)(F)F)(F)F)(F)F)(F)F)C	Active	3	8
DTXSID90780364	OC(=O)CCCCCCCCCCC(F)(F)C(F)(F)C(F)(F)C(F)(F)C(F)(F)F	11-(Perfluoropentyl)undecanoic acid	2803-40-9	-10.262	-52.7928	OTHER_PFAS	Other aliphatics	FTCA	Moderate	Active	10.2712	-18.8626	-4.2957	OC(=O)CCCCCCCCCCC(C(C(C(C(F)(F)F)(F)F)(F)F)(F)F)(F)F	Active	2	2
DTXSID00784373	FC(F)(F)C(F)(F)C(F)(F)C(F)(F)C(F)(F)C(F)(F)C(F)(F)C(F)(F)N=NC(F)(F)C(F)(F)C(F)(F)C(F)(F)C(F)(F)C(F)(F)C(F)(F)C(F)(F)F	Bis(heptadecafluorooctyl)diazene	3829-39-8	-10.133	-53.6556	OTHER_PFAS	Other aliphatics	Others	Moderate	Active	8.88507	-17.5366	-4.32577	FC(C(C(C(C(C(C(C(F)(F)F)(F)F)(F)F)(F)F)(F)F)(F)F)(F)F)(N=NC(C(C(C(C(C(C(C(F)(F)F)(F)F)(F)F)(F)F)(F)F)(F)F)(F)F)(F)F)F	Active	3	8
DTXSID80892566	C[N+](C)(CCCC(F)(F)C(F)(F)C(F)(F)C(F)(F)C(F)(F)C(F)(F)C(F)(F)C(F)(F)C(F)(F)C(F)(F)C(F)(F)F)CC([O-])=O	11:3 Fluorotelomer betaine	171184-17-1	-10.648	-57.2663	OTHER_PFAS	Other aliphatics	FT	Strong	Active	14.419	-11.9873	1.21587	[O-]C(=O)C[N+](CCCC(C(C(C(C(C(C(C(C(C(C(F)(F)F)(F)F)(F)F)(F)F)(F)F)(F)F)(F)F)(F)F)(F)F)(F)F)(F)F)(C)C	Active	7	3
DTXSID90235687	FC(F)C(F)(F)C(F)(F)C(F)(F)C(F)(F)C(F)(F)COC(OCC(F)(F)C(F)(F)C(F)(F)C(F)(F)C(F)(F)C(F)F)OCC(F)(F)C(F)(F)C(F)(F)C(F)(F)C(F)(F)C(F)F	7-(Bis((2,2,3,3,4,4,5,5,6,6,7,7-dodecafluoroheptyl)oxy)methoxy)-1,1,2,2,3,3,4,4,5,5,6,6-dodecafluoroheptane	866-03-5	-9.36	-67.6679	OTHER_PFAS	Other aliphatics	Ether based substances	Strong	Active	0.578727	3.99893	2.28883	FC(C(C(C(C(C(COC(OCC(C(C(C(C(C(F)F)(F)F)(F)F)(F)F)(F)F)(F)F)OCC(C(C(C(C(C(F)F)(F)F)(F)F)(F)F)(F)F)(F)F)(F)F)(F)F)(F)F)(F)F)(F)F)F	Active	3	0
DTXSID90896196	FC(F)(F)C(F)(F)C(F)(F)C(F)(F)C(F)(F)C(F)(F)C(F)(F)C(F)(F)C(=O)N(C1=CC=CC=C1)C1=CC=CC=C1	2,2,3,3,4,4,5,5,6,6,7,7,8,8,9,9,9-Heptadecafluoro-N,N-diphenylnonanamide	157584-47-9	-9.633	-54.4845	OTHER_PFAS	Side-chain aromatics	Others	Moderate	Active	3.51227	-16.2627	-6.37519	O=C(C(C(C(C(C(C(C(C(F)(F)F)(F)F)(F)F)(F)F)(F)F)(F)F)(F)F)(F)F)N(c1ccccc1)c1ccccc1	Active	0	5
DTXSID90895760	FC(F)(F)C(F)(F)C(F)(F)C(F)(F)C(F)(F)C(F)(F)C1=CC(=CC=C1)C(F)(F)C(F)(F)C(F)(F)C(F)(F)C(F)(F)C(F)(F)F	1,3-Bis(tridecafluorohexyl)benzene	124389-29-3	-10.038	-51.6583	OTHER_PFAS	Side-chain aromatics	Others	Moderate	Active	7.86424	-20.6063	-6.37101	FC(C(C(C(C(C(F)(F)F)(F)F)(F)F)(F)F)(F)F)(c1cccc(c1)C(C(C(C(C(C(F)(F)F)(F)F)(F)F)(F)F)(F)F)(F)F)F	Active	1	6
DTXSID40896540	FC(F)(F)C(F)(F)C(F)(F)OC(F)(C(F)(F)F)C(F)(F)OC(F)(C(=O)OCC1=CC=CC=C1)C(F)(F)F	Benzyl 2,3,3,3-tetrafluoro-2-[1,1,2,3,3,3-hexafluoro-2-(heptafluoropropoxy)propoxy]propanoate	140229-81-8	-10.249	-50.241	OTHER_PFAS	Side-chain aromatics	Others	Moderate	Active	10.1316	-22.7845	-6.32647	O=C(C(C(F)(F)F)(OC(C(C(F)(F)F)(OC(C(C(F)(F)F)(F)F)(F)F)F)(F)F)F)OCc1ccccc1	Active	4	3
DTXSID4067513	FC(F)(F)C(F)(F)C(F)(F)C(F)(F)C(F)(F)C(F)(F)C(F)(F)C(F)(F)C(F)(F)C(F)(F)C(F)(F)C(F)(F)C(F)(F)C(F)(F)C(F)(F)C(F)(F)C(F)(F)C(F)(F)C(F)(F)C(F)(F)I	Perfluoroeicosyl iodide	29809-34-5	-9.424	-67.1828	COMMERICIAL_IMPORTANT	Perfluoro PFAA precursors	PFAIs	Strong	Active	1.26644	3.25338	2.25991	FC(C(C(C(C(C(C(C(C(C(C(C(C(C(I)(F)F)(F)F)(F)F)(F)F)(F)F)(F)F)(F)F)(F)F)(F)F)(F)F)(F)F)(F)F)(F)F)(C(C(C(C(C(C(F)(F)F)(F)F)(F)F)(F)F)(F)F)(F)F)F	Active	3	8
DTXSID10895424	CCCCCCCCCCC(I)CC(F)(F)C(F)(F)C(F)(F)C(F)(F)C(F)(F)C(F)(F)C(F)(F)C(F)(F)C(F)(F)C(F)(F)F	1,1,1,2,2,3,3,4,4,5,5,6,6,7,7,8,8,9,9,10,10-Henicosafluoro-12-iododocosane	129838-43-3	-10.107	-62.4011	OTHER_PFAS	Other aliphatics	FTI	Strong	Active	8.60568	-4.09562	2.25503	CCCCCCCCCCC(CC(C(C(C(C(C(C(C(C(C(F)(F)F)(F)F)(F)F)(F)F)(F)F)(F)F)(F)F)(F)F)(F)F)(F)F)I	Active	3	6
DTXSID5072773	CN(C)CCCN(CCOCCOCCO)S(=O)(=O)C(F)(F)C(F)(F)C(F)(F)C(F)(F)C(F)(F)C(F)(F)F	N-[3-Dimethylaminopropyl]-N-2-[2-(2-hydroxyethoxy)ethoxy]ethylperfluorohexanesulfonamide	73772-34-6	-10.303	-60.7703	OTHER_PFAS	Other aliphatics	PASF-based substances	Strong	Active	10.7118	-6.602	2.05491	OCCOCCOCCN(S(=O)(=O)C(C(C(C(C(C(F)(F)F)(F)F)(F)F)(F)F)(F)F)(F)F)CCCN(C)C	Active	0	7
DTXSID80896185	FC(F)(F)C(F)(F)C(F)(F)C(F)(F)C(F)(F)C(F)(F)C(F)(F)C(F)(F)C(F)(F)C(F)(F)CCOC(=O)NC1=CC=CC=C1	3,3,4,4,5,5,6,6,7,7,8,8,9,9,10,10,11,11,12,12,12-Henicosafluorododecyl phenylcarbamate	305849-13-2	-9.145	-57.9646	OTHER_PFAS	Side-chain aromatics	Others	Moderate	Active	-1.73158	-10.9141	-6.32283	O=C(Nc1ccccc1)OCCC(C(C(C(C(C(C(C(C(C(F)(F)F)(F)F)(F)F)(F)F)(F)F)(F)F)(F)F)(F)F)(F)F)(F)F	Active	7	5
DTXSID70881166	OC(COC1=CC=CC=C1)CC(F)(F)C(F)(F)C(F)(F)C(F)(F)C(F)(F)C(F)(F)C(F)(C(F)(F)F)C(F)(F)F	1-Phenoxy(3-(perfluoro-7-methyloctyl)propan-2-ol)	94159-92-9	-9.976	-52.1794	OTHER_PFAS	Side-chain aromatics	Others	Moderate	Active	7.19801	-19.8054	-6.30368	OC(CC(C(C(C(C(C(C(C(F)(F)F)(C(F)(F)F)F)(F)F)(F)F)(F)F)(F)F)(F)F)(F)F)COc1ccccc1	Active	8	7
DTXSID5072353	CCN(CCCP(O)(O)=O)S(=O)(=O)C(F)(F)C(F)(F)C(F)(F)C(F)(F)C(F)(F)C(F)(F)C(F)(F)C(F)(F)F	Phosphonic acid, [3-[ethyl[(heptadecafluorooctyl)sulfonyl]amino]propyl]-	71463-78-0	-10.141	-61.8492	OTHER_PFAS	Other aliphatics	PASF-based substances	Strong	Active	8.97103	-4.94384	2.0136	CCN(S(=O)(=O)C(C(C(C(C(C(C(C(F)(F)F)(F)F)(F)F)(F)F)(F)F)(F)F)(F)F)(F)F)CCCP(=O)(O)O	Active	0	7
DTXSID00895236	CCCCCCCCCCC(I)CC(F)(F)C(F)(F)C(F)(F)C(F)(F)F	1,1,1,2,2,3,3,4,4-Nonafluoro-6-iodohexadecane	1789721-11-4	-9.406	-56.1828	OTHER_PFAS	Other aliphatics	FTI	Moderate	Active	1.07302	-13.6525	-6.28976	CCCCCCCCCCC(CC(C(C(C(F)(F)F)(F)F)(F)F)(F)F)I	Active	3	6
DTXSID5034357	FC(C(F)(F)F)C(F)(F)OC1=CC(Cl)=C(NC(=O)NC(=O)C2=C(F)C=CC=C2F)C=C1Cl	Lufenuron	103055-07-8	-10.627	-58.3969	OTHER_PFAS	Side-chain aromatics	Others	Strong	Active	14.1934	-10.2497	1.97185	O=C(NC(=O)c1c(F)cccc1F)Nc1cc(Cl)c(cc1Cl)OC(C(C(F)(F)F)F)(F)F	Active	7	6
DTXSID80904577	OS(=O)(=O)C(F)(F)C(F)(F)C(F)(F)C(F)(F)C(F)(F)C(F)(F)C(F)(F)C(F)(F)C(F)(F)C(F)(F)C(F)(F)C(F)(F)C(F)(F)C(F)(F)F	Perfluorotetradecanesulfonic acid	1379460-39-5	-10.027	-51.9527	OTHER_PFAS	PFAAs	PFSAs	Moderate	Active	7.74604	-20.1538	-6.20388	FC(C(C(C(C(C(C(C(S(=O)(=O)O)(F)F)(F)F)(F)F)(F)F)(F)F)(F)F)(F)F)(C(C(C(C(C(C(F)(F)F)(F)F)(F)F)(F)F)(F)F)(F)F)F	Active	3	8
DTXSID20208223	[Na+].[O-]S(=O)(=O)C1=CC=C(OC(F)(F)C(F)=C(F)C(F)(F)C(F)(F)C(F)(F)C(F)(F)C(F)(F)C(F)(F)F)C=C1	Sodium 4-perfluorononyloxybenzenesulphonate	59536-17-3	-9.98	-52.2962	OTHER_PFAS	Side-chain aromatics	Others	Moderate	Active	7.24099	-19.6259	-6.19244	FC(=C(C(C(C(C(C(C(F)(F)F)(F)F)(F)F)(F)F)(F)F)(F)F)F)C(Oc1ccc(cc1)S(=O)(=O)O)(F)F	Active	8	9
DTXSID90305273	OC1=C(C=C(C=C1)C(F)(F)C(F)(F)C(F)(F)C1=CC(=C(O)C=C1)[N+]([O-])=O)[N+]([O-])=O	4,4'-(1,1,2,2,3,3-Hexafluoropropane-1,3-diyl)bis(2-nitrophenol)	57558-14-2	-10.493	-48.8377	OTHER_PFAS	Side-chain aromatics	Others	Moderate	Active	12.7535	-24.9412	-6.09388	[O-][N+](=O)c1cc(ccc1O)C(C(C(c1ccc(c(c1)[N+](=O)[O-])O)(F)F)(F)F)(F)F	Active	6	4
DTXSID70895384	CCCCCCCCCCC(F)(F)C(F)(F)C(F)(F)C(F)(F)C(F)(F)C(F)(F)C(F)(F)C(F)(F)C(F)(F)C(F)(F)C(F)(F)C(F)(F)F	1,1,1,2,2,3,3,4,4,5,5,6,6,7,7,8,8,9,9,10,10,11,11,12,12-Pentacosafluorodocosane	93454-72-9	-9.17	-58.2129	OTHER_PFAS	Fluorotelomer PFAA precursors	SFAs	Moderate	Active	-1.46294	-10.5325	-5.99771	CCCCCCCCCCC(C(C(C(C(C(C(C(C(C(C(C(F)(F)F)(F)F)(F)F)(F)F)(F)F)(F)F)(F)F)(F)F)(F)F)(F)F)(F)F)(F)F	Active	2	2
DTXSID40796596	FC(OC1=CC=CC=C1C(Cl)=O)=C(F)C(F)(F)C(F)(F)C(F)(F)C(F)(F)C(F)(F)C(F)(F)C(F)(F)F	2-[(1,2,3,3,4,4,5,5,6,6,7,7,8,8,9,9,9-Heptadecafluoronon-1-en-1-yl)oxy]benzoyl chloride	62751-26-2	-10.284	-50.4279	OTHER_PFAS	Side-chain aromatics	Others	Moderate	Active	10.5077	-22.4973	-5.9948	FC(=C(C(C(C(C(C(C(C(F)(F)F)(F)F)(F)F)(F)F)(F)F)(F)F)(F)F)F)Oc1ccccc1C(=O)Cl	Active	8	8
DTXSID40544094	FC(F)(F)C(F)(F)C(F)(F)C(F)(F)C(F)(F)C(F)(F)C(F)(F)C(=O)OOC(=O)C(F)(F)C(F)(F)C(F)(F)C(F)(F)C(F)(F)C(F)(F)C(F)(F)F	bis(perfluorooctanoyl) peroxide	34434-27-0	-9.655	-54.8644	OTHER_PFAS	Other aliphatics	PACF-based substances	Moderate	Active	3.74868	-15.6788	-5.96506	O=C(C(C(C(C(C(C(C(F)(F)F)(F)F)(F)F)(F)F)(F)F)(F)F)(F)F)OOC(=O)C(C(C(C(C(C(C(F)(F)F)(F)F)(F)F)(F)F)(F)F)(F)F)(F)F	Active	3	8
DTXSID0072354	CCN(CCCP(O)(O)=O)S(=O)(=O)C(F)(F)C(F)(F)C(F)(F)C(F)(F)C(F)(F)C(F)(F)C(F)(F)F	Phosphonic acid, [3-[ethyl[(pentadecafluoroheptyl)sulfonyl]amino]propyl]-	71463-79-1	-9.98	-52.6187	OTHER_PFAS	Other aliphatics	PASF-based substances	Moderate	Active	7.24099	-19.1302	-5.94461	CCN(S(=O)(=O)C(C(C(C(C(C(C(F)(F)F)(F)F)(F)F)(F)F)(F)F)(F)F)(F)F)CCCP(=O)(O)O	Active	0	7
DTXSID20710295	FC(OC1=CC(=CC(=C1)C(Cl)=O)C(Cl)=O)=C(F)C(F)(F)C(F)(F)C(F)(F)C(F)(F)C(F)(F)C(F)(F)C(F)(F)F	5-[(1,2,3,3,4,4,5,5,6,6,7,7,8,8,9,9,9-Heptadecafluoronon-1-en-1-yl)oxy]benzene-1,3-dicarbonyl dichloride	121699-18-1	-9.925	-52.4101	OTHER_PFAS	Side-chain aromatics	Others	Moderate	Active	6.64999	-19.4508	-6.40041	FC(=C(C(C(C(C(C(C(C(F)(F)F)(F)F)(F)F)(F)F)(F)F)(F)F)(F)F)F)Oc1cc(cc(c1)C(=O)Cl)C(=O)Cl	Active	8	8
DTXSID201004429	I.CC[N+](C)(CC)CCCN=C([O-])C(F)(OC(F)(F)C(F)(OC(F)(F)C(F)(F)C(F)(F)F)C(F)(F)F)C(F)(F)F	N-{3-[Diethyl(methyl)azaniumyl]propyl}-2,3,3,3-tetrafluoro-2-[1,1,2,3,3,3-hexafluoro-2-(heptafluoropropoxy)propoxy]propanimidate--hydrogen iodide (1/1)	84166-38-1	-9.444	-55.7082	OTHER_PFAS	Other aliphatics	Ether based substances	Moderate	Active	1.48136	-14.382	-6.4503	CC[N+](CCCN=C(C(C(F)(F)F)(OC(C(C(F)(F)F)(OC(C(C(F)(F)F)(F)F)(F)F)F)(F)F)F)[O-])(CC)C	Active	4	3
DTXSID10896456	CC1=CC(=CC(C)=C1NC(=O)C1=CC=CC(NC(=O)C2=CC=C(Cl)C=C2Cl)=C1)C(F)(C(F)(F)F)C(F)(F)F	2,4-Dichloro-N-(3-{[4-(1,1,1,2,3,3,3-heptafluoropropan-2-yl)-2,6-dimethylphenyl]carbamoyl}phenyl)benzamide	862130-69-6	-10.204	-61.8261	OTHER_PFAS	Side-chain aromatics	Others	Strong	Active	9.64801	-4.97934	2.33433	Clc1ccc(c(c1)Cl)C(=O)Nc1cccc(c1)C(=O)Nc1c(C)cc(cc1C)C(C(F)(F)F)(C(F)(F)F)F	Active	1	5
DTXSID90896252	CC1C2CC(C1SCCC(F)(F)C(F)(F)C(F)(F)C(F)(F)C(F)(F)C(F)(F)F)C1C2C(=O)OC1=O	5-Methyl-6-[(3,3,4,4,5,5,6,6,7,7,8,8,8-tridecafluorooctyl)sulfanyl]hexahydro-4,7-methano-2-benzofuran-1,3-dione	94413-32-8	-9.672	-54.0963	OTHER_PFAS	Other aliphatics, cyclic	Others, cyclic	Moderate	Active	3.93135	-16.8593	-6.46397	O=C1OC(=O)C2C1C1CC2C(C1SCCC(C(C(C(C(C(F)(F)F)(F)F)(F)F)(F)F)(F)F)(F)F)C	Active	3	9
DTXSID20771664	FC(OC1=CC=C(C=C1)C(=O)NCC=C)=C(F)C(F)(F)C(F)(F)C(F)(F)C(F)(F)C(F)(F)C(F)(F)C(F)(F)F	4-[(1,2,3,3,4,4,5,5,6,6,7,7,8,8,9,9,9-Heptadecafluoronon-1-en-1-yl)oxy]-N-(prop-2-en-1-yl)benzamide	143906-91-6	-9.272	-55.9945	OTHER_PFAS	Side-chain aromatics	Others	Moderate	Active	-0.366885	-13.9419	-7.15441	C=CCNC(=O)c1ccc(cc1)OC(=C(C(C(C(C(C(C(C(F)(F)F)(F)F)(F)F)(F)F)(F)F)(F)F)(F)F)F)F	Active	8	8
DTXSID40893317	OC(COP(O)(O)=O)CC(F)(F)C(F)(F)C(F)(F)C(F)(F)C(F)(C(F)(F)F)C(F)(F)F	3-(Perfluoro-5-methylhexyl)-1,2-propanediol 1-(dihydrogen phosphate)	105416-14-6	-9.859	-51.9334	OTHER_PFAS	Other aliphatics	Others	Moderate	Active	5.94078	-20.1835	-7.12134	OC(CC(C(C(C(C(C(F)(F)F)(C(F)(F)F)F)(F)F)(F)F)(F)F)(F)F)COP(=O)(O)O	Active	8	7
DTXSID50896455	CC1=CC(=CC(C)=C1NC(=O)C1=CC=CC(NC(=O)C2=CC(F)=CC=C2F)=C1)C(F)(C(F)(F)F)C(F)(F)F	2,5-Difluoro-N-(3-{[4-(1,1,1,2,3,3,3-heptafluoropropan-2-yl)-2,6-dimethylphenyl]carbamoyl}phenyl)benzamide	862130-67-4	-10.261	-62.2139	OTHER_PFAS	Side-chain aromatics	Others	Strong	Active	10.2605	-4.38333	2.93859	Fc1ccc(c(c1)C(=O)Nc1cccc(c1)C(=O)Nc1c(C)cc(cc1C)C(C(F)(F)F)(C(F)(F)F)F)F	Active	1	5
DTXSID4041284	C[N+](C)(CCCNS(=O)(=O)CCC(F)(F)C(F)(F)C(F)(F)C(F)(F)C(F)(F)C(F)(F)F)CC([O-])=O	6:2 Fluorotelomer sulfonamide betaine	34455-29-3	-9.079	-57.3983	COMMERICIAL_IMPORTANT	Other aliphatics	PASF-based substances	Moderate	Active	-2.44078	-11.7844	-7.11261	[O-]C(=O)C[N+](CCCNS(=O)(=O)CCC(C(C(C(C(C(F)(F)F)(F)F)(F)F)(F)F)(F)F)(F)F)(C)C	Active	7	3
DTXSID60406665	OC(=O)CCCCCCCCCCC(F)(F)C(F)(F)C(F)(F)C(F)(F)F	11-(Perfluorobutyl)undecanoic acid	1652-66-0	-10.84	-45.1695	OTHER_PFAS	Other aliphatics	FTCA	Moderate	Active	16.4822	-30.5789	-7.04835	OC(=O)CCCCCCCCCCC(C(C(C(F)(F)F)(F)F)(F)F)(F)F	Active	2	2
DTXSID90895326	FC(F)(F)C(F)(F)C(F)(F)C(F)(F)CCCCCCCCCCC(F)(F)C(F)(F)C(F)(F)C(F)(F)F	1,1,1,2,2,3,3,4,4,15,15,16,16,17,17,18,18,18-Octadecafluorooctadecane	1835251-99-4	-9.569	-54.2914	OTHER_PFAS	Other aliphatics	FT	Moderate	Active	2.82456	-16.5594	-6.86744	FC(C(C(C(F)(F)F)(F)F)(F)F)(CCCCCCCCCCC(C(C(C(F)(F)F)(F)F)(F)F)(F)F)F	Active	2	2
DTXSID30610494	Cl.FC(F)C(F)(F)COC1=CC=CC(CNCCC2=CNC3=C2C=CC(F)=C3)=C1	2-(6-Fluoro-1H-indol-3-yl)-N-{[3-(2,2,3,3-tetrafluoropropoxy)phenyl]methyl}ethan-1-amine--hydrogen chloride (1/1)	467458-02-2	-9.061	-57.8825	OTHER_PFAS	Side-chain aromatics	Others	Moderate	Active	-2.6342	-11.0403	-6.83724	Fc1ccc2c(c1)[nH]cc2CCNCc1cccc(c1)OCC(C(F)F)(F)F	Active	8	4
DTXSID40763561	CC(=O)NC1=CC=C(OC(F)=C(F)C(F)(F)C(F)(F)C(F)(F)C(F)(F)C(F)(F)C(F)(F)C(F)(F)F)C=C1	N-{4-[(1,2,3,3,4,4,5,5,6,6,7,7,8,8,9,9,9-Heptadecafluoronon-1-en-1-yl)oxy]phenyl}acetamide	111641-66-8	-9.931	-51.8106	OTHER_PFAS	Side-chain aromatics	Others	Moderate	Active	6.71446	-20.3722	-6.82886	CC(=O)Nc1ccc(cc1)OC(=C(C(C(C(C(C(C(C(F)(F)F)(F)F)(F)F)(F)F)(F)F)(F)F)(F)F)F)F	Active	8	8
DTXSID90896292	OC[C@H]1O[C@H]([C@H](O)[C@@H]1O)N1C=C(C(=O)NC1=O)C(F)(F)C(F)(F)C(F)(F)C(F)(F)C(F)(F)C(F)(F)F	5-(Tridecafluorohexyl)uridine	58671-32-2	-10.184	-50.2175	OTHER_PFAS	Side-chain aromatics	Others	Moderate	Active	9.43309	-22.8206	-6.69377	OCC1OC(C(C1O)O)n1cc(c(=O)[nH]c1=O)C(C(C(C(C(C(F)(F)F)(F)F)(F)F)(F)F)(F)F)(F)F	Active	5	9
DTXSID6067836	FC(F)(F)C(F)(F)C(F)(F)C(F)(F)C(F)(F)C(F)(F)C(F)(F)C(F)(F)C(F)(F)C(F)(F)C(F)(F)C(F)(F)C(F)(F)C(F)(F)CCOC(=O)C=C	1,1,2,2-Tetrahydroperfluorohexadecyl acrylate	34362-49-7	-9.217	-58.0307	COMMERICIAL_IMPORTANT	Fluorotelomer PFAA precursors	n:2 FTACs	Moderate	Active	-0.957893	-10.8125	-5.8852	C=CC(=O)OCCC(C(C(C(C(C(C(C(C(C(C(C(C(C(F)(F)F)(F)F)(F)F)(F)F)(F)F)(F)F)(F)F)(F)F)(F)F)(F)F)(F)F)(F)F)(F)F)(F)F	Active	7	5
DTXSID00529605	CC1=CC=C(C=C1)C(CS(=O)(=O)C(F)(F)C(F)(F)C(F)(F)C(F)(F)C(F)(F)C(F)(F)F)SC1=CC=CC=C1	1-Methyl-4-[1-(phenylsulfanyl)-2-(1,1,2,2,3,3,4,4,5,5,6,6,6-tridecafluorohexane-1-sulfonyl)ethyl]benzene	89863-50-3	-9.787	-65.3241	OTHER_PFAS	Side-chain aromatics	PASF-based substances	Strong	Active	5.16709	0.39674	2.78192	Cc1ccc(cc1)C(CS(=O)(=O)C(C(C(C(C(C(F)(F)F)(F)F)(F)F)(F)F)(F)F)(F)F)Sc1ccccc1	Active	6	5
DTXSID40895270	FC(F)(F)C(F)(F)C(F)(F)C(F)(F)C(F)(F)C(F)(F)CCCCCCCCCCCBr	17-Bromo-1,1,1,2,2,3,3,4,4,5,5,6,6-tridecafluoroheptadecane	155401-47-1	-9.081	-57.9868	OTHER_PFAS	Other aliphatics	FTBr	Moderate	Active	-2.41929	-10.88	-6.64963	BrCCCCCCCCCCCC(C(C(C(C(C(F)(F)F)(F)F)(F)F)(F)F)(F)F)(F)F	Active	2	2
DTXSID40895417	FC(F)(F)C(F)(F)C(F)(F)C(F)(F)CC(I)CCCCC(I)CC(F)(F)C(F)(F)C(F)(F)C(F)(F)F	1,1,1,2,2,3,3,4,4,13,13,14,14,15,15,16,16,16-Octadecafluoro-6,11-diiodohexadecane	13105-46-9	-10.445	-60.5068	OTHER_PFAS	Other aliphatics	FTI	Strong	Active	12.2377	-7.00698	2.61536	IC(CC(C(C(C(F)(F)F)(F)F)(F)F)(F)F)CCCCC(CC(C(C(C(F)(F)F)(F)F)(F)F)(F)F)I	Active	3	6
DTXSID60892928	C(F)(F)C(F)(F)C(F)(F)C(F)(F)C(F)(F)C(F)(F)C(F)(F)C(F)(F)C(F)(F)C(F)(F)C(F)(F)C(F)(F)C(F)(F)C(F)(F)C(F)(F)C(=O)O	16H-Perfluorohexadecanoic acid	2274731-01-8	-11.583	-52.4544	OTHER_PFAS	Other aliphatics	PACF-based substances	Strong	Active	24.4662	-19.3827	2.54172	FC(C(C(C(C(C(C(C(C(C(C(C(C(C(C(C(=O)O)(F)F)(F)F)(F)F)(F)F)(F)F)(F)F)(F)F)(F)F)(F)F)(F)F)(F)F)(F)F)(F)F)(F)F)F	Active	3	0
DTXSID20824806	FC(F)(F)C(F)(F)C(F)(F)C(F)(F)C(F)(F)C(F)(F)C1=CC=C(C=C1)C(=O)OC1=CC=C(C=C1)C#N	4-Cyanophenyl 4-(tridecafluorohexyl)benzoate	74701-19-2	-11.262	-54.6254	OTHER_PFAS	Side-chain aromatics	Others	Strong	Active	21.0168	-16.0461	2.48536	N#Cc1ccc(cc1)OC(=O)c1ccc(cc1)C(C(C(C(C(C(F)(F)F)(F)F)(F)F)(F)F)(F)F)(F)F	Active	1	6
DTXSID90892951	C[N+](C)(CCCNC(=O)C(F)(F)C(F)(F)C(F)(F)C(F)(F)C(F)(F)C(F)(F)C(F)(F)C(F)(F)C(F)(F)C(F)(F)F)CC([O-])=O	Perfluoroundecane amide betaine	77968-31-1	-9.098	-57.9033	OTHER_PFAS	Other aliphatics	Amide based substances	Moderate	Active	-2.23662	-11.0083	-6.62246	[O-]C(=O)C[N+](CCCNC(=O)C(C(C(C(C(C(C(C(C(C(F)(F)F)(F)F)(F)F)(F)F)(F)F)(F)F)(F)F)(F)F)(F)F)(F)F)(C)C	Active	6	9
DTXSID20800382	FC(F)(F)C(F)(F)C(F)(F)C(F)(F)C(F)(F)C(F)(F)C(F)(F)C(F)(F)C1=CC=C(OCCOC(=O)C=C)C=C1	2-[4-(Heptadecafluorooctyl)phenoxy]ethyl prop-2-enoate	649721-92-6	-9.073	-58.1282	OTHER_PFAS	Side-chain aromatics	Others	Moderate	Active	-2.50526	-10.6627	-6.58396	C=CC(=O)OCCOc1ccc(cc1)C(C(C(C(C(C(C(C(F)(F)F)(F)F)(F)F)(F)F)(F)F)(F)F)(F)F)(F)F	Active	1	6
DTXSID80896544	CCCCN(CCCC)C(=O)C(F)(OC(F)(F)C(F)(OC(F)(F)C(F)(F)C(F)(F)F)C(F)(F)F)C(F)(F)F	N,N-Dibutyl-2,3,3,3-tetrafluoro-2-[1,1,2,3,3,3-hexafluoro-2-(heptafluoropropoxy)propoxy]propanamide	178167-73-2	-9.209	-57.2306	OTHER_PFAS	Other aliphatics	Ether and Amide based substances	Moderate	Active	-1.04386	-12.0422	-6.54302	CCCCN(C(=O)C(C(F)(F)F)(OC(C(C(F)(F)F)(OC(C(C(F)(F)F)(F)F)(F)F)F)(F)F)F)CCCC	Active	4	3
DTXSID30706164	OC(=O)C1=CC=CC=C1OC(F)=C(F)C(F)(F)C(F)(F)C(F)(F)C(F)(F)C(F)(F)C(F)(F)C(F)(F)F	2-[(1,2,3,3,4,4,5,5,6,6,7,7,8,8,9,9,9-Heptadecafluoronon-1-en-1-yl)oxy]benzoic acid	144178-02-9	-9.827	-52.921	OTHER_PFAS	Side-chain aromatics	Others	Moderate	Active	5.59692	-18.6656	-6.53435	FC(=C(C(C(C(C(C(C(C(F)(F)F)(F)F)(F)F)(F)F)(F)F)(F)F)(F)F)F)Oc1ccccc1C(=O)O	Active	8	8
DTXSID70553179	COC1=CC=C(\C=N\C2=CC=C(C=C2)C(F)(F)C(F)(F)C(F)(F)C(F)(F)F)C=C1	(E)-1-(4-Methoxyphenyl)-N-[4-(nonafluorobutyl)phenyl]methanimine	73603-85-7	-10.322	-49.549	OTHER_PFAS	Side-chain aromatics	Others	Moderate	Active	10.916	-23.848	-6.46603	COc1ccc(cc1)C=Nc1ccc(cc1)C(C(C(C(F)(F)F)(F)F)(F)F)(F)F	Active	1	6
DTXSID7070925	[NH4+].[NH4+].CCN(CCOP([O-])([O-])=O)S(=O)(=O)C(F)(F)C(F)(F)C(F)(F)C(F)(F)C(F)(F)C(F)(F)C(F)(F)C(F)(F)F	N-ethyl-N-[2-(phosphonooxy)ethyl]perfluorooctanesulfonamide diammonium salt	67969-69-1	-9.946	-51.9101	COMMERICIAL_IMPORTANT	Other aliphatics	PASF-based substances	Moderate	Active	6.87564	-20.2193	-6.67181	CCN(S(=O)(=O)C(C(C(C(C(C(C(C(F)(F)F)(F)F)(F)F)(F)F)(F)F)(F)F)(F)F)(F)F)CCOP(=O)(O)O	Active	0	7
DTXSID00896187	Nc1nc(OCC(F)(F)C(F)(F)C(F)(F)C(F)(F)C(F)(F)C(F)(F)F)nc(OCC(F)(F)C(F)(F)C(F)(F)C(F)(F)C(F)(F)C(F)(F)F)n1	4,6-Bis[(2,2,3,3,4,4,5,5,6,6,7,7,7-tridecafluoroheptyl)oxy]-1,3,5-triazin-2-amine	57338-64-4	-9.33	-57.3256	OTHER_PFAS	Side-chain aromatics	Others	Moderate	Active	0.256359	-11.8962	-5.81991	Nc1nc(OCC(C(C(C(C(C(F)(F)F)(F)F)(F)F)(F)F)(F)F)(F)F)nc(n1)OCC(C(C(C(C(C(F)(F)F)(F)F)(F)F)(F)F)(F)F)(F)F	Active	3	9
DTXSID80896463	CC1=CC(=CC(C)=C1NC(=O)C1=C(Br)C=C(Br)C(NC(=O)C2=CC=CC=C2)=C1)C(F)(C(F)(F)F)C(F)(F)F	5-Benzamido-2,4-dibromo-N-[4-(1,1,1,2,3,3,3-heptafluoropropan-2-yl)-2,6-dimethylphenyl]benzamide	862133-37-7	-9.132	-58.9065	OTHER_PFAS	Side-chain aromatics	Others	Moderate	Active	-1.87127	-9.46648	-5.66887	O=C(c1cc(NC(=O)c2ccccc2)c(cc1Br)Br)Nc1c(C)cc(cc1C)C(C(F)(F)F)(C(F)(F)F)F	Active	1	5
DTXSID80880443	[Na+].[O-]S(=O)(=O)C1=C(OC(F)(F)C(F)(F)C(F)(F)C(F)(F)C(F)(F)C(F)(F)C(F)(F)C(F)(F)F)C=CC=C1	Sodium 2-[(perfluorooctyl)oxy]benzene-1-sulfonate	41674-07-1	-10.24	-51.2168	OTHER_PFAS	Side-chain aromatics	Others	Moderate	Active	10.0348	-21.2848	-5.62498	OS(=O)(=O)c1ccccc1OC(C(C(C(C(C(C(C(F)(F)F)(F)F)(F)F)(F)F)(F)F)(F)F)(F)F)(F)F	Active	8	9
DTXSID40892441	OC(=O)C(F)(OC(F)(F)C(F)(OC(F)(F)C(F)(OC(F)(C(F)(F)F)C(F)(F)F)C(F)(F)F)C(F)(F)F)C(F)(F)F	Perfluoro(2,5,8,10-tetramethyl-3,6,9-trioxaundecanoic) acid	1212077-14-9	-11.05	-46.4503	OTHER_PFAS	PFAAs	PFECAs	Moderate	Active	18.7388	-28.6104	-4.93583	OC(=O)C(C(F)(F)F)(OC(C(C(F)(F)F)(OC(C(C(F)(F)F)(OC(C(F)(F)F)(C(F)(F)F)F)F)(F)F)F)(F)F)F	Active	4	3
DTXSID30896453	CC1=CC(=CC(C)=C1NC(=O)C1=CC=CC(NC(=O)C2=CC=C(F)C=C2Cl)=C1)C(F)(C(F)(F)F)C(F)(F)F	2-Chloro-4-fluoro-N-(3-{[4-(1,1,1,2,3,3,3-heptafluoropropan-2-yl)-2,6-dimethylphenyl]carbamoyl}phenyl)benzamide	862130-87-8	-9.021	-60.663	OTHER_PFAS	Side-chain aromatics	Others	Moderate	Active	-3.06403	-6.76691	-4.91547	Fc1ccc(c(c1)Cl)C(=O)Nc1cccc(c1)C(=O)Nc1c(C)cc(cc1C)C(C(F)(F)F)(C(F)(F)F)F	Active	1	5
DTXSID60895398	CCCCCCCCCC(F)(F)C(F)(F)C(F)(F)C(F)(F)C(F)(F)C(F)(F)C(F)(F)C(F)(F)C(F)(F)C(F)(F)C(F)(F)C(F)(F)F	1,1,1,2,2,3,3,4,4,5,5,6,6,7,7,8,8,9,9,10,10,11,11,12,12-Pentacosafluorohenicosane	677324-30-0	-9.053	-60.4637	OTHER_PFAS	Fluorotelomer PFAA precursors	SFAs	Moderate	Active	-2.72017	-7.07322	-4.89669	CCCCCCCCCC(C(C(C(C(C(C(C(C(C(C(C(F)(F)F)(F)F)(F)F)(F)F)(F)F)(F)F)(F)F)(F)F)(F)F)(F)F)(F)F)(F)F	Active	2	2
DTXSID20881151	CN(C)CCCNCC(O)CC(F)(F)C(F)(F)C(F)(F)C(F)(F)C(F)(F)C(F)(F)C(F)(F)C(F)(F)C(F)(F)C(F)(F)F	1-((3-(Dimethylamino)propyl)amino)-(3-(perfluorodecyl))propan-2-ol	94159-80-5	-9.987	-53.936	OTHER_PFAS	Other aliphatics	Others	Moderate	Active	7.31621	-17.1057	-4.89472	CN(CCCNCC(CC(C(C(C(C(C(C(C(C(C(F)(F)F)(F)F)(F)F)(F)F)(F)F)(F)F)(F)F)(F)F)(F)F)(F)F)O)C	Active	8	7
DTXSID00850027	OC(=O)C1=CC=CC=C1OC(F)=C(F)C(F)(F)C(F)(F)C(F)(F)C(F)(F)C(F)(F)C(F)(F)C(F)(F)C(F)(F)F	2-[(1,2,3,3,4,4,5,5,6,6,7,7,8,8,9,9,10,10,10-Nonadecafluorodec-1-en-1-yl)oxy]benzoic acid	57344-87-3	-9.972	-54.0676	OTHER_PFAS	Side-chain aromatics	Others	Moderate	Active	7.15503	-16.9034	-4.87418	FC(=C(C(C(C(C(C(C(C(C(F)(F)F)(F)F)(F)F)(F)F)(F)F)(F)F)(F)F)(F)F)F)Oc1ccccc1C(=O)O	Active	8	8
DTXSID10895727	FC(F)(F)C(F)(F)C(F)(F)C(F)(F)C(F)(F)C(F)(F)C(F)(F)C(F)(F)CCSCCC(F)(F)C(F)(F)C(F)(F)C(F)(F)C(F)(F)C(F)(F)C(F)(F)C(F)(F)F	1,1,1,2,2,3,3,4,4,5,5,6,6,7,7,8,8-Heptadecafluoro-10-[(3,3,4,4,5,5,6,6,7,7,8,8,9,9,10,10,10-heptadecafluorodecyl)sulfanyl]decane	96497-21-1	-9.51	-57.3118	OTHER_PFAS	Other aliphatics	FT	Moderate	Active	2.19057	-11.9174	-4.86341	FC(C(C(C(C(C(C(C(F)(F)F)(F)F)(F)F)(F)F)(F)F)(F)F)(F)F)(CCSCCC(C(C(C(C(C(C(C(F)(F)F)(F)F)(F)F)(F)F)(F)F)(F)F)(F)F)(F)F)F	Active	3	9
DTXSID80895310	CCCCCCCCC(F)(F)C(F)(F)C(F)(F)C(F)(F)C(F)(F)C(F)(F)C(F)(F)C(F)(F)C(F)(F)C(F)(F)F	1,1,1,2,2,3,3,4,4,5,5,6,6,7,7,8,8,9,9,10,10-Henicosafluorooctadecane	93454-70-7	-9.857	-54.9238	OTHER_PFAS	Fluorotelomer PFAA precursors	SFAs	Moderate	Active	5.91929	-15.5875	-4.83411	CCCCCCCCC(C(C(C(C(C(C(C(C(C(F)(F)F)(F)F)(F)F)(F)F)(F)F)(F)F)(F)F)(F)F)(F)F)(F)F	Active	2	2
DTXSID50896677	CCCCCCCCCC\C=C\C(F)(F)C(F)(F)C(F)(F)C(F)(F)C(F)(F)C(F)(F)F	(7E)-1,1,1,2,2,3,3,4,4,5,5,6,6-Tridecafluorooctadec-7-ene	125081-49-4	-10.32	-59.9308	OTHER_PFAS	Fluorotelomer PFAA precursors	SFAenes	Strong	Active	10.8945	-7.89223	1.50113	CCCCCCCCCCC=CC(C(C(C(C(C(F)(F)F)(F)F)(F)F)(F)F)(F)F)(F)F	Active	5	2
DTXSID80895411	OCCCCCCCCCCCC(F)(F)C(F)(F)C(F)(F)C(F)(F)C(F)(F)C(F)(F)F	12,12,13,13,14,14,15,15,16,16,17,17,17-Tridecafluoroheptadecan-1-ol	134052-01-0	-9.949	-54.3634	OTHER_PFAS	Other aliphatics	FTOH	Moderate	Active	6.90788	-16.4488	-4.77045	OCCCCCCCCCCCC(C(C(C(C(C(F)(F)F)(F)F)(F)F)(F)F)(F)F)(F)F	Active	2	2
DTXSID50806711	OCCOC(=O)C1=CC=C(OC(F)=C(F)C(F)(F)C(F)(F)C(F)(F)C(F)(F)C(F)(F)C(F)(F)C(F)(F)F)C=C1	2-Hydroxyethyl 4-[(1,2,3,3,4,4,5,5,6,6,7,7,8,8,9,9,9-heptadecafluoronon-1-en-1-yl)oxy]benzoate	62623-11-4	-10.911	-56.0206	OTHER_PFAS	Side-chain aromatics	Others	Strong	Active	17.2451	-13.9018	1.67166	OCCOC(=O)c1ccc(cc1)OC(=C(C(C(C(C(C(C(C(F)(F)F)(F)F)(F)F)(F)F)(F)F)(F)F)(F)F)F)F	Active	8	8
DTXSID4063660	CC(=C)C(=O)OCCC(F)(F)C(F)(F)C(F)(F)C(F)(F)C(F)(F)C(F)(F)C(F)(F)C(F)(F)C(F)(F)C(F)(F)C(F)(F)C(F)(F)C(F)(F)C(F)(F)F	(Perfluorotetradecyl)ethyl 2-methyl-2-propenoate	4980-53-4	-10.462	-58.7443	COMMERICIAL_IMPORTANT	Fluorotelomer PFAA precursors	n:2 FTMACs	Strong	Active	12.4204	-9.71577	1.3523	CC(=C)C(=O)OCCC(C(C(C(C(C(C(C(C(C(C(C(C(C(F)(F)F)(F)F)(F)F)(F)F)(F)F)(F)F)(F)F)(F)F)(F)F)(F)F)(F)F)(F)F)(F)F)(F)F	Active	7	5
DTXSID90893524	FC(F)(F)C(F)(F)C(F)(F)C(F)(F)C(F)(F)C(F)(F)CCOC(=O)N=NC(=O)OCCC(F)(F)C(F)(F)C(F)(F)C(F)(F)C(F)(F)C(F)(F)F	Bis((perfluorohexyl)ethyl) diazene-1,2-dicarboxylate	452912-11-7	-9.512	-57.4423	OTHER_PFAS	Other aliphatics	Ether based substances	Moderate	Active	2.21206	-11.7168	-4.75238	O=C(N=NC(=O)OCCC(C(C(C(C(C(F)(F)F)(F)F)(F)F)(F)F)(F)F)(F)F)OCCC(C(C(C(C(C(F)(F)F)(F)F)(F)F)(F)F)(F)F)(F)F	Active	7	5
DTXSID90894132	CC(C)(CS(O)(=O)=O)NC(=O)CCS(=O)(=O)CCC(F)(F)C(F)(F)C(F)(F)C(F)(F)C(F)(F)C(F)(F)F	6:2 Fluorotelomer sulfonyl amido sulfonic acid	1911606-13-7	-9.844	-63.0207	OTHER_PFAS	Other aliphatics	Others	Strong	Active	5.77959	-3.14336	1.31812	O=C(NC(CS(=O)(=O)O)(C)C)CCS(=O)(=O)CCC(C(C(C(C(C(F)(F)F)(F)F)(F)F)(F)F)(F)F)(F)F	Active	3	9
DTXSID40881315	OS(=O)(=O)C1=CC=C(OC(F)(F)C(F)(F)C(F)(F)C(F)(F)C(F)(F)C(F)(F)C(F)(F)C(F)(F)C(F)=C(F)F)C=C1	4-[(Nonadecafluorodecenyl)oxy]benzenesulfonic acid, sodium salt	64910-98-1	-9.83	-55.4352	OTHER_PFAS	Side-chain aromatics	Others	Moderate	Active	5.62915	-14.8015	-4.58619	FC(=C(C(C(C(C(C(C(C(C(Oc1ccc(cc1)S(=O)(=O)O)(F)F)(F)F)(F)F)(F)F)(F)F)(F)F)(F)F)(F)F)F)F	Active	8	9
DTXSID70772025	CN(C)C1=CC=C(C=C1)\N=N\C1=CC=C(C=C1)C(F)(F)C(F)(F)C(F)(F)F	4-{(E)-[4-(Heptafluoropropyl)phenyl]diazenyl}-N,N-dimethylaniline	144499-72-9	-10.533	-50.5975	OTHER_PFAS	Side-chain aromatics	Others	Moderate	Active	13.1833	-22.2366	-4.52665	CN(c1ccc(cc1)N=Nc1ccc(cc1)C(C(C(F)(F)F)(F)F)(F)F)C	Active	1	6
DTXSID00893378	OC1=CC=C(C=C1)C1=CC=C(OC(=O)C(F)(C(F)(F)F)C(F)(F)N2C(F)(F)C(F)(F)OC(F)(F)C2(F)F)C=C1	4'-Hydroxy[1,1'-biphenyl]-4-yl 2-[perfluoro-4-morpholinylmethyl]-perfluoropropanoate	304658-31-9	-9.931	-54.8451	OTHER_PFAS	Side-chain aromatics	Others	Moderate	Active	6.71446	-15.7085	-4.497	Oc1ccc(cc1)c1ccc(cc1)OC(=O)C(C(N1C(F)(F)C(F)(F)OC(C1(F)F)(F)F)(F)F)(C(F)(F)F)F	Active	2	9
DTXSID30892950	C[N+](C)(CCCNC(=O)C(F)(F)C(F)(F)C(F)(F)C(F)(F)C(F)(F)C(F)(F)C(F)(F)C(F)(F)C(F)(F)F)CC([O-])=O	Perfluorodecane amide betaine	70674-74-7	-9.541	-57.6652	OTHER_PFAS	Other aliphatics	Amide based substances	Moderate	Active	2.52368	-11.3742	-4.42528	O=C(C(C(C(C(C(C(C(C(C(F)(F)F)(F)F)(F)F)(F)F)(F)F)(F)F)(F)F)(F)F)(F)F)NCCC[N+](CC(=O)[O-])(C)C	Active	6	9
DTXSID30893341	OC(=O)C(F)(F)C(F)(F)C(F)(F)C(F)(F)C(F)(F)C(F)(F)C(F)(F)C(F)(F)C(F)(F)C(F)(F)C(F)(F)C(F)(F)C(F)(F)C(F)(F)F	Perfluoropentadecanoic acid	141074-63-7	-11.087	-46.9136	OTHER_PFAS	PFAAs	PFCAs	Moderate	Active	19.1364	-27.8984	-4.38102	OC(=O)C(C(C(C(C(C(C(C(C(C(C(C(C(C(F)(F)F)(F)F)(F)F)(F)F)(F)F)(F)F)(F)F)(F)F)(F)F)(F)F)(F)F)(F)F)(F)F)(F)F	Active	3	8
[truncated: 3,454 more rows]
