# Supplementary material for: Prediction of the Interactions of a Large Number of Per- and Poly-Fluoroalkyl Substances with Ten Nuclear Receptors
Source: Environ Sci Technol. 2024 Feb 29;58(10):4487–99. doi: 10.1021/acs.est.3c05974 (PMC10938639; doi:10.1021/acs.est.3c05974)
Supplement: Supplementary file 2 — es3c05974_si_002.zip [file es3c05974_si_002.zip › es3c05974_si_002/PFAS_NR_SI/PPARD_with_classification1_withSOM_with_TANIMOTOSCORE.xlsx]

## Sheet: Sheet1
NAMES	ORIGINAL_SMILES	PREFERRED_NAME	CASRN	docking score (kcal/mol)	MMGBSA (kcal/mol)	Active	Inactive	Actvity	AD	Primary_Class	Secondary_Class	Activity-NR-Toxpred	AD_NR-Toxpred	% change in docking score	% change in ΔG_bind	Average %change	Strength	IMPORTANCE	Classification	can_smiles	morgan_X	morgan_Y
DTXSID60800381	FC(F)(F)C(F)(F)C(F)(F)C(F)(F)C(F)(F)C(F)(F)C(F)(F)C(F)(F)C1=CC=C(OCCCCOC(=O)C=C)C=C1	4-[4-(Heptadecafluorooctyl)phenoxy]butyl prop-2-enoate	649721-94-8	-11.308	-65.433	0.928082	0.0719181	act.	Reliable	Side-chain aromatics	Others	Active	Reliable	0.844422	-12.8597	-6.00762	Moderate	OTHER_PFAS	Active	C=CC(=O)OCCCCOc1ccc(cc1)C(C(C(C(C(C(C(C(F)(F)F)(F)F)(F)F)(F)F)(F)F)(F)F)(F)F)(F)F	1	6
DTXSID4047672	CC1=CC(=CC=C1NC(=O)C1=CC=CC(I)=C1C(=O)NC(C)(C)CS(C)(=O)=O)C(F)(C(F)(F)F)C(F)(F)F	Flubendiamide	272451-65-7	-8.696	-67.319	0.7266	0.2734	act.	Reliable	Side-chain aromatics	Others	Active	Reliable	-22.4493	-10.348	-16.3986	Weak	OTHER_PFAS	Active	O=C(c1cccc(c1C(=O)NC(CS(=O)(=O)C)(C)C)I)Nc1ccc(cc1C)C(C(F)(F)F)(C(F)(F)F)F	8	6
DTXSID20896467	CN(C(=O)C1=CC=C(F)C=C1Cl)C1=CC=CC(C(=O)NC2=C(C)C=C(C=C2C)C(F)(C(F)(F)F)C(F)(F)F)=C1F	2-Chloro-4-fluoro-N-(2-fluoro-3-{[4-(1,1,1,2,3,3,3-heptafluoropropan-2-yl)-2,6-dimethylphenyl]carbamoyl}phenyl)-N-methylbenzamide	862134-29-0	-10.401	-68.4751	0.6398	0.3602	act.	Reliable	Side-chain aromatics	Others	Active	Reliable	-7.24418	-8.80834	-8.02626	Moderate	OTHER_PFAS	Active	Fc1ccc(c(c1)Cl)C(=O)N(c1cccc(c1F)C(=O)Nc1c(C)cc(cc1C)C(C(F)(F)F)(C(F)(F)F)F)C	1	5
DTXSID30896453	CC1=CC(=CC(C)=C1NC(=O)C1=CC=CC(NC(=O)C2=CC=C(F)C=C2Cl)=C1)C(F)(C(F)(F)F)C(F)(F)F	2-Chloro-4-fluoro-N-(3-{[4-(1,1,1,2,3,3,3-heptafluoropropan-2-yl)-2,6-dimethylphenyl]carbamoyl}phenyl)benzamide	862130-87-8	-11.109	-71.1351	0.6398	0.3602	act.	Reliable	Side-chain aromatics	Others	Active	Reliable	-0.930254	-5.26589	-3.09807	Moderate	OTHER_PFAS	Active	Fc1ccc(c(c1)Cl)C(=O)Nc1cccc(c1)C(=O)Nc1c(C)cc(cc1C)C(C(F)(F)F)(C(F)(F)F)F	1	5
DTXSID10880456	FC(F)(F)C(F)(C(F)(F)F)C(F)(F)C(F)(F)C(F)(F)C(F)(F)C(F)(F)C(F)(F)C(F)(F)C(F)(F)C(F)(F)C(F)(F)CCOC(=O)C=C	2-(Perfluoro-11-methyldodecyl)ethyl propenoate	52956-82-8	-8.712	-54.9261	0.913716	0.0862842	act.	Reliable	Fluorotelomer PFAA precursors	n:2 FTACs	Active	Reliable	-22.3066	-26.8522	-24.5794	Weak	OTHER_PFAS	Active	C=CC(=O)OCCC(C(C(C(C(C(C(C(C(C(C(C(F)(F)F)(C(F)(F)F)F)(F)F)(F)F)(F)F)(F)F)(F)F)(F)F)(F)F)(F)F)(F)F)(F)F	7	5
DTXSID9070377	CN(CCOC(=O)C=C)S(=O)(=O)CC(F)(F)C(F)(F)C(F)(F)C(F)(F)C(F)(F)C(F)(F)F	2-(Methyl((perfluorohexyl)methylsulfonyl)amino)ethyl 2-propenoate	66008-70-6	-8.031	-53.2144	0.682902	0.317098	act.	Reliable	Other aliphatics	Others	Active	Reliable	-28.3798	-29.1318	-28.7558	Weak	OTHER_PFAS	Active	C=CC(=O)OCCN(S(=O)(=O)CC(C(C(C(C(C(F)(F)F)(F)F)(F)F)(F)F)(F)F)(F)F)C	1	3
DTXSID6062048	CCN(CCOC(=O)C=C)S(=O)(=O)C(F)(F)C(F)(F)C(F)(F)C(F)(F)C(F)(F)C(F)(F)F	2-Propenoic acid, 2-[ethyl[(tridecafluorohexyl)sulfonyl]amino]ethyl ester	1893-52-3	-7.694	-51.8548	0.913716	0.0862842	act.	Reliable	FASA based PFAA precursors	N-Alkyl FASACs	Active	Reliable	-31.3851	-30.9424	-31.1638	Weak	OTHER_PFAS	Active	CCN(S(=O)(=O)C(C(C(C(C(C(F)(F)F)(F)F)(F)F)(F)F)(F)F)(F)F)CCOC(=O)C=C	1	3
DTXSID30896897	[H]C(F)(F)C(F)(F)C(F)(F)C(F)(F)C(F)(F)C(F)(F)C(F)(F)C(F)(F)S(=O)(=O)CNCCOC(=O)C=C	2-[[(Perfluorooctyl)sulfonyl]methylamino]ethyl 2-propenoate	NOCAS_896897	-8.776	-54.7713	0.913716	0.0862842	act.	Reliable	Other aliphatics	PASF-based substances	Active	Reliable	-21.7359	-27.0584	-24.3971	Weak	OTHER_PFAS	Active	C=CC(=O)OCCNCS(=O)(=O)C(C(C(C(C(C(C(C(F)F)(F)F)(F)F)(F)F)(F)F)(F)F)(F)F)(F)F	3	0
DTXSID20800382	FC(F)(F)C(F)(F)C(F)(F)C(F)(F)C(F)(F)C(F)(F)C(F)(F)C(F)(F)C1=CC=C(OCCOC(=O)C=C)C=C1	2-[4-(Heptadecafluorooctyl)phenoxy]ethyl prop-2-enoate	649721-92-6	-9.78	-61.2261	0.885412	0.114588	act.	Reliable	Side-chain aromatics	Others	Active	Reliable	-12.7822	-18.4622	-15.6222	Weak	OTHER_PFAS	Active	C=CC(=O)OCCOc1ccc(cc1)C(C(C(C(C(C(C(C(F)(F)F)(F)F)(F)F)(F)F)(F)F)(F)F)(F)F)(F)F	1	6
DTXSID00896465	CN(C(=O)C1=CC=C(F)C=C1F)C1=CC=CC(C(=O)NC2=C(C)C=C(C=C2C)C(F)(C(F)(F)F)C(F)(F)F)=C1F	2,4-Difluoro-N-(2-fluoro-3-{[4-(1,1,1,2,3,3,3-heptafluoropropan-2-yl)-2,6-dimethylphenyl]carbamoyl}phenyl)-N-methylbenzamide	862134-26-7	-9.826	-66.6877	0.6398	0.3602	act.	Reliable	Side-chain aromatics	Others	Active	Reliable	-12.372	-11.1887	-11.7804	Weak	OTHER_PFAS	Active	Fc1ccc(c(c1)F)C(=O)N(c1cccc(c1F)C(=O)Nc1c(C)cc(cc1C)C(C(F)(F)F)(C(F)(F)F)F)C	1	5
DTXSID10896456	CC1=CC(=CC(C)=C1NC(=O)C1=CC=CC(NC(=O)C2=CC=C(Cl)C=C2Cl)=C1)C(F)(C(F)(F)F)C(F)(F)F	2,4-Dichloro-N-(3-{[4-(1,1,1,2,3,3,3-heptafluoropropan-2-yl)-2,6-dimethylphenyl]carbamoyl}phenyl)benzamide	862130-69-6	-9.269	-70.9591	0.6398	0.3602	act.	Reliable	Side-chain aromatics	Others	Active	Reliable	-17.3393	-5.50027	-11.4198	Weak	OTHER_PFAS	Active	Clc1ccc(c(c1)Cl)C(=O)Nc1cccc(c1)C(=O)Nc1c(C)cc(cc1C)C(C(F)(F)F)(C(F)(F)F)F	1	5
DTXSID00896288	CCCCCCCCCCCCCCCOc1cccc(OC(CC)C(=O)Nc2cc(O)c(NC(=O)C(F)(F)C(F)(F)C(F)(F)F)cc2OC(F)(F)C(F)Cl)c1	N-[5-(2-Chloro-1,1,2-trifluoroethoxy)-2-hydroxy-4-{2-[3-(pentadecyloxy)phenoxy]butanamido}phenyl]-2,2,3,3,4,4,4-heptafluorobutanamide	92589-42-9	-8.461	-79.11	0.884736	0.115264	act.	Reliable	Side-chain aromatics	Others	Active	Reliable	-24.545	5.35468	-9.59518	Moderate	OTHER_PFAS	Active	CCCCCCCCCCCCCCCOc1cccc(c1)OC(C(=O)Nc1cc(O)c(cc1OC(C(Cl)F)(F)F)NC(=O)C(C(C(F)(F)F)(F)F)(F)F)CC	6	3
DTXSID20758692	CN(CCOC(=O)C=C)C(F)(F)C(F)(F)C(F)(F)C(F)(F)C(F)(F)C(F)(F)C(F)(F)C(F)(F)F	2-[(Heptadecafluorooctyl)(methyl)amino]ethyl prop-2-enoate	93491-54-4	-8.006	-55.1762	0.913716	0.0862842	act.	Reliable	Other aliphatics	Ether based substances	Active	Reliable	-28.6027	-26.5191	-27.5609	Weak	OTHER_PFAS	Active	C=CC(=O)OCCN(C(C(C(C(C(C(C(C(F)(F)F)(F)F)(F)F)(F)F)(F)F)(F)F)(F)F)(F)F)C	1	3
DTXSID5073901	CC(F)(F)CC(F)(F)F	1,1,1,3,3-Pentafluorobutane	406-58-6	-5.725	-16.7527	0.0920261	0.907974	inact.	Reliable	Other aliphatics	Others	Inactive	Reliable	-48.9446	-77.6896	-63.3171	Inactive	OTHER_PFAS	Inactive	CC(CC(F)(F)F)(F)F	0	2
DTXSID70506120	FC1(F)C(Cl)=C(I)C(F)(F)C1(F)F	1-Chloro-3,3,4,4,5,5-hexafluoro-2-iodocyclopent-1-ene	14627-45-3	-5.726	-22.7337	0.0920261	0.907974	inact.	Unreliable	Other aliphatics, cyclic	Others, cyclic	Inactive	Unreliable	-48.9357	-69.7244	-59.3301	Inactive	OTHER_PFAS	Inactive	ClC1=C(I)C(C(C1(F)F)(F)F)(F)F	8	0
DTXSID60569865	FC1(F)C(F)(F)S(=O)(=O)C(C2=CC=CC=C2)S(=O)(=O)C1(F)F	4,4,5,5,6,6-Hexafluoro-2-phenyl-1lambda~6~,3lambda~6~-dithiane-1,1,3,3-tetrone	152192-93-3	-5.727	-32.4156	0.0920261	0.907974	inact.	Reliable	Side-chain aromatics	PASF-based substances	Inactive	Reliable	-48.9268	-56.8306	-52.8787	Inactive	OTHER_PFAS	Inactive	FC1(F)S(=O)(=O)C(c2ccccc2)S(=O)(=O)C(C1(F)F)(F)F	8	0
DTXSID50896117	FC(F)(F)C(F)(F)C(F)(F)C(=N)NNS(=O)(=O)C1=CC=CC=C1	N'-(Benzenesulfonyl)-2,2,3,3,4,4,4-heptafluorobutanimidohydrazide	4454-57-3	-5.728	-41.5829	0.0920261	0.907974	inact.	Reliable	Side-chain aromatics	Others	Inactive	Reliable	-48.9179	-44.622	-46.7699	Inactive	OTHER_PFAS	Inactive	N=C(C(C(C(F)(F)F)(F)F)(F)F)NNS(=O)(=O)c1ccccc1	0	5
DTXSID60892963	CN(C)CCCNC(=O)C(F)(F)C(F)(F)C(F)(F)C(F)(F)C(F)(F)C(F)(F)C(F)(F)C(F)(F)C(F)(F)C(F)(F)C(F)(F)F	Perfluorododecane amido amine	1513863-79-0	-5.728	-51.4723	0.0920261	0.907974	inact.	Reliable	Other aliphatics	Polyfluorinated amidesÂ	Inactive	Reliable	-48.9179	-31.4518	-40.1848	Inactive	OTHER_PFAS	Inactive	CN(CCCNC(=O)C(C(C(C(C(C(C(C(C(C(C(F)(F)F)(F)F)(F)F)(F)F)(F)F)(F)F)(F)F)(F)F)(F)F)(F)F)(F)F)C	6	9
DTXSID90191037	FC1(F)C(=O)OC(=O)C(F)(F)C1(F)F	Perfluoroglutaric anhydride	376-68-1	-5.729	-19.2773	0.0920261	0.907974	inact.	Unreliable	Other aliphatics, cyclic	PACF-based substances, cyclic	Inactive	Unreliable	-48.9089	-74.3275	-61.6182	Inactive	OTHER_PFAS	Inactive	O=C1OC(=O)C(C(C1(F)F)(F)F)(F)F	8	0
DTXSID90836794	FC(F)(F)C(F)(F)C(F)(F)C(=O)N1C=NN=N1	2,2,3,3,4,4,4-Heptafluoro-1-(1H-tetrazol-1-yl)butan-1-one	827346-17-8	-5.742	-25.023	0.0920261	0.907974	inact.	Unreliable	Side-chain aromatics	Others	Inactive	Unreliable	-48.793	-66.6756	-57.7343	Inactive	OTHER_PFAS	Inactive	O=C(C(C(C(F)(F)F)(F)F)(F)F)n1cnnn1	7	4
DTXSID20379427	FC(F)(F)C(F)(F)C(F)(I)C(F)(F)F	2-Iodoperfluorobutane	375-51-9	-5.741	-19.9575	0.0920261	0.907974	inact.	Reliable	Perfluoro PFAA precursors	PFAIs	Inactive	Reliable	-48.8019	-73.4216	-61.1118	Inactive	OTHER_PFAS	Inactive	FC(C(C(C(F)(F)F)(F)F)(I)F)(F)F	3	4
DTXSID00711149	CC(C)OC(F)(F)C(F)(F)C(F)F	1,1,2,2,3,3-Hexafluoro-1-[(propan-2-yl)oxy]propane	393517-66-3	-5.725	-22.4019	0.0920261	0.907974	inact.	Unreliable	Other aliphatics	Ether based substances	Inactive	Unreliable	-48.9446	-70.1663	-59.5555	Inactive	OTHER_PFAS	Inactive	CC(OC(C(C(F)F)(F)F)(F)F)C	0	2
DTXSID00880147	FC(F)(F)C(F)(F)C(F)(F)C(=O)C(F)(C(F)(F)F)C(F)(F)F	1,1,1,2,4,4,5,5,6,6,6-Undecafluoro-2-(trifluoromethyl)-3-hexanone	813-45-6	-5.742	-24.2029	0.0920261	0.907974	inact.	Reliable	Non-PFAA perfluoroalkyls	PFAKs	Inactive	Reliable	-48.793	-67.7678	-58.2804	Inactive	COMMERICIAL_IMPORTANT	Inactive	O=C(C(C(C(F)(F)F)(F)F)(F)F)C(C(F)(F)F)(C(F)(F)F)F	7	4
DTXSID20830982	FC(=O)C(F)=C(F)C(F)(F)C(F)(F)C(F)(F)F	2,3,4,4,5,5,6,6,6-Nonafluorohex-2-enoyl fluoride	88022-45-1	-5.744	-22.3886	0.0920261	0.907974	inact.	Reliable	Other aliphatics	Others	Inactive	Reliable	-48.7752	-70.184	-59.4796	Inactive	OTHER_PFAS	Inactive	FC(=O)C(=C(C(C(C(F)(F)F)(F)F)(F)F)F)F	7	4
DTXSID00775625	[O-][N+](=O)C1=CC=C(OC(=O)C(F)(F)C(F)(F)C(F)(F)F)C=C1	4-Nitrophenyl heptafluorobutanoate	1799-92-4	-5.745	-36.6671	0.0920261	0.907974	inact.	Reliable	Side-chain aromatics	PACF-based substances	Inactive	Reliable	-48.7663	-51.1686	-49.9674	Inactive	OTHER_PFAS	Inactive	O=C(C(C(C(F)(F)F)(F)F)(F)F)Oc1ccc(cc1)[N+](=O)[O-]	7	4
DTXSID9066388	FC(F)(Br)C(F)(F)CCBr	1,4-Dibromo-1,1,2,2-tetrafluorobutane	18599-20-7	-5.746	-24.0102	0.0920261	0.907974	inact.	Reliable	Other aliphatics	Others	Inactive	Reliable	-48.7573	-68.0244	-58.3909	Inactive	COMMERICIAL_IMPORTANT	Inactive	BrCCC(C(Br)(F)F)(F)F	0	2
DTXSID60897579	FC(F)(F)OC(F)(F)C(F)(F)C(=O)OC(=O)C(F)(F)C(F)(F)OC(F)(F)F	Perfluoro-3-methoxypropanoic anhydride	42566-65-4	-5.732	-38.3479	0.0920261	0.907974	inact.	Unreliable	Other aliphatics	PACF-based substances	Inactive	Unreliable	-48.8822	-48.9302	-48.9062	Inactive	OTHER_PFAS	Inactive	O=C(C(C(OC(F)(F)F)(F)F)(F)F)OC(=O)C(C(OC(F)(F)F)(F)F)(F)F	0	2
DTXSID70432935	FC(F)(F)C(C(F)(F)F)(C(F)(F)F)C(F)(F)F	2,2-bis(Trifluoromethyl)perfluoropropane	374-51-6	-5.723	-15.2679	0.0920261	0.907974	inact.	Reliable	Non-PFAA perfluoroalkyls	PFAs	Inactive	Reliable	-48.9624	-79.667	-64.3147	Inactive	OTHER_PFAS	Inactive	FC(C(C(F)(F)F)(C(F)(F)F)C(F)(F)F)(F)F	0	2
DTXSID30464878	FC(F)(F)OC(F)(F)C(F)(F)C(F)(F)C(F)(F)F	Trifluoromethyl perfluorobutyl ether	559-29-5	-5.719	-22.1633	0.0920261	0.907974	inact.	Reliable	Other aliphatics	Ether based substances	Inactive	Reliable	-48.9981	-70.484	-59.7411	Inactive	OTHER_PFAS	Inactive	FC(OC(C(C(C(F)(F)F)(F)F)(F)F)(F)F)(F)F	0	2
DTXSID00379546	COC(=O)C(F)(F)C(F)(F)C(F)F	Methyl 4H-perfluorobutanoate	356-32-1	-5.721	-21.7566	0.0920261	0.907974	inact.	Reliable	Other aliphatics	PACF-based substances	Inactive	Reliable	-48.9803	-71.0257	-60.003	Inactive	OTHER_PFAS	Inactive	COC(=O)C(C(C(F)F)(F)F)(F)F	0	2
DTXSID00379561	COC(=O)C(F)(F)C(F)(F)C(F)(F)C(F)(F)C(F)(F)C(F)(F)C(F)(F)C(F)(F)C(F)(F)C(F)(F)C(F)(F)C(F)(F)C(F)(F)C(F)(F)C(F)(F)C(F)(F)C(F)(F)F	Methyl perfluorooctadecanoate	16753-33-6	-5.706	-48.2547	0.0920261	0.907974	inact.	Reliable	Other aliphatics	PACF-based substances	Inactive	Reliable	-49.1141	-35.7368	-42.4254	Inactive	OTHER_PFAS	Inactive	COC(=O)C(C(C(C(C(C(C(C(C(C(C(C(C(C(C(C(C(F)(F)F)(F)F)(F)F)(F)F)(F)F)(F)F)(F)F)(F)F)(F)F)(F)F)(F)F)(F)F)(F)F)(F)F)(F)F)(F)F)(F)F	3	8
DTXSID30182964	OCC1(F)C(F)(F)C(F)(F)C(F)(F)C(F)(F)C1(F)F	(Perfluorocyclohexyl)methanol	28788-68-3	-5.707	-19.8387	0.0920261	0.907974	inact.	Reliable	Fluorotelomer PFAA precursors, cyclic	n:1 FTOHs, cyclic	Inactive	Reliable	-49.1051	-73.5798	-61.3425	Inactive	OTHER_PFAS	Inactive	OCC1(F)C(F)(F)C(F)(F)C(C(C1(F)F)(F)F)(F)F	8	0
DTXSID80826669	FC(F)(F)C(F)(F)C(F)(F)C(C(F)(F)F)(C(F)(F)F)C(F)(C(F)(F)F)C(F)(F)F	1,1,1,2,2,3,3,5,6,6,6-Undecafluoro-4,4,5-tris(trifluoromethyl)hexane	86714-23-0	-5.709	-26.4997	0.0920261	0.907974	inact.	Reliable	Non-PFAA perfluoroalkyls	PFAs	Inactive	Reliable	-49.0873	-64.709	-56.8982	Inactive	OTHER_PFAS	Inactive	FC(C(C(C(C(C(F)(F)F)(C(F)(F)F)F)(C(F)(F)F)C(F)(F)F)(F)F)(F)F)(F)F	3	4
DTXSID60897251	FC(F)(F)C(F)(F)C(F)(F)C(F)(F)C(F)(F)C(F)(F)C(F)(F)C(F)(F)C(=O)NCCNC(=O)C(F)(F)C(F)(F)C(F)(F)C(F)(F)C(F)(F)C(F)(F)C(F)(F)C(F)(F)F	N,N'-bis(Perfluorononanoyl)1,2-ethanediamine	97005-61-3	-5.71	-48.911	0.0920261	0.907974	inact.	Reliable	Other aliphatics	Polyfluorinated amidesÂ	Inactive	Reliable	-49.0784	-34.8628	-41.9706	Inactive	OTHER_PFAS	Inactive	O=C(C(C(C(C(C(C(C(C(F)(F)F)(F)F)(F)F)(F)F)(F)F)(F)F)(F)F)(F)F)NCCNC(=O)C(C(C(C(C(C(C(C(F)(F)F)(F)F)(F)F)(F)F)(F)F)(F)F)(F)F)(F)F	6	9
DTXSID0072772	CC(O)=O.CN(C)CCCNS(=O)(=O)C(F)(F)C(F)(F)C(F)(F)C(F)(F)C(F)(F)C(F)(F)F	N-[3-(Dimethylamino)propyl]-perfluoro-1-hexanesulfonamide acetate	73772-33-5	-5.71	-44.7381	0.0920261	0.907974	inact.	Reliable	Other aliphatics	PASF-based substances	Inactive	Reliable	-49.0784	-40.4201	-44.7492	Inactive	OTHER_PFAS	Inactive	CN(CCCNS(=O)(=O)C(C(C(C(C(C(F)(F)F)(F)F)(F)F)(F)F)(F)F)(F)F)C	5	0
DTXSID70380841	FC(CC(F)(F)F)C(F)(F)F	1H,2H,2H-Perfluorobutane	86884-16-4	-5.713	-17.9091	0.0920261	0.907974	inact.	Reliable	Other aliphatics	Others	Inactive	Reliable	-49.0516	-76.1496	-62.6006	Inactive	OTHER_PFAS	Inactive	FC(C(F)(F)F)CC(F)(F)F	0	2
DTXSID60880224	OC(COC(=O)C=C)CC(F)(F)C(F)(F)C(F)(F)C(F)(F)C(F)(F)C(F)(F)C(F)(F)C(F)(F)C(F)(F)C(F)(F)C(F)(F)C(F)(F)C(F)(C(F)(F)F)C(F)(F)F	3-(Perfluoro-13-methyl-tetradecyl)-2-hydroxypropyl acrylate	16083-78-6	-5.722	-50.9613	0.0920261	0.907974	inact.	Reliable	Other aliphatics	Ether based substances	Inactive	Reliable	-48.9714	-32.1323	-40.5518	Inactive	OTHER_PFAS	Inactive	C=CC(=O)OCC(CC(C(C(C(C(C(C(C(C(C(C(C(C(C(F)(F)F)(C(F)(F)F)F)(F)F)(F)F)(F)F)(F)F)(F)F)(F)F)(F)F)(F)F)(F)F)(F)F)(F)F)(F)F)O	8	7
DTXSID7040150	OS(=O)(=O)C(F)(F)C(F)(F)C(F)(F)C(F)(F)C(F)(F)C(F)(F)F	Perfluorohexanesulfonic acid	355-46-4	-5.714	-33.1724	0.0920261	0.907974	inact.	Reliable	PFAAs	PFSAs	Inactive	Reliable	-49.0427	-55.8227	-52.4327	Inactive	CAL_EPA	Inactive	FC(C(C(C(C(C(S(=O)(=O)O)(F)F)(F)F)(F)F)(F)F)(F)F)(F)F	3	8
DTXSID70896619	CC(=C)C(=O)OC(F)(C(F)(F)F)C(F)(F)F	1,1,1,2,3,3,3-Heptafluoropropan-2-yl 2-methylprop-2-enoate	7459-59-8	-5.718	-23.6194	0.0920261	0.907974	inact.	Reliable	Other aliphatics	Ether based substances	Inactive	Reliable	-49.007	-68.5449	-58.776	Inactive	OTHER_PFAS	Inactive	O=C(C(=C)C)OC(C(F)(F)F)(C(F)(F)F)F	0	2
DTXSID20793427	NC(=O)C1(F)OC(F)(F)C(F)(F)C1(F)F	2,3,3,4,4,5,5-Heptafluorooxolane-2-carboxamide	65578-60-1	-5.747	-18.9028	0.0920261	0.907974	inact.	Unreliable	Other aliphatics, cyclic	Others, cyclic	Inactive	Unreliable	-48.7484	-74.8262	-61.7873	Inactive	OTHER_PFAS	Inactive	NC(=O)C1(F)OC(C(C1(F)F)(F)F)(F)F	8	0
DTXSID30896493	FC(F)(F)C(F)(F)C(F)(F)OC(F)(F)C(F)(F)C=C	3,3,4,4-Tetrafluoro-4-(heptafluoropropoxy)but-1-ene	1152098-94-6	-5.72	-25.0502	0.0920261	0.907974	inact.	Unreliable	Other aliphatics	Ether based substances	Inactive	Unreliable	-48.9892	-66.6394	-57.8143	Inactive	OTHER_PFAS	Inactive	C=CC(C(OC(C(C(F)(F)F)(F)F)(F)F)(F)F)(F)F	4	3
DTXSID2060965	NC(=O)C(F)(F)C(F)(F)C(F)(F)F	Heptafluorobutyramide	662-50-0	-5.72	-16.9096	0.0920261	0.907974	inact.	Reliable	Other aliphatics	Amide based substances	Inactive	Reliable	-48.9892	-77.4807	-63.2349	Inactive	OTHER_PFAS	Inactive	NC(=O)C(C(C(F)(F)F)(F)F)(F)F	7	4
DTXSID8052017	FC(OC(F)(F)C(F)(F)C(F)(F)F)C(F)(F)F	Perfluoro-3-(1H-perfluoroethoxy)propane	3330-15-2	-5.721	-24.0974	0.0920261	0.907974	inact.	Unreliable	Other aliphatics	Ether based substances	Inactive	Unreliable	-48.9803	-67.9083	-58.4443	Inactive	OTHER_PFAS	Inactive	FC(C(F)(F)F)OC(C(C(F)(F)F)(F)F)(F)F	3	4
DTXSID50380243	FC(F)C(F)(F)COC(=O)C(F)(F)F	2,2,3,3-Tetrafluoropropyl trifluoroacetate	107551-72-4	-5.721	-22.9354	0.0920261	0.907974	inact.	Reliable	Other aliphatics	PACF-based substances	Inactive	Reliable	-48.9803	-69.4558	-59.218	Inactive	OTHER_PFAS	Inactive	FC(C(COC(=O)C(F)(F)F)(F)F)F	7	4
DTXSID00870523	OCC(F)(F)C(F)C(F)(F)F	1H,1H,3H-Perfluorobutanol	382-31-0	-5.717	-18.2015	0.0920261	0.907974	inact.	Reliable	Other aliphatics	Others	Inactive	Reliable	-49.016	-75.7602	-62.3881	Inactive	OTHER_PFAS	Inactive	OCC(C(C(F)(F)F)F)(F)F	0	2
DTXSID60880986	FC(=O)C(F)(OC(F)(F)C(F)(F)S(F)(=O)=O)C(F)(F)Cl	Perfluoro(3-chloro-2-[2-(fluorosulfonyl)ethoxy]propanoyl) fluoride	81126-57-0	-5.748	-27.4246	0.0920261	0.907974	inact.	Unreliable	Other aliphatics	PASF-based substances	Inactive	Unreliable	-48.7395	-63.4773	-56.1084	Inactive	OTHER_PFAS	Inactive	FC(=O)C(C(Cl)(F)F)(OC(C(S(=O)(=O)F)(F)F)(F)F)F	0	2
DTXSID70895349	FC(F)(F)C(F)(F)C(F)(F)C(F)(F)C(Br)=O	Nonafluoropentanoyl bromide	159623-35-5	-5.754	-22.7715	0.0920261	0.907974	inact.	Reliable	Other aliphatics	Others	Inactive	Reliable	-48.686	-69.6741	-59.18	Inactive	OTHER_PFAS	Inactive	BrC(=O)C(C(C(C(F)(F)F)(F)F)(F)F)(F)F	7	4
DTXSID6071374	CNS(=O)(=O)C(F)(F)C(F)(F)C(F)(F)C(F)(F)C(F)(F)F	1-Pentanesulfonamide, 1,1,2,2,3,3,4,4,5,5,5-undecafluoro-N-methyl-	68298-13-5	-5.749	-30.237	0.0920261	0.907974	inact.	Reliable	FASA based PFAA precursors	N-Alkyl FASAs	Inactive	Reliable	-48.7306	-59.7319	-54.2312	Inactive	OTHER_PFAS	Inactive	CNS(=O)(=O)C(C(C(C(C(F)(F)F)(F)F)(F)F)(F)F)(F)F	3	8
DTXSID9041578	OC(=O)C(F)(F)F	Trifluoroacetic acid	76-05-1	-5.797	-13.8707	0.0920261	0.907974	inact.	Reliable	PFAAs	PFCAs	Inactive	Reliable	-48.3025	-81.5277	-64.9151	Inactive	OTHER_PFAS	Inactive	OC(=O)C(F)(F)F	0	2
DTXSID60880360	FC(=O)C(F)(OC(F)(F)C(F)(F)OC(F)(C(F)=O)C(F)(F)F)C(F)(F)F	Perfluoro(2,7-dimethyl-3,6-dioxasuberoyl) fluoride	1644-10-6	-5.795	-32.1806	0.0920261	0.907974	inact.	Unreliable	Other aliphatics	Ether based substances	Inactive	Unreliable	-48.3204	-57.1435	-52.7319	Inactive	OTHER_PFAS	Inactive	FC(=O)C(C(F)(F)F)(OC(C(OC(C(F)(F)F)(C(=O)F)F)(F)F)(F)F)F	0	2
DTXSID10380022	FC(F)(F)C(F)(F)C(F)(F)C(F)(F)C(F)(F)C(F)(F)C(F)(F)C(F)(F)C(F)(F)C(F)(F)C(F)(F)C(F)(F)C(F)(F)C(F)(F)C(F)(F)C(F)(F)C(F)(F)C(F)(F)C(F)(F)C(F)(F)C(F)(F)C(F)(F)C(F)(F)C(F)(F)F	Perfluorotetracosane	1766-41-2	-5.794	-49.7485	0.0920261	0.907974	inact.	Reliable	Non-PFAA perfluoroalkyls	PFAs	Inactive	Reliable	-48.3293	-33.7475	-41.0384	Inactive	OTHER_PFAS	Inactive	FC(C(C(C(C(C(C(C(C(C(C(C(F)(F)F)(F)F)(F)F)(F)F)(F)F)(F)F)(F)F)(F)F)(F)F)(F)F)(F)F)(C(C(C(C(C(C(C(C(C(C(C(C(F)(F)F)(F)F)(F)F)(F)F)(F)F)(F)F)(F)F)(F)F)(F)F)(F)F)(F)F)(F)F)F	3	8
DTXSID90887327	OC(=O)C(F)(F)C(F)(F)C(F)(F)C(F)(F)C(F)(F)C(F)(F)C(F)(F)C(F)(F)C(F)(F)C(F)(F)C(F)(F)C(F)(F)C(F)(F)C(F)(F)C(F)(F)C(F)(F)C(F)(F)C(F)(F)C(F)(F)F	Perfluoroeicosanoic acid	68310-12-3	-5.792	-44.0259	0.0920261	0.907974	inact.	Reliable	PFAAs	PFCAs	Inactive	Reliable	-48.3471	-41.3685	-44.8578	Inactive	OTHER_PFAS	Inactive	OC(=O)C(C(C(C(C(C(C(C(C(C(C(C(C(C(C(C(C(C(C(F)(F)F)(F)F)(F)F)(F)F)(F)F)(F)F)(F)F)(F)F)(F)F)(F)F)(F)F)(F)F)(F)F)(F)F)(F)F)(F)F)(F)F)(F)F)(F)F	3	8
DTXSID90895442	CCCCCCCCCCCCCCCCC(I)CC(F)(F)C(F)(F)C(F)(F)C(F)(F)C(F)(F)C(F)(F)C(F)(F)C(F)(F)F	1,1,1,2,2,3,3,4,4,5,5,6,6,7,7,8,8-Heptadecafluoro-10-iodohexacosane	176979-19-4	-5.791	-75.9729	0.0920261	0.907974	inact.	Reliable	Other aliphatics	FTI	Inactive	Reliable	-48.356	1.17685	-23.5896	Inactive	OTHER_PFAS	Inactive	CCCCCCCCCCCCCCCCC(CC(C(C(C(C(C(C(C(F)(F)F)(F)F)(F)F)(F)F)(F)F)(F)F)(F)F)(F)F)I	3	6
DTXSID9065443	CN(C)CCCNS(=O)(=O)C(F)(F)C(F)(F)C(F)(F)C(F)(F)C(F)(F)C(F)(F)C(F)(F)C(F)(F)F	Perfluorooctane sulfonamido amine	13417-01-1	-5.79	-48.0655	0.0920261	0.907974	inact.	Reliable	Other aliphatics	PASF-based substances	Inactive	Reliable	-48.3649	-35.9888	-42.1769	Inactive	OTHER_PFAS	Inactive	CN(CCCNS(=O)(=O)C(C(C(C(C(C(C(C(F)(F)F)(F)F)(F)F)(F)F)(F)F)(F)F)(F)F)(F)F)C	5	0
DTXSID00620126	FC1(F)CC(F)(F)C1(F)F	1,1,2,2,3,3-Hexafluorocyclobutane	55101-70-7	-5.789	-12.0918	0.0920261	0.907974	inact.	Unreliable	Other aliphatics, cyclic	Others, cyclic	Inactive	Unreliable	-48.3739	-83.8968	-66.1353	Inactive	OTHER_PFAS	Inactive	FC1(F)C(F)(F)CC1(F)F	8	0
DTXSID20858545	FC(F)(F)C(F)(F)C(F)(F)C(F)(F)C(F)(F)C(F)(F)CCOP(=O)(OCCC(F)(F)C(F)(F)C(F)(F)C(F)(F)C(F)(F)C(F)(F)F)OCCC(F)(F)C(F)(F)C(F)(F)C(F)(F)C(F)(F)C(F)(F)F	Tris(3,3,4,4,5,5,6,6,7,7,8,8,8-tridecafluorooctyl) phosphate	165325-62-2	-5.785	-58.5324	0.0920261	0.907974	inact.	Reliable	Fluorotelomer PFAA precursors	n:2 Polyfluoroalkyl phosphoric acid esters, diester	Inactive	Reliable	-48.4095	-22.0495	-35.2295	Inactive	OTHER_PFAS	Inactive	FC(C(C(C(C(C(F)(F)F)(F)F)(F)F)(F)F)(F)F)(CCOP(=O)(OCCC(C(C(C(C(C(F)(F)F)(F)F)(F)F)(F)F)(F)F)(F)F)OCCC(C(C(C(C(C(F)(F)F)(F)F)(F)F)(F)F)(F)F)(F)F)F	7	5
DTXSID50432695	CCOC(F)(F)C1(F)C(F)(F)C(F)(F)C(F)(F)C(F)(F)C1(F)F	Cyclohexane, (ethoxydifluoromethyl)undecafluoro-	181214-66-4	-5.784	-26.5135	0.0920261	0.907974	inact.	Reliable	Other aliphatics, cyclic	Others, cyclic	Inactive	Reliable	-48.4185	-64.6907	-56.5546	Inactive	OTHER_PFAS	Inactive	CCOC(C1(F)C(F)(F)C(F)(F)C(C(C1(F)F)(F)F)(F)F)(F)F	8	0
DTXSID9059913	FC(F)(F)C(F)(F)C(F)(F)C#N	Heptafluorobutyronitrile	375-00-8	-5.784	-19.8111	0.0920261	0.907974	inact.	Reliable	Other aliphatics	Nitrile based substances	Inactive	Reliable	-48.4185	-73.6166	-61.0175	Inactive	COMMERICIAL_IMPORTANT	Inactive	N#CC(C(C(F)(F)F)(F)F)(F)F	3	4
DTXSID70870515	FC(F)(F)C(F)(F)C(=O)OC(=O)C(F)(F)C(F)(F)F	Pentafluoropropanoic anhydride	356-42-3	-5.783	-23.5719	0.0920261	0.907974	inact.	Reliable	Other aliphatics	PACF-based substances	Inactive	Reliable	-48.4274	-68.6081	-58.5178	Inactive	OTHER_PFAS	Inactive	O=C(C(C(F)(F)F)(F)F)OC(=O)C(C(F)(F)F)(F)F	0	2
DTXSID90520388	FC(F)(F)OC1(F)C(F)(F)C(F)(F)C(F)(F)C1(F)F	Nonafluoro(trifluoromethoxy)cyclopentane	788-40-9	-5.783	-20.1212	0.0920261	0.907974	inact.	Unreliable	Other aliphatics, cyclic	Others, cyclic	Inactive	Unreliable	-48.4274	-73.2036	-60.8155	Inactive	OTHER_PFAS	Inactive	FC(OC1(F)C(F)(F)C(C(C1(F)F)(F)F)(F)F)(F)F	8	0
DTXSID20191040	FC(F)(C#N)C(F)(F)C(F)(F)C#N	Glutaronitrile, perfluoro-	376-89-6	-5.781	-21.9946	0.0920261	0.907974	inact.	Reliable	Other aliphatics	Nitrile based substances	Inactive	Reliable	-48.4452	-70.7087	-59.577	Inactive	OTHER_PFAS	Inactive	N#CC(C(C(C#N)(F)F)(F)F)(F)F	3	4
DTXSID00508475	CC(C)C(=O)C(F)(C(F)(F)F)C(F)(F)F	1,1,1,2-Tetrafluoro-4-methyl-2-(trifluoromethyl)pentan-3-one	62656-72-8	-5.778	-23.5642	0.0920261	0.907974	inact.	Reliable	Other aliphatics	Others	Inactive	Reliable	-48.472	-68.6184	-58.5452	Inactive	OTHER_PFAS	Inactive	CC(C(=O)C(C(F)(F)F)(C(F)(F)F)F)C	0	2
DTXSID20896487	FC(F)(F)C(F)(F)OC(F)(F)C(F)(OC(F)(F)C(F)(F)Br)C(F)(F)F	2-(2-Bromo-1,1,2,2-tetrafluoroethoxy)-1,1,1,2,3,3-hexafluoro-3-(pentafluoroethoxy)propane	1482416-44-3	-5.778	-32.9316	0.0920261	0.907974	inact.	Unreliable	Other aliphatics	Ether based substances	Inactive	Unreliable	-48.472	-56.1434	-52.3077	Inactive	OTHER_PFAS	Inactive	FC(C(C(OC(C(F)(F)F)(F)F)(F)F)(OC(C(Br)(F)F)(F)F)F)(F)F	0	2
DTXSID00585029	F[P-](F)(F)(F)(F)F.CCCC[N+]1=CN(CCC(F)(F)C(F)(F)C(F)(F)C(F)(F)C(F)(F)C(F)(F)F)C=C1	3-Butyl-1-((perfluorohexyl)eth-2-yl)-1H-imidazol-3-ium hexafluorophosphate	313475-52-4	-5.777	-46.7544	0.0920261	0.907974	inact.	Reliable	Side-chain aromatics	Others	Inactive	Reliable	-48.4809	-37.7349	-43.1079	Inactive	OTHER_PFAS	Inactive	CCCC[n+]1ccn(c1)CCC(C(C(C(C(C(F)(F)F)(F)F)(F)F)(F)F)(F)F)(F)F	3	9
DTXSID20895455	FC(F)(F)C(F)(F)C(F)(F)C(F)(F)C(F)(F)C(F)(F)C(F)(F)C(F)(F)C(F)(F)C(F)(F)C(F)(F)C(F)(F)C(F)(F)C(F)(F)C(F)(F)C(F)(F)C(F)(F)C(F)(F)F	Octatriacontafluorooctadecane	24768-65-8	-5.776	-46.6472	0.0920261	0.907974	inact.	Reliable	Non-PFAA perfluoroalkyls	PFAs	Inactive	Reliable	-48.4898	-37.8776	-43.1837	Inactive	OTHER_PFAS	Inactive	FC(C(C(C(C(C(C(C(C(F)(F)F)(F)F)(F)F)(F)F)(F)F)(F)F)(F)F)(F)F)(C(C(C(C(C(C(C(C(C(F)(F)F)(F)F)(F)F)(F)F)(F)F)(F)F)(F)F)(F)F)(F)F)F	3	8
DTXSID10191317	FC(=O)C(F)(F)C(F)(F)C(F)(F)C(F)(F)C(F)=O	Octafluoroadipoyl difluoride	37881-62-2	-5.751	-23.8216	0.0920261	0.907974	inact.	Reliable	Other aliphatics	Others	Inactive	Reliable	-48.7127	-68.2756	-58.4942	Inactive	OTHER_PFAS	Inactive	FC(=O)C(C(C(C(C(=O)F)(F)F)(F)F)(F)F)(F)F	0	2
DTXSID90896575	OC(=O)C(F)(C(F)(F)C(F)(F)F)C(F)(F)C(F)(C(F)(F)F)C(F)(F)F	2,3,3,4,5,5,5-Heptafluoro-2-(pentafluoroethyl)-4-(trifluoromethyl)pentanoic acid	1882109-65-0	-5.753	-31.2279	0.0920261	0.907974	inact.	Reliable	PFAAs	PFCAs	Inactive	Reliable	-48.6949	-58.4123	-53.5536	Inactive	OTHER_PFAS	Inactive	OC(=O)C(C(C(C(F)(F)F)(C(F)(F)F)F)(F)F)(C(C(F)(F)F)(F)F)F	3	4
DTXSID50179755	[O-]S(=O)(=O)C(F)(F)F.FC(F)(F)C(F)(F)C(F)(F)C(F)(F)C(F)(F)C(F)(F)C(F)(F)C[N+]1=CC=CC=C1	Pyridinium, 1-(2,2,3,3,4,4,5,5,6,6,7,7,8,8,8-pentadecafluorooctyl)-, trifluoromethanesulfonate	25061-59-0	-5.753	-36.8	0.0920261	0.907974	inact.	Reliable	Side-chain aromatics	Others	Inactive	Reliable	-48.6949	-50.9916	-49.8433	Inactive	OTHER_PFAS	Inactive	FC(C(C(C(C(C(C(F)(F)F)(F)F)(F)F)(F)F)(F)F)(F)F)(C[n+]1ccccc1)F	3	9
DTXSID70546682	COC(F)(F)C(F)(F)C(F)(F)OC(F)=C(F)F	1,1,2,2,3,3-Hexafluoro-1-methoxy-3-[(trifluoroethenyl)oxy]propane	93402-66-5	-5.706	-24.4552	0.0920261	0.907974	inact.	Unreliable	Other aliphatics	Ether based substances	Inactive	Unreliable	-49.1141	-67.4318	-58.2729	Inactive	OTHER_PFAS	Inactive	COC(C(C(OC(=C(F)F)F)(F)F)(F)F)(F)F	0	2
DTXSID9041811	FC1(F)C(F)(F)C(F)(F)C1(F)F	Octafluorocyclobutane	115-25-3	-5.762	-11.57	0.0920261	0.907974	inact.	Reliable	Non-PFAA perfluoroalkyls, cyclic	PFAs, cyclic	Inactive	Reliable	-48.6146	-84.5917	-66.6032	Inactive	COMMERICIAL_IMPORTANT	Inactive	FC1(F)C(F)(F)C(C1(F)F)(F)F	8	0
DTXSID80854881	FC(F)(F)C(I)C(F)(F)C(F)(C(F)(F)F)C(F)(F)F	1,1,1,2,3,3,5,5,5-Nonafluoro-4-iodo-2-(trifluoromethyl)pentane	922524-00-3	-5.763	-24.0532	0.0920261	0.907974	inact.	Unreliable	Other aliphatics	Others	Inactive	Unreliable	-48.6057	-67.9672	-58.2864	Inactive	OTHER_PFAS	Inactive	IC(C(C(C(F)(F)F)(C(F)(F)F)F)(F)F)C(F)(F)F	0	2
DTXSID00624967	FCC(F)(F)C(F)(F)C(F)(F)C(F)(F)F	1,1,1,2,2,3,3,4,4,5-Decafluoropentane	51000-94-3	-5.749	-17.8419	0.0920261	0.907974	inact.	Reliable	Other aliphatics	Others	Inactive	Reliable	-48.7306	-76.2391	-62.4848	Inactive	OTHER_PFAS	Inactive	FCC(C(C(C(F)(F)F)(F)F)(F)F)(F)F	3	4
DTXSID4075297	FC(F)C(F)(F)C(F)(F)F	1H-Heptafluoropropane	2252-84-8	-5.766	-14.7016	0.0920261	0.907974	inact.	Reliable	Other aliphatics	Others	Inactive	Reliable	-48.579	-80.4212	-64.5001	Inactive	OTHER_PFAS	Inactive	FC(C(C(F)(F)F)(F)F)F	0	2
DTXSID80159525	[Si+4].[O-]CCN(CC[O-])CC[O-].FC(F)C(F)(F)C(F)(F)C(F)(F)C[CH-]I	Silicon, ((2,2',2''-nitrilotris(ethanolato))(3-)-N,O,O',O'')(3,3,4,4,5,5,6,6-octafluoro-1-iodohexyl)-, (TB-5-23)-	135798-14-0	-5.766	-27.353	0.0920261	0.907974	inact.	Reliable	Other aliphatics	FTI	Inactive	Reliable	-48.579	-63.5727	-56.0758	Inactive	OTHER_PFAS	Inactive	OCCN(CCO)CCO	8	0
DTXSID0061826	FC(F)=C(F)OC(F)(F)C(F)(F)C(F)(F)F	Perfluoro(propyl vinyl ether)	1623-05-8	-5.768	-22.6053	0.0920261	0.907974	inact.	Unreliable	Other aliphatics	Ether based substances	Inactive	Unreliable	-48.5611	-69.8954	-59.2283	Inactive	COMMERICIAL_IMPORTANT	Inactive	FC(=C(OC(C(C(F)(F)F)(F)F)(F)F)F)F	0	2
DTXSID90301795	CC(O)C(F)(F)C(F)(F)C(F)(F)C(C)O	3,3,4,4,5,5-hexafluoroheptane-2,6-diol	3726-32-7	-5.769	-25.43	0.0920261	0.907974	inact.	Reliable	Other aliphatics	Others	Inactive	Reliable	-48.5522	-66.1336	-57.3429	Inactive	OTHER_PFAS	Inactive	CC(C(C(C(C(O)C)(F)F)(F)F)(F)F)O	0	2
DTXSID80380039	FC(F)(F)C1(F)C(F)(F)C(F)(C(F)(F)F)C(F)(F)C(F)(C(F)(F)F)C1(F)F	Perfluoro-1,3,5-trimethylcyclohexane	374-76-5	-5.771	-23.6811	0.0920261	0.907974	inact.	Unreliable	Non-PFAA perfluoroalkyls, cyclic	PFAs, cyclic	Inactive	Unreliable	-48.5344	-68.4627	-58.4985	Inactive	OTHER_PFAS	Inactive	FC(C1(F)C(F)(F)C(F)(C(F)(F)F)C(C(C1(F)F)(F)C(F)(F)F)(F)F)(F)F	8	0
DTXSID80862360	FC(F)(F)C(F)(Cl)C(F)(F)Cl	1,2-Dichlorohexafluoropropane	661-97-2	-5.774	-18.1013	0.0920261	0.907974	inact.	Reliable	Other aliphatics	Others	Inactive	Reliable	-48.5076	-75.8936	-62.2006	Inactive	OTHER_PFAS	Inactive	FC(C(Cl)(F)F)(C(F)(F)F)Cl	0	2
DTXSID70895223	CCNCC(F)(F)C(F)(F)C(F)(F)F	N-Ethyl-2,2,3,3,4,4,4-heptafluorobutan-1-amine	355-99-7	-5.774	-18.9615	0.0920261	0.907974	inact.	Reliable	Other aliphatics	Others	Inactive	Reliable	-48.5076	-74.748	-61.6278	Inactive	OTHER_PFAS	Inactive	CCNCC(C(C(F)(F)F)(F)F)(F)F	3	4
DTXSID60881332	FC(F)(F)C(F)(F)C(F)(F)OC(F)(Cl)C(F)(F)Cl	1,2-Dichloro-1,2,2-trifluoroethyl heptafluoropropyl ether	106372-30-9	-5.766	-25.1896	0.0920261	0.907974	inact.	Reliable	Other aliphatics	Ether based substances	Inactive	Reliable	-48.579	-66.4538	-57.5164	Inactive	OTHER_PFAS	Inactive	FC(C(Cl)(F)F)(OC(C(C(F)(F)F)(F)F)(F)F)Cl	4	3
DTXSID90473901	FC1(F)C(=C2C(F)(F)C(F)(F)C(F)(F)C2(F)F)C(F)(F)C1(F)F	Cyclopentane, octafluoro(hexafluorocyclobutylidene)-	74693-91-7	-5.705	-24.0452	0.0920261	0.907974	inact.	Unreliable	Non-PFAA perfluoroalkyls, cyclic	PFAenes, cyclic	Inactive	Unreliable	-49.123	-67.9778	-58.5504	Inactive	OTHER_PFAS	Inactive	FC1(F)C(F)(F)C(=C2C(F)(F)C(C(C2(F)F)(F)F)(F)F)C1(F)F	8	0
DTXSID70897489	FC(F)(F)OC(F)(CC1CO1)C(F)(F)F	[2,3,3,3-Tetrafluoro-2-(trifluoromethoxy)propyl]oxirane	243139-60-8	-5.695	-21.6267	0.0920261	0.907974	inact.	Reliable	Other aliphatics, cyclic	Others, cyclic	Inactive	Reliable	-49.2122	-71.1987	-60.2054	Inactive	OTHER_PFAS	Inactive	FC(C(F)(F)F)(OC(F)(F)F)CC1OC1	4	5
DTXSID40880146	COC(F)(F)C(C(F)(F)F)C(F)(F)F	1,1,1,3,3-Pentafluoro-3-methoxy-2-(trifluoromethyl)propane	382-26-3	-5.704	-18.5715	0.0920261	0.907974	inact.	Reliable	Other aliphatics	Ether based substances	Inactive	Reliable	-49.1319	-75.2674	-62.1997	Inactive	OTHER_PFAS	Inactive	COC(C(C(F)(F)F)C(F)(F)F)(F)F	0	2
DTXSID60382157	FC(F)(F)C(F)(F)C(F)(F)C(F)(F)C#N	2,2,3,3,4,4,5,5,5-nonafluoropentanenitrile	22325-71-9	-5.647	-19.9487	0.0920261	0.907974	inact.	Reliable	Other aliphatics	Nitrile based substances	Inactive	Reliable	-49.6402	-73.4333	-61.5368	Inactive	OTHER_PFAS	Inactive	N#CC(C(C(C(F)(F)F)(F)F)(F)F)(F)F	3	4
DTXSID00896309	NC(=O)C(F)(C(F)(F)F)C(F)(F)F	2,3,3,3-Tetrafluoro-2-(trifluoromethyl)propanamide	662-20-4	-5.647	-18.6165	0.0920261	0.907974	inact.	Reliable	Other aliphatics	Others	Inactive	Reliable	-49.6402	-75.2075	-62.4239	Inactive	OTHER_PFAS	Inactive	NC(=O)C(C(F)(F)F)(C(F)(F)F)F	0	2
DTXSID70292455	FC(F)(F)C(F)(F)C(F)(F)C(=O)NC=C	N-Vinylperfluorobutanamide	4314-32-3	-5.645	-26.5956	0.0920261	0.907974	inact.	Reliable	Other aliphatics	Others	Inactive	Reliable	-49.6581	-64.5813	-57.1197	Inactive	OTHER_PFAS	Inactive	C=CNC(=O)C(C(C(F)(F)F)(F)F)(F)F	7	8
DTXSID20296261	[O-][N+](=O)CC(C[N+]([O-])=O)C(F)(F)C(F)(F)C(F)(F)F	1,1,1,2,2,3,3-heptafluoro-5-nitro-4-(nitromethyl)pentane	355-91-9	-5.644	-33.1746	0.0920261	0.907974	inact.	Unreliable	Other aliphatics	Others	Inactive	Unreliable	-49.667	-55.8198	-52.7434	Inactive	OTHER_PFAS	Inactive	FC(C(C(F)(F)F)(F)F)(C(C[N+](=O)[O-])C[N+](=O)[O-])F	7	4
DTXSID60896481	FC(F)=C(F)OC(F)(F)C(F)(F)C(F)(F)OC(F)(F)F	1,1,2,2,3,3-Hexafluoro-1-[(trifluoroethenyl)oxy]-3-(trifluoromethoxy)propane	40573-09-9	-5.644	-28.3242	0.0920261	0.907974	inact.	Unreliable	Other aliphatics	Ether based substances	Inactive	Unreliable	-49.667	-62.2793	-55.9731	Inactive	OTHER_PFAS	Inactive	FC(=C(F)F)OC(C(C(OC(F)(F)F)(F)F)(F)F)(F)F	0	2
DTXSID50379359	FC(F)(F)C(F)(F)C(F)(C=C)C(F)(F)F	2-Vinylperfluorobutane	239795-57-4	-5.641	-20.7356	0.0920261	0.907974	inact.	Reliable	Fluorotelomer PFAA precursors	n:2 FTOs	Inactive	Reliable	-49.6937	-72.3854	-61.0396	Inactive	OTHER_PFAS	Inactive	C=CC(C(C(F)(F)F)(F)F)(C(F)(F)F)F	3	4
DTXSID70533537	FC(F)C(F)(F)C(F)(F)CCl	4-Chloro-1,1,2,2,3,3-hexafluorobutane	75877-96-2	-5.641	-20.0527	0.0920261	0.907974	inact.	Reliable	Other aliphatics	Others	Inactive	Reliable	-49.6937	-73.2948	-61.4943	Inactive	OTHER_PFAS	Inactive	ClCC(C(C(F)F)(F)F)(F)F	3	0
DTXSID10663105	FC(F)(F)C(F)(OC(F)(F)C(F)(F)Br)C(F)(F)F	2-(2-Bromo-1,1,2,2-tetrafluoroethoxy)-1,1,1,2,3,3,3-heptafluoropropane	16005-49-5	-5.638	-24.6352	0.0920261	0.907974	inact.	Unreliable	Other aliphatics	Ether based substances	Inactive	Unreliable	-49.7205	-67.1921	-58.4563	Inactive	OTHER_PFAS	Inactive	FC(C(F)(F)F)(C(F)(F)F)OC(C(Br)(F)F)(F)F	0	2
DTXSID10818330	FC(F)(F)C1(F)C(F)(F)OC(F)(F)C(F)(F)C1(F)F	2,2,3,3,4,4,5,6,6-Nonafluoro-5-(trifluoromethyl)oxane	61340-74-7	-5.637	-21.3145	0.0920261	0.907974	inact.	Unreliable	Other aliphatics, cyclic	Others, cyclic	Inactive	Unreliable	-49.7294	-71.6144	-60.6719	Inactive	OTHER_PFAS	Inactive	FC(C1(F)C(F)(F)OC(C(C1(F)F)(F)F)(F)F)(F)F	8	0
DTXSID70348047	FC(F)(F)C(F)(CCI)C(F)(F)F	2-(2-Iodoethyl)perfluoropropane	99324-96-6	-5.636	-21.7021	0.0920261	0.907974	inact.	Reliable	Fluorotelomer PFAA precursors	n:2 FTIs	Inactive	Reliable	-49.7383	-71.0982	-60.4183	Inactive	OTHER_PFAS	Inactive	ICCC(C(F)(F)F)(C(F)(F)F)F	3	4
DTXSID30870511	OS(=O)(=O)C(F)(F)C(F)(F)F	Perfluoroethanesulfonic acid	354-88-1	-5.635	-21.4431	0.0920261	0.907974	inact.	Reliable	PFAAs	PFSAs	Inactive	Reliable	-49.7472	-71.4432	-60.5952	Inactive	OTHER_PFAS	Inactive	FC(S(=O)(=O)O)(C(F)(F)F)F	0	2
DTXSID70379255	FC(F)(F)C(F)(F)C(F)(F)COS(=O)(=O)C(F)(F)F	1H,1H-Heptafluorobutyl triflate	6401-01-0	-5.621	-24.3959	0.0920261	0.907974	inact.	Reliable	Other aliphatics	PASF-based substances	Inactive	Reliable	-49.8721	-67.5108	-58.6914	Inactive	OTHER_PFAS	Inactive	FC(C(COS(=O)(=O)C(F)(F)F)(F)F)(C(F)(F)F)F	7	4
DTXSID20882022	CN(C)CCCN(CCC(O)=O)S(=O)(=O)C(F)(F)C(F)(F)C(F)(F)C(F)(F)F	N-[3-(Dimethylamino)propyl]-N-[(nonafluorobutyl)sulfonyl]-beta-alanine	172616-04-5	-5.62	-47.1431	0.0920261	0.907974	inact.	Reliable	Other aliphatics	PASF-based substances	Inactive	Reliable	-49.881	-37.2172	-43.5491	Inactive	OTHER_PFAS	Inactive	CN(CCCN(S(=O)(=O)C(C(C(C(F)(F)F)(F)F)(F)F)(F)F)CCC(=O)O)C	0	7
DTXSID1072557	CN(CCOC(=O)C=C)S(=O)(=O)CCC(F)(F)C(F)(F)C(F)(F)C(F)(F)C(F)(F)C(F)(F)C(F)(F)C(F)(F)C(F)(F)C(F)(F)C(F)(F)C(F)(F)F	2-[Methyl[(perfluorododecyl)ethylsulfonyl]amino]ethyl 2-propenoate	72276-06-3	-5.62	-58.4836	0.332609	0.667391	inact.	Reliable	Other aliphatics	Others	Inactive	Reliable	-49.881	-22.1145	-35.9978	Inactive	OTHER_PFAS	Inactive	C=CC(=O)OCCN(S(=O)(=O)CCC(C(C(C(C(C(C(C(C(C(C(C(F)(F)F)(F)F)(F)F)(F)F)(F)F)(F)F)(F)F)(F)F)(F)F)(F)F)(F)F)(F)F)C	1	3
DTXSID40956976	FC(F)(F)C(F)(F)C(F)(F)OC(F)(F)C(F)(F)C(F)(F)F	1,1,1,2,2,3,3-Heptafluoro-3-(heptafluoropropoxy)propane	356-62-7	-5.62	-23.7919	0.0920261	0.907974	inact.	Reliable	Other aliphatics	Ether based substances	Inactive	Reliable	-49.881	-68.3152	-59.0981	Inactive	OTHER_PFAS	Inactive	FC(C(C(F)(F)F)(F)F)(OC(C(C(F)(F)F)(F)F)(F)F)F	4	3
DTXSID40881012	FC(F)(F)C(F)(OC(F)(Cl)C(F)(F)Cl)C(F)(F)F	2-(1,2-Dichloro-1,2,2-trifluoroethoxy)-1,1,1,2,3,3,3-heptafluoropropane	85720-81-6	-5.619	-26.8566	0.0920261	0.907974	inact.	Reliable	Other aliphatics	Ether based substances	Inactive	Reliable	-49.8899	-64.2337	-57.0618	Inactive	OTHER_PFAS	Inactive	FC(C(F)(F)F)(C(F)(F)F)OC(C(Cl)(F)F)(Cl)F	0	2
DTXSID30379711	FC(F)(F)OC(F)(F)C(F)(F)OC(F)(F)C(Cl)=O	2,2-difluoro-2-[1,1,2,2-tetrafluoro-2-(trifluoromethoxy)ethoxy]acetyl Chloride	261503-81-5	-5.618	-30.3164	0.0920261	0.907974	inact.	Reliable	Other aliphatics	Ether based substances	Inactive	Reliable	-49.8988	-59.6262	-54.7625	Inactive	OTHER_PFAS	Inactive	ClC(=O)C(OC(C(OC(F)(F)F)(F)F)(F)F)(F)F	0	2
DTXSID20556913	FC(F)(F)C(F)(F)C(F)(F)N1C(F)(F)C(F)(F)OC(F)(F)C1(F)F	2,2,3,3,5,5,6,6-Octafluoro-4-(heptafluoropropyl)morpholine	1704-69-4	-5.592	-10.3979	0.0920261	0.907974	inact.	Unreliable	Other aliphatics, cyclic	Others, cyclic	Inactive	Unreliable	-50.1307	-86.1526	-68.1417	Inactive	OTHER_PFAS	Inactive	FC(C(C(N1C(F)(F)C(F)(F)OC(C1(F)F)(F)F)(F)F)(F)F)(F)F	8	0
DTXSID10884373	FC(=O)C1(OC(=O)C(F)(O1)C(F)(F)F)C(F)(F)F	1,3-Dioxolane-2-carbonyl fluoride, 4-fluoro-5-oxo-2,4-bis(trifluoromethyl)-	7345-49-5	-5.6	-19.9632	0.0920261	0.907974	inact.	Unreliable	Other aliphatics, cyclic	Others, cyclic	Inactive	Unreliable	-50.0594	-73.414	-61.7367	Inactive	OTHER_PFAS	Inactive	FC(=O)C1(OC(=O)C(O1)(F)C(F)(F)F)C(F)(F)F	8	0
DTXSID10895742	ONC(=N)C(F)(F)C(F)(F)C(F)(F)C(F)(F)C(F)(F)C(F)(F)C(F)(F)F	2,2,3,3,4,4,5,5,6,6,7,7,8,8,8-Pentadecafluoro-N-hydroxyoctanimidamide	4314-38-9	-5.6	-24.4412	0.0920261	0.907974	inact.	Reliable	Other aliphatics	Amidines based substances	Inactive	Reliable	-50.0594	-67.4505	-58.7549	Inactive	OTHER_PFAS	Inactive	ONC(=N)C(C(C(C(C(C(C(F)(F)F)(F)F)(F)F)(F)F)(F)F)(F)F)(F)F	3	8
DTXSID70892595	CN(C)CCCNC(=O)CC(SCCC(F)(F)C(F)(F)C(F)(F)C(F)(F)C(F)(F)C(F)(F)F)C(O)=O	6:2 Fluorotelomer thioether amido amine carboxylic acid	1383438-88-7	-5.6	-48.4571	0.0920261	0.907974	inact.	Reliable	Other aliphatics	Others	Inactive	Reliable	-50.0594	-35.4673	-42.7633	Inactive	OTHER_PFAS	Inactive	CN(CCCNC(=O)CC(C(=O)O)SCCC(C(C(C(C(C(F)(F)F)(F)F)(F)F)(F)F)(F)F)(F)F)C	2	7
DTXSID50520389	FC(F)(F)OC1(F)C(F)(F)C(F)(F)C(F)(F)C(F)(F)C1(F)F	Undecafluoro(trifluoromethoxy)cyclohexane	4943-06-0	-5.601	-20.2074	0.0920261	0.907974	inact.	Unreliable	Other aliphatics, cyclic	Others, cyclic	Inactive	Unreliable	-50.0504	-73.0888	-61.5696	Inactive	OTHER_PFAS	Inactive	FC(OC1(F)C(F)(F)C(F)(F)C(C(C1(F)F)(F)F)(F)F)(F)F	8	0
DTXSID00881114	OP(=O)(OCCC(F)(F)C(F)(F)C(F)(F)C(F)(F)C(F)(F)C(F)(F)C(F)(F)C(F)(F)C(F)(C(F)(F)F)C(F)(F)F)OCCC(F)(F)C(F)(F)C(F)(F)C(F)(F)C(F)(F)C(F)(F)C(F)(F)C(F)(F)C(F)(C(F)(F)F)C(F)(F)F	Bis((perfluoro-9-methyldecyl)ethyl) phosphate	93857-55-7	-5.605	-54.8692	0.0920261	0.907974	inact.	Reliable	Fluorotelomer PFAA precursors	n:2 Polyfluoroalkyl phosphoric acid esters, diester	Inactive	Reliable	-50.0148	-26.928	-38.4714	Inactive	OTHER_PFAS	Inactive	FC(C(C(C(C(C(C(C(C(C(F)(F)F)(C(F)(F)F)F)(F)F)(F)F)(F)F)(F)F)(F)F)(F)F)(F)F)(CCOP(=O)(OCCC(C(C(C(C(C(C(C(C(C(F)(F)F)(C(F)(F)F)F)(F)F)(F)F)(F)F)(F)F)(F)F)(F)F)(F)F)(F)F)O)F	7	5
DTXSID50895923	FC(F)(F)C(F)(F)C(F)(F)C(F)(F)C(F)(F)COS(=O)(=O)C(F)(F)F	2,2,3,3,4,4,5,5,6,6,6-Undecafluorohexyl trifluoromethanesulfonate	168632-11-9	-5.65	-31.338	0.0920261	0.907974	inact.	Reliable	Other aliphatics	PASF-based substances	Inactive	Reliable	-49.6135	-58.2656	-53.9396	Inactive	OTHER_PFAS	Inactive	FC(C(C(C(C(F)(F)F)(F)F)(F)F)(F)F)(COS(=O)(=O)C(F)(F)F)F	3	9
DTXSID10896198	FC(F)(F)C(F)(F)C(F)(F)C(F)(F)C(F)(F)C(F)(F)c1ccc(s1)c1ccc(s1)c1ccc(s1)c1ccc(s1)C(F)(F)C(F)(F)C(F)(F)C(F)(F)C(F)(F)C(F)(F)F	1~5~,4~5~-Bis(tridecafluorohexyl)-1~2~,2~2~:2~5~,3~2~:3~5~,4~2~-quaterthiophene	446043-85-2	-5.605	-84.7778	0.0920261	0.907974	inact.	Reliable	Side-chain aromatics	Others	Inactive	Reliable	-50.0148	12.9028	-18.556	Inactive	OTHER_PFAS	Inactive	FC(C(C(C(C(C(F)(F)F)(F)F)(F)F)(F)F)(F)F)(c1ccc(s1)c1ccc(s1)c1ccc(s1)c1ccc(s1)C(C(C(C(C(C(F)(F)F)(F)F)(F)F)(F)F)(F)F)(F)F)F	1	6
DTXSID90505110	FC(F)(F)C(F)(C#N)C(F)(F)F	2,3,3,3-Tetrafluoro-2-(trifluoromethyl)propanenitrile	42532-60-5	-5.607	-19.7816	0.0920261	0.907974	inact.	Reliable	Other aliphatics	Others	Inactive	Reliable	-49.9969	-73.6559	-61.8264	Inactive	OTHER_PFAS	Inactive	N#CC(C(F)(F)F)(C(F)(F)F)F	3	4
DTXSID50443468	FC(F)C1(F)OC(F)(F)C(F)(F)C1(F)F	Furan, 2-(difluoromethyl)-2,3,3,4,4,5,5-heptafluorotetrahydro-	65601-68-5	-5.608	-21.0271	0.0920261	0.907974	inact.	Unreliable	Other aliphatics, cyclic	Others, cyclic	Inactive	Unreliable	-49.988	-71.9972	-60.9926	Inactive	OTHER_PFAS	Inactive	FC(C1(F)OC(C(C1(F)F)(F)F)(F)F)F	8	0
DTXSID60189067	FC(F)(F)C(F)(F)C(F)(F)C(=O)OC=C	Vinyl perfluorobutyrate	356-28-5	-5.609	-22.7261	0.0920261	0.907974	inact.	Reliable	Other aliphatics	PACF-based substances	Inactive	Reliable	-49.9791	-69.7345	-59.8568	Inactive	OTHER_PFAS	Inactive	C=COC(=O)C(C(C(F)(F)F)(F)F)(F)F	7	4
DTXSID80896483	FC(F)=C(F)OC(F)(F)C(F)(F)C(F)(F)C(F)(F)OC(F)(F)F	1,1,2,2,3,3,4,4-Octafluoro-1-[(trifluoroethenyl)oxy]-4-(trifluoromethoxy)butane	609818-38-4	-5.611	-30.7371	0.0920261	0.907974	inact.	Unreliable	Other aliphatics	Ether based substances	Inactive	Unreliable	-49.9613	-59.0659	-54.5136	Inactive	OTHER_PFAS	Inactive	FC(=C(F)F)OC(C(C(C(OC(F)(F)F)(F)F)(F)F)(F)F)(F)F	0	2
DTXSID80437198	FC1(F)C(F)(F)C(F)(Cl)C1(F)F	CHLOROHEPTAFLUOROCYCLOBUTANE	377-41-3	-5.611	-15.0449	0.0920261	0.907974	inact.	Reliable	Other aliphatics, cyclic	Others, cyclic	Inactive	Reliable	-49.9613	-79.964	-64.9626	Inactive	OTHER_PFAS	Inactive	FC1(F)C(F)(F)C(C1(F)Cl)(F)F	8	0
DTXSID20613878	COC1=C(OC)C(F)(F)C(F)(F)C1(F)F	3,3,4,4,5,5-Hexafluoro-1,2-dimethoxycyclopent-1-ene	1759-61-1	-5.618	-26.0781	0.0920261	0.907974	inact.	Unreliable	Other aliphatics, cyclic	Others, cyclic	Inactive	Unreliable	-49.8988	-65.2705	-57.5847	Inactive	OTHER_PFAS	Inactive	COC1=C(OC)C(C(C1(F)F)(F)F)(F)F	8	0
DTXSID80880120	FC(F)(F)C(F)(F)C(F)(C(F)(F)C(F)(F)F)C(F)(C(F)(F)F)C(F)(F)F	Perfluoro-2-methyl-3-ethylpentane	354-97-2	-5.605	-25.7498	0.0920261	0.907974	inact.	Reliable	Non-PFAA perfluoroalkyls	PFAs	Inactive	Reliable	-50.0148	-65.7077	-57.8612	Inactive	OTHER_PFAS	Inactive	FC(C(C(C(C(F)(F)F)(C(F)(F)F)F)(C(C(F)(F)F)(F)F)F)(F)F)(F)F	3	4
DTXSID00454443	FC(F)(F)C(=C1C(F)(F)C(F)(F)C1(F)F)C(F)(F)F	Cyclobutane, hexafluoro[2,2,2-trifluoro-1-(trifluoromethyl)ethylidene]-	74693-96-2	-5.652	-20.361	0.0920261	0.907974	inact.	Unreliable	Non-PFAA perfluoroalkyls, cyclic	PFAenes, cyclic	Inactive	Unreliable	-49.5956	-72.8843	-61.2399	Inactive	OTHER_PFAS	Inactive	FC(C(=C1C(F)(F)C(C1(F)F)(F)F)C(F)(F)F)(F)F	8	0
DTXSID60896567	OC(=O)C(F)(F)C(C(F)(F)F)(C(F)(F)F)C(F)(F)C(F)(F)C(F)(F)F	2,2,4,4,5,5,6,6,6-Nonafluoro-3,3-bis(trifluoromethyl)hexanoic acid	1812247-20-3	-5.655	-27.3122	0.0920261	0.907974	inact.	Reliable	PFAAs	PFCAs	Inactive	Reliable	-49.5689	-63.627	-56.5979	Inactive	OTHER_PFAS	Inactive	OC(=O)C(C(C(C(C(F)(F)F)(F)F)(F)F)(C(F)(F)F)C(F)(F)F)(F)F	3	8
DTXSID70334445	FC(F)(F)C(F)(C(F)(F)F)C(F)(C(F)(F)F)C(F)(F)F	Perfluoro-2,3-dimethylbutane	354-96-1	-5.655	-20.2352	0.0920261	0.907974	inact.	Reliable	Non-PFAA perfluoroalkyls	PFAs	Inactive	Reliable	-49.5689	-73.0518	-61.3103	Inactive	OTHER_PFAS	Inactive	FC(C(C(F)(F)F)(C(F)(F)F)F)(C(F)(F)F)C(F)(F)F	0	2
DTXSID10896375	FC(F)(F)C(F)(F)C1(OC1(C(F)(F)F)C(F)(F)F)C(F)(C(F)(F)F)C(F)(F)F	2-(1,1,1,2,3,3,3-Heptafluoropropan-2-yl)-2-(pentafluoroethyl)-3,3-bis(trifluoromethyl)oxirane	103697-21-8	-5.676	-28.5097	0.0920261	0.907974	inact.	Unreliable	Other aliphatics, cyclic	Others, cyclic	Inactive	Unreliable	-49.3816	-62.0322	-55.7069	Inactive	OTHER_PFAS	Inactive	FC(C1(OC1(C(F)(F)F)C(F)(F)F)C(C(F)(F)F)(C(F)(F)F)F)(C(F)(F)F)F	8	0
DTXSID60896300	FC(F)(F)C(F)(CC=O)C(F)(F)F	3,4,4,4-Tetrafluoro-3-(trifluoromethyl)butanal	131118-41-7	-5.677	-22.0228	0.0920261	0.907974	inact.	Reliable	Fluorotelomer PFAA precursors	n:2 Fluorotelomer aldehydes	Inactive	Reliable	-49.3727	-70.6712	-60.0219	Inactive	OTHER_PFAS	Inactive	O=CCC(C(F)(F)F)(C(F)(F)F)F	3	4
DTXSID60762632	FC1(F)C(F)(F)C(F)(F)C(F)(C(=O)CC(=O)C2=CC=C(Cl)S2)C(F)(F)C1(F)F	1-(5-Chlorothiophen-2-yl)-3-(undecafluorocyclohexyl)propane-1,3-dione	106876-35-1	-5.68	-38.3149	0.0920261	0.907974	inact.	Unreliable	Side-chain aromatics	Others	Inactive	Unreliable	-49.3459	-48.9742	-49.16	Inactive	OTHER_PFAS	Inactive	O=C(C1(F)C(F)(F)C(F)(F)C(C(C1(F)F)(F)F)(F)F)CC(=O)c1ccc(s1)Cl	8	0
DTXSID20379346	FC(C(F)(F)F)C(F)(F)OCC(F)(F)F	(2H-Perfluoropropyl)(1H,1H-perfluoroethyl)ether	993-95-3	-5.68	-21.5691	0.0920261	0.907974	inact.	Reliable	Other aliphatics	Ether based substances	Inactive	Reliable	-49.3459	-71.2754	-60.3106	Inactive	OTHER_PFAS	Inactive	FC(C(OCC(F)(F)F)(F)F)C(F)(F)F	0	2
DTXSID60379769	FC(F)(F)C(F)(F)COS(=O)(=O)C(F)(F)F	3H,3H-Perfluoropropyl triflate	6401-00-9	-5.681	-24.5826	0.0920261	0.907974	inact.	Reliable	Other aliphatics	PASF-based substances	Inactive	Reliable	-49.337	-67.2621	-58.2996	Inactive	OTHER_PFAS	Inactive	FC(C(F)(F)F)(COS(=O)(=O)C(F)(F)F)F	0	2
DTXSID50895423	CCCCCCCCCC(I)CC(F)(F)C(F)(F)C(F)(F)C(F)(F)C(F)(F)C(F)(F)C(F)(F)C(F)(F)C(F)(F)C(F)(F)F	1,1,1,2,2,3,3,4,4,5,5,6,6,7,7,8,8,9,9,10,10-Henicosafluoro-12-iodohenicosane	129838-42-2	-5.682	-52.4831	0.0920261	0.907974	inact.	Reliable	Other aliphatics	FTI	Inactive	Reliable	-49.3281	-30.1057	-39.7169	Inactive	OTHER_PFAS	Inactive	CCCCCCCCCC(CC(C(C(C(C(C(C(C(C(C(F)(F)F)(F)F)(F)F)(F)F)(F)F)(F)F)(F)F)(F)F)(F)F)(F)F)I	3	6
DTXSID90893408	FC(F)(F)OC(F)(F)OC(F)(Cl)C(F)(F)Cl	1,2-dichloro(perfluoro-1-(methoxymethoxy)ethane)	874288-98-9	-5.674	-27.207	0.0920261	0.907974	inact.	Reliable	Other aliphatics	Ether based substances	Inactive	Reliable	-49.3994	-63.7671	-56.5833	Inactive	OTHER_PFAS	Inactive	FC(OC(OC(C(Cl)(F)F)(Cl)F)(F)F)(F)F	0	2
DTXSID30870531	OS(=O)(=O)C(F)(F)C(F)(F)C(F)(F)F	Perfluoropropanesulfonic acid	423-41-6	-5.69	-23.0812	0.0920261	0.907974	inact.	Reliable	PFAAs	PFSAs	Inactive	Reliable	-49.2567	-69.2616	-59.2592	Inactive	OTHER_PFAS	Inactive	FC(C(C(S(=O)(=O)O)(F)F)(F)F)(F)F	3	8
DTXSID30546709	CCSC(F)(F)C(F)(F)C(F)(F)OC(F)=C(F)F	1-(Ethylsulfanyl)-1,1,2,2,3,3-hexafluoro-3-[(trifluoroethenyl)oxy]propane	77416-78-5	-5.695	-31.7114	0.0920261	0.907974	inact.	Unreliable	Other aliphatics	Ether based substances	Inactive	Unreliable	-49.2122	-57.7684	-53.4903	Inactive	OTHER_PFAS	Inactive	CCSC(C(C(OC(=C(F)F)F)(F)F)(F)F)(F)F	0	2
DTXSID50896056	CCN(C)S(=O)(=O)C(F)(F)C(F)(F)C(F)(F)C(F)(F)C(F)(F)C(F)(F)F	N-Ethyl-1,1,2,2,3,3,4,4,5,5,6,6,6-tridecafluoro-N-methylhexane-1-sulfonamide	1427176-17-7	-5.797	-40.1823	0.0920261	0.907974	inact.	Reliable	Other aliphatics	PASF-based substances	Inactive	Reliable	-48.3025	-46.4873	-47.3949	Inactive	OTHER_PFAS	Inactive	CCN(S(=O)(=O)C(C(C(C(C(C(F)(F)F)(F)F)(F)F)(F)F)(F)F)(F)F)C	0	7
DTXSID90233047	FC(F)C(F)(F)C(F)(F)OC(F)=C(F)F	1,1,2,2,3,3-Hexafluoro-1-((trifluorovinyl)oxy)propane	84145-18-6	-5.698	-22.3787	0.0920261	0.907974	inact.	Unreliable	Other aliphatics	Ether based substances	Inactive	Unreliable	-49.1854	-70.1972	-59.6913	Inactive	OTHER_PFAS	Inactive	FC(=C(OC(C(C(F)F)(F)F)(F)F)F)F	0	2
DTXSID70880230	FC(F)C(F)(F)COCC1CO1	((2,2,3,3-Tetrafluoropropoxy)methyl)oxirane	19932-26-4	-5.698	-22.3145	0.0920261	0.907974	inact.	Reliable	Other aliphatics, cyclic	Others, cyclic	Inactive	Reliable	-49.1854	-70.2827	-59.734	Inactive	OTHER_PFAS	Inactive	FC(C(COCC1OC1)(F)F)F	4	5
DTXSID00449435	FC(F)(F)C(F)(F)C(F)(F)OC(F)(F)C(F)(F)I	Propane, 1,1,1,2,2,3,3-heptafluoro-3-(1,1,2,2-tetrafluoro-2-iodoethoxy)-	81747-61-7	-5.701	-26.2429	0.0920261	0.907974	inact.	Unreliable	Other aliphatics	Ether based substances	Inactive	Unreliable	-49.1586	-65.051	-57.1048	Inactive	OTHER_PFAS	Inactive	FC(C(I)(F)F)(OC(C(C(F)(F)F)(F)F)(F)F)F	4	3
DTXSID70634492	CNCCCC(F)(F)C(F)(F)C(F)(F)C(F)(F)C(F)(F)C(F)(F)F	4,4,5,5,6,6,7,7,8,8,9,9,9-Tridecafluoro-N-methylnonan-1-amine	228569-93-5	-5.703	-29.2339	0.0920261	0.907974	inact.	Reliable	Other aliphatics	Others	Inactive	Reliable	-49.1408	-61.0678	-55.1043	Inactive	OTHER_PFAS	Inactive	CNCCCC(C(C(C(C(C(F)(F)F)(F)F)(F)F)(F)F)(F)F)(F)F	3	9
DTXSID20615933	FC(F)=C(F)C(=C(F)F)C(F)(F)F	1,1,2,4,4-Pentafluoro-3-(trifluoromethyl)buta-1,3-diene	384-04-3	-5.693	-19.2626	0.0920261	0.907974	inact.	Reliable	Other aliphatics	Others	Inactive	Reliable	-49.23	-74.347	-61.7885	Inactive	OTHER_PFAS	Inactive	FC(=C(C(=C(F)F)C(F)(F)F)F)F	0	2
DTXSID10335698	COC(=O)C(F)(F)C(F)(F)C(F)(F)C(F)(F)F	Methyl nonafluorovalerate	13038-26-1	-5.704	-22.0451	0.0920261	0.907974	inact.	Reliable	Other aliphatics	PACF-based substances	Inactive	Reliable	-49.1319	-70.6415	-59.8867	Inactive	OTHER_PFAS	Inactive	COC(=O)C(C(C(C(F)(F)F)(F)F)(F)F)(F)F	7	4
DTXSID90612353	FC(=O)C(F)(F)OC(F)(F)C(F)(F)C(F)(F)C(F)=O	2,2,3,3,4,4-Hexafluoro-4-(1,1,2-trifluoro-2-oxoethoxy)butanoyl fluoride	63095-45-4	-5.674	-26.9589	0.0920261	0.907974	inact.	Unreliable	Other aliphatics	Ether based substances	Inactive	Unreliable	-49.3994	-64.0975	-56.7485	Inactive	OTHER_PFAS	Inactive	FC(=O)C(OC(C(C(C(=O)F)(F)F)(F)F)(F)F)(F)F	0	2
DTXSID30895406	CCCCCCCCCC(F)(F)C(F)(F)C(F)(F)C(F)(F)C(F)(F)C(F)(F)C(F)(F)C(F)(F)C(F)(F)C(F)(F)C(F)(F)C(F)(F)C(F)(F)F	1,1,1,2,2,3,3,4,4,5,5,6,6,7,7,8,8,9,9,10,10,11,11,12,12,13,13-Heptacosafluorodocosane	1309378-06-0	-5.671	-53.3054	0.0920261	0.907974	inact.	Reliable	Fluorotelomer PFAA precursors	SFAs	Inactive	Reliable	-49.4262	-29.0106	-39.2184	Inactive	OTHER_PFAS	Inactive	CCCCCCCCCC(C(C(C(C(C(C(C(C(C(C(C(C(F)(F)F)(F)F)(F)F)(F)F)(F)F)(F)F)(F)F)(F)F)(F)F)(F)F)(F)F)(F)F)(F)F	2	2
DTXSID1071373	CNS(=O)(=O)C(F)(F)C(F)(F)C(F)(F)C(F)(F)F	1-Butanesulfonamide, 1,1,2,2,3,3,4,4,4-nonafluoro-N-methyl-	68298-12-4	-5.657	-26.3454	0.0920261	0.907974	inact.	Reliable	FASA based PFAA precursors	N-Alkyl FASAs	Inactive	Reliable	-49.551	-64.9145	-57.2328	Inactive	COMMERICIAL_IMPORTANT	Inactive	CNS(=O)(=O)C(C(C(C(F)(F)F)(F)F)(F)F)(F)F	9	0
DTXSID9070375	CN(CCOC(=O)C=C)S(=O)(=O)CC(F)(F)C(F)(F)C(F)(F)C(F)(F)C(F)(F)C(F)(F)C(F)(F)C(F)(F)C(F)(F)C(F)(F)C(F)(F)C(F)(F)F	2-[N-(1,1-Dihydroperfluorotridecylsulfonyl)-N-methylamino]ethyl acrylate	66008-67-1	-5.658	-61.8306	0.0920261	0.907974	inact.	Reliable	Other aliphatics	Others	Inactive	Reliable	-49.5421	-17.6571	-33.5996	Inactive	OTHER_PFAS	Inactive	C=CC(=O)OCCN(S(=O)(=O)CC(C(C(C(C(C(C(C(C(C(C(C(F)(F)F)(F)F)(F)F)(F)F)(F)F)(F)F)(F)F)(F)F)(F)F)(F)F)(F)F)(F)F)C	1	3
DTXSID90892572	CN(C)CCCNC(=O)C(F)(F)C(F)(F)C(F)(F)C(F)(F)C(F)(F)C(F)(F)C(F)(F)F	Perfluorooctane amido amine	376-23-8	-5.658	-43.1951	0.0920261	0.907974	inact.	Reliable	Other aliphatics	Polyfluorinated amidesÂ	Inactive	Reliable	-49.5421	-42.475	-46.0085	Inactive	OTHER_PFAS	Inactive	CN(CCCNC(=O)C(C(C(C(C(C(C(F)(F)F)(F)F)(F)F)(F)F)(F)F)(F)F)(F)F)C	6	9
DTXSID60436109	FC(F)(F)C(F)(C(F)(F)F)C1(F)C(F)(F)C(F)(F)C(F)(F)C(F)(F)C1(F)F	Undecafluoro(1,1,1,2,3,3,3-heptafluoropropan-2-yl)cyclohexane	423-02-9	-5.662	-24.6098	0.0920261	0.907974	inact.	Unreliable	Non-PFAA perfluoroalkyls, cyclic	PFAs, cyclic	Inactive	Unreliable	-49.5064	-67.2259	-58.3662	Inactive	OTHER_PFAS	Inactive	FC(C(C1(F)C(F)(F)C(F)(F)C(C(C1(F)F)(F)F)(F)F)(C(F)(F)F)F)(F)F	8	0
DTXSID2073229	FC1=C(F)C(F)(F)C1(F)F	Hexafluorocyclobutene	697-11-0	-5.663	-14.9258	0.0920261	0.907974	inact.	Unreliable	Non-PFAA perfluoroalkyls, cyclic	PFAenes, cyclic	Inactive	Unreliable	-49.4975	-80.1226	-64.8101	Inactive	OTHER_PFAS	Inactive	FC1=C(F)C(C1(F)F)(F)F	8	0
DTXSID00377688	COC(=O)C(F)(F)OC(F)(F)C(F)(F)OC(F)(F)C(F)(F)OC(F)(F)F	Methyl difluoro{1,1,2,2-tetrafluoro-2-[1,1,2,2-tetrafluoro-2-(trifluoromethoxy)ethoxy]ethoxy}acetate	169289-58-1	-5.663	-36.7878	0.0920261	0.907974	inact.	Reliable	Other aliphatics	Ether and PACF-based substances	Inactive	Reliable	-49.4975	-51.0079	-50.2527	Inactive	OTHER_PFAS	Inactive	COC(=O)C(OC(C(OC(C(OC(F)(F)F)(F)F)(F)F)(F)F)(F)F)(F)F	0	2
DTXSID00502610	FC(=O)C(F)(F)C(F)(F)C(F)(F)I	2,2,3,3,4,4-Hexafluoro-4-iodobutanoyl fluoride	6044-18-4	-5.673	-22.3909	0.0920261	0.907974	inact.	Reliable	Other aliphatics	Others	Inactive	Reliable	-49.4083	-70.1809	-59.7946	Inactive	OTHER_PFAS	Inactive	FC(=O)C(C(C(I)(F)F)(F)F)(F)F	0	2
DTXSID90896611	CC(=C)C(=O)OC(C(F)(F)F)(C(F)(F)F)C(F)(F)F	1,1,1,3,3,3-Hexafluoro-2-(trifluoromethyl)propan-2-yl 2-methylprop-2-enoate	17526-97-5	-5.663	-25.2228	0.0920261	0.907974	inact.	Reliable	Other aliphatics	Ether based substances	Inactive	Reliable	-49.4975	-66.4096	-57.9535	Inactive	OTHER_PFAS	Inactive	O=C(C(=C)C)OC(C(F)(F)F)(C(F)(F)F)C(F)(F)F	0	2
DTXSID30892551	CN(C)CCCN(CCC(O)=O)S(=O)(=O)C(F)(F)C(F)(F)C(F)(F)C(F)(F)C(F)(F)C(F)(F)C(F)(F)C(F)(F)F	N-[3-(Dimethylamino)propyl]-N-[(heptadecafluorooctyl)sulfonyl]-beta-alanine	1432486-92-4	-5.664	-57.8957	0.0920261	0.907974	inact.	Reliable	Other aliphatics	PASF-based substances	Inactive	Reliable	-49.4886	-22.8974	-36.193	Inactive	OTHER_PFAS	Inactive	CN(CCCN(S(=O)(=O)C(C(C(C(C(C(C(C(F)(F)F)(F)F)(F)F)(F)F)(F)F)(F)F)(F)F)(F)F)CCC(=O)O)C	0	7
DTXSID5073119	CCOC(F)(F)C(F)(C(F)(F)F)C(F)(F)F	2-Trfluoromethylpropyl ethyl ether	163702-06-5	-5.664	-24.0973	0.0920261	0.907974	inact.	Reliable	Other aliphatics	Ether based substances	Inactive	Reliable	-49.4886	-67.9084	-58.6985	Inactive	COMMERICIAL_IMPORTANT	Inactive	CCOC(C(C(F)(F)F)(C(F)(F)F)F)(F)F	0	2
DTXSID60707740	FC(F)=NC(F)(F)C(F)(F)C(F)(F)F	(Heptafluoropropyl)carbonimidoyl	378-00-7	-5.666	-21.0114	0.0920261	0.907974	inact.	Reliable	Other aliphatics	Others	Inactive	Reliable	-49.4708	-72.0181	-60.7444	Inactive	OTHER_PFAS	Inactive	FC(=NC(C(C(F)(F)F)(F)F)(F)F)F	3	4
DTXSID00545628	FC(F)C(F)(F)C(F)(F)I	1,1,2,2,3,3-Hexafluoro-1-iodopropane	58706-58-4	-5.668	-17.5967	0.0920261	0.907974	inact.	Reliable	Other aliphatics	Others	Inactive	Reliable	-49.4529	-76.5656	-63.0093	Inactive	OTHER_PFAS	Inactive	FC(C(C(I)(F)F)(F)F)F	0	2
DTXSID60895550	FC(F)(F)C(F)(F)C(F)(F)C(F)(F)C(F)(F)C(F)(F)C(F)(F)C(F)(F)CC(I)CCCCC(I)CC(F)(F)C(F)(F)C(F)(F)C(F)(F)C(F)(F)C(F)(F)C(F)(F)C(F)(F)F	1,1,1,2,2,3,3,4,4,5,5,6,6,7,7,8,8,17,17,18,18,19,19,20,20,21,21,22,22,23,23,24,24,24-Tetratriacontafluoro-10,15-diiodotetracosane	959462-52-3	-5.671	-61.7652	0.0920261	0.907974	inact.	Reliable	Other aliphatics	FTI	Inactive	Reliable	-49.4262	-17.7442	-33.5852	Inactive	OTHER_PFAS	Inactive	IC(CC(C(C(C(C(C(C(C(F)(F)F)(F)F)(F)F)(F)F)(F)F)(F)F)(F)F)(F)F)CCCCC(CC(C(C(C(C(C(C(C(F)(F)F)(F)F)(F)F)(F)F)(F)F)(F)F)(F)F)(F)F)I	3	6
DTXSID0060985	FC(F)(C(Cl)=O)C(F)(F)C(F)(F)C(Cl)=O	Hexafluoroglutaryl chloride	678-77-3	-5.671	-26.0822	0.0920261	0.907974	inact.	Reliable	Other aliphatics	Others	Inactive	Reliable	-49.4262	-65.2651	-57.3456	Inactive	OTHER_PFAS	Inactive	ClC(=O)C(C(C(C(=O)Cl)(F)F)(F)F)(F)F	0	2
DTXSID80564034	FC(F)(F)C(F)(F)OC(F)(F)C(F)(OC(F)(F)C(F)(F)S(F)(=O)=O)C(F)(F)F	1,1,2,2-Tetrafluoro-2-{[1,1,1,2,3,3-hexafluoro-3-(pentafluoroethoxy)propan-2-yl]oxy}ethane-1-sulfonyl fluoride	27744-59-8	-5.664	-31.4676	0.0920261	0.907974	inact.	Unreliable	Other aliphatics	PASF-based substances	Inactive	Unreliable	-49.4886	-58.093	-53.7908	Inactive	OTHER_PFAS	Inactive	FC(C(OC(C(F)(F)F)(F)F)(F)F)(C(F)(F)F)OC(C(S(=O)(=O)F)(F)F)(F)F	0	2
DTXSID90896616	NCCNS(=O)(=O)C(F)(F)C(F)(F)OC(F)(C(F)(F)F)C(F)(F)OC(F)=C(F)F	N-(2-Aminoethyl)-1,1,2,2-tetrafluoro-2-({1,1,1,2,3,3-hexafluoro-3-[(trifluoroethenyl)oxy]propan-2-yl}oxy)ethane-1-sulfonamide	64346-90-3	-5.799	-37.8196	0.0920261	0.907974	inact.	Unreliable	Other aliphatics	PASF-based substances	Inactive	Unreliable	-48.2847	-49.6338	-48.9592	Inactive	OTHER_PFAS	Inactive	NCCNS(=O)(=O)C(C(OC(C(OC(=C(F)F)F)(F)F)(C(F)(F)F)F)(F)F)(F)F	0	2
DTXSID60448247	FC(F)(I)C(F)(F)C(F)(F)I	1,3-Diiodoperfluoropropane	422-91-3	-5.805	-21.965	0.0920261	0.907974	inact.	Reliable	Other aliphatics	Others	Inactive	Reliable	-48.2312	-70.7481	-59.4897	Inactive	OTHER_PFAS	Inactive	FC(C(I)(F)F)(C(I)(F)F)F	0	2
DTXSID40439436	NCCC(F)(F)C(F)(F)C(F)(F)C(F)(F)C(F)(F)C(F)(F)F	3,3,4,4,5,5,6,6,7,7,8,8,8-Tridecafluorooctylamine	30556-86-6	-5.799	-23.7828	0.0920261	0.907974	inact.	Reliable	Other aliphatics	Others	Inactive	Reliable	-48.2847	-68.3273	-58.306	Inactive	OTHER_PFAS	Inactive	NCCC(C(C(C(C(C(F)(F)F)(F)F)(F)F)(F)F)(F)F)(F)F	3	9
DTXSID60895479	NCC(O)C(F)(F)C(F)(F)C(F)(F)C(F)(F)F	1-Amino-3,3,4,4,5,5,6,6,6-nonafluorohexan-2-ol	135462-71-4	-5.949	-11.4639	0.0920261	0.907974	inact.	Reliable	Other aliphatics	Others	Inactive	Reliable	-46.947	-84.733	-65.84	Inactive	OTHER_PFAS	Inactive	NCC(C(C(C(C(F)(F)F)(F)F)(F)F)(F)F)O	3	4
DTXSID70893300	COCCOCCOCCOCCOCCOCCOCCOC(=C(C(F)(C(F)(F)F)C(F)(F)F)C(F)(C(F)(F)F)C(F)(F)F)C(F)(F)F	26,27,27,27-Tetrafluoro-25-(1,1,1,2,3,3,3-heptafluoro-2-propanyl)-24,26-bis(trifluoromethyl)-2,5,8,11,14,17,20,23-octaoxaheptacos-24-ene	88987-13-7	-5.946	-79.1391	0.0920261	0.907974	inact.	Reliable	Other aliphatics	Ether based substances	Inactive	Reliable	-46.9737	5.39343	-20.7902	Inactive	OTHER_PFAS	Inactive	COCCOCCOCCOCCOCCOCCOCCOC(=C(C(C(F)(F)F)(C(F)(F)F)F)C(C(F)(F)F)(C(F)(F)F)F)C(F)(F)F	0	2
DTXSID30880236	CC[N+](CC)(CC)C(C)OS(=O)(=O)C(F)(F)C(F)(F)C(F)(F)C(F)(F)F	N,N,N,-Triethylethanaminium 1,1,2,2,3,3,4,4,4-nonafluorobutane-1-sulfonate	25628-08-4	-5.945	-40.8354	0.0920261	0.907974	inact.	Reliable	Other aliphatics	PASF-based substances	Inactive	Reliable	-46.9827	-45.6175	-46.3001	Inactive	OTHER_PFAS	Inactive	CC[N+](C(OS(=O)(=O)C(C(C(C(F)(F)F)(F)F)(F)F)(F)F)C)(CC)CC	9	0
DTXSID80881238	FC(F)(F)C(F)(CC1CO1)C(F)(F)F	[2,3,3,3-Tetrafluoro-2-(trifluoromethyl)propyl]oxirane	74328-57-7	-5.945	-19.7448	0.0920261	0.907974	inact.	Reliable	Other aliphatics, cyclic	Others, cyclic	Inactive	Reliable	-46.9827	-73.7049	-60.3438	Inactive	OTHER_PFAS	Inactive	FC(C(F)(F)F)(C(F)(F)F)CC1OC1	4	5
DTXSID30506121	FC1(F)C(Cl)=C(I)C(F)(F)C(F)(F)C1(F)F	1-Chloro-3,3,4,4,5,5,6,6-octafluoro-2-iodocyclohex-1-ene	19614-62-1	-5.944	-25.2033	0.0920261	0.907974	inact.	Unreliable	Other aliphatics, cyclic	Others, cyclic	Inactive	Unreliable	-46.9916	-66.4355	-56.7136	Inactive	OTHER_PFAS	Inactive	IC1=C(Cl)C(F)(F)C(C(C1(F)F)(F)F)(F)F	8	0
DTXSID70510909	FC1=C(Cl)C(F)(F)C(F)(F)C(F)(F)C1(F)F	1-Chloro-2,3,3,4,4,5,5,6,6-nonafluorocyclohex-1-ene	15145-21-8	-5.942	-19.8136	0.0920261	0.907974	inact.	Unreliable	Other aliphatics, cyclic	Others, cyclic	Inactive	Unreliable	-47.0094	-73.6133	-60.3113	Inactive	OTHER_PFAS	Inactive	ClC1=C(F)C(F)(F)C(C(C1(F)F)(F)F)(F)F	8	0
DTXSID20479077	FC(F)(F)C(F)(F)C(F)(F)C(F)(F)C(F)(F)C(F)(F)CN=[N+]=[N-]	7-Azido-1H,1H-perfluoroheptane	159707-40-1	-5.939	-31.1686	0.0920261	0.907974	inact.	Reliable	Other aliphatics	Others	Inactive	Reliable	-47.0362	-58.4912	-52.7637	Inactive	OTHER_PFAS	Inactive	[N-]=[N+]=NCC(C(C(C(C(C(F)(F)F)(F)F)(F)F)(F)F)(F)F)(F)F	3	9
DTXSID80896387	FC1=C2C(=C(F)C(F)=C1F)C(F)(C(F)(C(F)(F)F)C(F)(F)F)C2(F)F	2,3,4,5,7,7,8-Heptafluoro-8-(1,1,1,2,3,3,3-heptafluoropropan-2-yl)bicyclo[4.2.0]octa-1,3,5-triene	103634-36-2	-5.938	-26.3084	0.0920261	0.907974	inact.	Unreliable	Side-chain aromatics	Others	Inactive	Unreliable	-47.0451	-64.9638	-56.0044	Inactive	OTHER_PFAS	Inactive	Fc1c(F)c(F)c2c(c1F)C(C2(F)C(C(F)(F)F)(C(F)(F)F)F)(F)F	8	0
DTXSID40813333	CCN(CC)C(=S)C(F)(F)C(F)(F)C(F)(F)F	N,N-Diethyl-2,2,3,3,4,4,4-heptafluorobutanethioamide	61881-10-5	-5.937	-32.4977	0.0920261	0.907974	inact.	Reliable	Other aliphatics	Others	Inactive	Reliable	-47.054	-56.7212	-51.8876	Inactive	OTHER_PFAS	Inactive	CCN(C(=S)C(C(C(F)(F)F)(F)F)(F)F)CC	7	4
DTXSID9059917	FC(=O)C(F)(F)C(F)(F)C(F)(F)C(F)(F)F	Perfluoropentanoyl fluoride	375-62-2	-5.937	-16.9777	0.0920261	0.907974	inact.	Reliable	Perfluoro PFAA precursors	PAFs	Inactive	Reliable	-47.054	-77.39	-62.222	Inactive	COMMERICIAL_IMPORTANT	Inactive	FC(=O)C(C(C(C(F)(F)F)(F)F)(F)F)(F)F	7	4
DTXSID50896293	FC(F)(F)C(F)(CCBr)C(F)(F)F	4-Bromo-1,1,1,2-tetrafluoro-2-(trifluoromethyl)butane	1274903-97-7	-5.936	-20.9134	0.0920261	0.907974	inact.	Reliable	Other aliphatics	Others	Inactive	Reliable	-47.0629	-72.1486	-59.6058	Inactive	OTHER_PFAS	Inactive	BrCCC(C(F)(F)F)(C(F)(F)F)F	3	4
DTXSID40221959	FC(F)(F)C(F)(F)C(=O)N1C=CN=C1	1-(2,2,3,3,3-Pentafluoro-1-oxopropyl)-1H-imidazole	71735-32-5	-5.935	-21.4267	0.0920261	0.907974	inact.	Unreliable	Side-chain aromatics	Others	Inactive	Unreliable	-47.0718	-71.465	-59.2684	Inactive	OTHER_PFAS	Inactive	O=C(C(C(F)(F)F)(F)F)n1cncc1	0	2
DTXSID30215029	CC1=C(F)C(F)(F)C(F)(F)C(F)(F)C1(F)F	Cyclohexene, 1-methylnonafluoro-	647-53-0	-5.933	-20.6286	0.0920261	0.907974	inact.	Unreliable	Other aliphatics, cyclic	Others, cyclic	Inactive	Unreliable	-47.0897	-72.5279	-59.8088	Inactive	OTHER_PFAS	Inactive	FC1=C(C)C(F)(F)C(C(C1(F)F)(F)F)(F)F	8	0
DTXSID90379555	CC(=O)C(F)(F)C(F)(F)C(F)(F)C(F)(F)F	Methyl perfluorobutyl ketone	678-18-2	-5.931	-21.0728	0.0920261	0.907974	inact.	Reliable	Other aliphatics	Others	Inactive	Reliable	-47.1075	-71.9363	-59.5219	Inactive	OTHER_PFAS	Inactive	CC(=O)C(C(C(C(F)(F)F)(F)F)(F)F)(F)F	7	4
DTXSID50188882	FC(F)(F)C(F)(C(F)(F)F)C(F)(F)F	Perflisobutane	354-92-7	-5.93	-14.6899	0.0920261	0.907974	inact.	Reliable	Non-PFAA perfluoroalkyls	PFAs	Inactive	Reliable	-47.1164	-80.4367	-63.7766	Inactive	OTHER_PFAS	Inactive	FC(C(F)(F)F)(C(F)(F)F)C(F)(F)F	0	2
DTXSID20896407	[O-][N+](=O)C1=C(C(F)=C(C(F)=C1F)C(F)(C(F)(F)F)C(F)(F)F)C(F)(C(F)(F)F)C(F)(F)F	1,2,4-Trifluoro-3,5-bis(1,1,1,2,3,3,3-heptafluoropropan-2-yl)-6-nitrobenzene	20017-51-0	-5.929	-41.3332	0.0920261	0.907974	inact.	Reliable	Side-chain aromatics	Others	Inactive	Reliable	-47.1253	-44.9545	-46.0399	Inactive	OTHER_PFAS	Inactive	[O-][N+](=O)c1c(F)c(F)c(c(c1C(C(F)(F)F)(C(F)(F)F)F)F)C(C(F)(F)F)(C(F)(F)F)F	0	9
DTXSID50894956	CC(F)(F)C(F)(F)C(F)(F)F	1,1,1,2,2,3,3-heptafluorobutane	662-00-0	-5.928	-15.4378	0.0920261	0.907974	inact.	Reliable	Fluorotelomer PFAA precursors	SFAs	Inactive	Reliable	-47.1343	-79.4407	-63.2875	Inactive	OTHER_PFAS	Inactive	FC(C(F)(F)F)(C(F)(F)C)F	3	4
DTXSID50198289	FC(F)(F)C(F)(F)C(F)(C(F)(C(F)(F)F)C(F)(F)F)C(F)(C(F)(F)F)C(F)(F)F	Perfluoro dimethylethylpentane	50285-18-2	-5.907	-23.404	0.0920261	0.907974	inact.	Reliable	Non-PFAA perfluoroalkyls	PFAs	Inactive	Reliable	-47.3215	-68.8317	-58.0766	Inactive	OTHER_PFAS	Inactive	FC(C(C(C(C(F)(F)F)(C(F)(F)F)F)(C(C(F)(F)F)(C(F)(F)F)F)F)(F)F)(F)F	3	4
DTXSID10450214	FC(F)(F)C(F)(F)C(F)(F)C(=O)C(F)(Cl)Cl	2-Pentanone, 1,1-dichloro-1,3,3,4,4,5,5,5-octafluoro-	110921-39-6	-5.909	-25.4307	0.0920261	0.907974	inact.	Reliable	Other aliphatics	Others	Inactive	Reliable	-47.3037	-66.1327	-56.7182	Inactive	OTHER_PFAS	Inactive	O=C(C(C(C(F)(F)F)(F)F)(F)F)C(Cl)(Cl)F	7	4
DTXSID80310730	NC(=O)C(F)(F)C(F)(F)C(F)(F)C(F)(F)C(N)=O	Octafluoroadipamide	355-66-8	-5.91	-24.5659	0.0920261	0.907974	inact.	Reliable	Other aliphatics	Amide based substances	Inactive	Reliable	-47.2948	-67.2844	-57.2896	Inactive	OTHER_PFAS	Inactive	NC(=O)C(C(C(C(C(=O)N)(F)F)(F)F)(F)F)(F)F	0	2
DTXSID60896441	CCC(C)S(=O)(=O)C1=C(C)C(=CC=C1C(F)(C(F)(F)F)C(F)(F)F)C(O)=O	3-(Butane-2-sulfonyl)-4-(1,1,1,2,3,3,3-heptafluoropropan-2-yl)-2-methylbenzoic acid	1355554-57-2	-5.914	-45.6359	0.0920261	0.907974	inact.	Unreliable	Side-chain aromatics	Others	Inactive	Unreliable	-47.2591	-39.2244	-43.2418	Inactive	OTHER_PFAS	Inactive	CCC(S(=O)(=O)c1c(C)c(ccc1C(C(F)(F)F)(C(F)(F)F)F)C(=O)O)C	2	3
DTXSID30896256	CCN(CCCN(CCOCCOCCOC)CCOCCOCCOC)S(=O)(=O)C(F)(F)C(F)(F)C(F)(F)C(F)(F)C(F)(F)C(F)(F)C(F)(F)C(F)(F)F	N-Ethyl-1,1,2,2,3,3,4,4,5,5,6,6,7,7,8,8,8-heptadecafluoro-N-(11-{2-[2-(2-methoxyethoxy)ethoxy]ethyl}-2,5,8-trioxa-11-azatetradecan-14-yl)octane-1-sulfonamide	117413-27-1	-5.914	-97.9996	0.0920261	0.907974	inact.	Reliable	Other aliphatics	PASF-based substances	Inactive	Reliable	-47.2591	30.5109	-8.37411	Inactive	OTHER_PFAS	Inactive	COCCOCCOCCN(CCOCCOCCOC)CCCN(S(=O)(=O)C(C(C(C(C(C(C(C(F)(F)F)(F)F)(F)F)(F)F)(F)F)(F)F)(F)F)(F)F)CC	0	7
DTXSID30759756	FC(F)(F)C(F)(F)OC(F)(F)C(F)(OC(F)(F)C(F)(F)F)C(F)(F)F	1,1,1,2,3,3-Hexafluoro-2,3-bis(pentafluoroethoxy)propane	95842-03-8	-5.915	-30.339	0.0920261	0.907974	inact.	Unreliable	Other aliphatics	Ether based substances	Inactive	Unreliable	-47.2502	-59.5961	-53.4231	Inactive	OTHER_PFAS	Inactive	FC(C(C(OC(C(F)(F)F)(F)F)(F)F)(OC(C(F)(F)F)(F)F)F)(F)F	4	3
DTXSID80583740	F[P-](F)(F)(F)(F)F.C[N+]1=CN(CCC(F)(F)C(F)(F)C(F)(F)C(F)(F)C(F)(F)C(F)(F)F)C=C1	3-Methyl-1-((perfluorohexyl)ethyl)-1H-imidazol-3-ium hexafluorophosphate	313475-50-2	-5.949	-35.9317	0.0920261	0.907974	inact.	Reliable	Side-chain aromatics	Others	Inactive	Reliable	-46.947	-52.148	-49.5475	Inactive	OTHER_PFAS	Inactive	C[n+]1ccn(c1)CCC(C(C(C(C(C(F)(F)F)(F)F)(F)F)(F)F)(F)F)(F)F	3	9
DTXSID80569266	FC(F)C(F)(F)OCCOC(F)(F)C(F)F	1,2-bis(1,1,2,2-Tetrafluoroethoxy)ethane	358-39-4	-5.917	-25.9048	0.0920261	0.907974	inact.	Reliable	Other aliphatics	Ether based substances	Inactive	Reliable	-47.2324	-65.5013	-56.3668	Inactive	OTHER_PFAS	Inactive	FC(C(OCCOC(C(F)F)(F)F)(F)F)F	0	2
DTXSID60880168	FC(F)(F)C(F)(N1C(F)(F)C(F)(F)OC(F)(F)C1(F)F)C(F)(F)F	Morpholine, 2,2,3,3,5,5,6,6-octafluoro-4-[1,2,2,2-tetrafluoro-1-(trifluoromethyl)ethyl]-	1600-71-1	-5.919	-13.4777	0.0920261	0.907974	inact.	Unreliable	Other aliphatics, cyclic	Others, cyclic	Inactive	Unreliable	-47.2145	-82.0511	-64.6328	Inactive	OTHER_PFAS	Inactive	FC(C(C(F)(F)F)(N1C(F)(F)C(F)(F)OC(C1(F)F)(F)F)F)(F)F	8	0
DTXSID70617184	CC(=C)COC(F)(C(F)(F)F)C(F)(F)F	3-[(1,1,1,2,3,3,3-Heptafluoropropan-2-yl)oxy]-2-methylprop-1-ene	38471-83-9	-5.92	-24.1816	0.0920261	0.907974	inact.	Reliable	Other aliphatics	Ether based substances	Inactive	Reliable	-47.2056	-67.7962	-57.5009	Inactive	OTHER_PFAS	Inactive	CC(=C)COC(C(F)(F)F)(C(F)(F)F)F	0	2
DTXSID80698666	[O-][N+](=O)C1=CC(=CC(=C1)[N+]([O-])=O)C(F)(C(F)(F)F)C(F)(F)F	1-(1,1,1,2,3,3,3-Heptafluoropropan-2-yl)-3,5-dinitrobenzene	24813-57-8	-5.922	-40.2161	0.266673	0.733327	inact.	Reliable	Side-chain aromatics	Others	Inactive	Reliable	-47.1878	-46.4422	-46.815	Inactive	OTHER_PFAS	Inactive	FC(C(F)(F)F)(C(F)(F)F)c1cc(cc(c1)[N+](=O)[O-])[N+](=O)[O-]	0	9
DTXSID80892066	FC(F)(F)C(F)(F)OC(F)(F)C(F)(F)C(F)(F)F	1-(Perfluoroethoxy)perfluoropropane	66840-50-4	-5.923	-24.4294	0.0920261	0.907974	inact.	Reliable	Other aliphatics	Ether based substances	Inactive	Reliable	-47.1789	-67.4662	-57.3225	Inactive	OTHER_PFAS	Inactive	FC(C(OC(C(C(F)(F)F)(F)F)(F)F)(F)F)(F)F	4	3
DTXSID80577407	CC(F)(F)C(F)(F)C(F)F	1,1,2,2,3,3-Hexafluorobutane	119450-66-7	-5.926	-17.7333	0.0920261	0.907974	inact.	Unreliable	Other aliphatics	Others	Inactive	Unreliable	-47.1521	-76.3837	-61.7679	Inactive	OTHER_PFAS	Inactive	FC(C(C(F)(F)C)(F)F)F	0	2
DTXSID70895526	FC(F)(F)C(F)(F)C(F)(F)C(F)(F)C(F)(F)C(F)(F)C(F)(F)C(F)(F)C(F)(F)C(F)(F)CCCCCCCCC(F)(F)C(F)(F)C(F)(F)C(F)(F)C(F)(F)C(F)(F)C(F)(F)C(F)(F)C(F)(F)C(F)(F)F	1,1,1,2,2,3,3,4,4,5,5,6,6,7,7,8,8,9,9,10,10,19,19,20,20,21,21,22,22,23,23,24,24,25,25,26,26,27,27,28,28,28-Dotetracontafluorooctacosane	115249-34-8	-5.927	-58.9217	0.0920261	0.907974	inact.	Reliable	Other aliphatics	FT	Inactive	Reliable	-47.1432	-21.5311	-34.3371	Inactive	OTHER_PFAS	Inactive	FC(C(C(C(C(C(C(C(C(C(F)(F)F)(F)F)(F)F)(F)F)(F)F)(F)F)(F)F)(F)F)(F)F)(CCCCCCCCC(C(C(C(C(C(C(C(C(C(F)(F)F)(F)F)(F)F)(F)F)(F)F)(F)F)(F)F)(F)F)(F)F)(F)F)F	2	2
DTXSID20372190	FC(F)(F)C(F)(F)C(F)(F)COCC=C	Allyl 1H,1H-heptafluorobutyl ether	648-42-0	-5.917	-25.3744	0.0920261	0.907974	inact.	Reliable	Other aliphatics	Ether based substances	Inactive	Reliable	-47.2324	-66.2077	-56.72	Inactive	OTHER_PFAS	Inactive	C=CCOCC(C(C(F)(F)F)(F)F)(F)F	3	4
DTXSID30510945	FC1(F)C(Cl)=C(C#N)C(F)(F)C(F)(F)C1(F)F	2-Chloro-3,3,4,4,5,5,6,6-octafluorocyclohex-1-ene-1-carbonitrile	84439-72-5	-5.95	-23.4421	0.0920261	0.907974	inact.	Unreliable	Other aliphatics, cyclic	Others, cyclic	Inactive	Unreliable	-46.9381	-68.781	-57.8595	Inactive	OTHER_PFAS	Inactive	N#CC1=C(Cl)C(F)(F)C(C(C1(F)F)(F)F)(F)F	8	0
DTXSID90526567	FC(F)(F)C1=C(C(F)(F)F)C(F)(F)C(F)(F)C1(F)F	3,3,4,4,5,5-Hexafluoro-1,2-bis(trifluoromethyl)cyclopent-1-ene	34649-46-2	-5.95	-21.4142	0.0920261	0.907974	inact.	Unreliable	Non-PFAA perfluoroalkyls, cyclic	PFAenes, cyclic	Inactive	Unreliable	-46.9381	-71.4817	-59.2099	Inactive	OTHER_PFAS	Inactive	FC(C1=C(C(F)(F)F)C(C(C1(F)F)(F)F)(F)F)(F)F	8	0
DTXSID60895535	N[C@@H](CC(F)(F)C(F)(F)C(F)(F)F)C(O)=O	4,4,5,5,6,6,6-Heptafluoro-L-norleucine	148043-94-1	-5.951	-16.5804	0.0920261	0.907974	inact.	Reliable	Other aliphatics	Others	Inactive	Reliable	-46.9292	-77.9191	-62.4241	Inactive	OTHER_PFAS	Inactive	NC(C(=O)O)CC(C(C(F)(F)F)(F)F)(F)F	7	4
DTXSID3059971	FC(F)(F)C(F)(F)C(F)(F)Br	1-Bromoheptafluoropropane	422-85-5	-5.981	-17.1089	0.0920261	0.907974	inact.	Reliable	Other aliphatics	Others	Inactive	Reliable	-46.6616	-77.2152	-61.9384	Inactive	OTHER_PFAS	Inactive	FC(C(Br)(F)F)(C(F)(F)F)F	3	4
DTXSID00503960	FC(F)C(F)(F)C(F)(F)C(F)(F)COCl	2,2,3,3,4,4,5,5-Octafluoropentyl hypochlorite	76453-04-8	-5.982	-20.664	0.0920261	0.907974	inact.	Unreliable	Other aliphatics	Ether based substances	Inactive	Unreliable	-46.6527	-72.4807	-59.5667	Inactive	OTHER_PFAS	Inactive	ClOCC(C(C(C(F)F)(F)F)(F)F)(F)F	3	0
DTXSID30878895	CN=C(S)NCC(F)(F)C(F)(F)C(F)(F)F	THIOUREA, N-(2,2,3,3,4,4,4-HEPTAFLUOROBUTYL)-N'-	105412-23-5	-5.982	-29.9691	0.0920261	0.907974	inact.	Unreliable	Other aliphatics	Others	Inactive	Unreliable	-46.6527	-60.0887	-53.3707	Inactive	OTHER_PFAS	Inactive	CN=C(NCC(C(C(F)(F)F)(F)F)(F)F)S	3	4
DTXSID30895668	CCNC(=O)C(F)(F)C(F)(F)C(F)(F)F	N-Ethyl-2,2,3,3,4,4,4-heptafluorobutanamide	70473-76-6	-5.986	-25.1843	0.0920261	0.907974	inact.	Reliable	Other aliphatics	FT	Inactive	Reliable	-46.617	-66.4608	-56.5389	Inactive	OTHER_PFAS	Inactive	CCNC(=O)C(C(C(F)(F)F)(F)F)(F)F	7	8
DTXSID50897003	FC(F)(F)C(F)(F)C(F)(F)C(=O)NCC=C	Allylperfluorobutanamide	24429-61-6	-5.989	-26.1788	0.0920261	0.907974	inact.	Reliable	Other aliphatics	Amide based substances	Inactive	Reliable	-46.5903	-65.1364	-55.8633	Inactive	OTHER_PFAS	Inactive	C=CCNC(=O)C(C(C(F)(F)F)(F)F)(F)F	7	8
DTXSID00203453	FC1(F)C2=C(C(F)(F)C(F)(F)C1(F)F)C(F)(F)C(F)(F)C(F)(F)C2(F)F	Perfluorobicyclo-(4.4.0)-dec-1,6-ene	54939-04-7	-5.991	-23.1542	0.0920261	0.907974	inact.	Unreliable	Non-PFAA perfluoroalkyls, cyclic	PFAenes, cyclic	Inactive	Unreliable	-46.5724	-69.1644	-57.8684	Inactive	OTHER_PFAS	Inactive	FC1(F)C2=C(C(C(C1(F)F)(F)F)(F)F)C(F)(F)C(C(C2(F)F)(F)F)(F)F	8	0
DTXSID50379556	COC(=O)C(F)(F)C(F)(F)C(F)(F)C(F)F	Methyl 5H-perfluoropentanoate	54822-22-9	-5.979	-21.0515	0.0920261	0.907974	inact.	Reliable	Other aliphatics	PACF-based substances	Inactive	Reliable	-46.6794	-71.9647	-59.3221	Inactive	OTHER_PFAS	Inactive	COC(=O)C(C(C(C(F)F)(F)F)(F)F)(F)F	3	0
DTXSID00896506	CC(C)COC(=O)C(F)(OC(F)(F)C(F)(F)C(F)(F)F)C(F)(F)F	2-Methylpropyl 2,3,3,3-tetrafluoro-2-(heptafluoropropoxy)propanoate	183873-54-3	-5.991	-36.2411	0.146327	0.853673	inact.	Reliable	Other aliphatics	Ether and PACF-based substances	Inactive	Reliable	-46.5724	-51.7359	-49.1542	Inactive	OTHER_PFAS	Inactive	CC(COC(=O)C(C(F)(F)F)(OC(C(C(F)(F)F)(F)F)(F)F)F)C	4	3
DTXSID80171484	CCOC(=O)C(F)(F)C(F)(F)C(F)(F)C(Cl)=O	4-Carbethoxyhexafluorobutyryl chloride	18381-53-8	-5.993	-30.4489	0.0920261	0.907974	inact.	Reliable	Other aliphatics	PACF-based substances	Inactive	Reliable	-46.5546	-59.4497	-53.0021	Inactive	OTHER_PFAS	Inactive	CCOC(=O)C(C(C(C(=O)Cl)(F)F)(F)F)(F)F	7	4
DTXSID10233049	FC(F)(Cl)C(F)(F)C(F)(F)OCC=C	3-(3-Chloro-1,1,2,2,3,3-hexafluoropropoxy)propene	84145-20-0	-5.995	-24.6773	0.0920261	0.907974	inact.	Reliable	Other aliphatics	Ether based substances	Inactive	Reliable	-46.5368	-67.136	-56.8364	Inactive	OTHER_PFAS	Inactive	C=CCOC(C(C(Cl)(F)F)(F)F)(F)F	0	2
DTXSID50891127	[NH4+].[O-]CCNS(=O)(=O)C(F)(F)C(F)(F)C(F)(F)C(F)(F)F	Ammonium 2-{[(nonafluorobutyl)sulfonyl]amino}ethanolate	484024-67-1	-5.995	-33.5249	0.0920261	0.907974	inact.	Reliable	FASA based PFAA precursors	(N-Alkyl) FASEs	Inactive	Reliable	-46.5368	-55.3532	-50.945	Inactive	COMMERICIAL_IMPORTANT	Inactive	OCCNS(=O)(=O)C(C(C(C(F)(F)F)(F)F)(F)F)(F)F	9	0
DTXSID40614988	FC(F)(C(F)(F)C(F)(F)C(F)(F)S(F)(=O)=O)C(F)(F)C(F)(F)S(F)(=O)=O	Dodecafluorohexane-1,6-disulfonyl difluoride	144368-88-7	-5.997	-28.2641	0.0920261	0.907974	inact.	Reliable	Other aliphatics	PASF-based substances	Inactive	Reliable	-46.5189	-62.3593	-54.4391	Inactive	OTHER_PFAS	Inactive	FC(C(C(S(=O)(=O)F)(F)F)(F)F)(C(C(C(S(=O)(=O)F)(F)F)(F)F)(F)F)F	3	8
DTXSID10508825	FC1(F)C2=CC=CC=C2C(F)(F)C1(F)F	1,1,2,2,3,3-Hexafluoro-2,3-dihydro-1H-indene	2338-64-9	-6	-22.3367	0.0920261	0.907974	inact.	Unreliable	Side-chain aromatics	Others	Inactive	Unreliable	-46.4922	-70.2531	-58.3726	Inactive	OTHER_PFAS	Inactive	FC1(F)c2ccccc2C(C1(F)F)(F)F	8	0
DTXSID50225766	FC1(F)C(NC(=O)N(CCCl)N=O)C(F)(F)C(F)(F)C(F)(F)C1(F)F	Urea, N-(2-chloroethyl)-N'-(2,2,3,3,4,4,5,5,6,6-decafluorocyclohexyl)-N-nitroso-	74795-00-9	-6.001	-37.8888	0.0920261	0.907974	inact.	Reliable	Other aliphatics, cyclic	Others, cyclic	Inactive	Reliable	-46.4833	-49.5416	-48.0124	Inactive	OTHER_PFAS	Inactive	ClCCN(C(=O)NC1C(F)(F)C(F)(F)C(C(C1(F)F)(F)F)(F)F)N=O	8	0
DTXSID90896499	CCCOC(=O)C(F)(OC(F)(F)C(F)(F)C(F)(F)F)C(F)(F)F	Propyl 2,3,3,3-tetrafluoro-2-(heptafluoropropoxy)propanoate	147224-16-6	-5.992	-35.0696	0.0920261	0.907974	inact.	Reliable	Other aliphatics	Ether and PACF-based substances	Inactive	Reliable	-46.5635	-53.2961	-49.9298	Inactive	OTHER_PFAS	Inactive	CCCOC(=O)C(C(F)(F)F)(OC(C(C(F)(F)F)(F)F)(F)F)F	4	3
DTXSID50597571	FC(F)(F)C(F)(F)C(F)(F)COC=C	4-(Ethenyloxy)-1,1,1,2,2,3,3-heptafluorobutane	356-00-3	-5.906	-23.2823	0.0920261	0.907974	inact.	Reliable	Other aliphatics	Ether based substances	Inactive	Reliable	-47.3305	-68.9938	-58.1621	Inactive	OTHER_PFAS	Inactive	C=COCC(C(C(F)(F)F)(F)F)(F)F	3	4
DTXSID80382139	CC(=O)CC(F)(F)C(F)(F)C(F)(F)F	3-(Perfluoropropyl)-2-propanone	136909-72-3	-5.976	-23.2405	0.0920261	0.907974	inact.	Reliable	Other aliphatics	Others	Inactive	Reliable	-46.7062	-69.0495	-57.8778	Inactive	OTHER_PFAS	Inactive	CC(=O)CC(C(C(F)(F)F)(F)F)(F)F	7	4
DTXSID70896331	OC(C(F)(F)C(F)(F)C(F)(F)C(F)F)C(F)(C(F)(F)F)C(F)(F)F	1,1,1,2,4,4,5,5,6,6,7,7-Dodecafluoro-2-(trifluoromethyl)heptan-3-ol	66566-87-8	-5.976	-29.4585	0.0920261	0.907974	inact.	Unreliable	Other aliphatics	Others	Inactive	Unreliable	-46.7062	-60.7687	-53.7374	Inactive	OTHER_PFAS	Inactive	FC(C(C(C(C(C(C(F)(F)F)(C(F)(F)F)F)O)(F)F)(F)F)(F)F)F	3	0
DTXSID00896329	FC(F)(F)C(F)(C1=NC=CN1)C(F)(F)F	2-(1,1,1,2,3,3,3-Heptafluoropropan-2-yl)-1H-imidazole	81790-00-3	-5.952	-25.1777	0.0920261	0.907974	inact.	Unreliable	Side-chain aromatics	Others	Inactive	Unreliable	-46.9202	-66.4696	-56.6949	Inactive	OTHER_PFAS	Inactive	FC(C(C(F)(F)F)(c1ncc[nH]1)F)(F)F	0	9
DTXSID20846068	FC1(F)C(F)(F)C2(F)C(F)(F)C1(F)C(F)(F)C(F)(F)C2(F)F	1,2,2,3,3,4,4,5,6,6,7,7,8,8-Tetradecafluorobicyclo[3.2.1]octane	918409-19-5	-5.958	-21.0432	0.0920261	0.907974	inact.	Reliable	Non-PFAA perfluoroalkyls, cyclic	PFAs, cyclic	Inactive	Reliable	-46.8667	-71.9757	-59.4212	Inactive	OTHER_PFAS	Inactive	FC1(F)C(F)(F)C2(F)C(C(C1(F)F)(F)C(C2(F)F)(F)F)(F)F	8	0
DTXSID60527006	FC(F)(F)C(F)(F)C(F)(F)C(F)(F)OC(F)(F)C(F)(F)S(F)(=O)=O	1,1,2,2-Tetrafluoro-2-(nonafluorobutoxy)ethane-1-sulfonyl fluoride	67990-79-8	-5.958	-27.9174	0.0920261	0.907974	inact.	Reliable	Other aliphatics	PASF-based substances	Inactive	Reliable	-46.8667	-62.821	-54.8439	Inactive	OTHER_PFAS	Inactive	FC(C(OC(C(C(C(F)(F)F)(F)F)(F)F)(F)F)(F)F)(S(=O)(=O)F)F	9	0
DTXSID90886254	FC(=O)C(F)(OC(F)(F)C(F)(F)C(F)(F)OC(F)(F)F)C(F)(F)F	Propanoyl fluoride, 2,3,3,3-tetrafluoro-2-[1,1,2,2,3,3-hexafluoro-3-(trifluoromethoxy)propoxy]-	58194-00-6	-5.96	-30.2321	0.0920261	0.907974	inact.	Unreliable	Other aliphatics	Ether based substances	Inactive	Unreliable	-46.8489	-59.7384	-53.2937	Inactive	COMMERICIAL_IMPORTANT	Inactive	FC(=O)C(C(F)(F)F)(OC(C(C(OC(F)(F)F)(F)F)(F)F)(F)F)F	4	3
DTXSID60514552	FC(=O)C(F)(OC(F)(F)C(F)(F)C(F)(F)C(F)(F)F)C(F)(F)F	2,3,3,3-Tetrafluoro-2-(nonafluorobutoxy)propanoyl fluoride	65566-03-2	-5.96	-27.1134	0.0920261	0.907974	inact.	Reliable	Other aliphatics	Ether based substances	Inactive	Reliable	-46.8489	-63.8918	-55.3703	Inactive	OTHER_PFAS	Inactive	FC(=O)C(C(F)(F)F)(OC(C(C(C(F)(F)F)(F)F)(F)F)(F)F)F	4	3
DTXSID50371191	CC(C(F)=O)(C(F)(F)F)C(F)(F)F	2,2-Bis(trifluoromethyl)propionyl fluoride	1735-87-1	-5.964	-18.0152	0.0920261	0.907974	inact.	Reliable	Other aliphatics	Others	Inactive	Reliable	-46.8132	-76.0083	-61.4107	Inactive	OTHER_PFAS	Inactive	FC(=O)C(C(F)(F)F)(C(F)(F)F)C	0	2
DTXSID20881338	COC(F)(C(F)(F)C(F)(F)F)C(F)(C(F)(F)F)C(F)(F)F	3-Methoxyperfluoro(2-methylpentane)	132182-92-4	-5.976	-24.1711	0.0920261	0.907974	inact.	Reliable	Other aliphatics	Ether based substances	Inactive	Reliable	-46.7062	-67.8102	-57.2582	Inactive	COMMERICIAL_IMPORTANT	Inactive	COC(C(C(F)(F)F)(C(F)(F)F)F)(C(C(F)(F)F)(F)F)F	3	4
DTXSID70895622	CC(=O)C=C(N)C(F)(F)C(F)(F)C(F)(F)F	4-Amino-5,5,6,6,7,7,7-heptafluorohept-3-en-2-one	70168-24-0	-5.964	-27.5982	0.0920261	0.907974	inact.	Reliable	Other aliphatics	Others	Inactive	Reliable	-46.8132	-63.2461	-55.0297	Inactive	OTHER_PFAS	Inactive	NC(=CC(=O)C)C(C(C(F)(F)F)(F)F)(F)F	7	4
DTXSID50235603	FC(F)(F)C(F)(F)C(F)(C(F)(F)F)C(F)(F)C(F)(F)F	1,1,1,2,2,3,4,4,5,5,5-Undecafluoro-3-(trifluoromethyl)pentane	865-71-4	-5.967	-19.5936	0.0920261	0.907974	inact.	Reliable	Non-PFAA perfluoroalkyls	PFAs	Inactive	Reliable	-46.7865	-73.9062	-60.3464	Inactive	OTHER_PFAS	Inactive	FC(C(C(C(F)(F)F)(F)F)(C(C(F)(F)F)(F)F)F)(F)F	3	4
DTXSID20896306	F\C(I)=C(/F)C(F)(C(F)(F)F)C(F)(F)F	(1E)-1,2,3,4,4,4-Hexafluoro-1-iodo-3-(trifluoromethyl)but-1-ene	883882-12-0	-5.968	-22.4475	0.0920261	0.907974	inact.	Reliable	Other aliphatics	Others	Inactive	Reliable	-46.7775	-70.1056	-58.4416	Inactive	OTHER_PFAS	Inactive	FC(=C(C(C(F)(F)F)(C(F)(F)F)F)F)I	0	2
DTXSID40526456	ONC(=O)C(F)(F)C(F)(F)C(F)(F)F	2,2,3,3,4,4,4-Heptafluoro-N-hydroxybutanamide	87050-96-2	-5.97	-21.1692	0.0920261	0.907974	inact.	Reliable	Other aliphatics	Amide based substances	Inactive	Reliable	-46.7597	-71.8079	-59.2838	Inactive	OTHER_PFAS	Inactive	ONC(=O)C(C(C(F)(F)F)(F)F)(F)F	7	8
DTXSID20532050	FC1(F)N(C(F)(F)C(F)(F)C1(F)F)C1(F)C(F)(F)C(F)(F)C(F)(F)C1(F)F	2,2,3,3,4,4,5,5-Octafluoro-1-(nonafluorocyclopentyl)pyrrolidine	86714-20-7	-5.973	-16.8721	0.0920261	0.907974	inact.	Unreliable	Other aliphatics, cyclic	Others, cyclic	Inactive	Unreliable	-46.733	-77.5306	-62.1318	Inactive	OTHER_PFAS	Inactive	FC1(N2C(F)(F)C(C(C2(F)F)(F)F)(F)F)C(F)(F)C(C(C1(F)F)(F)F)(F)F	8	0
DTXSID60162012	FC(F)(F)C(F)(F)C(F)(F)C(F)(F)C(F)(F)C(F)(F)S(F)(F)(F)(F)F	Hexane, 1-(pentafluorothio)-tridecafluoro-	1423-20-7	-5.973	-22.2327	0.0920261	0.907974	inact.	Reliable	Other aliphatics	Others	Inactive	Reliable	-46.733	-70.3916	-58.5623	Inactive	OTHER_PFAS	Inactive	FC(C(C(C(C(C(S(F)(F)(F)(F)F)(F)F)(F)F)(F)F)(F)F)(F)F)(F)F	3	8
DTXSID50575036	FC(F)(F)C(F)(F)C(F)(F)C(=O)N(Cl)Cl	N,N-Dichloro-2,2,3,3,4,4,4-heptafluorobutanamide	86451-48-1	-5.973	-23.5387	0.332609	0.667391	inact.	Reliable	Other aliphatics	Amide based substances	Inactive	Reliable	-46.733	-68.6524	-57.6927	Inactive	OTHER_PFAS	Inactive	ClN(C(=O)C(C(C(F)(F)F)(F)F)(F)F)Cl	7	4
DTXSID501009911	OS(=O)(=O)C(F)(F)C(F)(F)C(F)(F)C(F)(F)C(F)(F)C(F)(F)C(F)(F)C(F)(F)C(F)(F)C(F)(F)C(F)(F)C(F)(F)C(F)(F)C(F)(F)C(F)(F)C(F)(F)F	Perfluorohexadecanesulfonic acid	81735-29-7	-5.965	-43.6157	0.0920261	0.907974	inact.	Reliable	PFAAs	PFSAs	Inactive	Reliable	-46.8043	-41.9148	-44.3596	Inactive	OTHER_PFAS	Inactive	FC(C(C(C(C(C(C(C(C(S(=O)(=O)O)(F)F)(F)F)(F)F)(F)F)(F)F)(F)F)(F)F)(F)F)(C(C(C(C(C(C(C(F)(F)F)(F)F)(F)F)(F)F)(F)F)(F)F)(F)F)F	3	8
DTXSID80401197	COC1=C(Cl)C(F)(F)C(F)(F)C1(F)F	1-Chloro-3,3,4,4,5,5-hexafluoro-2-methoxycyclopentene	336-34-5	-5.799	-24.0464	0.0920261	0.907974	inact.	Unreliable	Other aliphatics, cyclic	Others, cyclic	Inactive	Unreliable	-48.2847	-67.9762	-58.1305	Inactive	OTHER_PFAS	Inactive	COC1=C(Cl)C(C(C1(F)F)(F)F)(F)F	8	0
DTXSID90292457	FC(F)(F)C(F)(F)C(F)(F)C1=NCCN1	2-(heptafluoropropyl)-4,5-dihydro-1h-imidazole	4472-70-2	-5.905	-24.6897	0.0920261	0.907974	inact.	Unreliable	Other aliphatics, cyclic	Others, cyclic	Inactive	Unreliable	-47.3394	-67.1195	-57.2294	Inactive	OTHER_PFAS	Inactive	FC(C(C(C1=NCCN1)(F)F)(F)F)(F)F	6	4
DTXSID701007054	FC(F)(F)N1C(F)(F)C(F)(F)C2(F)C(F)(F)C(F)(F)C(F)(F)C(F)(F)C2(F)C1(F)F	1,1,3,3,4,4,4a,5,5,6,6,7,7,8,8,8a-Hexadecafluoro-2-(trifluoromethyl)decahydroisoquinoline	86714-34-3	-5.9	-14.9297	0.0920261	0.907974	inact.	Reliable	Other aliphatics, cyclic	Others, cyclic	Inactive	Reliable	-47.384	-80.1174	-63.7507	Inactive	OTHER_PFAS	Inactive	FC(N1C(F)(F)C(F)(F)C2(C(C1(F)F)(F)C(F)(F)C(C(C2(F)F)(F)F)(F)F)F)(F)F	8	0
DTXSID60191024	FC(F)(F)C(F)(F)C(F)(F)C(F)(F)C(F)(F)C(F)(F)C(F)(F)C(F)(F)C(F)(F)C(F)(F)C(F)(F)C(F)(F)C(F)(F)C(F)(F)C(F)(F)C(F)(F)C(F)(F)C(F)(F)C(F)(F)C(F)(F)F	Dotetracontafluoroicosane	37589-57-4	-5.834	-48.3546	0.0920261	0.907974	inact.	Reliable	Non-PFAA perfluoroalkyls	PFAs	Inactive	Reliable	-47.9726	-35.6038	-41.7882	Inactive	OTHER_PFAS	Inactive	FC(C(C(C(C(C(C(C(C(C(F)(F)F)(F)F)(F)F)(F)F)(F)F)(F)F)(F)F)(F)F)(F)F)(C(C(C(C(C(C(C(C(C(C(F)(F)F)(F)F)(F)F)(F)F)(F)F)(F)F)(F)F)(F)F)(F)F)(F)F)F	3	8
DTXSID70348022	FC(F)(F)C(F)(C=CI)C(F)(F)F	3,4,4,4-Tetrafluoro-1-iodo-3-(trifluoromethyl)but-1-ene	24716-85-6	-5.834	-22.6129	0.0920261	0.907974	inact.	Unreliable	Other aliphatics	Others	Inactive	Unreliable	-47.9726	-69.8853	-58.9289	Inactive	OTHER_PFAS	Inactive	IC=CC(C(F)(F)F)(C(F)(F)F)F	0	2
DTXSID60659755	[O-]S(=O)(=O)C(F)(F)F.FC(F)(F)C(F)([I+]C1=CC=CC=C1)C(F)(F)F	(1,1,1,2,3,3,3-Heptafluoropropan-2-yl)(phenyl)iodanium trifluoromethanesulfonate	82959-18-0	-5.833	-37.7687	0.0920261	0.907974	inact.	Reliable	Side-chain aromatics	Others	Inactive	Reliable	-47.9815	-49.7016	-48.8415	Inactive	OTHER_PFAS	Inactive	FC(C(F)(F)F)(C(F)(F)F)[I+]c1ccccc1	0	5
DTXSID90382049	FC(F)(F)C(F)(F)C(F)(F)C#C	3,3,4,4,5,5,5-heptafluoropent-1-yne	80337-25-3	-5.832	-19.8865	0.0920261	0.907974	inact.	Reliable	Other aliphatics	Others	Inactive	Reliable	-47.9904	-73.5162	-60.7533	Inactive	OTHER_PFAS	Inactive	C#CC(C(C(F)(F)F)(F)F)(F)F	3	4
DTXSID70892959	CN(C)CCCNC(=O)C(F)(F)C(F)(F)C(F)(F)C(F)(F)C(F)(F)C(F)(F)F	Perfluoroheptane amido amine	103831-28-3	-5.83	-39.7782	0.0920261	0.907974	inact.	Reliable	Other aliphatics	Polyfluorinated amidesÂ	Inactive	Reliable	-48.0082	-47.0254	-47.5168	Inactive	OTHER_PFAS	Inactive	CN(CCCNC(=O)C(C(C(C(C(C(F)(F)F)(F)F)(F)F)(F)F)(F)F)(F)F)C	6	9
DTXSID60382172	FC(F)(F)C(F)(C#C)C(F)(F)F	3,4,4,4-tetrafluoro-3-(trifluoromethyl)but-1-yne	24690-53-7	-5.829	-15.2682	0.0920261	0.907974	inact.	Reliable	Other aliphatics	Others	Inactive	Reliable	-48.0171	-79.6666	-63.8419	Inactive	OTHER_PFAS	Inactive	C#CC(C(F)(F)F)(C(F)(F)F)F	0	2
DTXSID50880233	FC(F)(F)C(F)(F)C(F)(F)C(F)(F)C(F)(F)C(F)(I)C(F)(F)F	Pentadecafluoro-2-iodoheptane	24394-25-0	-5.828	-28.2599	0.0920261	0.907974	inact.	Reliable	Perfluoro PFAA precursors	PFAIs	Inactive	Reliable	-48.0261	-62.3649	-55.1955	Inactive	OTHER_PFAS	Inactive	FC(C(C(C(C(C(C(F)(F)F)(I)F)(F)F)(F)F)(F)F)(F)F)(F)F	3	8
DTXSID60510796	FC(F)C(F)(F)COCC(F)(F)C(F)F	2,2,3,3-Tetrafluoropropyl ether	82914-35-0	-5.827	-25.0237	0.0920261	0.907974	inact.	Reliable	Other aliphatics	Ether based substances	Inactive	Reliable	-48.035	-66.6747	-57.3548	Inactive	OTHER_PFAS	Inactive	FC(C(COCC(C(F)F)(F)F)(F)F)F	0	2
DTXSID90328947	N\C(=N/C(=N)C(F)(F)C(F)(F)C(F)(F)F)C(F)(F)C(F)(F)C(F)(F)F	(1Z)-2,2,3,3,4,4,4-Heptafluoro-N'-(2,2,3,3,4,4,4-heptafluorobutanimidoyl)butanimidamide	648-13-5	-5.827	-32.9471	0.0920261	0.907974	inact.	Unreliable	Other aliphatics	Others	Inactive	Unreliable	-48.035	-56.1227	-52.0789	Inactive	OTHER_PFAS	Inactive	NC(=NC(=N)C(C(C(F)(F)F)(F)F)(F)F)C(C(C(F)(F)F)(F)F)(F)F	7	4
DTXSID10881382	CCCCCCCCCCCCCCCCCCCC(F)(F)C(F)(F)C(F)(F)C(F)(F)C(F)(F)C(F)(F)C(F)(F)F	1-(Perfluoroheptyl)nonadecane	1980065-05-1	-5.826	-65.1021	0.0920261	0.907974	inact.	Reliable	Fluorotelomer PFAA precursors	SFAs	Inactive	Reliable	-48.0439	-13.3003	-30.6721	Inactive	OTHER_PFAS	Inactive	CCCCCCCCCCCCCCCCCCCC(C(C(C(C(C(C(F)(F)F)(F)F)(F)F)(F)F)(F)F)(F)F)(F)F	2	2
DTXSID20880361	C1CCOC1.OC(C(F)(C(F)(F)F)C(F)(F)F)C(F)(C(F)(F)F)C(F)(F)F	3-Pentanol, 1,1,1,2,4,5,5,5-octafluoro-2,4-bis(trifluoromethyl)-, compd. with tetrahydrofuran (1:1)	6884-92-0	-5.823	-23.8194	0.0920261	0.907974	inact.	Unreliable	Other aliphatics	Others	Inactive	Unreliable	-48.0707	-68.2785	-58.1746	Inactive	OTHER_PFAS	Inactive	OC(C(C(F)(F)F)(C(F)(F)F)F)C(C(F)(F)F)(C(F)(F)F)F	0	2
DTXSID40198753	NC(=O)C(F)(F)C(F)(F)C(F)(F)C(N)=O	Hexafluoroglutaramide	507-68-6	-5.822	-17.182	0.0920261	0.907974	inact.	Reliable	Other aliphatics	Amide based substances	Inactive	Reliable	-48.0796	-77.1179	-62.5987	Inactive	OTHER_PFAS	Inactive	NC(=O)C(C(C(C(=O)N)(F)F)(F)F)(F)F	0	2
DTXSID10896537	CCCNCCCC(F)(OC(F)(F)C(F)(OC(F)(F)C(F)(OC(F)(F)C(F)(F)C(F)(F)F)C(F)(F)F)C(F)(F)F)C(F)(F)F	4,5,5,5-Tetrafluoro-4-{1,1,2,3,3,3-hexafluoro-2-[1,1,2,3,3,3-hexafluoro-2-(heptafluoropropoxy)propoxy]propoxy}-N-propylpentan-1-amine	928655-42-9	-5.818	-49.8124	0.0920261	0.907974	inact.	Unreliable	Other aliphatics	Ether based substances	Inactive	Unreliable	-48.1152	-33.6624	-40.8888	Inactive	OTHER_PFAS	Inactive	CCCNCCCC(C(F)(F)F)(OC(C(C(F)(F)F)(OC(C(C(F)(F)F)(OC(C(C(F)(F)F)(F)F)(F)F)F)(F)F)F)(F)F)F	4	3
DTXSID00213537	FC(F)C(F)(F)C(F)(F)Br	1-Bromo-1,1,2,2,3,3-hexafluoropropane	63905-11-3	-5.817	-18.4396	0.0920261	0.907974	inact.	Reliable	Other aliphatics	Others	Inactive	Reliable	-48.1242	-75.4431	-61.7836	Inactive	OTHER_PFAS	Inactive	FC(C(C(Br)(F)F)(F)F)F	0	2
DTXSID5073292	OC(C(F)(F)F)(C(F)(F)F)C(F)(F)F	Nonafluoro-tert-butanol	2378-02-01	-5.817	-19.1255	0.0920261	0.907974	inact.	Reliable	Non-PFAA perfluoroalkyls	PFACs	Inactive	Reliable	-48.1242	-74.5296	-61.3269	Inactive	OTHER_PFAS	Inactive	OC(C(F)(F)F)(C(F)(F)F)C(F)(F)F	0	2
DTXSID80880140	OCC1CC(F)(F)C1(F)F	2,2,3,3-Tetrafluorocyclobutanemethanol	378-17-6	-5.816	-18.5636	0.0920261	0.907974	inact.	Reliable	Other aliphatics, cyclic	Others, cyclic	Inactive	Reliable	-48.1331	-75.2779	-61.7055	Inactive	OTHER_PFAS	Inactive	OCC1CC(C1(F)F)(F)F	8	0
DTXSID40881330	FC(F)(F)C(=O)C(F)(C(F)(F)F)C(F)(F)C(F)(F)F	3-Trifluoromethylperfluoro-2-pentanone	93830-92-3	-5.814	-20.3985	0.0920261	0.907974	inact.	Reliable	Non-PFAA perfluoroalkyls	PFAKs	Inactive	Reliable	-48.1509	-72.8343	-60.4926	Inactive	OTHER_PFAS	Inactive	O=C(C(C(C(F)(F)F)(F)F)(C(F)(F)F)F)C(F)(F)F	7	4
DTXSID60472481	FC(F)(F)C(=O)C(F)(F)C(F)(F)C(F)(F)F	Perfluoro-2-pentanone	377-54-8	-5.8	-20.4598	0.0920261	0.907974	inact.	Reliable	Non-PFAA perfluoroalkyls	PFAKs	Inactive	Reliable	-48.2758	-72.7527	-60.5142	Inactive	OTHER_PFAS	Inactive	O=C(C(C(C(F)(F)F)(F)F)(F)F)C(F)(F)F	7	4
DTXSID00880162	FC(F)(F)C(F)(F)C(=O)C(F)(F)C(F)(F)F	1,1,1,2,2,4,4,5,5,5-Decafluoro-3-pentanone	684-32-2	-5.802	-18.8322	0.0920261	0.907974	inact.	Reliable	Non-PFAA perfluoroalkyls	PFAKs	Inactive	Reliable	-48.2579	-74.9202	-61.5891	Inactive	OTHER_PFAS	Inactive	O=C(C(C(F)(F)F)(F)F)C(C(F)(F)F)(F)F	0	2
DTXSID20477472	CNCCCCCCC(F)(F)C(F)(F)C(F)(F)C(F)(F)F	methyl-(7,7,8,8,9,9,10,10,10-nonafluorodecyl)amine	228569-98-0	-5.804	-30.7507	0.0920261	0.907974	inact.	Reliable	Other aliphatics	Others	Inactive	Reliable	-48.2401	-59.0478	-53.6439	Inactive	OTHER_PFAS	Inactive	CNCCCCCCC(C(C(C(F)(F)F)(F)F)(F)F)(F)F	2	2
DTXSID2069361	CC(=C)C(=O)OCCC(F)(F)C(F)(F)C(F)(F)C(F)(F)C(F)(F)C(F)(F)C(F)(F)C(F)(F)C(F)(F)C(F)(F)C(F)(F)C(F)(F)C(F)(F)C(F)(F)C(F)(F)C(F)(F)F	(Perfluorohexadecyl)ethyl 2-methyl-2-propenoate	59778-97-1	-5.804	-52.9942	0.0920261	0.907974	inact.	Reliable	Fluorotelomer PFAA precursors	n:2 FTMACs	Inactive	Reliable	-48.2401	-29.425	-38.8326	Inactive	OTHER_PFAS	Inactive	O=C(C(=C)C)OCCC(C(C(C(C(C(C(C(C(C(C(C(C(C(C(C(F)(F)F)(F)F)(F)F)(F)F)(F)F)(F)F)(F)F)(F)F)(F)F)(F)F)(F)F)(F)F)(F)F)(F)F)(F)F)(F)F	7	5
DTXSID6068985	OCCC(F)(F)C(F)(F)F	2:2 fluorotelomer alcohol	54949-74-5	-5.591	-18.09	0.0920261	0.907974	inact.	Reliable	Fluorotelomer PFAA precursors	n:2 FTOHs	Inactive	Reliable	-50.1396	-75.9087	-63.0241	Inactive	OTHER_PFAS	Inactive	OCCC(C(F)(F)F)(F)F	3	4
DTXSID40881234	CN(C)CCCNCC(O)CC(F)(F)C(F)(F)C(F)(F)C(F)(F)C(F)(F)C(F)(F)C(F)(C(F)(F)F)C(F)(F)F	1-((3-(Dimethylamino)propyl)amino)-3-(perfluoro-7-methyloctyl)propan-2-ol	73353-26-1	-5.805	-62.2666	0.0920261	0.907974	inact.	Reliable	Other aliphatics	Others	Inactive	Reliable	-48.2312	-17.0765	-32.6538	Inactive	OTHER_PFAS	Inactive	OC(CC(C(C(C(C(C(C(C(F)(F)F)(C(F)(F)F)F)(F)F)(F)F)(F)F)(F)F)(F)F)(F)F)CNCCCN(C)C	8	7
DTXSID90880434	C[N+](C)(CCCNS(=O)(=O)CCC(F)(F)C(F)(F)C(F)(F)C(F)(F)C(F)(F)C(F)(F)C(F)(F)C(F)(F)C(F)(F)C(F)(F)F)CC([O-])=O	10:2 Fluorotelomer sulfonamide betaine	34455-35-1	-5.839	-62.0632	0.0920261	0.907974	inact.	Reliable	Other aliphatics	PASF-based substances	Inactive	Reliable	-47.928	-17.3474	-32.6377	Inactive	OTHER_PFAS	Inactive	[O-]C(=O)C[N+](CCCNS(=O)(=O)CCC(C(C(C(C(C(C(C(C(C(F)(F)F)(F)F)(F)F)(F)F)(F)F)(F)F)(F)F)(F)F)(F)F)(F)F)(C)C	7	3
DTXSID60896345	CCOC(=O)C(=O)C(F)(C(F)(F)F)C(F)(F)F	Ethyl 3,4,4,4-tetrafluoro-2-oxo-3-(trifluoromethyl)butanoate	74405-85-9	-5.805	-24.7184	0.0920261	0.907974	inact.	Reliable	Other aliphatics	Ether based substances	Inactive	Reliable	-48.2312	-67.0813	-57.6562	Inactive	OTHER_PFAS	Inactive	CCOC(=O)C(=O)C(C(F)(F)F)(C(F)(F)F)F	7	4
DTXSID10170122	[NH4+].[O-]P(=O)(OCCC(F)(F)C(F)(F)C(F)(F)C(F)(F)C(F)(F)C(F)(F)F)OCCC(F)(F)C(F)(F)C(F)(F)C(F)(F)C(F)(F)C(F)(F)F	Ammonium bis[2-(perfluorohexyl)ethyl] phosphate	1764-95-0	-5.808	-53.393	0.0920261	0.907974	inact.	Reliable	Fluorotelomer PFAA precursors	n:2 Polyfluoroalkyl phosphoric acid esters, diester	Inactive	Reliable	-48.2044	-28.8939	-38.5492	Inactive	OTHER_PFAS	Inactive	FC(C(C(C(C(C(F)(F)F)(F)F)(F)F)(F)F)(F)F)(CCOP(=O)(OCCC(C(C(C(C(C(F)(F)F)(F)F)(F)F)(F)F)(F)F)(F)F)O)F	7	5
DTXSID10896370	CNCCCCS(=O)(=O)CCC(F)(C(F)(F)F)C(F)(F)F	N-Methyl-4-[3,4,4,4-tetrafluoro-3-(trifluoromethyl)butane-1-sulfonyl]butan-1-amine	1353009-38-7	-5.809	-35.9853	0.0920261	0.907974	inact.	Unreliable	Other aliphatics	Others	Inactive	Unreliable	-48.1955	-52.0766	-50.1361	Inactive	OTHER_PFAS	Inactive	CNCCCCS(=O)(=O)CCC(C(F)(F)F)(C(F)(F)F)F	3	4
DTXSID40548411	NC(F)(F)C(F)(F)C(F)(F)C(F)(F)F	Nonafluorobutan-1-amine	74753-16-5	-5.81	-17.1738	0.0920261	0.907974	inact.	Reliable	Other aliphatics	Others	Inactive	Reliable	-48.1866	-77.1288	-62.6577	Inactive	OTHER_PFAS	Inactive	NC(C(C(C(F)(F)F)(F)F)(F)F)(F)F	3	4
DTXSID20823157	FC1(F)OC2(F)C(F)(F)C(F)(F)C(F)(F)C(F)(F)C2(F)C(F)(F)C1(F)F	2,2,3,3,4,4,4a,5,5,6,6,7,7,8,8,8a-Hexadecafluorooctahydro-2H-1-benzopyran	72942-63-3	-5.81	-21.8299	0.0920261	0.907974	inact.	Reliable	Other aliphatics, cyclic	Others, cyclic	Inactive	Reliable	-48.1866	-70.928	-59.5573	Inactive	OTHER_PFAS	Inactive	FC1(F)C(F)(F)OC2(C(C1(F)F)(F)C(F)(F)C(C(C2(F)F)(F)F)(F)F)F	8	0
DTXSID00893252	FC(F)(F)C(F)(F)C(C(F)(F)F)(C(F)(F)F)C(F)(F)C(F)(F)F	3,3-Bis(trifluoromethyl)perfluoropentane	36591-89-6	-5.811	-20.625	0.0920261	0.907974	inact.	Reliable	Non-PFAA perfluoroalkyls	PFAs	Inactive	Reliable	-48.1777	-72.5327	-60.3552	Inactive	OTHER_PFAS	Inactive	FC(C(C(C(F)(F)F)(F)F)(C(C(F)(F)F)(F)F)C(F)(F)F)(F)F	3	4
DTXSID30896418	Nc1cc(N)cc(OC(=C(C(F)(C(F)(F)F)C(F)(F)F)C(F)(C(F)(F)F)C(F)(F)F)C(F)(F)F)c1	5-{[1,1,1,4,5,5,5-Heptafluoro-3-(1,1,1,2,3,3,3-heptafluoropropan-2-yl)-4-(trifluoromethyl)pent-2-en-2-yl]oxy}benzene-1,3-diamine	138781-42-7	-5.814	-43.1748	0.0920261	0.907974	inact.	Unreliable	Side-chain aromatics	Others	Inactive	Unreliable	-48.1509	-42.502	-45.3265	Inactive	OTHER_PFAS	Inactive	FC(C(=C(C(C(F)(F)F)(C(F)(F)F)F)C(C(F)(F)F)(C(F)(F)F)F)Oc1cc(N)cc(c1)N)(F)F	4	4
DTXSID30540984	FC(F)(F)C(F)(F)C(F)(F)P(=O)(C(F)(F)C(F)(F)C(F)(F)F)C(F)(F)C(F)(F)C(F)(F)F	Tris(heptafluoropropyl)(oxo)-lambda~5~-phosphane	58431-33-7	-5.806	-32.1148	0.0920261	0.907974	inact.	Reliable	Other aliphatics	Others	Inactive	Reliable	-48.2223	-57.2311	-52.7267	Inactive	OTHER_PFAS	Inactive	FC(C(C(F)(F)F)(F)F)(P(=O)(C(C(C(F)(F)F)(F)F)(F)F)C(C(C(F)(F)F)(F)F)(F)F)F	3	4
DTXSID50451048	FC(F)(Br)C(F)(F)C(F)(F)Br	1,3-Dibromo-1,1,2,2,3,3-hexafluoropropane	4259-29-4	-5.842	-22.1579	0.0920261	0.907974	inact.	Reliable	Other aliphatics	Others	Inactive	Reliable	-47.9012	-70.4912	-59.1962	Inactive	OTHER_PFAS	Inactive	FC(C(Br)(F)F)(C(Br)(F)F)F	0	2
DTXSID80897511	FC(F)(F)C(F)(F)C(F)(F)C(F)(F)CCOC(=O)OCCC(F)(F)C(F)(F)C(F)(F)C(F)(F)F	bis((Perfluorobutyl)ethyl) carbonate	1132677-78-1	-5.845	-41.4452	0.0920261	0.907974	inact.	Reliable	Other aliphatics	Ether based substances	Inactive	Reliable	-47.8745	-44.8054	-46.3399	Inactive	OTHER_PFAS	Inactive	O=C(OCCC(C(C(C(F)(F)F)(F)F)(F)F)(F)F)OCCC(C(C(C(F)(F)F)(F)F)(F)F)(F)F	7	5
DTXSID30895244	COC(O)C(F)(F)C(F)(F)C(F)(F)F	2,2,3,3,4,4,4-Heptafluoro-1-methoxybutan-1-ol	377-52-6	-5.847	-22.498	0.0920261	0.907974	inact.	Unreliable	Other aliphatics	Ether based substances	Inactive	Unreliable	-47.8566	-70.0383	-58.9475	Inactive	OTHER_PFAS	Inactive	COC(C(C(C(F)(F)F)(F)F)(F)F)O	7	4
DTXSID80750733	FC(F)(F)C(F)(F)C(F)(F)C1=CC=C(C=C1)C(=O)OC1=CC=C(C=C1)C#N	4-Cyanophenyl 4-(heptafluoropropyl)benzoate	88951-05-7	-5.883	-48.9608	0.0920261	0.907974	inact.	Reliable	Side-chain aromatics	Others	Inactive	Reliable	-47.5356	-34.7965	-41.166	Inactive	OTHER_PFAS	Inactive	N#Cc1ccc(cc1)OC(=O)c1ccc(cc1)C(C(C(F)(F)F)(F)F)(F)F	1	6
DTXSID60754315	FC(=NBr)C(F)(F)C(F)(F)C(F)(F)F	N-Bromo-2,2,3,3,4,4,4-heptafluorobutanimidoyl fluoride	89554-92-7	-5.885	-18.9224	0.0920261	0.907974	inact.	Unreliable	Other aliphatics	Others	Inactive	Unreliable	-47.5177	-74.8001	-61.1589	Inactive	OTHER_PFAS	Inactive	BrN=C(C(C(C(F)(F)F)(F)F)(F)F)F	3	4
DTXSID60183181	FC(F)(F)C(F)(F)C(F)(F)C(Cl)(Cl)Cl	Trichloroheptafluorobutane	28984-80-7	-5.885	-22.8369	0.0920261	0.907974	inact.	Reliable	Other aliphatics	Others	Inactive	Reliable	-47.5177	-69.587	-58.5524	Inactive	OTHER_PFAS	Inactive	FC(C(C(C(Cl)(Cl)Cl)(F)F)(F)F)(F)F	3	4
DTXSID4074932	FC(F)(F)C(F)(F)C(=O)C(F)(C(F)(F)F)C(F)(F)F	Perfluoro-2-methyl-3-pentanone	756-13-8	-5.886	-23.3405	0.0920261	0.907974	inact.	Reliable	Non-PFAA perfluoroalkyls	PFAKs	Inactive	Reliable	-47.5088	-68.9163	-58.2126	Inactive	COMMERICIAL_IMPORTANT	Inactive	O=C(C(C(F)(F)F)(C(F)(F)F)F)C(C(F)(F)F)(F)F	0	2
DTXSID0073900	FC(F)C(F)(F)C(F)(F)C(F)F	1H,4H-Octafluorobutane	377-36-6	-5.888	-16.7013	0.0920261	0.907974	inact.	Unreliable	Other aliphatics	Others	Inactive	Unreliable	-47.491	-77.7581	-62.6245	Inactive	OTHER_PFAS	Inactive	FC(C(C(C(F)F)(F)F)(F)F)F	3	0
DTXSID0073118	CCOC(F)(F)C(F)(F)C(F)(F)C(F)(F)F	Ethyl perfluorobutyl ether	163702-05-4	-5.889	-21.4906	0.0920261	0.907974	inact.	Reliable	Other aliphatics	Ether based substances	Inactive	Reliable	-47.4821	-71.3799	-59.431	Inactive	COMMERICIAL_IMPORTANT	Inactive	CCOC(C(C(C(F)(F)F)(F)F)(F)F)(F)F	3	4
DTXSID50378443	CCCCCCC(F)(F)C(F)(F)Br	1-bromo-1,1,2,2-tetrafluorooctane	231630-92-5	-5.882	-31.9597	0.0920261	0.907974	inact.	Reliable	Other aliphatics	Others	Inactive	Reliable	-47.5445	-57.4377	-52.4911	Inactive	OTHER_PFAS	Inactive	CCCCCCC(C(Br)(F)F)(F)F	2	2
DTXSID50895160	FC(F)C(F)(F)C(F)(F)C(F)(F)C(F)(F)F	1,1,1,2,2,3,3,4,4,5,5-Undecafluoropentane	375-61-1	-5.891	-19.054	0.0920261	0.907974	inact.	Reliable	Other aliphatics	Polyfluoralkanes	Inactive	Reliable	-47.4642	-74.6249	-61.0445	Inactive	OTHER_PFAS	Inactive	FC(C(C(C(C(F)(F)F)(F)F)(F)F)(F)F)F	3	0
DTXSID50418999	CC\C(=C\C(F)(F)C(F)(F)C(F)(F)F)[N+]([O-])=O	NSC108520	1422-67-9	-5.892	-29.3461	0.0920261	0.907974	inact.	Reliable	Other aliphatics	Others	Inactive	Reliable	-47.4553	-60.9184	-54.1868	Inactive	OTHER_PFAS	Inactive	CCC(=CC(C(C(F)(F)F)(F)F)(F)F)[N+](=O)[O-]	7	4
DTXSID3068465	CC(=C)C(=O)OCC(F)(F)C(F)(F)F	1H,1H-Perfluoropropyl methacrylate	45115-53-5	-5.892	-24.3005	0.0920261	0.907974	inact.	Reliable	Other aliphatics	Ether based substances	Inactive	Reliable	-47.4553	-67.6378	-57.5466	Inactive	OTHER_PFAS	Inactive	O=C(C(=C)C)OCC(C(F)(F)F)(F)F	7	4
DTXSID60175945	FC(F)=C(F)C(F)(C(F)(F)F)C(F)(F)F	1,1,2,3,4,4,4-Heptafluoro-3-(trifluoromethyl)but-1-ene	21581-82-8	-5.893	-18.354	0.0920261	0.907974	inact.	Unreliable	Non-PFAA perfluoroalkyls	PFAenes	Inactive	Unreliable	-47.4464	-75.5571	-61.5017	Inactive	OTHER_PFAS	Inactive	FC(=C(C(C(F)(F)F)(C(F)(F)F)F)F)F	0	2
DTXSID00382171	OCCC(F)(C(F)(F)F)C(F)(F)F	2(Perfluoro-2-propyl)ethanol	90999-87-4	-5.893	-19.9134	0.0920261	0.907974	inact.	Reliable	Fluorotelomer PFAA precursors	n:2 FTOHs	Inactive	Reliable	-47.4464	-73.4803	-60.4634	Inactive	OTHER_PFAS	Inactive	OCCC(C(F)(F)F)(C(F)(F)F)F	3	4
DTXSID70775359	[Br-].FC(F)(F)C(F)(F)C(F)(F)C(F)(F)CC[N+]1=CC=CC=C1	1-(3,3,4,4,5,5,6,6,6-Nonafluorohexyl)pyridin-1-ium bromide	183849-01-6	-5.893	-29.7919	0.0920261	0.907974	inact.	Reliable	Side-chain aromatics	Others	Inactive	Reliable	-47.4464	-60.3247	-53.8855	Inactive	OTHER_PFAS	Inactive	FC(C(C(C(F)(F)F)(F)F)(F)F)(CC[n+]1ccccc1)F	3	4
DTXSID50196386	CC(=C)C(=O)OCC(F)(F)C(F)F	2,2,3,3-Tetrafluoropropyl methacrylate	45102-52-1	-5.899	-24.1065	0.0920261	0.907974	inact.	Reliable	Other aliphatics	Ether based substances	Inactive	Reliable	-47.3929	-67.8962	-57.6445	Inactive	OTHER_PFAS	Inactive	FC(C(COC(=O)C(=C)C)(F)F)F	0	2
DTXSID2075217	FC1(F)C(F)(F)C(Cl)(Cl)C1(F)F	Cyclobutane, dichlorohexafluoro-	27154-45-6	-5.892	-15.8426	0.0920261	0.907974	inact.	Reliable	Other aliphatics, cyclic	Others, cyclic	Inactive	Reliable	-47.4553	-78.9016	-63.1785	Inactive	OTHER_PFAS	Inactive	FC1(F)C(F)(F)C(C1(Cl)Cl)(F)F	8	0
DTXSID50515856	FC(F)(F)C(F)(F)C(F)(F)C1(F)C(F)(F)C(F)(F)C(F)(F)C(F)(F)C1(F)F	Undecafluoro(heptafluoropropyl)cyclohexane	374-59-4	-5.903	-22.8655	0.0920261	0.907974	inact.	Unreliable	Non-PFAA perfluoroalkyls, cyclic	PFAs, cyclic	Inactive	Unreliable	-47.3572	-69.5489	-58.4531	Inactive	OTHER_PFAS	Inactive	FC(C(C(C1(F)C(F)(F)C(F)(F)C(C(C1(F)F)(F)F)(F)F)(F)F)(F)F)(F)F	8	0
DTXSID80773922	CCCCCCCCCCCCCCCCCCOCC(F)CC(F)(F)C(F)(F)C(F)(F)C(F)(F)C(F)(F)C(F)(F)F	1-[(2,4,4,5,5,6,6,7,7,8,8,9,9,9-Tetradecafluorononyl)oxy]octadecane	189389-79-5	-5.882	-69.6724	0.0920261	0.907974	inact.	Reliable	Other aliphatics	Ether based substances	Inactive	Reliable	-47.5445	-7.21384	-27.3792	Inactive	OTHER_PFAS	Inactive	CCCCCCCCCCCCCCCCCCOCC(CC(C(C(C(C(C(F)(F)F)(F)F)(F)F)(F)F)(F)F)(F)F)F	3	6
DTXSID90461500	FC(F)(F)C(F)(F)C(F)(F)C(F)(F)C(F)(F)C(F)(F)C(F)(F)C(F)(F)S(=O)(=O)NS(=O)(=O)C(F)(F)C(F)(F)C(F)(F)C(F)(F)C(F)(F)C(F)(F)C(F)(F)C(F)(F)F	Bis(Perfluorooctylsulfonyl)amine	39847-41-1	-5.879	-48.8279	0.0920261	0.907974	inact.	Reliable	Other aliphatics	PASF-based substances	Inactive	Reliable	-47.5712	-34.9735	-41.2724	Inactive	OTHER_PFAS	Inactive	FC(C(C(C(C(C(C(C(F)(F)F)(F)F)(F)F)(F)F)(F)F)(F)F)(F)F)(S(=O)(=O)NS(=O)(=O)C(C(C(C(C(C(C(C(F)(F)F)(F)F)(F)F)(F)F)(F)F)(F)F)(F)F)(F)F)F	3	8
DTXSID90896313	OC(C(F)(F)F)(C(F)(F)F)C(F)(C(F)(F)F)C(F)(F)F	1,1,1,3,4,4,4-Heptafluoro-2,3-bis(trifluoromethyl)butan-2-ol	16500-37-1	-5.848	-22.9654	0.0920261	0.907974	inact.	Unreliable	Non-PFAA perfluoroalkyls	PFACs	Inactive	Unreliable	-47.8477	-69.4158	-58.6318	Inactive	OTHER_PFAS	Inactive	FC(C(C(C(F)(F)F)(C(F)(F)F)O)(C(F)(F)F)F)(F)F	0	2
DTXSID10379294	FC(F)(F)C(F)(F)C(F)(F)OC(F)(I)C(F)(F)F	1,1,1,2,2,3,3-Heptafluoro-3-(1,2,2,2-tetrafluoro-1-iodoethoxy)propane	107432-46-2	-5.851	-27.7191	0.0920261	0.907974	inact.	Unreliable	Other aliphatics	Ether based substances	Inactive	Unreliable	-47.8209	-63.0851	-55.453	Inactive	OTHER_PFAS	Inactive	FC(C(OC(C(C(F)(F)F)(F)F)(F)F)(I)F)(F)F	4	3
DTXSID30507734	FC(F)(F)C(F)(F)C(F)(F)C(N=O)(C(F)(F)F)C(F)(F)F	1,1,1,2,2,3,3,5,5,5-Decafluoro-4-nitroso-4-(trifluoromethyl)pentane	67728-23-8	-5.854	-23.5422	0.0920261	0.907974	inact.	Reliable	Other aliphatics	Others	Inactive	Reliable	-47.7942	-68.6477	-58.2209	Inactive	OTHER_PFAS	Inactive	O=NC(C(C(C(F)(F)F)(F)F)(F)F)(C(F)(F)F)C(F)(F)F	3	4
DTXSID30869884	FC(C(F)C(F)(F)C(F)(F)F)C(F)(F)F	2H,3H-Decafluoropentane	138495-42-8	-5.86	-18.7501	0.0920261	0.907974	inact.	Unreliable	Other aliphatics	Others	Inactive	Unreliable	-47.7407	-75.0296	-61.3851	Inactive	COMMERICIAL_IMPORTANT	Inactive	FC(C(F)(F)F)C(C(C(F)(F)F)(F)F)F	0	2
DTXSID10515736	FC1C(F)(F)C(F)=C(F)C(F)(F)C(F)(F)C1(F)F	1,2,3,3,4,4,5,5,6,7,7-Undecafluorocyclohept-1-ene	85625-25-8	-5.861	-20.2643	0.0920261	0.907974	inact.	Unreliable	Other aliphatics, cyclic	Others, cyclic	Inactive	Unreliable	-47.7318	-73.013	-60.3724	Inactive	OTHER_PFAS	Inactive	FC1=C(F)C(F)(F)C(C(C(C1(F)F)F)(F)F)(F)F	8	0
DTXSID10894957	FCC(F)(F)C(F)(F)C(F)(F)F	1,1,1,2,2,3,3,4-octafluorobutane	662-35-1	-5.861	-16.4036	0.0920261	0.907974	inact.	Reliable	Other aliphatics	Others	Inactive	Reliable	-47.7318	-78.1545	-62.9431	Inactive	OTHER_PFAS	Inactive	FCC(C(C(F)(F)F)(F)F)(F)F	3	4
DTXSID00831230	OCC1(CO)C(F)(F)C(F)(F)C(F)(F)C(F)(F)C1(F)F	(2,2,3,3,4,4,5,5,6,6-Decafluorocyclohexane-1,1-diyl)dimethanol	87981-51-9	-5.881	-22.3029	0.0920261	0.907974	inact.	Reliable	Other aliphatics, cyclic	Others, cyclic	Inactive	Reliable	-47.5534	-70.2981	-58.9258	Inactive	OTHER_PFAS	Inactive	OCC1(CO)C(F)(F)C(F)(F)C(C(C1(F)F)(F)F)(F)F	8	0
DTXSID80896084	NC1=C2N=CNC2=NC(=N1)C(F)(F)C(F)(F)C(F)(F)F	2-(Heptafluoropropyl)-9H-purin-6-amine	147916-77-6	-5.863	-31.756	0.0920261	0.907974	inact.	Unreliable	Side-chain aromatics	Others	Inactive	Unreliable	-47.7139	-57.709	-52.7115	Inactive	OTHER_PFAS	Inactive	Nc1nc(nc2c1nc[nH]2)C(C(C(F)(F)F)(F)F)(F)F	6	4
DTXSID10893384	FC(F)(F)C(F)(F)OC(F)(F)OC(F)(Cl)C(F)(F)Cl	1,2-Dichloro(perfluoro-1-(ethoxymethoxy)ethane)	369371-42-6	-5.866	-30.3261	0.0920261	0.907974	inact.	Unreliable	Other aliphatics	Ether based substances	Inactive	Unreliable	-47.6872	-59.6132	-53.6502	Inactive	OTHER_PFAS	Inactive	FC(OC(C(Cl)(F)F)(Cl)F)(OC(C(F)(F)F)(F)F)F	0	2
DTXSID80229474	OP(=O)(OCCC(F)(F)C(F)(F)C(F)(F)C(F)(F)C(F)(F)C(F)(F)C(F)(C(F)(F)F)C(F)(F)F)OCCC(F)(F)C(F)(F)C(F)(F)C(F)(F)C(F)(F)C(F)(F)C(F)(C(F)(F)F)C(F)(F)F	Bis(2-(perfluoro-7-methyloctyl)ethyl) hydrogen phosphate	78974-41-1	-5.866	-65.3399	0.0920261	0.907974	inact.	Reliable	Fluorotelomer PFAA precursors	n:2 Polyfluoroalkyl phosphoric acid esters, diester	Inactive	Reliable	-47.6872	-12.9836	-30.3354	Inactive	OTHER_PFAS	Inactive	FC(C(C(C(C(C(C(C(F)(F)F)(C(F)(F)F)F)(F)F)(F)F)(F)F)(F)F)(F)F)(CCOP(=O)(OCCC(C(C(C(C(C(C(C(F)(F)F)(C(F)(F)F)F)(F)F)(F)F)(F)F)(F)F)(F)F)(F)F)O)F	7	5
DTXSID80880165	FC(F)(F)C(F)(C(F)(F)F)C(F)(F)I	Propane, 2-(difluoroiodomethyl)-1,1,1,2,3,3,3-heptafluoro-	1542-18-3	-5.867	-19.7138	0.0920261	0.907974	inact.	Reliable	Perfluoro PFAA precursors	PFAIs	Inactive	Reliable	-47.6783	-73.7462	-60.7122	Inactive	OTHER_PFAS	Inactive	FC(C(I)(F)F)(C(F)(F)F)C(F)(F)F	0	2
DTXSID50880132	FC(F)(F)C1(F)OC(F)(F)C(F)(F)C(F)(F)C1(F)F	Perfluoro-2-methyloxane	356-47-8	-5.87	-20.6355	0.0920261	0.907974	inact.	Unreliable	Other aliphatics, cyclic	Others, cyclic	Inactive	Unreliable	-47.6515	-72.5187	-60.0851	Inactive	OTHER_PFAS	Inactive	FC(C1(F)OC(F)(F)C(C(C1(F)F)(F)F)(F)F)(F)F	8	0
DTXSID3059977	CCOC(=O)C(F)(F)C(F)(F)C(F)(F)C(=O)OCC	Diethyl perfluoroglutarate	424-40-8	-5.872	-32.3402	0.0920261	0.907974	inact.	Reliable	Other aliphatics	PACF-based substances	Inactive	Reliable	-47.6337	-56.931	-52.2823	Inactive	OTHER_PFAS	Inactive	CCOC(=O)C(C(C(C(=O)OCC)(F)F)(F)F)(F)F	7	4
DTXSID20861913	FC(F)(F)C(F)(F)C(F)(F)C(F)(F)S(F)(=O)=O	Perfluorobutanesulfonyl fluoride	375-72-4	-5.878	-19.7503	0.0920261	0.907974	inact.	Reliable	Perfluoro PFAA precursors	PASFs	Inactive	Reliable	-47.5802	-73.6976	-60.6389	Inactive	COMMERICIAL_IMPORTANT	Inactive	FC(C(C(S(=O)(=O)F)(F)F)(F)F)(C(F)(F)F)F	9	0
DTXSID10893364	CC1=CC(=C(C)S1)C1=C(C2=C(C)SC(C)=C2)C(F)(F)C(F)(F)C1(F)F	3,3â€²-(Perfluoro-1-cyclopentene-1,2-diyl)bis(2,5-dimethylthiophene)	190394-25-3	-5.864	-43.6514	0.0920261	0.907974	inact.	Unreliable	Side-chain aromatics	Others	Inactive	Unreliable	-47.705	-41.8673	-44.7861	Inactive	OTHER_PFAS	Inactive	Cc1cc(c(s1)C)C1=C(c2cc(sc2C)C)C(C(C1(F)F)(F)F)(F)F	8	0
DTXSID50893348	FC(F)(F)C(F)(F)C(F)(F)N(C(F)(F)C(F)(F)C(F)(F)F)C(F)(F)C(F)(F)C(F)(F)C(F)(F)C(F)(F)C(F)(F)N(C(F)(F)C(F)(F)C(F)(F)F)C(F)(F)C(F)(F)C(F)(F)F	Perfluoro-N,N,N',N'-tetrakis(heptafluoropropyl)-1,6-hexanediamine	143356-32-5	-5.585	-47.8006	0.0920261	0.907974	inact.	Reliable	Other aliphatics	Others	Inactive	Reliable	-50.1931	-36.3416	-43.2674	Inactive	OTHER_PFAS	Inactive	FC(C(C(N(C(C(C(F)(F)F)(F)F)(F)F)C(C(C(F)(F)F)(F)F)(F)F)(F)F)(F)F)(C(C(C(N(C(C(C(F)(F)F)(F)F)(F)F)C(C(C(F)(F)F)(F)F)(F)F)(F)F)(F)F)(F)F)F	3	4
DTXSID90707056	FC(F)C(F)(F)C(F)(F)C(F)(F)COC(=O)C=CC(=O)OCC(F)(F)C(F)(F)C(F)(F)C(F)F	Bis(2,2,3,3,4,4,5,5-octafluoropentyl) but-2-enedioate	63137-87-1	-5.579	-39.8899	0.0920261	0.907974	inact.	Reliable	Other aliphatics	Ether based substances	Inactive	Reliable	-50.2466	-46.8767	-48.5616	Inactive	OTHER_PFAS	Inactive	FC(C(C(C(COC(=O)C=CC(=O)OCC(C(C(C(F)F)(F)F)(F)F)(F)F)(F)F)(F)F)(F)F)F	3	0
DTXSID60380219	FC(F)C(F)(F)COC(F)(F)C(F)F	(2H-Perfluoroethyl)(1H,1H,3H-perfluoropropyl)ether	16627-68-2	-5.583	-23.3072	0.0920261	0.907974	inact.	Unreliable	Other aliphatics	Ether based substances	Inactive	Unreliable	-50.211	-68.9607	-59.5858	Inactive	OTHER_PFAS	Inactive	FC(C(OCC(C(F)F)(F)F)(F)F)F	0	2
DTXSID80379564	COC(=O)C(F)(OC(F)(F)C(F)(OC(F)(F)C(F)(OC(F)(F)C(F)(OC(F)(F)C(F)(F)C(F)(F)F)C(F)(F)F)C(F)(F)F)C(F)(F)F)C(F)(F)F	Perfluorotetramethyltetraoxapentadecanoicacidme	133609-46-8	-5.243	-50.1123	0.0920261	0.907974	inact.	Unreliable	Other aliphatics	Ether and PACF-based substances	Inactive	Unreliable	-53.2431	-33.263	-43.253	Inactive	OTHER_PFAS	Inactive	COC(=O)C(C(F)(F)F)(OC(C(C(F)(F)F)(OC(C(C(F)(F)F)(OC(C(C(F)(F)F)(OC(C(C(F)(F)F)(F)F)(F)F)F)(F)F)F)(F)F)F)(F)F)F	4	3
DTXSID9059884	FC(F)(F)C(F)(F)COC(=O)C=C	1H,1H-Perfluoropropyl acrylate	356-86-5	-5.237	-21.8938	0.0920261	0.907974	inact.	Reliable	Other aliphatics	Ether based substances	Inactive	Reliable	-53.2966	-70.8429	-62.0698	Inactive	OTHER_PFAS	Inactive	C=CC(=O)OCC(C(F)(F)F)(F)F	7	4
DTXSID0061038	FC1(F)C(Cl)=C(Cl)C(F)(F)C1(F)F	Cyclopentene, 1,2-dichloro-3,3,4,4,5,5-hexafluoro-	706-79-6	-5.233	-20.6372	0.0920261	0.907974	inact.	Reliable	Other aliphatics, cyclic	Others, cyclic	Inactive	Reliable	-53.3323	-72.5164	-62.9243	Inactive	OTHER_PFAS	Inactive	ClC1=C(Cl)C(C(C1(F)F)(F)F)(F)F	8	0
DTXSID70156624	FC(F)(F)C(F)(OC(=O)C=C)C(F)(F)F	Heptafluoroisopropyl acrylate	13057-08-4	-5.225	-20.732	0.0920261	0.907974	inact.	Reliable	Other aliphatics	Ether based substances	Inactive	Reliable	-53.4036	-72.3902	-62.8969	Inactive	OTHER_PFAS	Inactive	C=CC(=O)OC(C(F)(F)F)(C(F)(F)F)F	0	2
DTXSID50896617	FC(F)=C(F)OC(F)(F)C(F)=C(F)F	1,1,2,3,3-Pentafluoro-3-[(trifluoroethenyl)oxy]prop-1-ene	64080-43-9	-5.224	-22.0993	0.0920261	0.907974	inact.	Unreliable	Other aliphatics	Ether based substances	Inactive	Unreliable	-53.4125	-70.5693	-61.9909	Inactive	OTHER_PFAS	Inactive	FC(=C(OC(C(=C(F)F)F)(F)F)F)F	0	2
DTXSID70481246	NC(C(F)(F)F)C(F)(F)F	2-Amino-2H-perfluoropropane	1619-92-7	-5.223	-14.8432	0.0920261	0.907974	inact.	Reliable	Other aliphatics	Others	Inactive	Reliable	-53.4214	-80.2326	-66.827	Inactive	OTHER_PFAS	Inactive	NC(C(F)(F)F)C(F)(F)F	0	2
DTXSID90836653	FC1(F)OC(F)(I)C(F)(F)C1(F)F	2,2,3,3,4,4,5-Heptafluoro-5-iodooxolane	827601-55-8	-5.221	-21.8039	0.0920261	0.907974	inact.	Unreliable	Other aliphatics, cyclic	Others, cyclic	Inactive	Unreliable	-53.4393	-70.9627	-62.201	Inactive	OTHER_PFAS	Inactive	FC1(F)OC(C(C1(F)F)(F)F)(F)I	8	0
DTXSID50371494	FC1(F)C(F)(F)C(F)(F)C(F)(Cl)C(F)(F)C1(F)F	Chloroperfluorocyclohexane	336-15-2	-5.216	-17.2193	0.0920261	0.907974	inact.	Reliable	Other aliphatics, cyclic	Others, cyclic	Inactive	Reliable	-53.4839	-77.0682	-65.276	Inactive	OTHER_PFAS	Inactive	FC1(F)C(F)(F)C(F)(F)C(C(C1(F)F)(F)Cl)(F)F	8	0
DTXSID70880134	CC(O)C(F)(F)C(F)(F)F	1-Pentafluoroethylethanol	374-40-3	-5.215	-17.6167	0.0920261	0.907974	inact.	Reliable	Other aliphatics	Others	Inactive	Reliable	-53.4928	-76.539	-65.0159	Inactive	OTHER_PFAS	Inactive	CC(C(C(F)(F)F)(F)F)O	0	2
DTXSID0069042	FC(F)(F)C(F)(F)N1C(F)(F)C(F)(F)OC(F)(F)C1(F)F	Morpholine, 2,2,3,3,5,5,6,6-octafluoro-4-(pentafluoroethyl)-	55716-11-5	-5.213	-14.756	0.0920261	0.907974	inact.	Unreliable	Other aliphatics, cyclic	Others, cyclic	Inactive	Unreliable	-53.5106	-80.3487	-66.9297	Inactive	COMMERICIAL_IMPORTANT	Inactive	FC(C(N1C(F)(F)C(F)(F)OC(C1(F)F)(F)F)(F)F)(F)F	8	0
DTXSID00583621	FC(=C(C(F)(F)F)C(F)(C(F)(F)F)C(F)(F)F)C(F)(C(F)(F)F)C(F)(F)F	Hexafluoropropene Trimer	6792-31-0	-5.212	-24.44	0.0920261	0.907974	inact.	Unreliable	Non-PFAA perfluoroalkyls	PFAenes	Inactive	Unreliable	-53.5195	-67.452	-60.4858	Inactive	OTHER_PFAS	Inactive	FC(=C(C(C(F)(F)F)(C(F)(F)F)F)C(F)(F)F)C(C(F)(F)F)(C(F)(F)F)F	0	2
DTXSID80569286	FC1(F)OC(F)(F)C(F)(F)C(F)(F)C1(F)F	Decafluorooxane	355-79-3	-5.212	-21.6465	0.0920261	0.907974	inact.	Unreliable	Other aliphatics, cyclic	Others, cyclic	Inactive	Unreliable	-53.5195	-71.1723	-62.3459	Inactive	OTHER_PFAS	Inactive	FC1(F)OC(F)(F)C(C(C1(F)F)(F)F)(F)F	8	0
DTXSID70895945	CCOC(=O)COC(=N)C(F)(F)C(F)(F)C(F)(F)F	Ethyl [(2,2,3,3,4,4,4-heptafluorobutanimidoyl)oxy]acetate	4314-33-4	-5.207	-36.7599	0.0920261	0.907974	inact.	Reliable	Other aliphatics	Ether based substances	Inactive	Reliable	-53.5641	-51.045	-52.3046	Inactive	OTHER_PFAS	Inactive	CCOC(=O)COC(=N)C(C(C(F)(F)F)(F)F)(F)F	7	4
DTXSID50181176	FC(F)(F)C1(C(F)(F)F)C(F)(F)C(F)(F)C(F)(F)C(F)(F)C1(F)F	Cyclohexane, decafluorobis(trifluoromethyl)- (6CI,7CI,8CI,9CI)	26637-68-3	-5.204	-19.2781	0.0920261	0.907974	inact.	Unreliable	Non-PFAA perfluoroalkyls, cyclic	PFAs, cyclic	Inactive	Unreliable	-53.5909	-74.3264	-63.9586	Inactive	OTHER_PFAS	Inactive	FC1(F)C(F)(F)C(C(F)(F)F)(C(F)(F)F)C(C(C1(F)F)(F)F)(F)F	8	0
DTXSID201002904	FC1C(F)C(F)(F)C(F)(F)C1(F)F	1,1,2,2,3,3,4,5-Octafluorocyclopentane	828-35-3	-5.204	-15.3689	0.0920261	0.907974	inact.	Unreliable	Other aliphatics, cyclic	Others, cyclic	Inactive	Unreliable	-53.5909	-79.5325	-66.5617	Inactive	OTHER_PFAS	Inactive	FC1C(F)C(C(C1(F)F)(F)F)(F)F	8	0
DTXSID90881062	[H]N(CCC[N+](C)(C)CCC([O-])=O)CC(O)CC(F)(F)C(F)(F)C(F)(F)C(F)(F)C(F)(F)C(F)(F)C(F)(F)C(F)(F)C(F)(C(F)(F)F)C(F)(F)F	(2-Carboxylatoethyl)-3-((perfluoro-9-methyldecyl)-2-hydroxypropyl)aminopropyldimethylammonium	93777-12-9	-5.202	-65.2217	0.0920261	0.907974	inact.	Unreliable	Other aliphatics	Others	Inactive	Unreliable	-53.6087	-13.1411	-33.3749	Inactive	OTHER_PFAS	Inactive	OC(CC(C(C(C(C(C(C(C(C(C(F)(F)F)(C(F)(F)F)F)(F)F)(F)F)(F)F)(F)F)(F)F)(F)F)(F)F)(F)F)CNCCC[N+](CCC(=O)[O-])(C)C	8	7
DTXSID6029177	FC(F)(F)C1(F)OC1(F)F	Trifluoro(trifluoromethyl)oxirane	428-59-1	-5.202	-15.3558	0.0920261	0.907974	inact.	Unreliable	Other aliphatics, cyclic	Others, cyclic	Inactive	Unreliable	-53.6087	-79.5499	-66.5793	Inactive	OTHER_PFAS	Inactive	FC(C1(F)OC1(F)F)(F)F	8	0
DTXSID5073907	FC1(F)OC(F)(F)C1(F)F	Oxetane, hexafluoro-	425-82-1	-5.168	-13.6116	0.0920261	0.907974	inact.	Unreliable	Other aliphatics, cyclic	Others, cyclic	Inactive	Unreliable	-53.9119	-81.8728	-67.8923	Inactive	OTHER_PFAS	Inactive	FC1(F)C(F)(F)OC1(F)F	8	0
DTXSID7073193	FC1=C(F)C(F)(F)C(F)(F)C1(F)F	Octafluorocyclopentene	559-40-0	-5.173	-16.0965	0.0920261	0.907974	inact.	Unreliable	Non-PFAA perfluoroalkyls, cyclic	PFAenes, cyclic	Inactive	Unreliable	-53.8673	-78.5635	-66.2154	Inactive	COMMERICIAL_IMPORTANT	Inactive	FC1=C(F)C(C(C1(F)F)(F)F)(F)F	8	0
DTXSID20897030	CCCCN1C[NH+](C)C=C1.FC(F)(F)C(F)(F)C(F)(F)C(F)(F)S(=O)(=O)[N-]S(=O)(=O)C(F)(F)C(F)(F)C(F)(F)C(F)(F)F	3-Butyl-1-methyl-1H-imidazolium N,N-bis(perfluorobutanesulfonyl)amide	872345-66-9	-5.174	-39.2599	0.0920261	0.907974	inact.	Reliable	Other aliphatics	PASF-based substances	Inactive	Reliable	-53.8584	-47.7157	-50.787	Inactive	OTHER_PFAS	Inactive	FC(C(C(C(F)(F)F)(F)F)(F)F)(S(=O)(=O)NS(=O)(=O)C(C(C(C(F)(F)F)(F)F)(F)F)(F)F)F	9	0
DTXSID10451221	FC1(F)CCC(F)(F)C1(F)F	1,1,2,2,3,3-hexafluorocyclopentane	123768-18-3	-5.176	-14.4855	0.0920261	0.907974	inact.	Unreliable	Other aliphatics, cyclic	Others, cyclic	Inactive	Unreliable	-53.8406	-80.7089	-67.2748	Inactive	OTHER_PFAS	Inactive	FC1(F)C(F)(F)CCC1(F)F	8	0
DTXSID7059933	FC(F)(F)N1C(F)(F)C(F)(F)OC(F)(F)C1(F)F	Perfluoro(N-methylmorpholine)	382-28-5	-5.177	-10.106	0.0920261	0.907974	inact.	Unreliable	Other aliphatics, cyclic	Others, cyclic	Inactive	Unreliable	-53.8317	-86.5413	-70.1865	Inactive	COMMERICIAL_IMPORTANT	Inactive	FC(N1C(F)(F)C(F)(F)OC(C1(F)F)(F)F)(F)F	8	0
DTXSID90693006	FC(F)(F)C(F)(F)C(F)(F)C(=O)ON=O	2,2,3,3,4,4,4-Heptafluorobutanoyl nitrite	663-25-2	-5.179	-24.2067	0.0920261	0.907974	inact.	Reliable	Other aliphatics	PACF-based substances	Inactive	Reliable	-53.8138	-67.7627	-60.7883	Inactive	OTHER_PFAS	Inactive	O=NOC(=O)C(C(C(F)(F)F)(F)F)(F)F	7	4
DTXSID40382115	COC(=O)C(F)(F)C(F)(F)Cl	Methyl 3-chloroperfluoropropanoate	127589-63-3	-5.243	-21.5318	0.0920261	0.907974	inact.	Reliable	Other aliphatics	PACF-based substances	Inactive	Reliable	-53.2431	-71.325	-62.2841	Inactive	OTHER_PFAS	Inactive	COC(=O)C(C(Cl)(F)F)(F)F	0	2
DTXSID10193674	FC(F)(F)C(=O)NC(=O)C(F)(F)F	Perfluorodiacetamide	407-24-9	-5.181	-19.6961	0.0920261	0.907974	inact.	Reliable	Other aliphatics	Others	Inactive	Reliable	-53.796	-73.7697	-63.7829	Inactive	OTHER_PFAS	Inactive	O=C(C(F)(F)F)NC(=O)C(F)(F)F	0	2
DTXSID40379782	FC1(F)C(F)(F)C(F)(F)C(F)(COC(=O)C=C)C(F)(F)C1(F)F	(Perfluorocyclohexyl)methyl prop-2-enoate	40677-94-9	-5.187	-28.7315	0.0920261	0.907974	inact.	Reliable	Other aliphatics, cyclic	Others, cyclic	Inactive	Reliable	-53.7425	-61.7368	-57.7397	Inactive	OTHER_PFAS	Inactive	C=CC(=O)OCC1(F)C(F)(F)C(F)(F)C(C(C1(F)F)(F)F)(F)F	8	0
DTXSID20379765	COCC(F)(F)C(F)(F)F	Methyl 1H,1H-perfluoropropyl ether	378-16-5	-5.192	-19.7343	0.0920261	0.907974	inact.	Reliable	Other aliphatics	Ether based substances	Inactive	Reliable	-53.6979	-73.7189	-63.7084	Inactive	OTHER_PFAS	Inactive	COCC(C(F)(F)F)(F)F	0	2
DTXSID60896603	OC(=O)C(F)(C(F)(F)F)C(F)(C(F)(F)F)C(F)(F)C(F)(F)C(F)(F)F	2,3,4,4,5,5,6,6,6-Nonafluoro-2,3-bis(trifluoromethyl)hexanoic acid	1812247-18-9	-5.194	-29.0977	0.0920261	0.907974	inact.	Reliable	PFAAs	PFCAs	Inactive	Reliable	-53.6801	-61.2492	-57.4646	Inactive	OTHER_PFAS	Inactive	OC(=O)C(C(C(C(C(F)(F)F)(F)F)(F)F)(C(F)(F)F)F)(C(F)(F)F)F	3	4
DTXSID40337468	FC(F)C(F)(F)CI	1,1,2,2-Tetrafluoro-3-iodopropane	679-87-8	-5.195	-17.4425	0.0920261	0.907974	inact.	Unreliable	Other aliphatics	Others	Inactive	Unreliable	-53.6711	-76.771	-65.2211	Inactive	OTHER_PFAS	Inactive	ICC(C(F)F)(F)F	0	2
DTXSID60556977	FC(F)(F)C(=O)C(F)(C(F)(F)F)C(F)(F)F	1,1,1,3,4,4,4-Heptafluoro-3-(trifluoromethyl)butan-2-one	756-12-7	-5.198	-16.9675	0.0920261	0.907974	inact.	Reliable	Non-PFAA perfluoroalkyls	PFAKs	Inactive	Reliable	-53.6444	-77.4035	-65.524	Inactive	COMMERICIAL_IMPORTANT	Inactive	O=C(C(C(F)(F)F)(C(F)(F)F)F)C(F)(F)F	0	2
DTXSID80157187	COC(C(F)(F)F)C(F)(F)F	2-Methoxy-2H-perfluoropropane	13171-18-1	-5.198	-20.2445	0.0920261	0.907974	inact.	Reliable	Other aliphatics	Ether based substances	Inactive	Reliable	-53.6444	-73.0394	-63.3419	Inactive	OTHER_PFAS	Inactive	COC(C(F)(F)F)C(F)(F)F	0	2
DTXSID30502941	FC1(F)C(=O)C(F)(F)C(F)(F)C(F)(F)C1(F)F	2,2,3,3,4,4,5,5,6,6-Decafluorocyclohexan-1-one	1898-91-5	-5.182	-15.9631	0.0920261	0.907974	inact.	Unreliable	Perfluoro PFAA precursors, cyclic	PAFs, cyclic	Inactive	Unreliable	-53.7871	-78.7412	-66.2641	Inactive	OTHER_PFAS	Inactive	O=C1C(F)(F)C(F)(F)C(C(C1(F)F)(F)F)(F)F	8	0
DTXSID00892962	CN(C)CCCNC(=O)C(F)(F)C(F)(F)C(F)(F)C(F)(F)C(F)(F)C(F)(F)C(F)(F)C(F)(F)C(F)(F)C(F)(F)F	Perfluoroundecane amido amine	1513863-78-9	-5.167	-46.0403	0.0920261	0.907974	inact.	Reliable	Other aliphatics	Polyfluorinated amidesÂ	Inactive	Reliable	-53.9208	-38.6859	-46.3034	Inactive	OTHER_PFAS	Inactive	CN(CCCNC(=O)C(C(C(C(C(C(C(C(C(C(F)(F)F)(F)F)(F)F)(F)F)(F)F)(F)F)(F)F)(F)F)(F)F)(F)F)C	6	9
DTXSID30277501	FC1(F)OC(F)(F)C(F)(F)C(F)(F)C(F)(F)C1(F)F	Dodecafluorooxepane	788-41-0	-5.245	-20.0522	0.0920261	0.907974	inact.	Unreliable	Other aliphatics, cyclic	Others, cyclic	Inactive	Unreliable	-53.2252	-73.2955	-63.2604	Inactive	OTHER_PFAS	Inactive	FC1(F)OC(F)(F)C(C(C(C1(F)F)(F)F)(F)F)(F)F	8	0
DTXSID60895318	FC(F)(F)C(F)(F)C(F)(F)C(=N)NCl	N-Chloro-2,2,3,3,4,4,4-heptafluorobutanimidamide	13050-20-9	-5.251	-26.0408	0.0920261	0.907974	inact.	Unreliable	Other aliphatics	Others	Inactive	Unreliable	-53.1717	-65.3202	-59.246	Inactive	OTHER_PFAS	Inactive	ClNC(=N)C(C(C(F)(F)F)(F)F)(F)F	3	4
DTXSID6061022	FC1(F)C(=O)OC(=O)C1(F)F	Perfluorosuccinic anhydride	699-30-9	-5.308	-17.2507	0.0920261	0.907974	inact.	Unreliable	Other aliphatics, cyclic	PACF-based substances, cyclic	Inactive	Unreliable	-52.6634	-77.0264	-64.8449	Inactive	COMMERICIAL_IMPORTANT	Inactive	O=C1OC(=O)C(C1(F)F)(F)F	8	0
DTXSID0074059	FC(F)OCC(F)(F)C(F)(F)F	Difluoromethyl 1H,1H-perfluoropropyl ether	56860-81-2	-5.307	-19.4187	0.0920261	0.907974	inact.	Reliable	Other aliphatics	Ether based substances	Inactive	Reliable	-52.6723	-74.1392	-63.4057	Inactive	OTHER_PFAS	Inactive	FC(OCC(C(F)(F)F)(F)F)F	0	2
DTXSID80228205	FC1(F)C=CC(F)(F)C(F)(F)C1(F)F	Cyclohexene, 3,3,4,4,5,5,6,6-octafluoro-	775-40-6	-5.307	-17.9281	0.0920261	0.907974	inact.	Unreliable	Other aliphatics, cyclic	Others, cyclic	Inactive	Unreliable	-52.6723	-76.1243	-64.3983	Inactive	OTHER_PFAS	Inactive	FC1(F)C(F)(F)C=CC(C1(F)F)(F)F	8	0
DTXSID60881150	CN(C)CCCNCC(O)CC(F)(F)C(F)(F)C(F)(F)C(F)(F)C(F)(F)C(F)(F)C(F)(F)C(F)(F)C(F)(F)C(F)(F)C(F)(F)C(F)(F)F	1-((3-(Dimethylamino)propyl)amino)-(3-(perfluorododecyl))propan-2-ol	94159-79-2	-5.306	-63.0598	0.0920261	0.907974	inact.	Reliable	Other aliphatics	Others	Inactive	Reliable	-52.6812	-16.0202	-34.3507	Inactive	OTHER_PFAS	Inactive	CN(CCCNCC(CC(C(C(C(C(C(C(C(C(C(C(C(F)(F)F)(F)F)(F)F)(F)F)(F)F)(F)F)(F)F)(F)F)(F)F)(F)F)(F)F)(F)F)O)C	8	7
DTXSID90893362	[Na+].FC(F)(F)C(F)(F)C(F)(F)C(F)(F)S(=O)(=O)[N-]S(=O)(=O)C(F)(F)F	Perfluoro-N-[(trifluoromethyl)sulfonyl]butanesulfonamide sodium salt	176719-69-0	-5.302	-31.0831	0.0920261	0.907974	inact.	Reliable	Other aliphatics	PASF-based substances	Inactive	Reliable	-52.7169	-58.6051	-55.661	Inactive	OTHER_PFAS	Inactive	FC(C(C(C(F)(F)F)(F)F)(F)F)(S(=O)(=O)NS(=O)(=O)C(F)(F)F)F	9	0
DTXSID9075240	FC(F)(F)CC(=O)C(F)(F)F	3H,3H-Perfluoro-2-butanone	400-49-7	-5.302	-18.6515	0.0920261	0.907974	inact.	Reliable	Other aliphatics	Others	Inactive	Reliable	-52.7169	-75.1609	-63.9389	Inactive	OTHER_PFAS	Inactive	O=C(C(F)(F)F)CC(F)(F)F	0	2
DTXSID20396477	FC(F)C(F)(F)COS(=O)(=O)C(F)(F)F	1H,1H,3H-Perfluoropropyl triflate	6401-02-01	-5.297	-23.6767	0.0920261	0.907974	inact.	Reliable	Other aliphatics	PASF-based substances	Inactive	Reliable	-52.7615	-68.4686	-60.615	Inactive	OTHER_PFAS	Inactive	FC(C(COS(=O)(=O)C(F)(F)F)(F)F)F	0	2
DTXSID10436078	FC1(F)C(F)(F)C(F)(F)C(F)(F)C(F)(F)C(F)(F)C1(F)F	Cycloheptane, tetradecafluoro-	355-59-9	-5.297	-20.6997	0.0920261	0.907974	inact.	Reliable	Non-PFAA perfluoroalkyls, cyclic	PFAs, cyclic	Inactive	Reliable	-52.7615	-72.4332	-62.5973	Inactive	OTHER_PFAS	Inactive	FC1(F)C(F)(F)C(F)(F)C(C(C(C1(F)F)(F)F)(F)F)(F)F	8	0
DTXSID10884510	FC(=O)C(F)(OC(F)(F)C(F)(OC(F)(F)C(F)(OC(F)(F)C(F)(OC(F)(F)C(F)(OC(F)(F)C(F)(OC(F)(F)C(F)(OC(F)(F)C(F)(F)C(F)(F)F)C(F)(F)F)C(F)(F)F)C(F)(F)F)C(F)(F)F)C(F)(F)F)C(F)(F)F)C(F)(F)F	Perfluoro-2,5,8,11,14,17,20-heptamethyl-3,6,9,12,15,18,21-heptaoxatetracosanoyl fluoride	13140-25-5	-5.297	-58.9864	0.0920261	0.907974	inact.	Unreliable	Other aliphatics	Ether based substances	Inactive	Unreliable	-52.7615	-21.4449	-37.1032	Inactive	OTHER_PFAS	Inactive	FC(C(C(OC(C(F)(F)F)(C(=O)F)F)(F)F)(OC(C(C(F)(F)F)(OC(C(C(F)(F)F)(OC(C(C(F)(F)F)(OC(C(C(F)(F)F)(OC(C(C(F)(F)F)(OC(C(C(F)(F)F)(F)F)(F)F)F)(F)F)F)(F)F)F)(F)F)F)(F)F)F)(F)F)F)(F)F	4	3
DTXSID20880225	OC(COC(=O)C=C)CC(F)(F)C(F)(F)C(F)(F)C(F)(F)C(F)(F)C(F)(F)C(F)(F)C(F)(F)C(F)(F)C(F)(F)C(F)(C(F)(F)F)C(F)(F)F	3-(Perfluoro(11-methyl)dodecyl)-2-hydroxypropyl propenoate	16083-87-7	-5.292	-56.8554	0.0920261	0.907974	inact.	Reliable	Other aliphatics	Ether based substances	Inactive	Reliable	-52.8061	-24.2829	-38.5445	Inactive	OTHER_PFAS	Inactive	C=CC(=O)OCC(CC(C(C(C(C(C(C(C(C(C(C(C(F)(F)F)(C(F)(F)F)F)(F)F)(F)F)(F)F)(F)F)(F)F)(F)F)(F)F)(F)F)(F)F)(F)F)O	8	7
DTXSID0059871	NC(=O)C(F)(F)C(F)(F)F	Pentafluoropropionamide	354-76-7	-5.288	-16.5542	0.0920261	0.907974	inact.	Reliable	Other aliphatics	Amide based substances	Inactive	Reliable	-52.8418	-77.954	-65.3979	Inactive	OTHER_PFAS	Inactive	NC(=O)C(C(F)(F)F)(F)F	0	2
DTXSID2059980	CCOC(=O)C(F)(F)C(F)(F)F	Ethyl perfluoropropionate	426-65-3	-5.287	-21.5136	0.0920261	0.907974	inact.	Reliable	Other aliphatics	PACF-based substances	Inactive	Reliable	-52.8507	-71.3493	-62.1	Inactive	OTHER_PFAS	Inactive	CCOC(=O)C(C(F)(F)F)(F)F	7	4
DTXSID70880578	CCN(CCOP(=O)([O-])OCCN(CC)S(=O)(=O)C(F)(F)C(F)(F)C(F)(F)C(F)(F)C(F)(F)C(F)(F)C(F)(F)F)S(=O)(=O)C(F)(F)C(F)(F)C(F)(F)C(F)(F)C(F)(F)C(F)(F)C(F)(F)F	Ammonium bis(2-(ethyl((pentadecafluoroheptyl)sulphonyl)amino)ethyl) phosphate	67939-97-3	-5.286	-78.7896	0.0920261	0.907974	inact.	Reliable	Other aliphatics	PASF-based substances	Inactive	Reliable	-52.8596	4.92799	-23.9658	Inactive	OTHER_PFAS	Inactive	CCN(S(=O)(=O)C(C(C(C(C(C(C(F)(F)F)(F)F)(F)F)(F)F)(F)F)(F)F)(F)F)CCOP(=O)(OCCN(S(=O)(=O)C(C(C(C(C(C(C(F)(F)F)(F)F)(F)F)(F)F)(F)F)(F)F)(F)F)CC)O	0	7
DTXSID40781765	FC(F)(F)C(F)(F)C(F)(F)C(F)(F)C(F)(F)C(F)(F)CCNCC=C	3,3,4,4,5,5,6,6,7,7,8,8,8-Tridecafluoro-N-(prop-2-en-1-yl)octan-1-amine	26577-69-5	-5.282	-29.3902	0.0920261	0.907974	inact.	Reliable	Other aliphatics	Others	Inactive	Reliable	-52.8953	-60.8596	-56.8774	Inactive	OTHER_PFAS	Inactive	C=CCNCCC(C(C(C(C(C(F)(F)F)(F)F)(F)F)(F)F)(F)F)(F)F	3	9
DTXSID80897152	FC(F)(F)C(F)(F)C(F)(F)C(F)(F)C(F)(F)C(F)(F)C(F)(F)C(F)(F)C(=O)NCCCCCCCCCCCCNC(=O)C(F)(F)C(F)(F)C(F)(F)C(F)(F)C(F)(F)C(F)(F)C(F)(F)C(F)(F)F	N,N'-bis(Perfluorononanoyl)1,12-dodecandiamine	204922-38-3	-5.281	-73.5202	0.0920261	0.907974	inact.	Reliable	Other aliphatics	Polyfluorinated amidesÂ	Inactive	Reliable	-52.9042	-2.08953	-27.4969	Inactive	OTHER_PFAS	Inactive	O=C(C(C(C(C(C(C(C(C(F)(F)F)(F)F)(F)F)(F)F)(F)F)(F)F)(F)F)(F)F)NCCCCCCCCCCCCNC(=O)C(C(C(C(C(C(C(C(F)(F)F)(F)F)(F)F)(F)F)(F)F)(F)F)(F)F)(F)F	6	9
DTXSID40880601	N(C(=O)OCCN(CC)S(=O)(=O)C(F)(F)C(F)(F)C(F)(F)C(F)(F)C(F)(F)C(F)(F)C(F)(F)F)c1cc(NC(=O)OC(C)COC(=O)C(=C)C)c(C)cc1	2-((((5-(((2-(Ethyl((pentadecafluoroheptyl)sulphonyl)amino)ethoxy)carbonyl)amino)-2-methylphenyl)amino)carbonyl)oxy)propyl methacrylate	68298-73-7	-5.279	-84.8498	0.0920261	0.907974	inact.	Unreliable	Side-chain aromatics	PASF-based substances	Inactive	Unreliable	-52.922	12.9987	-19.9617	Inactive	OTHER_PFAS	Inactive	CCN(S(=O)(=O)C(C(C(C(C(C(C(F)(F)F)(F)F)(F)F)(F)F)(F)F)(F)F)(F)F)CCOC(=O)Nc1ccc(c(c1)NC(=O)OC(COC(=O)C(=C)C)C)C	1	1
DTXSID60896108	CN(C)CCCCNC(=O)C(F)(F)C(F)(F)C(F)(F)C(F)(F)C(F)(F)C(F)(F)C(F)(F)F	N-[4-(Dimethylamino)butyl]-2,2,3,3,4,4,5,5,6,6,7,7,8,8,8-pentadecafluorooctanamide	118454-01-6	-5.278	-45.0303	0.0920261	0.907974	inact.	Reliable	Other aliphatics	Polyfluorinated amidesÂ	Inactive	Reliable	-52.9309	-40.0309	-46.4809	Inactive	OTHER_PFAS	Inactive	CN(CCCCNC(=O)C(C(C(C(C(C(C(F)(F)F)(F)F)(F)F)(F)F)(F)F)(F)F)(F)F)C	6	9
DTXSID90895447	CCCCCCCCCCCCC(F)(F)C(F)(F)C(F)(F)C(F)(F)C(F)(F)C(F)(F)C(F)(F)C(F)(F)C(F)(F)C(F)(F)C(F)(F)C(F)(F)C(F)(F)F	1,1,1,2,2,3,3,4,4,5,5,6,6,7,7,8,8,9,9,10,10,11,11,12,12,13,13-Heptacosafluoropentacosane	677324-22-0	-5.252	-63.7592	0.0920261	0.907974	inact.	Reliable	Fluorotelomer PFAA precursors	SFAs	Inactive	Reliable	-53.1628	-15.0887	-34.1258	Inactive	OTHER_PFAS	Inactive	CCCCCCCCCCCCC(C(C(C(C(C(C(C(C(C(C(C(C(F)(F)F)(F)F)(F)F)(F)F)(F)F)(F)F)(F)F)(F)F)(F)F)(F)F)(F)F)(F)F)(F)F	2	2
DTXSID60329603	Cc1c(NC(=O)OCC(F)(F)C(F)(F)C(F)(F)C(F)(F)C(F)(F)C(F)(F)C(F)(F)C(F)(F)C(F)(F)C(F)F)cc(NC(=O)OCC(F)(F)C(F)(F)C(F)(F)C(F)(F)C(F)(F)C(F)(F)C(F)(F)C(F)(F)C(F)(F)C(F)F)cc1	2,2,3,3,4,4,5,5,6,6,7,7,8,8,9,9,10,10,11,11-icosafluoroundecyl N-[3-(2,2,3,3,4,4,5,5,6,6,7,7,8,8,9,9,10,10,11,11-icosafluoroundecoxycarbonylamino)-4-methylphenyl]carbamate	15953-41-0	-5.253	-66.4275	0.0920261	0.907974	inact.	Reliable	Side-chain aromatics	Others	Inactive	Reliable	-53.1539	-11.5352	-32.3446	Inactive	OTHER_PFAS	Inactive	O=C(Nc1ccc(c(c1)NC(=O)OCC(C(C(C(C(C(C(C(C(C(F)F)(F)F)(F)F)(F)F)(F)F)(F)F)(F)F)(F)F)(F)F)(F)F)C)OCC(C(C(C(C(C(C(C(C(C(F)F)(F)F)(F)F)(F)F)(F)F)(F)F)(F)F)(F)F)(F)F)(F)F	3	0
DTXSID10893349	FC(F)(Cl)C(F)(Cl)OC(F)(F)C(F)(F)S(F)(=O)=O	4,5-Dichloroperfluoro-3-oxapentanesulfonyl fluoride	144728-59-6	-5.254	-26.5654	0.0920261	0.907974	inact.	Unreliable	Other aliphatics	PASF-based substances	Inactive	Unreliable	-53.145	-64.6215	-58.8833	Inactive	OTHER_PFAS	Inactive	FC(C(Cl)(F)F)(OC(C(S(=O)(=O)F)(F)F)(F)F)Cl	0	2
DTXSID00896561	FC(F)(F)C(F)(OC(F)(F)C(F)(Cl)I)C(F)(F)F	2-(2-Chloro-1,1,2-trifluoro-2-iodoethoxy)-1,1,1,2,3,3,3-heptafluoropropane	16031-04-2	-5.255	-27.5396	0.0920261	0.907974	inact.	Reliable	Other aliphatics	Ether based substances	Inactive	Reliable	-53.1361	-63.3242	-58.2301	Inactive	OTHER_PFAS	Inactive	FC(C(F)(F)F)(C(F)(F)F)OC(C(I)(Cl)F)(F)F	0	2
DTXSID00234762	CCOCCOC(F)(F)C(F)F	1-Ethoxy-2-(1,1,2,2-tetrafluoroethoxy)ethane	85567-23-3	-5.261	-25.1518	0.0920261	0.907974	inact.	Reliable	Other aliphatics	Ether based substances	Inactive	Reliable	-53.0826	-66.5041	-59.7933	Inactive	OTHER_PFAS	Inactive	CCOCCOC(C(F)F)(F)F	0	2
DTXSID30836652	FC1(F)OC(F)(I)C(F)(F)C(F)(F)C1(F)F	2,2,3,3,4,4,5,5,6-Nonafluoro-6-iodooxane	827601-56-9	-5.263	-21.8705	0.0920261	0.907974	inact.	Unreliable	Other aliphatics, cyclic	Others, cyclic	Inactive	Unreliable	-53.0647	-70.874	-61.9693	Inactive	OTHER_PFAS	Inactive	FC1(F)C(F)(F)OC(C(C1(F)F)(F)F)(F)I	8	0
DTXSID10895520	NNC(=N)C(F)(F)C(F)(F)C(F)(F)F	2,2,3,3,4,4,4-Heptafluorobutanimidohydrazide	663-24-1	-5.251	-14.4563	0.0920261	0.907974	inact.	Unreliable	Other aliphatics	Others	Inactive	Unreliable	-53.1717	-80.7478	-66.9598	Inactive	OTHER_PFAS	Inactive	NNC(=N)C(C(C(F)(F)F)(F)F)(F)F	7	4
DTXSID10538945	FC1(F)C(F)(F)C(F)(F)C(F)(N=O)C1(F)F	Nonafluoro(nitroso)cyclopentane	91816-92-1	-5.266	-17.2108	0.0920261	0.907974	inact.	Unreliable	Other aliphatics, cyclic	Others, cyclic	Inactive	Unreliable	-53.038	-77.0795	-65.0587	Inactive	OTHER_PFAS	Inactive	O=NC1(F)C(F)(F)C(C(C1(F)F)(F)F)(F)F	8	0
DTXSID80881339	[Li+].FC(F)(F)C(F)(F)S(=O)(=O)[N-]S(=O)(=O)C(F)(F)C(F)(F)F	Lithium bis[(pentafluoroethyl)sulfonyl]azanide	132843-44-8	-5.266	-31.2042	0.0920261	0.907974	inact.	Reliable	Other aliphatics	PASF-based substances	Inactive	Reliable	-53.038	-58.4438	-55.7409	Inactive	COMMERICIAL_IMPORTANT	Inactive	FC(S(=O)(=O)NS(=O)(=O)C(C(F)(F)F)(F)F)(C(F)(F)F)F	0	2
DTXSID80896488	COC(=O)C(F)(OC(F)(F)C(F)(F)F)C(F)(F)F	Methyl 2,3,3,3-tetrafluoro-2-(pentafluoroethoxy)propanoate	117516-09-3	-5.27	-26.3561	0.0920261	0.907974	inact.	Reliable	Other aliphatics	Ether and PACF-based substances	Inactive	Reliable	-53.0023	-64.9003	-58.9513	Inactive	OTHER_PFAS	Inactive	COC(=O)C(C(F)(F)F)(OC(C(F)(F)F)(F)F)F	4	3
DTXSID8046614	FCOC(C(F)(F)F)C(F)(F)F	Sevoflurane	28523-86-6	-5.273	-16.9065	0.0920261	0.907974	inact.	Reliable	Other aliphatics	Ether based substances	Inactive	Reliable	-52.9755	-77.4848	-65.2302	Inactive	OTHER_PFAS	Inactive	FCOC(C(F)(F)F)C(F)(F)F	0	2
DTXSID90880171	FC1=C(Cl)C(F)(F)C(F)(F)C1(F)F	1-Chloroheptafluorocyclopentene	1759-63-3	-5.273	-18.1711	0.0920261	0.907974	inact.	Reliable	Other aliphatics, cyclic	Others, cyclic	Inactive	Reliable	-52.9755	-75.8007	-64.3881	Inactive	OTHER_PFAS	Inactive	FC1=C(Cl)C(C(C1(F)F)(F)F)(F)F	8	0
DTXSID50218052	FC(=O)C(F)(F)C(F)(F)C(F)(F)C(F)=O	Perfluoroglutaryl difluoride	678-78-4	-5.275	-20.1611	0.0920261	0.907974	inact.	Reliable	Other aliphatics	Others	Inactive	Reliable	-52.9577	-73.1505	-63.0541	Inactive	OTHER_PFAS	Inactive	FC(=O)C(C(C(C(=O)F)(F)F)(F)F)(F)F	0	2
DTXSID90277906	FC(F)(F)C1(F)C(F)(F)C(F)(F)C(F)(C(F)(F)F)C(F)(F)C1(F)F	1,1,2,2,3,4,4,5,5,6-Decafluoro-3,6-bis(trifluoromethyl)cyclohexane	374-77-6	-5.277	-19.5438	0.0920261	0.907974	inact.	Unreliable	Non-PFAA perfluoroalkyls, cyclic	PFAs, cyclic	Inactive	Unreliable	-52.9399	-73.9726	-63.4562	Inactive	OTHER_PFAS	Inactive	FC(C1(F)C(F)(F)C(F)(F)C(C(C1(F)F)(F)F)(F)C(F)(F)F)(F)F	8	0
DTXSID00542617	FC(F)(F)OC(F)(F)C(F)(F)OC(F)(F)C(F)(F)OC(F)(F)C(F)(F)OC(F)(F)F	Perfluoro-2,5,8,11-tetraoxadodecane	64028-04-2	-5.266	-43.1461	0.0920261	0.907974	inact.	Unreliable	Other aliphatics	Ether based substances	Inactive	Unreliable	-53.038	-42.5402	-47.7891	Inactive	OTHER_PFAS	Inactive	FC(C(OC(C(OC(F)(F)F)(F)F)(F)F)(F)F)(OC(C(OC(F)(F)F)(F)F)(F)F)F	0	2
DTXSID80863059	FC(=O)C(F)(OC(F)(F)F)C(F)(F)F	2,3,3,3-Tetrafluoro-2-(trifluoromethoxy)propionyl fluoride	2927-83-5	-5.165	-20.2384	0.0920261	0.907974	inact.	Unreliable	Other aliphatics	Ether based substances	Inactive	Unreliable	-53.9387	-73.0475	-63.4931	Inactive	OTHER_PFAS	Inactive	FC(=O)C(C(F)(F)F)(OC(F)(F)F)F	0	2
DTXSID50881008	FC(F)C(F)(F)OCC1CO1	(2H-Perfluoroethoxy)methyloxirane	85567-21-1	-5.164	-22.9485	0.0920261	0.907974	inact.	Reliable	Other aliphatics, cyclic	Others, cyclic	Inactive	Reliable	-53.9476	-69.4384	-61.693	Inactive	OTHER_PFAS	Inactive	FC(C(OCC1OC1)(F)F)F	0	2
DTXSID60897519	FC(F)(F)C(F)(F)C(F)(F)OC=C	1-Vinyloxyperfluoropropane	6996-01-06	-5.16	-19.0527	0.0920261	0.907974	inact.	Reliable	Other aliphatics	Ether based substances	Inactive	Reliable	-53.9833	-74.6266	-64.3049	Inactive	OTHER_PFAS	Inactive	C=COC(C(C(F)(F)F)(F)F)(F)F	3	4
DTXSID30895522	CS(=O)(=O)OCC(F)(F)C(F)(F)C(F)(F)F	2,2,3,3,4,4,4-Heptafluorobutyl methanesulfonate	755-88-4	-5.031	-30.8735	0.0920261	0.907974	inact.	Reliable	Other aliphatics	Others	Inactive	Reliable	-55.1337	-58.8842	-57.009	Inactive	OTHER_PFAS	Inactive	FC(C(C(F)(F)F)(F)F)(COS(=O)(=O)C)F	3	4
DTXSID80573540	FC(F)=C(F)OC(F)(F)OC(F)(F)C(F)(F)F	1-[Difluoro(pentafluoroethoxy)methoxy]-1,2,2-trifluoroethene	346662-93-9	-5.026	-24.0242	0.0920261	0.907974	inact.	Unreliable	Other aliphatics	Ether based substances	Inactive	Unreliable	-55.1783	-68.0058	-61.592	Inactive	OTHER_PFAS	Inactive	FC(=C(OC(OC(C(F)(F)F)(F)F)(F)F)F)F	0	2
DTXSID00896607	FC(F)=C(F)OC(F)(F)OC(F)=C(F)F	1-{Difluoro[(trifluoroethenyl)oxy]methoxy}-1,2,2-trifluoroethene	13845-92-6	-5.024	-22.8539	0.0920261	0.907974	inact.	Unreliable	Other aliphatics	Ether based substances	Inactive	Unreliable	-55.1961	-69.5643	-62.3802	Inactive	OTHER_PFAS	Inactive	FC(=C(F)F)OC(OC(=C(F)F)F)(F)F	0	2
DTXSID1073365	FC(F)(F)COS(=O)(=O)C(F)(F)F	2,2,2-Trifluoroethyl triflate	6226-25-1	-5.015	-22.6497	0.0920261	0.907974	inact.	Reliable	Other aliphatics	PASF-based substances	Inactive	Reliable	-55.2764	-69.8363	-62.5563	Inactive	OTHER_PFAS	Inactive	FC(COS(=O)(=O)C(F)(F)F)(F)F	0	2
DTXSID00822305	CC1=C2N=C(NC2=C(C=C1[N+]([O-])=O)[N+]([O-])=O)C(F)(F)C(F)(F)C(F)(F)F	2-(Heptafluoropropyl)-4-methyl-5,7-dinitro-1H-benzimidazole	60167-95-5	-5.005	-48.1334	0.0920261	0.907974	inact.	Reliable	Side-chain aromatics	Others	Inactive	Reliable	-55.3656	-35.8984	-45.632	Inactive	OTHER_PFAS	Inactive	[O-][N+](=O)c1cc([N+](=O)[O-])c(c2c1[nH]c(n2)C(C(C(F)(F)F)(F)F)(F)F)C	6	4
DTXSID40892961	CN(C)CCCNC(=O)C(F)(F)C(F)(F)C(F)(F)C(F)(F)C(F)(F)C(F)(F)C(F)(F)C(F)(F)C(F)(F)F	Perfluorodecane amido amine	1245601-26-6	-5.002	-50.4788	0.0920261	0.907974	inact.	Reliable	Other aliphatics	Polyfluorinated amidesÂ	Inactive	Reliable	-55.3923	-32.7749	-44.0836	Inactive	OTHER_PFAS	Inactive	CN(CCCNC(=O)C(C(C(C(C(C(C(C(C(F)(F)F)(F)F)(F)F)(F)F)(F)F)(F)F)(F)F)(F)F)(F)F)C	6	9
DTXSID80189069	COC(=O)C(F)(F)C(F)(F)OC(F)(F)F	Perfluoromethoxypropionic acid methyl ester	356-69-4	-5.001	-27.6761	0.0920261	0.907974	inact.	Reliable	Other aliphatics	PACF-based substances	Inactive	Reliable	-55.4012	-63.1424	-59.2718	Inactive	OTHER_PFAS	Inactive	COC(=O)C(C(OC(F)(F)F)(F)F)(F)F	0	2
DTXSID20731440	FCOC(F)(F)C(F)(F)C(F)(F)F	1,1,1,2,2,3,3-Heptafluoro-3-(fluoromethoxy)propane	184899-81-8	-5	-17.282	0.0920261	0.907974	inact.	Reliable	Other aliphatics	Ether based substances	Inactive	Reliable	-55.4101	-76.9847	-66.1974	Inactive	OTHER_PFAS	Inactive	FCOC(C(C(F)(F)F)(F)F)(F)F	3	4
DTXSID50880495	FC(C(F)(F)F)C(F)(F)OCC=C	2H-Hexafluoropropyl allyl ether	59158-81-5	-4.997	-22.5845	0.0920261	0.907974	inact.	Unreliable	Other aliphatics	Ether based substances	Inactive	Unreliable	-55.4369	-69.9231	-62.68	Inactive	OTHER_PFAS	Inactive	C=CCOC(C(C(F)(F)F)F)(F)F	0	2
DTXSID00880228	CC(O)C(F)(F)C(F)F	3,3,4,4-Tetrafluoro-2-butanol	17425-25-1	-4.996	-16.3968	0.0920261	0.907974	inact.	Reliable	Other aliphatics	Others	Inactive	Reliable	-55.4458	-78.1636	-66.8047	Inactive	OTHER_PFAS	Inactive	CC(C(C(F)F)(F)F)O	0	2
DTXSID40883576	CC(O)(C(F)(F)F)C(F)(F)F	Hexafluoro-2-methyl-2-propanol	1515-14-6	-4.994	-17.7483	0.0920261	0.907974	inact.	Reliable	Other aliphatics	Others	Inactive	Reliable	-55.4637	-76.3637	-65.9137	Inactive	OTHER_PFAS	Inactive	CC(C(F)(F)F)(C(F)(F)F)O	0	2
DTXSID70881308	C(CP(=O)(O)CCC(F)(F)C(F)(F)C(F)(F)C(F)(F)C(F)(F)C(F)(F)C(F)(F)C(F)(F)F)C(F)(F)C(F)(F)C(F)(F)C(F)(F)C(F)(F)C(F)(F)C(F)(F)C(F)(F)F	Bis(heneicosafluorodecyl)phosphinic acid	52299-27-1	-4.991	-50.2405	0.0920261	0.907974	inact.	Reliable	Other aliphatics	FTPO3	Inactive	Reliable	-55.4904	-33.0923	-44.2913	Inactive	OTHER_PFAS	Inactive	FC(C(C(C(C(C(C(C(F)(F)F)(F)F)(F)F)(F)F)(F)F)(F)F)(F)F)(CCP(=O)(CCC(C(C(C(C(C(C(C(F)(F)F)(F)F)(F)F)(F)F)(F)F)(F)F)(F)F)(F)F)O)F	3	9
DTXSID30193676	FC(F)(F)COC(=O)C(F)(F)F	2,2,2-Trifluoroethyl trifluoroacetate	407-38-5	-4.987	-19.4833	0.0920261	0.907974	inact.	Reliable	Other aliphatics	PACF-based substances	Inactive	Reliable	-55.5261	-74.0531	-64.7896	Inactive	OTHER_PFAS	Inactive	O=C(C(F)(F)F)OCC(F)(F)F	0	2
DTXSID80896605	CC(=C)C(=O)OCC(F)(F)C(F)(F)C(F)(F)C(F)(F)C(F)(F)C(F)(F)C(F)(F)C(F)(F)C(F)(F)C(F)(F)C(F)(F)C(F)(F)C(F)(F)C(F)(F)C(F)(F)C(F)(F)C(F)(F)C(F)(F)C(F)(F)C(F)(F)F	2,2,3,3,4,4,5,5,6,6,7,7,8,8,9,9,10,10,11,11,12,12,13,13,14,14,15,15,16,16,17,17,18,18,19,19,20,20,21,21,21-Hentetracontafluorohenicosyl 2-methylprop-2-enoate	132405-54-0	-4.985	-54.0944	0.0920261	0.907974	inact.	Reliable	Other aliphatics	Ether based substances	Inactive	Reliable	-55.5439	-27.9598	-41.7519	Inactive	OTHER_PFAS	Inactive	CC(=C)C(=O)OCC(C(C(C(C(C(C(C(C(C(C(C(C(C(C(C(C(C(C(C(F)(F)F)(F)F)(F)F)(F)F)(F)F)(F)F)(F)F)(F)F)(F)F)(F)F)(F)F)(F)F)(F)F)(F)F)(F)F)(F)F)(F)F)(F)F)(F)F)(F)F	3	9
DTXSID60544571	FC(F)C(F)(F)C(F)(F)OS(F)(=O)=O	1,1,2,2,3,3-Hexafluoropropyl sulfurofluoridate	105660-26-2	-4.981	-20.4118	0.0920261	0.907974	inact.	Unreliable	Other aliphatics	Others	Inactive	Unreliable	-55.5796	-72.8166	-64.1981	Inactive	OTHER_PFAS	Inactive	FC(C(C(OS(=O)(=O)F)(F)F)(F)F)F	3	0
DTXSID20895450	CCCCCCCCCCCCCCCCCCC(I)CC(F)(F)C(F)(F)C(F)(F)C(F)(F)C(F)(F)C(F)(F)C(F)(F)C(F)(F)F	1,1,1,2,2,3,3,4,4,5,5,6,6,7,7,8,8-Heptadecafluoro-10-iodooctacosane	1257261-95-2	-4.963	-80.397	0.0920261	0.907974	inact.	Reliable	Other aliphatics	FTI	Inactive	Reliable	-55.7401	7.06864	-24.3357	Inactive	OTHER_PFAS	Inactive	CCCCCCCCCCCCCCCCCCC(CC(C(C(C(C(C(C(C(F)(F)F)(F)F)(F)F)(F)F)(F)F)(F)F)(F)F)(F)F)I	3	6
DTXSID1071666	CN(C)CCCNS(=O)(=O)C(F)(F)C(F)(F)C(F)(F)C(F)(F)F	Perfluorobutane sulfonamido amine	68555-77-1	-4.962	-38.331	0.0920261	0.907974	inact.	Reliable	Other aliphatics	PASF-based substances	Inactive	Reliable	-55.749	-48.9527	-52.3509	Inactive	COMMERICIAL_IMPORTANT	Inactive	CN(CCCNS(=O)(=O)C(C(C(C(F)(F)F)(F)F)(F)F)(F)F)C	5	0
DTXSID50315131	FC(F)(F)C(F)(F)S(Cl)(=O)=O	Pentafluoroethane-1-sulfonyl chloride	64773-40-6	-4.901	-14.1993	0.0920261	0.907974	inact.	Reliable	Other aliphatics	PASF-based substances	Inactive	Reliable	-56.293	-81.0901	-68.6916	Inactive	OTHER_PFAS	Inactive	FC(S(=O)(=O)Cl)(C(F)(F)F)F	0	2
DTXSID50896016	CN(C)CCCNC(=O)C(F)(F)C(F)(F)C(F)(F)C(F)(F)F	N-[3-(Dimethylamino)propyl]-2,2,3,3,4,4,5,5,5-nonafluoropentanamide	153339-13-0	-4.909	-30.8193	0.0920261	0.907974	inact.	Reliable	Other aliphatics	Polyfluorinated amidesÂ	Inactive	Reliable	-56.2217	-58.9564	-57.589	Inactive	OTHER_PFAS	Inactive	CN(CCCNC(=O)C(C(C(C(F)(F)F)(F)F)(F)F)(F)F)C	6	9
DTXSID40936117	CC1=C(C=C(C=C1)N=C(O)OCC(F)(F)C(F)(F)C(F)(F)C(F)(F)C(F)(F)C(F)F)N=C(O)OCC(F)(F)C(F)(F)C(F)(F)C(F)(F)C(F)(F)C(F)F	Bis(2,2,3,3,4,4,5,5,6,6,7,7-dodecafluoroheptyl) (4-methyl-1,3-phenylene)bis(hydrogen carbonimidate)	15953-40-9	-4.912	-49.5563	0.0920261	0.907974	inact.	Unreliable	Side-chain aromatics	Others	Inactive	Unreliable	-56.1949	-34.0034	-45.0992	Inactive	OTHER_PFAS	Inactive	OC(=Nc1ccc(c(c1)N=C(OCC(C(C(C(C(C(F)F)(F)F)(F)F)(F)F)(F)F)(F)F)O)C)OCC(C(C(C(C(C(F)F)(F)F)(F)F)(F)F)(F)F)(F)F	3	0
DTXSID10880618	[Cl-].[H]N(CCC[N+](C)(C)C)S(=O)(=O)C(F)(F)C(F)(F)C(F)(F)C(F)(F)C(F)(F)F	3-((Perfluoropentylsulfonyl)amino)-N,N,N-trimethylpropanaminium chloride	68957-55-1	-4.914	-42.6354	0.0920261	0.907974	inact.	Reliable	Other aliphatics	PASF-based substances	Inactive	Reliable	-56.1771	-43.2203	-49.6987	Inactive	COMMERICIAL_IMPORTANT	Inactive	FC(C(C(C(C(F)(F)F)(F)F)(F)F)(F)F)(S(=O)(=O)NCCC[N+](C)(C)C)F	5	0
DTXSID40377687	COC(=O)C(F)(F)OC(F)(F)C(F)(F)OC(F)(F)F	Methyl perfluoro-3,6-dioxaheptanoate	39187-41-2	-4.918	-27.2709	0.0920261	0.907974	inact.	Reliable	Other aliphatics	Ether and PACF-based substances	Inactive	Reliable	-56.1414	-63.682	-59.9117	Inactive	OTHER_PFAS	Inactive	COC(=O)C(OC(C(OC(F)(F)F)(F)F)(F)F)(F)F	0	2
DTXSID10191039	FC1(F)C(F)(F)C(F)(F)C(F)(F)C1(F)F	Decafluorocyclopentane	376-77-2	-4.92	-16.0761	0.0920261	0.907974	inact.	Reliable	Non-PFAA perfluoroalkyls, cyclic	PFAs, cyclic	Inactive	Reliable	-56.1236	-78.5907	-67.3571	Inactive	OTHER_PFAS	Inactive	FC1(F)C(F)(F)C(C(C1(F)F)(F)F)(F)F	8	0
DTXSID20380250	FC(F)(F)OC(F)(C=C)C(F)(F)F	3,4,4,4-Tetrafluoro-3-(trifluoromethoxy)-1-butene	226575-14-0	-5.048	-20.6035	0.0920261	0.907974	inact.	Unreliable	Other aliphatics	Ether based substances	Inactive	Unreliable	-54.9821	-72.5613	-63.7717	Inactive	OTHER_PFAS	Inactive	C=CC(C(F)(F)F)(OC(F)(F)F)F	0	2
DTXSID9052056	FC(F)(F)C(=C)C(F)(F)F	1,1-Bis(trifluoromethyl)ethene	382-10-5	-4.92	-15.3264	0.0920261	0.907974	inact.	Reliable	Other aliphatics	Others	Inactive	Reliable	-56.1236	-79.5891	-67.8563	Inactive	OTHER_PFAS	Inactive	C=C(C(F)(F)F)C(F)(F)F	0	2
DTXSID60371783	FC(F)OCC(F)(F)C(F)F	Difluoromethyl 2,2,3,3-tetrafluoropropyl ether	35042-99-0	-4.935	-20.2888	0.0920261	0.907974	inact.	Reliable	Other aliphatics	Ether based substances	Inactive	Reliable	-55.9898	-72.9804	-64.4851	Inactive	OTHER_PFAS	Inactive	FC(OCC(C(F)F)(F)F)F	0	2
DTXSID8058796	OCC(F)(F)C(F)F	2,2,3,3-Tetrafluoro-1-propanol	76-37-9	-4.937	-14.1851	0.0920261	0.907974	inact.	Reliable	Other aliphatics	Others	Inactive	Reliable	-55.972	-81.109	-68.5405	Inactive	OTHER_PFAS	Inactive	OCC(C(F)F)(F)F	0	2
DTXSID10380042	OC(=O)C(F)(F)C(F)(C(F)(F)F)C(F)(F)C(C(F)(F)F)(C(F)(F)F)C(F)(F)F	Perfluoro-3,5,5-trimethylhexanoic acid	238403-51-5	-4.943	-31.5434	0.0920261	0.907974	inact.	Reliable	PFAAs	PFCAs	Inactive	Reliable	-55.9185	-57.9921	-56.9553	Inactive	OTHER_PFAS	Inactive	OC(=O)C(C(C(C(C(F)(F)F)(C(F)(F)F)C(F)(F)F)(F)F)(C(F)(F)F)F)(F)F	0	2
DTXSID70232452	FN1C(F)(F)C(F)(F)C(F)(F)C(F)(F)C1(F)F	Undecafluoropiperidine	836-77-1	-4.953	-17.0736	0.0920261	0.907974	inact.	Unreliable	Other aliphatics, cyclic	Others, cyclic	Inactive	Unreliable	-55.8293	-77.2622	-66.5458	Inactive	OTHER_PFAS	Inactive	FN1C(F)(F)C(F)(F)C(C(C1(F)F)(F)F)(F)F	8	0
DTXSID10143033	CCCCNC(=O)NS(=O)(=O)C(F)(F)C(F)(F)C(F)(F)C(F)(F)C(F)(F)C(F)(F)C(F)(F)C(F)(F)F	1-butyl-3-(1,1,2,2,3,3,4,4,5,5,6,6,7,7,8,8,8-Heptadecafluorooctylsulfonyl)urea	100221-84-9	-4.953	-58.1359	0.332609	0.667391	inact.	Reliable	Other aliphatics	PASF-based substances	Inactive	Reliable	-55.8293	-22.5776	-39.2034	Inactive	OTHER_PFAS	Inactive	CCCCNC(=O)NS(=O)(=O)C(C(C(C(C(C(C(C(F)(F)F)(F)F)(F)F)(F)F)(F)F)(F)F)(F)F)(F)F	5	0
DTXSID90861920	FC(F)(F)C(=O)OC(=O)C(F)(F)F	Trifluoroacetic anhydride	407-25-0	-4.959	-20.38	0.0920261	0.907974	inact.	Reliable	Other aliphatics	PACF-based substances	Inactive	Reliable	-55.7758	-72.859	-64.3174	Inactive	OTHER_PFAS	Inactive	O=C(C(F)(F)F)OC(=O)C(F)(F)F	0	2
DTXSID70896472	FC(F)(F)OC(F)(F)C(F)(F)Cl	1-Chloro-1,1,2,2-tetrafluoro-2-(trifluoromethoxy)ethane	1561-50-8	-4.925	-22.1746	0.0920261	0.907974	inact.	Reliable	Other aliphatics	Ether based substances	Inactive	Reliable	-56.079	-70.469	-63.274	Inactive	OTHER_PFAS	Inactive	FC(OC(C(Cl)(F)F)(F)F)(F)F	0	2
DTXSID60955229	FC1(F)C(F)(F)C(F)(F)C(F)(Br)C(F)(Br)C1(F)F	1,2-Dibromo-1,2,3,3,4,4,5,5,6,6-decafluorocyclohexane	336-12-9	-5.049	-22.4082	0.0920261	0.907974	inact.	Reliable	Other aliphatics, cyclic	Others, cyclic	Inactive	Reliable	-54.9732	-70.1579	-62.5655	Inactive	OTHER_PFAS	Inactive	FC1(F)C(F)(F)C(F)(F)C(C(C1(F)F)(F)Br)(F)Br	8	0
DTXSID4059968	FC(=O)C(F)(F)C(F)(F)F	Pentafluoropropionyl fluoride	422-61-7	-5.051	-14.7054	0.0920261	0.907974	inact.	Reliable	Perfluoro PFAA precursors	PAFs	Inactive	Reliable	-54.9553	-80.4161	-67.6857	Inactive	COMMERICIAL_IMPORTANT	Inactive	FC(=O)C(C(F)(F)F)(F)F	0	2
DTXSID2059930	COC(=O)C(F)(F)C(F)(F)F	Methyl pentafluoropropionate	378-75-6	-5.051	-20.7396	0.0920261	0.907974	inact.	Reliable	Other aliphatics	PACF-based substances	Inactive	Reliable	-54.9553	-72.3801	-63.6677	Inactive	OTHER_PFAS	Inactive	COC(=O)C(C(F)(F)F)(F)F	0	2
DTXSID80506994	FC(F)(F)N1C(F)(F)C(F)(F)C(F)(F)C1(F)F	2,2,3,3,4,4,5,5-Octafluoro-1-(trifluoromethyl)pyrrolidine	2344-10-07	-5.126	-23.0915	0.0920261	0.907974	inact.	Unreliable	Other aliphatics, cyclic	Others, cyclic	Inactive	Unreliable	-54.2865	-69.2479	-61.7672	Inactive	OTHER_PFAS	Inactive	FC(N1C(F)(F)C(C(C1(F)F)(F)F)(F)F)(F)F	8	0
DTXSID6071667	CN(C)CCCNS(=O)(=O)C(F)(F)C(F)(F)C(F)(F)C(F)(F)C(F)(F)F	Perfluoropentane sulfonamido amine	68555-78-2	-5.126	-36.6342	0.0920261	0.907974	inact.	Reliable	Other aliphatics	PASF-based substances	Inactive	Reliable	-54.2865	-51.2124	-52.7495	Inactive	OTHER_PFAS	Inactive	CN(CCCNS(=O)(=O)C(C(C(C(C(F)(F)F)(F)F)(F)F)(F)F)(F)F)C	5	0
DTXSID30620694	FC1OC(F)(F)C(F)(F)C(F)(F)C1(F)F	2,2,3,3,4,4,5,5,6-Nonafluorooxane	65601-69-6	-5.133	-20.7656	0.0920261	0.907974	inact.	Unreliable	Other aliphatics, cyclic	Others, cyclic	Inactive	Unreliable	-54.2241	-72.3454	-63.2847	Inactive	OTHER_PFAS	Inactive	FC1OC(F)(F)C(C(C1(F)F)(F)F)(F)F	8	0
DTXSID40567687	NCCC(F)(F)C(F)(F)C(F)(F)C(F)(F)CCN	3,3,4,4,5,5,6,6-Octafluorooctane-1,8-diamine	94403-06-2	-5.133	-29.5039	0.0920261	0.907974	inact.	Reliable	Other aliphatics	Others	Inactive	Reliable	-54.2241	-60.7082	-57.4661	Inactive	OTHER_PFAS	Inactive	NCCC(C(C(C(CCN)(F)F)(F)F)(F)F)(F)F	3	4
DTXSID50880218	FC1CC(F)(F)C(F)(F)C1(F)F	1H,1H,2H-Perfluorocyclopentane	15290-77-4	-5.141	-15.5585	0.0920261	0.907974	inact.	Unreliable	Other aliphatics, cyclic	Others, cyclic	Inactive	Unreliable	-54.1527	-79.28	-66.7163	Inactive	COMMERICIAL_IMPORTANT	Inactive	FC1CC(C(C1(F)F)(F)F)(F)F	8	0
DTXSID10895424	CCCCCCCCCCC(I)CC(F)(F)C(F)(F)C(F)(F)C(F)(F)C(F)(F)C(F)(F)C(F)(F)C(F)(F)C(F)(F)C(F)(F)F	1,1,1,2,2,3,3,4,4,5,5,6,6,7,7,8,8,9,9,10,10-Henicosafluoro-12-iododocosane	129838-43-3	-5.145	-60.6206	0.0920261	0.907974	inact.	Reliable	Other aliphatics	FTI	Inactive	Reliable	-54.117	-19.2686	-36.6928	Inactive	OTHER_PFAS	Inactive	CCCCCCCCCCC(CC(C(C(C(C(C(C(C(C(C(F)(F)F)(F)F)(F)F)(F)F)(F)F)(F)F)(F)F)(F)F)(F)F)(F)F)I	3	6
DTXSID8075384	FC1C(F)(F)C(F)(F)C(F)(F)C(F)(F)C1(F)F	Undecafluorocyclohexane	308-24-7	-5.112	-17.5997	0.0920261	0.907974	inact.	Unreliable	Other aliphatics, cyclic	Others, cyclic	Inactive	Unreliable	-54.4113	-76.5616	-65.4865	Inactive	OTHER_PFAS	Inactive	FC1C(F)(F)C(F)(F)C(C(C1(F)F)(F)F)(F)F	8	0
DTXSID80785328	NC1=NC(=N)C(F)(F)C(F)(F)C1(F)F	3,3,4,4,5,5-Hexafluoro-6-imino-3,4,5,6-tetrahydropyridin-2-amine	4556-39-2	-5.149	-24.4098	0.0920261	0.907974	inact.	Unreliable	Other aliphatics, cyclic	Others, cyclic	Inactive	Unreliable	-54.0814	-67.4923	-60.7868	Inactive	OTHER_PFAS	Inactive	NC1=NC(=N)C(C(C1(F)F)(F)F)(F)F	8	0
DTXSID5059870	FC(F)(F)C(F)(F)CI	(Perfluoroethyl)methyl iodide	354-69-8	-5.149	-18.8044	0.0920261	0.907974	inact.	Reliable	Other aliphatics	Others	Inactive	Reliable	-54.0814	-74.9573	-64.5193	Inactive	OTHER_PFAS	Inactive	ICC(C(F)(F)F)(F)F	3	4
DTXSID60380239	NC(=O)C(F)(F)C(F)F	2,2,3,3-Tetrafluoropropionamide	2069-86-5	-5.15	-16.2251	0.0920261	0.907974	inact.	Reliable	Other aliphatics	Others	Inactive	Reliable	-54.0724	-78.3922	-66.2323	Inactive	OTHER_PFAS	Inactive	FC(C(C(=O)N)(F)F)F	0	2
DTXSID40446988	FC(F)C(F)(F)OC(F)(F)C(F)(F)S(F)(=O)=O	1,1,2,2-Tetrafluoro-2-(1,1,2,2-tetrafluoroethoxy)ethane-1-sulfonyl fluoride	104729-49-9	-5.157	-24.0283	0.0920261	0.907974	inact.	Unreliable	Other aliphatics	PASF-based substances	Inactive	Unreliable	-54.01	-68.0003	-61.0052	Inactive	OTHER_PFAS	Inactive	FC(C(OC(C(S(=O)(=O)F)(F)F)(F)F)(F)F)F	0	2
DTXSID30193671	FC(F)(F)CNCC(F)(F)F	Bis(2,2,2-trifluoroethyl)amine	407-01-2	-5.157	-20.0229	0.0920261	0.907974	inact.	Reliable	Other aliphatics	Others	Inactive	Reliable	-54.01	-73.3345	-63.6723	Inactive	OTHER_PFAS	Inactive	FC(CNCC(F)(F)F)(F)F	0	2
DTXSID50379576	COC(=O)C(F)(C(F)(F)F)C(F)(F)F	Methyl tetrafluoro-2-(trifluoromethyl)propionate	680-05-7	-5.158	-20.0292	0.0920261	0.907974	inact.	Reliable	Other aliphatics	Ether based substances	Inactive	Reliable	-54.0011	-73.3261	-63.6636	Inactive	OTHER_PFAS	Inactive	COC(=O)C(C(F)(F)F)(C(F)(F)F)F	0	2
DTXSID80881379	CCCCCCCCCCCCCCCCCCCC(F)(F)C(F)(F)C(F)(F)C(F)(F)C(F)(F)C(F)(F)C(F)(F)C(F)(F)F	1,1,1,2,2,3,3,4,4,5,5,6,6,7,7,8,8-Heptadecafluoroheptacosane	871311-26-1	-5.158	-72.6114	0.0920261	0.907974	inact.	Reliable	Fluorotelomer PFAA precursors	SFAs	Inactive	Reliable	-54.0011	-3.29982	-28.6505	Inactive	OTHER_PFAS	Inactive	CCCCCCCCCCCCCCCCCCCC(C(C(C(C(C(C(C(F)(F)F)(F)F)(F)F)(F)F)(F)F)(F)F)(F)F)(F)F	2	2
DTXSID40189464	FC(F)(F)C(F)(F)N(C(F)(F)C(F)(F)F)C(F)(F)C(F)(F)F	Perfluorotriethylamine	359-70-6	-5.149	-13.2655	0.0920261	0.907974	inact.	Reliable	Other aliphatics	Others	Inactive	Reliable	-54.0814	-82.3337	-68.2075	Inactive	OTHER_PFAS	Inactive	FC(C(F)(F)F)(N(C(C(F)(F)F)(F)F)C(C(F)(F)F)(F)F)F	0	2
DTXSID701009929	[O-]P(=O)(CCC(F)(F)C(F)(F)C(F)(F)C(F)(F)C(F)(F)C(F)(F)F)CCC(F)(F)C(F)(F)C(F)(F)C(F)(F)C(F)(F)C(F)(F)C(F)(F)C(F)(F)F	Sodium (1H,1H,2H,2H-perfluorooctyl-1H,1H,2H,2H-perfluorodecyl)phosphinate	NOCAS_1009929	-5.309	-44.944	0.0920261	0.907974	inact.	Reliable	Other aliphatics	FTPO3	Inactive	Reliable	-52.6545	-40.1459	-46.4002	Inactive	OTHER_PFAS	Inactive	OP(=O)(CCC(C(C(C(C(C(F)(F)F)(F)F)(F)F)(F)F)(F)F)(F)F)CCC(C(C(C(C(C(C(C(F)(F)F)(F)F)(F)F)(F)F)(F)F)(F)F)(F)F)(F)F	3	9
DTXSID7074909	COC(F)(F)C(F)(F)C(F)(F)F	Heptafluoro-1-methoxypropane	375-03-1	-5.11	-21.679	0.0920261	0.907974	inact.	Reliable	Other aliphatics	Ether based substances	Inactive	Reliable	-54.4292	-71.129	-62.7791	Inactive	COMMERICIAL_IMPORTANT	Inactive	COC(C(C(F)(F)F)(F)F)(F)F	3	4
DTXSID30623281	COC(F)(F)C(F)(F)C(F)F	1,1,2,2,3,3-Hexafluoro-1-methoxypropane	160620-20-2	-5.106	-18.2321	0.0920261	0.907974	inact.	Reliable	Other aliphatics	Ether based substances	Inactive	Reliable	-54.4648	-75.7194	-65.0921	Inactive	OTHER_PFAS	Inactive	COC(C(C(F)F)(F)F)(F)F	0	2
DTXSID2026949	FC(F)=C(F)C(F)(F)F	1,1,2,3,3,3-Hexafluoro-1-propene	116-15-4	-5.067	-14.8038	0.0920261	0.907974	inact.	Reliable	Non-PFAA perfluoroalkyls	PFAenes	Inactive	Reliable	-54.8126	-80.2851	-67.5488	Inactive	OTHER_PFAS	Inactive	FC(=C(C(F)(F)F)F)F	0	2
DTXSID50962922	ONC(=N)C(F)(F)C(F)(F)C(F)(F)C(=N)NO	2,2,3,3,4,4-Hexafluoro-N~1~,N~5~-dihydroxypentanediimidamide	4314-39-0	-5.068	-26.8084	0.0920261	0.907974	inact.	Unreliable	Other aliphatics	Amidines based substances	Inactive	Unreliable	-54.8037	-64.2979	-59.5508	Inactive	OTHER_PFAS	Inactive	ONC(=N)C(C(C(C(=N)NO)(F)F)(F)F)(F)F	3	4
DTXSID5059874	FC(F)(F)C1(F)C(F)(F)C(F)(F)C(F)(F)C(F)(F)C1(F)F	Perfluoromethylcyclohexane	355-02-2	-5.069	-18.2718	0.0920261	0.907974	inact.	Unreliable	Non-PFAA perfluoroalkyls, cyclic	PFAs, cyclic	Inactive	Unreliable	-54.7948	-75.6665	-65.2307	Inactive	COMMERICIAL_IMPORTANT	Inactive	FC1(C(F)(F)F)C(F)(F)C(F)(F)C(C(C1(F)F)(F)F)(F)F	8	0
DTXSID50881361	[I-].C[N+](C)(C)CCNS(=O)(=O)C(F)(F)C(F)(F)C(F)(F)C(F)(F)C(F)(F)C(F)(F)C(F)(F)C(F)(F)F	2-[[(Heptadecafluorooctyl)sulfonyl]amino]-N,N,N-trimethylethanaminium iodide	57765-32-9	-5.069	-41.3471	0.0920261	0.907974	inact.	Reliable	Other aliphatics	PASF-based substances	Inactive	Reliable	-54.7948	-44.936	-49.8654	Inactive	OTHER_PFAS	Inactive	C[N+](CCNS(=O)(=O)C(C(C(C(C(C(C(C(F)(F)F)(F)F)(F)F)(F)F)(F)F)(F)F)(F)F)(F)F)(C)C	5	0
DTXSID1075305	FC(F)=C(F)OC(F)(F)C(F)(F)F	Pentafluoroethyl trifluorovinyl ether	10493-43-3	-5.074	-19.5051	0.0920261	0.907974	inact.	Unreliable	Other aliphatics	Ether based substances	Inactive	Unreliable	-54.7502	-74.0241	-64.3872	Inactive	COMMERICIAL_IMPORTANT	Inactive	FC(=C(OC(C(F)(F)F)(F)F)F)F	0	2
DTXSID80240841	CC(=C)C(=O)OCCC(F)(F)C(F)(F)C(F)(F)C(F)(F)C(F)(F)C(F)(F)C(F)(F)C(F)(F)C(F)(F)C(F)(F)C(F)(F)C(F)(F)C(F)(F)C(F)(F)C(F)(C(F)(F)F)C(F)(F)F	(Perfluoro-15-methylhexadecyl)ethyl methacrylate	94158-65-3	-5.075	-49.6278	0.0920261	0.907974	inact.	Reliable	Fluorotelomer PFAA precursors	n:2 FTMACs	Inactive	Reliable	-54.7413	-33.9082	-44.3248	Inactive	OTHER_PFAS	Inactive	O=C(C(=C)C)OCCC(C(C(C(C(C(C(C(C(C(C(C(C(C(C(C(F)(F)F)(C(F)(F)F)F)(F)F)(F)F)(F)F)(F)F)(F)F)(F)F)(F)F)(F)F)(F)F)(F)F)(F)F)(F)F)(F)F)(F)F	7	5
DTXSID50880410	[Cl-].[H]N(CCC[N+](C)(C)C)S(=O)(=O)C(F)(F)C(F)(F)C(F)(F)C(F)(F)C(F)(F)C(F)(F)C(F)(F)C(F)(F)F	(3-(Perfluorooctyl)sulphonylaminopropyl)trimethylammonium chloride	38006-74-5	-5.109	-51.5748	0.0920261	0.907974	inact.	Reliable	Other aliphatics	PASF-based substances	Inactive	Reliable	-54.4381	-31.3153	-42.8767	Inactive	COMMERICIAL_IMPORTANT	Inactive	C[N+](CCCNS(=O)(=O)C(C(C(C(C(C(C(C(F)(F)F)(F)F)(F)F)(F)F)(F)F)(F)F)(F)F)(F)F)(C)C	5	0
DTXSID20189326	FC(F)(F)C(F)(F)OC(F)(F)C(F)(F)F	Perfluoroethyl ether	358-21-4	-5.086	-21.1314	0.0920261	0.907974	inact.	Reliable	Other aliphatics	Ether based substances	Inactive	Reliable	-54.6432	-71.8583	-63.2507	Inactive	OTHER_PFAS	Inactive	FC(C(F)(F)F)(OC(C(F)(F)F)(F)F)F	0	2
DTXSID70193675	FC(F)(F)CNC(=O)C(F)(F)F	2,2,2-Trifluoro-N-(2,2,2-trifluoroethyl)acetamide	407-37-4	-5.093	-18.9495	0.0920261	0.907974	inact.	Reliable	Other aliphatics	Others	Inactive	Reliable	-54.5808	-74.764	-64.6724	Inactive	OTHER_PFAS	Inactive	O=C(C(F)(F)F)NCC(F)(F)F	0	2
DTXSID80880246	FC(F)=C(F)OC(F)(F)C(F)(F)S(F)(=O)=O	Perfluoro(3-oxapent-4-ene)sulfonyl fluoride	29514-94-1	-5.093	-23.0287	0.0920261	0.907974	inact.	Reliable	Other aliphatics	PASF-based substances	Inactive	Reliable	-54.5808	-69.3315	-61.9562	Inactive	OTHER_PFAS	Inactive	FC(=C(OC(C(S(=O)(=O)F)(F)F)(F)F)F)F	0	2
DTXSID0059875	FC1(F)C(F)(F)C(F)(F)C(F)(C(F)(F)C1(F)F)S(F)(=O)=O	Cyclohexanesulfonyl fluoride, undecafluoro-	355-03-3	-5.096	-18.7018	0.0920261	0.907974	inact.	Unreliable	Perfluoro PFAA precursors, cyclic	PASFs, cyclic	Inactive	Unreliable	-54.554	-75.0939	-64.824	Inactive	OTHER_PFAS	Inactive	FC1(S(=O)(=O)F)C(F)(F)C(F)(F)C(C(C1(F)F)(F)F)(F)F	8	0
DTXSID10896158	CCCCCCOc1ccc(cc1)S(=O)(=O)CCC(F)(F)C(F)(F)C(F)(F)C(F)(F)C(F)(F)C(F)(F)C(F)(F)C(F)(F)C(F)(F)C(F)(F)F	1-(3,3,4,4,5,5,6,6,7,7,8,8,9,9,10,10,11,11,12,12,12-Henicosafluorododecane-1-sulfonyl)-4-(hexyloxy)benzene	1161917-33-4	-5.102	-68.4347	0.0920261	0.907974	inact.	Reliable	Side-chain aromatics	Others	Inactive	Reliable	-54.5005	-8.86214	-31.6813	Inactive	OTHER_PFAS	Inactive	CCCCCCOc1ccc(cc1)S(=O)(=O)CCC(C(C(C(C(C(C(C(C(C(F)(F)F)(F)F)(F)F)(F)F)(F)F)(F)F)(F)F)(F)F)(F)F)(F)F	3	9
DTXSID50880152	FC1(F)COC1(F)F	2,2,3,3-Tetrafluorooxetane	765-63-9	-5.105	-15.4133	0.0920261	0.907974	inact.	Unreliable	Other aliphatics, cyclic	Others, cyclic	Inactive	Unreliable	-54.4738	-79.4733	-66.9736	Inactive	OTHER_PFAS	Inactive	FC1(F)OCC1(F)F	8	0
DTXSID20695972	CCOC(F)(F)C(F)C(F)(F)F	Ethyl 2H-perfluoropropyl ether	380-34-7	-5.105	-20.9138	0.0920261	0.907974	inact.	Reliable	Other aliphatics	Ether based substances	Inactive	Reliable	-54.4738	-72.1481	-63.3109	Inactive	OTHER_PFAS	Inactive	CCOC(C(C(F)(F)F)F)(F)F	0	2
DTXSID70537191	COC(F)(C(F)F)C(F)(F)F	Methyl 3H-perfluoroisopropyl ether	568550-25-4	-5.087	-19.5674	0.0920261	0.907974	inact.	Reliable	Other aliphatics	Ether based substances	Inactive	Reliable	-54.6343	-73.9411	-64.2877	Inactive	OTHER_PFAS	Inactive	COC(C(F)(F)F)(C(F)F)F	0	2
DTXSID10468995	CCOC(F)(F)C(F)(F)C(F)(F)F	Ethyl heptafluoropropyl ether	22052-86-4	-5.31	-20.9889	0.0920261	0.907974	inact.	Reliable	Other aliphatics	Ether based substances	Inactive	Reliable	-52.6456	-72.048	-62.3468	Inactive	OTHER_PFAS	Inactive	CCOC(C(C(F)(F)F)(F)F)(F)F	3	4
DTXSID4066389	FC(F)(Br)C(F)(F)C=C	2-Vinyl(1-bromoperfluoroethane)	18599-22-9	-5.311	-20.9279	0.0920261	0.907974	inact.	Reliable	Other aliphatics	Others	Inactive	Reliable	-52.6367	-72.1293	-62.383	Inactive	COMMERICIAL_IMPORTANT	Inactive	C=CC(C(Br)(F)F)(F)F	0	2
DTXSID40833516	CC(F)(F)C(F)(F)C(F)(F)C(F)(F)C(F)(F)CCN	3,3,4,4,5,5,6,6,7,7-Decafluorooctan-1-amine	860804-22-4	-5.311	-18.9548	0.0920261	0.907974	inact.	Reliable	Other aliphatics	Others	Inactive	Reliable	-52.6367	-74.757	-63.6968	Inactive	OTHER_PFAS	Inactive	NCCC(C(C(C(C(F)(F)C)(F)F)(F)F)(F)F)(F)F	3	9
DTXSID9059915	FC(F)(F)C(F)(F)C(F)(F)C(Cl)=O	Heptafluorobutyryl Chloride	375-16-6	-5.519	-20.4213	0.0920261	0.907974	inact.	Reliable	Other aliphatics	Others	Inactive	Reliable	-50.7817	-72.8039	-61.7928	Inactive	COMMERICIAL_IMPORTANT	Inactive	ClC(=O)C(C(C(F)(F)F)(F)F)(F)F	7	4
DTXSID10880496	[I-].C[N+](C)(C)CCCNC(=O)C1=CC=C(OC(F)(F)C(F)(F)C(F)(F)C(F)(F)C(F)(F)C(F)(F)C(F)(F)C(F)(F)C(F)(F)F)C=C1	1-(3-(4-((Heptadecafluorononyl)oxy)-benzamido)propyl)-N,N,N-trimethylammonium iodide	59493-72-0	-5.518	-62.0568	0.0920261	0.907974	inact.	Reliable	Side-chain aromatics	Others	Inactive	Reliable	-50.7906	-17.3559	-34.0733	Inactive	OTHER_PFAS	Inactive	O=C(c1ccc(cc1)OC(C(C(C(C(C(C(C(C(F)(F)F)(F)F)(F)F)(F)F)(F)F)(F)F)(F)F)(F)F)(F)F)NCCC[N+](C)(C)C	2	5
DTXSID10855189	COC(=O)C(F)(F)C(F)(F)C(F)(F)C(Cl)=O	Methyl 5-chloro-2,2,3,3,4,4-hexafluoro-5-oxopentanoate	21543-95-3	-5.518	-25.7622	0.0920261	0.907974	inact.	Reliable	Other aliphatics	PACF-based substances	Inactive	Reliable	-50.7906	-65.6912	-58.2409	Inactive	OTHER_PFAS	Inactive	COC(=O)C(C(C(C(=O)Cl)(F)F)(F)F)(F)F	0	2
DTXSID80459577	FC(=O)C1(F)OC(F)(F)C(F)(F)C(F)(F)C1(F)F	2H-Pyran-2-carbonyl fluoride, 2,3,3,4,4,5,5,6,6-nonafluorotetrahydro-	65601-67-4	-5.512	-22.7993	0.0920261	0.907974	inact.	Unreliable	Other aliphatics, cyclic	Others, cyclic	Inactive	Unreliable	-50.8441	-69.6371	-60.2406	Inactive	OTHER_PFAS	Inactive	FC(=O)C1(F)OC(F)(F)C(C(C1(F)F)(F)F)(F)F	8	0
DTXSID30881086	OS(=O)(=O)C(F)(F)C(F)(F)C(F)(F)C(F)(F)C(F)(F)OC(F)(F)F	Perfluoromethoxy perfluoropentane sulfonic acid	NOCAS_881086	-5.511	-35.8388	0.0920261	0.907974	inact.	Reliable	PFAAs	PFESAs	Inactive	Reliable	-50.8531	-52.2717	-51.5624	Inactive	OTHER_PFAS	Inactive	FC(OC(C(C(C(C(S(=O)(=O)O)(F)F)(F)F)(F)F)(F)F)(F)F)(F)F	3	8
DTXSID50880950	FC(F)(F)C(C1OC(F)(F)C(F)(F)C1(F)F)(C(F)(F)F)C(F)(F)F	Furan, 2,2,3,3,4,4-hexafluorotetrahydro-5-(2,2,2-trifluoro-1,1-bis(trifluoromethyl)ethyl)-	71302-72-2	-5.511	-24.9489	0.0920261	0.907974	inact.	Unreliable	Other aliphatics, cyclic	Others, cyclic	Inactive	Unreliable	-50.8531	-66.7743	-58.8137	Inactive	OTHER_PFAS	Inactive	FC(C(C(F)(F)F)(C(F)(F)F)C1OC(C(C1(F)F)(F)F)(F)F)(F)F	8	0
DTXSID30895421	CCCCCCCCCCCCCCCCC(I)CC(F)(F)C(F)(F)C(F)(F)C(F)(F)C(F)(F)C(F)(F)C(F)(F)F	1,1,1,2,2,3,3,4,4,5,5,6,6,7,7-Pentadecafluoro-9-iodopentacosane	2837-34-5	-5.51	-66.9136	0.0920261	0.907974	inact.	Reliable	Other aliphatics	FTI	Inactive	Reliable	-50.862	-10.8879	-30.8749	Inactive	OTHER_PFAS	Inactive	CCCCCCCCCCCCCCCCC(CC(C(C(C(C(C(C(F)(F)F)(F)F)(F)F)(F)F)(F)F)(F)F)(F)F)I	3	6
DTXSID1042027	FC(F)(F)C(F)(F)C(Cl)Cl	3,3-Dichloro-1,1,1,2,2-pentafluoropropane	422-56-0	-5.508	-16.309	0.0920261	0.907974	inact.	Reliable	Other aliphatics	Others	Inactive	Reliable	-50.8798	-78.2805	-64.5802	Inactive	COMMERICIAL_IMPORTANT	Inactive	ClC(C(C(F)(F)F)(F)F)Cl	0	2
DTXSID70173775	FC(F)=C(F)OC(F)(F)C(F)(F)OC(F)=C(F)F	1,1'-((1,1,2,2-Tetrafluoroethylene)bis(oxy))bis(1,2,2-trifluoroethylene)	1998-53-4	-5.507	-25.631	0.0920261	0.907974	inact.	Unreliable	Other aliphatics	Ether based substances	Inactive	Unreliable	-50.8887	-65.8659	-58.3773	Inactive	OTHER_PFAS	Inactive	FC(=C(F)F)OC(C(OC(=C(F)F)F)(F)F)(F)F	0	2
DTXSID20893294	[Na+].CCCCCCCCCCCCCCC(C(=O)OCC(F)(F)C(F)(F)C(F)(F)C(F)(F)C(F)(F)C(F)F)S([O-])(=O)=O	(1H,1H,7H-perfluoroheptyl)-2-sulfohexadecanoate sodium salt	75032-94-9	-5.501	-58.3728	0.0920261	0.907974	inact.	Reliable	Other aliphatics	Others	Inactive	Reliable	-50.9422	-22.2621	-36.6022	Inactive	OTHER_PFAS	Inactive	CCCCCCCCCCCCCCC(S(=O)(=O)O)C(=O)OCC(C(C(C(C(C(F)F)(F)F)(F)F)(F)F)(F)F)(F)F	3	0
DTXSID70896573	OC(=O)C(C(F)(F)F)(C(F)(F)C(F)(F)F)C(F)(F)C(F)(F)C(F)(F)F	3,3,4,4,5,5,5-Heptafluoro-2-(pentafluoroethyl)-2-(trifluoromethyl)pentanoic acid	1882109-63-8	-5.497	-29.6377	0.0920261	0.907974	inact.	Reliable	PFAAs	PFCAs	Inactive	Reliable	-50.9779	-60.53	-55.754	Inactive	OTHER_PFAS	Inactive	OC(=O)C(C(C(F)(F)F)(F)F)(C(C(C(F)(F)F)(F)F)(F)F)C(F)(F)F	3	8
DTXSID30896357	FC1=NC(=NC(F)=N1)C(F)(C(F)(F)F)C(F)(F)F	2,4-Difluoro-6-(1,1,1,2,3,3,3-heptafluoropropan-2-yl)-1,3,5-triazine	10271-35-9	-5.494	-23.2611	0.0920261	0.907974	inact.	Unreliable	Side-chain aromatics	Others	Inactive	Unreliable	-51.0047	-69.022	-60.0134	Inactive	OTHER_PFAS	Inactive	Fc1nc(F)nc(n1)C(C(F)(F)F)(C(F)(F)F)F	0	9
DTXSID60880143	FC(F)(F)C(F)(Br)C(F)(F)Br	1,2-Dibromohexafluoropropane	661-95-0	-5.492	-20.7456	0.0920261	0.907974	inact.	Reliable	Other aliphatics	Others	Inactive	Reliable	-51.0225	-72.3721	-61.6973	Inactive	OTHER_PFAS	Inactive	FC(C(Br)(F)F)(C(F)(F)F)Br	0	2
DTXSID20896482	NC(=O)C(F)(OC(F)(F)F)C(F)(F)F	2,3,3,3-Tetrafluoro-2-(trifluoromethoxy)propanamide	67710-48-9	-5.491	-18.2562	0.0920261	0.907974	inact.	Reliable	Other aliphatics	Ether based substances	Inactive	Reliable	-51.0314	-75.6873	-63.3594	Inactive	OTHER_PFAS	Inactive	NC(=O)C(C(F)(F)F)(OC(F)(F)F)F	0	2
DTXSID90601121	FC(F)(F)C(F)(F)C(F)(F)C1(C(F)(F)F)C(F)(F)C(F)(F)C(F)(F)C(F)(F)C1(F)F	1,1,2,2,3,3,4,4,5,5-Decafluoro-6-(heptafluoropropyl)-6-(trifluoromethyl)cyclohexane	73188-76-8	-5.491	-24.5603	0.0920261	0.907974	inact.	Unreliable	Non-PFAA perfluoroalkyls, cyclic	PFAs, cyclic	Inactive	Unreliable	-51.0314	-67.2918	-59.1616	Inactive	OTHER_PFAS	Inactive	FC(C(C(C1(C(F)(F)F)C(F)(F)C(F)(F)C(C(C1(F)F)(F)F)(F)F)(F)F)(F)F)(F)F	8	0
DTXSID40851497	FC(F)(F)C(F)(F)C(F)(F)N1C(F)(F)C(F)(F)C(F)(F)C(F)(F)C1(F)F	2,2,3,3,4,4,5,5,6,6-Decafluoro-1-(heptafluoropropyl)piperidine	599-06-4	-5.49	-11.5928	0.0920261	0.907974	inact.	Unreliable	Other aliphatics, cyclic	Others, cyclic	Inactive	Unreliable	-51.0403	-84.5613	-67.8008	Inactive	OTHER_PFAS	Inactive	FC(C(C(N1C(F)(F)C(F)(F)C(C(C1(F)F)(F)F)(F)F)(F)F)(F)F)(F)F	8	0
DTXSID50206378	OP(=O)(OCCC(F)(F)C(F)(F)C(F)(F)C(F)(F)C(F)(F)C(F)(F)C(F)(F)C(F)(F)C(F)(F)C(F)(F)C(F)(F)C(F)(F)F)OCCC(F)(F)C(F)(F)C(F)(F)C(F)(F)C(F)(F)C(F)(F)C(F)(F)C(F)(F)C(F)(F)C(F)(F)C(F)(F)C(F)(F)F	Bis(2-(perfluorododecyl)ethyl) hydrogen phosphate	57677-99-3	-5.482	-60.9441	0.0920261	0.907974	inact.	Reliable	Fluorotelomer PFAA precursors	n:2 Polyfluoroalkyl phosphoric acid esters, diester	Inactive	Reliable	-51.1117	-18.8377	-34.9747	Inactive	OTHER_PFAS	Inactive	FC(C(C(C(C(C(C(C(C(C(C(C(F)(F)F)(F)F)(F)F)(F)F)(F)F)(F)F)(F)F)(F)F)(F)F)(F)F)(F)F)(CCOP(=O)(OCCC(C(C(C(C(C(C(C(C(C(C(C(F)(F)F)(F)F)(F)F)(F)F)(F)F)(F)F)(F)F)(F)F)(F)F)(F)F)(F)F)(F)F)O)F	7	5
DTXSID10880178	FC(F)(F)C(OC(=O)C=C)C(F)(F)F	Hexafluoroisopropyl acrylate	2160-89-6	-5.456	-21.3332	0.0920261	0.907974	inact.	Reliable	Other aliphatics	Ether based substances	Inactive	Reliable	-51.3435	-71.5895	-61.4665	Inactive	OTHER_PFAS	Inactive	C=CC(=O)OC(C(F)(F)F)C(F)(F)F	0	2
DTXSID5075232	FC1(F)C(F)(F)C(F)(F)C(F)(F)C(F)(F)C1(F)F	Perfluorocyclohexane	355-68-0	-5.459	-13.7677	0.0920261	0.907974	inact.	Reliable	Non-PFAA perfluoroalkyls, cyclic	PFAs, cyclic	Inactive	Reliable	-51.3168	-81.6649	-66.4908	Inactive	OTHER_PFAS	Inactive	FC1(F)C(F)(F)C(F)(F)C(C(C1(F)F)(F)F)(F)F	8	0
DTXSID40516670	FC(F)(F)OC(F)(F)C(F)(F)C(F)(F)F	1,1,1,2,2,3,3-Heptafluoro-3-(trifluoromethoxy)propane	59426-77-6	-5.462	-21.5539	0.0920261	0.907974	inact.	Reliable	Other aliphatics	Ether based substances	Inactive	Reliable	-51.29	-71.2956	-61.2928	Inactive	OTHER_PFAS	Inactive	FC(OC(C(C(F)(F)F)(F)F)(F)F)(F)F	4	3
DTXSID3044596	FC(F)=C(F)OC(F)(F)C(F)(OC(F)(F)C(F)(F)S(F)(=O)=O)C(F)(F)F	Perfluoro(4-methyl-3,6-dioxaoct-7-ene)sulfonyl fluoride	16090-14-5	-5.463	-28.1474	0.0920261	0.907974	inact.	Unreliable	Other aliphatics	PASF-based substances	Inactive	Unreliable	-51.2811	-62.5147	-56.8979	Inactive	COMMERICIAL_IMPORTANT	Inactive	FC(=C(F)F)OC(C(C(F)(F)F)(OC(C(S(=O)(=O)F)(F)F)(F)F)F)(F)F	0	2
DTXSID5042326	COC(F)(F)C(F)(C(F)(F)F)C(F)(F)F	Perfluoroisobutyl methyl ether	163702-08-7	-5.465	-18.3253	0.0920261	0.907974	inact.	Reliable	Other aliphatics	Ether based substances	Inactive	Reliable	-51.2633	-75.5953	-63.4293	Inactive	COMMERICIAL_IMPORTANT	Inactive	COC(C(C(F)(F)F)(C(F)(F)F)F)(F)F	0	2
DTXSID00544671	FC(F)(F)C(F)(OC(F)(F)C(F)(F)C(F)(F)C(F)(F)I)C(F)(F)F	1,1,2,2,3,3,4,4-Octafluoro-1-[(1,1,1,2,3,3,3-heptafluoropropan-2-yl)oxy]-4-iodobutane	25080-17-5	-5.466	-32.3563	0.0920261	0.907974	inact.	Unreliable	Other aliphatics	Ether based substances	Inactive	Unreliable	-51.2544	-56.9095	-54.0819	Inactive	OTHER_PFAS	Inactive	FC(C(F)(F)F)(C(F)(F)F)OC(C(C(C(I)(F)F)(F)F)(F)F)(F)F	0	2
DTXSID40963605	CCOP(=O)(OCC)C1=C(C(F)(F)C(F)(F)C1(F)F)P(=O)(OCC)OCC	Tetraethyl (3,3,4,4,5,5-hexafluorocyclopent-1-ene-1,2-diyl)bis(phosphonate)	4655-86-1	-5.522	-51.0245	0.0920261	0.907974	inact.	Reliable	Other aliphatics, cyclic	Others, cyclic	Inactive	Reliable	-50.755	-32.0482	-41.4016	Inactive	OTHER_PFAS	Inactive	CCOP(=O)(C1=C(P(=O)(OCC)OCC)C(C(C1(F)F)(F)F)(F)F)OCC	8	0
DTXSID8074659	FC1=C(F)C(F)(F)C(F)(F)C(F)(F)C1(F)F	Decafluorocyclohexene	355-75-9	-5.47	-19.8631	0.0920261	0.907974	inact.	Unreliable	Non-PFAA perfluoroalkyls, cyclic	PFAenes, cyclic	Inactive	Unreliable	-51.2187	-73.5473	-62.383	Inactive	OTHER_PFAS	Inactive	FC1=C(F)C(F)(F)C(C(C1(F)F)(F)F)(F)F	8	0
DTXSID30896574	OC(=O)C(F)(C(F)(F)C(F)(F)F)C(F)(C(F)(F)F)C(F)(F)C(F)(F)F	2,3,4,4,5,5,5-Heptafluoro-2-(pentafluoroethyl)-3-(trifluoromethyl)pentanoic acid	1882109-64-9	-5.471	-33.4169	0.0920261	0.907974	inact.	Reliable	PFAAs	PFCAs	Inactive	Reliable	-51.2098	-55.4971	-53.3534	Inactive	OTHER_PFAS	Inactive	OC(=O)C(C(C(F)(F)F)(F)F)(C(C(C(F)(F)F)(F)F)(C(F)(F)F)F)F	3	4
DTXSID60896582	OC(=O)C(F)(C(F)(F)F)C(F)(C(F)(F)F)C(F)(C(F)(F)F)C(F)(F)F	2,3,4,5,5,5-Hexafluoro-2,3,4-tris(trifluoromethyl)pentanoic acid	1882109-72-9	-5.475	-27.7451	0.0920261	0.907974	inact.	Reliable	PFAAs	PFCAs	Inactive	Reliable	-51.1741	-63.0505	-57.1123	Inactive	OTHER_PFAS	Inactive	OC(=O)C(C(C(C(F)(F)F)(C(F)(F)F)F)(C(F)(F)F)F)(C(F)(F)F)F	0	2
DTXSID90895361	NC(=S)C(F)(F)C(F)(F)C(F)(F)F	2,2,3,3,4,4,4-Heptafluorobutanethioamide	375-20-2	-5.476	-19.9004	0.0920261	0.907974	inact.	Reliable	Other aliphatics	Others	Inactive	Reliable	-51.1652	-73.4977	-62.3314	Inactive	OTHER_PFAS	Inactive	NC(=S)C(C(C(F)(F)F)(F)F)(F)F	3	4
DTXSID70190947	FC(F)(F)C(Cl)(Cl)C(Cl)(Cl)C(F)(F)F	Hexafluoro-2,2,3,3-tetrachlorobutane	375-34-8	-5.478	-24.8335	0.0920261	0.907974	inact.	Reliable	Other aliphatics	Others	Inactive	Reliable	-51.1474	-66.928	-59.0377	Inactive	OTHER_PFAS	Inactive	ClC(C(C(F)(F)F)(Cl)Cl)(C(F)(F)F)Cl	3	4
DTXSID30622698	FC(=C)C(=O)OC(C(F)(F)F)C(F)(F)F	2H-Perfluoroisopropyl 2-fluoroacrylate	74359-06-1	-5.481	-21.371	0.0920261	0.907974	inact.	Reliable	Other aliphatics	Ether based substances	Inactive	Reliable	-51.1206	-71.5392	-61.3299	Inactive	OTHER_PFAS	Inactive	FC(=C)C(=O)OC(C(F)(F)F)C(F)(F)F	0	2
DTXSID90663082	FC(F)(F)OC(F)(F)C(F)(Br)C(F)(F)Br	1,2-Dibromo-1,1,2,3,3-pentafluoro-3-(trifluoromethoxy)propane	885275-98-9	-5.482	-26.9698	0.0920261	0.907974	inact.	Unreliable	Other aliphatics	Ether based substances	Inactive	Unreliable	-51.1117	-64.083	-57.5973	Inactive	OTHER_PFAS	Inactive	FC(OC(C(C(Br)(F)F)(Br)F)(F)F)(F)F	0	2
DTXSID30896599	OC(=O)C(F)(F)C(F)(C(F)(F)F)C(F)(F)C(F)(C(F)(F)F)C(F)(F)F	2,2,3,4,4,5,6,6,6-Nonafluoro-3,5-bis(trifluoromethyl)hexanoic acid	1144512-35-5	-5.471	-30.7168	0.0920261	0.907974	inact.	Reliable	PFAAs	PFCAs	Inactive	Reliable	-51.2098	-59.0929	-55.1514	Inactive	OTHER_PFAS	Inactive	OC(=O)C(C(C(C(C(F)(F)F)(C(F)(F)F)F)(F)F)(C(F)(F)F)F)(F)F	3	4
DTXSID80468003	FC(=O)C(F)(F)C(F)(F)C(F)(F)S(F)(=O)=O	2,2,3,3,4,4-Hexafluoro-4-(fluorosulfonyl)butanoyl fluoride	83071-23-2	-5.526	-22.0315	0.0920261	0.907974	inact.	Reliable	Other aliphatics	PASF-based substances	Inactive	Reliable	-50.7193	-70.6596	-60.6894	Inactive	OTHER_PFAS	Inactive	FC(=O)C(C(C(S(=O)(=O)F)(F)F)(F)F)(F)F	0	2
DTXSID20746372	CCN1C=C[N+](C)=C1.[O-]S(=O)(=O)C(F)(F)C(F)F	1-Ethyl-3-methyl-1H-imidazol-3-ium 1,1,2,2-tetrafluoroethane-1-sulfonate	880084-63-9	-5.531	-21.0187	0.0920261	0.907974	inact.	Reliable	Other aliphatics	PASF-based substances	Inactive	Reliable	-50.6747	-72.0084	-61.3415	Inactive	OTHER_PFAS	Inactive	CCn1cc[n+](c1)C	0	2
DTXSID40895432	CCCCCCCCCCCCCCC(F)(F)C(F)(F)C(F)(F)C(F)(F)C(F)(F)C(F)(F)C(F)(F)C(F)(F)C(F)(F)C(F)(F)C(F)(F)C(F)(F)F	1,1,1,2,2,3,3,4,4,5,5,6,6,7,7,8,8,9,9,10,10,11,11,12,12-Pentacosafluorohexacosane	93454-73-0	-5.536	-67.8374	0.0920261	0.907974	inact.	Reliable	Fluorotelomer PFAA precursors	SFAs	Inactive	Reliable	-50.6301	-9.6576	-30.1439	Inactive	OTHER_PFAS	Inactive	CCCCCCCCCCCCCCC(C(C(C(C(C(C(C(C(C(C(C(F)(F)F)(F)F)(F)F)(F)F)(F)F)(F)F)(F)F)(F)F)(F)F)(F)F)(F)F)(F)F	2	2
DTXSID60520390	FC1(F)OC2(OC1(F)F)C(F)(F)C(F)(F)C(F)(F)C2(F)F	2,2,3,3,6,6,7,7,8,8,9,9-Dodecafluoro-1,4-dioxaspiro[4.4]nonane	87901-77-7	-5.573	-22.3811	0.0920261	0.907974	inact.	Unreliable	Other aliphatics, cyclic	Others, cyclic	Inactive	Unreliable	-50.3001	-70.194	-60.2471	Inactive	OTHER_PFAS	Inactive	FC1(F)OC2(OC1(F)F)C(F)(F)C(C(C2(F)F)(F)F)(F)F	8	0
DTXSID20240840	CC(=C)C(=O)OCCC(F)(F)C(F)(F)C(F)(F)C(F)(F)C(F)(F)C(F)(F)C(F)(F)C(F)(F)C(F)(F)C(F)(F)C(F)(F)C(F)(F)C(F)(C(F)(F)F)C(F)(F)F	((Perfluoro-13-methyltetradecyl)ethyl) methacrylate	94158-64-2	-5.573	-53.0414	0.0920261	0.907974	inact.	Reliable	Fluorotelomer PFAA precursors	n:2 FTMACs	Inactive	Reliable	-50.3001	-29.3622	-39.8312	Inactive	OTHER_PFAS	Inactive	CC(=C)C(=O)OCCC(C(C(C(C(C(C(C(C(C(C(C(C(C(F)(F)F)(C(F)(F)F)F)(F)F)(F)F)(F)F)(F)F)(F)F)(F)F)(F)F)(F)F)(F)F)(F)F)(F)F)(F)F	7	5
DTXSID00189465	FC(F)(F)N1C(F)(F)C(F)(F)C(F)(F)C(F)(F)C1(F)F	2,2,3,3,4,4,5,5,6,6-Decafluoro-1-(trifluoromethyl)piperidine	359-71-7	-5.574	-7.415	0.0920261	0.907974	inact.	Unreliable	Other aliphatics, cyclic	Others, cyclic	Inactive	Unreliable	-50.2912	-90.1251	-70.2082	Inactive	OTHER_PFAS	Inactive	FC(N1C(F)(F)C(F)(F)C(C(C1(F)F)(F)F)(F)F)(F)F	8	0
DTXSID9052503	FC(F)(F)C(F)(F)C(F)(F)F	Perflutren	76-19-7	-5.574	-15.234	0.0920261	0.907974	inact.	Reliable	Non-PFAA perfluoroalkyls	PFAs	Inactive	Reliable	-50.2912	-79.7121	-65.0017	Inactive	COMMERICIAL_IMPORTANT	Inactive	FC(C(F)(F)F)(C(F)(F)F)F	3	4
DTXSID0041696	FC(=O)C(F)(F)C(F)(F)C(F)(F)F	Perfluorobutanoyl fluoride	335-42-2	-5.574	-18.1429	0.0920261	0.907974	inact.	Reliable	Perfluoro PFAA precursors	PAFs	Inactive	Reliable	-50.2912	-75.8382	-63.0647	Inactive	COMMERICIAL_IMPORTANT	Inactive	FC(=O)C(C(C(F)(F)F)(F)F)(F)F	7	4
DTXSID80830983	FC(=C(F)C(F)(F)C(F)(F)C(F)(F)F)C(F)(F)OS(F)(=O)=O	1,1,2,3,4,4,5,5,6,6,6-Undecafluorohex-2-en-1-yl sulfurofluoridate	88022-44-0	-5.576	-29.0686	0.0920261	0.907974	inact.	Unreliable	Other aliphatics	Others	Inactive	Unreliable	-50.2734	-61.2879	-55.7807	Inactive	OTHER_PFAS	Inactive	FC(=C(C(C(C(F)(F)F)(F)F)(F)F)F)C(OS(=O)(=O)F)(F)F	0	2
DTXSID20529900	FC1=C(C#N)C(F)(F)C(F)(F)C(F)(F)C1(F)F	2,3,3,4,4,5,5,6,6-Nonafluorocyclohex-1-ene-1-carbonitrile	90408-45-0	-5.564	-20.6279	0.0920261	0.907974	inact.	Unreliable	Other aliphatics, cyclic	Others, cyclic	Inactive	Unreliable	-50.3804	-72.5288	-61.4546	Inactive	OTHER_PFAS	Inactive	N#CC1=C(F)C(F)(F)C(C(C1(F)F)(F)F)(F)F	8	0
DTXSID0073168	COC(=O)C(C(F)(F)F)C(F)(F)F	Methyl 3,3,3-trifluoro-2-(trifluoromethyl)propionate	360-54-3	-5.576	-21.4284	0.0920261	0.907974	inact.	Reliable	Other aliphatics	Ether based substances	Inactive	Reliable	-50.2734	-71.4627	-60.8681	Inactive	OTHER_PFAS	Inactive	COC(=O)C(C(F)(F)F)C(F)(F)F	0	2
DTXSID90963099	FC(F)(F)C(F)(F)C(F)(F)C(=N)NOC(Cl)=O	N-[(Chlorocarbonyl)oxy]-2,2,3,3,4,4,4-heptafluorobutanimidamide	4368-74-5	-5.578	-29.2095	0.0920261	0.907974	inact.	Reliable	Other aliphatics	Others	Inactive	Reliable	-50.2556	-61.1003	-55.6779	Inactive	OTHER_PFAS	Inactive	N=C(C(C(C(F)(F)F)(F)F)(F)F)NOC(=O)Cl	7	4
DTXSID3059890	FC(=C(F)C(F)(F)F)C(F)(F)F	Perfluorobut-2-ene	360-89-4	-5.578	-17.5508	0.0920261	0.907974	inact.	Reliable	Non-PFAA perfluoroalkyls	PFAenes	Inactive	Reliable	-50.2556	-76.6267	-63.4411	Inactive	OTHER_PFAS	Inactive	FC(=C(C(F)(F)F)F)C(F)(F)F	0	2
DTXSID90796728	CC(F)(F)C(F)(F)C(F)(F)I	1,1,2,2,3,3-Hexafluoro-1-iodobutane	61951-28-8	-6.005	-19.5897	0.0920261	0.907974	inact.	Unreliable	Other aliphatics	Others	Inactive	Unreliable	-46.4476	-73.9114	-60.1795	Inactive	OTHER_PFAS	Inactive	FC(C(I)(F)F)(C(F)(F)C)F	0	2
DTXSID30794682	FC1(F)C(Cl)C(F)(Cl)C(F)(F)C1(F)F	1,5-Dichloro-1,2,2,3,3,4,4-heptafluorocyclopentane	64470-65-1	-5.58	-18.0781	0.0920261	0.907974	inact.	Unreliable	Other aliphatics, cyclic	Others, cyclic	Inactive	Unreliable	-50.2377	-75.9245	-63.0811	Inactive	OTHER_PFAS	Inactive	ClC1C(F)(Cl)C(C(C1(F)F)(F)F)(F)F	8	0
DTXSID90987417	FC(F)C(F)(F)C(F)F	1,1,2,2,3,3-Hexafluoropropane	680-00-2	-5.582	-13.5428	0.0920261	0.907974	inact.	Reliable	Other aliphatics	Others	Inactive	Reliable	-50.2199	-81.9644	-66.0921	Inactive	OTHER_PFAS	Inactive	FC(C(C(F)F)(F)F)F	0	2
DTXSID6068145	C[N+](C)(C)CCCN(CC([O-])=O)S(=O)(=O)C(F)(F)C(F)(F)C(F)(F)C(F)(F)C(F)(F)C(F)(F)F	3-(Carboxymethyl(perfluorohexylsulfonyl)amino)-N,N,N-trimethylpropanaminium	38850-52-1	-5.582	-55.4135	0.0920261	0.907974	inact.	Reliable	Other aliphatics	PASF-based substances	Inactive	Reliable	-50.2199	-26.2031	-38.2115	Inactive	OTHER_PFAS	Inactive	[O-]C(=O)CN(S(=O)(=O)C(C(C(C(C(C(F)(F)F)(F)F)(F)F)(F)F)(F)F)(F)F)CCC[N+](C)(C)C	0	7
DTXSID10599394	CNCC(F)(F)C(F)(F)C(F)(F)F	2,2,3,3,4,4,4-Heptafluoro-N-methylbutan-1-amine	755-42-0	-5.576	-21.9353	0.0920261	0.907974	inact.	Reliable	Other aliphatics	Others	Inactive	Reliable	-50.2734	-70.7877	-60.5305	Inactive	OTHER_PFAS	Inactive	CNCC(C(C(F)(F)F)(F)F)(F)F	3	4
DTXSID4059881	COC(=O)C(F)(F)C(F)(F)C(F)(F)F	Heptafluorobutyryl methyl ester	356-24-1	-5.452	-20.8893	0.0920261	0.907974	inact.	Reliable	Other aliphatics	PACF-based substances	Inactive	Reliable	-51.3792	-72.1807	-61.78	Inactive	COMMERICIAL_IMPORTANT	Inactive	COC(=O)C(C(C(F)(F)F)(F)F)(F)F	7	4
DTXSID00196230	FC(F)(F)C(I)(C(F)(F)F)C(F)(F)F	Iodononafluoro-t-butane	4459-18-1	-5.563	-17.9139	0.0920261	0.907974	inact.	Reliable	Perfluoro PFAA precursors	PFAIs	Inactive	Reliable	-50.3893	-76.1432	-63.2663	Inactive	OTHER_PFAS	Inactive	IC(C(F)(F)F)(C(F)(F)F)C(F)(F)F	0	2
DTXSID40880202	FC(=O)C(F)(OC(F)(F)C(F)(F)S(F)(=O)=O)C(F)(F)F	2,3,3,3-Tetrafluoro-2-(1,1,2,2-tetrafluoro-2-(fluorosulphonyl)ethoxy)propionyl fluoride	4089-57-0	-5.561	-26.4639	0.0920261	0.907974	inact.	Unreliable	Other aliphatics	PASF-based substances	Inactive	Unreliable	-50.4072	-64.7567	-57.5819	Inactive	OTHER_PFAS	Inactive	FC(=O)C(C(F)(F)F)(OC(C(S(=O)(=O)F)(F)F)(F)F)F	0	2
DTXSID00244104	FC(F)(F)C1(C(F)(F)F)C(F)(F)C(F)(F)C(F)(F)C1(F)F	Cyclopentane, octafluorobis(trifluoromethyl)-	99510-46-0	-5.537	-18.1744	0.0920261	0.907974	inact.	Reliable	Non-PFAA perfluoroalkyls, cyclic	PFAs, cyclic	Inactive	Reliable	-50.6212	-75.7963	-63.2087	Inactive	OTHER_PFAS	Inactive	FC(C1(C(F)(F)F)C(F)(F)C(C(C1(F)F)(F)F)(F)F)(F)F	8	0
DTXSID70893385	FC(F)(F)OC(F)(F)C(F)(F)OC(F)(F)OC(F)(Cl)C(F)(F)Cl	1,2-Dichloro(perfluoro-1-[(2-methoxyethoxy)methoxy]ethane)	369371-43-7	-5.543	-34.3067	0.0920261	0.907974	inact.	Unreliable	Other aliphatics	Ether based substances	Inactive	Unreliable	-50.5677	-54.3121	-52.4399	Inactive	OTHER_PFAS	Inactive	FC(OC(C(Cl)(F)F)(Cl)F)(OC(C(OC(F)(F)F)(F)F)(F)F)F	0	2
DTXSID20896609	FC(OC(F)(F)C(F)(OC(F)(F)C(F)(OC(F)(F)C(F)(OC(F)(F)C(F)(OC(F)(F)C(F)(OC(F)(F)C(F)(OC(F)(F)C(F)(OC(F)(F)C(F)(OC(F)(F)C(F)(F)C(F)(F)F)C(F)(F)F)C(F)(F)F)C(F)(F)F)C(F)(F)F)C(F)(F)F)C(F)(F)F)C(F)(F)F)C(F)(F)F)C(F)(F)F	2H-Perfluoroâ€‹-â€‹5,â€‹8,â€‹11,â€‹14,â€‹17,â€‹20,â€‹23,â€‹26-â€‹octametâ€‹hylâ€‹-3,â€‹6,â€‹9,â€‹12,â€‹15,â€‹18,â€‹21,â€‹24,â€‹27-â€‹nonaoxatriacontane	58979-41-2	-5.547	-71.002	0.0920261	0.907974	inact.	Unreliable	Other aliphatics	Ether based substances	Inactive	Unreliable	-50.532	-5.44314	-27.9876	Inactive	OTHER_PFAS	Inactive	FC(C(F)(F)F)OC(C(C(F)(F)F)(OC(C(C(F)(F)F)(OC(C(C(F)(F)F)(OC(C(C(F)(F)F)(OC(C(C(F)(F)F)(OC(C(C(F)(F)F)(OC(C(C(F)(F)F)(OC(C(C(F)(F)F)(OC(C(C(F)(F)F)(F)F)(F)F)F)(F)F)F)(F)F)F)(F)F)F)(F)F)F)(F)F)F)(F)F)F)(F)F)F)(F)F	4	3
DTXSID20209134	FC(F)=C(F)OC(F)(F)C(F)(F)I	Trifluoro(1,1,2,2-tetrafluoro-2-iodoethoxy)ethylene	6037-91-8	-5.548	-24.6327	0.0920261	0.907974	inact.	Unreliable	Other aliphatics	Ether based substances	Inactive	Unreliable	-50.5231	-67.1954	-58.8593	Inactive	OTHER_PFAS	Inactive	FC(=C(OC(C(I)(F)F)(F)F)F)F	0	2
DTXSID00853098	FC1(F)C(F)(F)C2(F)C(F)(F)C(F)(F)C(F)(F)C2(F)C1(F)F	Tetradecafluorooctahydropentalene	57133-61-6	-5.548	-18.8136	0.0920261	0.907974	inact.	Reliable	Non-PFAA perfluoroalkyls, cyclic	PFAs, cyclic	Inactive	Reliable	-50.5231	-74.945	-62.734	Inactive	OTHER_PFAS	Inactive	FC12C(F)(C(C(C2(F)F)(F)F)(F)F)C(C(C1(F)F)(F)F)(F)F	8	0
DTXSID30379276	COC(F)(C(F)(F)F)C(F)(F)F	Heptafluoroisopropyl methyl ether	22052-84-2	-5.548	-18.0362	0.0920261	0.907974	inact.	Reliable	Other aliphatics	Ether based substances	Inactive	Reliable	-50.5231	-75.9803	-63.2517	Inactive	OTHER_PFAS	Inactive	COC(C(F)(F)F)(C(F)(F)F)F	0	2
DTXSID10471409	FC(=O)C1(F)OC(F)(F)C(F)(F)C1(F)F	2-Furancarbonyl fluoride, 2,3,3,4,4,5,5-heptafluorotetrahydro-	65601-73-2	-5.563	-16.2585	0.0920261	0.907974	inact.	Unreliable	Other aliphatics, cyclic	Others, cyclic	Inactive	Unreliable	-50.3893	-78.3478	-64.3685	Inactive	OTHER_PFAS	Inactive	FC(=O)C1(F)OC(C(C1(F)F)(F)F)(F)F	8	0
DTXSID50880213	COC(=O)C(F)(OC(F)(F)C(F)(F)C(F)(F)F)C(F)(F)F	Methyl perfluoro(2-propoxypropanoate)	13140-34-6	-5.549	-29.2062	0.0920261	0.907974	inact.	Reliable	Other aliphatics	Ether and PACF-based substances	Inactive	Reliable	-50.5142	-61.1047	-55.8094	Inactive	OTHER_PFAS	Inactive	COC(=O)C(C(F)(F)F)(OC(C(C(F)(F)F)(F)F)(F)F)F	4	3
DTXSID60502611	COC(=O)C(F)(F)C(F)(F)C(F)(F)I	Methyl 2,2,3,3,4,4-hexafluoro-4-iodobutanoate	17308-98-4	-5.552	-24.0312	0.0920261	0.907974	inact.	Reliable	Other aliphatics	PACF-based substances	Inactive	Reliable	-50.4874	-67.9965	-59.2419	Inactive	OTHER_PFAS	Inactive	COC(=O)C(C(C(I)(F)F)(F)F)(F)F	0	2
DTXSID9059882	CCOC(=O)C(F)(F)C(F)(F)C(F)(F)F	Ethyl heptafluorobutyrate	356-27-4	-5.557	-22.7403	0.0920261	0.907974	inact.	Reliable	Other aliphatics	PACF-based substances	Inactive	Reliable	-50.4428	-69.7156	-60.0792	Inactive	COMMERICIAL_IMPORTANT	Inactive	CCOC(=O)C(C(C(F)(F)F)(F)F)(F)F	7	4
DTXSID60893410	COC(=O)C(F)(F)C(F)OC(F)(F)C(F)(F)C(F)(F)OC(F)(F)F	Methyl perfluoro-3-(3-methoxypropoxy)-3H-propanoate	958445-54-0	-5.558	-36.327	0.0920261	0.907974	inact.	Unreliable	Other aliphatics	PACF-based substances	Inactive	Unreliable	-50.4339	-51.6215	-51.0277	Inactive	OTHER_PFAS	Inactive	COC(=O)C(C(OC(C(C(OC(F)(F)F)(F)F)(F)F)(F)F)F)(F)F	0	2
DTXSID30395037	FC(F)(F)COC(OCC(F)(F)F)OCC(F)(F)F	tris(Trifluoroethoxy)methane	58244-27-2	-5.558	-30.9711	0.0920261	0.907974	inact.	Reliable	Other aliphatics	Ether based substances	Inactive	Reliable	-50.4339	-58.7543	-54.5941	Inactive	OTHER_PFAS	Inactive	FC(COC(OCC(F)(F)F)OCC(F)(F)F)(F)F	0	2
DTXSID10701339	FC1(F)CCS(F)(F)(F)(F)C(F)(F)C(F)(F)C1(F)F	1,1,1,1,2,2,3,3,4,4,5,5-Dodecafluoro-1lambda~6~-thiepane	24345-53-7	-5.559	-16.7168	0.0920261	0.907974	inact.	Unreliable	Other aliphatics, cyclic	Others, cyclic	Inactive	Unreliable	-50.425	-77.7374	-64.0812	Inactive	OTHER_PFAS	Inactive	FC1(F)CCS(C(C(C1(F)F)(F)F)(F)F)(F)(F)(F)F	8	0
DTXSID90221580	CC(=O)OC1(Br)C(F)(F)C(F)(F)C1(F)F	Cyclobutanol, 1-bromo-2,2,3,3,4,4-hexafluoro-, acetate	714-43-2	-5.559	-21.048	0.0920261	0.907974	inact.	Reliable	Other aliphatics, cyclic	Others, cyclic	Inactive	Reliable	-50.425	-71.9693	-61.1972	Inactive	OTHER_PFAS	Inactive	CC(=O)OC1(Br)C(F)(F)C(C1(F)F)(F)F	8	0
DTXSID60591585	COCC(F)(F)C(F)(F)C(F)(F)F	Methyl 2H,2H-perfluorobutyl ether	376-98-7	-5.552	-21.2056	0.0920261	0.907974	inact.	Reliable	Other aliphatics	Ether based substances	Inactive	Reliable	-50.4874	-71.7595	-61.1234	Inactive	OTHER_PFAS	Inactive	COCC(C(C(F)(F)F)(F)F)(F)F	3	4
DTXSID10379779	FC1(F)OC(F)(F)C(F)(F)OC(F)(F)C(F)(F)OC(F)(F)C(F)(F)OC(F)(F)C(F)(F)OC1(F)F	Perfluoro-15-crown-5-ether	97571-69-2	-5.585	-43.5324	0.0920261	0.907974	inact.	Unreliable	Other aliphatics, cyclic	Others, cyclic	Inactive	Unreliable	-50.1931	-42.0258	-46.1094	Inactive	OTHER_PFAS	Inactive	FC1(F)OC(F)(F)C(F)(F)OC(F)(F)C(F)(F)OC(C(OC(C(OC1(F)F)(F)F)(F)F)(F)F)(F)F	8	0
DTXSID90285748	CC(=O)C(F)(F)C(F)(F)F	Methyl perfluoroethyl ketone	374-41-4	-5.451	-18.0715	0.0920261	0.907974	inact.	Reliable	Other aliphatics	Others	Inactive	Reliable	-51.3881	-75.9333	-63.6607	Inactive	OTHER_PFAS	Inactive	CC(=O)C(C(F)(F)F)(F)F	0	2
DTXSID70540145	FC1=C(I)C(F)(F)C(F)(F)C(F)(F)C1(F)F	1,3,3,4,4,5,5,6,6-Nonafluoro-2-iodocyclohex-1-ene	14315-34-5	-5.451	-21.7107	0.0920261	0.907974	inact.	Unreliable	Other aliphatics, cyclic	Others, cyclic	Inactive	Unreliable	-51.3881	-71.0868	-61.2375	Inactive	OTHER_PFAS	Inactive	IC1=C(F)C(F)(F)C(C(C1(F)F)(F)F)(F)F	8	0
DTXSID40772138	O.O.OS(=O)(=O)C(F)(F)C(F)(F)C(F)(F)C(F)(F)S(O)(=O)=O	Octafluorobutane-1,4-disulfonic acid--water (1/2)	144797-51-3	-5.368	-23.9166	0.0920261	0.907974	inact.	Reliable	Other aliphatics	PASF-based substances	Inactive	Reliable	-52.1283	-68.1491	-60.1387	Inactive	OTHER_PFAS	Inactive	FC(C(S(=O)(=O)O)(F)F)(C(C(S(=O)(=O)O)(F)F)(F)F)F	0	2
DTXSID10224331	FC(F)C(F)(F)COC(=O)C=C	2,2,3,3-Tetrafluoropropyl acrylate	7383-71-3	-5.365	-23.8879	0.0920261	0.907974	inact.	Reliable	Other aliphatics	Ether based substances	Inactive	Reliable	-52.1551	-68.1873	-60.1712	Inactive	OTHER_PFAS	Inactive	C=CC(=O)OCC(C(F)F)(F)F	0	2
DTXSID6072558	CN(CCOC(=O)C=C)S(=O)(=O)CCC(F)(F)C(F)(F)C(F)(F)C(F)(F)C(F)(F)C(F)(F)C(F)(F)C(F)(F)C(F)(F)C(F)(F)C(F)(F)C(F)(F)C(F)(F)C(F)(F)F	2-[Methyl[(perfluorotetradecyl)ethylsulfonyl]amino]ethyl 2-propenoate	72276-07-4	-5.364	-57.1096	0.332609	0.667391	inact.	Reliable	Other aliphatics	Others	Inactive	Reliable	-52.164	-23.9443	-38.0542	Inactive	OTHER_PFAS	Inactive	C=CC(=O)OCCN(S(=O)(=O)CCC(C(C(C(C(C(C(C(C(C(C(C(C(C(F)(F)F)(F)F)(F)F)(F)F)(F)F)(F)F)(F)F)(F)F)(F)F)(F)F)(F)F)(F)F)(F)F)(F)F)C	1	3
DTXSID00663078	FC(F)C(F)(F)C(F)(F)OC(F)(F)F	1,1,2,2,3,3-Hexafluoro-1-(trifluoromethoxy)propane	67490-36-2	-5.364	-19.5167	0.0920261	0.907974	inact.	Reliable	Other aliphatics	Ether based substances	Inactive	Reliable	-52.164	-74.0087	-63.0863	Inactive	OTHER_PFAS	Inactive	FC(C(C(OC(F)(F)F)(F)F)(F)F)F	0	2
DTXSID60382152	FC(F)(F)C(F)(F)OC(F)(F)C(F)(F)S(F)(=O)=O	1,1,2,2-Tetrafluoro-2-(pentafluoroethoxy)ethane-1-sulfonyl fluoride	67990-78-7	-5.364	-24.4916	0.0920261	0.907974	inact.	Unreliable	Other aliphatics	PASF-based substances	Inactive	Unreliable	-52.164	-67.3833	-59.7737	Inactive	OTHER_PFAS	Inactive	FC(C(F)(F)F)(OC(C(S(=O)(=O)F)(F)F)(F)F)F	0	2
DTXSID70769814	CC1=[N+](C)C=CC(OCC(F)(F)C(F)(F)C(F)(F)F)=C1	4-(2,2,3,3,4,4,4-Heptafluorobutoxy)-1,2-dimethylpyridin-1-ium	140160-19-6	-5.363	-33.6592	0.0920261	0.907974	inact.	Unreliable	Side-chain aromatics	Others	Inactive	Unreliable	-52.1729	-55.1744	-53.6737	Inactive	OTHER_PFAS	Inactive	C[n+]1ccc(cc1C)OCC(C(C(F)(F)F)(F)F)(F)F	3	4
DTXSID20461619	FC1(F)CC(F)(F)C(F)(F)C1(F)F	Octafluorocyclopentane	139064-01-0	-5.363	-13.5178	0.0920261	0.907974	inact.	Unreliable	Other aliphatics, cyclic	Others, cyclic	Inactive	Unreliable	-52.1729	-81.9977	-67.0853	Inactive	OTHER_PFAS	Inactive	FC1(F)CC(C(C1(F)F)(F)F)(F)F	8	0
DTXSID10508547	CCOC(=O)C(F)(C(F)(F)F)C(F)(F)F	Ethyl 2,3,3,3-tetrafluoro-2-(trifluoromethyl)propanoate	1526-49-4	-5.359	-22.4886	0.0920261	0.907974	inact.	Reliable	Other aliphatics	Ether based substances	Inactive	Reliable	-52.2086	-70.0508	-61.1297	Inactive	OTHER_PFAS	Inactive	CCOC(=O)C(C(F)(F)F)(C(F)(F)F)F	7	4
DTXSID40692928	FC(F)(F)C(F)(F)CCC(CCCCCCCCCBr)SC(CCCCCCCCCBr)CCC(F)(F)C(F)(F)F	Bis(3-(perfluoroethyl)-1-(9-bromononyl)propyl) thioether	148757-89-5	-5.359	-82.3222	0.068862	0.931138	inact.	Reliable	Other aliphatics	Others	Inactive	Reliable	-52.2086	9.63253	-21.288	Inactive	OTHER_PFAS	Inactive	BrCCCCCCCCCC(SC(CCC(C(F)(F)F)(F)F)CCCCCCCCCBr)CCC(C(F)(F)F)(F)F	3	4
DTXSID60754153	FC1(F)N2N=NN=C2C(F)(F)C(F)(F)C1(F)F	5,5,6,6,7,7,8,8-Octafluoro-5,6,7,8-tetrahydrotetrazolo[1,5-a]pyridine	89516-73-4	-5.359	-24.7773	0.0920261	0.907974	inact.	Unreliable	Side-chain aromatics	Others	Inactive	Unreliable	-52.2086	-67.0029	-59.6057	Inactive	OTHER_PFAS	Inactive	FC1(F)c2nnnn2C(C(C1(F)F)(F)F)(F)F	8	0
DTXSID60502833	FC(F)(F)C(=O)C(=O)C(F)(F)C(F)(F)C(F)(F)F	Decafluorohexane-2,3-dione	74728-96-4	-5.358	-23.9769	0.0920261	0.907974	inact.	Reliable	Other aliphatics	Others	Inactive	Reliable	-52.2175	-68.0688	-60.1431	Inactive	OTHER_PFAS	Inactive	O=C(C(F)(F)F)C(=O)C(C(C(F)(F)F)(F)F)(F)F	7	4
DTXSID00663114	FC(F)(F)C(F)(F)C(F)(F)C(F)(F)C(F)(F)C(F)(F)C(F)(F)C(F)(F)C(F)(F)C(=O)OC(=O)C(F)(F)C(F)(F)C(F)(F)C(F)(F)C(F)(F)C(F)(F)C(F)(F)C(F)(F)C(F)(F)F	Perfluorodecanoic anhydride	942199-24-8	-5.354	-46.175	0.0920261	0.907974	inact.	Reliable	Other aliphatics	PACF-based substances	Inactive	Reliable	-52.2532	-38.5065	-45.3798	Inactive	OTHER_PFAS	Inactive	O=C(C(C(C(C(C(C(C(C(C(F)(F)F)(F)F)(F)F)(F)F)(F)F)(F)F)(F)F)(F)F)(F)F)OC(=O)C(C(C(C(C(C(C(C(C(F)(F)F)(F)F)(F)F)(F)F)(F)F)(F)F)(F)F)(F)F)(F)F	3	8
DTXSID70893360	FC(F)(F)OC(F)(F)C(F)(F)N(C(F)(F)F)C(F)(F)F	1,1,2,2-Tetrafluoro-2-(trifluoromethoxy)-N,N-bis(trifluoromethyl)ethanamine	160228-75-1	-5.351	-16.2735	0.0920261	0.907974	inact.	Unreliable	Other aliphatics	Ether based substances	Inactive	Unreliable	-52.2799	-78.3278	-65.3039	Inactive	OTHER_PFAS	Inactive	FC(OC(C(N(C(F)(F)F)C(F)(F)F)(F)F)(F)F)(F)F	0	2
DTXSID8073475	FC(F)(I)C(F)(F)C=C	3,3,4,4-Tetrafluoro-4-iodo-1-butene	33831-83-3	-5.348	-19.9378	0.0920261	0.907974	inact.	Reliable	Other aliphatics	Others	Inactive	Reliable	-52.3067	-73.4479	-62.8773	Inactive	OTHER_PFAS	Inactive	C=CC(C(I)(F)F)(F)F	0	2
DTXSID70880417	C[N+](C)(CCO)CCCN(CCCS([O-])(=O)=O)S(=O)(=O)C(F)(F)C(F)(F)C(F)(F)C(F)(F)C(F)(F)C(F)(F)F	(2-Hydroxyethyl)dimethyl(3-((3-sulfopropyl)((tridecafluorohexyl)sulfonyl)amino)propyl)ammonium	38850-58-7	-5.346	-65.33	0.0920261	0.907974	inact.	Reliable	Other aliphatics	PASF-based substances	Inactive	Reliable	-52.3245	-12.9968	-32.6607	Inactive	OTHER_PFAS	Inactive	OCC[N+](CCCN(S(=O)(=O)C(C(C(C(C(C(F)(F)F)(F)F)(F)F)(F)F)(F)F)(F)F)CCCS(=O)(=O)[O-])(C)C	0	7
DTXSID00861931	FC(F)C(F)C(F)(F)F	1,1,1,2,3,3-Hexafluoropropane	431-63-0	-5.346	-13.4495	0.0920261	0.907974	inact.	Reliable	Other aliphatics	Others	Inactive	Reliable	-52.3245	-82.0886	-67.2066	Inactive	OTHER_PFAS	Inactive	FC(C(C(F)(F)F)F)F	0	2
DTXSID10896294	NCC(F)(C(F)(F)F)C(F)(F)F	2,3,3,3-Tetrafluoro-2-(trifluoromethyl)propan-1-amine	182243-54-5	-5.343	-17.0929	0.0920261	0.907974	inact.	Reliable	Other aliphatics	Others	Inactive	Reliable	-52.3513	-77.2365	-64.7939	Inactive	OTHER_PFAS	Inactive	NCC(C(F)(F)F)(C(F)(F)F)F	0	2
DTXSID00881154	CN(C)CCCNCC(O)CC(F)(F)C(F)(F)C(F)(F)C(F)(F)C(F)(F)C(F)(F)C(F)(F)C(F)(F)C(F)(F)C(F)(F)C(F)(C(F)(F)F)C(F)(F)F	1-((3-(Dimethylamino)propyl)amino)-(3-(perfluoro-11-methyldodecyl))propan-2-ol	94159-82-7	-5.312	-57.988	0.0920261	0.907974	inact.	Reliable	Other aliphatics	Others	Inactive	Reliable	-52.6277	-22.7745	-37.7011	Inactive	OTHER_PFAS	Inactive	CN(CCCNCC(CC(C(C(C(C(C(C(C(C(C(C(C(F)(F)F)(C(F)(F)F)F)(F)F)(F)F)(F)F)(F)F)(F)F)(F)F)(F)F)(F)F)(F)F)(F)F)O)C	8	7
DTXSID10170041	COC1=C(F)C(F)(F)C(F)(F)C1(F)F	Cyclopentene, 1-methoxyheptafluoro-	1759-60-0	-5.314	-22.2001	0.0920261	0.907974	inact.	Unreliable	Other aliphatics, cyclic	Others, cyclic	Inactive	Unreliable	-52.6099	-70.435	-61.5225	Inactive	OTHER_PFAS	Inactive	COC1=C(F)C(C(C1(F)F)(F)F)(F)F	8	0
DTXSID60880461	[Cl-].[H]N(CCC[N+](C)(C)C)S(=O)(=O)C(F)(F)C(F)(F)C(F)(F)C(F)(F)F	Trimethyl-3-((perfluorobutylsulphonyl)amino)propylammonium chloride	53518-00-6	-5.314	-41.026	0.0920261	0.907974	inact.	Reliable	Other aliphatics	PASF-based substances	Inactive	Reliable	-52.6099	-45.3637	-48.9868	Inactive	COMMERICIAL_IMPORTANT	Inactive	FC(C(C(C(F)(F)F)(F)F)(F)F)(S(=O)(=O)NCCC[N+](C)(C)C)F	5	0
DTXSID30893386	FC(F)=C(F)OC(F)(F)OC(F)(F)C(F)(F)OC(F)(F)F	Perfluoro[(2-methoxyethoxy)methoxy]ethene	369371-47-1	-5.316	-29.1887	0.0920261	0.907974	inact.	Unreliable	Other aliphatics	Ether based substances	Inactive	Unreliable	-52.5921	-61.128	-56.86	Inactive	OTHER_PFAS	Inactive	FC(=C(F)F)OC(OC(C(OC(F)(F)F)(F)F)(F)F)(F)F	0	2
DTXSID00458749	FC1(F)C(=O)C(F)(F)C(F)(F)C1(F)F	octafluorocyclopentanone	376-66-9	-5.32	-15.3296	0.0920261	0.907974	inact.	Reliable	Perfluoro PFAA precursors, cyclic	PAFs, cyclic	Inactive	Reliable	-52.5564	-79.5848	-66.0706	Inactive	OTHER_PFAS	Inactive	O=C1C(F)(F)C(C(C1(F)F)(F)F)(F)F	8	0
DTXSID6074914	FC(=O)C(F)(F)C(F)(F)OC(F)(F)F	Perfluoromethoxypropionyl fluoride	425-38-7	-5.321	-20.3333	0.0920261	0.907974	inact.	Unreliable	Other aliphatics	Ether based substances	Inactive	Unreliable	-52.5475	-72.9211	-62.7343	Inactive	COMMERICIAL_IMPORTANT	Inactive	FC(=O)C(C(OC(F)(F)F)(F)F)(F)F	0	2
DTXSID70896477	F\C(OC(F)(F)F)=C(/F)C(F)(F)F	(1Z)-1,2,3,3,3-Pentafluoro-1-(trifluoromethoxy)prop-1-ene	1620992-19-9	-5.371	-19.0611	0.0920261	0.907974	inact.	Unreliable	Other aliphatics	Ether based substances	Inactive	Unreliable	-52.1016	-74.6154	-63.3585	Inactive	OTHER_PFAS	Inactive	FC(=C(C(F)(F)F)F)OC(F)(F)F	0	2
DTXSID60873414	OP(=O)(OCCC(F)(F)C(F)(F)C(F)(F)C(F)(F)C(F)(F)C(F)(F)C(F)(F)C(F)(F)F)OCCC(F)(F)C(F)(F)C(F)(F)C(F)(F)C(F)(F)C(F)(F)C(F)(F)C(F)(F)C(F)(F)C(F)(F)F	(Perfluorodecyl)ethyl (perfluorooctyl)ethyl hydrogen phosphate	1158182-60-5	-5.328	-61.9413	0.0920261	0.907974	inact.	Reliable	Fluorotelomer PFAA precursors	n:2 Polyfluoroalkyl phosphoric acid esters, diester	Inactive	Reliable	-52.485	-17.5097	-34.9974	Inactive	OTHER_PFAS	Inactive	FC(C(C(C(F)(F)F)(F)F)(F)F)(C(C(C(C(C(C(CCOP(=O)(OCCC(C(C(C(C(C(C(C(F)(F)F)(F)F)(F)F)(F)F)(F)F)(F)F)(F)F)(F)F)O)(F)F)(F)F)(F)F)(F)F)(F)F)(F)F)F	7	5
DTXSID20895591	CNC(=O)C(F)(F)C(F)(F)C(F)(F)F	2,2,3,3,4,4,4-Heptafluoro-N-methylbutanamide	4314-42-5	-5.334	-20.9035	0.0920261	0.907974	inact.	Reliable	Other aliphatics	Amide based substances	Inactive	Reliable	-52.4315	-72.1618	-62.2967	Inactive	OTHER_PFAS	Inactive	CNC(=O)C(C(C(F)(F)F)(F)F)(F)F	7	8
DTXSID40239276	FC1(F)C(F)(F)C1(F)F	Cyclopropane, hexafluoro-	931-91-9	-5.336	-13.3911	0.0920261	0.907974	inact.	Reliable	Non-PFAA perfluoroalkyls, cyclic	PFAs, cyclic	Inactive	Reliable	-52.4137	-82.1664	-67.2901	Inactive	OTHER_PFAS	Inactive	FC1(F)C(C1(F)F)(F)F	8	0
DTXSID90235687	FC(F)C(F)(F)C(F)(F)C(F)(F)C(F)(F)C(F)(F)COC(OCC(F)(F)C(F)(F)C(F)(F)C(F)(F)C(F)(F)C(F)F)OCC(F)(F)C(F)(F)C(F)(F)C(F)(F)C(F)(F)C(F)F	7-(Bis((2,2,3,3,4,4,5,5,6,6,7,7-dodecafluoroheptyl)oxy)methoxy)-1,1,2,2,3,3,4,4,5,5,6,6-dodecafluoroheptane	866-03-5	-5.339	-58.5058	0.0920261	0.907974	inact.	Unreliable	Other aliphatics	Ether based substances	Inactive	Unreliable	-52.3869	-22.0849	-37.2359	Inactive	OTHER_PFAS	Inactive	FC(C(C(C(C(C(COC(OCC(C(C(C(C(C(F)F)(F)F)(F)F)(F)F)(F)F)(F)F)OCC(C(C(C(C(C(F)F)(F)F)(F)F)(F)F)(F)F)(F)F)(F)F)(F)F)(F)F)(F)F)(F)F)F	3	0
DTXSID30503574	FC(F)(F)C(F)(F)C(F)(F)OS(F)(=O)=O	Heptafluoropropyl sulfurofluoridate	662-98-6	-5.339	-22.9977	0.0920261	0.907974	inact.	Reliable	Other aliphatics	Others	Inactive	Reliable	-52.3869	-69.3728	-60.8799	Inactive	OTHER_PFAS	Inactive	FS(=O)(=O)OC(C(C(F)(F)F)(F)F)(F)F	0	2
DTXSID00442840	FC(F)(F)OCCOS(=O)(=O)C(F)(F)F	2-(Trifluoromethoxy)ethyl trifluoromethanesulfonate	329710-76-1	-5.34	-29.3817	0.0920261	0.907974	inact.	Reliable	Other aliphatics	PASF-based substances	Inactive	Reliable	-52.378	-60.8709	-56.6245	Inactive	OTHER_PFAS	Inactive	FC(OCCOS(=O)(=O)C(F)(F)F)(F)F	0	2
DTXSID4074855	FC(F)(F)C(F)(C(=O)C(F)(C(F)(F)F)C(F)(F)F)C(F)(F)F	Bis(perfluoroisopropyl)ketone	813-44-5	-5.342	-21.6771	0.0920261	0.907974	inact.	Reliable	Non-PFAA perfluoroalkyls	PFAKs	Inactive	Reliable	-52.3602	-71.1315	-61.7459	Inactive	OTHER_PFAS	Inactive	O=C(C(C(F)(F)F)(C(F)(F)F)F)C(C(F)(F)F)(C(F)(F)F)F	0	2
DTXSID20220182	FC1(F)C(=O)C(F)(F)C1(F)F	Hexafluorocyclobutanone	699-35-4	-5.331	-14.8431	0.0920261	0.907974	inact.	Reliable	Perfluoro PFAA precursors, cyclic	PAFs, cyclic	Inactive	Reliable	-52.4583	-80.2327	-66.3455	Inactive	OTHER_PFAS	Inactive	O=C1C(F)(F)C(C1(F)F)(F)F	8	0
DTXSID80146031	FC(F)=C(F)OC(F)(C(F)(F)F)C(F)(F)F	1,1,1,2,3,3,3-Heptafluoro-2-((trifluorovinyl)oxy)propane	10372-98-2	-5.372	-20.4187	0.0920261	0.907974	inact.	Unreliable	Other aliphatics	Ether based substances	Inactive	Unreliable	-52.0927	-72.8074	-62.45	Inactive	OTHER_PFAS	Inactive	FC(=C(OC(C(F)(F)F)(C(F)(F)F)F)F)F	0	2
DTXSID4059966	OCC(F)(F)C(F)(F)F	2:1 Fluorotelomer alcohol	422-05-9	-5.378	-14.6067	0.0920261	0.907974	inact.	Reliable	Fluorotelomer PFAA precursors	n:1 FTOHs	Inactive	Reliable	-52.0391	-80.5475	-66.2933	Inactive	COMMERICIAL_IMPORTANT	Inactive	OCC(C(F)(F)F)(F)F	3	4
DTXSID30380842	FC(F)OC(F)(F)C(F)C(F)(F)F	Difluoromethyl 2H-perfluoropropyl ether	56860-85-6	-5.381	-20.1682	0.0920261	0.907974	inact.	Reliable	Other aliphatics	Ether based substances	Inactive	Reliable	-52.0124	-73.141	-62.5767	Inactive	OTHER_PFAS	Inactive	FC(OC(C(C(F)(F)F)F)(F)F)F	0	2
DTXSID30880433	CN(C)CCCNS(=O)(=O)CCC(F)(F)C(F)(F)C(F)(F)C(F)(F)C(F)(F)C(F)(F)F	6:2 Fluorotelomer sulfonamide amine	34455-22-6	-5.424	-43.3318	0.0920261	0.907974	inact.	Reliable	Other aliphatics	Others	Inactive	Reliable	-51.6289	-42.2929	-46.9609	Inactive	OTHER_PFAS	Inactive	CN(CCCNS(=O)(=O)CCC(C(C(C(C(C(F)(F)F)(F)F)(F)F)(F)F)(F)F)(F)F)C	3	9
DTXSID30625740	FC1CC(F)(F)C(F)(F)C(F)(F)C1(F)F	1,1,2,2,3,3,4,4,5-Nonafluorocyclohexane	62422-03-1	-5.425	-19.0681	0.0920261	0.907974	inact.	Unreliable	Other aliphatics, cyclic	Others, cyclic	Inactive	Unreliable	-51.62	-74.6061	-63.113	Inactive	OTHER_PFAS	Inactive	FC1CC(F)(F)C(C(C1(F)F)(F)F)(F)F	8	0
DTXSID80526672	FC1(F)N=C(N=[N+]=[N-])C(F)(F)C(F)(F)C1(F)F	6-Azido-2,2,3,3,4,4,5,5-octafluoro-2,3,4,5-tetrahydropyridine	89516-72-3	-5.429	-27.4189	0.0920261	0.907974	inact.	Unreliable	Other aliphatics, cyclic	Others, cyclic	Inactive	Unreliable	-51.5843	-63.4849	-57.5346	Inactive	OTHER_PFAS	Inactive	[N-]=[N+]=NC1=NC(F)(F)C(C(C1(F)F)(F)F)(F)F	8	0
DTXSID80893412	NCCC(F)(F)C(F)(F)C(F)(F)C(F)(F)C(F)(F)F	3,3,4,4,5,5,6,6,7,7,7-Undecafluoroheptan-1-amine	1346521-42-3	-5.429	-19.1713	0.0920261	0.907974	inact.	Reliable	Other aliphatics	Others	Inactive	Reliable	-51.5843	-74.4686	-63.0265	Inactive	OTHER_PFAS	Inactive	NCCC(C(C(C(C(F)(F)F)(F)F)(F)F)(F)F)(F)F	3	9
DTXSID50862736	FC(=O)C(F)(OC(F)(F)C(F)(F)F)C(F)(F)F	Propanoyl fluoride, 2,3,3,3-tetrafluoro-2-(pentafluoroethoxy)-	1682-78-6	-5.431	-23.0776	0.0920261	0.907974	inact.	Unreliable	Other aliphatics	Ether based substances	Inactive	Unreliable	-51.5665	-69.2664	-60.4165	Inactive	COMMERICIAL_IMPORTANT	Inactive	FC(=O)C(C(F)(F)F)(OC(C(F)(F)F)(F)F)F	0	2
DTXSID80895476	ONC(=N)C(F)(F)C(F)(F)C(F)(F)F	2,2,3,3,4,4,4-Heptafluoro-N-hydroxybutanimidamide	4314-37-8	-5.434	-19.1287	0.0920261	0.907974	inact.	Unreliable	Other aliphatics	Amidines based substances	Inactive	Unreliable	-51.5397	-74.5254	-63.0326	Inactive	OTHER_PFAS	Inactive	ONC(=N)C(C(C(F)(F)F)(F)F)(F)F	7	4
DTXSID60710810	COC(=O)C(F)(F)C(F)(F)C(F)(F)C(F)=O	Methyl 2,2,3,3,4,4,5-heptafluoro-5-oxopentanoate	38093-90-2	-5.418	-25.4669	0.0920261	0.907974	inact.	Reliable	Other aliphatics	PACF-based substances	Inactive	Reliable	-51.6824	-66.0845	-58.8835	Inactive	OTHER_PFAS	Inactive	COC(=O)C(C(C(C(=O)F)(F)F)(F)F)(F)F	0	2
DTXSID10190946	FC(F)(F)C(F)(F)C(F)(F)C=O	Perfluorobutyraldehyde	375-02-0	-5.435	-18.0637	0.0920261	0.907974	inact.	Reliable	Perfluoro PFAA precursors	PFALs	Inactive	Reliable	-51.5308	-75.9437	-63.7373	Inactive	OTHER_PFAS	Inactive	O=CC(C(C(F)(F)F)(F)F)(F)F	3	4
DTXSID70456712	FC1(F)C(F)(F)C(F)(F)C(F)(Cl)C1(F)F	Chloro(nonafluoro)cyclopentane	376-76-1	-5.44	-16.5141	0.0920261	0.907974	inact.	Reliable	Other aliphatics, cyclic	Others, cyclic	Inactive	Reliable	-51.4862	-78.0074	-64.7468	Inactive	OTHER_PFAS	Inactive	FC1(F)C(F)(Cl)C(C(C1(F)F)(F)F)(F)F	8	0
DTXSID60892968	OS(=O)(=O)C(F)(F)C(F)(F)C(F)(F)C(F)(F)C(F)(F)C(F)(F)Cl	6-Chloro-1,1,2,2,3,3,4,4,5,5,6,6-dodecafluoro-1-hexanesulfonic acid	729554-00-1	-5.441	-33.8333	0.0920261	0.907974	inact.	Reliable	Other aliphatics	PASF-based substances	Inactive	Reliable	-51.4773	-54.9425	-53.2099	Inactive	OTHER_PFAS	Inactive	FC(C(C(C(C(C(S(=O)(=O)O)(F)F)(F)F)(F)F)(F)F)(F)F)(Cl)F	3	8
DTXSID3074654	FC1=CC(F)(F)C(F)(F)C1(F)F	Cyclopentene, 1,3,3,4,4,5,5-heptafluoro-	1892-03-1	-5.442	-14.0272	0.0920261	0.907974	inact.	Unreliable	Other aliphatics, cyclic	Others, cyclic	Inactive	Unreliable	-51.4684	-81.3193	-66.3938	Inactive	COMMERICIAL_IMPORTANT	Inactive	FC1=CC(C(C1(F)F)(F)F)(F)F	8	0
DTXSID30880514	FC(F)=C(F)OC1(F)OC(F)(C(F)(F)F)C(F)(F)OC1(F)C(F)(F)F	2,2,3,5,6-Pentafluoro-3,6-bis(trifluoromethyl)-5-((trifluorovinyl)oxy)-1,4-dioxane	61097-79-8	-5.444	-31.5922	0.0920261	0.907974	inact.	Unreliable	Other aliphatics, cyclic	Others, cyclic	Inactive	Unreliable	-51.4506	-57.9271	-54.6888	Inactive	OTHER_PFAS	Inactive	FC(=C(OC1(F)OC(F)(C(F)(F)F)C(OC1(F)C(F)(F)F)(F)F)F)F	0	2
DTXSID00239570	[K+].[O-]S(=O)(=O)C(F)(F)C(F)(C(F)(F)F)C(F)(F)F	Potassium 1,1,2,3,3,3-hexafluoro-2-(trifluoromethyl)propanesulphonate	93762-10-8	-5.447	-27.7444	0.0920261	0.907974	inact.	Reliable	PFAAs	PFSAs	Inactive	Reliable	-51.4238	-63.0514	-57.2376	Inactive	OTHER_PFAS	Inactive	FC(C(C(S(=O)(=O)O)(F)F)(C(F)(F)F)F)(F)F	0	2
DTXSID40893256	C[N+](C)(C)CCCNS(=O)C(F)(F)C(F)(F)C(F)(F)C(F)(F)C(F)(F)C(F)(F)C(F)(F)C(F)(F)C(F)(F)F	Perfluorononane sulfonamido ammonium iodide	69091-20-9	-5.45	-51.0455	0.0920261	0.907974	inact.	Reliable	Other aliphatics	Others	Inactive	Reliable	-51.3971	-32.0202	-41.7086	Inactive	OTHER_PFAS	Inactive	[O-][S+](C(C(C(C(C(C(C(C(C(F)(F)F)(F)F)(F)F)(F)F)(F)F)(F)F)(F)F)(F)F)(F)F)NCCC[N+](C)(C)C	3	8
DTXSID20164754	COC(=O)C(F)(F)C(F)(F)C(F)(F)C(=O)OC	Dimethyl hexafluoroglutarate	1513-62-8	-5.437	-26.9886	0.0920261	0.907974	inact.	Reliable	Other aliphatics	PACF-based substances	Inactive	Reliable	-51.513	-64.058	-57.7855	Inactive	OTHER_PFAS	Inactive	COC(=O)C(C(C(C(=O)OC)(F)F)(F)F)(F)F	0	2
DTXSID90896757	O.FC(F)(F)C(F)(F)C(F)(F)C(F)(F)C=O	2,2,3,3,4,4,5,5,5-Nonafluoropentanal hydrate (1:1)	907607-08-3	-5.451	-18.6338	0.0920261	0.907974	inact.	Reliable	Perfluoro PFAA precursors	PFALs	Inactive	Reliable	-51.3881	-75.1845	-63.2863	Inactive	OTHER_PFAS	Inactive	O=CC(C(C(C(F)(F)F)(F)F)(F)F)(F)F	3	4
DTXSID20276407	NC(F)(F)C(F)(F)C(F)(F)F	Perfluoropropanamine	105579-92-8	-5.418	-8.9182	0.0920261	0.907974	inact.	Reliable	Other aliphatics	Others	Inactive	Reliable	-51.6824	-88.1232	-69.9028	Inactive	OTHER_PFAS	Inactive	FC(C(F)(F)F)(C(F)(F)N)F	3	4
DTXSID80892607	[H]N(CCCN(C)C)S(=O)(=O)CCC(F)(F)C(F)(F)C(F)(F)C(F)(F)C(F)(F)C(F)(F)C(F)(F)C(F)(F)C(F)(F)C(F)(F)F	10:2 Fluorotelomer sulfonamido N,N-dimethyl amine	34455-24-8	-5.411	-61.2293	0.0920261	0.907974	inact.	Reliable	Other aliphatics	Others	Inactive	Reliable	-51.7449	-18.4579	-35.1014	Inactive	OTHER_PFAS	Inactive	CN(CCCNS(=O)(=O)CCC(C(C(C(C(C(C(C(C(C(F)(F)F)(F)F)(F)F)(F)F)(F)F)(F)F)(F)F)(F)F)(F)F)(F)F)C	3	9
DTXSID70447706	FN(F)C(F)(F)C(F)(F)C(F)(F)F	(Perfluoropropyl)difluoroamine	423-32-5	-5.383	-18.3162	0.0920261	0.907974	inact.	Reliable	Other aliphatics	Others	Inactive	Reliable	-51.9946	-75.6074	-63.801	Inactive	OTHER_PFAS	Inactive	FN(C(C(C(F)(F)F)(F)F)(F)F)F	3	4
DTXSID801009910	OS(=O)(=O)C(F)(F)C(F)(F)C(F)(F)C(F)(F)C(F)(F)C(F)(F)C(F)(F)C(F)(F)C(F)(F)C(F)(F)C(F)(F)C(F)(F)C(F)(F)C(F)(F)C(F)(F)C(F)(F)C(F)(F)F	Perfluoroheptadecanesulfonic acid	865756-92-9	-5.386	-52.2689	0.0920261	0.907974	inact.	Reliable	PFAAs	PFSAs	Inactive	Reliable	-51.9678	-30.3909	-41.1794	Inactive	OTHER_PFAS	Inactive	FC(C(C(C(C(C(C(C(C(C(C(S(=O)(=O)O)(F)F)(F)F)(F)F)(F)F)(F)F)(F)F)(F)F)(F)F)(F)F)(F)F)(C(C(C(C(C(C(F)(F)F)(F)F)(F)F)(F)F)(F)F)(F)F)F	3	8
DTXSID10895383	CCCCCCCCC(F)(F)C(F)(F)C(F)(F)C(F)(F)C(F)(F)C(F)(F)C(F)(F)C(F)(F)C(F)(F)C(F)(F)C(F)(F)C(F)(F)F	1,1,1,2,2,3,3,4,4,5,5,6,6,7,7,8,8,9,9,10,10,11,11,12,12-Pentacosafluoroicosane	90499-31-3	-5.388	-48.9751	0.0920261	0.907974	inact.	Reliable	Fluorotelomer PFAA precursors	SFAs	Inactive	Reliable	-51.95	-34.7774	-43.3637	Inactive	OTHER_PFAS	Inactive	CCCCCCCCC(C(C(C(C(C(C(C(C(C(C(C(F)(F)F)(F)F)(F)F)(F)F)(F)F)(F)F)(F)F)(F)F)(F)F)(F)F)(F)F)(F)F	2	2
DTXSID20892444	OC(=O)C(F)(OC(F)(F)C(F)(OC(F)(F)C(F)(OC(F)(F)C(F)(OC(F)(F)C(F)(OC(F)(F)C(F)(F)C(F)(F)F)C(F)(F)F)C(F)(F)F)C(F)(F)F)C(F)(F)F)C(F)(F)F	Perfluoro(2,5,8,11,14-pentamethyl-3,6,9,12,15-pentaoxaoctadecanoic) acid	52481-85-3	-5.39	-47.8163	0.0920261	0.907974	inact.	Unreliable	PFAAs	PFECAs	Inactive	Unreliable	-51.9321	-36.3207	-44.1264	Inactive	OTHER_PFAS	Inactive	OC(=O)C(C(F)(F)F)(OC(C(C(F)(F)F)(OC(C(C(F)(F)F)(OC(C(C(F)(F)F)(OC(C(C(F)(F)F)(OC(C(C(F)(F)F)(F)F)(F)F)F)(F)F)F)(F)F)F)(F)F)F)(F)F)F	4	3
DTXSID90880555	FC(F)(I)C(F)(F)OC(F)(F)C(F)(F)S(F)(=O)=O	5-Iodoperfluoro-3-oxapentanesulfonyl fluoride	66137-74-4	-5.39	-26.9861	0.0920261	0.907974	inact.	Unreliable	Other aliphatics	PASF-based substances	Inactive	Unreliable	-51.9321	-64.0613	-57.9967	Inactive	OTHER_PFAS	Inactive	FC(C(I)(F)F)(OC(C(S(=O)(=O)F)(F)F)(F)F)F	0	2
DTXSID20508513	FC1(F)C(F)(F)C(F)(N=O)C1(F)F	Heptafluoro(nitroso)cyclobutane	2261-41-8	-5.391	-14.5055	0.0920261	0.907974	inact.	Unreliable	Other aliphatics, cyclic	Others, cyclic	Inactive	Unreliable	-51.9232	-80.6823	-66.3028	Inactive	OTHER_PFAS	Inactive	O=NC1(F)C(F)(F)C(C1(F)F)(F)F	8	0
DTXSID30235040	FC(F)=C(F)OC(F)(F)C(F)(F)Br	Perfluoro(2-bromoethoxy)ethene	85737-06-0	-5.418	-23.6329	0.0920261	0.907974	inact.	Unreliable	Other aliphatics	Ether based substances	Inactive	Unreliable	-51.6824	-68.5269	-60.1047	Inactive	OTHER_PFAS	Inactive	FC(=C(OC(C(Br)(F)F)(F)F)F)F	0	2
DTXSID60379441	FC(F)(F)C(F)(OC(F)(F)C(F)(F)I)C(F)(F)F	1,1,1,2,3,3,3-Heptafluoro-2-(1,1,2,2-tetrafluoro-2-iodoethoxy)propane	16005-38-2	-5.393	-25.0711	0.0920261	0.907974	inact.	Unreliable	Other aliphatics	Ether based substances	Inactive	Unreliable	-51.9054	-66.6116	-59.2585	Inactive	OTHER_PFAS	Inactive	FC(C(F)(F)F)(C(F)(F)F)OC(C(I)(F)F)(F)F	0	2
DTXSID80617574	FC(F)(F)C(C(F)(F)F)(C(F)(F)F)C(F)(F)C(C(F)(F)F)(C(F)(F)F)C(F)(F)F	1,1,1,3,3,5,5,5-Octafluoro-2,2,4,4-tetrakis(trifluoromethyl)pentane	62375-54-6	-5.394	-23.7516	0.0920261	0.907974	inact.	Reliable	Non-PFAA perfluoroalkyls	PFAs	Inactive	Reliable	-51.8965	-68.3688	-60.1326	Inactive	OTHER_PFAS	Inactive	FC(C(C(F)(F)F)(C(F)(F)F)C(F)(F)F)(C(C(F)(F)F)(C(F)(F)F)C(F)(F)F)F	3	4
DTXSID00195026	NCC(F)(F)C(F)(F)F	1H,1H-Perfluoropropylamine	422-03-7	-5.4	-5.6005	0.0920261	0.907974	inact.	Reliable	Other aliphatics	Others	Inactive	Reliable	-51.843	-92.5415	-72.1922	Inactive	OTHER_PFAS	Inactive	NCC(C(F)(F)F)(F)F	3	4
DTXSID9060990	FC(F)(F)C(=O)NOC(=O)C(F)(F)F	N,O-Bis(trifluoroacetyl)hydroxylamine	684-78-6	-5.401	-22.1339	0.0920261	0.907974	inact.	Reliable	Other aliphatics	PACF-based substances	Inactive	Reliable	-51.834	-70.5232	-61.1786	Inactive	OTHER_PFAS	Inactive	O=C(C(F)(F)F)NOC(=O)C(F)(F)F	0	2
DTXSID3059927	OCC(F)(F)C(F)(F)C(F)(F)CO	Hexafluoroamylene glycol	376-90-9	-5.402	-22.302	0.0920261	0.907974	inact.	Reliable	Other aliphatics	Others	Inactive	Reliable	-51.8251	-70.2993	-61.0622	Inactive	COMMERICIAL_IMPORTANT	Inactive	OCC(C(C(CO)(F)F)(F)F)(F)F	3	4
DTXSID10880956	CCOP(CC)OCC.FC(F)(F)C(F)(I)C(F)(F)F	Phosphonous acid, ethyl-, diethyl ester, compd. with 1,1,1,2,3,3,3-heptafluoro-2-iodopropane (1:1)	72220-43-0	-5.403	-16.7419	0.0920261	0.907974	inact.	Reliable	Perfluoro PFAA precursors	PFAIs	Inactive	Reliable	-51.8162	-77.704	-64.7601	Inactive	OTHER_PFAS	Inactive	CCP(OCC)OCC	0	2
DTXSID50895948	CCC(C)NCC(O)C(F)(F)C(F)(F)C(F)(F)C(F)(F)C(F)(F)C(F)(F)C(F)(F)C(F)(F)C(F)(F)F	1-[(Butan-2-yl)amino]-3,3,4,4,5,5,6,6,7,7,8,8,9,9,10,10,11,11,11-nonadecafluoroundecan-2-ol	94817-79-5	-5.403	-46.7838	0.0920261	0.907974	inact.	Reliable	Other aliphatics	Others	Inactive	Reliable	-51.8162	-37.6957	-44.756	Inactive	OTHER_PFAS	Inactive	CCC(NCC(C(C(C(C(C(C(C(C(C(F)(F)F)(F)F)(F)F)(F)F)(F)F)(F)F)(F)F)(F)F)(F)F)O)C	3	9
DTXSID00896824	FC(F)(F)C(F)(F)C(F)(F)COC(=O)OCC(F)(F)C(F)(F)C(F)(F)F	Bis(2,2,3,3,4,4,4-heptafluorobutyl) carbonate	1026739-75-2	-5.393	-30.6806	0.0920261	0.907974	inact.	Reliable	Other aliphatics	Ether based substances	Inactive	Reliable	-51.9054	-59.1411	-55.5233	Inactive	OTHER_PFAS	Inactive	O=C(OCC(C(C(F)(F)F)(F)F)(F)F)OCC(C(C(F)(F)F)(F)F)(F)F	7	4
DTXSID90511175	FC(C(F)(F)C(F)(F)C(F)(F)C(F)(F)C(F)S(F)(=O)=O)S(F)(=O)=O	1,2,2,3,3,4,4,5,5,6-Decafluorohexane-1,6-disulfonyl difluoride	84933-50-6	-6.005	-29.2782	0.0920261	0.907974	inact.	Reliable	Other aliphatics	Others	Inactive	Reliable	-46.4476	-61.0088	-53.7282	Inactive	OTHER_PFAS	Inactive	FC(C(C(C(C(C(S(=O)(=O)F)F)(F)F)(F)F)(F)F)(F)F)S(=O)(=O)F	3	0
DTXSID00786953	OP(=O)(C(F)(F)C(F)(F)C(F)(F)C(F)(F)C(F)(F)C(F)(F)F)C(F)(F)C(F)(F)C(F)(F)C(F)(F)C(F)(F)C(F)(F)F	Bis(tridecafluorohexyl)phosphinic acid	40143-77-9	-6.012	-48.6361	0.0920261	0.907974	inact.	Reliable	PFAAs	PFPiAs	Inactive	Reliable	-46.3852	-35.2289	-40.807	Inactive	OTHER_PFAS	Inactive	FC(C(C(C(C(C(F)(F)F)(F)F)(F)F)(F)F)(F)F)(P(=O)(C(C(C(C(C(C(F)(F)F)(F)F)(F)F)(F)F)(F)F)(F)F)O)F	3	4
DTXSID10568808	OS(=O)(=O)C(F)(F)C(F)(F)C(F)(F)C(F)(F)S(Cl)(=O)=O	4-(Chlorosulfonyl)-1,1,2,2,3,3,4,4-octafluorobutane-1-sulfonic acid	709605-80-1	-6.008	-33.4687	0.0920261	0.907974	inact.	Reliable	Other aliphatics	PASF-based substances	Inactive	Reliable	-46.4208	-55.4281	-50.9245	Inactive	OTHER_PFAS	Inactive	FC(C(C(C(S(=O)(=O)Cl)(F)F)(F)F)(F)F)(S(=O)(=O)O)F	0	2
DTXSID60896623	OC(=O)C(F)(F)C(F)(F)C(F)(F)C(F)(F)C(F)(F)C(F)(F)C(F)(F)C(F)(F)C(F)(F)C(F)(F)C(F)(F)C(F)(F)C(F)(F)C(F)(F)C(F)(F)C(F)(F)F	Perfluoroheptadecanoic acid	57475-95-3	-6.43	-46.3429	0.0920261	0.907974	inact.	Reliable	PFAAs	PFCAs	Inactive	Reliable	-42.6574	-38.2829	-40.4702	Inactive	OTHER_PFAS	Inactive	OC(=O)C(C(C(C(C(C(C(C(C(C(C(C(C(C(C(C(F)(F)F)(F)F)(F)F)(F)F)(F)F)(F)F)(F)F)(F)F)(F)F)(F)F)(F)F)(F)F)(F)F)(F)F)(F)F)(F)F	3	8
DTXSID80769209	CCCCCCCCCCCCCC(=O)OCCC(F)(F)C(F)(F)C(F)(F)C(F)(F)C(F)(F)C(F)(F)F	3,3,4,4,5,5,6,6,7,7,8,8,8-Tridecafluorooctyl tetradecanoate	138762-92-2	-6.426	-61.1851	0.332609	0.667391	inact.	Reliable	Other aliphatics	Ether based substances	Inactive	Reliable	-42.6931	-18.5168	-30.605	Inactive	OTHER_PFAS	Inactive	CCCCCCCCCCCCCC(=O)OCCC(C(C(C(C(C(F)(F)F)(F)F)(F)F)(F)F)(F)F)(F)F	7	5
DTXSID50896218	CC(=O)NC1=NC=NC2=C1N=C(N2)C(F)(F)C(F)(F)C(F)(F)F	N-[8-(Heptafluoropropyl)-9H-purin-6-yl]acetamide	147916-78-7	-6.423	-38.0948	0.0920261	0.907974	inact.	Unreliable	Side-chain aromatics	Others	Inactive	Unreliable	-42.7199	-49.2673	-45.9936	Inactive	OTHER_PFAS	Inactive	CC(=O)Nc1ncnc2c1nc([nH]2)C(C(C(F)(F)F)(F)F)(F)F	6	4
DTXSID70896417	CC1=C(C(=CC=C1C(O)=O)C(F)(C(F)(F)F)C(F)(F)F)S(C)(=O)=O	4-(1,1,1,2,3,3,3-Heptafluoropropan-2-yl)-3-(methanesulfonyl)-2-methylbenzoic acid	1355554-41-4	-6.419	-40.4374	0.0920261	0.907974	inact.	Reliable	Side-chain aromatics	Others	Inactive	Reliable	-42.7555	-46.1475	-44.4515	Inactive	OTHER_PFAS	Inactive	OC(=O)c1ccc(c(c1C)S(=O)(=O)C)C(C(F)(F)F)(C(F)(F)F)F	2	3
DTXSID30895168	FC(F)(F)CCC(F)(F)C(F)(F)C(F)(F)F	1,1,1,2,2,3,3,6,6,6-Decafluorohexane	188189-52-8	-6.419	-22.007	0.0920261	0.907974	inact.	Reliable	Other aliphatics	FT	Inactive	Reliable	-42.7555	-70.6922	-56.7239	Inactive	OTHER_PFAS	Inactive	FC(CCC(C(C(F)(F)F)(F)F)(F)F)(F)F	3	4
DTXSID60612461	CCC(F)C(F)(F)C(F)(F)C(F)(F)F	1,1,1,2,2,3,3,4-Octafluorohexane	154275-19-1	-6.419	-21.9678	0.0920261	0.907974	inact.	Unreliable	Other aliphatics	Others	Inactive	Unreliable	-42.7555	-70.7444	-56.75	Inactive	OTHER_PFAS	Inactive	CCC(C(C(C(F)(F)F)(F)F)(F)F)F	3	4
DTXSID70763554	FC(F)(F)C(F)(C(=O)OOC(=O)C(F)(C(F)(F)F)C(F)(F)F)C(F)(F)F	Bis[2,3,3,3-tetrafluoro-1-oxo-2-(trifluoromethyl)propyl] peroxide	111632-55-4	-6.418	-30.1803	0.0920261	0.907974	inact.	Reliable	Other aliphatics	Others	Inactive	Reliable	-42.7645	-59.8074	-51.2859	Inactive	OTHER_PFAS	Inactive	O=C(C(C(F)(F)F)(C(F)(F)F)F)OOC(=O)C(C(F)(F)F)(C(F)(F)F)F	0	2
DTXSID00771905	CC(C)(O)C(I)=CC(F)(F)C(F)(F)C(F)(F)C(F)(F)F	5,5,6,6,7,7,8,8,8-Nonafluoro-3-iodo-2-methyloct-3-en-2-ol	144295-00-1	-6.416	-35.1204	0.0920261	0.907974	inact.	Unreliable	Other aliphatics	Others	Inactive	Unreliable	-42.7823	-53.2284	-48.0054	Inactive	OTHER_PFAS	Inactive	IC(=CC(C(C(C(F)(F)F)(F)F)(F)F)(F)F)C(O)(C)C	3	4
DTXSID10895560	FC(F)(F)C(F)(F)C(F)(F)COC(=O)CC=C	2,2,3,3,4,4,4-Heptafluorobutyl but-3-enoate	17165-56-9	-6.414	-27.81	0.0920261	0.907974	inact.	Reliable	Other aliphatics	Ether based substances	Inactive	Reliable	-42.8001	-62.9641	-52.8821	Inactive	OTHER_PFAS	Inactive	C=CCC(=O)OCC(C(C(F)(F)F)(F)F)(F)F	7	4
DTXSID60626987	FC(F)(F)C(F)(F)C(F)(F)SCl	1-(Chlorosulfanyl)-1,1,2,2,3,3,3-heptafluoropropane	662-42-0	-6.413	-20.844	0.0920261	0.907974	inact.	Reliable	Other aliphatics	Others	Inactive	Reliable	-42.809	-72.241	-57.525	Inactive	OTHER_PFAS	Inactive	ClSC(C(C(F)(F)F)(F)F)(F)F	3	4
DTXSID20371926	CCOC(=O)C(F)(F)C(F)(F)C(F)(F)C(F)F	Ethyl 5H-octafluoropentanoate	2795-50-8	-6.412	-23.7488	0.0920261	0.907974	inact.	Reliable	Other aliphatics	PACF-based substances	Inactive	Reliable	-42.818	-68.3726	-55.5953	Inactive	OTHER_PFAS	Inactive	CCOC(=O)C(C(C(C(F)F)(F)F)(F)F)(F)F	3	0
DTXSID50755513	FC(N1CCCC1)=C(C(F)(F)F)C(F)(F)C(F)(F)C(F)(F)F	1-[1,3,3,4,4,5,5,5-Octafluoro-2-(trifluoromethyl)pent-1-en-1-yl]pyrrolidine	89810-71-9	-6.412	-38.9521	0.0920261	0.907974	inact.	Unreliable	Other aliphatics, cyclic	Others, cyclic	Inactive	Unreliable	-42.818	-48.1256	-45.4718	Inactive	OTHER_PFAS	Inactive	FC(=C(C(C(C(F)(F)F)(F)F)(F)F)C(F)(F)F)N1CCCC1	3	4
DTXSID7073777	[O-][N+](=O)C1=CC(C#N)=C(NC(=O)C2(F)C(F)(F)C(F)(F)C(F)(F)C(F)(F)C2(F)F)C=C1	Cyclohexanecarboxamide, N-(2-cyano-4-nitrophenyl)-1,2,2,3,3,4,4,5,5,6,6-undecafluoro-	107349-93-9	-6.411	-40.8913	0.0920261	0.907974	inact.	Reliable	Side-chain aromatics	Others	Inactive	Reliable	-42.8269	-45.543	-44.185	Inactive	OTHER_PFAS	Inactive	N#Cc1cc(ccc1NC(=O)C1(F)C(F)(F)C(F)(F)C(C(C1(F)F)(F)F)(F)F)[N+](=O)[O-]	5	8
DTXSID40895694	CCOC(=O)C(N)CC(F)(F)C(F)(F)C(F)(F)F	Ethyl 4,4,5,5,6,6,6-heptafluoronorleucinate	63664-52-8	-6.411	-18.0088	0.0920261	0.907974	inact.	Reliable	Other aliphatics	Ether based substances	Inactive	Reliable	-42.8269	-76.0168	-59.4218	Inactive	OTHER_PFAS	Inactive	CCOC(=O)C(CC(C(C(F)(F)F)(F)F)(F)F)N	7	4
DTXSID70896376	FC1=NC(=NC(=N1)C(F)(C(F)(F)F)C(F)(F)F)C(F)(C(F)(F)F)C(F)(F)F	2-Fluoro-4,6-bis(1,1,1,2,3,3,3-heptafluoropropan-2-yl)-1,3,5-triazine	10271-36-0	-6.411	-33.709	0.0920261	0.907974	inact.	Unreliable	Side-chain aromatics	Others	Inactive	Unreliable	-42.8269	-55.1081	-48.9675	Inactive	OTHER_PFAS	Inactive	Fc1nc(nc(n1)C(C(F)(F)F)(C(F)(F)F)F)C(C(F)(F)F)(C(F)(F)F)F	0	9
DTXSID20881393	CCCCCCCCCCCCCCCCCCC(F)(F)C(F)(F)C(F)(F)C(F)(F)C(F)(F)C(F)(F)C(F)(F)F	1,1,1,2,2,3,3,4,4,5,5,6,6,7,7-Pentadecafluoropentacosane	1980076-71-8	-6.41	-66.5388	0.0920261	0.907974	inact.	Reliable	Fluorotelomer PFAA precursors	SFAs	Inactive	Reliable	-42.8358	-11.387	-27.1114	Inactive	OTHER_PFAS	Inactive	CCCCCCCCCCCCCCCCCCC(C(C(C(C(C(C(F)(F)F)(F)F)(F)F)(F)F)(F)F)(F)F)(F)F	2	2
DTXSID20431978	FC(F)(F)C1(F)C(F)(F)C(F)(F)C1(F)F	Cyclobutane, heptafluoro(trifluoromethyl)-	5187-89-3	-6.41	-15.9829	0.0920261	0.907974	inact.	Reliable	Non-PFAA perfluoroalkyls, cyclic	PFAs, cyclic	Inactive	Reliable	-42.8358	-78.7148	-60.7753	Inactive	OTHER_PFAS	Inactive	FC(C1(F)C(F)(F)C(C1(F)F)(F)F)(F)F	8	0
DTXSID0059877	FC(=O)C(F)(F)C(F)(F)C(F)(F)C(F)(F)C(F)(F)F	Perfluorohexanoyl fluoride	355-38-4	-6.4	-20.223	0.0920261	0.907974	inact.	Reliable	Perfluoro PFAA precursors	PAFs	Inactive	Reliable	-42.925	-73.068	-57.9965	Inactive	COMMERICIAL_IMPORTANT	Inactive	FC(=O)C(C(C(C(C(F)(F)F)(F)F)(F)F)(F)F)(F)F	3	8
DTXSID70895162	FC(F)(F)C(F)(F)C(F)(F)C(Br)CBr	4,5-Dibromo-1,1,1,2,2,3,3-heptafluoropentane	377-46-8	-6.401	-27.8158	0.0920261	0.907974	inact.	Reliable	Other aliphatics	Others	Inactive	Reliable	-42.9161	-62.9563	-52.9362	Inactive	OTHER_PFAS	Inactive	BrCC(C(C(C(F)(F)F)(F)F)(F)F)Br	3	4
DTXSID60895717	COC(=O)CCC(=O)C(F)(F)C(F)(F)C(F)(F)C(F)(F)C(F)(F)F	Methyl 5,5,6,6,7,7,8,8,9,9,9-undecafluoro-4-oxononanoate	1456734-51-2	-6.401	-36.2895	0.0920261	0.907974	inact.	Reliable	Other aliphatics	Ether based substances	Inactive	Reliable	-42.9161	-51.6715	-47.2938	Inactive	OTHER_PFAS	Inactive	COC(=O)CCC(=O)C(C(C(C(C(F)(F)F)(F)F)(F)F)(F)F)(F)F	7	4
DTXSID40896606	CC(=C)C(=O)OC(C(F)(F)F)(C(F)(F)F)C(F)(F)C(F)(F)F	1,1,1,3,3,4,4,4-Octafluoro-2-(trifluoromethyl)butan-2-yl 2-methylprop-2-enoate	101061-05-6	-6.401	-28.5398	0.0920261	0.907974	inact.	Reliable	Other aliphatics	Ether based substances	Inactive	Reliable	-42.9161	-61.9921	-52.4541	Inactive	OTHER_PFAS	Inactive	O=C(C(=C)C)OC(C(C(F)(F)F)(F)F)(C(F)(F)F)C(F)(F)F	7	4
DTXSID50292453	COC(=N)C(F)(F)C(F)(F)C(F)(F)F	Methyl 2,2,3,3,4,4,4-heptafluorobutanimidate	2992-92-9	-6.402	-24.7504	0.0920261	0.907974	inact.	Unreliable	Other aliphatics	Ether based substances	Inactive	Unreliable	-42.9071	-67.0387	-54.9729	Inactive	OTHER_PFAS	Inactive	COC(=N)C(C(C(F)(F)F)(F)F)(F)F	7	4
DTXSID70880210	FC(F)(F)C1(F)OC(F)(F)C(F)(OC1=O)C(F)(F)F	Perfluoro-3,6-dimethyl-1,4-dioxan-2-one	7309-84-4	-6.403	-23.7035	0.0920261	0.907974	inact.	Unreliable	Other aliphatics, cyclic	Others, cyclic	Inactive	Unreliable	-42.8982	-68.4329	-55.6656	Inactive	OTHER_PFAS	Inactive	O=C1OC(F)(C(F)(F)F)C(OC1(F)C(F)(F)F)(F)F	8	0
DTXSID20881277	CN(CCOC(=O)C=C)S(=O)(=O)CC(F)(F)C(F)(F)C(F)(F)C(F)(F)C(F)(F)C(F)(F)C(F)(F)C(F)(F)C(F)(F)C(F)(F)C(F)(F)C(F)(F)C(F)(F)C(F)(F)F	2-(N-(1,1-dihydroperfluoropentadecylsulfonyl)-N-methylamino)ethyl acrylate	68758-55-4	-6.431	-67.5862	0.0920261	0.907974	inact.	Reliable	Other aliphatics	Others	Inactive	Reliable	-42.6485	-9.99213	-26.3203	Inactive	OTHER_PFAS	Inactive	C=CC(=O)OCCN(S(=O)(=O)CC(C(C(C(C(C(C(C(C(C(C(C(C(C(F)(F)F)(F)F)(F)F)(F)F)(F)F)(F)F)(F)F)(F)F)(F)F)(F)F)(F)F)(F)F)(F)F)(F)F)C	1	3
DTXSID10379815	FC(F)(F)C(F)(F)C(F)(F)OC1(F)C(F)(F)C(F)(F)C(F)(F)C(F)(C(F)(F)C(F)(F)F)C1(F)F	Perfluoro-1-ethyl-3-propoxycyclohexane	400626-82-6	-6.403	-30.6478	0.0920261	0.907974	inact.	Unreliable	Other aliphatics, cyclic	Others, cyclic	Inactive	Unreliable	-42.8982	-59.1848	-51.0415	Inactive	OTHER_PFAS	Inactive	FC(C(C(OC1(F)C(F)(F)C(F)(F)C(C(C1(F)F)(F)C(C(F)(F)F)(F)F)(F)F)(F)F)(F)F)(F)F	8	0
DTXSID70896750	CC(C)COC(=O)C(F)(OC(F)(F)C(F)(OC(F)(F)C(F)(F)C(F)(F)F)C(F)(F)F)C(F)(F)F	2-Methylpropyl 2,3,3,3-tetrafluoro-2-[1,1,2,3,3,3-hexafluoro-2-(heptafluoropropoxy)propoxy]propanoate	340036-47-7	-6.405	-47.1787	0.146327	0.853673	inact.	Reliable	Other aliphatics	Ether and PACF-based substances	Inactive	Reliable	-42.8804	-37.1698	-40.0251	Inactive	OTHER_PFAS	Inactive	CC(COC(=O)C(C(F)(F)F)(OC(C(C(F)(F)F)(OC(C(C(F)(F)F)(F)F)(F)F)F)(F)F)F)C	4	3
DTXSID10292454	FC(F)(F)C(F)(F)C(F)(F)C1=NCCO1	2-(heptafluoropropyl)-4,5-dihydro-1,3-oxazole	2499-91-4	-6.407	-21.8296	0.0920261	0.907974	inact.	Unreliable	Other aliphatics, cyclic	Others, cyclic	Inactive	Unreliable	-42.8626	-70.9284	-56.8955	Inactive	OTHER_PFAS	Inactive	FC(C(C(C1=NCCO1)(F)F)(F)F)(F)F	6	4
DTXSID30895340	FC(F)(F)C(F)(F)C(F)(F)C=CC(F)(F)C(F)(F)C(F)(F)C(F)(F)F	1,1,1,2,2,3,3,6,6,7,7,8,8,9,9,9-Hexadecafluoronon-4-ene	935477-07-9	-6.407	-29.9279	0.0920261	0.907974	inact.	Reliable	Other aliphatics	FT	Inactive	Reliable	-42.8626	-60.1435	-51.503	Inactive	OTHER_PFAS	Inactive	FC(C(C=CC(C(C(C(F)(F)F)(F)F)(F)F)(F)F)(F)F)(C(F)(F)F)F	3	4
DTXSID10791336	FC(F)C(F)(F)C(F)(F)C(F)=C(C(F)(F)F)C(F)(F)F	1,1,1,3,4,4,5,5,6,6-Decafluoro-2-(trifluoromethyl)hex-2-ene	67437-94-9	-6.408	-27.2639	0.0920261	0.907974	inact.	Unreliable	Other aliphatics	Others	Inactive	Unreliable	-42.8536	-63.6913	-53.2725	Inactive	OTHER_PFAS	Inactive	FC(=C(C(F)(F)F)C(F)(F)F)C(C(C(F)F)(F)F)(F)F	0	2
DTXSID00881391	CCCCCCCCCCCCCCCCCCCCCC(F)(F)C(F)(F)C(F)(F)C(F)(F)C(F)(F)C(F)(F)C(F)(F)F	1-Henicosanylperfluoroheptane	1980063-68-0	-6.408	-73.3882	0.0920261	0.907974	inact.	Reliable	Fluorotelomer PFAA precursors	SFAs	Inactive	Reliable	-42.8536	-2.26532	-22.5595	Inactive	OTHER_PFAS	Inactive	CCCCCCCCCCCCCCCCCCCCCC(C(C(C(C(C(C(F)(F)F)(F)F)(F)F)(F)F)(F)F)(F)F)(F)F	2	2
DTXSID60599647	CCCCC(F)(F)C(F)(F)C(F)(F)F	1,1,1,2,2,3,3-Heptafluoroheptane	152076-35-2	-6.409	-24.3898	0.0920261	0.907974	inact.	Reliable	Fluorotelomer PFAA precursors	SFAs	Inactive	Reliable	-42.8447	-67.5189	-55.1818	Inactive	OTHER_PFAS	Inactive	CCCCC(C(C(F)(F)F)(F)F)(F)F	3	4
DTXSID90895508	FC(F)(F)C(F)(F)C(F)(F)C1=NC=CN1	2-(Heptafluoropropyl)-1H-imidazole	81769-47-3	-6.404	-25.2528	0.0920261	0.907974	inact.	Unreliable	Side-chain aromatics	Others	Inactive	Unreliable	-42.8893	-66.3696	-54.6295	Inactive	OTHER_PFAS	Inactive	FC(C(C(c1ncc[nH]1)(F)F)(F)F)(F)F	6	4
DTXSID50296259	NCC(O)C(F)(F)C(F)(F)C(F)(F)F	1-Amino-3,3,4,4,5,5,5-heptafluoro-2-pentanol	336-53-8	-6.397	-16.3155	0.0920261	0.907974	inact.	Reliable	Other aliphatics	Others	Inactive	Reliable	-42.9517	-78.2718	-60.6118	Inactive	OTHER_PFAS	Inactive	NCC(C(C(C(F)(F)F)(F)F)(F)F)O	7	4
DTXSID90580361	CCCCC1(F)OC(F)(F)C(F)(F)C1(F)F	2-Butyl-2,3,3,4,4,5,5-heptafluorooxolane	76298-23-2	-6.432	-27.6191	0.0920261	0.907974	inact.	Unreliable	Other aliphatics, cyclic	Others, cyclic	Inactive	Unreliable	-42.6396	-63.2183	-52.9289	Inactive	OTHER_PFAS	Inactive	CCCCC1(F)OC(C(C1(F)F)(F)F)(F)F	8	0
DTXSID1068770	[O-]S(=O)(=O)c1ccc(OC(=C(C(F)(F)F)C(C(F)(F)F)(C(F)(F)C(F)(F)F)C(F)(F)C(F)(F)F)C(F)(F)F)cc1	Sodium 4-{perfluoro[4-ethyl-3,4-dimethylhex-2-en-2-yl]oxy}benzene-1-sulfonate	52584-45-9	-6.432	-55.0904	0.0920261	0.907974	inact.	Reliable	Side-chain aromatics	Others	Inactive	Reliable	-42.6396	-26.6334	-34.6365	Inactive	OTHER_PFAS	Inactive	FC(C(=C(C(C(C(F)(F)F)(F)F)(C(C(F)(F)F)(F)F)C(F)(F)F)C(F)(F)F)Oc1ccc(cc1)S(=O)(=O)O)(F)F	0	3
DTXSID10430859	FC1=C(F)C(F)=C(F)C2=C1C(F)(F)C(F)(F)C2(F)F	1,1,2,2,3,3,4,5,6,7-Decafluoro-2,3-dihydro-1H-indene	1736-47-6	-6.469	-23.8778	0.0920261	0.907974	inact.	Unreliable	Side-chain aromatics	Others	Inactive	Unreliable	-42.3096	-68.2008	-55.2552	Inactive	OTHER_PFAS	Inactive	Fc1c(F)c(F)c(c2c1C(F)(F)C(C2(F)F)(F)F)F	8	0
DTXSID50714680	C1CNCCN1.OC(=O)C(F)(F)OC(F)(F)F	Difluoro(trifluoromethoxy)acetic acid--piperazine (1/1)	2266-82-2	-6.467	-19.3209	0.0920261	0.907974	inact.	Reliable	PFAAs	PFECAs	Inactive	Reliable	-42.3275	-74.2694	-58.2984	Inactive	OTHER_PFAS	Inactive	N1CCNCC1	0	2
DTXSID40880949	OS(=O)(=O)C(F)(F)C(F)(F)C(F)(F)C(F)F	1,1,2,2,3,3,4,4-Octafluorobutane-1-sulphonic acid	70259-86-8	-6.466	-24.268	0.0920261	0.907974	inact.	Reliable	Other aliphatics	PASF-based substances	Inactive	Reliable	-42.3364	-67.6811	-55.0088	Inactive	OTHER_PFAS	Inactive	FC(C(C(C(S(=O)(=O)O)(F)F)(F)F)(F)F)F	3	0
DTXSID80887674	NC(=O)C(F)(F)C(F)(F)OC(F)(C(F)(F)F)C(F)(F)OC(F)=C(F)F	Propanamide, 3-[1-[difluoro[(1,2,2-trifluoroethenyl)oxy]methyl]-1,2,2,2-tetrafluoroethoxy]-2,2,3,3-tetrafluoro-	69804-18-8	-6.466	-33.016	0.0920261	0.907974	inact.	Unreliable	Other aliphatics	Ether and Amide based substances	Inactive	Unreliable	-42.3364	-56.031	-49.1837	Inactive	OTHER_PFAS	Inactive	FC(=C(F)F)OC(C(C(F)(F)F)(OC(C(C(=O)N)(F)F)(F)F)F)(F)F	0	2
DTXSID80750738	COC(=O)C1CCC(CC1)C(F)(F)C(F)(F)C(F)(F)C(F)(F)F	Methyl 4-(nonafluorobutyl)cyclohexane-1-carboxylate	88951-14-8	-6.465	-37.7008	0.0920261	0.907974	inact.	Reliable	Other aliphatics, cyclic	Others, cyclic	Inactive	Reliable	-42.3453	-49.792	-46.0687	Inactive	OTHER_PFAS	Inactive	COC(=O)C1CCC(CC1)C(C(C(C(F)(F)F)(F)F)(F)F)(F)F	0	4
DTXSID30338641	FC(F)(F)C(F)(F)C(F)(F)C(F)(F)Br	1-Bromoperfluorobutane	375-48-4	-6.464	-19.526	0.0920261	0.907974	inact.	Reliable	Other aliphatics	Others	Inactive	Reliable	-42.3542	-73.9963	-58.1752	Inactive	OTHER_PFAS	Inactive	FC(C(C(C(Br)(F)F)(F)F)(F)F)(F)F	3	4
DTXSID10298794	FC(F)(F)C(F)(F)C(F)(F)C(F)(F)C(F)(F)C(F)(F)C(F)(F)CC(CCP(=O)(N1CC1)N1CC1)P(=O)(N1CC1)N1CC1	1,1',1'',1'''-[(5,5,6,6,7,7,8,8,9,9,10,10,11,11,11-pentadecafluoroundecane-1,3-diyl)diphosphoryl]tetraaziridine	23081-40-5	-6.464	-67.4067	0.0920261	0.907974	inact.	Reliable	Other aliphatics, cyclic	Others, cyclic	Inactive	Reliable	-42.3542	-10.2312	-26.2927	Inactive	OTHER_PFAS	Inactive	FC(C(C(C(C(C(C(F)(F)F)(F)F)(F)F)(F)F)(F)F)(F)F)(CC(P(=O)(N1CC1)N1CC1)CCP(=O)(N1CC1)N1CC1)F	3	9
DTXSID60897019	FC(F)(F)C(F)(F)C(F)(F)C(F)(F)S(=O)(=O)OCCOS(=O)(=O)C(F)(F)C(F)(F)C(F)(F)C(F)(F)F	1,2-Ethanediyl bis(perfluorobutanesulfonate)	92982-03-1	-6.464	-48.5891	0.0920261	0.907974	inact.	Reliable	Other aliphatics	PASF-based substances	Inactive	Reliable	-42.3542	-35.2915	-38.8229	Inactive	OTHER_PFAS	Inactive	FC(C(C(C(F)(F)F)(F)F)(F)F)(S(=O)(=O)OCCOS(=O)(=O)C(C(C(C(F)(F)F)(F)F)(F)F)(F)F)F	9	0
DTXSID20896503	FC(F)(F)C(F)(F)C(F)(F)OC(F)(C(=O)OCC=C)C(F)(F)F	Prop-2-en-1-yl 2,3,3,3-tetrafluoro-2-(heptafluoropropoxy)propanoate	84123-65-9	-6.463	-33.3353	0.0920261	0.907974	inact.	Reliable	Other aliphatics	Ether and PACF-based substances	Inactive	Reliable	-42.3631	-55.6057	-48.9844	Inactive	OTHER_PFAS	Inactive	C=CCOC(=O)C(C(F)(F)F)(OC(C(C(F)(F)F)(F)F)(F)F)F	4	3
DTXSID70379290	CC1=CC(=NN1)C(F)(F)C(F)(F)C(F)(F)F	3-(Heptafluoropropyl)-5-methyl-1H-pyrazole	75823-64-2	-6.459	-27.0683	0.0920261	0.907974	inact.	Unreliable	Side-chain aromatics	Others	Inactive	Unreliable	-42.3988	-63.9518	-53.1753	Inactive	OTHER_PFAS	Inactive	FC(C(C(F)(F)F)(F)F)(c1cc([nH]n1)C)F	6	4
DTXSID50895625	CC(=O)C(C(C)=O)C(=O)C(F)(F)C(F)(F)C(F)(F)C(F)(F)F	3-Acetyl-5,5,6,6,7,7,8,8,8-nonafluorooctane-2,4-dione	120110-91-0	-6.457	-34.621	0.0920261	0.907974	inact.	Reliable	Other aliphatics	Others	Inactive	Reliable	-42.4167	-53.8935	-48.1551	Inactive	OTHER_PFAS	Inactive	O=C(C(C(C(C(F)(F)F)(F)F)(F)F)(F)F)C(C(=O)C)C(=O)C	7	4
DTXSID90711052	CC(F)C(F)(F)C(F)(F)C(F)(F)C(F)(F)F	1,1,1,2,2,3,3,4,4,5-Decafluorohexane	155072-58-5	-6.456	-22.7465	0.0920261	0.907974	inact.	Reliable	Other aliphatics	Others	Inactive	Reliable	-42.4256	-69.7074	-56.0665	Inactive	OTHER_PFAS	Inactive	CC(C(C(C(C(F)(F)F)(F)F)(F)F)(F)F)F	3	4
DTXSID70895243	FC(F)(F)C(F)(F)C(F)(F)COCCCl	4-(2-Chloroethoxy)-1,1,1,2,2,3,3-heptafluorobutane	679-53-8	-6.455	-25.7969	0.0920261	0.907974	inact.	Reliable	Other aliphatics	Ether based substances	Inactive	Reliable	-42.4345	-65.645	-54.0397	Inactive	OTHER_PFAS	Inactive	ClCCOCC(C(C(F)(F)F)(F)F)(F)F	3	4
DTXSID80382093	NC(O)(C(F)(F)F)C(F)(F)F	2-Aminohexafluoropropan-2-ol	31253-34-6	-6.454	-18.5293	0.0920261	0.907974	inact.	Reliable	Other aliphatics	Others	Inactive	Reliable	-42.4434	-75.3236	-58.8835	Inactive	OTHER_PFAS	Inactive	NC(C(F)(F)F)(C(F)(F)F)O	0	2
DTXSID10896097	FC(F)(F)C(F)(F)C(F)(F)C(=O)NC1=NC=NN1	2,2,3,3,4,4,4-Heptafluoro-N-(1H-1,2,4-triazol-5-yl)butanamide	70501-47-2	-6.454	-28.2919	0.0920261	0.907974	inact.	Unreliable	Side-chain aromatics	Others	Inactive	Unreliable	-42.4434	-62.3223	-52.3828	Inactive	OTHER_PFAS	Inactive	O=C(C(C(C(F)(F)F)(F)F)(F)F)Nc1ncn[nH]1	7	8
DTXSID30558584	OP(=O)(C(F)(F)C(F)(F)C(F)(F)F)C(F)(F)C(F)(F)C(F)(F)F	Bis(heptafluoropropyl)phosphinic acid	1481-60-3	-6.451	-30.7877	0.0920261	0.907974	inact.	Reliable	PFAAs	PFPiAs	Inactive	Reliable	-42.4702	-58.9985	-50.7343	Inactive	OTHER_PFAS	Inactive	FC(C(C(F)(F)F)(F)F)(P(=O)(C(C(C(F)(F)F)(F)F)(F)F)O)F	3	4
DTXSID70895566	CCCCCCCCCCCCCCCCC=CC(F)(F)C(F)(F)C(F)(F)C(F)(F)C(F)(F)C(F)(F)C(F)(F)C(F)(F)F	1,1,1,2,2,3,3,4,4,5,5,6,6,7,7,8,8-Heptadecafluorohexacos-9-ene	907206-01-3	-6.449	-69.9042	0.0920261	0.907974	inact.	Reliable	Fluorotelomer PFAA precursors	SFAenes	Inactive	Reliable	-42.488	-6.90514	-24.6966	Inactive	OTHER_PFAS	Inactive	CCCCCCCCCCCCCCCCC=CC(C(C(C(C(C(C(C(F)(F)F)(F)F)(F)F)(F)F)(F)F)(F)F)(F)F)(F)F	5	2
DTXSID30895502	FC(F)(F)C(F)(F)C(F)(F)C(F)(F)CCOC=O	3,3,4,4,5,5,6,6,6-Nonafluorohexyl formate	78689-20-0	-6.433	-24.4951	0.0920261	0.907974	inact.	Reliable	Other aliphatics	Ether based substances	Inactive	Reliable	-42.6307	-67.3787	-55.0047	Inactive	OTHER_PFAS	Inactive	O=COCCC(C(C(C(F)(F)F)(F)F)(F)F)(F)F	7	5
DTXSID30637843	Cl.CCC(CN)C(F)(F)C(F)(F)C(F)(F)F	2-Ethyl-3,3,4,4,5,5,5-heptafluoropentan-1-amine--hydrogen chloride (1/1)	308-38-3	-6.435	-18.0332	0.0920261	0.907974	inact.	Unreliable	Other aliphatics	Others	Inactive	Unreliable	-42.6129	-75.9843	-59.2986	Inactive	OTHER_PFAS	Inactive	CCC(C(C(C(F)(F)F)(F)F)(F)F)CN	7	4
DTXSID90149518	FC(F)=C(F)F.OS(=O)(=O)C(F)(F)C(F)(F)OC(F)=C(F)F	Ethanesulfonic acid, 1,1,2,2-tetrafluoro-2-((trifluoroethenyl)oxy)-, polymer with tetrafluoroethene	111173-25-2	-6.438	-32.3545	0.0920261	0.907974	inact.	Reliable	Other aliphatics	PASF-based substances	Inactive	Reliable	-42.5861	-56.9119	-49.749	Inactive	OTHER_PFAS	Inactive	FC(=C(OC(C(S(=O)(=O)O)(F)F)(F)F)F)F	0	2
DTXSID50382141	OCCC(F)(F)C(F)(F)C(F)(F)F	3:2 Fluorotelomer alcohol	755-40-8	-6.438	-20.7503	0.0920261	0.907974	inact.	Reliable	Fluorotelomer PFAA precursors	n:2 FTOHs	Inactive	Reliable	-42.5861	-72.3658	-57.476	Inactive	OTHER_PFAS	Inactive	OCCC(C(C(F)(F)F)(F)F)(F)F	3	4
DTXSID20896588	OC(=O)C(F)(F)C(F)(C(F)(F)C(F)(F)F)C(F)(F)C(F)(F)C(F)(F)F	2,2,3,4,4,5,5,6,6,6-Decafluoro-3-(pentafluoroethyl)hexanoic acid	1882109-78-5	-6.438	-30.6046	0.0920261	0.907974	inact.	Reliable	PFAAs	PFCAs	Inactive	Reliable	-42.5861	-59.2423	-50.9142	Inactive	OTHER_PFAS	Inactive	OC(=O)C(C(C(C(F)(F)F)(F)F)(C(C(C(F)(F)F)(F)F)(F)F)F)(F)F	3	4
DTXSID00195203	FC(F)(F)C(F)(F)C(F)(F)C(F)(F)C(=O)OC=C	Vinyl perfluorovalerate	424-37-3	-6.438	-24.3968	0.0920261	0.907974	inact.	Reliable	Other aliphatics	PACF-based substances	Inactive	Reliable	-42.5861	-67.5096	-55.0478	Inactive	OTHER_PFAS	Inactive	C=COC(=O)C(C(C(C(F)(F)F)(F)F)(F)F)(F)F	7	4
DTXSID80758653	OC(CBr)(C(F)(F)C(F)(F)F)C(F)(F)C(F)(F)C(F)(F)F	3-(Bromomethyl)-1,1,1,2,2,4,4,5,5,6,6,6-dodecafluorohexan-3-ol	93417-72-2	-6.432	-27.5401	0.0920261	0.907974	inact.	Reliable	Other aliphatics	Others	Inactive	Reliable	-42.6396	-63.3235	-52.9816	Inactive	OTHER_PFAS	Inactive	BrCC(C(C(F)(F)F)(F)F)(C(C(C(F)(F)F)(F)F)(F)F)O	3	4
DTXSID20531068	CCOP(=O)(OCC)OCC(F)(F)C(F)(F)C(F)(F)C(F)F	Diethyl 2,2,3,3,4,4,5,5-octafluoropentyl phosphate	91847-53-9	-6.439	-40.5345	0.0920261	0.907974	inact.	Reliable	Other aliphatics	Others	Inactive	Reliable	-42.5772	-46.0182	-44.2977	Inactive	OTHER_PFAS	Inactive	CCOP(=O)(OCC)OCC(C(C(C(F)F)(F)F)(F)F)(F)F	3	0
DTXSID00758594	CC(Br)C(O)(CBr)C(F)(F)C(F)(F)C(F)(F)F	2-Bromo-3-(bromomethyl)-4,4,5,5,6,6,6-heptafluorohexan-3-ol	93339-87-8	-6.441	-31.0575	0.0920261	0.907974	inact.	Unreliable	Other aliphatics	Others	Inactive	Unreliable	-42.5593	-58.6392	-50.5993	Inactive	OTHER_PFAS	Inactive	BrCC(C(C(C(F)(F)F)(F)F)(F)F)(C(Br)C)O	3	4
DTXSID50474570	CCC(F)(F)C(F)(F)C(F)(F)F	1,1,1,2,2,3,3-Heptafluoropentane	30423-63-3	-6.441	-19.2585	0.0920261	0.907974	inact.	Reliable	Fluorotelomer PFAA precursors	SFAs	Inactive	Reliable	-42.5593	-74.3525	-58.4559	Inactive	OTHER_PFAS	Inactive	CCC(C(C(F)(F)F)(F)F)(F)F	3	4
DTXSID10896299	CCCCC(I)CC(F)(C(F)(F)F)C(F)(F)F	1,1,1,2-Tetrafluoro-4-iodo-2-(trifluoromethyl)octane	161094-94-6	-6.442	-32.988	0.0920261	0.907974	inact.	Reliable	Other aliphatics	FTI	Inactive	Reliable	-42.5504	-56.0683	-49.3093	Inactive	OTHER_PFAS	Inactive	CCCCC(CC(C(F)(F)F)(C(F)(F)F)F)I	3	6
DTXSID10379254	FC(F)(F)C(F)(F)C(F)(F)CC1CO1	1H,1H-Heptafluorobutyl epoxide	1765-92-0	-6.445	-20.3234	0.0920261	0.907974	inact.	Reliable	Other aliphatics, cyclic	Others, cyclic	Inactive	Reliable	-42.5237	-72.9343	-57.729	Inactive	OTHER_PFAS	Inactive	FC(C(C(F)(F)F)(F)F)(CC1OC1)F	4	5
DTXSID10897524	O\C(=N\CC=C)C(F)(OC(F)(F)C(F)(F)C(F)(F)F)C(F)(F)F	N-Allylperfluoro-2-propoxypropanamide	165663-65-0	-6.449	-33.0806	0.0920261	0.907974	inact.	Unreliable	Other aliphatics	Ether based substances	Inactive	Unreliable	-42.488	-55.9449	-49.2165	Inactive	OTHER_PFAS	Inactive	C=CCN=C(C(C(F)(F)F)(OC(C(C(F)(F)F)(F)F)(F)F)F)O	4	3
DTXSID20895218	FC=C(F)C(F)(F)C(F)(F)C(F)(F)C(F)(F)F	1,2,3,3,4,4,5,5,6,6,6-Undecafluorohex-1-ene	66249-21-6	-6.449	-22.651	0.0920261	0.907974	inact.	Reliable	Other aliphatics	Others	Inactive	Reliable	-42.488	-69.8345	-56.1613	Inactive	OTHER_PFAS	Inactive	FC=C(C(C(C(C(F)(F)F)(F)F)(F)F)(F)F)F	3	8
DTXSID50896298	FC(F)=CC(F)(C(F)(F)F)C(F)(F)F	1,1,3,4,4,4-Hexafluoro-3-(trifluoromethyl)but-1-ene	1840-17-1	-6.44	-19.1577	0.0920261	0.907974	inact.	Unreliable	Other aliphatics	Others	Inactive	Unreliable	-42.5683	-74.4867	-58.5275	Inactive	OTHER_PFAS	Inactive	FC(=CC(C(F)(F)F)(C(F)(F)F)F)F	0	2
DTXSID20721508	FC(F)(F)C(F)(F)C(F)(F)OC(F)(C=C)C(F)(F)F	3,4,4,4-Tetrafluoro-3-(heptafluoropropoxy)but-1-ene	131628-34-7	-6.397	-26.3655	0.0920261	0.907974	inact.	Unreliable	Other aliphatics	Ether based substances	Inactive	Unreliable	-42.9517	-64.8878	-53.9198	Inactive	OTHER_PFAS	Inactive	C=CC(C(F)(F)F)(OC(C(C(F)(F)F)(F)F)(F)F)F	4	3
DTXSID60548635	FC(F)(Cl)C(F)(F)C(F)(F)C(Cl)=O	4-Chloro-2,2,3,3,4,4-hexafluorobutanoyl chloride	111835-69-9	-6.396	-22.6745	0.0920261	0.907974	inact.	Reliable	Other aliphatics	Others	Inactive	Reliable	-42.9607	-69.8033	-56.382	Inactive	OTHER_PFAS	Inactive	ClC(=O)C(C(C(Cl)(F)F)(F)F)(F)F	0	2
DTXSID90806710	FC(=C(F)C(F)(F)C(F)(F)C(F)(F)C(F)(F)C(F)(F)C(F)(F)C(F)(F)F)Oc1cc(OC(=C(F)C(F)(F)C(F)(F)C(F)(F)C(F)(F)C(F)(F)C(F)(F)C(F)(F)F)F)c(cc1)S(=O)(=O)Cl	2,4-Bis[(1,2,3,3,4,4,5,5,6,6,7,7,8,8,9,9,9-heptadecafluoronon-1-en-1-yl)oxy]benzene-1-sulfonyl chloride	62623-17-0	-6.396	-66.6007	0.0920261	0.907974	inact.	Reliable	Side-chain aromatics	Others	Inactive	Reliable	-42.9607	-11.3046	-27.1326	Inactive	OTHER_PFAS	Inactive	FC(=C(C(C(C(C(C(C(C(F)(F)F)(F)F)(F)F)(F)F)(F)F)(F)F)(F)F)F)Oc1ccc(c(c1)OC(=C(C(C(C(C(C(C(C(F)(F)F)(F)F)(F)F)(F)F)(F)F)(F)F)(F)F)F)F)S(=O)(=O)Cl	8	8
DTXSID30893346	CN(CCOP(O)(=O)OCCN(C)S(=O)(=O)C(F)(F)C(F)(F)C(F)(F)C(F)(F)F)S(=O)(=O)C(F)(F)C(F)(F)C(F)(F)C(F)(F)F	Bis[N-methyl(perfluorobutyl)sulfonamidoethyl]phosphoric acid	120945-47-3	-6.35	-66.7267	0.266673	0.733327	inact.	Reliable	Other aliphatics	PASF-based substances	Inactive	Reliable	-43.3709	-11.1368	-27.2538	Inactive	OTHER_PFAS	Inactive	CN(S(=O)(=O)C(C(C(C(F)(F)F)(F)F)(F)F)(F)F)CCOP(=O)(OCCN(S(=O)(=O)C(C(C(C(F)(F)F)(F)F)(F)F)(F)F)C)O	0	7
DTXSID20873415	OP(=O)(OCCC(F)(F)C(F)(F)C(F)(F)C(F)(F)C(F)(F)C(F)(F)F)OCCC(F)(F)C(F)(F)C(F)(F)C(F)(F)C(F)(F)C(F)(F)C(F)(F)C(F)(F)F	6:2/8:2 Fluorotelomer phosphate diester	943913-15-3	-6.35	-57.4744	0.0920261	0.907974	inact.	Reliable	Fluorotelomer PFAA precursors	n:2 Polyfluoroalkyl phosphoric acid esters, diester	Inactive	Reliable	-43.3709	-23.4585	-33.4147	Inactive	OTHER_PFAS	Inactive	OP(=O)(OCCC(C(C(C(C(C(F)(F)F)(F)F)(F)F)(F)F)(F)F)(F)F)OCCC(C(C(C(C(C(C(C(F)(F)F)(F)F)(F)F)(F)F)(F)F)(F)F)(F)F)(F)F	7	5
DTXSID30625826	CC(F)C(F)(F)C(F)(F)C(F)(F)F	1,1,1,2,2,3,3,4-Octafluoropentane	72923-37-6	-6.349	-19.2432	0.0920261	0.907974	inact.	Reliable	Other aliphatics	Others	Inactive	Reliable	-43.3798	-74.3729	-58.8763	Inactive	OTHER_PFAS	Inactive	CC(C(C(C(F)(F)F)(F)F)(F)F)F	3	4
DTXSID20880563	FC(F)C(F)(F)C(F)(F)C(F)(F)COC=C	1,1,2,2,3,3,4,4-Octafluoro-5-(vinyloxy)pentane	66396-73-4	-6.349	-22.7601	0.0920261	0.907974	inact.	Reliable	Other aliphatics	Ether based substances	Inactive	Reliable	-43.3798	-69.6893	-56.5345	Inactive	OTHER_PFAS	Inactive	C=COCC(C(C(C(F)F)(F)F)(F)F)(F)F	3	0
DTXSID40895593	CC(C)(C)OC(=O)C(F)(F)C(F)(F)C(F)(F)F	tert-Butyl heptafluorobutanoate	425-24-1	-6.347	-27.2321	0.0920261	0.907974	inact.	Reliable	Other aliphatics	PACF-based substances	Inactive	Reliable	-43.3976	-63.7337	-53.5657	Inactive	OTHER_PFAS	Inactive	O=C(C(C(C(F)(F)F)(F)F)(F)F)OC(C)(C)C	7	4
DTXSID70382108	COC(=O)C(F)(F)C(F)(F)C(F)(F)C(F)(F)Cl	methyl 5-chloro-2,2,3,3,4,4,5,5-octafluoropentanoate	261503-67-7	-6.347	-26.4795	0.0920261	0.907974	inact.	Reliable	Other aliphatics	PACF-based substances	Inactive	Reliable	-43.3976	-64.7359	-54.0668	Inactive	OTHER_PFAS	Inactive	COC(=O)C(C(C(C(Cl)(F)F)(F)F)(F)F)(F)F	0	2
DTXSID90896151	CNC1=NN(C)C(=N1)C(F)(F)C(F)(F)C(F)(F)F	5-(Heptafluoropropyl)-N,1-dimethyl-1H-1,2,4-triazol-3-amine	714975-28-7	-6.342	-30.7302	0.0920261	0.907974	inact.	Unreliable	Side-chain aromatics	Others	Inactive	Unreliable	-43.4422	-59.0751	-51.2587	Inactive	OTHER_PFAS	Inactive	CNc1nc(n(n1)C)C(C(C(F)(F)F)(F)F)(F)F	6	4
DTXSID50380985	FC(C(F)(F)F)C(F)(F)OCC(F)(F)C(F)(F)F	1H,1H,2'H-Perfluorodipropyl ether	1000-28-8	-6.342	-25.4861	0.0920261	0.907974	inact.	Unreliable	Other aliphatics	Ether based substances	Inactive	Unreliable	-43.4422	-66.0589	-54.7506	Inactive	OTHER_PFAS	Inactive	FC(C(OCC(C(F)(F)F)(F)F)(F)F)C(F)(F)F	0	2
DTXSID00312357	FC(F)(F)COS(=O)OCC(F)(F)F	Bis(2,2,2-trifluoroethyl)sulfite	53749-89-6	-6.341	-25.9107	0.0920261	0.907974	inact.	Reliable	Other aliphatics	Others	Inactive	Reliable	-43.4511	-65.4934	-54.4723	Inactive	OTHER_PFAS	Inactive	FC(COS(=O)OCC(F)(F)F)(F)F	0	2
DTXSID50897563	[H][C@](C)(O)C(F)(F)C(F)(F)C(F)(F)F	(-)-1-Perfluoropropylethanol	85571-83-1	-6.34	-20.7877	0.0920261	0.907974	inact.	Reliable	Other aliphatics	Others	Inactive	Reliable	-43.4601	-72.316	-57.888	Inactive	OTHER_PFAS	Inactive	CC(C(C(C(F)(F)F)(F)F)(F)F)O	3	4
DTXSID50768582	FC(=C(OC(F)(F)C(F)(F)C(F)(F)F)C(F)(F)F)C(F)(F)C(F)(F)F	1,1,1,3,4,4,5,5,5-Nonafluoro-2-(heptafluoropropoxy)pent-2-ene	137741-06-1	-6.34	-27.344	0.332609	0.667391	inact.	Unreliable	Other aliphatics	Ether based substances	Inactive	Unreliable	-43.4601	-63.5846	-53.5224	Inactive	OTHER_PFAS	Inactive	FC(=C(C(F)(F)F)OC(C(C(F)(F)F)(F)F)(F)F)C(C(F)(F)F)(F)F	0	2
DTXSID80766399	FC(F)C(F)(F)C(F)(F)C(F)(F)C(=O)C=O	3,3,4,4,5,5,6,6-Octafluoro-2-oxohexanal	116142-52-0	-6.34	-19.5614	0.0920261	0.907974	inact.	Unreliable	Other aliphatics	Others	Inactive	Unreliable	-43.4601	-73.9491	-58.7046	Inactive	OTHER_PFAS	Inactive	O=CC(=O)C(C(C(C(F)F)(F)F)(F)F)(F)F	3	0
DTXSID9059834	FC(F)(F)C(F)(F)C(F)(F)N(C(F)(F)C(F)(F)C(F)(F)F)C(F)(F)C(F)(F)C(F)(F)F	Perfluamine	338-83-0	-6.338	-17.2395	0.0920261	0.907974	inact.	Reliable	Other aliphatics	Others	Inactive	Reliable	-43.4779	-77.0413	-60.2596	Inactive	COMMERICIAL_IMPORTANT	Inactive	FC(C(C(F)(F)F)(F)F)(N(C(C(C(F)(F)F)(F)F)(F)F)C(C(C(F)(F)F)(F)F)(F)F)F	3	4
DTXSID20895950	CC(C)N(CC(O)C(F)(F)C(F)(F)C(F)(F)C(F)(F)C(F)(F)C(F)(F)F)C(C)C	1-[Di(propan-2-yl)amino]-3,3,4,4,5,5,6,6,7,7,8,8,8-tridecafluorooctan-2-ol	125672-20-0	-6.337	-39.4696	0.0920261	0.907974	inact.	Reliable	Other aliphatics	Others	Inactive	Reliable	-43.4868	-47.4364	-45.4616	Inactive	OTHER_PFAS	Inactive	CC(N(C(C)C)CC(C(C(C(C(C(C(F)(F)F)(F)F)(F)F)(F)F)(F)F)(F)F)O)C	3	8
DTXSID40895396	CC(N)C(O)C(F)(F)C(F)(F)C(F)(F)F	2-Amino-4,4,5,5,6,6,6-heptafluorohexan-3-ol	355-88-4	-6.334	-16.3866	0.0920261	0.907974	inact.	Reliable	Other aliphatics	Others	Inactive	Reliable	-43.5136	-78.1772	-60.8454	Inactive	OTHER_PFAS	Inactive	OC(C(C(C(F)(F)F)(F)F)(F)F)C(N)C	7	4
DTXSID50945174	CCOC1=C(F)C(F)(F)C(F)(F)C(F)(F)C1(F)F	1-Ethoxy-2,3,3,4,4,5,5,6,6-nonafluorocyclohex-1-ene	2251-83-4	-6.333	-25.4308	0.0920261	0.907974	inact.	Unreliable	Other aliphatics, cyclic	Others, cyclic	Inactive	Unreliable	-43.5225	-66.1326	-54.8275	Inactive	OTHER_PFAS	Inactive	CCOC1=C(F)C(F)(F)C(C(C1(F)F)(F)F)(F)F	8	0
DTXSID80803157	CC1OOC(O1)C(F)(F)C(F)(F)C(F)(F)C(F)(F)C(F)(F)C(F)(F)F	3-Methyl-5-(tridecafluorohexyl)-1,2,4-trioxolane	63967-44-2	-6.33	-36.2197	0.0920261	0.907974	inact.	Reliable	Other aliphatics, cyclic	Others, cyclic	Inactive	Reliable	-43.5492	-51.7644	-47.6568	Inactive	OTHER_PFAS	Inactive	CC1OOC(O1)C(C(C(C(C(C(F)(F)F)(F)F)(F)F)(F)F)(F)F)(F)F	4	5
DTXSID00897492	FC(=O)C(\F)=C(/F)C(F)(C(F)(F)F)C(F)(F)F	(E)-Perfluoro-4-methylpent-2-enoyl fluoride	103229-77-2	-6.312	-20.1653	0.0920261	0.907974	inact.	Unreliable	Other aliphatics	Others	Inactive	Unreliable	-43.7098	-73.1449	-58.4273	Inactive	OTHER_PFAS	Inactive	FC(=O)C(=C(C(C(F)(F)F)(C(F)(F)F)F)F)F	0	2
DTXSID10547335	CC(=O)C(F)(F)C(F)(F)C(F)(F)C(F)F	Methyl 4H-perfluorobutyl ketone	93449-49-1	-6.312	-21.8514	0.0920261	0.907974	inact.	Reliable	Other aliphatics	Others	Inactive	Reliable	-43.7098	-70.8994	-57.3046	Inactive	OTHER_PFAS	Inactive	FC(C(C(C(C(=O)C)(F)F)(F)F)(F)F)F	3	0
DTXSID70233868	FC(F)(F)C(C(F)(F)F)(C(F)(F)F)C1(F)C(F)(F)C(F)(F)C(F)(F)C(F)(F)C1(F)F	Perfluoro tert-butylcyclohexane	84808-64-0	-6.314	-24.2733	0.0920261	0.907974	inact.	Unreliable	Non-PFAA perfluoroalkyls, cyclic	PFAs, cyclic	Inactive	Unreliable	-43.6919	-67.6741	-55.683	Inactive	OTHER_PFAS	Inactive	FC(C(C1(F)C(F)(F)C(F)(F)C(C(C1(F)F)(F)F)(F)F)(C(F)(F)F)C(F)(F)F)(F)F	8	0
DTXSID90895720	CNC(=O)C(F)(F)C(F)(F)C(F)(F)C(F)(F)F	2,2,3,3,4,4,5,5,5-Nonafluoro-N-methylpentanamide	115585-00-7	-6.314	-26.0885	0.0920261	0.907974	inact.	Reliable	Other aliphatics	Amide based substances	Inactive	Reliable	-43.6919	-65.2567	-54.4743	Inactive	OTHER_PFAS	Inactive	CNC(=O)C(C(C(C(F)(F)F)(F)F)(F)F)(F)F	7	4
DTXSID60188994	FC(F)(Cl)C(F)(F)C(F)(F)C(F)(F)Cl	1,4-Dichloro-1,1,2,2,3,3,4,4-octafluorobutane	355-24-8	-6.315	-21.8284	0.0920261	0.907974	inact.	Reliable	Other aliphatics	Others	Inactive	Reliable	-43.683	-70.93	-57.3065	Inactive	OTHER_PFAS	Inactive	FC(C(C(Cl)(F)F)(F)F)(C(Cl)(F)F)F	0	2
DTXSID20477311	OCCSC(F)(F)C(F)(F)C(F)(F)C(F)(F)F	2-(Perfluorobutylsulfanyl)ethanol	113304-06-6	-6.317	-24.2887	0.0920261	0.907974	inact.	Reliable	Other aliphatics	Others	Inactive	Reliable	-43.6652	-67.6535	-55.6594	Inactive	OTHER_PFAS	Inactive	OCCSC(C(C(C(F)(F)F)(F)F)(F)F)(F)F	3	4
DTXSID40544291	FC(=O)C(F)(OC(F)(F)C(F)(F)C(F)(F)F)C(F)(F)N=[N+]=[N-]	3-Azido-2,3,3-trifluoro-2-(heptafluoropropoxy)propanoyl fluoride	86414-16-6	-6.352	-36.2077	0.0920261	0.907974	inact.	Unreliable	Other aliphatics	Ether based substances	Inactive	Unreliable	-43.353	-51.7804	-47.5667	Inactive	OTHER_PFAS	Inactive	[N-]=[N+]=NC(C(C(=O)F)(OC(C(C(F)(F)F)(F)F)(F)F)F)(F)F	4	3
DTXSID60380390	FC(F)(F)COS(=O)(=O)C(F)(F)C(F)(F)C(F)(F)C(F)(F)F	2,2,2-Trifluoroethyl perfluorobutanesulfonate	79963-95-4	-6.317	-29.5331	0.0920261	0.907974	inact.	Reliable	Other aliphatics	PASF-based substances	Inactive	Reliable	-43.6652	-60.6693	-52.1672	Inactive	OTHER_PFAS	Inactive	FC(COS(=O)(=O)C(C(C(C(F)(F)F)(F)F)(F)F)(F)F)(F)F	9	0
DTXSID20895596	FC(F)(F)C(F)(F)C(F)(F)C1=CC=CN1	2-(Heptafluoropropyl)-1H-pyrrole	118425-75-5	-6.319	-24.4708	0.0920261	0.907974	inact.	Unreliable	Side-chain aromatics	Others	Inactive	Unreliable	-43.6473	-67.411	-55.5292	Inactive	OTHER_PFAS	Inactive	FC(C(C(c1ccc[nH]1)(F)F)(F)F)(F)F	6	4
DTXSID90382140	FC(F)(F)C(F)(F)C(F)(F)CC=O	3,3,4,4,5,5,5-heptafluoropentanal	126015-32-5	-6.319	-20.9826	0.0920261	0.907974	inact.	Reliable	Fluorotelomer PFAA precursors	n:2 Fluorotelomer aldehydes	Inactive	Reliable	-43.6473	-72.0564	-57.8519	Inactive	OTHER_PFAS	Inactive	O=CCC(C(C(F)(F)F)(F)F)(F)F	3	4
DTXSID00448605	FC1=C(C(F)(F)C(F)(F)F)C(F)(F)C(F)(F)C(F)(F)C1(F)F	Cyclohexene, 1,3,3,4,4,5,5,6,6-nonafluoro-2-(pentafluoroethyl)-	80308-96-9	-6.321	-24.063	0.0920261	0.907974	inact.	Unreliable	Non-PFAA perfluoroalkyls, cyclic	PFAenes, cyclic	Inactive	Unreliable	-43.6295	-67.9541	-55.7918	Inactive	OTHER_PFAS	Inactive	FC1=C(C(C(F)(F)F)(F)F)C(F)(F)C(C(C1(F)F)(F)F)(F)F	8	0
DTXSID20881010	FC(C(F)C(F)(C(F)(F)F)C(F)(F)F)C(F)(F)F	1,1,1,2,3,4,5,5,5-Nonafluoro-2-(trifluoromethyl)pentane	85720-78-1	-6.322	-22.1125	0.0920261	0.907974	inact.	Unreliable	Other aliphatics	Others	Inactive	Unreliable	-43.6206	-70.5517	-57.0861	Inactive	OTHER_PFAS	Inactive	FC(C(F)(F)F)C(C(C(F)(F)F)(C(F)(F)F)F)F	0	2
DTXSID70895501	FC(F)(F)C(F)(F)C(F)(F)C(F)(F)C(F)(F)C(F)(F)C(F)(F)C(F)(F)CC(I)C(F)(F)C(F)(F)C(F)(F)C(F)(F)C(F)(F)C(F)(F)C(F)(F)C(F)(F)F	1,1,1,2,2,3,3,4,4,5,5,6,6,7,7,8,8,11,11,12,12,13,13,14,14,15,15,16,16,17,17,18,18,18-Tetratriacontafluoro-9-iodooctadecane	53638-12-3	-6.322	-57.2564	0.0920261	0.907974	inact.	Reliable	Other aliphatics	Iodo based substances	Inactive	Reliable	-43.6206	-23.7488	-33.6847	Inactive	OTHER_PFAS	Inactive	IC(C(C(C(C(C(C(C(C(F)(F)F)(F)F)(F)F)(F)F)(F)F)(F)F)(F)F)(F)F)CC(C(C(C(C(C(C(C(F)(F)F)(F)F)(F)F)(F)F)(F)F)(F)F)(F)F)(F)F	3	6
DTXSID60730538	FC(F)(F)C(I)CC(F)(C(F)(F)F)C(F)(F)F	1,1,1,2,5,5,5-Heptafluoro-4-iodo-2-(trifluoromethyl)pentane	922523-98-6	-6.323	-24.5952	0.0920261	0.907974	inact.	Unreliable	Other aliphatics	Others	Inactive	Unreliable	-43.6117	-67.2454	-55.4285	Inactive	OTHER_PFAS	Inactive	IC(C(F)(F)F)CC(C(F)(F)F)(C(F)(F)F)F	3	4
DTXSID30897485	CCCCCCCC[N+]1(CCCCCCCC)CCN(CC1)S(=O)(=O)C(F)(F)C(F)(F)C(F)(F)C(F)(F)C(F)(F)C(F)(F)C(F)(F)C(F)(F)F	4-[(Perfluorooctyl)sulfonyl]-1,1-dioctylpiperazinium iodide	113584-52-4	-6.318	-81.537	0.0920261	0.907974	inact.	Reliable	Other aliphatics, cyclic	PASF-based substances, cyclic	Inactive	Reliable	-43.6563	8.58684	-17.5347	Inactive	OTHER_PFAS	Inactive	CCCCCCCC[N+]1(CCCCCCCC)CCN(CC1)S(=O)(=O)C(C(C(C(C(C(C(C(F)(F)F)(F)F)(F)F)(F)F)(F)F)(F)F)(F)F)(F)F	3	8
DTXSID10285765	CCCC(O)C(F)(F)C(F)(F)C(F)(F)F	1,1,1,2,2,3,3-heptafluoroheptan-4-ol	425-21-8	-6.353	-26.8144	0.0920261	0.907974	inact.	Reliable	Other aliphatics	Others	Inactive	Reliable	-43.3441	-64.2899	-53.817	Inactive	OTHER_PFAS	Inactive	CCCC(C(C(C(F)(F)F)(F)F)(F)F)O	7	4
DTXSID20896301	FC(F)(F)C(F)(C1=CC=CC=C1)C(F)(F)F	(1,1,1,2,3,3,3-Heptafluoropropan-2-yl)benzene	378-34-7	-6.355	-24.815	0.0920261	0.907974	inact.	Reliable	Side-chain aromatics	Others	Inactive	Reliable	-43.3263	-66.9526	-55.1395	Inactive	OTHER_PFAS	Inactive	FC(C(F)(F)F)(C(F)(F)F)c1ccccc1	0	9
DTXSID00563029	COC(F)(F)C(F)(F)C(F)(F)C(F)(F)C(F)(F)C(F)(F)OC	1,1,2,2,3,3,4,4,5,5,6,6-Dodecafluoro-1,6-dimethoxyhexane	132182-96-8	-6.357	-30.1345	0.0920261	0.907974	inact.	Reliable	Other aliphatics	Ether based substances	Inactive	Reliable	-43.3085	-59.8684	-51.5884	Inactive	OTHER_PFAS	Inactive	COC(C(C(C(C(C(OC)(F)F)(F)F)(F)F)(F)F)(F)F)(F)F	0	2
DTXSID50184809	FC(F)(F)C(F)(F)C(F)(F)C(F)(F)COC(=O)C=C	2,2,3,3,4,4,5,5,5-Nonafluoropentyl acrylate	308-26-9	-6.382	-28.0956	0.0920261	0.907974	inact.	Reliable	Other aliphatics	Ether based substances	Inactive	Reliable	-43.0855	-62.5837	-52.8346	Inactive	OTHER_PFAS	Inactive	C=CC(=O)OCC(C(C(C(F)(F)F)(F)F)(F)F)(F)F	7	4
DTXSID60878863	OC(=NC1=NC(=N)NN1)C(F)(F)C(F)(F)C(F)(F)F	BUTANAMIDE, N-(5-AMINO-1H-1,2,4-TRIAZOL-3-YL)-2,	80616-59-7	-6.384	-36.2672	0.0920261	0.907974	inact.	Unreliable	Side-chain aromatics	Others	Inactive	Unreliable	-43.0677	-51.7012	-47.3844	Inactive	OTHER_PFAS	Inactive	OC(=Nc1[nH][nH]c(=N)n1)C(C(C(F)(F)F)(F)F)(F)F	6	4
DTXSID80896660	FC(F)(F)\C=C\C(F)(F)C(F)(F)C(F)(F)F	(2E)-1,1,1,4,4,5,5,6,6,6-Decafluorohex-2-ene	83227-62-7	-6.384	-22.8891	0.0920261	0.907974	inact.	Reliable	Other aliphatics	FT	Inactive	Reliable	-43.0677	-69.5175	-56.2926	Inactive	OTHER_PFAS	Inactive	FC(C=CC(C(C(F)(F)F)(F)F)(F)F)(F)F	3	4
DTXSID10450638	FC(F)(F)C(F)(F)C(F)(F)OC1(F)C(F)(F)C1(F)F	Cyclopropane, pentafluoro(heptafluoropropoxy)-	131393-36-7	-6.386	-23.8843	0.0920261	0.907974	inact.	Unreliable	Other aliphatics, cyclic	Others, cyclic	Inactive	Unreliable	-43.0498	-68.1921	-55.621	Inactive	OTHER_PFAS	Inactive	FC(C(C(OC1(F)C(C1(F)F)(F)F)(F)F)(F)F)(F)F	8	0
DTXSID30532884	FC(F)(F)C(F)(F)C(F)(F)C1=NOC(Cl)(O1)C(F)(F)F	5-Chloro-3-(heptafluoropropyl)-5-(trifluoromethyl)-5H-1,4,2-dioxazole	88326-81-2	-6.386	-29.5018	0.0920261	0.907974	inact.	Unreliable	Other aliphatics, cyclic	Others, cyclic	Inactive	Unreliable	-43.0498	-60.711	-51.8804	Inactive	OTHER_PFAS	Inactive	FC(C1(Cl)ON=C(O1)C(C(C(F)(F)F)(F)F)(F)F)(F)F	6	4
DTXSID90888859	FC(=O)C(F)(OC(F)(C(F)(F)F)C(F)(F)OC(F)(F)C(F)(F)C(F)(F)F)C(F)(F)F	Perfluoro(2-[(1-propoxypropan-2-yl)oxy]propanoyl) fluoride	112820-37-8	-6.388	-34.1219	0.0920261	0.907974	inact.	Unreliable	Other aliphatics	Ether based substances	Inactive	Unreliable	-43.032	-54.5582	-48.7951	Inactive	OTHER_PFAS	Inactive	FC(=O)C(C(F)(F)F)(OC(C(OC(C(C(F)(F)F)(F)F)(F)F)(F)F)(C(F)(F)F)F)F	4	3
DTXSID80590878	FC(F)(F)C(F)(F)C(F)(F)C(F)(F)C(F)(F)C=O	2,2,3,3,4,4,5,5,6,6,6-Undecafluorohexanal	754-79-0	-6.379	-19.9379	0.0920261	0.907974	inact.	Reliable	Perfluoro PFAA precursors	PFALs	Inactive	Reliable	-43.1123	-73.4477	-58.28	Inactive	OTHER_PFAS	Inactive	O=CC(C(C(C(C(F)(F)F)(F)F)(F)F)(F)F)(F)F	3	8
DTXSID40380797	OCC(F)(F)OC(F)(F)C(F)(F)OC(F)(F)C(F)(F)OC(F)(F)F	1H,1H-Perfluoro-3,6,9-trioxadecan-1-ol	147492-57-7	-6.388	-34.1477	0.0920261	0.907974	inact.	Reliable	Other aliphatics	Ether based substances	Inactive	Reliable	-43.032	-54.5238	-48.7779	Inactive	OTHER_PFAS	Inactive	OCC(OC(C(OC(C(OC(F)(F)F)(F)F)(F)F)(F)F)(F)F)(F)F	0	2
DTXSID50177978	FC1=C(F)C2=C(C(F)=C1F)C(F)(F)C(F)(F)C(F)(F)C2(F)F	Perfluorotetralin	2342-07-06	-6.389	-25.5521	0.0920261	0.907974	inact.	Unreliable	Side-chain aromatics	Others	Inactive	Unreliable	-43.0231	-65.971	-54.497	Inactive	OTHER_PFAS	Inactive	Fc1c(F)c(F)c(c2c1C(F)(F)C(C(C2(F)F)(F)F)(F)F)F	8	0
DTXSID30554440	FC(F)C1=CC(F)(F)C(F)(F)C(F)(F)C1(F)F	1-(Difluoromethyl)-3,3,4,4,5,5,6,6-octafluorocyclohex-1-ene	115880-31-4	-6.39	-19.8286	0.0920261	0.907974	inact.	Unreliable	Other aliphatics, cyclic	Others, cyclic	Inactive	Unreliable	-43.0142	-73.5933	-58.3037	Inactive	OTHER_PFAS	Inactive	FC(C1=CC(F)(F)C(C(C1(F)F)(F)F)(F)F)F	8	0
DTXSID9059830	FC(F)(F)C(F)(F)C(F)(F)C(F)(F)C(F)(F)C(F)(F)C(F)(F)S(F)(=O)=O	Perfluoroheptanesulphonyl fluoride	335-71-7	-6.391	-27.7505	0.0920261	0.907974	inact.	Reliable	Perfluoro PFAA precursors	PASFs	Inactive	Reliable	-43.0052	-63.0433	-53.0243	Inactive	COMMERICIAL_IMPORTANT	Inactive	FC(C(C(C(C(C(S(=O)(=O)F)(F)F)(F)F)(F)F)(F)F)(F)F)(C(F)(F)F)F	3	8
DTXSID90895523	NC(=N)C(F)(F)C(F)(F)C(F)(F)C(F)(F)C(F)(F)C(F)(F)F	2,2,3,3,4,4,5,5,6,6,7,7,7-Tridecafluoroheptanimidamide	25264-81-7	-6.393	-23.5995	0.0920261	0.907974	inact.	Reliable	Other aliphatics	Amidines based substances	Inactive	Reliable	-42.9874	-68.5714	-55.7794	Inactive	OTHER_PFAS	Inactive	NC(=N)C(C(C(C(C(C(F)(F)F)(F)F)(F)F)(F)F)(F)F)(F)F	3	8
DTXSID60525027	COC(=O)CC(=O)C(F)(F)C(F)(F)C(F)(F)C(F)(F)F	Methyl 4,4,5,5,6,6,7,7,7-nonafluoro-3-oxoheptanoate	89129-70-4	-6.393	-31.5376	0.0920261	0.907974	inact.	Reliable	Other aliphatics	Ether based substances	Inactive	Reliable	-42.9874	-57.9998	-50.4936	Inactive	OTHER_PFAS	Inactive	COC(=O)CC(=O)C(C(C(C(F)(F)F)(F)F)(F)F)(F)F	7	4
DTXSID8062600	OS(=O)(=O)C(F)(F)C(F)(F)C(F)(F)C(F)(F)C(F)(F)F	Perfluoropentanesulfonic acid	2706-91-4	-6.395	-32.001	0.0920261	0.907974	inact.	Reliable	PFAAs	PFSAs	Inactive	Reliable	-42.9696	-57.3827	-50.1761	Inactive	CAL_EPA	Inactive	FC(C(C(C(C(S(=O)(=O)O)(F)F)(F)F)(F)F)(F)F)(F)F	3	8
DTXSID60880204	[O-][N+](=O)C1=CC2=C(C=C1)N=C(N2)C(F)(F)C(F)(F)F	6-Nitro-2-(pentafluoroethyl)-1H-benzimidazole	4229-01-0	-6.388	-32.6752	0.0920261	0.907974	inact.	Reliable	Side-chain aromatics	Others	Inactive	Reliable	-43.032	-56.4848	-49.7584	Inactive	OTHER_PFAS	Inactive	[O-][N+](=O)c1ccc2c(c1)[nH]c(n2)C(C(F)(F)F)(F)F	6	4
DTXSID80896302	OCCCCCCC(F)(C(F)(F)F)C(F)(F)F	7,8,8,8-Tetrafluoro-7-(trifluoromethyl)octan-1-ol	220469-13-6	-6.47	-32.8518	0.0920261	0.907974	inact.	Reliable	Other aliphatics	Others	Inactive	Reliable	-42.3007	-56.2496	-49.2752	Inactive	OTHER_PFAS	Inactive	OCCCCCCC(C(F)(F)F)(C(F)(F)F)F	3	4
DTXSID80895375	CCCCCCCCCCCCC(F)(F)C(F)(F)C(F)(F)C(F)(F)C(F)(F)C(F)(F)C(F)(F)C(F)(F)C(F)(F)C(F)(F)C(F)(F)F	1,1,1,2,2,3,3,4,4,5,5,6,6,7,7,8,8,9,9,10,10,11,11-Tricosafluorotricosane	677324-21-9	-6.377	-56.2319	0.0920261	0.907974	inact.	Reliable	Fluorotelomer PFAA precursors	SFAs	Inactive	Reliable	-43.1301	-25.1132	-34.1217	Inactive	OTHER_PFAS	Inactive	CCCCCCCCCCCCC(C(C(C(C(C(C(C(C(C(C(F)(F)F)(F)F)(F)F)(F)F)(F)F)(F)F)(F)F)(F)F)(F)F)(F)F)(F)F	2	2
DTXSID50895463	CCSC(SCC)C(F)(F)C(F)(F)C(F)(F)F	4,4-Bis(ethylsulfanyl)-1,1,1,2,2,3,3-heptafluorobutane	145327-73-7	-6.377	-30.8753	0.0920261	0.907974	inact.	Unreliable	Other aliphatics	Others	Inactive	Unreliable	-43.1301	-58.8818	-51.006	Inactive	OTHER_PFAS	Inactive	CCSC(C(C(C(F)(F)F)(F)F)(F)F)SCC	3	4
DTXSID20382274	COS(=O)(=O)C(F)(F)C(F)(F)C(F)(F)C(F)(F)F	Methyl nonaflate	6401-03-02	-6.358	-26.2994	0.0920261	0.907974	inact.	Reliable	Other aliphatics	PASF-based substances	Inactive	Reliable	-43.2995	-64.9758	-54.1377	Inactive	OTHER_PFAS	Inactive	COS(=O)(=O)C(C(C(C(F)(F)F)(F)F)(F)F)(F)F	9	0
DTXSID00896602	OC(=O)C(C(F)(F)F)(C(F)(F)F)C(F)(F)C(F)(F)C(F)(F)C(F)(F)F	3,3,4,4,5,5,6,6,6-Nonafluoro-2,2-bis(trifluoromethyl)hexanoic acid	1812247-17-8	-6.36	-31.3628	0.0920261	0.907974	inact.	Reliable	PFAAs	PFCAs	Inactive	Reliable	-43.2817	-58.2326	-50.7572	Inactive	OTHER_PFAS	Inactive	OC(=O)C(C(C(C(C(F)(F)F)(F)F)(F)F)(F)F)(C(F)(F)F)C(F)(F)F	3	8
DTXSID40896207	CN1C(SC2=CC=CC=C12)=CC(=O)C(F)(F)C(F)(F)C(F)(F)F	3,3,4,4,5,5,5-Heptafluoro-1-(3-methyl-1,3-benzothiazol-2(3H)-ylidene)pentan-2-one	41131-07-1	-6.36	-36.0214	0.0920261	0.907974	inact.	Reliable	Side-chain aromatics	Others	Inactive	Reliable	-43.2817	-52.0285	-47.6551	Inactive	OTHER_PFAS	Inactive	Cn1c(=CC(=O)C(C(C(F)(F)F)(F)F)(F)F)sc2c1cccc2	0	5
DTXSID7073775	[O-][N+](=O)C1=CC(Br)=C(NC(=O)C2(F)C(F)(F)C(F)(F)C(F)(F)C(F)(F)C2(F)F)C=C1	Cyclohexanecarboxamide, N-(2-bromo-4-nitrophenyl)-1,2,2,3,3,4,4,5,5,6,6-undecafluoro-	107349-85-9	-6.36	-44.6421	0.0920261	0.907974	inact.	Reliable	Side-chain aromatics	Others	Inactive	Reliable	-43.2817	-40.5479	-41.9148	Inactive	OTHER_PFAS	Inactive	O=C(C1(F)C(F)(F)C(F)(F)C(C(C1(F)F)(F)F)(F)F)Nc1ccc(cc1Br)[N+](=O)[O-]	5	8
DTXSID70896614	FC(F)=C(F)OC(F)(F)C(F)(F)C(F)(F)Cl	1-Chloro-1,1,2,2,3,3-hexafluoro-3-[(trifluoroethenyl)oxy]propane	80962-91-0	-6.364	-22.8644	0.0920261	0.907974	inact.	Unreliable	Other aliphatics	Ether based substances	Inactive	Unreliable	-43.246	-69.5504	-56.3982	Inactive	OTHER_PFAS	Inactive	FC(=C(OC(C(C(Cl)(F)F)(F)F)(F)F)F)F	0	2
DTXSID0027141	FC(F)(F)C(F)(F)C(F)(F)C(F)(F)N(C(F)(F)C(F)(F)C(F)(F)C(F)(F)F)C(F)(F)C(F)(F)C(F)(F)C(F)(F)F	Perfluorotributylamine	311-89-7	-6.364	-40.4191	0.0920261	0.907974	inact.	Reliable	Other aliphatics	Others	Inactive	Reliable	-43.246	-46.1719	-44.709	Inactive	COMMERICIAL_IMPORTANT	Inactive	FC(C(C(C(F)(F)F)(F)F)(F)F)(N(C(C(C(C(F)(F)F)(F)F)(F)F)(F)F)C(C(C(C(F)(F)F)(F)F)(F)F)(F)F)F	3	4
DTXSID70379250	FC(F)(F)C(F)(F)C(F)(F)C(CCI)(C(F)(F)F)C(F)(F)F	1,1,1,2,2,3,3-heptafluoro-6-iodo-4,4-bis(trifluoromethyl)hexane	115347-68-7	-6.377	-29.629	0.0920261	0.907974	inact.	Reliable	Fluorotelomer PFAA precursors	n:2 FTIs	Inactive	Reliable	-43.1301	-60.5416	-51.8358	Inactive	OTHER_PFAS	Inactive	ICCC(C(C(C(F)(F)F)(F)F)(F)F)(C(F)(F)F)C(F)(F)F	3	4
DTXSID5060936	FC(F)(F)C(F)(F)C(F)(F)C(F)(F)C(F)(F)I	1-Iodoperfluoropentane	638-79-9	-6.364	-23.8302	0.0920261	0.907974	inact.	Reliable	Perfluoro PFAA precursors	PFAIs	Inactive	Reliable	-43.246	-68.2641	-55.7551	Inactive	OTHER_PFAS	Inactive	FC(C(C(C(C(I)(F)F)(F)F)(F)F)(F)F)(F)F	3	4
DTXSID50185114	CCC12COC(OC1)(OC2)C(F)(F)C(F)(F)C(F)(F)F	Orthobutyric acid, heptafluoro-, cyclic ester with 2-ethyl-2-(hydroxymethyl)-1,3-propanediol (1:1)	31185-68-9	-6.37	-32.9658	0.0920261	0.907974	inact.	Unreliable	Other aliphatics, cyclic	Others, cyclic	Inactive	Unreliable	-43.1925	-56.0978	-49.6452	Inactive	OTHER_PFAS	Inactive	CCC12COC(OC1)(OC2)C(C(C(F)(F)F)(F)F)(F)F	3	4
DTXSID40371105	FC(F)(F)C(F)(F)C(F)(F)C(F)(F)C(F)(F)C(F)(F)CCSCCCOC(=O)C=CC(=O)OCCCSCCC(F)(F)C(F)(F)C(F)(F)C(F)(F)C(F)(F)C(F)(F)F	Bis[3-(3,3,4,4,5,5,6,6,7,7,8,8,8-tridecafluorooctylsulfanyl)propyl] But-2-enedioate	56927-83-4	-6.37	-63.2807	0.0920261	0.907974	inact.	Reliable	Other aliphatics	Ether based substances	Inactive	Reliable	-43.1925	-15.726	-29.4592	Inactive	OTHER_PFAS	Inactive	O=C(C=CC(=O)OCCCSCCC(C(C(C(C(C(F)(F)F)(F)F)(F)F)(F)F)(F)F)(F)F)OCCCSCCC(C(C(C(C(C(F)(F)F)(F)F)(F)F)(F)F)(F)F)(F)F	3	9
DTXSID70510388	COC(=O)C(=O)C(F)(F)C(F)(F)C(F)(F)C(F)F	Methyl 3,3,4,4,5,5,6,6-octafluoro-2-oxohexanoate	74067-15-5	-6.37	-24.7863	0.0920261	0.907974	inact.	Reliable	Other aliphatics	PACF-based substances	Inactive	Reliable	-43.1925	-66.9909	-55.0917	Inactive	OTHER_PFAS	Inactive	COC(=O)C(=O)C(C(C(C(F)F)(F)F)(F)F)(F)F	3	0
DTXSID6070510	CN(CCOC(=O)C(C)=C)S(=O)(=O)C(F)(F)C(F)(F)C(F)(F)C(F)(F)F	2-(Methyl((nonafluorobutyl)sulphonyl)amino)ethyl methacrylate	67584-59-2	-6.371	-46.6783	0.0920261	0.907974	inact.	Reliable	FASA based PFAA precursors	N-Alkyl FASMACs	Inactive	Reliable	-43.1836	-37.8362	-40.5099	Inactive	COMMERICIAL_IMPORTANT	Inactive	CN(S(=O)(=O)C(C(C(C(F)(F)F)(F)F)(F)F)(F)F)CCOC(=O)C(=C)C	0	7
DTXSID4063660	CC(=C)C(=O)OCCC(F)(F)C(F)(F)C(F)(F)C(F)(F)C(F)(F)C(F)(F)C(F)(F)C(F)(F)C(F)(F)C(F)(F)C(F)(F)C(F)(F)C(F)(F)C(F)(F)F	(Perfluorotetradecyl)ethyl 2-methyl-2-propenoate	4980-53-4	-6.371	-49.9372	0.0920261	0.907974	inact.	Reliable	Fluorotelomer PFAA precursors	n:2 FTMACs	Inactive	Reliable	-43.1836	-33.4962	-38.3399	Inactive	COMMERICIAL_IMPORTANT	Inactive	CC(=C)C(=O)OCCC(C(C(C(C(C(C(C(C(C(C(C(C(C(F)(F)F)(F)F)(F)F)(F)F)(F)F)(F)F)(F)F)(F)F)(F)F)(F)F)(F)F)(F)F)(F)F)(F)F	7	5
DTXSID70896497	FC(F)(F)C(F)(F)C(F)(F)OC(F)(C#N)C(F)(F)F	2,3,3,3-Tetrafluoro-2-(heptafluoropropoxy)propanenitrile	60308-66-9	-6.373	-24.2734	0.0920261	0.907974	inact.	Reliable	Other aliphatics	Ether based substances	Inactive	Reliable	-43.1658	-67.6739	-55.4198	Inactive	OTHER_PFAS	Inactive	N#CC(C(F)(F)F)(OC(C(C(F)(F)F)(F)F)(F)F)F	4	3
DTXSID60895292	FC(F)(F)C(F)(F)C(F)(F)C1CO1	2-(Heptafluoropropyl)oxirane	51035-20-2	-6.369	-18.8267	0.0920261	0.907974	inact.	Reliable	Other aliphatics, cyclic	Others, cyclic	Inactive	Reliable	-43.2014	-74.9276	-59.0645	Inactive	OTHER_PFAS	Inactive	FC(C(C1OC1)(F)F)(C(F)(F)F)F	4	5
DTXSID1066071	OC(=O)C(F)(F)C(F)(F)C(F)(F)C(F)(F)C(F)(F)C(F)(F)C(F)(F)C(F)(F)C(F)(F)C(F)(F)C(F)(F)C(F)(F)C(F)(F)C(F)(F)C(F)(F)C(F)(F)C(F)(F)F	Perfluorooctadecanoic acid	16517-11-6	-6.47	-47.8372	0.0920261	0.907974	inact.	Reliable	PFAAs	PFCAs	Inactive	Reliable	-42.3007	-36.2928	-39.2968	Inactive	COMMERICIAL_IMPORTANT	Inactive	OC(=O)C(C(C(C(C(C(C(C(C(C(C(C(C(C(C(C(C(F)(F)F)(F)F)(F)F)(F)F)(F)F)(F)F)(F)F)(F)F)(F)F)(F)F)(F)F)(F)F)(F)F)(F)F)(F)F)(F)F)(F)F	3	8
DTXSID50826631	OCC(F)(F)C(F)(F)C(F)(F)OC(F)=C(F)F	2,2,3,3,4,4-Hexafluoro-4-[(trifluoroethenyl)oxy]butan-1-ol	86883-85-4	-6.472	-25.985	0.0920261	0.907974	inact.	Unreliable	Other aliphatics	Ether based substances	Inactive	Unreliable	-42.2829	-65.3945	-53.8387	Inactive	OTHER_PFAS	Inactive	OCC(C(C(OC(=C(F)F)F)(F)F)(F)F)(F)F	0	2
DTXSID20530076	FC1=C(F)C(F)=C(C(F)=C1F)C1=C(F)C(F)(F)C(F)(F)C(F)(F)C1(F)F	2,2,2',3,3,3',4,4,4',5,5,5',6,6'-Tetradecafluoro-2,3,4,5-tetrahydro-1,1'-biphenyl	5492-89-7	-6.472	-31.0249	0.0920261	0.907974	inact.	Unreliable	Side-chain aromatics	Others	Inactive	Unreliable	-42.2829	-58.6826	-50.4828	Inactive	OTHER_PFAS	Inactive	Fc1c(F)c(c(c(c1F)F)F)C1=C(F)C(F)(F)C(C(C1(F)F)(F)F)(F)F	8	0
DTXSID90310827	CC(C)(C)NC(=O)C(F)(F)C(F)(F)C(F)(F)C(=O)NC(C)(C)C	N,N'-ditert-butyl-2,2,3,3,4,4-hexafluoropentanediamide	2262-87-5	-6.588	-39.635	0.0920261	0.907974	inact.	Reliable	Other aliphatics	Amide based substances	Inactive	Reliable	-41.2484	-47.2161	-44.2323	Inactive	OTHER_PFAS	Inactive	O=C(C(C(C(C(=O)NC(C)(C)C)(F)F)(F)F)(F)F)NC(C)(C)C	0	2
DTXSID80895754	CCCCCNC(=O)C(F)(F)C(F)(F)C(F)(F)F	2,2,3,3,4,4,4-Heptafluoro-N-pentylbutanamide	75668-27-8	-6.588	-32.3517	0.0920261	0.907974	inact.	Reliable	Other aliphatics	Polyfluorinated amidesÂ	Inactive	Reliable	-41.2484	-56.9156	-49.082	Inactive	OTHER_PFAS	Inactive	CCCCCNC(=O)C(C(C(F)(F)F)(F)F)(F)F	6	9
DTXSID70895743	FC(F)(F)C(F)(F)C(F)(F)C1(F)OC1(F)F	2,2,3-Trifluoro-3-(heptafluoropropyl)oxirane	74942-19-1	-6.588	-19.6461	0.0920261	0.907974	inact.	Reliable	Other aliphatics, cyclic	Others, cyclic	Inactive	Reliable	-41.2484	-73.8363	-57.5424	Inactive	OTHER_PFAS	Inactive	FC(C(C(C1(F)OC1(F)F)(F)F)(F)F)(F)F	8	0
DTXSID40379282	FC(C(=O)C(F)(F)F)C(=O)C(F)(F)F	3H-Perfluoropentane-2,4-dione	77968-17-3	-6.587	-24.0985	0.0920261	0.907974	inact.	Reliable	Other aliphatics	Others	Inactive	Reliable	-41.2573	-67.9068	-54.5821	Inactive	OTHER_PFAS	Inactive	FC(C(=O)C(F)(F)F)C(=O)C(F)(F)F	0	2
DTXSID90895967	COCCNC(=O)C(F)(F)C(F)(F)C(F)(F)F	2,2,3,3,4,4,4-Heptafluoro-N-(2-methoxyethyl)butanamide	70473-74-4	-6.586	-28.1178	0.0920261	0.907974	inact.	Unreliable	Other aliphatics	Ether based substances	Inactive	Unreliable	-41.2662	-62.5541	-51.9102	Inactive	OTHER_PFAS	Inactive	COCCNC(=O)C(C(C(F)(F)F)(F)F)(F)F	7	8
DTXSID40511706	CC(C)(C)OOC(=O)C(F)(F)C(F)(F)C(F)(F)C(F)(F)C(F)(F)C(F)(F)F	tert-Butyl tridecafluoroheptaneperoxoate	83162-30-5	-6.584	-35.8202	0.0920261	0.907974	inact.	Reliable	Other aliphatics	PACF-based substances	Inactive	Reliable	-41.2841	-52.2965	-46.7903	Inactive	OTHER_PFAS	Inactive	O=C(C(C(C(C(C(C(F)(F)F)(F)F)(F)F)(F)F)(F)F)(F)F)OOC(C)(C)C	3	8
DTXSID00896480	FC(F)C(F)(F)C(F)(F)C(F)(F)C(F)(F)C(F)(F)COC(F)(F)F	1,1,2,2,3,3,4,4,5,5,6,6-Dodecafluoro-7-(trifluoromethoxy)heptane	1737-33-3	-6.584	-29.0273	0.0920261	0.907974	inact.	Unreliable	Other aliphatics	Ether based substances	Inactive	Unreliable	-41.2841	-61.3429	-51.3135	Inactive	OTHER_PFAS	Inactive	FC(C(C(C(C(C(COC(F)(F)F)(F)F)(F)F)(F)F)(F)F)(F)F)F	3	0
DTXSID20895576	F[B-](F)(F)F.FC(F)(F)C(F)(F)C(F)(F)C(F)(F)C(F)(F)C(F)(F)[I+]C1=CC=CC=C1	Phenyl(tridecafluorohexyl)iodanium tetrafluoridoborate(1-)	74061-32-8	-6.583	-41.9738	0.0920261	0.907974	inact.	Reliable	Side-chain aromatics	Others	Inactive	Reliable	-41.293	-44.1014	-42.6972	Inactive	OTHER_PFAS	Inactive	FC(C(C(C(C(C(F)(F)F)(F)F)(F)F)(F)F)(F)F)([I+]c1ccccc1)F	0	5
DTXSID50837949	FC(=O)C(F)(F)COC(F)(F)C(F)(F)C(F)(F)C(F)(F)F	2,2-Difluoro-3-(nonafluorobutoxy)propanoyl fluoride	824393-38-6	-6.582	-26.1565	0.0920261	0.907974	inact.	Reliable	Other aliphatics	Ether based substances	Inactive	Reliable	-41.3019	-65.1661	-53.234	Inactive	OTHER_PFAS	Inactive	FC(=O)C(COC(C(C(C(F)(F)F)(F)F)(F)F)(F)F)(F)F	7	4
DTXSID00895211	FC(F)(F)C(F)(F)C(F)(F)C(F)(F)C(Cl)=C	2-Chloro-3,3,4,4,5,5,6,6,6-nonafluorohex-1-ene	110927-72-5	-6.581	-23.808	0.0920261	0.907974	inact.	Reliable	Other aliphatics	Others	Inactive	Reliable	-41.3108	-68.2937	-54.8023	Inactive	OTHER_PFAS	Inactive	ClC(=C)C(C(C(C(F)(F)F)(F)F)(F)F)(F)F	3	4
DTXSID50895983	FC(F)(F)C(F)(F)C(F)(F)C1=CC=C(N1)C=O	5-(Heptafluoropropyl)-1H-pyrrole-2-carbaldehyde	123825-52-5	-6.581	-25.8856	0.0920261	0.907974	inact.	Unreliable	Side-chain aromatics	Others	Inactive	Unreliable	-41.3108	-65.5269	-53.4189	Inactive	OTHER_PFAS	Inactive	O=Cc1ccc([nH]1)C(C(C(F)(F)F)(F)F)(F)F	6	4
DTXSID90895644	FC(F)(F)C(OC(=O)C(F)(F)C(F)(F)C(F)(F)F)C(F)(F)F	1,1,1,3,3,3-Hexafluoropropan-2-yl heptafluorobutanoate	922168-41-0	-6.574	-25.5324	0.0920261	0.907974	inact.	Reliable	Other aliphatics	PACF-based substances	Inactive	Reliable	-41.3733	-65.9972	-53.6853	Inactive	OTHER_PFAS	Inactive	O=C(C(C(C(F)(F)F)(F)F)(F)F)OC(C(F)(F)F)C(F)(F)F	7	4
DTXSID40773241	COCCCC1=C(F)C(F)(F)C(F)(F)C(F)(F)C(F)(F)C1(F)F	1,3,3,4,4,5,5,6,6,7,7-Undecafluoro-2-(3-methoxypropyl)cyclohept-1-ene	193203-75-7	-6.574	-32.8174	0.0920261	0.907974	inact.	Unreliable	Other aliphatics, cyclic	Others, cyclic	Inactive	Unreliable	-41.3733	-56.2955	-48.8344	Inactive	OTHER_PFAS	Inactive	COCCCC1=C(F)C(F)(F)C(C(C(C1(F)F)(F)F)(F)F)(F)F	8	0
DTXSID80389027	CNC(=O)C(F)(F)C(F)(F)C(F)(F)C(F)(F)C(F)(F)C(F)(F)F	N-Methylperfluoroheptanamide	89932-74-1	-6.573	-30.643	0.0920261	0.907974	inact.	Reliable	Other aliphatics	Amide based substances	Inactive	Reliable	-41.3822	-59.1912	-50.2867	Inactive	OTHER_PFAS	Inactive	CNC(=O)C(C(C(C(C(C(F)(F)F)(F)F)(F)F)(F)F)(F)F)(F)F	3	8
DTXSID20895470	NCC(F)(F)C(F)(F)C(F)(F)C(F)(F)C(F)(F)C(F)(F)C(F)(F)C(F)(F)C(F)(F)F	2,2,3,3,4,4,5,5,6,6,7,7,8,8,9,9,10,10,10-Nonadecafluorodecan-1-amine	307-36-8	-6.571	-32.6002	0.0920261	0.907974	inact.	Reliable	Other aliphatics	Others	Inactive	Reliable	-41.4	-56.5847	-48.9924	Inactive	OTHER_PFAS	Inactive	NCC(C(C(C(C(C(C(C(C(F)(F)F)(F)F)(F)F)(F)F)(F)F)(F)F)(F)F)(F)F)(F)F	3	9
DTXSID0059879	OCC(F)(F)C(F)(F)C(F)(F)C(F)F	1H,1H,5H-Perfluoropentanol	355-80-6	-6.571	-16.0576	0.0920261	0.907974	inact.	Reliable	Other aliphatics	Alcohol based substances	Inactive	Reliable	-41.4	-78.6153	-60.0077	Inactive	COMMERICIAL_IMPORTANT	Inactive	OCC(C(C(C(F)F)(F)F)(F)F)(F)F	3	0
DTXSID30896352	FC(F)(F)C(F)(C1=CN=C(Cl)C=C1)C(F)(F)F	2-Chloro-5-(1,1,1,2,3,3,3-heptafluoropropan-2-yl)pyridine	1807450-20-9	-6.568	-24.8993	0.0920261	0.907974	inact.	Reliable	Side-chain aromatics	Others	Inactive	Reliable	-41.4268	-66.8404	-54.1336	Inactive	OTHER_PFAS	Inactive	Clc1ccc(cn1)C(C(F)(F)F)(C(F)(F)F)F	0	9
DTXSID00178152	FC1=C(OCC(F)(F)F)C(F)(F)C(F)(F)C(F)(F)C1(F)F	Cyclohexene, 1-(2,2,2-trifluoroethoxy)nonafluoro-	2356-01-06	-6.551	-26.9076	0.0920261	0.907974	inact.	Unreliable	Other aliphatics, cyclic	Others, cyclic	Inactive	Unreliable	-41.5784	-64.1658	-52.8721	Inactive	OTHER_PFAS	Inactive	FC1=C(OCC(F)(F)F)C(F)(F)C(C(C1(F)F)(F)F)(F)F	8	0
DTXSID40895679	FC(F)(F)C(F)(F)C(F)(F)C(F)(F)C(F)(F)C(=O)OC=C	Ethenyl undecafluorohexanoate	464-35-7	-6.553	-24.8116	0.0920261	0.907974	inact.	Reliable	Other aliphatics	PACF-based substances	Inactive	Reliable	-41.5605	-66.9572	-54.2589	Inactive	OTHER_PFAS	Inactive	C=COC(=O)C(C(C(C(C(F)(F)F)(F)F)(F)F)(F)F)(F)F	3	8
DTXSID90448210	FC(F)(F)C(C(F)(F)F)C(F)(F)C(F)(F)C(F)(F)F	2H-Perfluoro(2-methylpentane)	30320-28-6	-6.553	-20.5408	0.0920261	0.907974	inact.	Reliable	Other aliphatics	Others	Inactive	Reliable	-41.5605	-72.6448	-57.1027	Inactive	OTHER_PFAS	Inactive	FC(C(C(C(C(F)(F)F)(F)F)(F)F)C(F)(F)F)(F)F	3	4
DTXSID90174941	FC(F)(F)C(=O)CC(=O)C(F)(F)C(F)(F)F	3H,3H-Perfluoro-2,4-hexanedione	20825-07-4	-6.553	-26.9699	0.0920261	0.907974	inact.	Reliable	Other aliphatics	Others	Inactive	Reliable	-41.5605	-64.0829	-52.8217	Inactive	OTHER_PFAS	Inactive	O=C(C(F)(F)F)CC(=O)C(C(F)(F)F)(F)F	7	4
DTXSID4059918	FC(=O)C(F)(F)C(F)(F)C(F)(F)C(F)(F)C(F)(F)C(F)(F)F	Perfluoroheptanoyl fluoride	375-84-8	-6.554	-26.2162	0.0920261	0.907974	inact.	Reliable	Perfluoro PFAA precursors	PAFs	Inactive	Reliable	-41.5516	-65.0866	-53.3191	Inactive	COMMERICIAL_IMPORTANT	Inactive	FC(=O)C(C(C(C(C(C(F)(F)F)(F)F)(F)F)(F)F)(F)F)(F)F	3	8
DTXSID1062122	OCCC(F)(F)C(F)(F)C(F)(F)C(F)(F)F	4:2 Fluorotelomer alcohol	2043-47-2	-6.558	-23.5856	0.0920261	0.907974	inact.	Reliable	Fluorotelomer PFAA precursors	n:2 FTOHs	Inactive	Reliable	-41.5159	-68.5899	-55.0529	Inactive	COMMERICIAL_IMPORTANT	Inactive	OCCC(C(C(C(F)(F)F)(F)F)(F)F)(F)F	3	4
DTXSID90896272	FC(F)(F)C(F)(F)C(F)(F)C1=NN=C2C=CC(=NN12)N1CCOCC1	3-(Heptafluoropropyl)-6-(morpholin-4-yl)[1,2,4]triazolo[4,3-b]pyridazine	296886-61-8	-6.589	-43.6739	0.0920261	0.907974	inact.	Unreliable	Side-chain aromatics	Others	Inactive	Unreliable	-41.2395	-41.8373	-41.5384	Inactive	OTHER_PFAS	Inactive	FC(C(C(c1nnc2n1nc(cc2)N1CCOCC1)(F)F)(F)F)(F)F	4	0
DTXSID50895165	CCCCC(F)(F)C(F)(F)C(F)(F)C(F)(F)F	1,1,1,2,2,3,3,4,4-Nonafluorooctane	253342-14-2	-6.559	-28.4479	0.0920261	0.907974	inact.	Reliable	Fluorotelomer PFAA precursors	SFAs	Inactive	Reliable	-41.507	-62.1145	-51.8108	Inactive	OTHER_PFAS	Inactive	CCCCC(C(C(C(F)(F)F)(F)F)(F)F)(F)F	2	2
DTXSID90895942	FC(F)(F)C(F)(F)C(F)(F)C(F)(F)C1(F)OC1(F)F	2,2,3-Trifluoro-3-(nonafluorobutyl)oxirane	72804-48-9	-6.561	-20.503	0.0920261	0.907974	inact.	Reliable	Other aliphatics, cyclic	Others, cyclic	Inactive	Reliable	-41.4892	-72.6951	-57.0922	Inactive	OTHER_PFAS	Inactive	FC(C(C(C1(F)OC1(F)F)(F)F)(F)F)(C(F)(F)F)F	8	0
DTXSID10561137	FC(F)C(F)(F)C(F)(F)C(F)(F)C(=O)C(F)(C(F)(F)F)C(F)(F)F	1,1,1,2,4,4,5,5,6,6,7,7-Dodecafluoro-2-(trifluoromethyl)heptan-3-one	680-07-9	-6.564	-25.3126	0.0920261	0.907974	inact.	Unreliable	Perfluoro PFAA precursors	PFALs	Inactive	Unreliable	-41.4624	-66.29	-53.8762	Inactive	OTHER_PFAS	Inactive	FC(C(C(C(C(=O)C(C(F)(F)F)(C(F)(F)F)F)(F)F)(F)F)(F)F)F	3	0
DTXSID7070501	FC(F)(F)C(F)(F)C(F)(F)C(F)(F)C(F)(F)C(F)(F)C(F)(F)S(=O)(=O)NCC=C	1-Heptanesulfonamide, 1,1,2,2,3,3,4,4,5,5,6,6,7,7,7-pentadecafluoro-N-2-propenyl-	67584-49-0	-6.564	-40.8189	0.0920261	0.907974	inact.	Reliable	Other aliphatics	PASF-based substances	Inactive	Reliable	-41.4624	-45.6395	-43.5509	Inactive	OTHER_PFAS	Inactive	C=CCNS(=O)(=O)C(C(C(C(C(C(C(F)(F)F)(F)F)(F)F)(F)F)(F)F)(F)F)(F)F	5	0
DTXSID30895527	CCCCCCCCCCCCC=CC(F)(F)C(F)(F)C(F)(F)C(F)(F)C(F)(F)C(F)(F)C(F)(F)C(F)(F)F	1,1,1,2,2,3,3,4,4,5,5,6,6,7,7,8,8-Heptadecafluorodocos-9-ene	118642-84-5	-6.565	-59.3125	0.0920261	0.907974	inact.	Reliable	Fluorotelomer PFAA precursors	SFAenes	Inactive	Reliable	-41.4535	-21.0106	-31.2321	Inactive	OTHER_PFAS	Inactive	CCCCCCCCCCCCC=CC(C(C(C(C(C(C(C(F)(F)F)(F)F)(F)F)(F)F)(F)F)(F)F)(F)F)(F)F	5	2
DTXSID90185113	CC12COC(OC1)(OC2)C(F)(F)C(F)(F)C(F)(F)F	Orthobutyric acid, heptafluoro-, cyclic ester with 2-(hydroxymethyl)-2-methyl-1,3-propanediol (1:1)	31185-67-8	-6.568	-30.8897	0.0920261	0.907974	inact.	Unreliable	Other aliphatics, cyclic	Others, cyclic	Inactive	Unreliable	-41.4268	-58.8627	-50.1447	Inactive	OTHER_PFAS	Inactive	FC(C(C(F)(F)F)(F)F)(C12OCC(CO1)(CO2)C)F	3	4
DTXSID8052019	FC(F)(F)C(F)(F)C(F)(F)C(F)(F)C(F)(F)C(F)(F)C(F)(F)F	Perfluoroheptane	335-57-9	-6.568	-23.175	0.0920261	0.907974	inact.	Reliable	Non-PFAA perfluoroalkyls	PFAs	Inactive	Reliable	-41.4268	-69.1367	-55.2817	Inactive	COMMERICIAL_IMPORTANT	Inactive	FC(C(C(C(F)(F)F)(F)F)(F)F)(C(C(C(F)(F)F)(F)F)(F)F)F	3	8
DTXSID20556918	FC(F)=C(F)OC(F)(F)C(F)(F)C(F)(F)C(F)(F)C(F)(F)C#N	2,2,3,3,4,4,5,5,6,6-Decafluoro-6-[(trifluoroethenyl)oxy]hexanenitrile	120903-40-4	-6.56	-31.6152	0.0920261	0.907974	inact.	Unreliable	Other aliphatics	Ether based substances	Inactive	Unreliable	-41.4981	-57.8965	-49.6973	Inactive	OTHER_PFAS	Inactive	N#CC(C(C(C(C(OC(=C(F)F)F)(F)F)(F)F)(F)F)(F)F)(F)F	0	2
DTXSID10880239	FC1(F)OC2=C(C=C(C=C2)N=C=O)C(F)(F)O1	6-Isocyanato-2,2,4,4-tetrefluoro-1,3-benzodioxene	26030-46-6	-6.589	-29.3429	0.0920261	0.907974	inact.	Reliable	Side-chain aromatics	Others	Inactive	Reliable	-41.2395	-60.9226	-51.0811	Inactive	OTHER_PFAS	Inactive	O=C=Nc1ccc2c(c1)C(F)(F)OC(O2)(F)F	8	0
DTXSID7047566	FC(F)(F)C(F)(F)C(F)(F)C(F)(F)C(F)(F)C(F)(F)I	Perfluoro-1-iodohexane	355-43-1	-6.589	-27.1828	0.0920261	0.907974	inact.	Reliable	Perfluoro PFAA precursors	PFAIs	Inactive	Reliable	-41.2395	-63.7993	-52.5194	Inactive	COMMERICIAL_IMPORTANT	Inactive	FC(C(C(C(C(I)(F)F)(F)F)(F)F)(F)F)(C(F)(F)F)F	3	8
DTXSID40895750	FC(F)(F)C(F)(F)C(F)(F)C(F)(F)C(F)(F)C(F)(F)C(F)(F)C(=O)OCC=C	Prop-2-en-1-yl pentadecafluorooctanoate	20120-44-9	-6.589	-37.6183	0.0920261	0.907974	inact.	Reliable	Other aliphatics	PACF-based substances	Inactive	Reliable	-41.2395	-49.9019	-45.5707	Inactive	OTHER_PFAS	Inactive	C=CCOC(=O)C(C(C(C(C(C(C(F)(F)F)(F)F)(F)F)(F)F)(F)F)(F)F)(F)F	4	9
DTXSID10895545	FC(F)(F)C(F)(F)C(F)(F)C(F)(F)C(F)(F)C(F)(F)C(F)(F)C(F)(F)CC(I)CCC(I)CC(F)(F)C(F)(F)C(F)(F)C(F)(F)C(F)(F)C(F)(F)C(F)(F)C(F)(F)F	1,1,1,2,2,3,3,4,4,5,5,6,6,7,7,8,8,15,15,16,16,17,17,18,18,19,19,20,20,21,21,22,22,22-Tetratriacontafluoro-10,13-diiododocosane	460744-98-3	-6.615	-60.8874	0.0920261	0.907974	inact.	Reliable	Other aliphatics	FTI	Inactive	Reliable	-41.0076	-18.9133	-29.9604	Inactive	OTHER_PFAS	Inactive	IC(CC(C(C(C(C(C(C(C(F)(F)F)(F)F)(F)F)(F)F)(F)F)(F)F)(F)F)(F)F)CCC(CC(C(C(C(C(C(C(C(F)(F)F)(F)F)(F)F)(F)F)(F)F)(F)F)(F)F)(F)F)I	3	6
DTXSID70893284	CC(COC(=O)C(=C)C)O/C(=N/c1c(C)ccc(c1)/N=C(\O)/OCCCCN(C)S(=O)(=O)C(F)(F)C(F)(F)C(F)(F)C(F)(F)C(F)(F)C(F)(F)C(F)(F)F)/O	2-(((2-Methyl-5-(((4-(methyl((pentadecafluoroheptyl)sulfonyl)amino)butoxy)carbonyl)amino)phenyl)carbamoyl)oxy)propyl methacrylate	70900-35-5	-6.616	-86.5856	0.0920261	0.907974	inact.	Unreliable	Side-chain aromatics	PASF-based substances	Inactive	Unreliable	-40.9987	15.3103	-12.8442	Inactive	OTHER_PFAS	Inactive	CC(OC(=Nc1cc(ccc1C)N=C(OCCCCN(S(=O)(=O)C(C(C(C(C(C(C(F)(F)F)(F)F)(F)F)(F)F)(F)F)(F)F)(F)F)C)O)O)COC(=O)C(=C)C	0	8
DTXSID50662975	FC(F)(F)C(F)(F)C(F)(F)CCCCI	1,1,1,2,2,3,3-Heptafluoro-7-iodoheptane	2967-60-4	-6.617	-27.8577	0.0920261	0.907974	inact.	Reliable	Other aliphatics	FTI	Inactive	Reliable	-40.9898	-62.9005	-51.9452	Inactive	OTHER_PFAS	Inactive	ICCCCC(C(C(F)(F)F)(F)F)(F)F	3	4
DTXSID50335697	CCOC(=O)C(F)(F)C(F)(F)C(F)(F)C(F)(F)F	Ethyl nonafluoropentanoate	424-36-2	-6.617	-24.2138	0.0920261	0.907974	inact.	Reliable	Other aliphatics	PACF-based substances	Inactive	Reliable	-40.9898	-67.7533	-54.3715	Inactive	OTHER_PFAS	Inactive	CCOC(=O)C(C(C(C(F)(F)F)(F)F)(F)F)(F)F	7	4
DTXSID50397558	OC(=O)C(\F)=C(/F)C(F)(C(F)(F)F)C(F)(F)F	3-(Perfluoroisopropyl)-(2E)-difluoropropenoic acid	103229-89-6	-6.618	-26.8827	0.0920261	0.907974	inact.	Unreliable	Other aliphatics	PACF-based substances	Inactive	Unreliable	-40.9809	-64.199	-52.5899	Inactive	OTHER_PFAS	Inactive	OC(=O)C(=C(C(C(F)(F)F)(C(F)(F)F)F)F)F	0	2
DTXSID10539699	NC1=CC=CC2=C1C(F)(F)C(F)(F)C2(F)F	1,1,2,2,3,3-Hexafluoro-2,3-dihydro-1H-inden-4-amine	63002-46-0	-6.618	-23.864	0.0920261	0.907974	inact.	Reliable	Side-chain aromatics	Others	Inactive	Reliable	-40.9809	-68.2191	-54.6	Inactive	OTHER_PFAS	Inactive	Nc1cccc2c1C(F)(F)C(C2(F)F)(F)F	8	0
DTXSID20880189	FC(F)(F)C1(F)C(F)(F)C(F)(F)C1(F)C(F)(F)F	Perfluoro-1,2-dimethylcyclobutane	2994-71-0	-6.615	-16.5928	0.0920261	0.907974	inact.	Unreliable	Non-PFAA perfluoroalkyls, cyclic	PFAs, cyclic	Inactive	Unreliable	-41.0076	-77.9026	-59.4551	Inactive	COMMERICIAL_IMPORTANT	Inactive	FC(C1(F)C(F)(F)C(C1(F)C(F)(F)F)(F)F)(F)F	8	0
DTXSID50896718	CCCCCCCCCCCCCCCCOC[C@H](COC(=O)C(F)(F)C(F)(F)C(F)(F)F)OC(=O)C	(2R)-2-(Acetyloxy)-3-(hexadecyloxy)propyl heptafluorobutanoate	119206-62-1	-6.618	-73.9191	0.0920261	0.907974	inact.	Reliable	Other aliphatics	Ether based substances	Inactive	Reliable	-40.9809	-1.5583	-21.2696	Inactive	OTHER_PFAS	Inactive	CCCCCCCCCCCCCCCCOCC(OC(=O)C)COC(=O)C(C(C(F)(F)F)(F)F)(F)F	4	9
DTXSID00430904	FC1C(F)C(F)C(C(F)C1F)C(F)(F)C(F)(F)C(F)(F)F	Cyclohexane, 1,2,3,4,5-pentafluoro-6-(1,1,2,2,3,3,3-heptafluoropropyl)-	918409-18-4	-6.623	-25.5611	0.0920261	0.907974	inact.	Unreliable	Other aliphatics, cyclic	Others, cyclic	Inactive	Unreliable	-40.9363	-65.959	-53.4476	Inactive	OTHER_PFAS	Inactive	FC1C(F)C(F)C(C(C1C(C(C(F)(F)F)(F)F)(F)F)F)F	3	4
DTXSID10776885	CCCCCCCCCCCCCCCCCCC(F)(F)C(F)(F)C(F)(F)C(F)(F)C(F)(F)C(F)(F)F	1,1,1,2,2,3,3,4,4,5,5,6,6-Tridecafluorotetracosane	154628-01-0	-6.623	-68.426	0.0920261	0.907974	inact.	Reliable	Fluorotelomer PFAA precursors	SFAs	Inactive	Reliable	-40.9363	-8.87373	-24.905	Inactive	OTHER_PFAS	Inactive	CCCCCCCCCCCCCCCCCCC(C(C(C(C(C(F)(F)F)(F)F)(F)F)(F)F)(F)F)(F)F	2	2
DTXSID50896450	OC1(OC(=O)C2=C(F)C(F)=C(F)C(F)=C12)C(F)(C(F)(F)F)C(F)(F)F	4,5,6,7-Tetrafluoro-3-(1,1,1,2,3,3,3-heptafluoropropan-2-yl)-3-hydroxy-2-benzofuran-1(3H)-one	1419865-32-9	-6.625	-32.9637	0.0920261	0.907974	inact.	Unreliable	Side-chain aromatics	Others	Inactive	Unreliable	-40.9184	-56.1006	-48.5095	Inactive	OTHER_PFAS	Inactive	Fc1c(F)c(F)c2c(c1F)C(=O)OC2(O)C(C(F)(F)F)(C(F)(F)F)F	8	0
DTXSID30880115	FC(F)(F)C(F)(F)C(F)(F)C(F)(F)C(F)(I)C(F)(F)F	1,1,1,2,2,3,3,4,4,5,6,6,6-Tridecafluoro-5-iodohexane	355-44-2	-6.625	-27.9122	0.0920261	0.907974	inact.	Reliable	Perfluoro PFAA precursors	PFAIs	Inactive	Reliable	-40.9184	-62.8279	-51.8732	Inactive	OTHER_PFAS	Inactive	FC(C(C(C(C(C(F)(F)F)(I)F)(F)F)(F)F)(F)F)(F)F	3	8
DTXSID50896238	CC(C)COC(=O)C(CC(C(=O)OCC(C)C)C(=O)OCC(C)C)NC(=O)C(F)(F)C(F)(F)C(F)(F)F	Tris(2-methylpropyl) 3-(2,2,3,3,4,4,4-heptafluorobutanamido)propane-1,1,3-tricarboxylate	95654-14-1	-6.627	-59.0347	0.0920261	0.907974	inact.	Reliable	Other aliphatics	Ether based substances	Inactive	Reliable	-40.9006	-21.3806	-31.1406	Inactive	OTHER_PFAS	Inactive	CC(COC(=O)C(NC(=O)C(C(C(F)(F)F)(F)F)(F)F)CC(C(=O)OCC(C)C)C(=O)OCC(C)C)C	7	8
DTXSID10561152	FC(F)(F)C(F)(F)C(F)(F)C(F)(F)CCC#N	4,4,5,5,6,6,7,7,7-Nonafluoroheptanenitrile	26649-23-0	-6.629	-28.1583	0.0920261	0.907974	inact.	Reliable	Other aliphatics	Others	Inactive	Reliable	-40.8828	-62.5002	-51.6915	Inactive	OTHER_PFAS	Inactive	N#CCCC(C(C(C(F)(F)F)(F)F)(F)F)(F)F	3	4
DTXSID80880403	CC(=C)C(=O)OCC(F)(F)C(F)C(F)(F)F	1H,1H,3H-Perfluorobutyl 2-methylacrylate	36405-47-7	-6.619	-27.1373	0.0920261	0.907974	inact.	Reliable	Other aliphatics	Ether based substances	Inactive	Reliable	-40.9719	-63.8599	-52.4159	Inactive	OTHER_PFAS	Inactive	FC(C(COC(=O)C(=C)C)(F)F)C(F)(F)F	0	2
DTXSID80402088	FC(=C(F)C(F)(F)C(F)(F)C(F)(F)F)C(F)(F)F	Perfluoro-2-hexene	1584-00-5	-6.549	-23.2539	0.0920261	0.907974	inact.	Reliable	Non-PFAA perfluoroalkyls	PFAenes	Inactive	Reliable	-41.5962	-69.0316	-55.3139	Inactive	OTHER_PFAS	Inactive	FC(=C(C(C(C(F)(F)F)(F)F)(F)F)F)C(F)(F)F	0	2
DTXSID10711635	FC(F)(F)C(F)(C(F)(F)F)C(F)(F)C(F)(F)C=C	3,3,4,4,5,6,6,6-Octafluoro-5-(trifluoromethyl)hex-1-ene	139060-76-7	-6.614	-22.6262	0.0920261	0.907974	inact.	Unreliable	Fluorotelomer PFAA precursors	n:2 FTOs	Inactive	Unreliable	-41.0165	-69.8676	-55.4421	Inactive	OTHER_PFAS	Inactive	C=CC(C(C(C(F)(F)F)(C(F)(F)F)F)(F)F)(F)F	3	4
DTXSID20881116	FC(F)(F)C(F)(C(F)(F)F)C(F)(F)S(=O)(=O)OS(=O)(=O)C(F)(F)C(F)(C(F)(F)F)C(F)(F)F	1,1,2,3,3,3-Hexafluoro-2-(trifluoromethyl)propane-1-sulphonic anhydride	93894-52-1	-6.611	-37.3034	0.0920261	0.907974	inact.	Reliable	Other aliphatics	PASF-based substances	Inactive	Reliable	-41.0433	-50.3212	-45.6823	Inactive	OTHER_PFAS	Inactive	FC(C(C(F)(F)F)(C(F)(F)F)F)(S(=O)(=O)OS(=O)(=O)C(C(C(F)(F)F)(C(F)(F)F)F)(F)F)F	0	2
DTXSID50880490	OP(=O)(OCCC(F)(F)C(F)(F)C(F)(F)C(F)(F)C(F)(F)C(F)(F)C(F)(F)C(F)(F)C(F)(F)C(F)(F)F)OCCC(F)(F)C(F)(F)C(F)(F)C(F)(F)C(F)(F)C(F)(F)C(F)(F)C(F)(F)C(F)(F)C(F)(F)F	Bis((perfluorodecyl)ethyl) hydrogen phosphate 2,2'-iminodiethanol	57677-98-2	-6.59	-62.2498	0.0920261	0.907974	inact.	Reliable	Fluorotelomer PFAA precursors	n:2 Polyfluoroalkyl phosphoric acid esters, diester	Inactive	Reliable	-41.2306	-17.0989	-29.1647	Inactive	OTHER_PFAS	Inactive	FC(C(C(C(C(C(C(C(C(C(F)(F)F)(F)F)(F)F)(F)F)(F)F)(F)F)(F)F)(F)F)(F)F)(CCOP(=O)(OCCC(C(C(C(C(C(C(C(C(C(F)(F)F)(F)F)(F)F)(F)F)(F)F)(F)F)(F)F)(F)F)(F)F)(F)F)O)F	7	5
DTXSID20560459	FC(F)(F)C(F)(F)C(F)(F)C(F)(F)C(Cl)(Cl)Cl	1,1,1-Trichloro-2,2,3,3,4,4,5,5,5-nonafluoropentane	14434-07-2	-6.591	-25.1115	0.0920261	0.907974	inact.	Reliable	Other aliphatics	Others	Inactive	Reliable	-41.2216	-66.5578	-53.8897	Inactive	OTHER_PFAS	Inactive	FC(C(C(C(C(Cl)(Cl)Cl)(F)F)(F)F)(F)F)(F)F	3	8
DTXSID80896988	CC(C)OC(=N)C(F)(F)C(F)(F)C(F)(F)F	1-Methylethyl perfluorobutanimidoate	4192-05-06	-6.595	-32.6407	0.0920261	0.907974	inact.	Reliable	Other aliphatics	Ether based substances	Inactive	Reliable	-41.186	-56.5308	-48.8584	Inactive	OTHER_PFAS	Inactive	CC(OC(=N)C(C(C(F)(F)F)(F)F)(F)F)C	7	4
DTXSID80881016	N(CCC[NH+](CC)CCC(=O)[O-])CC(O)CC(F)(F)C(F)(F)C(F)(F)C(F)(F)C(F)(F)C(F)(F)C(F)(F)C(F)(F)C(F)(F)C(F)(F)C(F)(F)C(F)(F)F	(2-Carboxylatoethyl)dimethyl(((perfluorododecyl)-2-hydroxypropyl)amino)propylammonium	93776-12-6	-6.6	-61.8477	0.0920261	0.907974	inact.	Reliable	Other aliphatics	Others	Inactive	Reliable	-41.1414	-17.6344	-29.3879	Inactive	OTHER_PFAS	Inactive	CCN(CCC(=O)O)CCCNCC(CC(C(C(C(C(C(C(C(C(C(C(C(F)(F)F)(F)F)(F)F)(F)F)(F)F)(F)F)(F)F)(F)F)(F)F)(F)F)(F)F)(F)F)O	8	7
DTXSID60797626	FC(F)(F)C(F)(F)C(F)(F)C(F)(F)C(=O)C1CCCC(C(=O)C(F)(F)C(F)(F)C(F)(F)C(F)(F)F)C1=O	2,6-Bis(2,2,3,3,4,4,5,5,5-nonafluoropentanoyl)cyclohexan-1-one	672956-77-3	-6.601	-49.3974	0.0920261	0.907974	inact.	Reliable	Other aliphatics, cyclic	Others, cyclic	Inactive	Reliable	-41.1325	-34.2151	-37.6738	Inactive	OTHER_PFAS	Inactive	O=C(C(C(C(C(F)(F)F)(F)F)(F)F)(F)F)C1CCCC(C1=O)C(=O)C(C(C(C(F)(F)F)(F)F)(F)F)(F)F	3	4
DTXSID60377826	NCC(F)(F)C(F)(F)C(F)(F)C(F)(F)F	1H,1H-Perfluoropentylamine	355-27-1	-6.602	-12.3369	0.0920261	0.907974	inact.	Reliable	Other aliphatics	Others	Inactive	Reliable	-41.1236	-83.5703	-62.3469	Inactive	OTHER_PFAS	Inactive	NCC(C(C(C(F)(F)F)(F)F)(F)F)(F)F	3	4
DTXSID00895615	CCO\C=C\C(=O)C(F)(F)C(F)(F)C(F)(F)F	(1E)-1-Ethoxy-4,4,5,5,6,6,6-heptafluorohex-1-en-3-one	170118-61-3	-6.612	-28.5625	0.0920261	0.907974	inact.	Reliable	Other aliphatics	Ether based substances	Inactive	Reliable	-41.0344	-61.9619	-51.4981	Inactive	OTHER_PFAS	Inactive	CCOC=CC(=O)C(C(C(F)(F)F)(F)F)(F)F	7	4
DTXSID30848033	COCC=C(F)C(F)(F)C(F)(F)C(F)(F)F	3,4,4,5,5,6,6,6-Octafluoro-1-methoxyhex-2-ene	90292-38-9	-6.605	-24.7161	0.0920261	0.907974	inact.	Unreliable	Other aliphatics	Ether based substances	Inactive	Unreliable	-41.0968	-67.0844	-54.0906	Inactive	OTHER_PFAS	Inactive	COCC=C(C(C(C(F)(F)F)(F)F)(F)F)F	7	4
DTXSID70823021	CC1=C(SC=C1)C1=C(F)C(F)(F)C(F)(F)C1(F)F	2-(2,3,3,4,4,5,5-Heptafluorocyclopent-1-en-1-yl)-3-methylthiophene	743457-67-2	-6.607	-28.9631	0.0920261	0.907974	inact.	Unreliable	Side-chain aromatics	Others	Inactive	Unreliable	-41.079	-61.4284	-51.2537	Inactive	OTHER_PFAS	Inactive	Cc1ccsc1C1=C(F)C(C(C1(F)F)(F)F)(F)F	8	0
DTXSID50371297	FC(F)(F)C(F)(F)C(F)(F)C(F)(F)CCBr	1H,1H,2H,2H-Perfluorohexyl bromide	38436-14-5	-6.607	-27.3194	0.0920261	0.907974	inact.	Reliable	Other aliphatics	FTBr	Inactive	Reliable	-41.079	-63.6174	-52.3482	Inactive	OTHER_PFAS	Inactive	BrCCC(C(C(C(F)(F)F)(F)F)(F)F)(F)F	3	4
DTXSID00895635	CC(OCC(F)(F)C(F)(F)C(F)(F)F)OC(C)=O	1-(2,2,3,3,4,4,4-Heptafluorobutoxy)ethyl acetate	378-08-5	-6.607	-27.8859	0.0920261	0.907974	inact.	Reliable	Other aliphatics	Ether based substances	Inactive	Reliable	-41.079	-62.863	-51.971	Inactive	OTHER_PFAS	Inactive	CC(OC(=O)C)OCC(C(C(F)(F)F)(F)F)(F)F	7	4
DTXSID40186211	FC(F)(F)C(F)(F)C(F)(F)C(=O)N1C=CN=C1	1-(Heptafluorobutyryl)imidazole	32477-35-3	-6.608	-24.6447	0.0920261	0.907974	inact.	Unreliable	Side-chain aromatics	Others	Inactive	Unreliable	-41.07	-67.1794	-54.1247	Inactive	OTHER_PFAS	Inactive	O=C(C(C(C(F)(F)F)(F)F)(F)F)n1cncc1	7	4
DTXSID40895533	FC(=CC=O)C(F)(F)C(F)(F)C(F)(F)C(F)(F)C(F)(F)F	3,4,4,5,5,6,6,7,7,8,8,8-Dodecafluorooct-2-enal	69534-12-9	-6.609	-26.8777	0.0920261	0.907974	inact.	Reliable	Fluorotelomer PFAA precursors	n:2 Fluorotelomer unsaturated aldehydes	Inactive	Reliable	-41.0611	-64.2056	-52.6334	Inactive	OTHER_PFAS	Inactive	O=CC=C(C(C(C(C(C(F)(F)F)(F)F)(F)F)(F)F)(F)F)F	3	8
DTXSID70895748	FC(F)C(F)(F)COS(=O)(=O)C(F)(F)C(F)(F)C(F)(F)C(F)(F)F	2,2,3,3-Tetrafluoropropyl nonafluorobutane-1-sulfonate	66959-14-6	-6.611	-30.9325	0.0920261	0.907974	inact.	Reliable	Other aliphatics	PASF-based substances	Inactive	Reliable	-41.0433	-58.8057	-49.9245	Inactive	OTHER_PFAS	Inactive	FC(C(COS(=O)(=O)C(C(C(C(F)(F)F)(F)F)(F)F)(F)F)(F)F)F	9	0
DTXSID90881365	[Na+].[O-]S(=O)(=O)C(CC(=O)OCC(F)(F)C(F)(F)C(F)(F)C(F)(F)C(F)(F)C(F)(F)C(F)(F)C(F)F)C(=O)OCC(F)(F)C(F)(F)C(F)(F)C(F)(F)C(F)(F)C(F)(F)C(F)(F)C(F)F	1,4-Bis(1H,1H,9H-perfluorononyl) sulfobutanedioate sodium	63367-17-9	-6.606	-59.7247	0.0920261	0.907974	inact.	Unreliable	Other aliphatics	Others	Inactive	Unreliable	-41.0879	-20.4617	-30.7748	Inactive	OTHER_PFAS	Inactive	O=C(CC(S(=O)(=O)O)C(=O)OCC(C(C(C(C(C(C(C(F)F)(F)F)(F)F)(F)F)(F)F)(F)F)(F)F)(F)F)OCC(C(C(C(C(C(C(C(F)F)(F)F)(F)F)(F)F)(F)F)(F)F)(F)F)(F)F	3	0
DTXSID00895473	CC(=O)OCC(F)(F)C(F)(F)C(F)(F)F	2,2,3,3,4,4,4-Heptafluorobutyl acetate	356-06-9	-6.311	-21.6992	0.0920261	0.907974	inact.	Reliable	Other aliphatics	Ether based substances	Inactive	Reliable	-43.7187	-71.1021	-57.4104	Inactive	OTHER_PFAS	Inactive	CC(=O)OCC(C(C(F)(F)F)(F)F)(F)F	7	4
DTXSID10536168	NCC(F)(F)C(F)(F)C(F)(F)C(F)F	2,2,3,3,4,4,5,5-Octafluoropentan-1-amine	376-64-7	-6.549	-8.9896	0.0920261	0.907974	inact.	Unreliable	Other aliphatics	Others	Inactive	Unreliable	-41.5962	-88.0281	-64.8122	Inactive	OTHER_PFAS	Inactive	NCC(C(C(C(F)F)(F)F)(F)F)(F)F	3	0
DTXSID60379269	OCCCC(F)(F)C(F)(F)C(F)(F)F	3-(Perfluoropropyl)propanol	679-02-7	-6.545	-20.803	0.0920261	0.907974	inact.	Reliable	Other aliphatics	FTOH	Inactive	Reliable	-41.6319	-72.2956	-56.9637	Inactive	OTHER_PFAS	Inactive	OCCCC(C(C(F)(F)F)(F)F)(F)F	3	4
DTXSID00893292	FC(F)(F)C(C(F)(F)F)(C(F)(F)F)C(F)(F)C(F)(F)C(C(F)(F)F)(C(F)(F)F)C(F)(F)F	Perfluoro-2,2,5,5-tetramethylhexane	71076-47-6	-6.498	-26.8151	0.0920261	0.907974	inact.	Reliable	Non-PFAA perfluoroalkyls	PFAs	Inactive	Reliable	-42.051	-64.289	-53.17	Inactive	OTHER_PFAS	Inactive	FC(C(C(F)(F)F)(C(F)(F)F)C(F)(F)F)(C(C(C(F)(F)F)(C(F)(F)F)C(F)(F)F)(F)F)F	3	4
DTXSID50381992	FC(F)(F)C(F)(F)CNCC(F)(F)C(F)(F)F	Bis(1H,1H-perfluoropropyl)amine	883498-76-8	-6.497	-17.1387	0.0920261	0.907974	inact.	Unreliable	Other aliphatics	Others	Inactive	Unreliable	-42.0599	-77.1755	-59.6177	Inactive	OTHER_PFAS	Inactive	FC(C(F)(F)F)(CNCC(C(F)(F)F)(F)F)F	3	4
DTXSID20896740	OC\C=C/C(F)(C(F)(F)F)C(F)(F)F	(2Z)-4,5,5,5-Tetrafluoro-4-(trifluoromethyl)pent-2-en-1-ol	83706-99-4	-6.495	-23.4138	0.0920261	0.907974	inact.	Reliable	Other aliphatics	Others	Inactive	Reliable	-42.0778	-68.8187	-55.4482	Inactive	OTHER_PFAS	Inactive	OCC=CC(C(F)(F)F)(C(F)(F)F)F	3	4
DTXSID20880124	CCN(CC)C(F)(F)C(F)C(F)(F)F	N,N-Diethyl-2H-perfluoropropanamine	309-88-6	-6.492	-21.0671	0.0920261	0.907974	inact.	Unreliable	Other aliphatics	Others	Inactive	Unreliable	-42.1045	-71.9439	-57.0242	Inactive	OTHER_PFAS	Inactive	CCN(C(C(C(F)(F)F)F)(F)F)CC	0	2
DTXSID201004429	I.CC[N+](C)(CC)CCCN=C([O-])C(F)(OC(F)(F)C(F)(OC(F)(F)C(F)(F)C(F)(F)F)C(F)(F)F)C(F)(F)F	N-{3-[Diethyl(methyl)azaniumyl]propyl}-2,3,3,3-tetrafluoro-2-[1,1,2,3,3,3-hexafluoro-2-(heptafluoropropoxy)propoxy]propanimidate--hydrogen iodide (1/1)	84166-38-1	-6.492	-57.6169	0.0920261	0.907974	inact.	Unreliable	Other aliphatics	Ether based substances	Inactive	Unreliable	-42.1045	-23.2687	-32.6866	Inactive	OTHER_PFAS	Inactive	CC[N+](CCCN=C(C(C(F)(F)F)(OC(C(C(F)(F)F)(OC(C(C(F)(F)F)(F)F)(F)F)F)(F)F)F)[O-])(CC)C	4	3
DTXSID90880459	[Cl-].C[N+](C)(C)CCCNC(=O)C(F)(F)C(F)(F)C(F)(F)C(F)(F)C(F)(F)C(F)(F)C(F)(F)F	N,N,N-trimethyl-3-[(perfluorooctanoyl)amino]-1-propanaminium chloride	53517-98-9	-6.491	-38.1592	0.0920261	0.907974	inact.	Reliable	Other aliphatics	Polyfluorinated amidesÂ	Inactive	Reliable	-42.1134	-49.1815	-45.6475	Inactive	OTHER_PFAS	Inactive	O=C(C(C(C(C(C(C(C(F)(F)F)(F)F)(F)F)(F)F)(F)F)(F)F)(F)F)NCCC[N+](C)(C)C	6	9
DTXSID50895701	FC(F)(F)C(F)(F)C(F)(F)C(F)(F)C(F)(F)COC(=O)C=C	2,2,3,3,4,4,5,5,6,6,6-Undecafluorohexyl prop-2-enoate	376-56-7	-6.49	-32.8944	0.0920261	0.907974	inact.	Reliable	Other aliphatics	Ether based substances	Inactive	Reliable	-42.1224	-56.1929	-49.1576	Inactive	OTHER_PFAS	Inactive	C=CC(=O)OCC(C(C(C(C(F)(F)F)(F)F)(F)F)(F)F)(F)F	3	9
DTXSID40326539	OC(CNCC=C)C(F)(F)C(F)(F)C(F)(F)C(F)(F)C(F)(F)C(F)(F)F	2-Octanol, 3,3,4,4,5,5,6,6,7,7,8,8,8-tridecafluoro-1-(2-propenylamino)-	89807-93-2	-6.489	-34.5234	0.0920261	0.907974	inact.	Reliable	Other aliphatics	Others	Inactive	Reliable	-42.1313	-54.0235	-48.0774	Inactive	OTHER_PFAS	Inactive	C=CCNCC(C(C(C(C(C(C(F)(F)F)(F)F)(F)F)(F)F)(F)F)(F)F)O	3	4
DTXSID20631431	FC(F)(F)C#COC(F)(F)C(F)(F)C(F)(F)F	3,3,3-Trifluoro-1-(heptafluoropropoxy)prop-1-yne	63904-22-3	-6.489	-26.0307	0.0920261	0.907974	inact.	Unreliable	Other aliphatics	Ether based substances	Inactive	Unreliable	-42.1313	-65.3336	-53.7325	Inactive	OTHER_PFAS	Inactive	FC(C#COC(C(C(F)(F)F)(F)F)(F)F)(F)F	0	2
DTXSID80893295	[I-].CC(C[N+](C)(C)C)NS(=O)(=O)C(F)(F)C(F)(F)C(F)(F)C(F)(F)C(F)(F)C(F)(F)C(F)(F)C(F)(F)F	2-[[(Heptadecafluorooctyl)sulfonyl]amino]-N,N,N-trimethyl-1-propanaminium iodide	75033-26-0	-6.488	-52.2891	0.0920261	0.907974	inact.	Reliable	Other aliphatics	PASF-based substances	Inactive	Reliable	-42.1402	-30.364	-36.2521	Inactive	OTHER_PFAS	Inactive	CC(NS(=O)(=O)C(C(C(C(C(C(C(C(F)(F)F)(F)F)(F)F)(F)F)(F)F)(F)F)(F)F)(F)F)C[N+](C)(C)C	5	0
DTXSID6071902	CCOC(=O)CN(CC)S(=O)(=O)C(F)(F)C(F)(F)C(F)(F)C(F)(F)C(F)(F)C(F)(F)F	Glycine, N-ethyl-N-[(tridecafluorohexyl)sulfonyl]-, ethyl ester	68957-53-9	-6.488	-51.2575	0.0920261	0.907974	inact.	Reliable	Other aliphatics	PASF-based substances	Inactive	Reliable	-42.1402	-31.7379	-36.939	Inactive	OTHER_PFAS	Inactive	CCOC(=O)CN(S(=O)(=O)C(C(C(C(C(C(F)(F)F)(F)F)(F)F)(F)F)(F)F)(F)F)CC	0	7
DTXSID40542590	FC(F)(F)N(C(F)(F)F)C(F)(F)C(F)(F)C(F)(F)F	1,1,2,2,3,3,3-Heptafluoro-N,N-bis(trifluoromethyl)propan-1-amine	103217-78-3	-6.488	-13.9959	0.0920261	0.907974	inact.	Reliable	Other aliphatics	Others	Inactive	Reliable	-42.1402	-81.361	-61.7506	Inactive	OTHER_PFAS	Inactive	FC(N(C(C(C(F)(F)F)(F)F)(F)F)C(F)(F)F)(F)F	3	4
DTXSID80371528	FC(F)(F)C(F)(F)C(F)(F)C(Cl)(C(F)(F)F)C(F)(F)F	2-Chloro(perfluoro-2-methylpentane)	67437-97-2	-6.486	-21.648	0.0920261	0.907974	inact.	Reliable	Other aliphatics	Others	Inactive	Reliable	-42.158	-71.1703	-56.6642	Inactive	OTHER_PFAS	Inactive	FC(C(C(C(C(F)(F)F)(C(F)(F)F)Cl)(F)F)(F)F)(F)F	3	4
DTXSID50143032	FC(F)(F)C(F)(F)C(F)(F)C(F)(F)C(F)(F)C(F)(F)C(F)(F)C(F)(F)S(=O)(=O)NCN1CCOCC1	1,1,2,2,3,3,4,4,5,5,6,6,7,7,8,8,8-Heptadecafluoro-N-(morpholin-4-ylmethyl)octane-1-sulfonamide	100221-83-8	-6.484	-62.7443	0.0920261	0.907974	inact.	Reliable	Other aliphatics, cyclic	PASF-based substances, cyclic	Inactive	Reliable	-42.1759	-16.4403	-29.3081	Inactive	OTHER_PFAS	Inactive	FC(C(C(C(C(C(C(C(F)(F)F)(F)F)(F)F)(F)F)(F)F)(F)F)(F)F)(S(=O)(=O)NCN1CCOCC1)F	5	0
DTXSID30895380	CCCCCCCCCCCCC(F)(F)C(F)(F)C(F)(F)C(F)(F)C(F)(F)C(F)(F)C(F)(F)C(F)(F)C(F)(F)C(F)(F)C(F)(F)C(F)(F)F	1,1,1,2,2,3,3,4,4,5,5,6,6,7,7,8,8,9,9,10,10,11,11,12,12-Pentacosafluorotetracosane	89109-71-7	-6.481	-66.8436	0.0920261	0.907974	inact.	Reliable	Fluorotelomer PFAA precursors	SFAs	Inactive	Reliable	-42.2026	-10.9811	-26.5919	Inactive	OTHER_PFAS	Inactive	CCCCCCCCCCCCC(C(C(C(C(C(C(C(C(C(C(C(F)(F)F)(F)F)(F)F)(F)F)(F)F)(F)F)(F)F)(F)F)(F)F)(F)F)(F)F)(F)F	2	2
DTXSID70764561	COCC(F)(F)C(F)(F)C(F)(F)C(F)(F)C(F)(F)C(F)(F)C(F)(F)C(F)F	1,1,2,2,3,3,4,4,5,5,6,6,7,7,8,8-Hexadecafluoro-9-methoxynonane	112806-31-2	-6.481	-33.4694	0.0920261	0.907974	inact.	Unreliable	Other aliphatics	Ether based substances	Inactive	Unreliable	-42.2026	-55.4272	-48.8149	Inactive	OTHER_PFAS	Inactive	COCC(C(C(C(C(C(C(C(F)F)(F)F)(F)F)(F)F)(F)F)(F)F)(F)F)(F)F	3	0
DTXSID10897544	FC(F)(F)C(F)(F)C(F)(F)OC(F)(C(F)(F)F)C(F)(F)OC(F)(C(=O)NCC=C)C(F)(F)F	N-Allylperfluoro-2-(2-propoxypropoxy)propanamide	174080-50-3	-6.481	-44.783	0.0920261	0.907974	inact.	Unreliable	Other aliphatics	Ether and Amide based substances	Inactive	Unreliable	-42.2026	-40.3603	-41.2815	Inactive	OTHER_PFAS	Inactive	C=CCNC(=O)C(C(F)(F)F)(OC(C(C(F)(F)F)(OC(C(C(F)(F)F)(F)F)(F)F)F)(F)F)F	4	3
DTXSID90533615	FC(F)(F)C(F)(F)OC(F)(C(F)(F)F)C(F)(F)C(F)(F)C(F)(F)F	1,1,1,2,2,3,3,4,5,5,5-Undecafluoro-4-(pentafluoroethoxy)pentane	92978-07-9	-6.472	-26.8122	0.0920261	0.907974	inact.	Reliable	Other aliphatics	Ether based substances	Inactive	Reliable	-42.2829	-64.2929	-53.2879	Inactive	OTHER_PFAS	Inactive	FC(C(OC(C(C(C(F)(F)F)(F)F)(F)F)(C(F)(F)F)F)(F)F)(F)F	0	2
DTXSID60896047	CCOC(=O)C(=[N+]=[N-])C(=O)C(F)(F)C(F)(F)C(F)(F)F	Ethyl 2-diazo-4,4,5,5,6,6,6-heptafluoro-3-oxohexanoate	15959-98-5	-6.473	-34.0186	0.0920261	0.907974	inact.	Reliable	Other aliphatics	Ether based substances	Inactive	Reliable	-42.274	-54.6958	-48.4849	Inactive	OTHER_PFAS	Inactive	CCOC(=O)C(=[N+]=[N-])C(=O)C(C(C(F)(F)F)(F)F)(F)F	7	4
DTXSID20880942	FC(F)(F)C(F)(F)C1(C(F)(F)F)C(F)(OC(F)(C(F)(F)F)C1(F)C(F)(F)F)C(F)(F)F	2,3,5-Trifluorotetrahydro-4-(pentafluoroethyl)-2,3,4,5-tetrakis(trifluoromethyl)furan	69661-30-9	-6.474	-28.7696	0.0920261	0.907974	inact.	Unreliable	Other aliphatics, cyclic	Others, cyclic	Inactive	Unreliable	-42.2651	-61.6861	-51.9756	Inactive	OTHER_PFAS	Inactive	FC(C(C1(C(F)(F)F)C(F)(OC(C1(F)C(F)(F)F)(F)C(F)(F)F)C(F)(F)F)(F)F)(F)F	8	0
DTXSID20239572	OCCN(CCO)S(=O)(=O)C(F)(F)C(F)(C(F)(F)F)C(F)(F)F	1,1,2,3,3,3-Hexafluoro-N,N-bis(2-hydroxyethyl)-2-(trifluoromethyl)propane-1-sulphonamide	93762-12-0	-6.474	-35.9366	0.0920261	0.907974	inact.	Reliable	Other aliphatics	PASF-based substances	Inactive	Reliable	-42.2651	-52.1415	-47.2033	Inactive	OTHER_PFAS	Inactive	OCCN(S(=O)(=O)C(C(C(F)(F)F)(C(F)(F)F)F)(F)F)CCO	3	4
DTXSID8059978	FC(F)(F)C(F)(F)C(F)(F)COC(=O)C=C	1H,1H-Perfluorobutyl acrylate	424-64-6	-6.475	-24.1828	0.0920261	0.907974	inact.	Reliable	Other aliphatics	Ether based substances	Inactive	Reliable	-42.2561	-67.7946	-55.0254	Inactive	OTHER_PFAS	Inactive	C=CC(=O)OCC(C(C(F)(F)F)(F)F)(F)F	7	4
DTXSID10542188	FC(F)(F)C(F)(F)C(F)(F)C(F)(F)P(=O)(C(F)(F)C(F)(F)C(F)(F)C(F)(F)F)C(F)(F)C(F)(F)C(F)(F)C(F)(F)F	Tris(nonafluorobutyl)(oxo)-lambda~5~-phosphane	58431-34-8	-6.475	-38.8113	0.0920261	0.907974	inact.	Reliable	Other aliphatics	Others	Inactive	Reliable	-42.2561	-48.3131	-45.2846	Inactive	OTHER_PFAS	Inactive	FC(C(C(C(F)(F)F)(F)F)(F)F)(P(=O)(C(C(C(C(F)(F)F)(F)F)(F)F)(F)F)C(C(C(C(F)(F)F)(F)F)(F)F)(F)F)F	3	4
DTXSID80510950	FC(F)(Cl)C(F)(F)C(F)(F)C(F)(F)C(F)(F)C(F)(F)C(F)(F)C(F)(F)OC(F)(F)C(F)(F)S(F)(=O)=O	11-chloroperfluoro-3-oxaundecanesulfonyl fluoride	73606-15-2	-6.498	-39.7624	0.0920261	0.907974	inact.	Reliable	Other aliphatics	PASF-based substances	Inactive	Reliable	-42.051	-47.0465	-44.5487	Inactive	OTHER_PFAS	Inactive	FC(C(C(C(C(C(C(C(Cl)(F)F)(F)F)(F)F)(F)F)(F)F)(F)F)(F)F)(OC(C(S(=O)(=O)F)(F)F)(F)F)F	0	2
DTXSID30566780	FC(F)(C#N)C(F)(F)C(F)(F)C(F)(F)C(F)(F)C(F)(F)C#N	Dodecafluorooctanedinitrile	3885-85-6	-6.476	-26.991	0.0920261	0.907974	inact.	Reliable	Other aliphatics	Nitrile based substances	Inactive	Reliable	-42.2472	-64.0548	-53.151	Inactive	OTHER_PFAS	Inactive	N#CC(C(C(C(C(C(C#N)(F)F)(F)F)(F)F)(F)F)(F)F)(F)F	3	4
DTXSID20896129	NC1=NC(OCC(F)(F)C(F)(F)C(F)(F)C(F)(F)C(F)(F)C(F)(F)F)=NC(N)=N1	6-[(2,2,3,3,4,4,5,5,6,6,7,7,7-Tridecafluoroheptyl)oxy]-1,3,5-triazine-2,4-diamine	57338-65-5	-6.478	-45.8152	0.0920261	0.907974	inact.	Reliable	Side-chain aromatics	Others	Inactive	Reliable	-42.2294	-38.9856	-40.6075	Inactive	OTHER_PFAS	Inactive	FC(C(C(C(C(C(F)(F)F)(F)F)(F)F)(F)F)(F)F)(COc1nc(N)nc(n1)N)F	3	9
DTXSID10382167	FC(F)(F)C(F)(F)C(F)(F)OC(F)(C(Cl)=O)C(F)(F)F	2,3,3,3-Tetrafluoro-2-(heptafluoropropoxy)propanoyl chloride	72848-57-8	-6.478	-25.329	0.0920261	0.907974	inact.	Reliable	Other aliphatics	Ether based substances	Inactive	Reliable	-42.2294	-66.2681	-54.2488	Inactive	OTHER_PFAS	Inactive	ClC(=O)C(C(F)(F)F)(OC(C(C(F)(F)F)(F)F)(F)F)F	4	3
DTXSID60330471	CS(=O)(=O)C(F)(F)C(F)(F)C(F)(F)C(F)(F)F	1,1,1,2,2,3,3,4,4-Nonafluoro-4-(methanesulfonyl)butane	40630-22-6	-6.478	-21.4185	0.0920261	0.907974	inact.	Reliable	Other aliphatics	PASF-based substances	Inactive	Reliable	-42.2294	-71.4759	-56.8527	Inactive	OTHER_PFAS	Inactive	FC(C(C(S(=O)(=O)C)(F)F)(F)F)(C(F)(F)F)F	9	0
DTXSID60897493	FC(C(Cl)=O)=C(F)C(F)(C(F)(F)F)C(F)(F)F	Perfluoro-4-methylpent-2-enoyl chloride	207671-78-1	-6.48	-25.0511	0.0920261	0.907974	inact.	Unreliable	Other aliphatics	Others	Inactive	Unreliable	-42.2115	-66.6382	-54.4249	Inactive	OTHER_PFAS	Inactive	ClC(=O)C(=C(C(C(F)(F)F)(C(F)(F)F)F)F)F	0	2
DTXSID80895335	OCCOCCOCC(F)(F)C(F)(F)C(F)(F)F	2-[2-(2,2,3,3,4,4,4-Heptafluorobutoxy)ethoxy]ethan-1-ol	54336-56-0	-6.48	-31.2955	0.0920261	0.907974	inact.	Reliable	Other aliphatics	Ether based substances	Inactive	Reliable	-42.2115	-58.3222	-50.2669	Inactive	OTHER_PFAS	Inactive	OCCOCCOCC(C(C(F)(F)F)(F)F)(F)F	3	4
DTXSID20234486	[Na+].[O-]S(=O)(=O)C1=CC=C(OC(=C(C(F)(F)F)C(F)(F)F)C(F)(F)C(F)(F)F)C=C1	Sodium 4-(perfluoro(2-methylpent-2-en-3-yl)oxy)benzene-1-sulfonate	85284-17-9	-6.48	-42.1072	0.0920261	0.907974	inact.	Reliable	Side-chain aromatics	Others	Inactive	Reliable	-42.2115	-43.9238	-43.0677	Inactive	OTHER_PFAS	Inactive	FC(C(=C(C(C(F)(F)F)(F)F)Oc1ccc(cc1)S(=O)(=O)O)C(F)(F)F)(F)F	0	3
DTXSID60893374	[H]C#CC(C(F)(F)F)(C(F)(F)F)C(F)(F)C(F)(F)C(F)(F)F	1H-Perfluoro-3,3-bis(trifluoromethyl)hexyne	261503-44-0	-6.476	-25.4195	0.0920261	0.907974	inact.	Reliable	Other aliphatics	Others	Inactive	Reliable	-42.2472	-66.1476	-54.1974	Inactive	OTHER_PFAS	Inactive	C#CC(C(C(C(F)(F)F)(F)F)(F)F)(C(F)(F)F)C(F)(F)F	3	4
DTXSID40896505	COCCOC(=O)C(F)(OC(F)(F)C(F)(F)C(F)(F)F)C(F)(F)F	2-Methoxyethyl 2,3,3,3-tetrafluoro-2-(heptafluoropropoxy)propanoate	340034-67-5	-6.498	-36.9921	0.0920261	0.907974	inact.	Reliable	Other aliphatics	Ether and PACF-based substances	Inactive	Reliable	-42.051	-50.7358	-46.3934	Inactive	OTHER_PFAS	Inactive	COCCOC(=O)C(C(F)(F)F)(OC(C(C(F)(F)F)(F)F)(F)F)F	4	3
DTXSID70880139	FC(F)=C(F)C(F)(F)C(F)(F)C(F)(F)F	Perfluoropent-1-ene	376-87-4	-6.5	-20.6923	0.0920261	0.907974	inact.	Reliable	Non-PFAA perfluoroalkyls	PFAenes	Inactive	Reliable	-42.0332	-72.443	-57.2381	Inactive	OTHER_PFAS	Inactive	FC(=C(C(C(C(F)(F)F)(F)F)(F)F)F)F	3	4
DTXSID40508338	CCOP(=O)(OCC)C(F)(F)C(F)(F)C(F)(F)C(F)(F)F	Diethyl (nonafluorobutyl)phosphonate	81509-47-9	-6.5	-35.6641	0.0920261	0.907974	inact.	Reliable	Other aliphatics	Others	Inactive	Reliable	-42.0332	-52.5044	-47.2688	Inactive	OTHER_PFAS	Inactive	CCOP(=O)(C(C(C(C(F)(F)F)(F)F)(F)F)(F)F)OCC	3	4
DTXSID6047575	FC(F)(F)C(F)(F)C(F)(F)C(F)(F)C=C	3,3,4,4,5,5,6,6,6-Nonafluorohexene	19430-93-4	-6.53	-21.8653	0.0920261	0.907974	inact.	Reliable	Fluorotelomer PFAA precursors	n:2 FTOs	Inactive	Reliable	-41.7656	-70.8809	-56.3233	Inactive	COMMERICIAL_IMPORTANT	Inactive	C=CC(C(C(C(F)(F)F)(F)F)(F)F)(F)F	3	4
DTXSID20604605	FC(F)=C(F)OC(F)(F)C(F)(F)C(F)(F)C(F)(F)C#N	2,2,3,3,4,4,5,5-Octafluoro-5-[(trifluoroethenyl)oxy]pentanenitrile	19237-73-1	-6.534	-29.0862	0.0920261	0.907974	inact.	Unreliable	Other aliphatics	Ether based substances	Inactive	Unreliable	-41.73	-61.2645	-51.4972	Inactive	OTHER_PFAS	Inactive	N#CC(C(C(C(OC(=C(F)F)F)(F)F)(F)F)(F)F)(F)F	0	2
DTXSID40371286	FC(F)(F)C(F)(F)C(F)(F)C(CCBr)(C(F)(F)F)C(F)(F)F	6-Bromo-1,1,1,2,2,3,3-heptafluoro-4,4-bis(trifluoromethyl)hexane	128454-91-1	-6.534	-30.0515	0.0920261	0.907974	inact.	Reliable	Other aliphatics	Others	Inactive	Reliable	-41.73	-59.9789	-50.8545	Inactive	OTHER_PFAS	Inactive	BrCCC(C(C(C(F)(F)F)(F)F)(F)F)(C(F)(F)F)C(F)(F)F	3	4
DTXSID70895627	FC(F)(F)C(F)(F)C(F)(F)C(F)(F)CCOC(Cl)=O	3,3,4,4,5,5,6,6,6-Nonafluorohexyl carbonochloridate	40678-17-9	-6.535	-32.293	0.0920261	0.907974	inact.	Reliable	Other aliphatics	Ether based substances	Inactive	Reliable	-41.7211	-56.9938	-49.3574	Inactive	OTHER_PFAS	Inactive	ClC(=O)OCCC(C(C(C(F)(F)F)(F)F)(F)F)(F)F	7	5
DTXSID70896179	FC(F)(F)C(F)(F)C(F)(F)C(=O)NS(=O)(=O)OC1=CC=C(Cl)C=C1	4-Chlorophenyl (2,2,3,3,4,4,4-heptafluorobutanoyl)sulfamate	1443258-17-0	-6.535	-41.3372	0.0920261	0.907974	inact.	Reliable	Side-chain aromatics	Others	Inactive	Reliable	-41.7211	-44.9492	-43.3351	Inactive	OTHER_PFAS	Inactive	O=C(C(C(C(F)(F)F)(F)F)(F)F)NS(=O)(=O)Oc1ccc(cc1)Cl	7	8
DTXSID80895658	CCN(CC)C(=O)C(F)(F)C(F)(F)C(F)(F)F	N,N-Diethyl-2,2,3,3,4,4,4-heptafluorobutanamide	377-58-2	-6.535	-28.3015	0.0920261	0.907974	inact.	Reliable	Other aliphatics	Amide based substances	Inactive	Reliable	-41.7211	-62.3095	-52.0153	Inactive	OTHER_PFAS	Inactive	CCN(C(=O)C(C(C(F)(F)F)(F)F)(F)F)CC	7	4
DTXSID60501189	FC(F)(F)C(F)(F)C(F)(F)C1(F)OC1(F)C(F)(F)F	2,3-Difluoro-2-(heptafluoropropyl)-3-(trifluoromethyl)oxirane	71917-16-3	-6.53	-22.8407	0.0920261	0.907974	inact.	Unreliable	Other aliphatics, cyclic	Others, cyclic	Inactive	Unreliable	-41.7656	-69.5819	-55.6738	Inactive	OTHER_PFAS	Inactive	FC(C(C(C1(F)OC1(F)C(F)(F)F)(F)F)(F)F)(F)F	8	0
DTXSID70896230	NS(=O)(=O)C1=CC=C(CNC(=O)C(F)(F)C(F)(F)C(F)(F)C(F)(F)F)C=C1	2,2,3,3,4,4,5,5,5-Nonafluoro-N-[(4-sulfamoylphenyl)methyl]pentanamide	165618-98-4	-6.538	-47.2499	0.0920261	0.907974	inact.	Reliable	Side-chain aromatics	Others	Inactive	Reliable	-41.6943	-37.075	-39.3846	Inactive	OTHER_PFAS	Inactive	O=C(C(C(C(C(F)(F)F)(F)F)(F)F)(F)F)NCc1ccc(cc1)S(=O)(=O)N	7	8
DTXSID30896332	CC(=O)SCCC(F)(C(F)(F)F)C(F)(F)F	S-[3,4,4,4-Tetrafluoro-3-(trifluoromethyl)butyl] ethanethioate	1097631-01-0	-6.541	-26.7163	0.0920261	0.907974	inact.	Unreliable	Other aliphatics	Others	Inactive	Unreliable	-41.6675	-64.4206	-53.0441	Inactive	OTHER_PFAS	Inactive	CC(=O)SCCC(C(F)(F)F)(C(F)(F)F)F	0	2
DTXSID50896551	FC(F)(F)C(F)(F)C(F)(F)OC(F)(C(=O)N1CCOCC1)C(F)(F)F	2,3,3,3-Tetrafluoro-2-(heptafluoropropoxy)-1-(morpholin-4-yl)propan-1-one	176702-73-1	-6.542	-38.4389	0.0920261	0.907974	inact.	Reliable	Other aliphatics, cyclic	Others, cyclic	Inactive	Reliable	-41.6586	-48.809	-45.2338	Inactive	OTHER_PFAS	Inactive	O=C(C(C(F)(F)F)(OC(C(C(F)(F)F)(F)F)(F)F)F)N1CCOCC1	4	3
DTXSID10519219	FC(F)(F)C(F)(F)C(F)(F)C(=O)C(F)(F)C(F)(F)C(F)(F)F	Tetradecafluoroheptan-4-one	378-90-5	-6.543	-26.3636	0.0920261	0.907974	inact.	Reliable	Non-PFAA perfluoroalkyls	PFAKs	Inactive	Reliable	-41.6497	-64.8903	-53.27	Inactive	OTHER_PFAS	Inactive	O=C(C(C(C(F)(F)F)(F)F)(F)F)C(C(C(F)(F)F)(F)F)(F)F	7	4
DTXSID10795854	CCOC(=O)C(F)(F)C(F)(F)C(F)(F)C(F)=CF	Ethyl 2,2,3,3,4,4,5,6-octafluorohex-5-enoate	63284-94-6	-6.543	-28.2782	0.0920261	0.907974	inact.	Reliable	Other aliphatics	PACF-based substances	Inactive	Reliable	-41.6497	-62.3405	-51.9951	Inactive	OTHER_PFAS	Inactive	CCOC(=O)C(C(C(C(=CF)F)(F)F)(F)F)(F)F	7	4
DTXSID60892524	[H]N(CCCN(C)C)S(=O)(=O)CCC(F)(F)C(F)(F)C(F)(F)C(F)(F)C(F)(F)C(F)(F)C(F)(F)C(F)(F)F	8:2 Fluorotelomer sulfonamido N,N-dimethyl amine	34455-23-7	-6.543	-53.6214	0.0920261	0.907974	inact.	Reliable	Other aliphatics	Others	Inactive	Reliable	-41.6497	-28.5897	-35.1197	Inactive	OTHER_PFAS	Inactive	CN(CCCNS(=O)(=O)CCC(C(C(C(C(C(C(C(F)(F)F)(F)F)(F)F)(F)F)(F)F)(F)F)(F)F)(F)F)C	3	9
DTXSID80895153	CCCC(F)(F)C(F)(F)C(F)(F)F	1,1,1,2,2,3,3-Heptafluorohexane	678-98-8	-6.544	-21.8763	0.0920261	0.907974	inact.	Reliable	Fluorotelomer PFAA precursors	SFAs	Inactive	Reliable	-41.6408	-70.8663	-56.2535	Inactive	OTHER_PFAS	Inactive	CCCC(C(C(F)(F)F)(F)F)(F)F	3	4
DTXSID30573459	COC(=O)CC(F)(F)C(F)(F)C(F)(F)C(F)(F)C(F)(F)C(F)(F)F	Methyl 3,3,4,4,5,5,6,6,7,7,8,8,8-tridecafluorooctanoate	70887-85-3	-6.538	-30.913	0.0920261	0.907974	inact.	Reliable	Other aliphatics	PACF-based substances	Inactive	Reliable	-41.6943	-58.8316	-50.263	Inactive	OTHER_PFAS	Inactive	COC(=O)CC(C(C(C(C(C(F)(F)F)(F)F)(F)F)(F)F)(F)F)(F)F	3	9
DTXSID50896076	OC1=CC=C(OS(=O)(=O)C(F)(F)C(F)(F)C(F)(F)C(F)(F)F)C=C1	4-Hydroxyphenyl nonafluorobutane-1-sulfonate	1463426-93-8	-6.545	-35.6354	0.0920261	0.907974	inact.	Reliable	Side-chain aromatics	PASF-based substances	Inactive	Reliable	-41.6319	-52.5426	-47.0872	Inactive	OTHER_PFAS	Inactive	FC(C(C(C(F)(F)F)(F)F)(F)F)(S(=O)(=O)Oc1ccc(cc1)O)F	9	0
DTXSID60654260	OCCOC(C(F)(F)F)C(F)(F)F	1,1-bis(Trifluoromethyl)methoxy-2-ethanol	63693-13-0	-6.529	-20.6275	0.0920261	0.907974	inact.	Reliable	Other aliphatics	Ether based substances	Inactive	Reliable	-41.7746	-72.5293	-57.152	Inactive	OTHER_PFAS	Inactive	OCCOC(C(F)(F)F)C(F)(F)F	0	2
DTXSID60550319	CCC(C(F)(F)F)(C(F)(F)F)C(F)(F)C(F)(F)C(F)(F)F	1,1,1,2,2,3,3-Heptafluoro-4,4-bis(trifluoromethyl)hexane	100646-00-2	-6.525	-24.1101	0.0920261	0.907974	inact.	Reliable	Fluorotelomer PFAA precursors	SFAs	Inactive	Reliable	-41.8102	-67.8914	-54.8508	Inactive	OTHER_PFAS	Inactive	CCC(C(C(C(F)(F)F)(F)F)(F)F)(C(F)(F)F)C(F)(F)F	3	4
DTXSID30896211	FC(F)(F)C(F)(F)C(F)(F)C(F)(F)S(=O)(=O)NC(=O)C1CCCCC1	N-(1,1,2,2,3,3,4,4,4-Nonafluorobutane-1-sulfonyl)cyclohexanecarboxamide	1440968-37-5	-6.501	-42.7379	0.0920261	0.907974	inact.	Reliable	Other aliphatics, cyclic	PASF-based substances, cyclic	Inactive	Reliable	-42.0243	-43.0838	-42.5541	Inactive	OTHER_PFAS	Inactive	O=C(C1CCCCC1)NS(=O)(=O)C(C(C(C(F)(F)F)(F)F)(F)F)(F)F	9	0
DTXSID00530519	FC(F)(Cl)C(F)(F)C(F)(F)C(F)(F)Br	1-Bromo-4-chloro-1,1,2,2,3,3,4,4-octafluorobutane	89740-37-4	-6.501	-20.59	0.0920261	0.907974	inact.	Reliable	Other aliphatics	Others	Inactive	Reliable	-42.0243	-72.5793	-57.3018	Inactive	OTHER_PFAS	Inactive	FC(C(C(C(Br)(F)F)(F)F)(F)F)(Cl)F	0	2
DTXSID10625627	COC(=O)C(F)(F)C(F)(F)OC(F)(C(F)(F)F)C(F)(F)F	Methyl 2,2,3,3-tetrafluoro-3-[(1,1,1,2,3,3,3-heptafluoropropan-2-yl)oxy]propanoate	51502-43-3	-6.503	-27.9796	0.0920261	0.907974	inact.	Reliable	Other aliphatics	PACF-based substances	Inactive	Reliable	-42.0064	-62.7382	-52.3723	Inactive	OTHER_PFAS	Inactive	COC(=O)C(C(OC(C(F)(F)F)(C(F)(F)F)F)(F)F)(F)F	0	2
DTXSID60567048	CCOC(OCC)C(I)CC(F)(F)C(F)(F)C(F)(F)F	6,6-Diethoxy-1,1,1,2,2,3,3-heptafluoro-5-iodohexane	89608-39-9	-6.508	-40.3124	0.0920261	0.907974	inact.	Unreliable	Other aliphatics	Ether based substances	Inactive	Unreliable	-41.9618	-46.314	-44.1379	Inactive	OTHER_PFAS	Inactive	CCOC(C(CC(C(C(F)(F)F)(F)F)(F)F)I)OCC	3	4
DTXSID10895469	COC(F)(F)C(F)(F)C(F)(F)C(F)(F)C(F)(F)C(F)(F)F	1,1,1,2,2,3,3,4,4,5,5,6,6-Tridecafluoro-6-methoxyhexane	226909-72-4	-6.508	-24.6177	0.0920261	0.907974	inact.	Reliable	Other aliphatics	Ether based substances	Inactive	Reliable	-41.9618	-67.2154	-54.5886	Inactive	OTHER_PFAS	Inactive	COC(C(C(C(C(C(F)(F)F)(F)F)(F)F)(F)F)(F)F)(F)F	3	8
DTXSID40896080	CCOC(=O)CNC(=O)C(F)(F)C(F)(F)C(F)(F)F	Ethyl N-(2,2,3,3,4,4,4-heptafluorobutanoyl)glycinate	88435-34-1	-6.514	-30.5341	0.0920261	0.907974	inact.	Reliable	Other aliphatics	Ether based substances	Inactive	Reliable	-41.9083	-59.3362	-50.6223	Inactive	OTHER_PFAS	Inactive	CCOC(=O)CNC(=O)C(C(C(F)(F)F)(F)F)(F)F	7	4
DTXSID70884379	FC(=O)C1(OC(F)(F)C(F)(O1)C(F)(F)F)C(F)(F)F	1,3-Dioxolane-2-carbonyl fluoride, 4,4,5-trifluoro-2,5-bis(trifluoromethyl)-	7385-65-1	-6.526	-24.5235	0.0920261	0.907974	inact.	Unreliable	Other aliphatics, cyclic	Others, cyclic	Inactive	Unreliable	-41.8013	-67.3408	-54.5711	Inactive	OTHER_PFAS	Inactive	FC(=O)C1(OC(C(O1)(F)C(F)(F)F)(F)F)C(F)(F)F	8	0
DTXSID10525012	FC1=C(F)C(Cl)=C(F)C2=C1C(F)(F)C(F)(F)C2(F)F	5-Chloro-1,1,2,2,3,3,4,6,7-nonafluoro-2,3-dihydro-1H-indene	88953-08-6	-6.515	-24.8883	0.0920261	0.907974	inact.	Unreliable	Side-chain aromatics	Others	Inactive	Unreliable	-41.8994	-66.855	-54.3772	Inactive	OTHER_PFAS	Inactive	Fc1c(Cl)c(F)c2c(c1F)C(F)(F)C(C2(F)F)(F)F	8	0
DTXSID10896693	CCOP(=O)(CCC(F)(F)C(F)(F)C(F)(F)C(F)(F)F)OCC	Diethyl (3,3,4,4,5,5,6,6,6-nonafluorohexyl)phosphonate	627909-24-4	-6.522	-42.0281	0.0920261	0.907974	inact.	Reliable	Other aliphatics	FTPO3	Inactive	Reliable	-41.837	-44.0291	-42.9331	Inactive	OTHER_PFAS	Inactive	CCOP(=O)(OCC)CCC(C(C(C(F)(F)F)(F)F)(F)F)(F)F	3	4
DTXSID50723994	OC(=O)C(F)(F)OC(F)(F)OC(F)(F)OC(F)(F)OC(F)(F)OC(F)(F)F	Perfluoro-3,5,7,9,11-pentaoxadodecanoic acid	39492-91-6	-6.523	-43.5352	0.0920261	0.907974	inact.	Unreliable	PFAAs	PFECAs	Inactive	Unreliable	-41.8281	-42.022	-41.9251	Inactive	OTHER_PFAS	Inactive	OC(=O)C(OC(OC(OC(OC(OC(F)(F)F)(F)F)(F)F)(F)F)(F)F)(F)F	0	2
DTXSID80382053	FC(F)(F)C(F)(F)C(F)(F)C(F)(F)C(F)(F)CI	1-Iodo-1H,1H-perfluorohexane	335-50-2	-6.524	-26.6718	0.0920261	0.907974	inact.	Reliable	Other aliphatics	FTI	Inactive	Reliable	-41.8192	-64.4799	-53.1495	Inactive	OTHER_PFAS	Inactive	ICC(C(C(C(C(F)(F)F)(F)F)(F)F)(F)F)(F)F	3	9
DTXSID30895163	FC(F)(F)C(F)(F)C(F)(F)C(Cl)CCl	4,5-Dichloro-1,1,1,2,2,3,3-heptafluoropentane	577773-57-0	-6.524	-24.8324	0.0920261	0.907974	inact.	Reliable	Other aliphatics	Others	Inactive	Reliable	-41.8192	-66.9295	-54.3743	Inactive	OTHER_PFAS	Inactive	ClCC(C(C(C(F)(F)F)(F)F)(F)F)Cl	3	4
DTXSID40501349	FC1=C(C(F)(F)C1(F)F)C1(F)C(F)(F)C(F)(F)C1(F)F	1',2,2',2',3,3,3',3',4,4,4',4'-Dodecafluoro[1,1'-bi(cyclobutan)]-1-ene	68252-06-2	-6.525	-18.1573	0.0920261	0.907974	inact.	Unreliable	Non-PFAA perfluoroalkyls, cyclic	PFAenes, cyclic	Inactive	Unreliable	-41.8102	-75.819	-58.8146	Inactive	OTHER_PFAS	Inactive	FC1=C(C2(F)C(F)(F)C(C2(F)F)(F)F)C(C1(F)F)(F)F	8	0
DTXSID00896526	FC(F)(F)C(F)(F)C(F)(F)OC(F)(C(F)(F)F)C(F)(F)OC(F)(C(F)(F)F)C(F)(F)OC(F)(C(F)(F)F)C(F)(OC(F)(F)C(F)(OC(F)(F)C(F)(OC(F)(F)C(F)(F)C(F)(F)F)C(F)(F)F)C(F)(F)F)C(F)(F)F	1,1,1,2,2,3,3,5,6,6,8,9,9,11,12,14,14,15,17,17,18,20,20,21,21,22,22,22-Octacosafluoro-5,8,11,12,15,18-hexakis(trifluoromethyl)-4,7,10,13,16,19-hexaoxadocosane	61098-01-9	-6.525	-60.6734	0.0920261	0.907974	inact.	Unreliable	Other aliphatics	Ether based substances	Inactive	Unreliable	-41.8102	-19.1982	-30.5042	Inactive	OTHER_PFAS	Inactive	FC(C(C(F)(F)F)(OC(C(C(F)(F)F)(OC(C(C(F)(F)F)(OC(C(C(F)(F)F)(F)F)(F)F)F)(F)F)F)(F)F)F)(C(F)(F)F)OC(C(C(F)(F)F)(OC(C(C(F)(F)F)(OC(C(C(F)(F)F)(F)F)(F)F)F)(F)F)F)(F)F	4	3
DTXSID50549378	OS(=O)(=O)C(CC(=O)OCC(F)(F)C(F)(F)C(F)(F)C(F)F)C(=O)OCC(F)(F)C(F)(F)C(F)(F)C(F)F	1,4-Bis[(2,2,3,3,4,4,5,5-octafluoropentyl)oxy]-1,4-dioxobutane-2-sulfonic acid	80556-03-2	-6.518	-50.7887	0.0920261	0.907974	inact.	Reliable	Other aliphatics	Others	Inactive	Reliable	-41.8727	-32.3622	-37.1174	Inactive	OTHER_PFAS	Inactive	O=C(CC(S(=O)(=O)O)C(=O)OCC(C(C(C(F)F)(F)F)(F)F)(F)F)OCC(C(C(C(F)F)(F)F)(F)F)(F)F	3	0
DTXSID40895412	COC(F)(F)C(F)(F)C(F)(F)C(F)(F)C(F)(F)F	1,1,1,2,2,3,3,4,4,5,5-Undecafluoro-5-methoxypentane	181214-74-4	-6.309	-23.9844	0.0920261	0.907974	inact.	Reliable	Other aliphatics	Ether based substances	Inactive	Reliable	-43.7365	-68.0588	-55.8977	Inactive	OTHER_PFAS	Inactive	COC(C(C(C(C(F)(F)F)(F)F)(F)F)(F)F)(F)F	3	8
DTXSID30760105	FC1=C(F)C(N2C(F)(F)C(F)(F)C(F)(F)C(F)(F)C2(F)F)=C(C(F)=C1F)C(F)(F)F	2,2,3,3,4,4,5,5,6,6-Decafluoro-1-[2,3,4,5-tetrafluoro-6-(trifluoromethyl)phenyl]piperidine	96595-38-9	-6.309	-31.6457	0.0920261	0.907974	inact.	Unreliable	Side-chain aromatics	Others	Inactive	Unreliable	-43.7365	-57.8559	-50.7962	Inactive	OTHER_PFAS	Inactive	Fc1c(F)c(F)c(c(c1N1C(F)(F)C(F)(F)C(C(C1(F)F)(F)F)(F)F)C(F)(F)F)F	8	0
DTXSID10893304	FC(=C(F)C(C(F)(F)F)(C(F)(F)F)C(F)(F)F)C(F)(F)C(F)(F)C(F)=C(F)C(C(F)(F)F)(C(F)(F)F)C(F)(F)F	Perfluoro-2,2,9,9-tetramethyldeca-3,7-diene	96288-56-1	-6.306	-36.6326	0.0920261	0.907974	inact.	Unreliable	Other aliphatics	Others	Inactive	Unreliable	-43.7633	-51.2146	-47.4889	Inactive	OTHER_PFAS	Inactive	FC(=C(C(C(F)(F)F)(C(F)(F)F)C(F)(F)F)F)C(C(C(=C(C(C(F)(F)F)(C(F)(F)F)C(F)(F)F)F)F)(F)F)(F)F	0	2
DTXSID90780228	CC(=NS(=O)(=O)C(F)(F)C(F)(F)C(F)(F)C(F)(F)F)N1CCOCC1	1,1,2,2,3,3,4,4,4-Nonafluoro-N-[1-(morpholin-4-yl)ethylidene]butane-1-sulfonamide	292165-43-6	-6.124	-46.8208	0.0920261	0.907974	inact.	Reliable	Other aliphatics, cyclic	PASF-based substances, cyclic	Inactive	Reliable	-45.3863	-37.6464	-41.5164	Inactive	OTHER_PFAS	Inactive	CC(=NS(=O)(=O)C(C(C(C(F)(F)F)(F)F)(F)F)(F)F)N1CCOCC1	9	0
DTXSID60895217	FC(F)OCC(F)(F)C(F)(F)C(F)(F)F	4-(Difluoromethoxy)-1,1,1,2,2,3,3-heptafluorobutane	50428-19-8	-6.124	-23.201	0.0920261	0.907974	inact.	Reliable	Other aliphatics	Ether based substances	Inactive	Reliable	-45.3863	-69.1021	-57.2442	Inactive	OTHER_PFAS	Inactive	FC(OCC(C(C(F)(F)F)(F)F)(F)F)F	3	4
DTXSID40896282	[O-][N+](=O)C1=CC(=C2C(=C1)C(=O)C1=C2C(=CC(=C1)[N+]([O-])=O)C(=O)OCC(F)(F)C(F)(F)C(F)(F)C(F)(F)F)[N+]([O-])=O	2,2,3,3,4,4,5,5,5-Nonafluoropentyl 2,5,7-trinitro-9-oxo-9H-fluorene-4-carboxylate	253605-71-9	-6.121	-60.3765	0.0920261	0.907974	inact.	Reliable	Side-chain aromatics	Others	Inactive	Reliable	-45.4131	-19.5936	-32.5034	Inactive	OTHER_PFAS	Inactive	O=C(c1cc(cc2c1c1c(C2=O)cc(cc1[N+](=O)[O-])[N+](=O)[O-])[N+](=O)[O-])OCC(C(C(C(F)(F)F)(F)F)(F)F)(F)F	7	4
DTXSID80507663	FCC(F)(F)C(F)(F)C(F)(F)C(F)F	1,1,2,2,3,3,4,4,5-Nonafluoropentane	678-73-9	-6.121	-18.6816	0.0920261	0.907974	inact.	Unreliable	Other aliphatics	Others	Inactive	Unreliable	-45.4131	-75.1208	-60.2669	Inactive	OTHER_PFAS	Inactive	FCC(C(C(C(F)F)(F)F)(F)F)(F)F	3	0
DTXSID40895497	COC(=O)OCC(F)(F)C(F)(F)C(F)(F)F	2,2,3,3,4,4,4-Heptafluorobutyl methyl carbonate	277332-95-3	-6.12	-22.4487	0.0920261	0.907974	inact.	Reliable	Other aliphatics	Ether based substances	Inactive	Reliable	-45.422	-70.104	-57.763	Inactive	OTHER_PFAS	Inactive	COC(=O)OCC(C(C(F)(F)F)(F)F)(F)F	7	4
DTXSID50712641	Cl.NCC(F)(F)C(F)(F)C(F)(F)CN	2,2,3,3,4,4-Hexafluoropentane-1,5-diamine--hydrogen chloride (1/1)	58191-50-7	-6.119	-2.4336	0.0920261	0.907974	inact.	Reliable	Other aliphatics	Others	Inactive	Reliable	-45.4309	-96.7591	-71.095	Inactive	OTHER_PFAS	Inactive	NCC(C(C(CN)(F)F)(F)F)(F)F	3	4
DTXSID20379700	FC(F)C(F)(F)C(F)(F)C(F)(F)F	1H-Nonafluorobutane	375-17-7	-6.119	-15.748	0.0920261	0.907974	inact.	Reliable	Other aliphatics	Polyfluoralkanes	Inactive	Reliable	-45.4309	-79.0276	-62.2293	Inactive	OTHER_PFAS	Inactive	FC(C(C(C(F)(F)F)(F)F)(F)F)F	3	0
DTXSID60896688	CO\C(F)=C(/F)C(F)(F)C(F)(F)C(F)(F)C(F)(F)F	(1E)-1,2,3,3,4,4,5,5,6,6,6-Undecafluoro-1-methoxyhex-1-ene	62949-64-8	-6.118	-25.787	0.0920261	0.907974	inact.	Reliable	Other aliphatics	Ether based substances	Inactive	Reliable	-45.4399	-65.6582	-55.549	Inactive	OTHER_PFAS	Inactive	COC(=C(C(C(C(C(F)(F)F)(F)F)(F)F)(F)F)F)F	0	2
DTXSID7061982	FC(F)(F)C1(F)C(F)(F)C(F)(F)C(F)(F)C1(F)F	Perfluoromethylcyclopentane	1805-22-7	-6.118	-16.7436	0.0920261	0.907974	inact.	Reliable	Non-PFAA perfluoroalkyls, cyclic	PFAs, cyclic	Inactive	Reliable	-45.4399	-77.7017	-61.5708	Inactive	OTHER_PFAS	Inactive	FC(C1(F)C(F)(F)C(C(C1(F)F)(F)F)(F)F)(F)F	8	0
DTXSID70705873	FC=C(F)C(F)(F)C(F)(F)C(F)(F)F	1,2,3,3,4,4,5,5,5-Nonafluoropent-1-ene	75180-13-1	-6.116	-20.366	0.0920261	0.907974	inact.	Reliable	Other aliphatics	Others	Inactive	Reliable	-45.4577	-72.8776	-59.1676	Inactive	OTHER_PFAS	Inactive	FC=C(C(C(C(F)(F)F)(F)F)(F)F)F	3	4
DTXSID20380674	FC(F)(F)C(F)(C=C)C(F)(F)F	2-Vinylperfluoropropane	88562-41-8	-6.106	-16.9785	0.0920261	0.907974	inact.	Reliable	Fluorotelomer PFAA precursors	n:2 FTOs	Inactive	Reliable	-45.5469	-77.3889	-61.4679	Inactive	OTHER_PFAS	Inactive	C=CC(C(F)(F)F)(C(F)(F)F)F	0	2
DTXSID60895398	CCCCCCCCCC(F)(F)C(F)(F)C(F)(F)C(F)(F)C(F)(F)C(F)(F)C(F)(F)C(F)(F)C(F)(F)C(F)(F)C(F)(F)C(F)(F)F	1,1,1,2,2,3,3,4,4,5,5,6,6,7,7,8,8,9,9,10,10,11,11,12,12-Pentacosafluorohenicosane	677324-30-0	-6.103	-63.1628	0.0920261	0.907974	inact.	Reliable	Fluorotelomer PFAA precursors	SFAs	Inactive	Reliable	-45.5736	-15.883	-30.7283	Inactive	OTHER_PFAS	Inactive	CCCCCCCCCC(C(C(C(C(C(C(C(C(C(C(C(F)(F)F)(F)F)(F)F)(F)F)(F)F)(F)F)(F)F)(F)F)(F)F)(F)F)(F)F)(F)F	2	2
DTXSID40895154	FC(F)(F)C(F)(F)C(F)(F)C=C	3,3,4,4,5,5,5-Heptafluoropent-1-ene	355-08-8	-6.102	-17.6968	0.0920261	0.907974	inact.	Reliable	Fluorotelomer PFAA precursors	n:2 FTOs	Inactive	Reliable	-45.5825	-76.4323	-61.0074	Inactive	OTHER_PFAS	Inactive	C=CC(C(C(F)(F)F)(F)F)(F)F	3	4
DTXSID90895588	FC(F)(F)C(=O)OCC(F)(F)C(F)(F)C(F)(F)F	2,2,3,3,4,4,4-Heptafluorobutyl trifluoroacetate	1365808-09-8	-6.101	-23.5261	0.0920261	0.907974	inact.	Reliable	Other aliphatics	PACF-based substances	Inactive	Reliable	-45.5915	-68.6691	-57.1303	Inactive	OTHER_PFAS	Inactive	O=C(C(F)(F)F)OCC(C(C(F)(F)F)(F)F)(F)F	7	4
DTXSID10896431	CCC1=C(C(=CC=C1C(O)=O)C(F)(C(F)(F)F)C(F)(F)F)S(=O)(=O)C(C)C	2-Ethyl-4-(1,1,1,2,3,3,3-heptafluoropropan-2-yl)-3-(propane-2-sulfonyl)benzoic acid	1355555-15-5	-6.101	-47.1067	0.0920261	0.907974	inact.	Unreliable	Side-chain aromatics	Others	Inactive	Unreliable	-45.5915	-37.2657	-41.4286	Inactive	OTHER_PFAS	Inactive	CCc1c(ccc(c1S(=O)(=O)C(C)C)C(C(F)(F)F)(C(F)(F)F)F)C(=O)O	2	3
DTXSID50896591	OC(=O)C(F)(F)C(F)(C(F)(F)F)C(F)(C(F)(F)F)C(F)(F)C(F)(F)F	2,2,3,4,5,5,6,6,6-Nonafluoro-3,4-bis(trifluoromethyl)hexanoic acid	1882109-81-0	-6.097	-29.613	0.0920261	0.907974	inact.	Reliable	PFAAs	PFCAs	Inactive	Reliable	-45.6271	-60.5629	-53.095	Inactive	OTHER_PFAS	Inactive	OC(=O)C(C(C(C(C(F)(F)F)(F)F)(C(F)(F)F)F)(C(F)(F)F)F)(F)F	7	4
DTXSID50881063	[I-].CC[N+](C)(CC)CCCNS(=O)(=O)C(F)(F)C(F)(F)C(F)(F)C(F)(F)C(F)(F)C(F)(F)C(F)(F)C(F)(F)F	Diethyl(3-(((heptadecafluorooctyl)sulphonyl)amino)propyl)methylammonium iodide	93803-06-6	-6.094	-53.3641	0.332609	0.667391	inact.	Reliable	Other aliphatics	PASF-based substances	Inactive	Reliable	-45.6539	-28.9324	-37.2931	Inactive	OTHER_PFAS	Inactive	CC[N+](CCCNS(=O)(=O)C(C(C(C(C(C(C(C(F)(F)F)(F)F)(F)F)(F)F)(F)F)(F)F)(F)F)(F)F)(CC)C	5	0
DTXSID80889315	FC(=O)C1(F)C(F)(F)C(F)(F)C(F)(C(F)(F)F)C1(F)F	Cyclopentanecarbonyl fluoride, 1,2,2,3,3,4,5,5-octafluoro-4-(trifluoromethyl)-	1646599-70-3	-6.081	-18.5284	0.0920261	0.907974	inact.	Unreliable	Perfluoro PFAA precursors, cyclic	PAFs, cyclic	Inactive	Unreliable	-45.7698	-75.3248	-60.5473	Inactive	OTHER_PFAS	Inactive	FC(=O)C1(F)C(F)(F)C(C(C1(F)F)(F)F)(F)C(F)(F)F	8	0
DTXSID20605516	FC(=O)C(F)(F)C(F)(F)C(F)(F)C(F)(F)I	2,2,3,3,4,4,5,5-Octafluoro-5-iodopentanoyl fluoride	62999-25-1	-6.082	-25.9481	0.0920261	0.907974	inact.	Reliable	Other aliphatics	Others	Inactive	Reliable	-45.7609	-65.4436	-55.6023	Inactive	OTHER_PFAS	Inactive	FC(=O)C(C(C(C(I)(F)F)(F)F)(F)F)(F)F	0	2
DTXSID60371288	FC(F)(F)C(F)(F)C(F)(F)C(Br)=C	2-bromo-3,3,4,4,5,5,5-heptafluoropent-1-ene	96916-53-9	-6.084	-23.2123	0.0920261	0.907974	inact.	Reliable	Other aliphatics	Others	Inactive	Reliable	-45.7431	-69.087	-57.415	Inactive	OTHER_PFAS	Inactive	BrC(=C)C(C(C(F)(F)F)(F)F)(F)F	3	4
DTXSID80412546	NNC(=NNC(=O)C(F)(F)C(F)(F)C(F)(F)F)C(F)(F)C(F)(F)C(F)(F)F	1,2-bis(Heptafluorobutyryl)hydrazine hydrazone	5611-44-9	-6.086	-43.5736	0.0920261	0.907974	inact.	Unreliable	Other aliphatics	Amide based substances	Inactive	Unreliable	-45.7252	-41.9709	-43.8481	Inactive	OTHER_PFAS	Inactive	NNC(=NNC(=O)C(C(C(F)(F)F)(F)F)(F)F)C(C(C(F)(F)F)(F)F)(F)F	7	8
DTXSID90822874	OS(=O)(=O)c1c(OC(F)(F)C(F)(F)C(F)(F)C(F)(F)C(F)(F)C(F)(F)C(F)(F)C(F)(F)C(F)(F)F)ccc(OC(F)(F)C(F)(F)C(F)(F)C(F)(F)C(F)(F)C(F)(F)C(F)(F)C(F)(F)C(F)(F)F)c1	2,5-Bis[(nonadecafluorononyl)oxy]benzene-1-sulfonic acid	76069-15-3	-6.086	-59.7977	0.0920261	0.907974	inact.	Reliable	Side-chain aromatics	Others	Inactive	Reliable	-45.7252	-20.3645	-33.0448	Inactive	OTHER_PFAS	Inactive	FC(C(C(C(C(C(C(C(C(F)(F)F)(F)F)(F)F)(F)F)(F)F)(F)F)(F)F)(F)F)(Oc1ccc(c(c1)S(=O)(=O)O)OC(C(C(C(C(C(C(C(C(F)(F)F)(F)F)(F)F)(F)F)(F)F)(F)F)(F)F)(F)F)(F)F)F	8	9
DTXSID90379999	FC(F)(F)C(F)(F)C(F)(F)C(F)(F)C(F)(F)C(F)(F)C(=O)CC(=O)C(F)(F)C(F)(F)C(F)(F)C(F)(F)C(F)(F)C(F)(F)F	8H,8H-Perfluoropentadecane-7,9-dione	261503-74-6	-6.087	-51.574	0.0920261	0.907974	inact.	Reliable	Other aliphatics	FT	Inactive	Reliable	-45.7163	-31.3164	-38.5163	Inactive	OTHER_PFAS	Inactive	O=C(C(C(C(C(C(C(F)(F)F)(F)F)(F)F)(F)F)(F)F)(F)F)CC(=O)C(C(C(C(C(C(F)(F)F)(F)F)(F)F)(F)F)(F)F)(F)F	3	8
DTXSID5059876	FC(F)(F)C(F)(F)C(F)(F)C(F)(F)F	Perfluorobutane	355-25-9	-6.125	-17.3058	0.0920261	0.907974	inact.	Reliable	Non-PFAA perfluoroalkyls	PFAs	Inactive	Reliable	-45.3774	-76.953	-61.1652	Inactive	COMMERICIAL_IMPORTANT	Inactive	FC(C(C(F)(F)F)(F)F)(C(F)(F)F)F	3	4
DTXSID70504161	NC(=N)C(F)(OC(F)(F)C(F)(F)C(F)(F)F)C(F)(F)F	2,3,3,3-Tetrafluoro-2-(heptafluoropropoxy)propanimidamide	62038-10-2	-6.088	-23.4001	0.0920261	0.907974	inact.	Unreliable	Other aliphatics	Ether based substances	Inactive	Unreliable	-45.7074	-68.8369	-57.2722	Inactive	OTHER_PFAS	Inactive	NC(=N)C(C(F)(F)F)(OC(C(C(F)(F)F)(F)F)(F)F)F	4	3
DTXSID40892446	FC(F)(F)C(F)(F)OC(F)(F)C(F)(OC(F)(F)C(F)(F)C(F)(F)F)C(F)(F)F	5-Trifluoromethylperfluoro-3,6-dioxanonane	66804-94-2	-6.089	-34.5839	0.0920261	0.907974	inact.	Unreliable	Other aliphatics	Ether based substances	Inactive	Unreliable	-45.6985	-53.9429	-49.8207	Inactive	OTHER_PFAS	Inactive	FC(C(C(OC(C(F)(F)F)(F)F)(F)F)(OC(C(C(F)(F)F)(F)F)(F)F)F)(F)F	4	3
DTXSID60400587	NC(=O)C(F)(F)C(F)(F)C(F)(F)C(F)(F)F	Nonafluoropentanamide	13485-61-5	-6.091	-20.7916	0.0920261	0.907974	inact.	Reliable	Other aliphatics	Amide based substances	Inactive	Reliable	-45.6806	-72.3108	-58.9957	Inactive	OTHER_PFAS	Inactive	NC(=O)C(C(C(C(F)(F)F)(F)F)(F)F)(F)F	7	4
DTXSID20187140	FC(F)(F)C(F)(F)C1(F)C(F)(F)C(F)(F)C(F)(F)C(F)(F)C1(F)F	Perfluoroethylcyclohexane	335-21-7	-6.092	-24.5708	0.0920261	0.907974	inact.	Unreliable	Non-PFAA perfluoroalkyls, cyclic	PFAs, cyclic	Inactive	Unreliable	-45.6717	-67.2779	-56.4748	Inactive	OTHER_PFAS	Inactive	FC(C(C1(F)C(F)(F)C(F)(F)C(C(C1(F)F)(F)F)(F)F)(F)F)(F)F	8	0
DTXSID40880121	FC(F)(F)C1(F)C(F)(F)C(F)(F)C2(F)C(F)(F)C(F)(F)C(F)(F)C(F)(F)C2(F)C1(F)F	Perfluoro-2-methyldecalin	306-95-6	-6.092	-24.2907	0.0920261	0.907974	inact.	Reliable	Non-PFAA perfluoroalkyls, cyclic	PFAs, cyclic	Inactive	Reliable	-45.6717	-67.6509	-56.6613	Inactive	OTHER_PFAS	Inactive	FC(C1(F)C(F)(F)C(F)(F)C2(C(C1(F)F)(F)C(F)(F)C(C(C2(F)F)(F)F)(F)F)F)(F)F	8	0
DTXSID00800360	[I-].CCC[N+](CCC)(CCC)CCC(F)(F)C(F)(F)C(F)(F)C(F)(F)F	3,3,4,4,5,5,6,6,6-Nonafluoro-N,N,N-tripropylhexan-1-aminium iodide	649724-86-7	-6.092	-43.5759	0.0920261	0.907974	inact.	Reliable	Other aliphatics	Others	Inactive	Reliable	-45.6717	-41.9678	-43.8198	Inactive	OTHER_PFAS	Inactive	CCC[N+](CCC)(CCC)CCC(C(C(C(F)(F)F)(F)F)(F)F)(F)F	3	4
DTXSID20795840	OP(=O)(OCCC(F)(F)C(F)(F)C(F)(F)C(F)(F)C(F)(F)C(F)(F)C(F)(F)F)OCCC(F)(F)C(F)(F)C(F)(F)C(F)(F)C(F)(F)C(F)(F)C(F)(F)F	7:2 Fluorotelomer phosphate diester	63295-25-0	-6.093	-57.33	0.0920261	0.907974	inact.	Reliable	Fluorotelomer PFAA precursors	n:2 Polyfluoroalkyl phosphoric acid esters, diester	Inactive	Reliable	-45.6628	-23.6508	-34.6568	Inactive	OTHER_PFAS	Inactive	FC(C(C(C(C(C(C(F)(F)F)(F)F)(F)F)(F)F)(F)F)(F)F)(CCOP(=O)(OCCC(C(C(C(C(C(C(F)(F)F)(F)F)(F)F)(F)F)(F)F)(F)F)(F)F)O)F	7	5
DTXSID30880251	[H]N([H])S(=O)(=O)C(F)(F)C(F)(F)C(F)(F)C(F)(F)F	Perfluorobutylsulfonamide	30334-69-1	-6.088	-18.4502	0.0920261	0.907974	inact.	Reliable	Perfluoro PFAA precursors	FASAs	Inactive	Reliable	-45.7074	-75.429	-60.5682	Inactive	OTHER_PFAS	Inactive	FC(C(C(S(=O)(=O)N)(F)F)(F)F)(C(F)(F)F)F	9	0
DTXSID80896726	FC(F)(F)C(F)(F)C(F)(F)C(F)(F)C(F)(F)C(F)(F)C(F)(F)C(=O)NCCCNC(=O)C(F)(F)C(F)(F)C(F)(F)C(F)(F)C(F)(F)C(F)(F)C(F)(F)F	N,N'-(Propane-1,3-diyl)bis(2,2,3,3,4,4,5,5,6,6,7,7,8,8,8-pentadecafluorooctanamide)	29680-98-6	-6.129	-53.8118	0.0920261	0.907974	inact.	Reliable	Other aliphatics	Polyfluorinated amidesÂ	Inactive	Reliable	-45.3418	-28.3362	-36.839	Inactive	OTHER_PFAS	Inactive	O=C(C(C(C(C(C(C(C(F)(F)F)(F)F)(F)F)(F)F)(F)F)(F)F)(F)F)NCCCNC(=O)C(C(C(C(C(C(C(F)(F)F)(F)F)(F)F)(F)F)(F)F)(F)F)(F)F	6	9
DTXSID4067513	FC(F)(F)C(F)(F)C(F)(F)C(F)(F)C(F)(F)C(F)(F)C(F)(F)C(F)(F)C(F)(F)C(F)(F)C(F)(F)C(F)(F)C(F)(F)C(F)(F)C(F)(F)C(F)(F)C(F)(F)C(F)(F)C(F)(F)C(F)(F)I	Perfluoroeicosyl iodide	29809-34-5	-6.13	-53.1792	0.0920261	0.907974	inact.	Reliable	Perfluoro PFAA precursors	PFAIs	Inactive	Reliable	-45.3328	-29.1786	-37.2557	Inactive	COMMERICIAL_IMPORTANT	Inactive	FC(C(C(C(C(C(C(C(C(C(C(C(C(C(I)(F)F)(F)F)(F)F)(F)F)(F)F)(F)F)(F)F)(F)F)(F)F)(F)F)(F)F)(F)F)(F)F)(C(C(C(C(C(C(F)(F)F)(F)F)(F)F)(F)F)(F)F)(F)F)F	3	8
DTXSID90660157	CC(C)C(=O)OC(C(F)(F)F)(C(F)(F)F)C(F)(F)F	Perfluoro-tert-butyl isobutyrate	914637-43-7	-6.131	-27.1636	0.0920261	0.907974	inact.	Reliable	Other aliphatics	Ether based substances	Inactive	Reliable	-45.3239	-63.8249	-54.5744	Inactive	OTHER_PFAS	Inactive	CC(C(=O)OC(C(F)(F)F)(C(F)(F)F)C(F)(F)F)C	0	2
DTXSID60556851	OP(=O)(C(F)(F)C(F)(F)C(F)(F)C(F)(F)F)C(F)(F)C(F)(F)C(F)(F)C(F)(F)F	Bis(nonafluorobutyl)phosphinic acid	52299-25-9	-6.155	-37.938	0.0920261	0.907974	inact.	Reliable	PFAAs	PFPiAs	Inactive	Reliable	-45.1099	-49.4761	-47.293	Inactive	OTHER_PFAS	Inactive	FC(C(C(C(F)(F)F)(F)F)(F)F)(P(=O)(C(C(C(C(F)(F)F)(F)F)(F)F)(F)F)O)F	3	4
DTXSID60880229	COC(=O)C(F)(F)C(F)(F)C(F)(F)OC(F)=C(F)F	Methyl 4-trifluoroethenoxy-2,2,3,3,4,4-hexafluorobutanoate	19190-61-5	-6.155	-31.2998	0.0920261	0.907974	inact.	Reliable	Other aliphatics	PACF-based substances	Inactive	Reliable	-45.1099	-58.3165	-51.7132	Inactive	OTHER_PFAS	Inactive	COC(=O)C(C(C(OC(=C(F)F)F)(F)F)(F)F)(F)F	0	2
DTXSID30292734	FC(F)(F)C(F)(F)C(F)(F)C(=O)NCCCl	n-(2-chloroethyl)-2,2,3,3,4,4,4-heptafluorobutanamide	4314-29-8	-6.156	-25.6805	0.0920261	0.907974	inact.	Reliable	Other aliphatics	Amide based substances	Inactive	Reliable	-45.101	-65.8	-55.4505	Inactive	OTHER_PFAS	Inactive	ClCCNC(=O)C(C(C(F)(F)F)(F)F)(F)F	7	8
DTXSID90880151	FC(F)(F)C(F)(F)C(F)(C(F)(F)F)C(F)(C(F)(F)F)C(F)(F)C(F)(F)F	Perfluoro-3,4-dimethylhexane	1735-48-4	-6.158	-26.9963	0.0920261	0.907974	inact.	Reliable	Non-PFAA perfluoroalkyls	PFAs	Inactive	Reliable	-45.0831	-64.0477	-54.5654	Inactive	OTHER_PFAS	Inactive	FC(C(C(C(F)(F)F)(F)F)(C(C(C(F)(F)F)(F)F)(C(F)(F)F)F)F)(F)F	3	4
DTXSID60896380	OCCNCCCS(=O)(=O)CCC(F)(C(F)(F)F)C(F)(F)F	2-({3-[3,4,4,4-Tetrafluoro-3-(trifluoromethyl)butane-1-sulfonyl]propyl}amino)ethan-1-ol	1353009-40-1	-6.16	-37.6948	0.0920261	0.907974	inact.	Reliable	Other aliphatics	Others	Inactive	Reliable	-45.0653	-49.8	-47.4326	Inactive	OTHER_PFAS	Inactive	OCCNCCCS(=O)(=O)CCC(C(F)(F)F)(C(F)(F)F)F	3	4
DTXSID70472972	FC(F)(F)C(F)(F)C(F)(F)C(F)(F)C(F)(F)C(F)(F)CCc1ccc(cc1)P(c1ccccc1)c1ccc(CCC(F)(F)C(F)(F)C(F)(F)C(F)(F)C(F)(F)C(F)(F)F)cc1	Phenylbis[4-(3,3,4,4,5,5,6,6,7,7,8,8,8-tridecafluorooctyl)phenyl]phosphane	290827-94-0	-6.161	-62.9688	0.0920261	0.907974	inact.	Reliable	Side-chain aromatics	Others	Inactive	Reliable	-45.0564	-16.1413	-30.5989	Inactive	OTHER_PFAS	Inactive	FC(C(C(C(C(C(F)(F)F)(F)F)(F)F)(F)F)(F)F)(CCc1ccc(cc1)P(c1ccc(cc1)CCC(C(C(C(C(C(F)(F)F)(F)F)(F)F)(F)F)(F)F)(F)F)c1ccccc1)F	9	9
DTXSID60880148	FC(F)(F)C(F)(F)C(F)(F)CCI	3:2 Fluorotelomer iodide	1513-88-8	-6.152	-24.8226	0.0920261	0.907974	inact.	Reliable	Fluorotelomer PFAA precursors	n:2 FTIs	Inactive	Reliable	-45.1366	-66.9425	-56.0396	Inactive	OTHER_PFAS	Inactive	ICCC(C(C(F)(F)F)(F)F)(F)F	3	4
DTXSID50896975	N[S@](=O)C(F)(F)C(F)(F)C(F)(F)C(F)(F)F	(S)-Perfluorobutanesulfinamide	1303994-31-1	-6.163	-17.4194	0.0920261	0.907974	inact.	Reliable	Other aliphatics	Others	Inactive	Reliable	-45.0385	-76.8017	-60.9201	Inactive	OTHER_PFAS	Inactive	[O-][S+](C(C(C(C(F)(F)F)(F)F)(F)F)(F)F)N	3	4
DTXSID20335700	COC(=O)C(F)(F)C(F)(F)C(F)(F)C(F)(F)C(F)(F)F	Methyl perfluorohexanoate	424-18-0	-6.163	-25.5966	0.0920261	0.907974	inact.	Reliable	Other aliphatics	PACF-based substances	Inactive	Reliable	-45.0385	-65.9117	-55.4751	Inactive	OTHER_PFAS	Inactive	COC(=O)C(C(C(C(C(F)(F)F)(F)F)(F)F)(F)F)(F)F	3	8
DTXSID60505420	FC(F)C(F)(F)C(=O)OC(=O)C(F)(F)C(F)F	2H-Perfluoropropanoic anhydride	337-83-7	-6.164	-23.4883	0.0920261	0.907974	inact.	Reliable	Other aliphatics	PACF-based substances	Inactive	Reliable	-45.0296	-68.7195	-56.8745	Inactive	OTHER_PFAS	Inactive	FC(C(C(=O)OC(=O)C(C(F)F)(F)F)(F)F)F	0	2
DTXSID80474568	FC(F)C(F)(F)C(F)(F)C(F)(F)C(F)F	1H,5H-Perfluoropentane	755-23-7	-6.165	-18.9715	0.0920261	0.907974	inact.	Reliable	Other aliphatics	Polyfluoralkanes	Inactive	Reliable	-45.0207	-74.7347	-59.8777	Inactive	OTHER_PFAS	Inactive	FC(C(C(C(C(F)F)(F)F)(F)F)(F)F)F	3	0
DTXSID70379730	FC(F)C(F)(F)C(F)(F)C(F)(F)C(F)=O	5H-Octafluoropentanoyl fluoride	813-03-6	-6.168	-19.4742	0.0920261	0.907974	inact.	Unreliable	Other aliphatics	Others	Inactive	Unreliable	-44.994	-74.0652	-59.5296	Inactive	OTHER_PFAS	Inactive	FC(C(C(C(C(=O)F)(F)F)(F)F)(F)F)F	3	0
DTXSID20896346	FC(F)(F)C(F)(C1=CN=CN1)C(F)(F)F	5-(1,1,1,2,3,3,3-Heptafluoropropan-2-yl)-1H-imidazole	81790-01-4	-6.171	-18.9903	0.0920261	0.907974	inact.	Unreliable	Side-chain aromatics	Others	Inactive	Unreliable	-44.9672	-74.7097	-59.8384	Inactive	OTHER_PFAS	Inactive	FC(C(F)(F)F)(C(F)(F)F)c1[nH]cnc1	0	9
DTXSID80315129	FC(F)(F)C(F)(F)C(F)(F)C(F)(F)S(Cl)(=O)=O	Perfluoro-1-butanesulfonyl chloride	2991-84-6	-6.175	-22.121	0.0920261	0.907974	inact.	Reliable	Other aliphatics	PASF-based substances	Inactive	Reliable	-44.9315	-70.5404	-57.736	Inactive	OTHER_PFAS	Inactive	FC(C(C(S(=O)(=O)Cl)(F)F)(F)F)(C(F)(F)F)F	9	0
DTXSID60830981	COC(=O)C(F)=C(F)C(F)(F)C(F)(F)C(F)(F)F	Methyl 2,3,4,4,5,5,6,6,6-nonafluorohex-2-enoate	88022-46-2	-6.163	-24.7614	0.0920261	0.907974	inact.	Reliable	Other aliphatics	Ether based substances	Inactive	Reliable	-45.0385	-67.024	-56.0313	Inactive	OTHER_PFAS	Inactive	COC(=O)C(=C(C(C(C(F)(F)F)(F)F)(F)F)F)F	7	4
DTXSID50524504	FC1=CC(F)(F)C(F)(F)C(F)(F)C=C1F	2,3,5,5,6,6,7,7-Octafluorocyclohepta-1,3-diene	52137-76-5	-6.081	-20.7468	0.0920261	0.907974	inact.	Unreliable	Other aliphatics, cyclic	Others, cyclic	Inactive	Unreliable	-45.7698	-72.3705	-59.0701	Inactive	OTHER_PFAS	Inactive	FC1=CC(F)(F)C(C(C=C1F)(F)F)(F)F	8	0
DTXSID60239571	CN(CCO)S(=O)(=O)C(F)(F)C(F)(C(F)(F)F)C(F)(F)F	N-(2-hydroxyethyl)-N-methylperfluoro-2-methylpropanesulfonamide	93762-11-9	-6.151	-32.5236	0.0920261	0.907974	inact.	Reliable	FASA based PFAA precursors	(N-Alkyl) FASEs	Inactive	Reliable	-45.1456	-56.6867	-50.9161	Inactive	OTHER_PFAS	Inactive	OCCN(S(=O)(=O)C(C(C(F)(F)F)(C(F)(F)F)F)(F)F)C	0	7
DTXSID50544181	OC1(OOC2(O)C(F)(F)C(F)(F)C(F)(F)C2(F)F)C(F)(F)C(F)(F)C(F)(F)C1(F)F	1,1'-Peroxybis(2,2,3,3,4,4,5,5-octafluorocyclopentan-1-ol)	106813-72-3	-6.15	-34.9924	0.0920261	0.907974	inact.	Unreliable	Other aliphatics, cyclic	Others, cyclic	Inactive	Unreliable	-45.1545	-53.3989	-49.2767	Inactive	OTHER_PFAS	Inactive	OC1(OOC2(O)C(F)(F)C(C(C2(F)F)(F)F)(F)F)C(F)(F)C(C(C1(F)F)(F)F)(F)F	8	0
DTXSID80881011	FC(F)(F)C(F)(Cl)C(F)(Cl)C(F)(C(F)(F)F)C(F)(F)F	2,3-Dichloro-1,1,1,2,3,4,5,5,5-nonafluoro-4-(trifluoromethyl)pentane	85720-79-2	-6.132	-22.5082	0.0920261	0.907974	inact.	Reliable	Other aliphatics	Others	Inactive	Reliable	-45.315	-70.0247	-57.6699	Inactive	OTHER_PFAS	Inactive	FC(C(C(C(C(F)(F)F)(C(F)(F)F)F)(Cl)F)(Cl)F)(F)F	0	2
DTXSID40775760	FC(F)C(F)(F)COC(F)(F)C(F)(F)C(F)(F)F	1,1,1,2,2,3,3-Heptafluoro-3-(2,2,3,3-tetrafluoropropoxy)propane	176310-29-5	-6.133	-25.8964	0.0920261	0.907974	inact.	Unreliable	Other aliphatics	Ether based substances	Inactive	Unreliable	-45.3061	-65.5125	-55.4093	Inactive	OTHER_PFAS	Inactive	FC(C(COC(C(C(F)(F)F)(F)F)(F)F)(F)F)F	3	4
DTXSID90298797	FC(F)(F)C(F)(F)C(F)(F)C(F)(F)C(F)(F)C(F)(F)C(F)(F)CNC(=O)NCC(F)(F)C(F)(F)C(F)(F)C(F)(F)C(F)(F)C(F)(F)C(F)(F)F	1,3-bis(2,2,3,3,4,4,5,5,6,6,7,7,8,8,8-pentadecafluorooctyl)urea	1543-55-1	-6.136	-50.0429	0.0920261	0.907974	inact.	Reliable	Other aliphatics	Others	Inactive	Reliable	-45.2793	-33.3554	-39.3174	Inactive	OTHER_PFAS	Inactive	O=C(NCC(C(C(C(C(C(C(F)(F)F)(F)F)(F)F)(F)F)(F)F)(F)F)(F)F)NCC(C(C(C(C(C(C(F)(F)F)(F)F)(F)F)(F)F)(F)F)(F)F)(F)F	3	9
DTXSID30289321	NNC(=O)C(F)(F)C(F)(F)C(F)(F)F	2,2,3,3,4,4,4-heptafluorobutanehydrazide	1515-05-5	-6.137	-21.3255	0.0920261	0.907974	inact.	Reliable	Other aliphatics	Amide based substances	Inactive	Reliable	-45.2704	-71.5998	-58.4351	Inactive	OTHER_PFAS	Inactive	NNC(=O)C(C(C(F)(F)F)(F)F)(F)F	7	8
DTXSID40188992	FC(F)(F)C(F)(F)C(F)(F)C(F)(C(F)(F)F)C(F)(F)F	Perfluoroisohexane	355-04-4	-6.138	-22.003	0.0920261	0.907974	inact.	Reliable	Non-PFAA perfluoroalkyls	PFAs	Inactive	Reliable	-45.2615	-70.6975	-57.9795	Inactive	OTHER_PFAS	Inactive	FC(C(C(C(C(F)(F)F)(C(F)(F)F)F)(F)F)(F)F)(F)F	3	4
DTXSID10757210	CC(C)(C)OOC(=O)C(F)(F)C(F)(F)C(F)(F)F	tert-Butyl heptafluorobutaneperoxoate	91481-65-1	-6.138	-32.5033	0.0920261	0.907974	inact.	Reliable	Other aliphatics	PACF-based substances	Inactive	Reliable	-45.2615	-56.7138	-50.9876	Inactive	OTHER_PFAS	Inactive	O=C(C(C(C(F)(F)F)(F)F)(F)F)OOC(C)(C)C	7	4
DTXSID00895498	OCCCSC(F)(F)C(F)(F)C(F)(F)C(F)(F)F	3-[(Nonafluorobutyl)sulfanyl]propan-1-ol	875628-33-4	-6.15	-33.0806	0.0920261	0.907974	inact.	Reliable	Other aliphatics	Others	Inactive	Reliable	-45.1545	-55.9449	-50.5497	Inactive	OTHER_PFAS	Inactive	OCCCSC(C(C(C(F)(F)F)(F)F)(F)F)(F)F	3	4
DTXSID00758852	FC(F)(F)C(F)(C(=O)C(F)(F)C(F)(F)I)C(F)(F)F	1,1,1,2,4,4,5,5-Octafluoro-5-iodo-2-(trifluoromethyl)pentan-3-one	93822-96-9	-6.139	-25.3797	0.0920261	0.907974	inact.	Unreliable	Other aliphatics	Others	Inactive	Unreliable	-45.2526	-66.2006	-55.7266	Inactive	OTHER_PFAS	Inactive	O=C(C(C(F)(F)F)(C(F)(F)F)F)C(C(I)(F)F)(F)F	0	2
DTXSID50896258	FC(F)(F)C(F)(F)C(F)(F)C(=O)NC1=CC=CC2=C1C(=O)C1=CC=CC=C1C2=O	N-(9,10-Dioxo-9,10-dihydroanthracen-1-yl)-2,2,3,3,4,4,4-heptafluorobutanamide	162441-56-7	-6.141	-45.3597	0.332609	0.667391	inact.	Reliable	Side-chain aromatics	Others	Inactive	Reliable	-45.2347	-39.5923	-42.4135	Inactive	OTHER_PFAS	Inactive	O=C(C(C(C(F)(F)F)(F)F)(F)F)Nc1cccc2c1C(=O)c1ccccc1C2=O	7	8
DTXSID40382074	[K+].[O-]S(=O)(=O)C(F)(F)C(F)(F)OC(F)(F)C(F)(F)F	Potassium 1,1,2,2-tetrafluoro-2-(pentafluoroethoxy)ethane-1-sulfonate	117205-07-9	-6.144	-31.3931	0.0920261	0.907974	inact.	Reliable	PFAAs	PFESAs	Inactive	Reliable	-45.208	-58.1923	-51.7001	Inactive	OTHER_PFAS	Inactive	FC(C(F)(F)F)(OC(C(S(=O)(=O)O)(F)F)(F)F)F	0	2
DTXSID8068250	FC(F)(F)C(F)(F)CCI	2:2 Fluorotelomer iodide	40723-80-6	-6.147	-22.4102	0.0920261	0.907974	inact.	Reliable	Fluorotelomer PFAA precursors	n:2 FTIs	Inactive	Reliable	-45.1812	-70.1552	-57.6682	Inactive	OTHER_PFAS	Inactive	ICCC(C(F)(F)F)(F)F	3	4
DTXSID10524505	FC1=C(F)C(F)(F)C(F)(F)C(F)(F)C(F)=C1	1,2,4,5,5,6,6,7,7-Nonafluorocyclohepta-1,3-diene	89537-38-2	-6.148	-20.2915	0.0920261	0.907974	inact.	Unreliable	Other aliphatics, cyclic	Others, cyclic	Inactive	Unreliable	-45.1723	-72.9768	-59.0746	Inactive	OTHER_PFAS	Inactive	FC1=C(F)C(F)(F)C(C(C(=C1)F)(F)F)(F)F	8	0
DTXSID70379876	FC(F)(F)C(F)(C(F)(F)F)C(F)(F)C(F)(F)I	Perfluoro-3-methylbutyl iodide	1514-90-5	-6.148	-23.0378	0.0920261	0.907974	inact.	Reliable	Perfluoro PFAA precursors	PFAIs	Inactive	Reliable	-45.1723	-69.3194	-57.2459	Inactive	OTHER_PFAS	Inactive	FC(C(C(C(F)(F)F)(C(F)(F)F)F)(F)F)(I)F	3	4
DTXSID10895186	CC(N)C(F)(F)C(F)(F)C(F)(F)F	3,3,4,4,5,5,5-Heptafluoropentan-2-amine	1446355-42-5	-6.148	-14.1523	0.0920261	0.907974	inact.	Reliable	Other aliphatics	Others	Inactive	Reliable	-45.1723	-81.1527	-63.1625	Inactive	OTHER_PFAS	Inactive	CC(C(C(C(F)(F)F)(F)F)(F)F)N	3	4
DTXSID30191036	FC(F)(C#N)C(F)(F)C(F)(F)C(F)(F)C#N	Adiponitrile, perfluoro	376-53-4	-6.139	-22.6137	0.0920261	0.907974	inact.	Reliable	Other aliphatics	Nitrile based substances	Inactive	Reliable	-45.2526	-69.8842	-57.5684	Inactive	OTHER_PFAS	Inactive	N#CC(C(C(C(C#N)(F)F)(F)F)(F)F)(F)F	3	4
DTXSID90776429	F[C@H]1C(F)(F)[C@H](F)C(F)(F)C(F)(F)C1(F)F	(4S,6S)-1,1,2,2,3,3,4,5,5,6-Decafluorocyclohexane	2995-01-09	-6.176	-15.2864	0.0920261	0.907974	inact.	Unreliable	Non-PFAA perfluoroalkyls, cyclic	PFAs, cyclic	Inactive	Unreliable	-44.9226	-79.6423	-62.2825	Inactive	OTHER_PFAS	Inactive	FC1C(F)(F)C(F)C(C(C1(F)F)(F)F)(F)F	8	0
DTXSID90371231	FC(F)(F)C(F)(F)C(F)(F)C(Br)(C(F)(F)F)C(F)(F)F	2-bromo-1,1,1,3,3,4,4,5,5,5-decafluoro-2-(trifluoromethyl)pentane	22528-67-2	-6.08	-24.4024	0.0920261	0.907974	inact.	Reliable	Other aliphatics	Others	Inactive	Reliable	-45.7787	-67.5021	-56.6404	Inactive	OTHER_PFAS	Inactive	FC(C(C(C(C(F)(F)F)(C(F)(F)F)Br)(F)F)(F)F)(F)F	3	4
DTXSID40615894	FC1=C(F)C(F)=C(N2C(F)(F)C(F)(F)C(F)(F)C(F)(F)C2(F)F)C(F)=C1F	2,2,3,3,4,4,5,5,6,6-Decafluoro-1-(pentafluorophenyl)piperidine	58955-19-4	-6.08	-29.2807	0.0920261	0.907974	inact.	Unreliable	Side-chain aromatics	Others	Inactive	Unreliable	-45.7787	-61.0055	-53.3921	Inactive	OTHER_PFAS	Inactive	Fc1c(c(F)c(c(c1F)F)F)N1C(F)(F)C(F)(F)C(C(C1(F)F)(F)F)(F)F	8	0
DTXSID90895528	FC(F)(F)C(F)(F)C(F)(F)CC1OCCO1	2-(2,2,3,3,4,4,4-Heptafluorobutyl)-1,3-dioxolane	175607-87-1	-6.04	-25.7211	0.0920261	0.907974	inact.	Unreliable	Other aliphatics, cyclic	Others, cyclic	Inactive	Unreliable	-46.1355	-65.7459	-55.9407	Inactive	OTHER_PFAS	Inactive	FC(C(C(F)(F)F)(F)F)(CC1OCCO1)F	3	4
DTXSID50880995	FC(F)(F)C(F)(F)OC1(F)OC(F)(C(F)(F)F)C(F)(F)OC1(F)C(F)(F)F	2,2,3,5,6-Pentafluoro-5-(pentafluoroethoxy)-3,6-bis(trifluoromethyl)-1,4-dioxane	84041-66-7	-6.037	-28.3216	0.0920261	0.907974	inact.	Unreliable	Other aliphatics, cyclic	Others, cyclic	Inactive	Unreliable	-46.1622	-62.2827	-54.2225	Inactive	OTHER_PFAS	Inactive	FC(C(F)(F)F)(OC1(F)OC(F)(C(F)(F)F)C(OC1(F)C(F)(F)F)(F)F)F	8	0
DTXSID30618238	FC(F)(F)C(F)(F)C(F)(F)C(=O)N1CCNCC1	2,2,3,3,4,4,4-Heptafluoro-1-(piperazin-1-yl)butan-1-one	89245-13-6	-6.036	-28.2856	0.0920261	0.907974	inact.	Reliable	Other aliphatics, cyclic	Others, cyclic	Inactive	Reliable	-46.1711	-62.3307	-54.2509	Inactive	OTHER_PFAS	Inactive	O=C(C(C(C(F)(F)F)(F)F)(F)F)N1CCNCC1	7	4
DTXSID1061073	FC(F)(F)C(F)(F)C(F)(F)I	Heptafluoropropyl iodide	754-34-7	-6.036	-18.3893	0.0920261	0.907974	inact.	Reliable	Perfluoro PFAA precursors	PFAIs	Inactive	Reliable	-46.1711	-75.5101	-60.8406	Inactive	COMMERICIAL_IMPORTANT	Inactive	FC(C(I)(F)F)(C(F)(F)F)F	3	4
DTXSID00503607	FC(F)(F)C(F)(F)C(F)(F)C(F)(F)S(=O)(=O)CC#N	(1,1,2,2,3,3,4,4,4-Nonafluorobutane-1-sulfonyl)acetonitrile	75988-02-2	-6.034	-26.3642	0.0920261	0.907974	inact.	Reliable	Other aliphatics	PASF-based substances	Inactive	Reliable	-46.189	-64.8895	-55.5392	Inactive	OTHER_PFAS	Inactive	N#CCS(=O)(=O)C(C(C(C(F)(F)F)(F)F)(F)F)(F)F	9	0
DTXSID80575766	CC1(F)C(F)(F)C(C)(F)C(F)(F)C(F)(F)C1(F)F	1,1,2,2,3,3,4,5,5,6-Decafluoro-4,6-dimethylcyclohexane	29917-43-9	-6.034	-19.5195	0.0920261	0.907974	inact.	Unreliable	Other aliphatics, cyclic	Others, cyclic	Inactive	Unreliable	-46.189	-74.0049	-60.0969	Inactive	OTHER_PFAS	Inactive	CC1(F)C(F)(F)C(C)(F)C(C(C1(F)F)(F)F)(F)F	8	0
DTXSID80290780	NC(=N)C(F)(F)C(F)(F)C(F)(F)C(F)(F)C(N)=N	(1z,6z)-2,2,3,3,4,4,5,5-octafluorohexanediimidamide	678-57-9	-6.031	-24.8922	0.0920261	0.907974	inact.	Reliable	Other aliphatics	Amidines based substances	Inactive	Reliable	-46.2157	-66.8498	-56.5328	Inactive	OTHER_PFAS	Inactive	NC(=N)C(C(C(C(C(=N)N)(F)F)(F)F)(F)F)(F)F	0	2
DTXSID60544056	FC(F)(CN=C=O)C(F)(F)C(F)(F)C(F)(F)CN=C=O	2,2,3,3,4,4,5,5-Octafluoro-1,6-diisocyanatohexane	30983-17-6	-6.03	-32.7069	0.0920261	0.907974	inact.	Reliable	Other aliphatics	Others	Inactive	Reliable	-46.2246	-56.4426	-51.3336	Inactive	OTHER_PFAS	Inactive	O=C=NCC(C(C(C(CN=C=O)(F)F)(F)F)(F)F)(F)F	3	4
DTXSID30395178	FC(F)(F)C(F)(F)C(F)(F)C(F)(F)CI	1-Iodo-1H,1H-nonafluoropentane	2253-14-7	-6.028	-22.3835	0.0920261	0.907974	inact.	Reliable	Other aliphatics	FTI	Inactive	Reliable	-46.2425	-70.1908	-58.2166	Inactive	OTHER_PFAS	Inactive	ICC(C(C(C(F)(F)F)(F)F)(F)F)(F)F	3	4
DTXSID80896600	OC(=O)C(F)(F)C(F)(F)C(F)(C(F)(F)F)C(F)(C(F)(F)F)C(F)(F)F	2,2,3,3,4,5,6,6,6-Nonafluoro-4,5-bis(trifluoromethyl)hexanoic acid	1144512-36-6	-6.028	-30.7609	0.332609	0.667391	inact.	Reliable	PFAAs	PFCAs	Inactive	Reliable	-46.2425	-59.0342	-52.6383	Inactive	OTHER_PFAS	Inactive	OC(=O)C(C(C(C(C(F)(F)F)(C(F)(F)F)F)(C(F)(F)F)F)(F)F)(F)F	0	2
DTXSID50547011	FCC1=C(F)C(F)(F)C(F)(F)C(F)(F)C1(F)F	1,3,3,4,4,5,5,6,6-Nonafluoro-2-(fluoromethyl)cyclohex-1-ene	111180-52-0	-6.028	-20.7742	0.0920261	0.907974	inact.	Unreliable	Other aliphatics, cyclic	Others, cyclic	Inactive	Unreliable	-46.2425	-72.334	-59.2882	Inactive	OTHER_PFAS	Inactive	FCC1=C(F)C(F)(F)C(C(C1(F)F)(F)F)(F)F	8	0
DTXSID10868577	CN(C)CCCN(O)S(=O)(=O)CCC(F)(F)C(F)(F)C(F)(F)C(F)(F)C(F)(F)C(F)(F)F	N-[3-(Dimethylamino)propyl]-3,3,4,4,5,5,6,6,7,7,8,8,8-tridecafluoro-N-hydroxyoctane-1-sulfonamide	958822-85-0	-6.027	-48.5566	0.0920261	0.907974	inact.	Reliable	Other aliphatics	Others	Inactive	Reliable	-46.2514	-35.3348	-40.7931	Inactive	OTHER_PFAS	Inactive	CN(CCCN(S(=O)(=O)CCC(C(C(C(C(C(F)(F)F)(F)F)(F)F)(F)F)(F)F)(F)F)O)C	3	9
DTXSID8059972	FC(F)(F)C(F)(F)C(F)(F)Cl	CFC-217ca	422-86-6	-6.027	-17.263	0.0920261	0.907974	inact.	Reliable	Other aliphatics	Others	Inactive	Reliable	-46.2514	-77.01	-61.6307	Inactive	OTHER_PFAS	Inactive	FC(C(Cl)(F)F)(C(F)(F)F)F	3	4
DTXSID0073906	FC(F)C(F)(F)C(F)(F)Cl	Propane, 1-chloro-1,1,2,2,3,3-hexafluoro-	422-55-9	-6.027	-17.07	0.0920261	0.907974	inact.	Reliable	Other aliphatics	Others	Inactive	Reliable	-46.2514	-77.267	-61.7592	Inactive	OTHER_PFAS	Inactive	FC(C(C(Cl)(F)F)(F)F)F	3	0
DTXSID70880250	FC(=C(C(F)(C(F)(F)F)C(F)(F)F)C(F)(C(F)(F)F)C(F)(F)F)C(F)(F)F	Perfluoro(3-isopropyl-4-methyl-2-pentene)	30320-27-5	-6.026	-27.3126	0.0920261	0.907974	inact.	Unreliable	Non-PFAA perfluoroalkyls	PFAenes	Inactive	Unreliable	-46.2603	-63.6265	-54.9434	Inactive	OTHER_PFAS	Inactive	FC(=C(C(C(F)(F)F)(C(F)(F)F)F)C(C(F)(F)F)(C(F)(F)F)F)C(F)(F)F	0	2
DTXSID4073120	COC(F)(F)C(F)(F)C(F)(F)C(F)(F)F	Perfluorobutyl methyl ether	163702-07-6	-6.025	-21.2556	0.0920261	0.907974	inact.	Reliable	Other aliphatics	Ether based substances	Inactive	Reliable	-46.2692	-71.6929	-58.981	Inactive	COMMERICIAL_IMPORTANT	Inactive	COC(C(C(C(F)(F)F)(F)F)(F)F)(F)F	3	4
DTXSID4075245	FC(F)C(F)(F)C(F)(F)C(F)(F)Cl	Butane, 1-chloro-1,1,2,2,3,3,4,4-octafluoro-	423-31-4	-6.025	-17.292	0.0920261	0.907974	inact.	Reliable	Other aliphatics	Others	Inactive	Reliable	-46.2692	-76.9714	-61.6203	Inactive	OTHER_PFAS	Inactive	FC(C(C(C(Cl)(F)F)(F)F)(F)F)F	3	0
DTXSID30881304	FC(F)(F)C(F)(F)C(F)(F)C(F)(I)C(F)(F)F	1,1,1,2,2,3,3,4,5,5,5-Undecafluoro-4-iodopentane	68158-13-4	-6.008	-23.0628	0.0920261	0.907974	inact.	Reliable	Perfluoro PFAA precursors	PFAIs	Inactive	Reliable	-46.4208	-69.2861	-57.8535	Inactive	OTHER_PFAS	Inactive	FC(C(C(C(C(F)(F)F)(I)F)(F)F)(F)F)(F)F	3	4
DTXSID90870512	FC(F)(F)C(F)(Cl)C(F)(Cl)C(F)(F)F	2,3-Dichlorooctafluorobutane	355-20-4	-6.009	-21.7237	0.0920261	0.907974	inact.	Reliable	Other aliphatics	Others	Inactive	Reliable	-46.4119	-71.0695	-58.7407	Inactive	OTHER_PFAS	Inactive	FC(C(C(F)(F)F)(Cl)F)(C(F)(F)F)Cl	0	2
DTXSID10455502	FC(F)C(F)(F)C(F)(F)C(F)(F)CCl	Pentane, 5-chloro-1,1,2,2,3,3,4,4-octafluoro-	755-21-5	-6.011	-22.1758	0.0920261	0.907974	inact.	Unreliable	Other aliphatics	Others	Inactive	Unreliable	-46.3941	-70.4674	-58.4307	Inactive	OTHER_PFAS	Inactive	ClCC(C(C(C(F)F)(F)F)(F)F)(F)F	3	0
DTXSID30880216	FC(=O)C(F)(OC(F)(F)C(F)(OC(F)(F)C(F)(OC(F)(F)C(F)(OC(F)(F)C(F)(OC(F)(F)C(F)(F)C(F)(F)F)C(F)(F)F)C(F)(F)F)C(F)(F)F)C(F)(F)F)C(F)(F)F	HFPO hexamer acid fluoride	13252-15-8	-6.012	-51.1583	0.0920261	0.907974	inact.	Unreliable	Other aliphatics	Ether based substances	Inactive	Unreliable	-46.3852	-31.87	-39.1276	Inactive	OTHER_PFAS	Inactive	FC(=O)C(C(F)(F)F)(OC(C(C(F)(F)F)(OC(C(C(F)(F)F)(OC(C(C(F)(F)F)(OC(C(C(F)(F)F)(OC(C(C(F)(F)F)(F)F)(F)F)F)(F)F)F)(F)F)F)(F)F)F)(F)F)F	4	3
DTXSID90375113	FC(F)(F)OC(F)(F)C(F)(F)OC(F)(F)C(F)(F)OC(F)(F)Br	1-[Bromo(difluoro)methoxy]-1,1,2,2-tetrafluoro-2-[1,1,2,2-tetrafluoro-2-(trifluoromethoxy)ethoxy]ethane	330562-45-3	-4.897	-36.1892	0.0920261	0.907974	inact.	Unreliable	Other aliphatics	Ether based substances	Inactive	Unreliable	-56.3287	-51.8051	-54.0669	Inactive	OTHER_PFAS	Inactive	FC(OC(C(OC(C(OC(Br)(F)F)(F)F)(F)F)(F)F)(F)F)(F)F	0	2
DTXSID90813489	FC1=C(F)C(F)(C(F)(F)C(F)(F)C1(F)F)C1(F)C(F)(F)C(F)(F)C(F)(F)C(F)(F)C1(F)F	1,1',2,2',2',3,3',3',4,4,4',4',5,5,5',5',6,6,6',6'-Icosafluoro[1,1'-bi(cyclohexan)]-2-ene	61855-74-1	-6.012	-29.0805	0.0920261	0.907974	inact.	Reliable	Non-PFAA perfluoroalkyls, cyclic	PFAenes, cyclic	Inactive	Reliable	-46.3852	-61.2721	-53.8286	Inactive	OTHER_PFAS	Inactive	FC1=C(F)C(F)(F)C(C(C1(F)C1(F)C(F)(F)C(F)(F)C(C(C1(F)F)(F)F)(F)F)(F)F)(F)F	8	0
DTXSID40185108	FC(F)(F)C(F)(F)C(F)(F)C1NCCN1	Imidazolidine, 2-heptafluoropropyl-	31185-53-2	-6.041	-8.3968	0.0920261	0.907974	inact.	Unreliable	Other aliphatics, cyclic	Others, cyclic	Inactive	Unreliable	-46.1265	-88.8176	-67.4721	Inactive	OTHER_PFAS	Inactive	FC(C(C(F)(F)F)(F)F)(C1NCCN1)F	3	4
DTXSID50792928	FC(F)(F)C(F)(F)C(F)(F)C(F)(Cl)I	1-Chloro-1,2,2,3,3,4,4,4-octafluoro-1-iodobutane	65975-08-8	-6.012	-21.7948	0.0920261	0.907974	inact.	Reliable	Other aliphatics	Others	Inactive	Reliable	-46.3852	-70.9748	-58.68	Inactive	OTHER_PFAS	Inactive	FC(C(C(C(I)(Cl)F)(F)F)(F)F)(F)F	3	4
DTXSID00880248	FC(F)(F)C(=C(C(F)(F)C(F)(F)F)C(F)(C(F)(F)F)C(F)(F)F)C(F)(F)F	Perfluoro-3-ethyl-2,4-dimethyl-2-pentene	30320-26-4	-6.02	-25.7759	0.0920261	0.907974	inact.	Unreliable	Non-PFAA perfluoroalkyls	PFAenes	Inactive	Unreliable	-46.3138	-65.673	-55.9934	Inactive	OTHER_PFAS	Inactive	FC(C(=C(C(C(F)(F)F)(C(F)(F)F)F)C(C(F)(F)F)(F)F)C(F)(F)F)(F)F	0	2
DTXSID00596453	FC(F)(F)C(F)(F)C(F)(F)C(F)(Cl)Cl	1,1-Dichloro-1,2,2,3,3,4,4,4-octafluorobutane	355-23-7	-6.02	-20.92	0.0920261	0.907974	inact.	Reliable	Other aliphatics	Others	Inactive	Reliable	-46.3138	-72.1398	-59.2268	Inactive	OTHER_PFAS	Inactive	FC(C(C(C(Cl)(Cl)F)(F)F)(F)F)(F)F	3	4
DTXSID50896576	OC(=O)C(F)(C(F)(F)F)C(F)(C(F)(F)C(F)(F)F)C(F)(F)C(F)(F)F	2,3,4,4,5,5,5-Heptafluoro-3-(pentafluoroethyl)-2-(trifluoromethyl)pentanoic acid	1882109-66-1	-6.021	-29.6609	0.0920261	0.907974	inact.	Reliable	PFAAs	PFCAs	Inactive	Reliable	-46.3049	-60.4991	-53.402	Inactive	OTHER_PFAS	Inactive	OC(=O)C(C(C(C(F)(F)F)(F)F)(C(C(F)(F)F)(F)F)F)(C(F)(F)F)F	3	4
DTXSID4059835	FC(F)(F)C(F)(F)C(F)(F)C(F)(F)C(F)(F)N(C(F)(F)C(F)(F)C(F)(F)C(F)(F)C(F)(F)F)C(F)(F)C(F)(F)C(F)(F)C(F)(F)C(F)(F)F	Fluorocarbon FC 70	338-84-1	-6.021	-31.855	0.0920261	0.907974	inact.	Reliable	Other aliphatics	Others	Inactive	Reliable	-46.3049	-57.5771	-51.941	Inactive	COMMERICIAL_IMPORTANT	Inactive	FC(C(C(C(C(F)(F)F)(F)F)(F)F)(F)F)(N(C(C(C(C(C(F)(F)F)(F)F)(F)F)(F)F)(F)F)C(C(C(C(C(F)(F)F)(F)F)(F)F)(F)F)(F)F)F	3	4
DTXSID80379261	FC(F)(F)C(F)(F)C(F)(F)C(Br)=O	heptafluorobutanoyl bromide	375-13-3	-6.023	-21.4673	0.0920261	0.907974	inact.	Reliable	Other aliphatics	Others	Inactive	Reliable	-46.2871	-71.4109	-58.849	Inactive	OTHER_PFAS	Inactive	BrC(=O)C(C(C(F)(F)F)(F)F)(F)F	7	4
DTXSID2070217	FC(F)(F)C(F)(F)C(F)(F)C(F)(F)C(F)(F)C(F)(F)C(F)(F)C(F)(F)C(F)(F)C(F)(F)C(F)(F)C(F)(F)C(F)(F)C(F)(F)C(F)(F)C(F)(F)C(F)(F)C(F)(F)CCI	1,1,2,2-Tetrahydroperfluoroeicosyl iodide	65104-63-4	-6.024	-51.6811	0.0920261	0.907974	inact.	Reliable	Fluorotelomer PFAA precursors	n:2 FTIs	Inactive	Reliable	-46.2781	-31.1737	-38.7259	Inactive	OTHER_PFAS	Inactive	ICCC(C(C(C(C(C(C(C(C(C(C(C(C(C(C(C(C(C(F)(F)F)(F)F)(F)F)(F)F)(F)F)(F)F)(F)F)(F)F)(F)F)(F)F)(F)F)(F)F)(F)F)(F)F)(F)F)(F)F)(F)F)(F)F	3	9
DTXSID10895449	CCCCCCCCCCCCCCC(I)CC(F)(F)C(F)(F)C(F)(F)C(F)(F)C(F)(F)C(F)(F)C(F)(F)C(F)(F)C(F)(F)C(F)(F)F	1,1,1,2,2,3,3,4,4,5,5,6,6,7,7,8,8,9,9,10,10-Henicosafluoro-12-iodohexacosane	1257261-91-8	-6.017	-66.3407	0.0920261	0.907974	inact.	Reliable	Other aliphatics	FTI	Inactive	Reliable	-46.3406	-11.6508	-28.9957	Inactive	OTHER_PFAS	Inactive	CCCCCCCCCCCCCCC(CC(C(C(C(C(C(C(C(C(C(F)(F)F)(F)F)(F)F)(F)F)(F)F)(F)F)(F)F)(F)F)(F)F)(F)F)I	3	6
DTXSID70379270	CC=CC(F)(F)C(F)(F)C(F)(F)F	1-Propenylperfluoropropane	355-95-3	-6.041	-22.3725	0.0920261	0.907974	inact.	Reliable	Fluorotelomer PFAA precursors	SFAenes	Inactive	Reliable	-46.1265	-70.2054	-58.166	Inactive	OTHER_PFAS	Inactive	CC=CC(C(C(F)(F)F)(F)F)(F)F	3	4
DTXSID20541223	[Cd++].F[C-](F)C(F)(F)C(F)(F)C(F)(F)C(F)(F)C(F)(F)F.F[C-](F)C(F)(F)C(F)(F)C(F)(F)C(F)(F)C(F)(F)F	Cadmium bis(1,1,2,2,3,3,4,4,5,5,6,6,6-tridecafluorohexan-1-ide)	104698-09-1	-6.041	-21.8305	0.0920261	0.907974	inact.	Reliable	Other aliphatics	Polyfluoralkanes	Inactive	Reliable	-46.1265	-70.9272	-58.5269	Inactive	OTHER_PFAS	Inactive	FC(C(C(C(C(C(F)(F)F)(F)F)(F)F)(F)F)(F)F)F	3	0
DTXSID50896430	CCC1=C(C(=CC=C1C(O)=O)C(F)(C(F)(F)F)C(F)(F)F)S(=O)C(C)(C)C	2-Ethyl-4-(1,1,1,2,3,3,3-heptafluoropropan-2-yl)-3-(2-methylpropane-2-sulfinyl)benzoic acid	1355555-05-3	-6.042	-44.278	0.0920261	0.907974	inact.	Unreliable	Side-chain aromatics	Others	Inactive	Unreliable	-46.1176	-41.0328	-43.5752	Inactive	OTHER_PFAS	Inactive	CCc1c(c(ccc1C(=O)O)C(C(F)(F)F)(C(F)(F)F)F)[S+](C(C)(C)C)[O-]	2	3
DTXSID0047583	FC(F)(F)C(F)(F)C(F)(F)C(F)(F)I	Nonafluoro-1-iodobutane	423-39-2	-6.062	-20.2126	0.0920261	0.907974	inact.	Reliable	Perfluoro PFAA precursors	PFAIs	Inactive	Reliable	-45.9393	-73.0819	-59.5106	Inactive	COMMERICIAL_IMPORTANT	Inactive	FC(C(C(C(I)(F)F)(F)F)(F)F)(F)F	3	4
DTXSID60584836	FC(F)(F)C(F)(F)C(F)(F)C(F)(F)C(F)(F)C(F)(F)CCc1cc2c(-c3c(cc(CCC(F)(F)C(F)(F)C(F)(F)C(F)(F)C(F)(F)C(F)(F)F)cc3)C2COC(=O)Cl)cc1	[2,7-Bis((perfluorohexyl)ethyl)-9H-fluoren-9-yl]methyl carbonochloridate	932710-57-1	-6.062	-59.9194	0.0920261	0.907974	inact.	Reliable	Side-chain aromatics	Others	Inactive	Reliable	-45.9393	-20.2024	-33.0708	Inactive	OTHER_PFAS	Inactive	ClC(=O)OCC1c2cc(CCC(C(C(C(C(C(F)(F)F)(F)F)(F)F)(F)F)(F)F)(F)F)ccc2c2c1cc(CCC(C(C(C(C(C(F)(F)F)(F)F)(F)F)(F)F)(F)F)(F)F)cc2	9	9
DTXSID8044969	COC(=O)C(F)(F)C(F)(F)OC(F)(C(F)(F)F)C(F)(F)OC(F)=C(F)F	Methyl perfluoro(3-(1-ethenyloxypropan-2-yloxy)propanoate)	63863-43-4	-6.064	-35.116	0.0920261	0.907974	inact.	Unreliable	Other aliphatics	PACF-based substances	Inactive	Unreliable	-45.9214	-53.2343	-49.5779	Inactive	COMMERICIAL_IMPORTANT	Inactive	COC(=O)C(C(OC(C(OC(=C(F)F)F)(F)F)(C(F)(F)F)F)(F)F)(F)F	0	2
DTXSID50637845	Cl.CCC(N)CC(F)(F)C(F)(F)C(F)(F)F	5,5,6,6,7,7,7-Heptafluoroheptan-3-amine--hydrogen chloride (1/1)	2263-70-9	-6.064	-16.8179	0.0920261	0.907974	inact.	Reliable	Other aliphatics	Others	Inactive	Reliable	-45.9214	-77.6028	-61.7621	Inactive	OTHER_PFAS	Inactive	CCC(CC(C(C(F)(F)F)(F)F)(F)F)N	3	4
DTXSID50566181	FN(F)C(F)(F)C(F)(F)C(F)(F)C(F)(F)F	N-Fluoro-N-(nonafluorobutyl)hypofluorous amide (non-preferred name)	812-47-5	-6.066	-21.4115	0.0920261	0.907974	inact.	Reliable	Other aliphatics	Others	Inactive	Reliable	-45.9036	-71.4853	-58.6944	Inactive	OTHER_PFAS	Inactive	FN(C(C(C(C(F)(F)F)(F)F)(F)F)(F)F)F	3	4
DTXSID10547012	FC(F)C1=C(F)C(F)(F)C(F)(F)C(F)(F)C1(F)F	1-(Difluoromethyl)-2,3,3,4,4,5,5,6,6-nonafluorocyclohex-1-ene	10534-43-7	-6.067	-20.1029	0.0920261	0.907974	inact.	Unreliable	Other aliphatics, cyclic	Others, cyclic	Inactive	Unreliable	-45.8947	-73.228	-59.5613	Inactive	OTHER_PFAS	Inactive	FC(C1=C(F)C(F)(F)C(C(C1(F)F)(F)F)(F)F)F	8	0
DTXSID90173474	FC1(F)OC(F)(F)C(F)(F)C(F)(F)C(F)(F)C(F)(F)C(F)(F)C1(F)F	Oxonane, hexadecafluoro-	1978-24-1	-6.062	-22.1867	0.0920261	0.907974	inact.	Unreliable	Other aliphatics, cyclic	Others, cyclic	Inactive	Unreliable	-45.9393	-70.4529	-58.1961	Inactive	OTHER_PFAS	Inactive	FC1(F)OC(F)(F)C(F)(F)C(C(C(C(C1(F)F)(F)F)(F)F)(F)F)(F)F	8	0
DTXSID40617035	FC(F)(F)C(F)(F)C(F)(F)C(F)(Br)Br	1,1-Dibromo-1,2,2,3,3,4,4,4-octafluorobutane	73533-18-3	-6.068	-23.4294	0.0920261	0.907974	inact.	Reliable	Other aliphatics	Others	Inactive	Reliable	-45.8857	-68.7979	-57.3418	Inactive	OTHER_PFAS	Inactive	FC(C(C(C(Br)(Br)F)(F)F)(F)F)(F)F	3	4
DTXSID00346051	FC(F)(F)C(F)(F)C(F)(F)C=CI	3,3,4,4,5,5,5-Heptafluoro-1-iodo-1-pentene	376-97-6	-6.071	-23.3093	0.0920261	0.907974	inact.	Reliable	Other aliphatics	FTI	Inactive	Reliable	-45.859	-68.9579	-57.4084	Inactive	OTHER_PFAS	Inactive	IC=CC(C(C(F)(F)F)(F)F)(F)F	3	4
DTXSID60775146	CC=CC(=O)C(F)(C(F)(F)F)C(F)(F)F	1,1,1,2-Tetrafluoro-2-(trifluoromethyl)hex-4-en-3-one	184711-88-4	-6.074	-23.7692	0.0920261	0.907974	inact.	Reliable	Other aliphatics	Others	Inactive	Reliable	-45.8322	-68.3454	-57.0888	Inactive	OTHER_PFAS	Inactive	CC=CC(=O)C(C(F)(F)F)(C(F)(F)F)F	0	2
DTXSID00895155	CC(F)(F)C(F)(F)C(F)(F)C(F)(F)F	1,1,1,2,2,3,3,4,4-Nonafluoropentane	158118-01-5	-6.075	-17.4878	0.0920261	0.907974	inact.	Reliable	Fluorotelomer PFAA precursors	SFAs	Inactive	Reliable	-45.8233	-76.7106	-61.267	Inactive	OTHER_PFAS	Inactive	CC(C(C(C(F)(F)F)(F)F)(F)F)(F)F	3	4
DTXSID90228812	FC(F)(F)C(F)(F)N1C(F)(F)C(F)(F)C(F)(F)C1(F)F	Pyrrolidine, 2,2,3,3,4,4,5,5-octafluoro-1-(pentafluoroethyl)-	78159-15-6	-6.076	-25.7243	0.0920261	0.907974	inact.	Unreliable	Other aliphatics, cyclic	Others, cyclic	Inactive	Unreliable	-45.8144	-65.7417	-55.778	Inactive	OTHER_PFAS	Inactive	FC(C(N1C(F)(F)C(C(C1(F)F)(F)F)(F)F)(F)F)(F)F	8	0
DTXSID70895965	NC(=N)NNC(=O)C(F)(F)C(F)(F)C(F)(F)F	2-(2,2,3,3,4,4,4-Heptafluorobutanoyl)hydrazine-1-carboximidamide	25978-98-7	-6.077	-22.6949	0.0920261	0.907974	inact.	Reliable	Other aliphatics	Others	Inactive	Reliable	-45.8055	-69.7761	-57.7908	Inactive	OTHER_PFAS	Inactive	O=C(C(C(C(F)(F)F)(F)F)(F)F)NNC(=N)N	7	8
DTXSID2072594	CN(C)CCCN(CCCS(O)(=O)=O)S(=O)(=O)C(F)(F)C(F)(F)C(F)(F)C(F)(F)C(F)(F)C(F)(F)C(F)(F)C(F)(F)F	1-Propanesulfonic acid, 3-[[3-(dimethylamino)propyl][(heptadecafluorooctyl)sulfonyl]amino]-	72785-08-1	-6.079	-68.1673	0.0920261	0.907974	inact.	Reliable	Other aliphatics	PASF-based substances	Inactive	Reliable	-45.7877	-9.21825	-27.503	Inactive	OTHER_PFAS	Inactive	CN(CCCN(S(=O)(=O)C(C(C(C(C(C(C(C(F)(F)F)(F)F)(F)F)(F)F)(F)F)(F)F)(F)F)(F)F)CCCS(=O)(=O)O)C	0	7
DTXSID90896494	FC(F)(F)C(F)(F)C(F)(F)OC(F)(CCI)C(F)(F)F	1,1,1,2-Tetrafluoro-2-(heptafluoropropoxy)-4-iodobutane	243128-38-3	-6.069	-29.25	0.0920261	0.907974	inact.	Reliable	Other aliphatics	Ether based substances	Inactive	Reliable	-45.8768	-61.0463	-53.4616	Inactive	OTHER_PFAS	Inactive	ICCC(C(F)(F)F)(OC(C(C(F)(F)F)(F)F)(F)F)F	4	3
DTXSID40475879	FC(F)(F)C(F)(F)C(F)(F)C(F)(F)CCCI	4,4,5,5,6,6,7,7,7-Nonafluoroheptyl iodide	183547-74-2	-6.08	-30.165	0.0920261	0.907974	inact.	Reliable	Other aliphatics	FTCl	Inactive	Reliable	-45.7787	-59.8278	-52.8033	Inactive	OTHER_PFAS	Inactive	ICCCC(C(C(C(F)(F)F)(F)F)(F)F)(F)F	3	4
DTXSID00190839	FC(F)(F)C(F)(F)C(F)(F)CCl	1,1,1,2,2,3,3-Heptafluoro-4-chlorobutane	374-97-0	-6.06	-18.7363	0.0920261	0.907974	inact.	Reliable	Other aliphatics	Others	Inactive	Reliable	-45.9571	-75.0479	-60.5025	Inactive	OTHER_PFAS	Inactive	ClCC(C(C(F)(F)F)(F)F)(F)F	3	4
DTXSID10834151	FC=C(F)C(F)(OC(F)(F)C(F)(F)C(F)(F)F)C(F)(F)F	1,2,3,4,4,4-Hexafluoro-3-(heptafluoropropoxy)but-1-ene	84195-42-6	-6.058	-24.4699	0.0920261	0.907974	inact.	Unreliable	Other aliphatics	Ether based substances	Inactive	Unreliable	-45.9749	-67.4122	-56.6936	Inactive	OTHER_PFAS	Inactive	FC=C(C(C(F)(F)F)(OC(C(C(F)(F)F)(F)F)(F)F)F)F	4	3
DTXSID20896543	OC(=O)C1=CC(=CC(OC(F)(F)C(F)OC(F)(F)C(F)(F)C(F)(F)F)=C1)C(O)=O	5-[1,1,2-Trifluoro-2-(heptafluoropropoxy)ethoxy]benzene-1,3-dicarboxylic acid	1268707-97-6	-6.044	-44.8603	0.0920261	0.907974	inact.	Reliable	Side-chain aromatics	Others	Inactive	Reliable	-46.0998	-40.2573	-43.1786	Inactive	OTHER_PFAS	Inactive	FC(C(Oc1cc(cc(c1)C(=O)O)C(=O)O)(F)F)OC(C(C(F)(F)F)(F)F)(F)F	0	5
DTXSID1074595	FC(F)C(F)(F)C(F)(F)C(F)=C	2,3,3,4,4,5,5-Heptafluoro-1-pentene	1547-26-8	-6.045	-18.9413	0.0920261	0.907974	inact.	Unreliable	Other aliphatics	Others	Inactive	Unreliable	-46.0909	-74.7749	-60.4329	Inactive	COMMERICIAL_IMPORTANT	Inactive	FC(C(C(C(=C)F)(F)F)(F)F)F	0	2
DTXSID30190948	FC(F)(I)C(F)(F)C(F)(F)C(F)(F)I	Perfluoro-1,4-diiodobutane	375-50-8	-6.045	-24.8995	0.0920261	0.907974	inact.	Reliable	Other aliphatics	Others	Inactive	Reliable	-46.0909	-66.8401	-56.4655	Inactive	OTHER_PFAS	Inactive	FC(C(C(I)(F)F)(F)F)(C(I)(F)F)F	0	2
DTXSID90475662	FC(F)C(F)C(F)(F)C(F)(F)C(F)(F)F	1H,2H-Perfluoropentane	150999-42-1	-6.049	-19.482	0.0920261	0.907974	inact.	Reliable	Other aliphatics	Others	Inactive	Reliable	-46.0552	-74.0549	-60.055	Inactive	OTHER_PFAS	Inactive	FC(C(C(C(C(F)(F)F)(F)F)(F)F)F)F	3	4
DTXSID40895735	FC(F)(F)C(F)(F)C(F)(F)C(=O)OC(C(F)(F)F)(C(F)(F)F)C(F)(F)F	1,1,1,3,3,3-Hexafluoro-2-(trifluoromethyl)propan-2-yl heptafluorobutanoate	922168-38-5	-6.05	-26.4244	0.0920261	0.907974	inact.	Reliable	Other aliphatics	PACF-based substances	Inactive	Reliable	-46.0463	-64.8093	-55.4278	Inactive	OTHER_PFAS	Inactive	O=C(C(C(C(F)(F)F)(F)F)(F)F)OC(C(F)(F)F)(C(F)(F)F)C(F)(F)F	7	4
DTXSID1071668	CCOC(=O)CN(CC)S(=O)(=O)C(F)(F)C(F)(F)C(F)(F)C(F)(F)C(F)(F)F	Glycine, N-ethyl-N-[(undecafluoropentyl)sulfonyl]-, ethyl ester	68555-79-3	-6.05	-45.7161	0.0920261	0.907974	inact.	Reliable	Other aliphatics	PASF-based substances	Inactive	Reliable	-46.0463	-39.1176	-42.5819	Inactive	OTHER_PFAS	Inactive	CCOC(=O)CN(S(=O)(=O)C(C(C(C(C(F)(F)F)(F)F)(F)F)(F)F)(F)F)CC	0	7
DTXSID10533617	FC(F)C(F)(F)C(F)(F)C(F)(F)C(=O)C(F)(F)F	1,1,1,3,3,4,4,5,5,6,6-Undecafluorohexan-2-one	42287-75-2	-6.059	-20.7179	0.0920261	0.907974	inact.	Unreliable	Perfluoro PFAA precursors	PFALs	Inactive	Unreliable	-45.966	-72.409	-59.1875	Inactive	OTHER_PFAS	Inactive	FC(C(C(C(C(=O)C(F)(F)F)(F)F)(F)F)(F)F)F	3	0
DTXSID20756890	FC(F)(F)C(F)(CCOC=C)C(F)(F)F	4-(Ethenyloxy)-1,1,1,2-tetrafluoro-2-(trifluoromethyl)butane	90999-86-3	-6.051	-21.7546	0.0920261	0.907974	inact.	Reliable	Other aliphatics	Ether based substances	Inactive	Reliable	-46.0374	-71.0283	-58.5328	Inactive	OTHER_PFAS	Inactive	C=COCCC(C(F)(F)F)(C(F)(F)F)F	3	4
DTXSID00188993	CC(=O)C(F)(F)C(F)(F)C(F)(F)F	Methyl heptafluoropropylketone	355-17-9	-6.051	-20.5785	0.0920261	0.907974	inact.	Reliable	Other aliphatics	Others	Inactive	Reliable	-46.0374	-72.5946	-59.316	Inactive	OTHER_PFAS	Inactive	CC(=O)C(C(C(F)(F)F)(F)F)(F)F	7	4
DTXSID10370988	FC(F)(F)C(F)(OCC=C)C(F)(F)F	Allyl perfluoroisopropyl ether	15242-17-8	-6.052	-22.2418	0.0920261	0.907974	inact.	Unreliable	Other aliphatics	Ether based substances	Inactive	Unreliable	-46.0284	-70.3795	-58.204	Inactive	OTHER_PFAS	Inactive	C=CCOC(C(F)(F)F)(C(F)(F)F)F	0	2
DTXSID60178870	FC(F)(F)C(F)(F)C(F)(F)COC(=O)CCN1CC1	1-Aziridinepropionic acid, 2,2,3,3,4,4,4-heptafluorobutyl ester	24160-20-1	-6.052	-28.4015	0.0920261	0.907974	inact.	Reliable	Other aliphatics, cyclic	Others, cyclic	Inactive	Reliable	-46.0284	-62.1763	-54.1024	Inactive	OTHER_PFAS	Inactive	O=C(CCN1CC1)OCC(C(C(F)(F)F)(F)F)(F)F	7	4
DTXSID6060341	FC(F)(F)C(F)(F)N1C(F)(F)C(F)(F)C(F)(F)C(F)(F)C1(F)F	Piperidine, 2,2,3,3,4,4,5,5,6,6-decafluoro-1-(pentafluoroethyl)-	564-11-4	-6.054	-25.4756	0.0920261	0.907974	inact.	Unreliable	Other aliphatics, cyclic	Others, cyclic	Inactive	Unreliable	-46.0106	-66.0729	-56.0417	Inactive	OTHER_PFAS	Inactive	FC(C(N1C(F)(F)C(F)(F)C(C(C1(F)F)(F)F)(F)F)(F)F)(F)F	8	0
DTXSID70895384	CCCCCCCCCCC(F)(F)C(F)(F)C(F)(F)C(F)(F)C(F)(F)C(F)(F)C(F)(F)C(F)(F)C(F)(F)C(F)(F)C(F)(F)C(F)(F)F	1,1,1,2,2,3,3,4,4,5,5,6,6,7,7,8,8,9,9,10,10,11,11,12,12-Pentacosafluorodocosane	93454-72-9	-6.056	-53.4914	0.0920261	0.907974	inact.	Reliable	Fluorotelomer PFAA precursors	SFAs	Inactive	Reliable	-45.9928	-28.7629	-37.3778	Inactive	OTHER_PFAS	Inactive	CCCCCCCCCCC(C(C(C(C(C(C(C(C(C(C(C(F)(F)F)(F)F)(F)F)(F)F)(F)F)(F)F)(F)F)(F)F)(F)F)(F)F)(F)F)(F)F	2	2
DTXSID70510944	FC1(F)C(Cl)=C(C#N)C(F)(F)C1(F)F	2-Chloro-3,3,4,4,5,5-hexafluorocyclopent-1-ene-1-carbonitrile	84439-71-4	-6.057	-20.1203	0.0920261	0.907974	inact.	Reliable	Other aliphatics, cyclic	Others, cyclic	Inactive	Reliable	-45.9838	-73.2048	-59.5943	Inactive	OTHER_PFAS	Inactive	N#CC1=C(Cl)C(C(C1(F)F)(F)F)(F)F	8	0
DTXSID60895696	CS(=O)(=O)OCC(F)(F)C(F)(F)C(F)(F)C(F)(F)C(F)(F)F	2,2,3,3,4,4,5,5,6,6,6-Undecafluorohexyl methanesulfonate	188534-35-2	-6.051	-32.0082	0.0920261	0.907974	inact.	Reliable	Other aliphatics	Others	Inactive	Reliable	-46.0374	-57.3731	-51.7052	Inactive	OTHER_PFAS	Inactive	CS(=O)(=O)OCC(C(C(C(C(F)(F)F)(F)F)(F)F)(F)F)(F)F	3	9
DTXSID00625237	FC(F)C(F)(F)C(F)(F)C(F)I	1,1,2,2,3,3,4-Heptafluoro-4-iodobutane	90015-83-1	-6.007	-20.9654	0.0920261	0.907974	inact.	Unreliable	Other aliphatics	Others	Inactive	Unreliable	-46.4297	-72.0793	-59.2545	Inactive	OTHER_PFAS	Inactive	FC(C(C(C(I)F)(F)F)(F)F)F	3	0
DTXSID4059914	OCC(F)(F)C(F)(F)C(F)(F)F	1H,1H-Heptafluorobutanol	375-01-9	-6.177	-17.6268	0.0920261	0.907974	inact.	Reliable	Fluorotelomer PFAA precursors	n:1 FTOHs	Inactive	Reliable	-44.9137	-76.5255	-60.7196	Inactive	COMMERICIAL_IMPORTANT	Inactive	OCC(C(C(F)(F)F)(F)F)(F)F	3	4
DTXSID40381087	OCC(F)(F)OC(F)(F)C(F)(F)OC(F)(F)F	1H,1H-Nonafluoro-3,6-dioxaheptan-1-ol	330562-43-1	-6.178	-28.8552	0.0920261	0.907974	inact.	Reliable	Other aliphatics	Ether based substances	Inactive	Reliable	-44.9048	-61.5721	-53.2384	Inactive	OTHER_PFAS	Inactive	OCC(OC(C(OC(F)(F)F)(F)F)(F)F)(F)F	0	2
DTXSID70570482	CCCCNCCC(F)(F)C(F)(F)C(F)(F)C(F)(F)C(F)(F)C(F)(F)F	N-Butyl-3,3,4,4,5,5,6,6,7,7,8,8,8-tridecafluorooctan-1-amine	25291-18-3	-6.278	-33.6097	0.0920261	0.907974	inact.	Reliable	Other aliphatics	Others	Inactive	Reliable	-44.013	-55.2403	-49.6266	Inactive	OTHER_PFAS	Inactive	CCCCNCCC(C(C(C(C(C(F)(F)F)(F)F)(F)F)(F)F)(F)F)(F)F	3	9
DTXSID30544200	FC(F)(F)C(F)(F)C(F)(F)C(F)(F)C(F)(F)C(F)(F)CCOC(=O)OC=C	Ethenyl 3,3,4,4,5,5,6,6,7,7,8,8,8-tridecafluorooctyl carbonate	96383-57-2	-6.278	-35.1646	0.0920261	0.907974	inact.	Reliable	Other aliphatics	Ether based substances	Inactive	Reliable	-44.013	-53.1696	-48.5913	Inactive	OTHER_PFAS	Inactive	C=COC(=O)OCCC(C(C(C(C(C(F)(F)F)(F)F)(F)F)(F)F)(F)F)(F)F	7	5
DTXSID9068243	FC(F)(F)C(F)(F)C(F)(F)C(F)(F)S(=O)(=O)NCC=C	N-Allylperfluorobutanesulfonamide	40630-65-7	-6.278	-32.5481	0.0920261	0.907974	inact.	Reliable	Other aliphatics	PASF-based substances	Inactive	Reliable	-44.013	-56.6541	-50.3335	Inactive	OTHER_PFAS	Inactive	C=CCNS(=O)(=O)C(C(C(C(F)(F)F)(F)F)(F)F)(F)F	9	0
DTXSID20337466	FC(F)C(F)(F)C(F)(F)C(F)(F)C=O	5H-Perfluoropentanal	2648-47-7	-6.278	-19.3233	0.0920261	0.907974	inact.	Unreliable	Other aliphatics	Others	Inactive	Unreliable	-44.013	-74.2662	-59.1396	Inactive	OTHER_PFAS	Inactive	O=CC(C(C(C(F)F)(F)F)(F)F)(F)F	3	0
DTXSID60467913	CC(C(F)(F)F)(C(F)(F)F)C(F)(F)C(F)(F)C(F)(F)F	2-Methyl-2-trifluoromethylperfluoropentane	100645-99-6	-6.277	-23.027	0.0920261	0.907974	inact.	Reliable	Fluorotelomer PFAA precursors	SFAs	Inactive	Reliable	-44.0219	-69.3338	-56.6779	Inactive	OTHER_PFAS	Inactive	FC(C(C(C(C(F)(F)F)(C(F)(F)F)C)(F)F)(F)F)(F)F	3	4
DTXSID10471984	FC(F)(F)C(F)(F)C(F)(F)C(F)(F)C(F)(F)C(F)(F)CCSSCCC(F)(F)C(F)(F)C(F)(F)C(F)(F)C(F)(F)C(F)(F)F	Disulfide, bis(3,3,4,4,5,5,6,6,7,7,8,8,8-tridecafluorooctyl)	42977-22-0	-6.277	-52.3095	0.0920261	0.907974	inact.	Reliable	Other aliphatics	FT	Inactive	Reliable	-44.0219	-30.3369	-37.1794	Inactive	OTHER_PFAS	Inactive	FC(C(C(C(C(C(F)(F)F)(F)F)(F)F)(F)F)(F)F)(CCSSCCC(C(C(C(C(C(F)(F)F)(F)F)(F)F)(F)F)(F)F)(F)F)F	3	9
DTXSID30432436	COC(F)(F)C(F)(F)C(F)(F)C(F)(F)C(F)(F)C(F)(F)C(F)(F)C(F)(F)F	Octane, 1,1,1,2,2,3,3,4,4,5,5,6,6,7,7,8,8-heptadecafluoro-8-methoxy-	22052-87-5	-6.276	-34.6914	0.0920261	0.907974	inact.	Reliable	Other aliphatics	Ether based substances	Inactive	Reliable	-44.0308	-53.7998	-48.9153	Inactive	OTHER_PFAS	Inactive	COC(C(C(C(C(C(C(C(F)(F)F)(F)F)(F)F)(F)F)(F)F)(F)F)(F)F)(F)F	3	8
DTXSID20784855	FC(F)(F)COC(=O)C(F)(F)C(F)(F)C(F)(F)F	2,2,2-Trifluoroethyl heptafluorobutanoate	336-63-0	-6.276	-24.9792	0.0920261	0.907974	inact.	Reliable	Other aliphatics	PACF-based substances	Inactive	Reliable	-44.0308	-66.734	-55.3824	Inactive	OTHER_PFAS	Inactive	O=C(C(C(C(F)(F)F)(F)F)(F)F)OCC(F)(F)F	7	4
DTXSID60862823	FC(=O)C(F)(OC(F)(F)C(F)(F)C(F)(F)F)C(F)(F)F	Perfluoro(2-methyl-3-oxahexanoyl) fluoride	2062-98-8	-6.276	-21.8288	0.0920261	0.907974	inact.	Unreliable	Other aliphatics	Ether based substances	Inactive	Unreliable	-44.0308	-70.9295	-57.4802	Inactive	COMMERICIAL_IMPORTANT	Inactive	FC(=O)C(C(F)(F)F)(OC(C(C(F)(F)F)(F)F)(F)F)F	4	3
DTXSID20880220	FC(F)=C(F)C(F)(F)C1(F)OC1(F)F	4,5-Epoxy-1,1,2,3,3,4,5,5-octafluoropent-1-ene	15453-08-4	-6.276	-21.026	0.0920261	0.907974	inact.	Unreliable	Other aliphatics, cyclic	Others, cyclic	Inactive	Unreliable	-44.0308	-71.9986	-58.0147	Inactive	OTHER_PFAS	Inactive	FC(=C(C(C1(F)OC1(F)F)(F)F)F)F	8	0
DTXSID4059912	FC(F)(F)C(F)(F)C(F)(F)CI	Heptafluorobutyl iodide	374-98-1	-6.275	-21.442	0.0920261	0.907974	inact.	Reliable	Other aliphatics	FTI	Inactive	Reliable	-44.0397	-71.4446	-57.7422	Inactive	OTHER_PFAS	Inactive	ICC(C(C(F)(F)F)(F)F)(F)F	3	4
DTXSID20880144	CCOC(=O)CC(=O)C(F)(F)C(F)(F)F	Ethyl pentafluoropropionyl acetate	663-35-4	-6.274	-25.3694	0.0920261	0.907974	inact.	Reliable	Other aliphatics	Ether based substances	Inactive	Reliable	-44.0486	-66.2143	-55.1315	Inactive	OTHER_PFAS	Inactive	CCOC(=O)CC(=O)C(C(F)(F)F)(F)F	7	4
DTXSID40896681	FC(F)=NC(F)(F)C(F)(F)C(F)(F)C(F)(F)F	(Nonafluorobutyl)carbonimidoyl	424-32-8	-6.274	-26.5979	0.0920261	0.907974	inact.	Reliable	Other aliphatics	Others	Inactive	Reliable	-44.0486	-64.5783	-54.3135	Inactive	OTHER_PFAS	Inactive	FC(=NC(C(C(C(F)(F)F)(F)F)(F)F)(F)F)F	3	4
DTXSID40460361	FC(=O)C(F)(F)C(F)(F)C(F)(F)OC(F)(C(F)=O)C(F)(F)F	2,2,3,3,4,4-Hexafluoro-4-[(1,1,1,2,3-pentafluoro-3-oxopropan-2-yl)oxy]butanoyl fluoride	19190-57-9	-6.272	-26.6505	0.0920261	0.907974	inact.	Unreliable	Other aliphatics	Ether based substances	Inactive	Unreliable	-44.0665	-64.5082	-54.2873	Inactive	OTHER_PFAS	Inactive	FC(=O)C(C(F)(F)F)(OC(C(C(C(=O)F)(F)F)(F)F)(F)F)F	4	3
DTXSID20444220	NCCCC(F)(F)C(F)(F)C(F)(F)C(F)(F)C(F)(F)C(F)(F)C(F)(F)C(F)(F)F	3-(Perfluorooctyl)propylamine	139175-50-1	-6.271	-30.6737	0.0920261	0.907974	inact.	Reliable	Other aliphatics	FT	Inactive	Reliable	-44.0754	-59.1503	-51.6129	Inactive	OTHER_PFAS	Inactive	NCCCC(C(C(C(C(C(C(C(F)(F)F)(F)F)(F)F)(F)F)(F)F)(F)F)(F)F)(F)F	3	9
DTXSID00896102	FC(F)(F)C(F)(F)C(F)(F)C1(F)C(F)(F)OS1(=O)=O	3,4,4-Trifluoro-3-(heptafluoropropyl)-1,2lambda~6~-oxathietane-2,2-dione	156465-44-0	-6.27	-21.5741	0.0920261	0.907974	inact.	Unreliable	Other aliphatics, cyclic	Others, cyclic	Inactive	Unreliable	-44.0843	-71.2687	-57.6765	Inactive	OTHER_PFAS	Inactive	FC(C(C(C1(F)C(F)(F)OS1(=O)=O)(F)F)(F)F)(F)F	3	4
DTXSID00895938	CCNC(=O)C(F)(F)C(F)(F)C(F)(F)C(F)(F)F	N-Ethyl-2,2,3,3,4,4,5,5,5-nonafluoropentanamide	158018-93-0	-6.269	-28.6676	0.0920261	0.907974	inact.	Reliable	Other aliphatics	Amide based substances	Inactive	Reliable	-44.0932	-61.8219	-52.9576	Inactive	OTHER_PFAS	Inactive	CCNC(=O)C(C(C(C(F)(F)F)(F)F)(F)F)(F)F	6	9
DTXSID80880185	FC(F)(F)C(F)(F)C(F)(F)OC(F)(C(F)(F)F)C(F)(OC(F)(F)C(F)(F)C(F)(F)F)C(F)(F)F	Perfluoro-5,6-dimethyl-4,7-dioxadecane	2501-01-01	-6.257	-35.983	0.0920261	0.907974	inact.	Reliable	Other aliphatics	Ether based substances	Inactive	Reliable	-44.2003	-52.0797	-48.14	Inactive	OTHER_PFAS	Inactive	FC(C(C(F)(F)F)(OC(C(C(F)(F)F)(F)F)(F)F)F)(C(F)(F)F)OC(C(C(F)(F)F)(F)F)(F)F	4	3
DTXSID60895297	CC(F)(F)OCC(F)(F)C(F)(F)C(F)(F)F	4-(1,1-Difluoroethoxy)-1,1,1,2,2,3,3-heptafluorobutane	1365808-20-3	-6.259	-25.2113	0.0920261	0.907974	inact.	Unreliable	Other aliphatics	Ether based substances	Inactive	Unreliable	-44.1824	-66.4249	-55.3036	Inactive	OTHER_PFAS	Inactive	CC(OCC(C(C(F)(F)F)(F)F)(F)F)(F)F	3	4
DTXSID60409510	CCOC(=O)C(F)(F)C(F)(F)C(F)(F)Cl	ethyl 4-chloro-2,2,3,3,4,4-hexafluorobutanoate	6395-45-5	-6.26	-25.9192	0.0920261	0.907974	inact.	Reliable	Other aliphatics	PACF-based substances	Inactive	Reliable	-44.1735	-65.4821	-54.8278	Inactive	OTHER_PFAS	Inactive	CCOC(=O)C(C(C(Cl)(F)F)(F)F)(F)F	7	4
DTXSID30895486	FC(F)(F)C(F)(F)C(F)(F)C1OCCO1	2-(Heptafluoropropyl)-1,3-dioxolane	109799-66-8	-6.261	-24.7076	0.0920261	0.907974	inact.	Unreliable	Other aliphatics, cyclic	Others, cyclic	Inactive	Unreliable	-44.1646	-67.0957	-55.6301	Inactive	OTHER_PFAS	Inactive	FC(C(C(F)(F)F)(F)F)(C1OCCO1)F	4	5
DTXSID40904755	OS(=O)(=O)C(F)(F)C(F)OC(F)(F)C(F)(F)C(F)(F)F	1,1,2-Trifluoro-2-(heptafluoropropoxy)ethane-1-sulfonic acid	935443-55-3	-6.261	-32.3275	0.0920261	0.907974	inact.	Reliable	Other aliphatics	PASF-based substances	Inactive	Reliable	-44.1646	-56.9479	-50.5562	Inactive	OTHER_PFAS	Inactive	FC(C(S(=O)(=O)O)(F)F)OC(C(C(F)(F)F)(F)F)(F)F	0	2
DTXSID3046613	FC(F)(F)C(F)(F)C(F)(F)C(F)(F)C(F)(F)F	Perflenapent	678-26-2	-6.261	-19.3161	0.0920261	0.907974	inact.	Reliable	Non-PFAA perfluoroalkyls	PFAs	Inactive	Reliable	-44.1646	-74.2758	-59.2202	Inactive	COMMERICIAL_IMPORTANT	Inactive	FC(C(C(F)(F)F)(F)F)(C(C(F)(F)F)(F)F)F	3	8
DTXSID10539058	FC1(F)N2C(F)(C(F)(F)C(F)(F)C1(F)F)C(F)(F)C(F)(F)C(F)(F)C(F)(F)C2(F)F	1,1,2,2,3,3,4,4,6,6,7,7,8,8,9,9,10,10,10a-Nonadecafluorodecahydropyrido[1,2-a]azepine	95827-25-1	-6.279	-10.855	0.0920261	0.907974	inact.	Unreliable	Other aliphatics, cyclic	Others, cyclic	Inactive	Unreliable	-44.0041	-85.5439	-64.774	Inactive	OTHER_PFAS	Inactive	FC1(F)C(F)(F)C(F)(F)C(N2C1(F)C(F)(F)C(F)(F)C(C(C2(F)F)(F)F)(F)F)(F)F	8	0
DTXSID90896479	FC(F)(F)OC(F)(F)C(F)(F)OC(F)(F)C(F)(F)OC(F)(F)C(F)(F)OC(F)(F)C(F)(F)OC(F)(F)F	1,1,1,3,3,4,4,6,6,7,7,9,9,10,10,12,12,13,13,15,15,15-Docosafluoro-2,5,8,11,14-pentaoxapentadecane	64028-06-4	-6.262	-52.3048	0.0920261	0.907974	inact.	Unreliable	Other aliphatics	Ether based substances	Inactive	Unreliable	-44.1557	-30.3431	-37.2494	Inactive	OTHER_PFAS	Inactive	FC(C(OC(C(OC(F)(F)F)(F)F)(F)F)(F)F)(OC(C(OC(C(OC(F)(F)F)(F)F)(F)F)(F)F)(F)F)F	0	2
DTXSID90895649	CCOS(=O)(=O)CCCCC(F)(F)C(F)(F)C(F)(F)C(F)(F)F	Ethyl 5,5,6,6,7,7,8,8,8-nonafluorooctane-1-sulfonate	1604816-68-3	-6.263	-43.4767	0.0920261	0.907974	inact.	Reliable	Other aliphatics	Others	Inactive	Reliable	-44.1467	-42.0999	-43.1233	Inactive	OTHER_PFAS	Inactive	CCOS(=O)(=O)CCCCC(C(C(C(F)(F)F)(F)F)(F)F)(F)F	2	2
DTXSID30896514	COC(=O)C(F)(OC(F)(F)C(F)(OC(F)(F)C(F)(F)C(F)(F)F)C(F)(F)F)C(F)(F)F	Methyl 2,3,3,3-tetrafluoro-2-[1,1,2,3,3,3-hexafluoro-2-(heptafluoropropoxy)propoxy]propanoate	26131-32-8	-6.265	-37.7295	0.0920261	0.907974	inact.	Unreliable	Other aliphatics	Ether and PACF-based substances	Inactive	Unreliable	-44.1289	-49.7538	-46.9413	Inactive	OTHER_PFAS	Inactive	COC(=O)C(C(F)(F)F)(OC(C(C(F)(F)F)(OC(C(C(F)(F)F)(F)F)(F)F)F)(F)F)F	4	3
DTXSID30371331	FC(F)(F)C(F)(C(Br)=C)C(F)(F)F	2-bromo-3,4,4,4-tetrafluoro-3-(trifluoromethyl)but-1-ene	234443-24-4	-6.267	-22.19	0.0920261	0.907974	inact.	Unreliable	Other aliphatics	Others	Inactive	Unreliable	-44.1111	-70.4485	-57.2798	Inactive	OTHER_PFAS	Inactive	BrC(=C)C(C(F)(F)F)(C(F)(F)F)F	0	2
DTXSID3040148	OS(=O)(=O)C(F)(F)C(F)(F)C(F)(F)C(F)(F)C(F)(F)C(F)(F)C(F)(F)C(F)(F)C(F)(F)C(F)(F)F	Perfluorodecanesulfonic acid	335-77-3	-6.268	-40.2265	0.0920261	0.907974	inact.	Reliable	PFAAs	PFSAs	Inactive	Reliable	-44.1022	-46.4284	-45.2653	Inactive	CAL_EPA	Inactive	FC(C(C(C(C(C(S(=O)(=O)O)(F)F)(F)F)(F)F)(F)F)(F)F)(C(C(C(C(F)(F)F)(F)F)(F)F)(F)F)F	3	8
DTXSID70881000	FC(F)(F)C(F)(C(F)(F)F)C(F)(F)C(F)(C(F)(F)F)C(F)(F)C(F)(C(F)(F)F)C(F)(F)F	Heptane, 1,1,1,2,3,3,4,5,5,6,7,7,7-tridecafluoro-2,4,6-tris(trifluoromethyl)-	84808-63-9	-6.268	-28.9762	0.0920261	0.907974	inact.	Reliable	Non-PFAA perfluoroalkyls	PFAs	Inactive	Reliable	-44.1022	-61.411	-52.7566	Inactive	OTHER_PFAS	Inactive	FC(C(C(C(C(F)(F)F)(C(F)(F)F)F)(F)F)(C(C(C(F)(F)F)(C(F)(F)F)F)(F)F)F)(F)F	3	4
DTXSID40837332	CCCCCCCCCCCCCCCCCCCCC(F)(F)C(F)(F)C(F)(F)C(F)(F)C(F)(F)C(F)(F)F	1,1,1,2,2,3,3,4,4,5,5,6,6-Tridecafluorohexacosane	825651-73-8	-6.268	-70.0297	0.0920261	0.907974	inact.	Reliable	Fluorotelomer PFAA precursors	SFAs	Inactive	Reliable	-44.1022	-6.738	-25.4201	Inactive	OTHER_PFAS	Inactive	CCCCCCCCCCCCCCCCCCCCC(C(C(C(C(C(F)(F)F)(F)F)(F)F)(F)F)(F)F)(F)F	2	2
DTXSID00896965	FC(F)(F)C(F)(F)C(F)(F)C(F)(F)S(Cl)=O	Perfluorobutanesulfinyl chloride	41006-41-1	-6.262	-21.9371	0.0920261	0.907974	inact.	Reliable	Others	Others	Inactive	Reliable	-44.1557	-70.7853	-57.4705	Inactive	OTHER_PFAS	Inactive	[O-][S+](C(C(C(C(F)(F)F)(F)F)(F)F)(F)F)Cl	3	4
DTXSID70532883	FC(F)(F)C(=O)ONC(=O)C(F)(F)C(F)(F)C(F)(F)F	2,2,3,3,4,4,4-Heptafluoro-N-[(trifluoroacetyl)oxy]butanamide	88326-80-1	-6.279	-27.4684	0.0920261	0.907974	inact.	Reliable	Other aliphatics	PACF-based substances	Inactive	Reliable	-44.0041	-63.419	-53.7115	Inactive	OTHER_PFAS	Inactive	O=C(C(F)(F)F)ONC(=O)C(C(C(F)(F)F)(F)F)(F)F	7	8
DTXSID30802039	FC(F)(F)C(F)(F)C(F)(F)C(F)(F)COCC=C	1,1,1,2,2,3,3,4,4-Nonafluoro-5-[(prop-2-en-1-yl)oxy]pentane	646063-05-0	-6.282	-27.6544	0.0920261	0.907974	inact.	Reliable	Other aliphatics	Ether based substances	Inactive	Reliable	-43.9773	-63.1713	-53.5743	Inactive	OTHER_PFAS	Inactive	C=CCOCC(C(C(C(F)(F)F)(F)F)(F)F)(F)F	3	4
DTXSID90896515	CCOC(=O)C(F)(OC(F)(F)C(F)(OC(F)(F)C(F)(F)C(F)(F)F)C(F)(F)F)C(F)(F)F	Ethyl 2,3,3,3-tetrafluoro-2-[1,1,2,3,3,3-hexafluoro-2-(heptafluoropropoxy)propoxy]propanoate	76145-88-5	-6.282	-38.5926	0.0920261	0.907974	inact.	Reliable	Other aliphatics	Ether and PACF-based substances	Inactive	Reliable	-43.9773	-48.6043	-46.2908	Inactive	OTHER_PFAS	Inactive	CCOC(=O)C(C(F)(F)F)(OC(C(C(F)(F)F)(OC(C(C(F)(F)F)(F)F)(F)F)F)(F)F)F	4	3
DTXSID20459495	CCC(F)(F)C(F)(F)C(F)(F)C(F)(F)F	1,1,1,2,2,3,3,4,4-Nonafluorohexane	38436-17-8	-6.296	-22.1146	0.0920261	0.907974	inact.	Reliable	Fluorotelomer PFAA precursors	SFAs	Inactive	Reliable	-43.8525	-70.5489	-57.2007	Inactive	OTHER_PFAS	Inactive	CCC(C(C(C(F)(F)F)(F)F)(F)F)(F)F	3	4
DTXSID80880180	CC1(C)[C@@H](CC[C@]1(C)C(=O)OCC(F)(F)C(F)(F)C(F)(F)C(F)(F)C(F)(F)C(F)F)C(=O)OCC(F)(F)C(F)(F)C(F)(F)C(F)(F)C(F)(F)C(F)F	Bis-(1H,1H,7H-perfluoroheptyl) (1S,3R)-camphorate	2355-57-9	-6.297	-56.9975	0.0920261	0.907974	inact.	Unreliable	Other aliphatics, cyclic	Others, cyclic	Inactive	Unreliable	-43.8435	-24.0936	-33.9686	Inactive	OTHER_PFAS	Inactive	O=C(C1CCC(C1(C)C)(C)C(=O)OCC(C(C(C(C(C(F)F)(F)F)(F)F)(F)F)(F)F)(F)F)OCC(C(C(C(C(C(F)F)(F)F)(F)F)(F)F)(F)F)(F)F	3	0
DTXSID30826513	CCCCCCCCCCCCCCCCCC(F)(F)C(F)(F)C(F)(F)C(F)(F)C(F)(F)C(F)(F)C(F)(F)C(F)(F)F	1-Heptadecylperfluorooctane	871311-25-0	-6.299	-68.2283	0.0920261	0.907974	inact.	Reliable	Fluorotelomer PFAA precursors	SFAs	Inactive	Reliable	-43.8257	-9.13701	-26.4814	Inactive	OTHER_PFAS	Inactive	CCCCCCCCCCCCCCCCCC(C(C(C(C(C(C(C(F)(F)F)(F)F)(F)F)(F)F)(F)F)(F)F)(F)F)(F)F	2	2
DTXSID60892589	CN(C)CCCNC(=O)CC(SCCC(F)(F)C(F)(F)C(F)(F)C(F)(F)C(F)(F)C(F)(F)C(F)(F)C(F)(F)C(F)(F)C(F)(F)F)C(O)=O	10:2 Fluorotelomer thioether amido amine carboxylic acid	1383438-90-1	-6.3	-64.2753	0.0920261	0.907974	inact.	Reliable	Other aliphatics	Others	Inactive	Reliable	-43.8168	-14.4014	-29.1091	Inactive	OTHER_PFAS	Inactive	CN(CCCNC(=O)CC(C(=O)O)SCCC(C(C(C(C(C(C(C(C(C(F)(F)F)(F)F)(F)F)(F)F)(F)F)(F)F)(F)F)(F)F)(F)F)(F)F)C	2	7
DTXSID60188999	OCC(F)(F)C(F)(F)C(F)(F)C(F)(F)CO	1H,1H,6H,6H-Perfluoro-1,6-hexanediol	355-74-8	-6.301	-22.8564	0.0920261	0.907974	inact.	Reliable	Other aliphatics	Others	Inactive	Reliable	-43.8079	-69.561	-56.6844	Inactive	OTHER_PFAS	Inactive	OCC(C(C(C(CO)(F)F)(F)F)(F)F)(F)F	3	4
DTXSID00441939	NS(=O)(=O)C1=NN=C(NS(=O)(=O)C(F)(F)C(F)(F)C(F)(F)C(F)(F)F)S1	CHEMBL337369	316826-66-1	-6.301	-42.6034	0.0920261	0.907974	inact.	Reliable	Side-chain aromatics	PASF-based substances	Inactive	Reliable	-43.8079	-43.263	-43.5354	Inactive	OTHER_PFAS	Inactive	FC(C(C(C(F)(F)F)(F)F)(F)F)(S(=O)(=O)Nc1nnc(s1)S(=O)(=O)N)F	9	0
DTXSID10462473	FC(F)(F)C(F)(F)OC(F)(F)C(F)(F)C(F)(F)C(F)(F)F	Butane, 1,1,1,2,2,3,3,4,4-nonafluoro-4-(pentafluoroethoxy)-	71546-78-6	-6.295	-24.4116	0.0920261	0.907974	inact.	Reliable	Other aliphatics	Ether based substances	Inactive	Reliable	-43.8614	-67.4899	-55.6756	Inactive	OTHER_PFAS	Inactive	FC(C(OC(C(C(C(F)(F)F)(F)F)(F)F)(F)F)(F)F)(F)F	0	2
DTXSID00895493	FC(F)(F)C(F)(F)C(F)(F)COC(Cl)=O	2,2,3,3,4,4,4-Heptafluorobutyl carbonochloridate	108156-21-4	-6.301	-21.7523	0.0920261	0.907974	inact.	Reliable	Other aliphatics	Ether based substances	Inactive	Reliable	-43.8079	-71.0314	-57.4196	Inactive	OTHER_PFAS	Inactive	ClC(=O)OCC(C(C(F)(F)F)(F)F)(F)F	7	4
DTXSID30891564	OS(=O)(=O)CCC(F)(F)C(F)(F)C(F)(F)C(F)(F)F	4:2 Fluorotelomer sulfonic acid	757124-72-4	-6.302	-33.5687	0.0920261	0.907974	inact.	Reliable	Fluorotelomer PFAA precursors	n:2 Fluorotelomer sulfonic acids	Inactive	Reliable	-43.7989	-55.2949	-49.5469	Inactive	CAL_EPA	Inactive	FC(C(C(C(F)(F)F)(F)F)(F)F)(CCS(=O)(=O)O)F	3	9
DTXSID10840171	COC(=O)C=CC(F)(F)C(F)(F)C(F)(F)F	Methyl 4,4,5,5,6,6,6-heptafluorohex-2-enoate	813-06-9	-6.302	-24.1098	0.0920261	0.907974	inact.	Reliable	Other aliphatics	Ether based substances	Inactive	Reliable	-43.7989	-67.8918	-55.8454	Inactive	OTHER_PFAS	Inactive	COC(=O)C=CC(C(C(F)(F)F)(F)F)(F)F	7	4
DTXSID40380257	OC(=O)C=CC(F)(C(F)(F)F)C(F)(F)F	3-(Perfluoroisopropyl)-2-propenoic acid	243139-64-2	-6.303	-22.089	0.0920261	0.907974	inact.	Reliable	Fluorotelomer PFAA precursors	n:3 Fluorotelomer unsaturated carboxylic acids	Inactive	Reliable	-43.79	-70.583	-57.1865	Inactive	OTHER_PFAS	Inactive	OC(=O)C=CC(C(F)(F)F)(C(F)(F)F)F	0	2
DTXSID10789379	FC(F)(F)C(F)(F)C(F)(F)P(C(F)(F)C(F)(F)C(F)(F)F)C(F)(F)C(F)(F)C(F)(F)F	Tris(heptafluoropropyl)phosphane	51761-69-4	-6.303	-32.5722	0.0920261	0.907974	inact.	Reliable	Other aliphatics	Others	Inactive	Reliable	-43.79	-56.622	-50.206	Inactive	OTHER_PFAS	Inactive	FC(C(C(F)(F)F)(F)F)(P(C(C(C(F)(F)F)(F)F)(F)F)C(C(C(F)(F)F)(F)F)(F)F)F	3	4
DTXSID40380272	FC(F)(F)C(F)(F)C(F)(F)C(F)(F)C(Br)(Br)CBr	1,1,2-Tribromo-1-(nonafluorobutyl)ethane	59665-24-6	-6.303	-29.2035	0.0920261	0.907974	inact.	Reliable	Other aliphatics	FTBr	Inactive	Reliable	-43.79	-61.1083	-52.4491	Inactive	OTHER_PFAS	Inactive	BrCC(C(C(C(C(F)(F)F)(F)F)(F)F)(F)F)(Br)Br	3	4
DTXSID00399941	FC(F)(F)C(F)(F)C(F)(F)C(F)(F)S(=O)(=O)OC=C	Vinyl nonafluoro-1-butanesulfonate	42409-05-2	-6.305	-27.6379	0.0920261	0.907974	inact.	Reliable	Other aliphatics	PASF-based substances	Inactive	Reliable	-43.7722	-63.1932	-53.4827	Inactive	OTHER_PFAS	Inactive	C=COS(=O)(=O)C(C(C(C(F)(F)F)(F)F)(F)F)(F)F	9	0
DTXSID70371572	FC(F)(F)C(F)(F)C(F)(F)C(I)(C(F)(F)F)C(F)(F)F	1,1,1,2,2,3,3,5,5,5-Decafluoro-4-iodo-4-(trifluoromethyl)pentane	102780-88-1	-6.301	-24.8577	0.0920261	0.907974	inact.	Reliable	Perfluoro PFAA precursors	PFAIs	Inactive	Reliable	-43.8079	-66.8958	-55.3518	Inactive	OTHER_PFAS	Inactive	FC(C(C(C(C(F)(F)F)(C(F)(F)F)I)(F)F)(F)F)(F)F	3	4
DTXSID70869964	OCCCC(F)(F)C(F)(F)F	3-(Perfluoroethyl)propanol	148043-73-6	-6.254	-23.5563	0.0920261	0.907974	inact.	Reliable	Other aliphatics	FTOH	Inactive	Reliable	-44.227	-68.6289	-56.428	Inactive	OTHER_PFAS	Inactive	OCCCC(C(F)(F)F)(F)F	3	4
DTXSID80896529	CC(OC(=O)C(F)(OC(F)(F)C(F)(OC(F)(F)C(F)(F)C(F)(F)F)C(F)(F)F)C(F)(F)F)C(C)(C)C	3,3-Dimethylbutan-2-yl 2,3,3,3-tetrafluoro-2-[1,1,2,3,3,3-hexafluoro-2-(heptafluoropropoxy)propoxy]propanoate	107368-63-8	-6.295	-49.7032	0.0920261	0.907974	inact.	Unreliable	Other aliphatics	Ether and PACF-based substances	Inactive	Unreliable	-43.8614	-33.8078	-38.8346	Inactive	OTHER_PFAS	Inactive	CC(C(C)(C)C)OC(=O)C(C(F)(F)F)(OC(C(C(F)(F)F)(OC(C(C(F)(F)F)(F)F)(F)F)F)(F)F)F	4	3
DTXSID70730605	FC(F)(F)C(I)CC(CC(F)(C(F)(F)F)C(F)(F)F)C(F)(F)F	1,1,1,2,7,7,7-Heptafluoro-6-iodo-2,4-bis(trifluoromethyl)heptane	922523-99-7	-6.294	-35.3234	0.0920261	0.907974	inact.	Unreliable	Other aliphatics	Others	Inactive	Unreliable	-43.8703	-52.9581	-48.4142	Inactive	OTHER_PFAS	Inactive	IC(C(F)(F)F)CC(C(F)(F)F)CC(C(F)(F)F)(C(F)(F)F)F	3	4
DTXSID90769492	CCOC(=O)C(F)(F)C(F)(F)C(F)(F)CCl	Ethyl 5-chloro-2,2,3,3,4,4-hexafluoropentanoate	139265-07-9	-6.283	-30.3686	0.0920261	0.907974	inact.	Reliable	Other aliphatics	PACF-based substances	Inactive	Reliable	-43.9684	-59.5566	-51.7625	Inactive	OTHER_PFAS	Inactive	CCOC(=O)C(C(C(CCl)(F)F)(F)F)(F)F	7	4
DTXSID70707539	CCCCCCCCCCC1=CN=C(N=C1)C1=CC=C(OCC(F)(F)C(F)(F)C(F)(F)F)C=C1	5-Decyl-2-[4-(2,2,3,3,4,4,4-heptafluorobutoxy)phenyl]pyrimidine	141550-25-6	-6.285	-61.8379	0.0920261	0.907974	inact.	Reliable	Side-chain aromatics	Others	Inactive	Reliable	-43.9505	-17.6474	-30.799	Inactive	OTHER_PFAS	Inactive	CCCCCCCCCCc1cnc(nc1)c1ccc(cc1)OCC(C(C(F)(F)F)(F)F)(F)F	3	4
DTXSID50880137	FC(F)(F)C(F)(F)C(F)(F)C(F)(F)C(F)(F)S(F)(=O)=O	Perfluoropentanesulfonyl fluoride	375-81-5	-6.286	-19.6624	0.0920261	0.907974	inact.	Reliable	Perfluoro PFAA precursors	PASFs	Inactive	Reliable	-43.9416	-73.8146	-58.8781	Inactive	OTHER_PFAS	Inactive	FC(C(C(C(C(S(=O)(=O)F)(F)F)(F)F)(F)F)(F)F)(F)F	3	8
DTXSID80464207	FC(F)(F)C(F)(F)C(=O)OC(F)(F)C(F)(F)C(F)(F)F	Heptafluoropropyl pentafluoropropanoate	296758-60-6	-6.286	-26.3164	0.0920261	0.907974	inact.	Reliable	Other aliphatics	PACF-based substances	Inactive	Reliable	-43.9416	-64.9532	-54.4474	Inactive	OTHER_PFAS	Inactive	O=C(C(C(F)(F)F)(F)F)OC(C(C(F)(F)F)(F)F)(F)F	0	2
DTXSID70817586	FC(F)(F)C(F)(F)C(F)(F)C(F)(F)C(F)(F)C(F)(F)S(Cl)=O	Tridecafluorohexane-1-sulfinyl chloride	61424-51-9	-6.288	-28.5242	0.0920261	0.907974	inact.	Reliable	Others	Others	Inactive	Reliable	-43.9238	-62.0129	-52.9684	Inactive	OTHER_PFAS	Inactive	[O-][S+](C(C(C(C(C(C(F)(F)F)(F)F)(F)F)(F)F)(F)F)(F)F)Cl	3	8
DTXSID10449906	FC1(F)C(F)(F)C(F)(F)C(F)(C(=O)OOC(=O)C2(F)C(F)(F)C(F)(F)C(F)(F)C(F)(F)C2(F)F)C(F)(F)C1(F)F	Peroxide, bis[(undecafluorocyclohexyl)carbonyl]	203255-90-7	-6.289	-33.7158	0.0920261	0.907974	inact.	Unreliable	Other aliphatics, cyclic	PACF-based substances, cyclic	Inactive	Unreliable	-43.9149	-55.099	-49.5069	Inactive	OTHER_PFAS	Inactive	O=C(C1(F)C(F)(F)C(F)(F)C(C(C1(F)F)(F)F)(F)F)OOC(=O)C1(F)C(F)(F)C(F)(F)C(C(C1(F)F)(F)F)(F)F	8	0
DTXSID60896007	CN(C)S(=O)(=O)C(F)(F)C(F)(F)C(F)(F)C(F)(F)C(F)(F)C(F)(F)F	1,1,2,2,3,3,4,4,5,5,6,6,6-Tridecafluoro-N,N-dimethylhexane-1-sulfonamide	1270179-82-2	-6.294	-36.024	0.0920261	0.907974	inact.	Reliable	Other aliphatics	PASF-based substances	Inactive	Reliable	-43.8703	-52.0251	-47.9477	Inactive	OTHER_PFAS	Inactive	CN(S(=O)(=O)C(C(C(C(C(C(F)(F)F)(F)F)(F)F)(F)F)(F)F)(F)F)C	0	7
DTXSID0036926	FC(F)(F)C1(F)C(F)(F)C(F)(F)C(F)(F)C(F)(C(F)(F)F)C1(F)F	Perfluoro-1,3-dimethylcyclohexane	335-27-3	-6.291	-21.6342	0.0920261	0.907974	inact.	Unreliable	Non-PFAA perfluoroalkyls, cyclic	PFAs, cyclic	Inactive	Unreliable	-43.897	-71.1887	-57.5429	Inactive	COMMERICIAL_IMPORTANT	Inactive	FC1(C(F)(F)F)C(F)(F)C(F)(C(F)(F)F)C(C(C1(F)F)(F)F)(F)F	8	0
DTXSID00895216	FC(F)(F)C(F)(F)C(F)(F)C(C(F)(F)F)(C(F)(F)F)C(F)(F)F	1,1,1,2,2,3,3,5,5,5-Decafluoro-4,4-bis(trifluoromethyl)pentane	29971-79-7	-6.291	-22.7452	0.0920261	0.907974	inact.	Reliable	Non-PFAA perfluoroalkyls	PFAs	Inactive	Reliable	-43.897	-69.7091	-56.8031	Inactive	OTHER_PFAS	Inactive	FC(C(C(C(C(F)(F)F)(C(F)(F)F)C(F)(F)F)(F)F)(F)F)(F)F	3	4
DTXSID00895690	CCCNC(=O)C(F)(F)C(F)(F)C(F)(F)F	2,2,3,3,4,4,4-Heptafluoro-N-propylbutanamide	75668-24-5	-6.292	-27.5717	0.0920261	0.907974	inact.	Reliable	Other aliphatics	FT	Inactive	Reliable	-43.8881	-63.2814	-53.5848	Inactive	OTHER_PFAS	Inactive	CCCNC(=O)C(C(C(F)(F)F)(F)F)(F)F	7	8
DTXSID90895189	CCCC=CC(F)(F)C(F)(F)C(F)(F)F	1,1,1,2,2,3,3-Heptafluorooct-4-ene	2707-72-4	-6.292	-27.6183	0.0920261	0.907974	inact.	Reliable	Fluorotelomer PFAA precursors	SFAenes	Inactive	Reliable	-43.8881	-63.2194	-53.5537	Inactive	OTHER_PFAS	Inactive	CCCC=CC(C(C(F)(F)F)(F)F)(F)F	5	2
DTXSID30895183	CCC=CC(F)(F)C(F)(F)C(F)(F)F	5,5,6,6,7,7,7-Heptafluorohept-3-ene	355-98-6	-6.293	-25.9477	0.0920261	0.907974	inact.	Unreliable	Fluorotelomer PFAA precursors	SFAenes	Inactive	Unreliable	-43.8792	-65.4442	-54.6617	Inactive	OTHER_PFAS	Inactive	CCC=CC(C(C(F)(F)F)(F)F)(F)F	5	2
DTXSID50379713	[O-][N+](=O)C=CC(F)(F)C(F)(F)C(F)(F)C(F)(F)F	3,3,4,4,5,5,6,6,6-nonafluoro-1-nitrohex-1-ene	306935-66-0	-6.293	-27.2219	0.0920261	0.907974	inact.	Unreliable	Other aliphatics	Others	Inactive	Unreliable	-43.8792	-63.7473	-53.8132	Inactive	OTHER_PFAS	Inactive	FC(C(C(C(F)(F)F)(F)F)(F)F)(C=C[N+](=O)[O-])F	3	4
DTXSID50663104	COC(=O)C(F)(F)C(F)(F)C(F)(F)Br	Methyl 4-bromo-2,2,3,3,4,4-hexafluorobutanoate	128160-31-6	-6.293	-25.4994	0.0920261	0.907974	inact.	Reliable	Other aliphatics	PACF-based substances	Inactive	Reliable	-43.8792	-66.0412	-54.9602	Inactive	OTHER_PFAS	Inactive	COC(=O)C(C(C(Br)(F)F)(F)F)(F)F	0	2
DTXSID80544033	FC(F)(F)C(F)(F)C(F)(F)C(F)(F)C(F)(F)C#N	Undecafluorohexanenitrile	23790-49-0	-6.291	-25.3899	0.0920261	0.907974	inact.	Reliable	Other aliphatics	Nitrile based substances	Inactive	Reliable	-43.897	-66.187	-55.042	Inactive	OTHER_PFAS	Inactive	N#CC(C(C(C(C(F)(F)F)(F)F)(F)F)(F)F)(F)F	3	8
DTXSID30510389	COC(=O)C(=O)C(F)(F)C(F)(F)C(F)(F)C(F)(F)F	Methyl 3,3,4,4,5,5,6,6,6-nonafluoro-2-oxohexanoate	74067-16-6	-6.177	-29.0224	0.0920261	0.907974	inact.	Reliable	Other aliphatics	Ether based substances	Inactive	Reliable	-44.9137	-61.3494	-53.1316	Inactive	OTHER_PFAS	Inactive	COC(=O)C(=O)C(C(C(C(F)(F)F)(F)F)(F)F)(F)F	7	4
DTXSID10880158	FC(F)(F)C(F)(F)C(F)(F)C(F)(C(F)(F)F)C(F)(F)C(F)(F)F	Hexane, 1,1,1,2,2,3,3,4,5,5,6,6,6-tridecafluoro-4-(trifluoromethyl)-	558-69-0	-6.253	-23.184	0.0920261	0.907974	inact.	Reliable	Non-PFAA perfluoroalkyls	PFAs	Inactive	Reliable	-44.2359	-69.1247	-56.6803	Inactive	OTHER_PFAS	Inactive	FC(C(C(C(C(F)(F)F)(F)F)(C(F)(F)F)F)(F)F)(C(F)(F)F)F	3	4
DTXSID10880133	FC(F)=C(F)C(F)(F)C(F)(F)F	Octafluoro-1-butene	357-26-6	-6.253	-18.0588	0.0920261	0.907974	inact.	Unreliable	Non-PFAA perfluoroalkyls	PFAenes	Inactive	Unreliable	-44.2359	-75.9502	-60.0931	Inactive	OTHER_PFAS	Inactive	FC(=C(C(C(F)(F)F)(F)F)F)F	0	2
DTXSID80896180	COC1=CC=C(OS(=O)(=O)C(F)(F)C(F)(F)C(F)(F)C(F)(F)F)C(Cl)=C1	2-Chloro-4-methoxyphenyl nonafluorobutane-1-sulfonate	1131890-97-5	-6.208	-39.2214	0.0920261	0.907974	inact.	Reliable	Side-chain aromatics	PASF-based substances	Inactive	Reliable	-44.6372	-47.7669	-46.2021	Inactive	OTHER_PFAS	Inactive	COc1ccc(c(c1)Cl)OS(=O)(=O)C(C(C(C(F)(F)F)(F)F)(F)F)(F)F	9	0
DTXSID60896143	COC1=NN(C)C(=N1)C(F)(F)C(F)(F)C(F)(F)F	5-(Heptafluoropropyl)-3-methoxy-1-methyl-1H-1,2,4-triazole	714975-34-5	-6.208	-28.9007	0.0920261	0.907974	inact.	Unreliable	Side-chain aromatics	Others	Inactive	Unreliable	-44.6372	-61.5115	-53.0744	Inactive	OTHER_PFAS	Inactive	COc1nc(n(n1)C)C(C(C(F)(F)F)(F)F)(F)F	6	4
DTXSID10607529	FC(F)(F)C(F)(F)C(F)(F)C(=O)N1CCN(CC1)C1=NC=CN=C1	2,2,3,3,4,4,4-Heptafluoro-1-[4-(pyrazin-2-yl)piperazin-1-yl]butan-1-one	89007-14-7	-6.206	-42.8798	0.0920261	0.907974	inact.	Reliable	Side-chain aromatics	Others	Inactive	Reliable	-44.6551	-42.8949	-43.775	Inactive	OTHER_PFAS	Inactive	O=C(C(C(C(F)(F)F)(F)F)(F)F)N1CCN(CC1)c1nccnc1	6	4
DTXSID10556083	FC(F)(F)C(F)(F)OC(F)(F)C(F)(F)C(F)(F)OC(F)(F)C(F)(F)F	1,1,2,2,3,3-Hexafluoro-1,3-bis(pentafluoroethoxy)propane	114636-26-9	-6.206	-31.0639	0.0920261	0.907974	inact.	Reliable	Other aliphatics	Ether based substances	Inactive	Reliable	-44.6551	-58.6307	-51.6429	Inactive	OTHER_PFAS	Inactive	FC(C(OC(C(F)(F)F)(F)F)(F)F)(C(OC(C(F)(F)F)(F)F)(F)F)F	0	2
DTXSID00895377	FC(F)OCC(F)(F)C(F)(F)C(F)(F)C(F)(F)F	5-(Difluoromethoxy)-1,1,1,2,2,3,3,4,4-nonafluoropentane	1661005-79-3	-6.203	-21.1445	0.0920261	0.907974	inact.	Reliable	Other aliphatics	Ether based substances	Inactive	Reliable	-44.6818	-71.8408	-58.2613	Inactive	OTHER_PFAS	Inactive	FC(OCC(C(C(C(F)(F)F)(F)F)(F)F)(F)F)F	3	4
DTXSID00896622	OC(=O)C(F)(F)C(F)(F)C(F)(F)C(F)(F)C(F)(F)C(F)(F)C(F)(F)C(F)(F)C(F)(F)C(F)(F)C(F)(F)C(F)(F)C(F)(F)C(F)(F)C(F)(F)C(F)(F)C(F)(F)C(F)(F)F	Perfluorononadecanoic acid	133921-38-7	-6.202	-49.2263	0.0920261	0.907974	inact.	Reliable	PFAAs	PFCAs	Inactive	Reliable	-44.6907	-34.4429	-39.5668	Inactive	OTHER_PFAS	Inactive	OC(=O)C(C(C(C(C(C(C(C(C(C(C(C(C(C(C(C(C(C(F)(F)F)(F)F)(F)F)(F)F)(F)F)(F)F)(F)F)(F)F)(F)F)(F)F)(F)F)(F)F)(F)F)(F)F)(F)F)(F)F)(F)F)(F)F	3	8
DTXSID20895399	CCCCCCCCCCCC(F)(F)C(F)(F)C(F)(F)C(F)(F)C(F)(F)C(F)(F)C(F)(F)C(F)(F)C(F)(F)C(F)(F)C(F)(F)C(F)(F)F	1,1,1,2,2,3,3,4,4,5,5,6,6,7,7,8,8,9,9,10,10,11,11,12,12-Pentacosafluorotricosane	677324-31-1	-6.201	-59.8555	0.0920261	0.907974	inact.	Reliable	Fluorotelomer PFAA precursors	SFAs	Inactive	Reliable	-44.6997	-20.2875	-32.4936	Inactive	OTHER_PFAS	Inactive	CCCCCCCCCCCC(C(C(C(C(C(C(C(C(C(C(C(F)(F)F)(F)F)(F)F)(F)F)(F)F)(F)F)(F)F)(F)F)(F)F)(F)F)(F)F)(F)F	2	2
DTXSID20895713	FC(F)COS(=O)(=O)C(F)(F)C(F)(F)C(F)(F)C(F)(F)F	2,2-Difluoroethyl nonafluorobutane-1-sulfonate	1036375-28-6	-6.199	-27.1404	0.0920261	0.907974	inact.	Reliable	Other aliphatics	PASF-based substances	Inactive	Reliable	-44.7175	-63.8558	-54.2866	Inactive	OTHER_PFAS	Inactive	FC(COS(=O)(=O)C(C(C(C(F)(F)F)(F)F)(F)F)(F)F)F	9	0
DTXSID9072604	FC(=C(F)C(F)(F)C(F)(F)F)C(F)(F)F	Perfluoro-2-pentene	72804-49-0	-6.196	-21.0114	0.0920261	0.907974	inact.	Unreliable	Non-PFAA perfluoroalkyls	PFAenes	Inactive	Unreliable	-44.7442	-72.0181	-58.3812	Inactive	OTHER_PFAS	Inactive	FC(=C(C(C(F)(F)F)(F)F)F)C(F)(F)F	0	2
DTXSID10191135	FC(F)(F)C(F)(F)C(F)(F)CN=C=O	Isocyanic acid, 2,2,3,3,4,4,4-heptafluorobutyl ester	377-00-4	-6.195	-18.1302	0.0920261	0.907974	inact.	Unreliable	Other aliphatics	Others	Inactive	Unreliable	-44.7532	-75.8551	-60.3041	Inactive	OTHER_PFAS	Inactive	O=C=NCC(C(C(F)(F)F)(F)F)(F)F	3	4
DTXSID30297204	FC(F)(CI)C(F)(F)C(F)(F)CI	2,2,3,3,4,4-hexafluoro-1,5-diiodopentane	33619-80-6	-6.194	-28.0989	0.0920261	0.907974	inact.	Reliable	Other aliphatics	FTI	Inactive	Reliable	-44.7621	-62.5793	-53.6707	Inactive	OTHER_PFAS	Inactive	ICC(C(C(CI)(F)F)(F)F)(F)F	3	4
DTXSID90379717	FC(F)(F)C(F)(F)C(F)(F)C(F)(F)C(Cl)=O	Nonafluoropentanoyl chloride	375-60-0	-6.194	-19.6111	0.0920261	0.907974	inact.	Reliable	Other aliphatics	Others	Inactive	Reliable	-44.7621	-73.8829	-59.3225	Inactive	OTHER_PFAS	Inactive	ClC(=O)C(C(C(C(F)(F)F)(F)F)(F)F)(F)F	7	4
DTXSID40880227	FC(F)(F)C(F)(F)C(F)(F)CC(=O)OC=C	Allyl heptafluorobutyrate	17165-55-8	-6.194	-23.1482	0.0920261	0.907974	inact.	Reliable	Other aliphatics	Ether based substances	Inactive	Reliable	-44.7621	-69.1724	-56.9672	Inactive	OTHER_PFAS	Inactive	C=COC(=O)CC(C(C(F)(F)F)(F)F)(F)F	7	4
DTXSID70697901	FC(F)(C#N)C(F)(F)C(F)(F)C(F)(F)C(F)(F)C#N	Decafluoroheptanedinitrile	23843-73-4	-6.193	-25.3926	0.0920261	0.907974	inact.	Reliable	Other aliphatics	Nitrile based substances	Inactive	Reliable	-44.771	-66.1834	-55.4772	Inactive	OTHER_PFAS	Inactive	N#CC(C(C(C(C(C#N)(F)F)(F)F)(F)F)(F)F)(F)F	3	4
DTXSID90896414	CCC1=C(C(=CC=C1C(O)=O)C(F)(C(F)(F)F)C(F)(F)F)S(C)=O	2-Ethyl-4-(1,1,1,2,3,3,3-heptafluoropropan-2-yl)-3-(methanesulfinyl)benzoic acid	1355554-84-5	-6.192	-37.2198	0.0920261	0.907974	inact.	Unreliable	Side-chain aromatics	Others	Inactive	Unreliable	-44.7799	-50.4326	-47.6062	Inactive	OTHER_PFAS	Inactive	CCc1c([S+](C)[O-])c(ccc1C(=O)O)C(C(F)(F)F)(C(F)(F)F)F	2	3
DTXSID30382109	FC(=O)C(F)(F)C(F)(F)C(F)(F)C(F)(F)Cl	5-Chloroperfluoropentanoyl fluoride	261503-68-8	-6.191	-18.5063	0.0920261	0.907974	inact.	Reliable	Other aliphatics	Others	Inactive	Reliable	-44.7888	-75.3542	-60.0715	Inactive	OTHER_PFAS	Inactive	FC(=O)C(C(C(C(Cl)(F)F)(F)F)(F)F)(F)F	0	2
DTXSID20501049	FC(F)C(F)(F)C(F)(F)C(F)(F)CBr	5-Bromo-1,1,2,2,3,3,4,4-octafluoropentane	75885-51-7	-6.19	-23.6003	0.0920261	0.907974	inact.	Unreliable	Other aliphatics	Others	Inactive	Unreliable	-44.7978	-68.5703	-56.684	Inactive	OTHER_PFAS	Inactive	BrCC(C(C(C(F)F)(F)F)(F)F)(F)F	3	0
DTXSID30503716	FC(F)(F)C(F)(F)C(F)(F)CC=C	4,4,5,5,6,6,6-Heptafluorohex-1-ene	2317-84-2	-6.178	-20.7575	0.0920261	0.907974	inact.	Reliable	Other aliphatics	Others	Inactive	Reliable	-44.9048	-72.3562	-58.6305	Inactive	OTHER_PFAS	Inactive	C=CCC(C(C(F)(F)F)(F)F)(F)F	3	4
DTXSID20505825	FC(F)(F)C(F)(F)C(F)(F)C(F)(F)C#C	3,3,4,4,5,5,6,6,6-Nonafluorohex-1-yne	59665-30-4	-6.179	-23.2168	0.0920261	0.907974	inact.	Reliable	Other aliphatics	Others	Inactive	Reliable	-44.8959	-69.081	-56.9884	Inactive	OTHER_PFAS	Inactive	C#CC(C(C(C(F)(F)F)(F)F)(F)F)(F)F	3	4
DTXSID70897580	C[N+](C)(C)CCCNC(=O)C1=CC=C(OC(F)(F)C(F)(F)C(F)(F)C(F)(F)C(F)(F)C(F)(F)C(F)(F)CC(F)(F)F)C=C1	1-Propanaminium, 3-[[4-[(heptadecafluorononyl)oxy]benzoyl]amino]-N,N,N-trimethyl- (9CI)	59493-71-9	-6.179	-63.3529	0.0920261	0.907974	inact.	Reliable	Side-chain aromatics	Others	Inactive	Reliable	-44.8959	-15.6298	-30.2628	Inactive	OTHER_PFAS	Inactive	O=C(c1ccc(cc1)OC(C(C(C(C(C(C(CC(F)(F)F)(F)F)(F)F)(F)F)(F)F)(F)F)(F)F)(F)F)NCCC[N+](C)(C)C	2	5
DTXSID30895446	CCCCCCC(I)CC(F)(F)C(F)(F)C(F)(F)C(F)(F)C(F)(F)C(F)(F)C(F)(F)C(F)(F)C(F)(F)C(F)(F)C(F)(F)C(F)(F)F	1,1,1,2,2,3,3,4,4,5,5,6,6,7,7,8,8,9,9,10,10,11,11,12,12-Pentacosafluoro-14-iodoicosane	93454-69-4	-6.182	-52.695	0.0920261	0.907974	inact.	Reliable	Other aliphatics	FTI	Inactive	Reliable	-44.8691	-29.8235	-37.3463	Inactive	OTHER_PFAS	Inactive	CCCCCCC(CC(C(C(C(C(C(C(C(C(C(C(C(F)(F)F)(F)F)(F)F)(F)F)(F)F)(F)F)(F)F)(F)F)(F)F)(F)F)(F)F)(F)F)I	3	6
DTXSID40892365	CCOC(=O)C(OC(F)(F)C(F)(F)C(F)(F)C(F)(F)F)(C(F)(F)F)C(F)(F)F	Ethyl 3,3,3-trifluoro-2-(nonafluorobutoxy)-2-(trifluoromethyl)propanoate	38012-79-2	-6.183	-35.1345	0.0920261	0.907974	inact.	Reliable	Other aliphatics	Ether based substances	Inactive	Reliable	-44.8602	-53.2097	-49.0349	Inactive	OTHER_PFAS	Inactive	CCOC(=O)C(C(F)(F)F)(C(F)(F)F)OC(C(C(C(F)(F)F)(F)F)(F)F)(F)F	7	4
DTXSID70897525	FC(F)(F)C1(C(F)(F)F)C(F)(F)C(F)(F)C1(F)F	Perfluoro(1,1-dimethylcyclobutane)	37360-98-8	-6.184	-16.9584	0.0920261	0.907974	inact.	Reliable	Non-PFAA perfluoroalkyls, cyclic	PFAs, cyclic	Inactive	Reliable	-44.8513	-77.4157	-61.1335	Inactive	OTHER_PFAS	Inactive	FC(C1(C(F)(F)F)C(F)(F)C(C1(F)F)(F)F)(F)F	8	0
DTXSID2073776	[O-][N+](=O)C1=CC(=C(NC(=O)C2(F)C(F)(F)C(F)(F)C(F)(F)C(F)(F)C2(F)F)C=C1)[N+]([O-])=O	Cyclohexanecarboxamide, N-(2,4-dinitrophenyl)-1,2,2,3,3,4,4,5,5,6,6-undecafluoro-	107349-88-2	-6.211	-46.176	0.0920261	0.907974	inact.	Reliable	Side-chain aromatics	Others	Inactive	Reliable	-44.6105	-38.5051	-41.5578	Inactive	OTHER_PFAS	Inactive	O=C(C1(F)C(F)(F)C(F)(F)C(C(C1(F)F)(F)F)(F)F)Nc1ccc(cc1[N+](=O)[O-])[N+](=O)[O-]	5	8
DTXSID90216375	FC(F)(Cl)C(F)(F)C(F)(F)Cl	1,3-Dichloro-1,1,2,2,3,3-hexafluoropropane	662-01-1	-6.184	-19.4924	0.0920261	0.907974	inact.	Reliable	Other aliphatics	Others	Inactive	Reliable	-44.8513	-74.041	-59.4461	Inactive	OTHER_PFAS	Inactive	FC(C(Cl)(F)F)(C(Cl)(F)F)F	0	2
DTXSID80826629	CCCC[NH+]1CN(C)C=C1.[O-]S(=O)(=O)OCC(F)(F)C(F)(F)C(F)(F)C(F)F	1-Butyl-3-methyl-2,3-dihydro-1H-imidazol-1-ium 2,2,3,3,4,4,5,5-octafluoropentyl sulfate	868850-24-2	-6.187	-34.35	0.0920261	0.907974	inact.	Reliable	Other aliphatics	Others	Inactive	Reliable	-44.8245	-54.2544	-49.5395	Inactive	OTHER_PFAS	Inactive	CCCCN1C=CN(C1)C	0	2
DTXSID40892547	CN(C)CCCN(CCC(O)=O)S(=O)(=O)C(F)(F)C(F)(F)C(F)(F)C(F)(F)C(F)(F)C(F)(F)C(F)(F)F	N-[3-(Dimethylamino)propyl]-N-[(pentadecafluoroheptyl)sulfonyl]-beta-alanine	1432486-91-3	-6.187	-57.561	0.0920261	0.907974	inact.	Reliable	Other aliphatics	PASF-based substances	Inactive	Reliable	-44.8245	-23.3432	-34.0838	Inactive	OTHER_PFAS	Inactive	CN(CCCN(S(=O)(=O)C(C(C(C(C(C(C(F)(F)F)(F)F)(F)F)(F)F)(F)F)(F)F)(F)F)CCC(=O)O)C	0	7
DTXSID30773270	CN(O)C(=O)C(F)(F)C(F)(F)C(F)(F)F	2,2,3,3,4,4,4-Heptafluoro-N-hydroxy-N-methylbutanamide	193008-44-5	-6.188	-22.0489	0.332609	0.667391	inact.	Reliable	Other aliphatics	Amide based substances	Inactive	Reliable	-44.8156	-70.6364	-57.726	Inactive	OTHER_PFAS	Inactive	CN(C(=O)C(C(C(F)(F)F)(F)F)(F)F)O	7	4
DTXSID10881362	[I-].C[N+](C)(C)CCCNS(=O)(=O)C1=CC=C(OC(F)=C(F)C(F)(F)C(F)(F)C(F)(F)C(F)(F)C(F)(F)C(F)(F)C(F)(F)F)C=C1	3-[[[4-[(Heptadecafluorononenyl)oxy]phenyl]sulfonyl]amino]-N,N,N-trimethyl-1-propanaminium, iodide	59493-70-8	-6.188	-67.4446	0.0920261	0.907974	inact.	Reliable	Side-chain aromatics	Others	Inactive	Reliable	-44.8156	-10.1807	-27.4981	Inactive	OTHER_PFAS	Inactive	FC(=C(C(C(C(C(C(C(C(F)(F)F)(F)F)(F)F)(F)F)(F)F)(F)F)(F)F)F)Oc1ccc(cc1)S(=O)(=O)NCCC[N+](C)(C)C	8	8
DTXSID50672892	FC(OC(F)(F)C(F)(F)C(CI)C(F)(F)F)C(F)(F)F	1,1,2,2,4,4,4-Heptafluoro-3-(iodomethyl)-1-(1,2,2,2-tetrafluoroethoxy)butane	25080-20-0	-6.189	-30.9079	0.0920261	0.907974	inact.	Unreliable	Other aliphatics	Ether based substances	Inactive	Unreliable	-44.8067	-58.8384	-51.8226	Inactive	OTHER_PFAS	Inactive	ICC(C(C(OC(C(F)(F)F)F)(F)F)(F)F)C(F)(F)F	0	2
DTXSID30187297	FC1(F)C(Cl)=C(Cl)C(F)(F)C(F)(F)C1(F)F	1,2-Dichloroperfluorocyclohexene	336-19-6	-6.189	-23.1413	0.0920261	0.907974	inact.	Reliable	Other aliphatics, cyclic	Others, cyclic	Inactive	Reliable	-44.8067	-69.1816	-56.9941	Inactive	OTHER_PFAS	Inactive	ClC1=C(Cl)C(F)(F)C(C(C1(F)F)(F)F)(F)F	8	0
DTXSID10190840	NCC(F)(F)C(F)(F)C(F)(F)F	1H,1H-Heptafluorobutylamine	374-99-2	-6.185	-8.5902	0.0920261	0.907974	inact.	Reliable	Other aliphatics	Others	Inactive	Reliable	-44.8423	-88.56	-66.7012	Inactive	OTHER_PFAS	Inactive	NCC(C(C(F)(F)F)(F)F)(F)F	3	4
DTXSID50382166	CCOC(=O)C(F)(OC(F)(F)C(F)(F)C(F)(F)F)C(F)(F)F	Ethyl 2,3,3,3-tetrafluoro-2-(heptafluoropropoxy)propanoate	79851-29-9	-6.213	-32.0262	0.0920261	0.907974	inact.	Reliable	Other aliphatics	Ether and PACF-based substances	Inactive	Reliable	-44.5926	-57.3491	-50.9709	Inactive	OTHER_PFAS	Inactive	CCOC(=O)C(C(F)(F)F)(OC(C(C(F)(F)F)(F)F)(F)F)F	4	3
DTXSID80880943	FC(F)=C(F)OC(F)(F)C(F)(OC(F)(F)C(F)(F)C#N)C(F)(F)F	Perfluoro(3-(1-(ethenyloxy)propan-2-yloxy)propanenitrile)	69804-19-9	-6.214	-32.0924	0.0920261	0.907974	inact.	Unreliable	Other aliphatics	Ether based substances	Inactive	Unreliable	-44.5837	-57.261	-50.9223	Inactive	OTHER_PFAS	Inactive	N#CC(C(OC(C(OC(=C(F)F)F)(F)F)(C(F)(F)F)F)(F)F)(F)F	0	2
DTXSID90501334	FC(F)(F)C(=O)C(F)(F)C(F)(C(F)(F)F)C(F)(F)F	1,1,1,3,3,4,5,5,5-Nonafluoro-4-(trifluoromethyl)pentan-2-one	73041-05-1	-6.214	-22.594	0.0920261	0.907974	inact.	Reliable	Non-PFAA perfluoroalkyls	PFAKs	Inactive	Reliable	-44.5837	-69.9105	-57.2471	Inactive	OTHER_PFAS	Inactive	O=C(C(C(C(F)(F)F)(C(F)(F)F)F)(F)F)C(F)(F)F	0	2
DTXSID30895966	NC1=NC(=NN1)C(F)(F)C(F)(F)C(F)(F)F	3-(Heptafluoropropyl)-1H-1,2,4-triazol-5-amine	25979-02-6	-6.234	-23.9594	0.0920261	0.907974	inact.	Unreliable	Side-chain aromatics	Others	Inactive	Unreliable	-44.4054	-68.0921	-56.2487	Inactive	OTHER_PFAS	Inactive	Nc1[nH]nc(n1)C(C(C(F)(F)F)(F)F)(F)F	6	4
DTXSID80880125	FC(F)(F)C(F)(F)C(F)(F)C1(F)OC(F)(F)C(F)(F)C(F)(F)C1(F)F	2,2,3,3,4,4,5,5,6-Nonafluoro-6-(heptafluoropropyl)tetrahydro-2H-pyran	335-35-3	-6.235	-26.0159	0.0920261	0.907974	inact.	Unreliable	Other aliphatics, cyclic	Others, cyclic	Inactive	Unreliable	-44.3964	-65.3533	-54.8749	Inactive	OTHER_PFAS	Inactive	FC(C(C(C1(F)OC(F)(F)C(C(C1(F)F)(F)F)(F)F)(F)F)(F)F)(F)F	8	0
DTXSID30235262	NCCCNC(=O)C(F)(F)C(F)(F)C(F)(F)C(F)(F)C(F)(F)C(F)(F)C(F)(F)F	N-(3-Aminopropyl)-2,2,3,3,4,4,5,5,6,6,7,7,8,8,8-pentadecafluorooctanamide	85938-56-3	-6.235	-31.0407	0.0920261	0.907974	inact.	Reliable	Other aliphatics	Polyfluorinated amidesÂ	Inactive	Reliable	-44.3964	-58.6616	-51.529	Inactive	OTHER_PFAS	Inactive	NCCCNC(=O)C(C(C(C(C(C(C(F)(F)F)(F)F)(F)F)(F)F)(F)F)(F)F)(F)F	6	9
DTXSID1047578	FC(F)(F)C(F)(F)C(F)(F)C(F)(F)CCI	1H,1H,2H,2H-Perfluorohexyl iodide	2043-55-2	-6.235	-28.2819	0.0920261	0.907974	inact.	Reliable	Fluorotelomer PFAA precursors	n:2 FTIs	Inactive	Reliable	-44.3964	-62.3356	-53.366	Inactive	COMMERICIAL_IMPORTANT	Inactive	ICCC(C(C(C(F)(F)F)(F)F)(F)F)(F)F	3	4
DTXSID90870315	CCOC(F)(C(F)(F)C(F)(F)C(F)(F)F)C(F)(C(F)(F)F)C(F)(F)F	3-Ethoxyperfluoro(2-methylhexane)	297730-93-9	-6.235	-30.6837	0.0920261	0.907974	inact.	Reliable	Other aliphatics	Ether based substances	Inactive	Reliable	-44.3964	-59.137	-51.7667	Inactive	COMMERICIAL_IMPORTANT	Inactive	CCOC(C(C(C(F)(F)F)(F)F)(F)F)(C(C(F)(F)F)(C(F)(F)F)F)F	3	4
DTXSID50617622	FC(F)(I)C(F)(F)C(F)(F)C(F)(F)OS(F)(=O)=O	1,1,2,2,3,3,4,4-Octafluoro-4-iodobutyl sulfurofluoridate	78522-70-0	-6.236	-28.8309	0.0920261	0.907974	inact.	Unreliable	Other aliphatics	Others	Inactive	Unreliable	-44.3875	-61.6045	-52.996	Inactive	OTHER_PFAS	Inactive	FS(=O)(=O)OC(C(C(C(I)(F)F)(F)F)(F)F)(F)F	0	2
DTXSID80895456	NC(=N)C(F)(F)C(F)(F)C(F)(F)C(F)(F)C(F)(F)F	2,2,3,3,4,4,5,5,6,6,6-Undecafluorohexanimidamide	464-21-1	-6.23	-23.4203	0.0920261	0.907974	inact.	Reliable	Other aliphatics	Amidines based substances	Inactive	Reliable	-44.441	-68.81	-56.6255	Inactive	OTHER_PFAS	Inactive	NC(=N)C(C(C(C(C(F)(F)F)(F)F)(F)F)(F)F)(F)F	3	8
DTXSID10895222	CCCC(=O)C(F)(F)C(F)(F)C(F)(F)F	1,1,1,2,2,3,3-Heptafluoroheptan-4-one	425-22-9	-6.24	-27.252	0.0920261	0.907974	inact.	Reliable	Other aliphatics	Others	Inactive	Reliable	-44.3519	-63.7072	-54.0295	Inactive	OTHER_PFAS	Inactive	CCCC(=O)C(C(C(F)(F)F)(F)F)(F)F	7	4
DTXSID90550923	CCOC(=O)C(C(C)=O)C(=O)C(F)(F)C(F)(F)C(F)(F)F	Ethyl 2-acetyl-4,4,5,5,6,6,6-heptafluoro-3-oxohexanoate	115479-06-6	-6.242	-33.7717	0.0920261	0.907974	inact.	Reliable	Other aliphatics	Ether based substances	Inactive	Reliable	-44.334	-55.0246	-49.6793	Inactive	OTHER_PFAS	Inactive	CCOC(=O)C(C(=O)C(C(C(F)(F)F)(F)F)(F)F)C(=O)C	7	4
DTXSID90896116	FC(F)(F)C(F)(F)C(F)(F)C(F)(F)C(F)(F)C(F)(F)C(F)(F)C(F)(F)OC(=O)CC(=C)C(=O)OC(F)(F)C(F)(F)C(F)(F)C(F)(F)C(F)(F)C(F)(F)C(F)(F)C(F)(F)F	Bis(heptadecafluorooctyl) 2-methylidenebutanedioate	243977-25-5	-6.243	-50.9478	0.0920261	0.907974	inact.	Reliable	Other aliphatics	Ether based substances	Inactive	Reliable	-44.3251	-32.1503	-38.2377	Inactive	OTHER_PFAS	Inactive	O=C(OC(C(C(C(C(C(C(C(F)(F)F)(F)F)(F)F)(F)F)(F)F)(F)F)(F)F)(F)F)CC(=C)C(=O)OC(C(C(C(C(C(C(C(F)(F)F)(F)F)(F)F)(F)F)(F)F)(F)F)(F)F)(F)F	3	8
DTXSID60895732	CCC(C)NC(=O)C(F)(F)C(F)(F)C(F)(F)F	N-(Butan-2-yl)-2,2,3,3,4,4,4-heptafluorobutanamide	75668-26-7	-6.243	-28.3212	0.0920261	0.907974	inact.	Reliable	Other aliphatics	Amide based substances	Inactive	Reliable	-44.3251	-62.2833	-53.3042	Inactive	OTHER_PFAS	Inactive	CCC(NC(=O)C(C(C(F)(F)F)(F)F)(F)F)C	7	8
DTXSID70375111	[O-]S(=O)(=O)C(F)(F)F.FC(F)(F)C(F)(F)C(F)(F)[I+]C1=CC=CC=C1	(Heptafluoropropyl)(phenyl)iodanium trifluoromethanesulfonate	77758-79-3	-6.245	-31.8361	0.0920261	0.907974	inact.	Reliable	Side-chain aromatics	Others	Inactive	Reliable	-44.3073	-57.6023	-50.9548	Inactive	OTHER_PFAS	Inactive	FC(C(C(F)(F)F)(F)F)([I+]c1ccccc1)F	0	5
DTXSID60631819	FC(F)(F)C=C1C(F)(F)C(F)(F)C1(F)F	Hexafluoro(2,2,2-trifluoroethylidene)cyclobutane	61898-37-1	-6.246	-20.8255	0.0920261	0.907974	inact.	Unreliable	Other aliphatics, cyclic	Others, cyclic	Inactive	Unreliable	-44.2983	-72.2657	-58.282	Inactive	OTHER_PFAS	Inactive	FC(C=C1C(F)(F)C(C1(F)F)(F)F)(F)F	8	0
DTXSID00210900	OC(C(F)(F)C(F)(F)F)(C(F)(F)C(F)(F)F)C(F)(F)C(F)(F)F	Perfluorotriethylcarbinol	6189-00-0	-6.246	-26.2857	0.0920261	0.907974	inact.	Reliable	Non-PFAA perfluoroalkyls	PFACs	Inactive	Reliable	-44.2983	-64.994	-54.6462	Inactive	OTHER_PFAS	Inactive	OC(C(C(F)(F)F)(F)F)(C(C(F)(F)F)(F)F)C(C(F)(F)F)(F)F	3	4
DTXSID60895156	FC(F)(F)C(F)(F)C(F)(F)CCBr	5-Bromo-1,1,1,2,2,3,3-heptafluoropentane	355-94-2	-6.242	-23.1443	0.0920261	0.907974	inact.	Reliable	Other aliphatics	FTBr	Inactive	Reliable	-44.334	-69.1776	-56.7558	Inactive	OTHER_PFAS	Inactive	BrCCC(C(C(F)(F)F)(F)F)(F)F	3	4
DTXSID90896297	F\C=C/C(F)(C(F)(F)F)C(F)(F)F	(1Z)-1,3,4,4,4-Pentafluoro-3-(trifluoromethyl)but-1-ene	14318-61-7	-6.253	-16.8766	0.0920261	0.907974	inact.	Unreliable	Other aliphatics	Others	Inactive	Unreliable	-44.2359	-77.5246	-60.8803	Inactive	OTHER_PFAS	Inactive	FC=CC(C(F)(F)F)(C(F)(F)F)F	0	2
DTXSID50896536	CCN(CC)C(=O)C(F)(OC(F)(F)C(F)(F)C(F)(F)F)C(F)(F)F	N,N-Diethyl-2,3,3,3-tetrafluoro-2-(heptafluoropropoxy)propanamide	176702-71-9	-6.229	-39.0103	0.0920261	0.907974	inact.	Reliable	Other aliphatics	Ether and Amide based substances	Inactive	Reliable	-44.45	-48.0481	-46.249	Inactive	OTHER_PFAS	Inactive	CCN(C(=O)C(C(F)(F)F)(OC(C(C(F)(F)F)(F)F)(F)F)F)CC	4	3
DTXSID00335703	COC(=O)C(F)(F)C(F)(F)C(F)(F)C(F)(F)C(F)(F)C(F)(F)F	Methyl perfluoroheptanoate	14312-89-1	-6.228	-32.2613	0.0920261	0.907974	inact.	Reliable	Other aliphatics	PACF-based substances	Inactive	Reliable	-44.4589	-57.036	-50.7475	Inactive	OTHER_PFAS	Inactive	COC(=O)C(C(C(C(C(C(F)(F)F)(F)F)(F)F)(F)F)(F)F)(F)F	3	8
DTXSID60895454	CCCCCCCCCCCCCCCCCCC(F)(F)C(F)(F)C(F)(F)C(F)(F)C(F)(F)C(F)(F)C(F)(F)C(F)(F)C(F)(F)C(F)(F)C(F)(F)C(F)(F)F	1,1,1,2,2,3,3,4,4,5,5,6,6,7,7,8,8,9,9,10,10,11,11,12,12-Pentacosafluorotriacontane	93454-75-2	-6.214	-76.214	0.0920261	0.907974	inact.	Reliable	Fluorotelomer PFAA precursors	SFAs	Inactive	Reliable	-44.5837	1.49793	-21.5429	Inactive	OTHER_PFAS	Inactive	CCCCCCCCCCCCCCCCCCC(C(C(C(C(C(C(C(C(C(C(C(F)(F)F)(F)F)(F)F)(F)F)(F)F)(F)F)(F)F)(F)F)(F)F)(F)F)(F)F)(F)F	2	2
DTXSID90895548	FC(F)(F)C(F)(F)C(F)(F)C1=NC=CC=N1	2-(Heptafluoropropyl)pyrimidine	133391-64-7	-6.215	-23.0602	0.0920261	0.907974	inact.	Unreliable	Side-chain aromatics	Others	Inactive	Unreliable	-44.5748	-69.2896	-56.9322	Inactive	OTHER_PFAS	Inactive	FC(C(C(F)(F)F)(F)F)(c1ncccn1)F	6	4
DTXSID9074721	FC(F)(F)C(F)(F)C(F)(C(F)(F)F)C(F)(F)F	Perfluoro-2-methylbutane	594-91-2	-6.216	-16.9929	0.0920261	0.907974	inact.	Reliable	Non-PFAA perfluoroalkyls	PFAs	Inactive	Reliable	-44.5659	-77.3697	-60.9678	Inactive	OTHER_PFAS	Inactive	FC(C(C(C(F)(F)F)(F)F)(C(F)(F)F)F)(F)F	3	4
DTXSID60536673	COC(F)(F)C(F)C(F)(F)C(F)(F)C(F)(F)C(F)(F)C(F)(F)F	1,1,1,2,2,3,3,4,4,5,5,6,7,7-Tetradecafluoro-7-methoxyheptane	355-70-4	-6.217	-31.5634	0.0920261	0.907974	inact.	Reliable	Other aliphatics	Ether based substances	Inactive	Reliable	-44.557	-57.9655	-51.2612	Inactive	OTHER_PFAS	Inactive	COC(C(C(C(C(C(C(F)(F)F)(F)F)(F)F)(F)F)(F)F)F)(F)F	3	8
DTXSID20895157	CCCCCC(F)(F)C(F)(F)C(F)(F)F	1,1,1,2,2,3,3-Heptafluorooctane	2708-54-5	-6.217	-27.9729	0.0920261	0.907974	inact.	Reliable	Fluorotelomer PFAA precursors	SFAs	Inactive	Reliable	-44.557	-62.7471	-53.652	Inactive	OTHER_PFAS	Inactive	CCCCCC(C(C(F)(F)F)(F)F)(F)F	2	2
DTXSID10379719	FC(F)(C(Cl)=O)C(F)(F)C(F)(F)C(F)(F)C(Cl)=O	Perfluoroadipoyl chloride	336-06-1	-6.219	-26.7842	0.0920261	0.907974	inact.	Reliable	Other aliphatics	Others	Inactive	Reliable	-44.5391	-64.3302	-54.4346	Inactive	OTHER_PFAS	Inactive	ClC(=O)C(C(C(C(C(=O)Cl)(F)F)(F)F)(F)F)(F)F	0	2
DTXSID60897473	FC(F)(F)C(F)(F)C(F)(F)C(F)(F)C(F)(F)C(F)(F)C(F)(F)C(=O)N[C@@H]1CCCC[C@H]1NC(=O)C(F)(F)C(F)(F)C(F)(F)C(F)(F)C(F)(F)C(F)(F)C(F)(F)F	(1R,2R)-N,N'-bis(Perfluorooctanoyl)-1,2-cyclohexanediamine	864149-62-2	-6.229	-52.5477	0.0920261	0.907974	inact.	Reliable	Other aliphatics, cyclic	Others, cyclic	Inactive	Reliable	-44.45	-30.0196	-37.2348	Inactive	OTHER_PFAS	Inactive	O=C(C(C(C(C(C(C(C(F)(F)F)(F)F)(F)F)(F)F)(F)F)(F)F)(F)F)NC1CCCCC1NC(=O)C(C(C(C(C(C(C(F)(F)F)(F)F)(F)F)(F)F)(F)F)(F)F)(F)F	3	8
DTXSID20382158	FC(F)C(F)(F)OCC(F)(F)C(F)(F)C(F)(F)C(F)F	1H,1H,5H-Perfluoropentyl-1,1,2,2-tetrafluoroethylether	16627-71-7	-6.22	-26.4077	0.0920261	0.907974	inact.	Unreliable	Other aliphatics	Ether based substances	Inactive	Unreliable	-44.5302	-64.8316	-54.6809	Inactive	OTHER_PFAS	Inactive	FC(C(OCC(C(C(C(F)F)(F)F)(F)F)(F)F)(F)F)F	3	0
DTXSID10160684	FC(F)=C(F)OC(F)(F)C(F)(F)C(F)(F)OC(F)=C(F)F	1,1,2,2,3,3-Hexafluoro-1,3-bis((trifluorovinyl)oxy)propane	13846-22-5	-6.223	-29.6618	0.0920261	0.907974	inact.	Unreliable	Other aliphatics	Ether based substances	Inactive	Unreliable	-44.5035	-60.4979	-52.5007	Inactive	OTHER_PFAS	Inactive	FC(=C(F)F)OC(C(C(OC(=C(F)F)F)(F)F)(F)F)(F)F	0	2
DTXSID20896760	FC(=C(F)C(F)(C(F)(F)F)C(F)(F)F)C(F)(F)I	1,1,2,3,4,5,5,5-Octafluoro-1-iodo-4-(trifluoromethyl)-2-pentene	96288-51-6	-6.224	-27.8286	0.0920261	0.907974	inact.	Unreliable	Other aliphatics	Others	Inactive	Unreliable	-44.4945	-62.9393	-53.7169	Inactive	OTHER_PFAS	Inactive	FC(=C(C(C(F)(F)F)(C(F)(F)F)F)F)C(I)(F)F	0	2
DTXSID10880118	FC(F)(F)C(F)(F)C(F)(C(F)(F)F)C(F)(C(F)(F)F)C(F)(F)F	Perfluoro-2,3-dimethylpentane	335-14-8	-6.225	-23.682	0.0920261	0.907974	inact.	Reliable	Non-PFAA perfluoroalkyls	PFAs	Inactive	Reliable	-44.4856	-68.4615	-56.4736	Inactive	OTHER_PFAS	Inactive	FC(C(C(C(C(F)(F)F)(C(F)(F)F)F)(C(F)(F)F)F)(F)F)(F)F	3	4
DTXSID70371491	FC(F)(F)C(F)(F)C(F)(F)C(F)(F)Cl	1-Chlorononafluorobutane	558-89-4	-6.226	-18.6012	0.0920261	0.907974	inact.	Reliable	Other aliphatics	Others	Inactive	Reliable	-44.4767	-75.2279	-59.8523	Inactive	OTHER_PFAS	Inactive	FC(C(C(C(Cl)(F)F)(F)F)(F)F)(F)F	3	4
DTXSID00371287	FC(F)(F)C(F)(F)C(F)(F)C(C=CBr)(C(F)(F)F)C(F)(F)F	1-bromo-4,4,5,5,6,6,6-heptafluoro-3,3-bis(trifluoromethyl)hex-1-ene	128454-94-4	-6.226	-30.0489	0.0920261	0.907974	inact.	Reliable	Other aliphatics	Others	Inactive	Reliable	-44.4767	-59.9824	-52.2296	Inactive	OTHER_PFAS	Inactive	BrC=CC(C(C(C(F)(F)F)(F)F)(F)F)(C(F)(F)F)C(F)(F)F	3	4
DTXSID70381090	OCC(F)(F)OC(F)(F)C(F)(F)OC(F)(F)CO	1H,1H,8H,8H-Perfluoro-3,6-dioxaoctane-1,8-diol	129301-42-4	-6.228	-32.2939	0.0920261	0.907974	inact.	Reliable	Other aliphatics	Ether based substances	Inactive	Reliable	-44.4589	-56.9926	-50.7257	Inactive	OTHER_PFAS	Inactive	OCC(OC(C(OC(CO)(F)F)(F)F)(F)F)(F)F	0	2
DTXSID00883370	CCOC(O)C(F)(F)C(F)(F)C(F)(F)F	Heptafluorobutyraldehyde ethyl hemiacetal	356-26-3	-6.22	-25.4607	0.0920261	0.907974	inact.	Reliable	Other aliphatics	Ether based substances	Inactive	Reliable	-44.5302	-66.0927	-55.3115	Inactive	OTHER_PFAS	Inactive	CCOC(C(C(C(F)(F)F)(F)F)(F)F)O	7	4
DTXSID7074329	FC1(F)OC(F)(F)C(F)(F)C1(F)F	Perfluoro(oxacyclopentane)	773-14-8	-4.895	-18.5937	0.0920261	0.907974	inact.	Unreliable	Other aliphatics, cyclic	Others, cyclic	Inactive	Unreliable	-56.3465	-75.2379	-65.7922	Inactive	COMMERICIAL_IMPORTANT	Inactive	FC1(F)OC(C(C1(F)F)(F)F)(F)F	8	0
DTXSID90880939	[I-].[H]N(CCC[N+](C)(C)C)S(=O)(=O)C(F)(F)C(F)(F)C(F)(F)C(F)(F)C(F)(F)C(F)(F)F	3-((Perfluorohexylsulfonyl)amino)-N,N,N-trimethyl-1-propanaminium iodide	68957-58-4	-4.853	-42.7592	0.0920261	0.907974	inact.	Reliable	Other aliphatics	PASF-based substances	Inactive	Reliable	-56.7211	-43.0555	-49.8883	Inactive	COMMERICIAL_IMPORTANT	Inactive	FC(C(C(C(C(C(F)(F)F)(F)F)(F)F)(F)F)(F)F)(S(=O)(=O)NCCC[N+](C)(C)C)F	5	0
DTXSID70554560	FC12OC1(F)C(F)(F)C(F)(F)C2(F)F	1,2,2,3,3,4,4,5-Octafluoro-6-oxabicyclo[3.1.0]hexane	710-70-3	-4.867	-15.8352	0.0920261	0.907974	inact.	Reliable	Other aliphatics, cyclic	Others, cyclic	Inactive	Reliable	-56.5962	-78.9115	-67.7539	Inactive	OTHER_PFAS	Inactive	FC1(F)C(F)(F)C2(C(C1(F)F)(O2)F)F	8	0
DTXSID20379563	COC(=O)C(F)(F)C(F)(F)C(F)(F)C(F)(F)C(F)(F)C(F)(F)C(F)(F)C(F)(F)C(F)(F)C(F)(F)C(F)(F)C(F)(F)C(F)(F)C(F)(F)F	Methyl perfluoropentadecanoate	203303-00-8	-10.237	-51.3619	0.0920261	0.907974	inact.	Reliable	Other aliphatics	PACF-based substances	Inactive	Reliable	-8.70673	-31.5988	-20.1528	Inactive	OTHER_PFAS	Inactive	COC(=O)C(C(C(C(C(C(C(C(C(C(C(C(C(C(F)(F)F)(F)F)(F)F)(F)F)(F)F)(F)F)(F)F)(F)F)(F)F)(F)F)(F)F)(F)F)(F)F)(F)F	3	8
DTXSID10895727	FC(F)(F)C(F)(F)C(F)(F)C(F)(F)C(F)(F)C(F)(F)C(F)(F)C(F)(F)CCSCCC(F)(F)C(F)(F)C(F)(F)C(F)(F)C(F)(F)C(F)(F)C(F)(F)C(F)(F)F	1,1,1,2,2,3,3,4,4,5,5,6,6,7,7,8,8-Heptadecafluoro-10-[(3,3,4,4,5,5,6,6,7,7,8,8,9,9,10,10,10-heptadecafluorodecyl)sulfanyl]decane	96497-21-1	-7.525	-51.3285	0.0920261	0.907974	inact.	Reliable	Other aliphatics	FT	Inactive	Reliable	-32.8923	-31.6433	-32.2678	Inactive	OTHER_PFAS	Inactive	FC(C(C(C(C(C(C(C(F)(F)F)(F)F)(F)F)(F)F)(F)F)(F)F)(F)F)(CCSCCC(C(C(C(C(C(C(C(F)(F)F)(F)F)(F)F)(F)F)(F)F)(F)F)(F)F)(F)F)F	3	9
DTXSID00880243	FC(OC(F)(F)C(F)(OC(F)(F)C(F)(OC(F)(F)C(F)(OC(F)(F)C(F)(F)C(F)(F)F)C(F)(F)F)C(F)(F)F)C(F)(F)F)C(F)(F)F	Fluoroether E4	26738-51-2	-8.453	-51.319	0.0920261	0.907974	inact.	Unreliable	Other aliphatics	Ether based substances	Inactive	Unreliable	-24.6164	-31.656	-28.1362	Inactive	COMMERICIAL_IMPORTANT	Inactive	FC(C(F)(F)F)OC(C(C(F)(F)F)(OC(C(C(F)(F)F)(OC(C(C(F)(F)F)(OC(C(C(F)(F)F)(F)F)(F)F)F)(F)F)F)(F)F)F)(F)F	4	3
DTXSID8070883	CCN(CCOP(O)(O)=O)S(=O)(=O)C(F)(F)C(F)(F)C(F)(F)C(F)(F)F	1-Butanesulfonamide, N-ethyl-1,1,2,2,3,3,4,4,4-nonafluoro-N-[2-(phosphonooxy)ethyl]-	67939-89-3	-8.732	-51.3017	0.0920261	0.907974	inact.	Reliable	Other aliphatics	PASF-based substances	Inactive	Reliable	-22.1283	-31.679	-26.9036	Inactive	OTHER_PFAS	Inactive	CCN(S(=O)(=O)C(C(C(C(F)(F)F)(F)F)(F)F)(F)F)CCOP(=O)(O)O	0	7
DTXSID00787162	OCNC(=O)C1=CC=C(OC(F)=C(F)C(F)(F)C(F)(F)C(F)(F)C(F)(F)C(F)(F)C(F)(F)C(F)(F)F)C=C1	4-[(1,2,3,3,4,4,5,5,6,6,7,7,8,8,9,9,9-Heptadecafluoronon-1-en-1-yl)oxy]-N-(hydroxymethyl)benzamide	59379-88-3	-9.906	-51.2966	0.144765	0.855235	inact.	Reliable	Side-chain aromatics	Others	Inactive	Reliable	-11.6586	-31.6858	-21.6722	Inactive	OTHER_PFAS	Inactive	OCNC(=O)c1ccc(cc1)OC(=C(C(C(C(C(C(C(C(F)(F)F)(F)F)(F)F)(F)F)(F)F)(F)F)(F)F)F)F	8	8
DTXSID5067841	FC(F)(F)C(F)(F)C(F)(F)C(F)(F)C(F)(F)C(F)(F)C(F)(F)C(F)(F)C(F)(F)C(F)(F)C(F)(F)C(F)(F)CCOC(=O)C=C	1,1,2,2-Tetrahydroperfluorotetradecyl acrylate	34395-24-9	-9.216	-51.2926	0.332609	0.667391	inact.	Reliable	Fluorotelomer PFAA precursors	n:2 FTACs	Inactive	Reliable	-17.812	-31.6911	-24.7515	Inactive	COMMERICIAL_IMPORTANT	Inactive	C=CC(=O)OCCC(C(C(C(C(C(C(C(C(C(C(C(F)(F)F)(F)F)(F)F)(F)F)(F)F)(F)F)(F)F)(F)F)(F)F)(F)F)(F)F)(F)F	7	5
DTXSID00627110	OCCCCCCCCCCCC(F)(F)C(F)(F)C(F)(F)C(F)(F)F	12,12,13,13,14,14,15,15,15-Nonafluoropentadecan-1-ol	36096-97-6	-9.605	-51.2699	0.0920261	0.907974	inact.	Reliable	Other aliphatics	FTOH	Inactive	Reliable	-14.3429	-31.7214	-23.0321	Inactive	OTHER_PFAS	Inactive	OCCCCCCCCCCCC(C(C(C(F)(F)F)(F)F)(F)F)(F)F	2	2
DTXSID30895401	FC(F)(F)C(F)(F)C(F)(F)C(F)(F)C(F)(F)C(F)(F)CC(I)C(F)(F)C(F)(F)C(F)(F)C(F)(F)C(F)(F)C(F)(F)F	1,1,1,2,2,3,3,4,4,5,5,6,6,9,9,10,10,11,11,12,12,13,13,14,14,14-Hexacosafluoro-7-iodotetradecane	53638-11-2	-8.695	-51.2651	0.0920261	0.907974	inact.	Reliable	Other aliphatics	Iodo based substances	Inactive	Reliable	-22.4582	-31.7277	-27.093	Inactive	OTHER_PFAS	Inactive	IC(C(C(C(C(C(C(F)(F)F)(F)F)(F)F)(F)F)(F)F)(F)F)CC(C(C(C(C(C(F)(F)F)(F)F)(F)F)(F)F)(F)F)(F)F	3	6
DTXSID40896267	CC(=O)NS(=O)(=O)C1=CC=C(NS(=O)(=O)C(F)(F)C(F)(F)C(F)(F)C(F)(F)F)C=C1	N-{4-[(1,1,2,2,3,3,4,4,4-Nonafluorobutane-1-sulfonyl)amino]benzene-1-sulfonyl}acetamide	320599-24-4	-8.512	-51.2506	0.0920261	0.907974	inact.	Reliable	Side-chain aromatics	PASF-based substances	Inactive	Reliable	-24.0902	-31.7471	-27.9186	Inactive	OTHER_PFAS	Inactive	CC(=O)NS(=O)(=O)c1ccc(cc1)NS(=O)(=O)C(C(C(C(F)(F)F)(F)F)(F)F)(F)F	9	0
DTXSID70881161	[K+].CN(CC(O)CC(F)(F)C(F)(F)C(F)(F)C(F)(F)C(F)(F)C(F)(F)C(F)(F)C(F)(F)F)CC([O-])=O	Potassium N-((perfluorooctyl)-2-hydroxypropyl)-N-methylglycinate	94159-87-2	-9.112	-51.209	0.0920261	0.907974	inact.	Reliable	Other aliphatics	Others	Inactive	Reliable	-18.7394	-31.8025	-25.2709	Inactive	OTHER_PFAS	Inactive	OC(=O)CN(CC(CC(C(C(C(C(C(C(C(F)(F)F)(F)F)(F)F)(F)F)(F)F)(F)F)(F)F)(F)F)O)C	8	7
DTXSID50617541	CCN(CC)C(=O)C(F)C(F)(F)C(F)(F)C(F)(F)C(F)(F)C(=O)N(CC)CC	N~1~,N~1~,N~7~,N~7~-Tetraethyl-2,2,3,3,4,4,5,5,6-nonafluoroheptanediamide	60934-65-8	-7.858	-51.1925	0.0920261	0.907974	inact.	Reliable	Other aliphatics	Amide based substances	Inactive	Reliable	-29.9226	-31.8244	-30.8735	Inactive	OTHER_PFAS	Inactive	CCN(C(=O)C(C(C(C(C(C(=O)N(CC)CC)(F)F)(F)F)(F)F)(F)F)F)CC	7	4
[truncated: 3,388 more rows]
