# Supplementary material for: Prediction of the Interactions of a Large Number of Per- and Poly-Fluoroalkyl Substances with Ten Nuclear Receptors
Source: Environ Sci Technol. 2024 Feb 29;58(10):4487–99. doi: 10.1021/acs.est.3c05974 (PMC10938639; doi:10.1021/acs.est.3c05974)
Supplement: Supplementary file 2 — es3c05974_si_002.zip [file es3c05974_si_002.zip › es3c05974_si_002/PFAS_NR_SI/PPARG_with_classification1_withSOM_with_TANIMOTOSCORE.xlsx]

## Sheet: Sheet1
NAMES	ORIGINAL_SMILES	PREFERRED_NAME	CASRN	docking score (kcal/mol)	MMGBSA (kcal/mol)	Active_AGO	Inactive_AGO	Actvity_AGO	AD_AGO	Active_ANT	Inactive_ANT	Actvity_ANT	AD_ANT	Primary_Class	Secondary_Class	Activity-NR-Toxpred	AD_NR-Toxpred	% change in docking score	% change in ΔG_bind	Average %change	Strength	IMPORTANCE	Classification	can_smiles	morgan_X	morgan_Y
DTXSID20800382	FC(F)(F)C(F)(F)C(F)(F)C(F)(F)C(F)(F)C(F)(F)C(F)(F)C(F)(F)C1=CC=C(OCCOC(=O)C=C)C=C1	2-[4-(Heptadecafluorooctyl)phenoxy]ethyl prop-2-enoate	649721-92-6	-7.965	-53.0961	0.955613	0.0443866	act.	reliable	0.882309	0.117691	act.	reliable	Side-chain aromatics	Others	AGO-ANT	reliable	-18.4817	-8.55226	-13.517	Weak	OTHER_PFAS	AGO-ANT	C=CC(=O)OCCOc1ccc(cc1)C(C(C(C(C(C(C(C(F)(F)F)(F)F)(F)F)(F)F)(F)F)(F)F)(F)F)(F)F	1	6
DTXSID60800381	FC(F)(F)C(F)(F)C(F)(F)C(F)(F)C(F)(F)C(F)(F)C(F)(F)C(F)(F)C1=CC=C(OCCCCOC(=O)C=C)C=C1	4-[4-(Heptadecafluorooctyl)phenoxy]butyl prop-2-enoate	649721-94-8	-8.296	-61.8393	0.971693	0.0283071	act.	reliable	0.882309	0.117691	act.	reliable	Side-chain aromatics	Others	AGO-ANT	reliable	-15.0941	6.50621	-4.29394	Moderate	OTHER_PFAS	AGO-ANT	C=CC(=O)OCCCCOc1ccc(cc1)C(C(C(C(C(C(C(C(F)(F)F)(F)F)(F)F)(F)F)(F)F)(F)F)(F)F)(F)F	1	6
DTXSID60896461	CC1=CC(=CC(C)=C1NC(=O)C1=C(F)C(NC(=O)C2=CC=C(Cl)C=C2F)=CC=C1)C(F)(C(F)(F)F)C(F)(F)F	3-(4-Chloro-2-fluorobenzamido)-2-fluoro-N-[4-(1,1,1,2,3,3,3-heptafluoropropan-2-yl)-2,6-dimethylphenyl]benzamide	862133-16-2	-9.673	-62.818	0.642476	0.357523	act.	reliable	0.687423	0.312578	act.	reliable	Side-chain aromatics	Others	AGO-ANT	reliable	-1.00111	8.19183	3.59536	Strong	OTHER_PFAS	AGO-ANT	Clc1ccc(c(c1)F)C(=O)Nc1cccc(c1F)C(=O)Nc1c(C)cc(cc1C)C(C(F)(F)F)(C(F)(F)F)F	1	5
DTXSID90832413	CCCCCC(OCCOCCOCCOCCO)C1=CC=C(C=C1)C(F)(F)C(F)(F)C(F)(F)C(F)(F)C(F)(F)C(F)(F)F	13-[4-(Tridecafluorohexyl)phenyl]-3,6,9,12-tetraoxaoctadecan-1-ol	874212-25-6	-8.429	-73.3311	0.942499	0.057501	act.	reliable	0.695455	0.304545	act.	reliable	Side-chain aromatics	Others	AGO-ANT	reliable	-13.7329	26.2986	6.28285	Strong	OTHER_PFAS	AGO-ANT	CCCCCC(c1ccc(cc1)C(C(C(C(C(C(F)(F)F)(F)F)(F)F)(F)F)(F)F)(F)F)OCCOCCOCCOCCO	1	6
DTXSID70896114	FC(F)(F)C(F)(F)C(F)(F)C(F)(F)C(F)(F)C(F)(F)C1=CC=C(S1)C1=CC=CS1	5-(Tridecafluorohexyl)-2,2'-bithiophene	327630-34-2	-8.107	-46.2794	0.670056	0.329944	act.	reliable	0.264154	0.735846	inact.	reliable	Side-chain aromatics	Others	Agonist	reliable	-17.0284	-20.2927	-18.6606	Weak	OTHER_PFAS	Agonist	FC(C(C(C(C(F)(F)F)(F)F)(F)F)(F)F)(C(c1ccc(s1)c1cccs1)(F)F)F	1	6
DTXSID70701698	COc1ccc(cc1)C1CC(OCC(C)C)OC(=C1S(=O)(=O)C(F)(F)C(F)(F)C(F)(F)C(F)(F)Cl)c1ccccc1	5-(4-Chloro-1,1,2,2,3,3,4,4-octafluorobutane-1-sulfonyl)-4-(4-methoxyphenyl)-2-(2-methylpropoxy)-6-phenyl-3,4-dihydro-2H-pyran	905560-37-4	-8.044	-68.8619	0.904426	0.0955745	act.	reliable	0.543738	0.456262	inact.	Unreliable	Side-chain aromatics	PASF-based substances	Agonist	reliable	-17.6732	18.6013	0.464036	Strong	OTHER_PFAS	Agonist	COc1ccc(cc1)C1CC(OCC(C)C)OC(=C1S(=O)(=O)C(C(C(C(Cl)(F)F)(F)F)(F)F)(F)F)c1ccccc1	1	9
DTXSID70897565	CCCCC(Oc1c(cc(cc1)C(C)(C)CC)C(C)(C)CC)C(=O)Nc1cc(O)c(NC(=O)C(F)(F)C(F)(F)C(F)C(F)(F)F)cc1	2-[2,4-Bis(1,1-dimethylpropyl)phenoxy]-N-[3-hydroxy-4-[(octafluoro-1-oxopentyl)amino]phenyl]-hexanamide	83003-52-5	-8.514	-71.4615	0.662831	0.337169	act.	reliable	0.695455	0.304545	act.	Unreliable	Side-chain aromatics	Others	Agonist	reliable	-12.863	23.0786	5.10781	Strong	OTHER_PFAS	Agonist	CCCCC(C(=O)Nc1ccc(c(c1)O)NC(=O)C(C(C(C(F)(F)F)F)(F)F)(F)F)Oc1ccc(cc1C(CC)(C)C)C(CC)(C)C	2	1
DTXSID80756058	CNC(=O)C1=CC=C(C=C1)C(F)(F)C(F)(F)C(F)(F)C(F)(F)C(F)(F)C(F)(F)C(F)(F)C(F)(F)F	4-(Heptadecafluorooctyl)-N-methylbenzamide	89932-69-4	-9.003	-47.1278	0.0645236	0.935476	inact.	reliable	0.708777	0.291223	act.	reliable	Side-chain aromatics	Others	Antagonist	reliable	-7.85827	-18.8315	-13.3449	Weak	OTHER_PFAS	Antagonist	CNC(=O)c1ccc(cc1)C(C(C(C(C(C(C(C(F)(F)F)(F)F)(F)F)(F)F)(F)F)(F)F)(F)F)(F)F	1	6
DTXSID00512037	COC(=O)C1=CC(=CC=C1)C(F)(F)C(F)(F)C(F)(F)C(F)(F)C(F)(F)C(F)(F)C(F)(F)C(F)(F)F	Methyl 3-(heptadecafluorooctyl)benzoate	80791-11-3	-8.553	-50.0733	0.0645236	0.935476	inact.	reliable	0.708777	0.291223	act.	reliable	Side-chain aromatics	Others	Antagonist	reliable	-12.4638	-13.7584	-13.1111	Weak	OTHER_PFAS	Antagonist	COC(=O)c1cccc(c1)C(C(C(C(C(C(C(C(F)(F)F)(F)F)(F)F)(F)F)(F)F)(F)F)(F)F)(F)F	1	6
DTXSID50896157	FC(F)(F)C(F)(F)C(F)(F)C(F)(F)C(F)(F)C(F)(F)C1=CC=C(S1)C1=CC=C(Br)S1	5-Bromo-5'-(tridecafluorohexyl)-2,2'-bithiophene	327630-35-3	-8.324	-51.5536	0.0645236	0.935476	inact.	Unreliable	0.695455	0.304545	act.	reliable	Side-chain aromatics	Others	Antagonist	reliable	-14.8075	-11.2089	-13.0082	Weak	OTHER_PFAS	Antagonist	FC(C(C(C(C(C(F)(F)F)(F)F)(F)F)(F)F)(F)F)(c1ccc(s1)c1ccc(s1)Br)F	1	6
DTXSID80896185	FC(F)(F)C(F)(F)C(F)(F)C(F)(F)C(F)(F)C(F)(F)C(F)(F)C(F)(F)C(F)(F)C(F)(F)CCOC(=O)NC1=CC=CC=C1	3,3,4,4,5,5,6,6,7,7,8,8,9,9,10,10,11,11,12,12,12-Henicosafluorododecyl phenylcarbamate	305849-13-2	-7.849	-54.4527	0.0645236	0.935476	inact.	reliable	0.687423	0.312578	act.	reliable	Side-chain aromatics	Others	Antagonist	reliable	-19.6689	-6.21577	-12.9424	Weak	OTHER_PFAS	Antagonist	O=C(Nc1ccccc1)OCCC(C(C(C(C(C(C(C(C(C(F)(F)F)(F)F)(F)F)(F)F)(F)F)(F)F)(F)F)(F)F)(F)F)(F)F	7	5
DTXSID70895485	CCCCCCCCC=CC(F)(F)C(F)(F)C(F)(F)C(F)(F)C(F)(F)C(F)(F)C(F)(F)F	1,1,1,2,2,3,3,4,4,5,5,6,6,7,7-Pentadecafluoroheptadec-8-ene	52717-06-3	-7.967	-53.7542	0.0645236	0.935476	inact.	reliable	0.606906	0.393094	act.	reliable	Fluorotelomer PFAA precursors	SFAenes	Antagonist	reliable	-18.4613	-7.41881	-12.94	Weak	OTHER_PFAS	Antagonist	CCCCCCCCC=CC(C(C(C(C(C(C(F)(F)F)(F)F)(F)F)(F)F)(F)F)(F)F)(F)F	5	2
DTXSID40896540	FC(F)(F)C(F)(F)C(F)(F)OC(F)(C(F)(F)F)C(F)(F)OC(F)(C(=O)OCC1=CC=CC=C1)C(F)(F)F	Benzyl 2,3,3,3-tetrafluoro-2-[1,1,2,3,3,3-hexafluoro-2-(heptafluoropropoxy)propoxy]propanoate	140229-81-8	-8.271	-52.0455	0.081343	0.918657	inact.	reliable	0.716486	0.283514	act.	reliable	Side-chain aromatics	Others	Antagonist	reliable	-15.35	-10.3617	-12.8558	Weak	OTHER_PFAS	Antagonist	O=C(C(C(F)(F)F)(OC(C(C(F)(F)F)(OC(C(C(F)(F)F)(F)F)(F)F)F)(F)F)F)OCc1ccccc1	4	3
DTXSID00896223	FC(F)(F)C(F)(F)C(F)(F)C1=CC=C(NC(=O)C2=CC=CC=C2)C(=C1)C1=CC=CC=C1	N-[5-(Heptafluoropropyl)[1,1'-biphenyl]-2-yl]benzamide	748785-00-4	-8.514	-50.7203	0.147801	0.852199	inact.	reliable	0.695455	0.304545	act.	reliable	Side-chain aromatics	Others	Antagonist	reliable	-12.863	-12.6441	-12.7535	Weak	OTHER_PFAS	Antagonist	O=C(c1ccccc1)Nc1ccc(cc1c1ccccc1)C(C(C(F)(F)F)(F)F)(F)F	0	5
DTXSID10896173	CC(=O)OC1=C(CC(Cl)CC(F)(F)C(F)(F)C(F)(F)C(F)(F)C(F)(F)C(F)(F)C(F)(F)C(F)(F)F)C=CC(Cl)=C1	5-Chloro-2-(2-chloro-4,4,5,5,6,6,7,7,8,8,9,9,10,10,11,11,11-heptadecafluoroundecyl)phenyl acetate	38506-72-8	-8.044	-54.8236	0.0645236	0.935476	inact.	reliable	0.687423	0.312578	act.	reliable	Side-chain aromatics	Others	Antagonist	reliable	-17.6732	-5.57697	-11.6251	Weak	OTHER_PFAS	Antagonist	ClC(CC(C(C(C(C(C(C(C(F)(F)F)(F)F)(F)F)(F)F)(F)F)(F)F)(F)F)(F)F)Cc1ccc(cc1OC(=O)C)Cl	5	1
DTXSID90785778	OC1=CC=C(OC2=CC=C(C=C2)C(F)(F)C(F)(F)C(F)(F)C(F)(F)C(F)(F)C(F)(F)C(F)(F)C(F)(F)F)C=C1	4-[4-(Heptadecafluorooctyl)phenoxy]phenol	404580-53-6	-8.652	-52.0501	0.0645236	0.935476	inact.	reliable	0.941068	0.0589317	act.	reliable	Side-chain aromatics	Others	Antagonist	reliable	-11.4506	-10.3538	-10.9022	Weak	OTHER_PFAS	Antagonist	FC(C(C(C(C(C(C(C(F)(F)F)(F)F)(F)F)(F)F)(F)F)(F)F)(F)F)(c1ccc(cc1)Oc1ccc(cc1)O)F	1	6
DTXSID80896165	CC(=O)OC1=C(CC(Cl)CC(F)(F)C(F)(F)C(F)(F)C(F)(F)C(F)(F)C(F)(F)C(F)(F)C(F)(F)F)C=C(Cl)C=C1	4-Chloro-2-(2-chloro-4,4,5,5,6,6,7,7,8,8,9,9,10,10,11,11,11-heptadecafluoroundecyl)phenyl acetate	38506-76-2	-7.922	-53.239	0.182103	0.817897	inact.	reliable	0.795143	0.204857	act.	reliable	Side-chain aromatics	Others	Antagonist	reliable	-18.9218	-8.30614	-13.614	Weak	OTHER_PFAS	Antagonist	ClC(Cc1cc(Cl)ccc1OC(=O)C)CC(C(C(C(C(C(C(C(F)(F)F)(F)F)(F)F)(F)F)(F)F)(F)F)(F)F)(F)F	5	1
DTXSID80880443	[Na+].[O-]S(=O)(=O)C1=C(OC(F)(F)C(F)(F)C(F)(F)C(F)(F)C(F)(F)C(F)(F)C(F)(F)C(F)(F)F)C=CC=C1	Sodium 2-[(perfluorooctyl)oxy]benzene-1-sulfonate	41674-07-1	-8.496	-53.8237	0.0645236	0.935476	inact.	reliable	0.687423	0.312578	act.	reliable	Side-chain aromatics	Others	Antagonist	reliable	-13.0472	-7.29911	-10.1731	Weak	OTHER_PFAS	Antagonist	OS(=O)(=O)c1ccccc1OC(C(C(C(C(C(C(C(F)(F)F)(F)F)(F)F)(F)F)(F)F)(F)F)(F)F)(F)F	8	9
DTXSID60897534	OC(C1=CC(=CC(=C1)C(F)(F)C(F)(F)C(F)(F)C(F)(F)C(F)(F)C(F)(F)C(F)(F)C(F)(F)F)C(O)(C(F)(F)F)C(F)(F)F)(C(F)(F)F)C(F)(F)F	5-(Perfluorooctyl)-1,3-bis(bis(trifluoromethyl)hydroxymethyl)benzene	89780-02-9	-8.922	-51.3668	0.0645236	0.935476	inact.	reliable	0.829474	0.170526	act.	reliable	Side-chain aromatics	Others	Antagonist	reliable	-8.68727	-11.5306	-10.109	Weak	OTHER_PFAS	Antagonist	FC(C(C(C(C(C(C(F)(F)F)(F)F)(F)F)(F)F)(F)F)(F)F)(C(c1cc(cc(c1)C(C(F)(F)F)(C(F)(F)F)O)C(C(F)(F)F)(C(F)(F)F)O)(F)F)F	1	6
DTXSID90892951	C[N+](C)(CCCNC(=O)C(F)(F)C(F)(F)C(F)(F)C(F)(F)C(F)(F)C(F)(F)C(F)(F)C(F)(F)C(F)(F)C(F)(F)F)CC([O-])=O	Perfluoroundecane amide betaine	77968-31-1	-8.039	-56.7771	0.0645236	0.935476	inact.	reliable	0.741724	0.258276	act.	reliable	Other aliphatics	Amide based substances	Antagonist	reliable	-17.7244	-2.21245	-9.96841	Moderate	OTHER_PFAS	Antagonist	[O-]C(=O)C[N+](CCCNC(=O)C(C(C(C(C(C(C(C(C(C(F)(F)F)(F)F)(F)F)(F)F)(F)F)(F)F)(F)F)(F)F)(F)F)(F)F)(C)C	6	9
DTXSID90893387	CC1=CC(=CC=C1NC(=O)C1=CC=CC=C1\C(O)=N\C(C)(C)CS(C)=O)C(F)(C(F)(F)F)C(F)(F)F	N-(2-Methylsulfinyl-1,1-dimethyl-ethyl)-N'-{2-methyl-4-[perfluoroisopropyl]phenyl}phthalamide	371771-07-2	-7.945	-57.6434	0.147801	0.852199	inact.	Unreliable	0.687423	0.312578	act.	reliable	Side-chain aromatics	Others	Antagonist	reliable	-18.6864	-0.720412	-9.70342	Moderate	OTHER_PFAS	Antagonist	[O-][S+](CC(N=C(c1ccccc1C(=O)Nc1ccc(cc1C)C(C(F)(F)F)(C(F)(F)F)F)O)(C)C)C	8	6
DTXSID00880208	C[N+](C)(CCCNC(=O)C(F)(F)C(F)(F)C(F)(F)C(F)(F)C(F)(F)C(F)(F)C(F)(F)F)CCC([O-])=O	(2-Carboxyethyl)dimethyl[3-(perfluorooctanamido)propyl]ammonium	5158-52-1	-9.009	-51.3362	0.0645236	0.935476	inact.	reliable	0.741724	0.258276	act.	reliable	Other aliphatics	Amide based substances	Antagonist	reliable	-7.79686	-11.5833	-9.6901	Moderate	OTHER_PFAS	Antagonist	O=C(C(C(C(C(C(C(C(F)(F)F)(F)F)(F)F)(F)F)(F)F)(F)F)(F)F)NCCC[N+](CCC(=O)[O-])(C)C	6	9
DTXSID10896234	COC1=CC(C=O)=C(C=C1OCCCC(F)(F)C(F)(F)C(F)(F)C(F)(F)C(F)(F)C(F)(F)C(F)(F)C(F)(F)F)[N+]([O-])=O	4-[(4,4,5,5,6,6,7,7,8,8,9,9,10,10,11,11,11-Heptadecafluoroundecyl)oxy]-5-methoxy-2-nitrobenzaldehyde	853928-88-8	-8.165	-56.989	0.0645236	0.935476	inact.	reliable	0.687423	0.312578	act.	reliable	Side-chain aromatics	Others	Antagonist	reliable	-16.4348	-1.84749	-9.14116	Moderate	OTHER_PFAS	Antagonist	COc1cc(C=O)c(cc1OCCCC(C(C(C(C(C(C(C(F)(F)F)(F)F)(F)F)(F)F)(F)F)(F)F)(F)F)(F)F)[N+](=O)[O-]	3	9
DTXSID50776864	OC(=O)CCCCCCCCC(I)CC(F)(F)C(F)(F)C(F)(F)C(F)(F)F	12,12,13,13,14,14,15,15,15-Nonafluoro-10-iodopentadecanoic acid	155172-51-3	-9.575	-48.9975	0.0645236	0.935476	inact.	reliable	0.606906	0.393094	act.	reliable	Other aliphatics	FTI	Antagonist	reliable	-2.0041	-15.6113	-8.8077	Moderate	OTHER_PFAS	Antagonist	IC(CC(C(C(C(F)(F)F)(F)F)(F)F)(F)F)CCCCCCCCC(=O)O	3	6
DTXSID30892950	C[N+](C)(CCCNC(=O)C(F)(F)C(F)(F)C(F)(F)C(F)(F)C(F)(F)C(F)(F)C(F)(F)C(F)(F)C(F)(F)F)CC([O-])=O	Perfluorodecane amide betaine	70674-74-7	-9.1	-52.0697	0.0645236	0.935476	inact.	reliable	0.741724	0.258276	act.	reliable	Other aliphatics	Amide based substances	Antagonist	reliable	-6.86551	-10.32	-8.59277	Moderate	OTHER_PFAS	Antagonist	O=C(C(C(C(C(C(C(C(C(C(F)(F)F)(F)F)(F)F)(F)F)(F)F)(F)F)(F)F)(F)F)(F)F)NCCC[N+](CC(=O)[O-])(C)C	6	9
DTXSID7070218	FC(F)(F)C(F)(F)C(F)(F)C(F)(F)C(F)(F)C(F)(F)C(F)(F)C(F)(F)C(F)(F)C(F)(F)C(F)(F)C(F)(F)C(F)(F)C(F)(F)C(F)(F)C(F)(F)C(F)(F)C(F)(F)CCOC(=O)C=C	(Perfluorooctadecyl)ethyl 2-propenoate	65104-64-5	-8.339	-57.2113	0.422371	0.577629	inact.	reliable	0.618543	0.381457	act.	reliable	Fluorotelomer PFAA precursors	n:2 FTACs	Antagonist	reliable	-14.654	-1.46462	-8.05932	Moderate	OTHER_PFAS	Antagonist	C=CC(=O)OCCC(C(C(C(C(C(C(C(C(C(C(C(C(C(C(C(C(C(F)(F)F)(F)F)(F)F)(F)F)(F)F)(F)F)(F)F)(F)F)(F)F)(F)F)(F)F)(F)F)(F)F)(F)F)(F)F)(F)F)(F)F)(F)F	7	5
DTXSID50702567	CC(=O)C1OC(C)=C(C1C1=CC=C(C=C1)[N+]([O-])=O)S(=O)(=O)C(F)(F)C(F)(F)C(F)(F)C(F)(F)Cl	1-[4-(4-Chloro-1,1,2,2,3,3,4,4-octafluorobutane-1-sulfonyl)-5-methyl-3-(4-nitrophenyl)-2,3-dihydrofuran-2-yl]ethan-1-one	771491-74-8	-7.887	-59.9216	0.147801	0.852199	inact.	reliable	0.695455	0.304545	act.	reliable	Side-chain aromatics	PASF-based substances	Antagonist	reliable	-19.28	3.20335	-8.03834	Moderate	OTHER_PFAS	Antagonist	CC(=O)C1OC(=C(C1c1ccc(cc1)[N+](=O)[O-])S(=O)(=O)C(C(C(C(Cl)(F)F)(F)F)(F)F)(F)F)C	1	9
DTXSID30895527	CCCCCCCCCCCCC=CC(F)(F)C(F)(F)C(F)(F)C(F)(F)C(F)(F)C(F)(F)C(F)(F)C(F)(F)F	1,1,1,2,2,3,3,4,4,5,5,6,6,7,7,8,8-Heptadecafluorodocos-9-ene	118642-84-5	-7.822	-60.3901	0.0645236	0.935476	inact.	reliable	0.606906	0.393094	act.	reliable	Fluorotelomer PFAA precursors	SFAenes	Antagonist	reliable	-19.9453	4.01025	-7.96752	Moderate	OTHER_PFAS	Antagonist	CCCCCCCCCCCCC=CC(C(C(C(C(C(C(C(F)(F)F)(F)F)(F)F)(F)F)(F)F)(F)F)(F)F)(F)F	5	2
DTXSID80896125	FC(F)(F)C(F)(F)C(F)(F)C(OP(=O)(OC1=CC=CC=C1)OC1=CC=CC=C1)C1=CC=CC=C1	2,2,3,3,4,4,4-Heptafluoro-1-phenylbutyl diphenyl phosphate	98010-21-0	-8.231	-54.3776	0.0645236	0.935476	inact.	reliable	0.716486	0.283514	act.	reliable	Side-chain aromatics	Others	Antagonist	reliable	-15.7593	-6.34512	-11.0522	Weak	OTHER_PFAS	Antagonist	O=P(OC(C(C(C(F)(F)F)(F)F)(F)F)c1ccccc1)(Oc1ccccc1)Oc1ccccc1	1	2
DTXSID10226012	FC(F)(F)C(F)(F)C(F)(F)C(=O)NC1=CC=C(C=C1)C1=CC=C(NC(=O)C(F)(F)C(F)(F)C(F)(F)F)C=C1	Butanamide, N,N'-(1,1'-biphenyl)-4,4'-diylbis(2,2,3,3,4,4,4-heptafluoro-	75042-07-8	-8.103	-52.1407	0.0645236	0.935476	inact.	reliable	0.790259	0.209741	act.	reliable	Side-chain aromatics	Others	Antagonist	reliable	-17.0694	-10.1977	-13.6336	Weak	OTHER_PFAS	Antagonist	O=C(C(C(C(F)(F)F)(F)F)(F)F)Nc1ccc(cc1)c1ccc(cc1)NC(=O)C(C(C(F)(F)F)(F)F)(F)F	7	8
DTXSID40796596	FC(OC1=CC=CC=C1C(Cl)=O)=C(F)C(F)(F)C(F)(F)C(F)(F)C(F)(F)C(F)(F)C(F)(F)C(F)(F)F	2-[(1,2,3,3,4,4,5,5,6,6,7,7,8,8,9,9,9-Heptadecafluoronon-1-en-1-yl)oxy]benzoyl chloride	62751-26-2	-8.651	-48.8575	0.147801	0.852199	inact.	reliable	0.878343	0.121657	act.	reliable	Side-chain aromatics	Others	Antagonist	reliable	-11.4608	-15.8524	-13.6566	Weak	OTHER_PFAS	Antagonist	FC(=C(C(C(C(C(C(C(C(F)(F)F)(F)F)(F)F)(F)F)(F)F)(F)F)(F)F)F)Oc1ccccc1C(=O)Cl	8	8
DTXSID60896209	FC(F)(F)C(F)(F)C(F)(F)C(F)(F)C(F)(F)C(F)(F)C1=CC=CC=C1NC(=O)NC1=CC=CC=C1	N-Phenyl-N'-[2-(tridecafluorohexyl)phenyl]urea	288161-40-0	-8.448	-56.8488	0.0645236	0.935476	inact.	reliable	0.687423	0.312578	act.	reliable	Side-chain aromatics	Others	Antagonist	reliable	-13.5384	-2.08896	-7.8137	Moderate	OTHER_PFAS	Antagonist	O=C(Nc1ccccc1C(C(C(C(C(C(F)(F)F)(F)F)(F)F)(F)F)(F)F)(F)F)Nc1ccccc1	0	5
DTXSID70895980	OC1=CC=CC(CCCCCC(F)(F)C(F)(F)C(F)(F)C(F)(F)C(F)(F)C(F)(F)F)=C1O	3-(6,6,7,7,8,8,9,9,10,10,11,11,11-Tridecafluoroundecyl)benzene-1,2-diol	131545-70-5	-8.781	-44.9944	0.0645236	0.935476	inact.	reliable	0.801208	0.198792	act.	reliable	Side-chain aromatics	Others	Antagonist	reliable	-10.1303	-22.5059	-16.3181	Weak	OTHER_PFAS	Antagonist	Oc1cccc(c1O)CCCCCC(C(C(C(C(C(F)(F)F)(F)F)(F)F)(F)F)(F)F)(F)F	2	2
DTXSID10806712	OCC1=CC=C(OC(F)=C(F)C(F)(F)C(F)(F)C(F)(F)C(F)(F)C(F)(F)C(F)(F)C(F)(F)F)C=C1	{4-[(1,2,3,3,4,4,5,5,6,6,7,7,8,8,9,9,9-Heptadecafluoronon-1-en-1-yl)oxy]phenyl}methanol	62623-09-0	-7.85	-44.9058	0.0645236	0.935476	inact.	reliable	0.801208	0.198792	act.	reliable	Side-chain aromatics	Others	Antagonist	reliable	-19.6587	-22.6585	-21.1586	Weak	OTHER_PFAS	Antagonist	OCc1ccc(cc1)OC(=C(C(C(C(C(C(C(C(F)(F)F)(F)F)(F)F)(F)F)(F)F)(F)F)(F)F)F)F	8	8
DTXSID60231732	FC(F)(F)C(F)(F)C(F)(F)C(=O)NC1=CC=CC=C1C(=O)SCC1=CC=CC=C1	Thiobenzyl N-heptafluorobutyrylanthranilate	82422-25-1	-7.889	-45.3747	0.422371	0.577629	inact.	reliable	0.695455	0.304545	act.	reliable	Side-chain aromatics	Others	Antagonist	reliable	-19.2596	-21.8509	-20.5552	Weak	OTHER_PFAS	Antagonist	O=C(C(C(C(F)(F)F)(F)F)(F)F)Nc1ccccc1C(=O)SCc1ccccc1	7	8
DTXSID80896261	COC1=C2OC=CC2=C(OC)C2=C1OC(=CC2=O)C(F)(F)C(F)(F)C(F)(F)C(F)(F)F	4,9-Dimethoxy-7-(nonafluorobutyl)-5H-furo[3,2-g][1]benzopyran-5-one	376380-66-4	-7.811	-46.1707	0.0645236	0.935476	inact.	reliable	0.81116	0.18884	act.	reliable	Side-chain aromatics	Others	Antagonist	reliable	-20.0579	-20.4799	-20.2689	Weak	OTHER_PFAS	Antagonist	COc1c2oc(cc(=O)c2c(c2c1occ2)OC)C(C(C(C(F)(F)F)(F)F)(F)F)(F)F	6	4
DTXSID40399506	FC(F)(F)C(F)(F)C(F)(F)C(F)(F)C(F)(F)C(F)(F)C(F)(F)C(F)(F)C1=CC=C(Br)C=C1	1-Bromo-4-(heptadecafluorooctyl)benzene	206560-77-2	-7.986	-45.4408	0.0645236	0.935476	inact.	reliable	0.708777	0.291223	act.	reliable	Side-chain aromatics	Others	Antagonist	reliable	-18.2668	-21.737	-20.0019	Weak	OTHER_PFAS	Antagonist	Brc1ccc(cc1)C(C(C(C(C(C(C(C(F)(F)F)(F)F)(F)F)(F)F)(F)F)(F)F)(F)F)(F)F	1	6
DTXSID00896248	COC1=CC(=CC=C1)C(=O)NN\C(C)=C\C(=O)C(F)(F)C(F)(F)C(F)(F)F	N'-[(2E)-5,5,6,6,7,7,7-Heptafluoro-4-oxohept-2-en-2-yl]-3-methoxybenzohydrazide	1164461-08-8	-7.878	-47.0611	0.081343	0.918657	inact.	reliable	0.816859	0.183141	act.	reliable	Side-chain aromatics	Others	Antagonist	reliable	-19.3721	-18.9464	-19.1593	Weak	OTHER_PFAS	Antagonist	COc1cccc(c1)C(=O)NNC(=CC(=O)C(C(C(F)(F)F)(F)F)(F)F)C	5	4
DTXSID40896409	CCC1=C(SC(C)(C)C)C(=CC=C1C(O)=O)C(F)(C(F)(F)F)C(F)(F)F	3-(tert-Butylsulfanyl)-2-ethyl-4-(1,1,1,2,3,3,3-heptafluoropropan-2-yl)benzoic acid	1355554-81-2	-8.177	-45.3054	0.11664	0.88336	inact.	reliable	0.708777	0.291223	act.	reliable	Side-chain aromatics	Others	Antagonist	reliable	-16.312	-21.9702	-19.1411	Weak	OTHER_PFAS	Antagonist	CCc1c(SC(C)(C)C)c(ccc1C(=O)O)C(C(F)(F)F)(C(F)(F)F)F	2	3
DTXSID60896289	CCOC(=O)C1=C(NC(=O)C(F)(F)C(F)(F)C(F)(F)F)N(N=C1)C1=CC=CC=C1	Ethyl 5-(2,2,3,3,4,4,4-heptafluorobutanamido)-1-phenyl-1H-pyrazole-4-carboxylate	545359-89-5	-7.959	-46.7206	0.0645236	0.935476	inact.	reliable	0.708777	0.291223	act.	reliable	Side-chain aromatics	Others	Antagonist	reliable	-18.5431	-19.5328	-19.038	Weak	OTHER_PFAS	Antagonist	CCOC(=O)c1cnn(c1NC(=O)C(C(C(F)(F)F)(F)F)(F)F)c1ccccc1	7	8
DTXSID00663114	FC(F)(F)C(F)(F)C(F)(F)C(F)(F)C(F)(F)C(F)(F)C(F)(F)C(F)(F)C(F)(F)C(=O)OC(=O)C(F)(F)C(F)(F)C(F)(F)C(F)(F)C(F)(F)C(F)(F)C(F)(F)C(F)(F)C(F)(F)F	Perfluorodecanoic anhydride	942199-24-8	-8.159	-45.7769	0.0645236	0.935476	inact.	reliable	0.734446	0.265554	act.	reliable	Other aliphatics	PACF-based substances	Antagonist	reliable	-16.4962	-21.1582	-18.8272	Weak	OTHER_PFAS	Antagonist	O=C(C(C(C(C(C(C(C(C(C(F)(F)F)(F)F)(F)F)(F)F)(F)F)(F)F)(F)F)(F)F)(F)F)OC(=O)C(C(C(C(C(C(C(C(C(F)(F)F)(F)F)(F)F)(F)F)(F)F)(F)F)(F)F)(F)F)(F)F	3	8
DTXSID90895760	FC(F)(F)C(F)(F)C(F)(F)C(F)(F)C(F)(F)C(F)(F)C1=CC(=CC=C1)C(F)(F)C(F)(F)C(F)(F)C(F)(F)C(F)(F)C(F)(F)F	1,3-Bis(tridecafluorohexyl)benzene	124389-29-3	-8.278	-45.5249	0.0645236	0.935476	inact.	reliable	0.716486	0.283514	act.	reliable	Side-chain aromatics	Others	Antagonist	reliable	-15.2783	-21.5922	-18.4353	Weak	OTHER_PFAS	Antagonist	FC(C(C(C(C(C(F)(F)F)(F)F)(F)F)(F)F)(F)F)(c1cccc(c1)C(C(C(C(C(C(F)(F)F)(F)F)(F)F)(F)F)(F)F)(F)F)F	1	6
DTXSID70896210	COC1=CC=CC(NC(=O)C(F)(F)C(F)(F)C(F)(F)C(F)(F)C(F)(F)C(F)(F)F)=C1	2,2,3,3,4,4,5,5,6,6,7,7,7-Tridecafluoro-N-(3-methoxyphenyl)heptanamide	904565-42-0	-8.23	-46.329	0.161481	0.838519	inact.	reliable	0.829474	0.170526	act.	reliable	Side-chain aromatics	Others	Antagonist	reliable	-15.7696	-20.2073	-17.9884	Weak	OTHER_PFAS	Antagonist	COc1cccc(c1)NC(=O)C(C(C(C(C(C(F)(F)F)(F)F)(F)F)(F)F)(F)F)(F)F	7	8
DTXSID70631466	FC(F)(F)C(F)(F)C(F)(F)C(F)(F)C(F)(F)C(F)(F)c1ccc(Oc2ccc(cc2)C(F)(F)C(F)(F)C(F)(F)C(F)(F)C(F)(F)C(F)(F)F)cc1	1,1'-Oxybis[4-(tridecafluorohexyl)benzene]	151707-03-8	-8.188	-51.6207	0.0645236	0.935476	inact.	reliable	0.687423	0.312578	act.	reliable	Side-chain aromatics	Others	Antagonist	reliable	-16.1994	-11.0933	-13.6464	Weak	OTHER_PFAS	Antagonist	FC(C(C(C(C(C(F)(F)F)(F)F)(F)F)(F)F)(F)F)(c1ccc(cc1)Oc1ccc(cc1)C(C(C(C(C(C(F)(F)F)(F)F)(F)F)(F)F)(F)F)(F)F)F	1	6
DTXSID30478718	FC(F)(F)C(F)(F)C(F)(F)C(F)(F)C(F)(F)C(F)(F)C(F)(F)C(F)(F)CCCOC1=CC=C(C=O)C=C1	4-[3-(Perfluorooctyl)-1-propyloxy]benzaldehyde	494798-73-1	-8.311	-46.2868	0.0645236	0.935476	inact.	reliable	0.695455	0.304545	act.	reliable	Side-chain aromatics	Others	Antagonist	reliable	-14.9406	-20.28	-17.6103	Weak	OTHER_PFAS	Antagonist	O=Cc1ccc(cc1)OCCCC(C(C(C(C(C(C(C(F)(F)F)(F)F)(F)F)(F)F)(F)F)(F)F)(F)F)(F)F	3	9
DTXSID70897005	OC(C1=CC=CC=C1)C(F)(F)C(F)(F)C(F)(F)C(F)(F)C(F)(F)C(F)(F)C(F)(F)C(F)(F)F	(Perfluorooctyl)phenylmethanol	78960-85-7	-8.657	-45.0659	0.0645236	0.935476	inact.	reliable	0.716486	0.283514	act.	reliable	Side-chain aromatics	Others	Antagonist	reliable	-11.3994	-22.3827	-16.8911	Weak	OTHER_PFAS	Antagonist	OC(C(C(C(C(C(C(C(C(F)(F)F)(F)F)(F)F)(F)F)(F)F)(F)F)(F)F)(F)F)c1ccccc1	0	5
DTXSID60897473	FC(F)(F)C(F)(F)C(F)(F)C(F)(F)C(F)(F)C(F)(F)C(F)(F)C(=O)N[C@@H]1CCCC[C@H]1NC(=O)C(F)(F)C(F)(F)C(F)(F)C(F)(F)C(F)(F)C(F)(F)C(F)(F)F	(1R,2R)-N,N'-bis(Perfluorooctanoyl)-1,2-cyclohexanediamine	864149-62-2	-7.974	-49.5975	0.0645236	0.935476	inact.	reliable	0.741724	0.258276	act.	reliable	Other aliphatics, cyclic	Others, cyclic	Antagonist	reliable	-18.3896	-14.5779	-16.4838	Weak	OTHER_PFAS	Antagonist	O=C(C(C(C(C(C(C(C(F)(F)F)(F)F)(F)F)(F)F)(F)F)(F)F)(F)F)NC1CCCCC1NC(=O)C(C(C(C(C(C(C(F)(F)F)(F)F)(F)F)(F)F)(F)F)(F)F)(F)F	3	8
DTXSID70192426	[OH-].OCC[N+](CCO)(CCCNC(=O)C(F)(F)C(F)(F)C(F)(F)C(F)(F)C(F)(F)C(F)(F)C(F)(F)F)CCC(O)=O	2-Carboxyethylbis(2-hydroxyethyl)-3-((perfluoro-1-oxooctyl)amino)propylammonium hydroxide	39186-68-0	-8.179	-48.9662	0.0645236	0.935476	inact.	reliable	0.941068	0.0589317	act.	reliable	Other aliphatics	Amide based substances	Antagonist	reliable	-16.2915	-15.6652	-15.9784	Weak	OTHER_PFAS	Antagonist	OCC[N+](CCC(=O)O)(CCO)CCCNC(=O)C(C(C(C(C(C(C(F)(F)F)(F)F)(F)F)(F)F)(F)F)(F)F)(F)F	6	9
DTXSID80585047	OCC1=CC=C(OCCCC(F)(F)C(F)(F)C(F)(F)C(F)(F)C(F)(F)C(F)(F)C(F)(F)C(F)(F)F)C=C1	{4-[(4,4,5,5,6,6,7,7,8,8,9,9,10,10,11,11,11-Heptadecafluoroundecyl)oxy]phenyl}methanol	892155-69-0	-8.257	-48.7814	0.0645236	0.935476	inact.	reliable	0.708777	0.291223	act.	reliable	Side-chain aromatics	Others	Antagonist	reliable	-15.4932	-15.9835	-15.7384	Weak	OTHER_PFAS	Antagonist	OCc1ccc(cc1)OCCCC(C(C(C(C(C(C(C(F)(F)F)(F)F)(F)F)(F)F)(F)F)(F)F)(F)F)(F)F	3	9
DTXSID00375109	[O-]S(=O)(=O)C(F)(F)F.FC(F)(F)C(F)(F)C(F)(F)C(F)(F)C(F)(F)C(F)(F)C(F)(F)C(F)(F)[I+]C1=CC=CC=C1	(Heptadecafluorooctyl)(phenyl)iodanium trifluoromethanesulfonate	77758-89-5	-8.189	-49.2007	0.147801	0.852199	inact.	reliable	0.708777	0.291223	act.	reliable	Side-chain aromatics	Others	Antagonist	reliable	-16.1892	-15.2613	-15.7253	Weak	OTHER_PFAS	Antagonist	FC(C(C(C(C(C(C(F)(F)F)(F)F)(F)F)(F)F)(F)F)(F)F)(C([I+]c1ccccc1)(F)F)F	3	8
DTXSID50696538	OCC1=CC=C(OCCCC(F)(F)C(F)(F)C(F)(F)C(F)(F)C(F)(F)C(F)(F)F)C=C1	{4-[(4,4,5,5,6,6,7,7,8,8,9,9,9-Tridecafluorononyl)oxy]phenyl}methanol	957206-65-4	-7.988	-50.4134	0.0645236	0.935476	inact.	reliable	0.708777	0.291223	act.	reliable	Side-chain aromatics	Others	Antagonist	reliable	-18.2463	-13.1727	-15.7095	Weak	OTHER_PFAS	Antagonist	OCc1ccc(cc1)OCCCC(C(C(C(C(C(F)(F)F)(F)F)(F)F)(F)F)(F)F)(F)F	3	9
DTXSID90305273	OC1=C(C=C(C=C1)C(F)(F)C(F)(F)C(F)(F)C1=CC(=C(O)C=C1)[N+]([O-])=O)[N+]([O-])=O	4,4'-(1,1,2,2,3,3-Hexafluoropropane-1,3-diyl)bis(2-nitrophenol)	57558-14-2	-7.948	-51.4205	0.0645236	0.935476	inact.	reliable	0.824082	0.175918	act.	reliable	Side-chain aromatics	Others	Antagonist	reliable	-18.6557	-11.4382	-15.0469	Weak	OTHER_PFAS	Antagonist	[O-][N+](=O)c1cc(ccc1O)C(C(C(c1ccc(c(c1)[N+](=O)[O-])O)(F)F)(F)F)(F)F	6	4
DTXSID1066071	OC(=O)C(F)(F)C(F)(F)C(F)(F)C(F)(F)C(F)(F)C(F)(F)C(F)(F)C(F)(F)C(F)(F)C(F)(F)C(F)(F)C(F)(F)C(F)(F)C(F)(F)C(F)(F)C(F)(F)C(F)(F)F	Perfluorooctadecanoic acid	16517-11-6	-8.219	-49.9637	0.0645236	0.935476	inact.	reliable	0.722731	0.277269	act.	reliable	PFAAs	PFCAs	Antagonist	reliable	-15.8822	-13.9472	-14.9147	Weak	COMMERICIAL_IMPORTANT	Antagonist	OC(=O)C(C(C(C(C(C(C(C(C(C(C(C(C(C(C(C(C(F)(F)F)(F)F)(F)F)(F)F)(F)F)(F)F)(F)F)(F)F)(F)F)(F)F)(F)F)(F)F)(F)F)(F)F)(F)F)(F)F)(F)F	3	8
DTXSID40797028	FC(F)(F)C(F)(F)C(F)(F)C(F)(F)C(F)(F)C(F)(F)C(F)(F)C(F)(F)S(=O)(=O)NCCOC(=O)C=C	2-[(Perfluorooctane-1-sulfonyl)amino]ethyl prop-2-enoate	60194-47-0	-8.225	-50.1981	0.0645236	0.935476	inact.	reliable	0.829474	0.170526	act.	reliable	Other aliphatics	PASF-based substances	Antagonist	reliable	-15.8208	-13.5435	-14.6821	Weak	OTHER_PFAS	Antagonist	C=CC(=O)OCCNS(=O)(=O)C(C(C(C(C(C(C(C(F)(F)F)(F)F)(F)F)(F)F)(F)F)(F)F)(F)F)(F)F	1	3
DTXSID60774058	OC1=CC=C(SC(F)(F)C(F)(F)C(F)(F)C(F)(F)C(F)(F)C(F)(F)C(F)(F)C(F)(F)C(F)(F)C(F)(F)C(F)(F)C(F)(F)F)C=C1	4-[(Pentacosafluorododecyl)sulfanyl]phenol	189196-62-1	-8.274	-50.2339	0.0645236	0.935476	inact.	reliable	0.801208	0.198792	act.	reliable	Side-chain aromatics	Others	Antagonist	reliable	-15.3193	-13.4818	-14.4006	Weak	OTHER_PFAS	Antagonist	Oc1ccc(cc1)SC(C(C(C(C(C(C(C(C(C(C(C(F)(F)F)(F)F)(F)F)(F)F)(F)F)(F)F)(F)F)(F)F)(F)F)(F)F)(F)F)(F)F	3	8
DTXSID70231581	FC(F)(F)C(F)(F)C(F)(F)C(=O)NC1=CC2=C(C=C1)C1=C(C2)C=CC=C1OC(=O)C(F)(F)C(F)(F)C(F)(F)F	(7-(2,2,3,3,4,4,4-heptafluorobutanoylamino)-9H-fluoren-4-yl) 2,2,3,3,4,4,4-heptafluorobutanoate	82137-36-8	-8.317	-50.0642	0.0645236	0.935476	inact.	reliable	0.708777	0.291223	act.	reliable	Side-chain aromatics	PACF-based substances	Antagonist	reliable	-14.8792	-13.7741	-14.3266	Weak	OTHER_PFAS	Antagonist	O=C(C(C(C(F)(F)F)(F)F)(F)F)Nc1ccc2c(c1)Cc1c2c(ccc1)OC(=O)C(C(C(F)(F)F)(F)F)(F)F	7	8
DTXSID40800384	FC(F)(F)C(F)(F)C(F)(F)C(F)(F)C(F)(F)C(F)(F)C(F)(F)C(F)(F)C1=CC=C(NC(=O)C=C)C=C1	N-[4-(Heptadecafluorooctyl)phenyl]prop-2-enamide	649721-86-8	-8.214	-47.6481	0.0645236	0.935476	inact.	reliable	0.687423	0.312578	act.	reliable	Side-chain aromatics	Others	Antagonist	reliable	-15.9333	-17.9354	-16.9344	Weak	OTHER_PFAS	Antagonist	C=CC(=O)Nc1ccc(cc1)C(C(C(C(C(C(C(C(F)(F)F)(F)F)(F)F)(F)F)(F)F)(F)F)(F)F)(F)F	1	6
DTXSID20178912	FC(F)(F)C(F)(F)C(F)(F)C(F)(F)C(F)(F)C(F)(F)C(F)(F)C(=O)Nc1c(NC(=O)C(F)(F)C(F)(F)C(F)(F)C(F)(F)C(F)(F)C(F)(F)C(F)(F)F)cc(cc1)S(=O)(=O)Cl	3,4-Bis((perfluoro-1-oxooctyl)amino)benzenesulfonyl chloride	24216-05-5	-7.881	-60.4292	0.0645236	0.935476	inact.	reliable	0.892433	0.107567	act.	reliable	Side-chain aromatics	Others	Antagonist	reliable	-19.3414	4.07759	-7.63193	Moderate	OTHER_PFAS	Antagonist	O=C(C(C(C(C(C(C(C(F)(F)F)(F)F)(F)F)(F)F)(F)F)(F)F)(F)F)Nc1ccc(cc1NC(=O)C(C(C(C(C(C(C(F)(F)F)(F)F)(F)F)(F)F)(F)F)(F)F)(F)F)S(=O)(=O)Cl	3	8
DTXSID00896288	CCCCCCCCCCCCCCCOc1cccc(OC(CC)C(=O)Nc2cc(O)c(NC(=O)C(F)(F)C(F)(F)C(F)(F)F)cc2OC(F)(F)C(F)Cl)c1	N-[5-(2-Chloro-1,1,2-trifluoroethoxy)-2-hydroxy-4-{2-[3-(pentadecyloxy)phenoxy]butanamido}phenyl]-2,2,3,3,4,4,4-heptafluorobutanamide	92589-42-9	-9.846	-100.601	0.662831	0.337169	act.	Unreliable	0.882309	0.117691	act.	reliable	Side-chain aromatics	Others	Antagonist	reliable	0.769466	73.2656	37.0175	Strong	OTHER_PFAS	Antagonist	CCCCCCCCCCCCCCCOc1cccc(c1)OC(C(=O)Nc1cc(O)c(cc1OC(C(Cl)F)(F)F)NC(=O)C(C(C(F)(F)F)(F)F)(F)F)CC	6	3
DTXSID60893319	C[N+](C)(CCCNC(=O)C(F)(F)C(F)(F)C(F)(F)C(F)(F)C(F)(F)C(F)(F)C(F)(F)C(F)(F)C(F)(F)F)CCC([O-])=O	N-(2-Carboxyethyl)-N,N-dimethyl-3-[(perfluoro-1-oxodecyl)amino]propanaminium	113933-98-5	-9.135	-53.5307	0.0645236	0.935476	inact.	reliable	0.741724	0.258276	act.	reliable	Other aliphatics	Amide based substances	Antagonist	reliable	-6.50731	-7.80374	-7.15552	Moderate	OTHER_PFAS	Antagonist	O=C(C(C(C(C(C(C(C(C(C(F)(F)F)(F)F)(F)F)(F)F)(F)F)(F)F)(F)F)(F)F)(F)F)NCCC[N+](CCC(=O)[O-])(C)C	6	9
DTXSID20896462	CC1=CC(=CC(C)=C1NC(=O)C1=CC=CC(NC(=O)C2=C(F)C(F)=C(F)C(F)=C2F)=C1)C(F)(C(F)(F)F)C(F)(F)F	2,3,4,5,6-Pentafluoro-N-(3-{[4-(1,1,1,2,3,3,3-heptafluoropropan-2-yl)-2,6-dimethylphenyl]carbamoyl}phenyl)benzamide	862130-96-9	-9.638	-60.5473	0.081343	0.918657	inact.	reliable	0.708777	0.291223	act.	reliable	Side-chain aromatics	Others	Antagonist	reliable	-1.35932	4.28099	1.46084	Strong	OTHER_PFAS	Antagonist	O=C(c1cccc(c1)NC(=O)c1c(F)c(F)c(c(c1F)F)F)Nc1c(C)cc(cc1C)C(C(F)(F)F)(C(F)(F)F)F	1	5
DTXSID80584838	OC(c1ccccc1)(c1ccccc1)c1ccc(CCC(F)(F)C(F)(F)C(F)(F)C(F)(F)C(F)(F)C(F)(F)C(F)(F)C(F)(F)F)cc1	[4-(3,3,4,4,5,5,6,6,7,7,8,8,9,9,10,10,10-Heptadecafluorodecyl)phenyl](diphenyl)methanol	649561-66-0	-9.318	-62.8877	0.161481	0.838519	inact.	reliable	0.687423	0.312578	act.	reliable	Side-chain aromatics	Others	Antagonist	reliable	-4.63438	8.31188	1.83875	Strong	OTHER_PFAS	Antagonist	FC(C(C(C(C(C(C(C(F)(F)F)(F)F)(F)F)(F)F)(F)F)(F)F)(F)F)(CCc1ccc(cc1)C(c1ccccc1)(c1ccccc1)O)F	9	9
DTXSID50896455	CC1=CC(=CC(C)=C1NC(=O)C1=CC=CC(NC(=O)C2=CC(F)=CC=C2F)=C1)C(F)(C(F)(F)F)C(F)(F)F	2,5-Difluoro-N-(3-{[4-(1,1,1,2,3,3,3-heptafluoropropan-2-yl)-2,6-dimethylphenyl]carbamoyl}phenyl)benzamide	862130-67-4	-9.771	-60.2789	0.081343	0.918657	inact.	reliable	0.708777	0.291223	act.	reliable	Side-chain aromatics	Others	Antagonist	reliable	0.00187428	3.81873	1.9103	Strong	OTHER_PFAS	Antagonist	Fc1ccc(c(c1)C(=O)Nc1cccc(c1)C(=O)Nc1c(C)cc(cc1C)C(C(F)(F)F)(C(F)(F)F)F)F	1	5
DTXSID10896456	CC1=CC(=CC(C)=C1NC(=O)C1=CC=CC(NC(=O)C2=CC=C(Cl)C=C2Cl)=C1)C(F)(C(F)(F)F)C(F)(F)F	2,4-Dichloro-N-(3-{[4-(1,1,1,2,3,3,3-heptafluoropropan-2-yl)-2,6-dimethylphenyl]carbamoyl}phenyl)benzamide	862130-69-6	-9.324	-63.0911	0.509037	0.490963	inact.	reliable	0.878343	0.121657	act.	reliable	Side-chain aromatics	Others	Antagonist	reliable	-4.57297	8.6622	2.04461	Strong	OTHER_PFAS	Antagonist	Clc1ccc(c(c1)Cl)C(=O)Nc1cccc(c1)C(=O)Nc1c(C)cc(cc1C)C(C(F)(F)F)(C(F)(F)F)F	1	5
DTXSID00895574	CCCCCCCCCCCCCCC=CC(F)(F)C(F)(F)C(F)(F)C(F)(F)C(F)(F)C(F)(F)C(F)(F)C(F)(F)C(F)(F)C(F)(F)F	1,1,1,2,2,3,3,4,4,5,5,6,6,7,7,8,8,9,9,10,10-Henicosafluorohexacos-11-ene	1244062-18-7	-8.483	-68.14	0.0645236	0.935476	inact.	reliable	0.606906	0.393094	act.	reliable	Fluorotelomer PFAA precursors	SFAenes	Antagonist	reliable	-13.1802	17.3579	2.08886	Strong	OTHER_PFAS	Antagonist	CCCCCCCCCCCCCCC=CC(C(C(C(C(C(C(C(C(C(F)(F)F)(F)F)(F)F)(F)F)(F)F)(F)F)(F)F)(F)F)(F)F)(F)F	5	2
DTXSID60895974	OC1=CC=CC(CCCCCCCCCCCC(F)(F)C(F)(F)C(F)(F)C(F)(F)F)=C1O	3-(12,12,13,13,14,14,15,15,15-Nonafluoropentadecyl)benzene-1,2-diol	131545-71-6	-10.03	-59.4764	0.0645236	0.935476	inact.	reliable	0.801208	0.198792	act.	reliable	Side-chain aromatics	Others	Antagonist	reliable	2.65263	2.43658	2.5446	Strong	OTHER_PFAS	Antagonist	Oc1cccc(c1O)CCCCCCCCCCCC(C(C(C(F)(F)F)(F)F)(F)F)(F)F	2	2
DTXSID40798070	COc1c(cc(cc1)C(F)(F)C(F)(F)C(F)(F)C(F)(F)C(F)(F)C(F)(F)F)c1c(OC)ccc(c1)C(F)(F)C(F)(F)C(F)(F)C(F)(F)C(F)(F)C(F)(F)F	2,2'-Dimethoxy-5,5'-bis(tridecafluorohexyl)-1,1'-biphenyl	658709-63-8	-9.493	-62.7709	0.0645236	0.935476	inact.	reliable	0.716486	0.283514	act.	reliable	Side-chain aromatics	Others	Antagonist	reliable	-2.84333	8.11071	2.63369	Strong	OTHER_PFAS	Antagonist	COc1ccc(cc1c1cc(ccc1OC)C(C(C(C(C(C(F)(F)F)(F)F)(F)F)(F)F)(F)F)(F)F)C(C(C(C(C(C(F)(F)F)(F)F)(F)F)(F)F)(F)F)(F)F	1	6
DTXSID20584837	FC(F)(F)C(F)(F)C(F)(F)C(F)(F)C(F)(F)C(F)(F)CCCOc1nc(OCCCC(F)(F)C(F)(F)C(F)(F)C(F)(F)C(F)(F)C(F)(F)F)nc(Cl)n1	2-Chloro-4,6-bis[(4,4,5,5,6,6,7,7,8,8,9,9,9-tridecafluorononyl)oxy]-1,3,5-triazine	916770-15-5	-7.979	-72.1728	0.147801	0.852199	inact.	reliable	0.642153	0.357847	act.	reliable	Side-chain aromatics	Others	Antagonist	reliable	-18.3385	24.3037	2.9826	Strong	OTHER_PFAS	Antagonist	Clc1nc(OCCCC(C(C(C(C(C(F)(F)F)(F)F)(F)F)(F)F)(F)F)(F)F)nc(n1)OCCCC(C(C(C(C(C(F)(F)F)(F)F)(F)F)(F)F)(F)F)(F)F	3	9
DTXSID80827555	CCCC(OP(=O)(OC1=CC=CC=C1)OC1=CC=CC=C1)C1=CC=C(C=C1)C(F)(F)C(F)(F)C(F)(F)C(F)(F)F	1-[4-(Nonafluorobutyl)phenyl]butyl diphenyl phosphate	846543-02-0	-10.316	-71.9417	0.0645236	0.935476	inact.	reliable	0.695455	0.304545	act.	reliable	Side-chain aromatics	Others	Antagonist	reliable	5.57971	23.9056	14.7427	Strong	OTHER_PFAS	Antagonist	CCCC(c1ccc(cc1)C(C(C(C(F)(F)F)(F)F)(F)F)(F)F)OP(=O)(Oc1ccccc1)Oc1ccccc1	1	2
DTXSID20844584	CCCCCCCCCCCCC1=CSC(=C1)C1=C(CCCCCC(F)(F)C(F)(F)C(F)(F)C(F)(F)F)C=CS1	4'-Dodecyl-3-(6,6,7,7,8,8,9,9,9-nonafluorononyl)-2,2'-bithiophene	919079-96-2	-8.83	-68.745	0.269363	0.730637	inact.	reliable	0.81116	0.18884	act.	reliable	Side-chain aromatics	Others	Antagonist	reliable	-9.62885	18.3999	4.38555	Strong	OTHER_PFAS	Antagonist	CCCCCCCCCCCCc1csc(c1)c1sccc1CCCCCC(C(C(C(F)(F)F)(F)F)(F)F)(F)F	1	8
DTXSID60896466	CN(C(=O)C1=CC=C(Cl)C=C1F)C1=CC=CC(C(=O)NC2=C(C)C=C(C=C2C)C(F)(C(F)(F)F)C(F)(F)F)=C1F	4-Chloro-2-fluoro-N-(2-fluoro-3-{[4-(1,1,1,2,3,3,3-heptafluoropropan-2-yl)-2,6-dimethylphenyl]carbamoyl}phenyl)-N-methylbenzamide	862134-30-3	-9.952	-62.1487	0.081343	0.918657	inact.	Unreliable	0.687423	0.312578	act.	reliable	Side-chain aromatics	Others	Antagonist	reliable	1.85433	7.03909	4.44671	Strong	OTHER_PFAS	Antagonist	Clc1ccc(c(c1)F)C(=O)N(c1cccc(c1F)C(=O)Nc1c(C)cc(cc1C)C(C(F)(F)F)(C(F)(F)F)F)C	1	5
DTXSID00896460	CC1=CC(=CC(C)=C1NC(=O)C1=C(F)C(NC(=O)C2=CC=C(F)C=C2Cl)=CC=C1)C(F)(C(F)(F)F)C(F)(F)F	3-(2-Chloro-4-fluorobenzamido)-2-fluoro-N-[4-(1,1,1,2,3,3,3-heptafluoropropan-2-yl)-2,6-dimethylphenyl]benzamide	862133-15-1	-9.679	-64.5136	0.391586	0.608414	inact.	reliable	0.708777	0.291223	act.	reliable	Side-chain aromatics	Others	Antagonist	reliable	-0.939705	11.1122	5.08624	Strong	OTHER_PFAS	Antagonist	Fc1ccc(c(c1)Cl)C(=O)Nc1cccc(c1F)C(=O)Nc1c(C)cc(cc1C)C(C(F)(F)F)(C(F)(F)F)F	1	5
DTXSID20896467	CN(C(=O)C1=CC=C(F)C=C1Cl)C1=CC=CC(C(=O)NC2=C(C)C=C(C=C2C)C(F)(C(F)(F)F)C(F)(F)F)=C1F	2-Chloro-4-fluoro-N-(2-fluoro-3-{[4-(1,1,1,2,3,3,3-heptafluoropropan-2-yl)-2,6-dimethylphenyl]carbamoyl}phenyl)-N-methylbenzamide	862134-29-0	-9.383	-61.664	0.081343	0.918657	inact.	Unreliable	0.708777	0.291223	act.	reliable	Side-chain aromatics	Others	Antagonist	reliable	-3.96913	6.20429	1.11758	Strong	OTHER_PFAS	Antagonist	Fc1ccc(c(c1)Cl)C(=O)N(c1cccc(c1F)C(=O)Nc1c(C)cc(cc1C)C(C(F)(F)F)(C(F)(F)F)F)C	1	5
DTXSID40896464	CC1=CC(=CC(C)=C1NC(=O)C1=CC=CC(NC(=O)C2=CC=C(Cl)C=C2[N+]([O-])=O)=C1)C(F)(C(F)(F)F)C(F)(F)F	4-Chloro-N-(3-{[4-(1,1,1,2,3,3,3-heptafluoropropan-2-yl)-2,6-dimethylphenyl]carbamoyl}phenyl)-2-nitrobenzamide	862130-91-4	-8.882	-69.3126	0.081343	0.918657	inact.	reliable	0.687423	0.312578	act.	reliable	Side-chain aromatics	Others	Antagonist	reliable	-9.09665	19.3775	5.14044	Strong	OTHER_PFAS	Antagonist	Clc1ccc(c(c1)[N+](=O)[O-])C(=O)Nc1cccc(c1)C(=O)Nc1c(C)cc(cc1C)C(C(F)(F)F)(C(F)(F)F)F	1	5
DTXSID70896457	CC1=CC(=CC(C)=C1NC(=O)C1=CC=C(F)C(NC(=O)C2=CC=C(F)C=C2F)=C1)C(F)(C(F)(F)F)C(F)(F)F	2,4-Difluoro-N-(2-fluoro-5-{[4-(1,1,1,2,3,3,3-heptafluoropropan-2-yl)-2,6-dimethylphenyl]carbamoyl}phenyl)benzamide	862133-29-7	-9.761	-64.1919	0.081343	0.918657	inact.	reliable	0.716486	0.283514	act.	reliable	Side-chain aromatics	Others	Antagonist	reliable	-0.100471	10.5581	5.22882	Strong	OTHER_PFAS	Antagonist	Fc1ccc(c(c1)F)C(=O)Nc1cc(ccc1F)C(=O)Nc1c(C)cc(cc1C)C(C(F)(F)F)(C(F)(F)F)F	1	5
DTXSID90880616	[K+].[H]N(C(=O)C1=C(C([O-])=O)C(Cl)=C(Cl)C(Cl)=C1Cl)C1=CC(OS(=O)(=O)C(F)(F)C(F)(F)C(F)(F)C(F)(F)F)=CC=C1	Potassium 6-(((3-(perfluorobutylsulphonyloxy)phenyl)amino)carbonyl)perchlorobenzoate	68568-54-7	-10.029	-62.8888	0.174024	0.825976	inact.	reliable	0.687423	0.312578	act.	reliable	Side-chain aromatics	PASF-based substances	Antagonist	reliable	2.64239	8.31377	5.47808	Strong	OTHER_PFAS	Antagonist	O=C(c1c(Cl)c(Cl)c(c(c1C(=O)O)Cl)Cl)Nc1cccc(c1)OS(=O)(=O)C(C(C(C(F)(F)F)(F)F)(F)F)(F)F	0	1
DTXSID90896454	CC1=CC(=CC(C)=C1NC(=O)C1=CC=CC(NC(=O)C2=CC=C(Cl)C=C2F)=C1)C(F)(C(F)(F)F)C(F)(F)F	4-Chloro-2-fluoro-N-(3-{[4-(1,1,1,2,3,3,3-heptafluoropropan-2-yl)-2,6-dimethylphenyl]carbamoyl}phenyl)benzamide	862130-90-3	-9.713	-66.519	0.081343	0.918657	inact.	reliable	0.687423	0.312578	act.	reliable	Side-chain aromatics	Others	Antagonist	reliable	-0.59173	14.5661	6.98718	Strong	OTHER_PFAS	Antagonist	Clc1ccc(c(c1)F)C(=O)Nc1cccc(c1)C(=O)Nc1c(C)cc(cc1C)C(C(F)(F)F)(C(F)(F)F)F	1	5
DTXSID00896127	FC(F)(F)C(F)(F)C(F)(F)C(F)(F)C(F)(F)C(F)(F)C(F)(F)C(F)(F)CCCCCCCCCCCOc1ccc(cc1)c1ccc(cc1)C#N	4'-[(12,12,13,13,14,14,15,15,16,16,17,17,18,18,19,19,19-Heptadecafluorononadecyl)oxy][1,1'-biphenyl]-4-carbonitrile	117750-26-2	-8.377	-76.019	0.0645236	0.935476	inact.	reliable	0.816859	0.183141	act.	reliable	Side-chain aromatics	Others	Antagonist	reliable	-14.2651	30.928	8.33145	Strong	OTHER_PFAS	Antagonist	N#Cc1ccc(cc1)c1ccc(cc1)OCCCCCCCCCCCC(C(C(C(C(C(C(C(F)(F)F)(F)F)(F)F)(F)F)(F)F)(F)F)(F)F)(F)F	2	2
DTXSID00584835	COc1ccc(cc1)C(Cl)(c1ccccc1)c1ccc(CCC(F)(F)C(F)(F)C(F)(F)C(F)(F)C(F)(F)C(F)(F)C(F)(F)C(F)(F)F)cc1	1-(Chloro[4-(2-(perfluorooctyl)ethyl)phenyl]phenylmethyl)-4-methoxybenzene	865758-37-8	-9.524	-69.3283	0.397055	0.602945	inact.	reliable	0.687423	0.312578	act.	reliable	Side-chain aromatics	Others	Antagonist	reliable	-2.52606	19.4046	8.43925	Strong	OTHER_PFAS	Antagonist	COc1ccc(cc1)C(c1ccccc1)(c1ccc(cc1)CCC(C(C(C(C(C(C(C(F)(F)F)(F)F)(F)F)(F)F)(F)F)(F)F)(F)F)(F)F)Cl	9	9
DTXSID60475159	FC(F)(F)C(F)(F)C(F)(F)C(F)(F)C(F)(F)C(F)(F)C(F)(F)C(F)(F)CCc1ccc(cc1)P(c1ccccc1)c1ccc(CCC(F)(F)C(F)(F)C(F)(F)C(F)(F)C(F)(F)C(F)(F)C(F)(F)C(F)(F)F)cc1	Bis[4-(1H,1H,2H,2H-perfluorodecyl)phenyl]phenylphosphine	892154-91-5	-9.557	-78.5876	0.0645236	0.935476	inact.	reliable	0.708777	0.291223	act.	reliable	Side-chain aromatics	Others	Antagonist	reliable	-2.18832	35.3519	16.5818	Strong	OTHER_PFAS	Antagonist	FC(C(C(C(C(C(C(C(F)(F)F)(F)F)(F)F)(F)F)(F)F)(F)F)(F)F)(CCc1ccc(cc1)P(c1ccc(cc1)CCC(C(C(C(C(C(C(C(F)(F)F)(F)F)(F)F)(F)F)(F)F)(F)F)(F)F)(F)F)c1ccccc1)F	9	9
DTXSID80896463	CC1=CC(=CC(C)=C1NC(=O)C1=C(Br)C=C(Br)C(NC(=O)C2=CC=CC=C2)=C1)C(F)(C(F)(F)F)C(F)(F)F	5-Benzamido-2,4-dibromo-N-[4-(1,1,1,2,3,3,3-heptafluoropropan-2-yl)-2,6-dimethylphenyl]benzamide	862133-37-7	-9.982	-66.8319	0.182103	0.817897	inact.	reliable	0.708777	0.291223	act.	reliable	Side-chain aromatics	Others	Antagonist	reliable	2.16137	15.105	8.63318	Strong	OTHER_PFAS	Antagonist	O=C(c1cc(NC(=O)c2ccccc2)c(cc1Br)Br)Nc1c(C)cc(cc1C)C(C(F)(F)F)(C(F)(F)F)F	1	5
DTXSID40896469	CC1=CC(=CC(C)=C1NC(=O)C1=C(F)C(NC(=O)C2=CC=C(Cl)C=C2[N+]([O-])=O)=CC=C1)C(F)(C(F)(F)F)C(F)(F)F	3-(4-Chloro-2-nitrobenzamido)-2-fluoro-N-[4-(1,1,1,2,3,3,3-heptafluoropropan-2-yl)-2,6-dimethylphenyl]benzamide	862133-18-4	-9.701	-69.1294	0.081343	0.918657	inact.	reliable	0.687423	0.312578	act.	reliable	Side-chain aromatics	Others	Antagonist	reliable	-0.714545	19.062	9.17373	Strong	OTHER_PFAS	Antagonist	Clc1ccc(c(c1)[N+](=O)[O-])C(=O)Nc1cccc(c1F)C(=O)Nc1c(C)cc(cc1C)C(C(F)(F)F)(C(F)(F)F)F	1	5
DTXSID50892952	C[N+](C)(CCCNC(=O)C(F)(F)C(F)(F)C(F)(F)C(F)(F)C(F)(F)C(F)(F)C(F)(F)C(F)(F)C(F)(F)C(F)(F)C(F)(F)F)CC([O-])=O	Perfluorododecane amide betaine	1513863-82-5	-8.822	-54.9621	0.0645236	0.935476	inact.	reliable	0.741724	0.258276	act.	reliable	Other aliphatics	Amide based substances	Antagonist	reliable	-9.71072	-5.33843	-7.52458	Moderate	OTHER_PFAS	Antagonist	[O-]C(=O)C[N+](CCCNC(=O)C(C(C(C(C(C(C(C(C(C(C(F)(F)F)(F)F)(F)F)(F)F)(F)F)(F)F)(F)F)(F)F)(F)F)(F)F)(F)F)(C)C	6	9
DTXSID60896168	FC(F)(F)C(F)(F)C(F)(F)C(F)(F)C(F)(F)C(F)(F)c1cccc(Oc2cccc(Oc3cccc(c3)C(F)(F)C(F)(F)C(F)(F)C(F)(F)C(F)(F)C(F)(F)F)c2)c1	1,1'-[1,3-Phenylenebis(oxy)]bis[3-(tridecafluorohexyl)benzene]	151707-04-9	-10.028	-67.5986	0.0645236	0.935476	inact.	reliable	0.695455	0.304545	act.	reliable	Side-chain aromatics	Others	Antagonist	reliable	2.63216	16.4255	9.52882	Strong	OTHER_PFAS	Antagonist	FC(C(C(C(C(F)(F)F)(F)F)(F)F)(F)F)(C(c1cccc(c1)Oc1cccc(c1)Oc1cccc(c1)C(C(C(C(C(C(F)(F)F)(F)F)(F)F)(F)F)(F)F)(F)F)(F)F)F	1	6
DTXSID00468500	COc1ccc(cc1)C(Cl)(c1ccc(CCC(F)(F)C(F)(F)C(F)(F)C(F)(F)C(F)(F)C(F)(F)C(F)(F)C(F)(F)F)cc1)c1ccc(OC)cc1	1,1-Di-(4-methoxyphenyl)-1-[4-(1H,1H,2H,2H-perfluorodecyl)phenyl]methyl chloride	865758-36-7	-10.356	-70.5943	0.147801	0.852199	inact.	reliable	0.708777	0.291223	act.	reliable	Side-chain aromatics	Others	Antagonist	reliable	5.98909	21.585	13.787	Strong	OTHER_PFAS	Antagonist	COc1ccc(cc1)C(c1ccc(cc1)OC)(c1ccc(cc1)CCC(C(C(C(C(C(C(C(F)(F)F)(F)F)(F)F)(F)F)(F)F)(F)F)(F)F)(F)F)Cl	9	9
DTXSID80844585	CCCCCCCCC1=CSC(=C1)C1=C(CCCCCC(F)(F)C(F)(F)C(F)(F)C(F)(F)F)C=CS1	3-(6,6,7,7,8,8,9,9,9-Nonafluorononyl)-4'-octyl-2,2'-bithiophene	919079-95-1	-9.459	-76.0219	0.269363	0.730637	inact.	reliable	0.81116	0.18884	act.	reliable	Side-chain aromatics	Others	Antagonist	reliable	-3.19131	30.933	13.8708	Strong	OTHER_PFAS	Antagonist	CCCCCCCCc1csc(c1)c1sccc1CCCCCC(C(C(C(F)(F)F)(F)F)(F)F)(F)F	1	8
DTXSID70895602	CCCCCCCCCCCCCCC=CC(F)(F)C(F)(F)C(F)(F)C(F)(F)C(F)(F)C(F)(F)C(F)(F)C(F)(F)C(F)(F)C(F)(F)C(F)(F)C(F)(F)F	1,1,1,2,2,3,3,4,4,5,5,6,6,7,7,8,8,9,9,10,10,11,11,12,12-Pentacosafluoro-13-octacosene	1151525-71-1	-8.392	-72.2289	0.0645236	0.935476	inact.	reliable	0.606906	0.393094	act.	reliable	Fluorotelomer PFAA precursors	SFAenes	Antagonist	reliable	-14.1116	24.4003	5.14435	Strong	OTHER_PFAS	Antagonist	CCCCCCCCCCCCCCC=CC(C(C(C(C(C(C(C(C(C(C(C(F)(F)F)(F)F)(F)F)(F)F)(F)F)(F)F)(F)F)(F)F)(F)F)(F)F)(F)F)(F)F	5	2
DTXSID30896453	CC1=CC(=CC(C)=C1NC(=O)C1=CC=CC(NC(=O)C2=CC=C(F)C=C2Cl)=C1)C(F)(C(F)(F)F)C(F)(F)F	2-Chloro-4-fluoro-N-(3-{[4-(1,1,1,2,3,3,3-heptafluoropropan-2-yl)-2,6-dimethylphenyl]carbamoyl}phenyl)benzamide	862130-87-8	-9.335	-61.4858	0.081343	0.918657	inact.	reliable	0.708777	0.291223	act.	reliable	Side-chain aromatics	Others	Antagonist	reliable	-4.46039	5.89738	0.718492	Strong	OTHER_PFAS	Antagonist	Fc1ccc(c(c1)Cl)C(=O)Nc1cccc(c1)C(=O)Nc1c(C)cc(cc1C)C(C(F)(F)F)(C(F)(F)F)F	1	5
DTXSID80465315	FC(F)(F)C(F)(F)C(F)(F)C(F)(F)C(F)(F)C(F)(F)C(F)(F)C(F)(F)CCc1ccc(cc1)P(c1ccccc1)c1ccccc1	[4-(3,3,4,4,5,5,6,6,7,7,8,8,9,9,10,10,10-Heptadecafluorodecyl)phenyl] diphenylphosphine	462996-04-9	-9.623	-62.4342	0.0645236	0.935476	inact.	reliable	0.708777	0.291223	act.	reliable	Side-chain aromatics	Others	Antagonist	reliable	-1.51284	7.53081	3.00899	Strong	OTHER_PFAS	Antagonist	FC(C(C(C(C(C(C(C(F)(F)F)(F)F)(F)F)(F)F)(F)F)(F)F)(F)F)(CCc1ccc(cc1)P(c1ccccc1)c1ccccc1)F	9	9
DTXSID00896465	CN(C(=O)C1=CC=C(F)C=C1F)C1=CC=CC(C(=O)NC2=C(C)C=C(C=C2C)C(F)(C(F)(F)F)C(F)(F)F)=C1F	2,4-Difluoro-N-(2-fluoro-3-{[4-(1,1,1,2,3,3,3-heptafluoropropan-2-yl)-2,6-dimethylphenyl]carbamoyl}phenyl)-N-methylbenzamide	862134-26-7	-9.108	-62.4173	0.081343	0.918657	inact.	Unreliable	0.687423	0.312578	act.	reliable	Side-chain aromatics	Others	Antagonist	reliable	-6.78364	7.50171	0.359034	Strong	OTHER_PFAS	Antagonist	Fc1ccc(c(c1)F)C(=O)N(c1cccc(c1F)C(=O)Nc1c(C)cc(cc1C)C(C(F)(F)F)(C(F)(F)F)F)C	1	5
DTXSID80896468	CC1=CC(=CC(C)=C1NC(=O)C1=C(F)C(NC(=O)C2=CC=C(F)C=C2[N+]([O-])=O)=CC=C1)C(F)(C(F)(F)F)C(F)(F)F	2-Fluoro-3-(4-fluoro-2-nitrobenzamido)-N-[4-(1,1,1,2,3,3,3-heptafluoropropan-2-yl)-2,6-dimethylphenyl]benzamide	862133-14-0	-8.27	-60.4511	0.081343	0.918657	inact.	Unreliable	0.687423	0.312578	act.	reliable	Side-chain aromatics	Others	Antagonist	reliable	-15.3602	4.11531	-5.62245	Moderate	OTHER_PFAS	Antagonist	Fc1ccc(c(c1)[N+](=O)[O-])C(=O)Nc1cccc(c1F)C(=O)Nc1c(C)cc(cc1C)C(C(F)(F)F)(C(F)(F)F)F	1	5
DTXSID60887450	[K+].[O-]C(=O)C1=C(Cl)C(Cl)=C(Cl)C(Cl)=C1C(=O)NC1=CC=CC(OS(=O)(=O)C(F)(F)C(F)(F)C(F)(F)C(F)(F)C(F)(F)F)=C1	2,3,4,5-Tetrachloro-6-[3-[(perfluoropentyl)sulfonyloxy]phenylaminocarbonyl]benzoate potassium salt	68541-02-6	-8.624	-58.6032	0.174024	0.825976	inact.	reliable	0.687423	0.312578	act.	reliable	Side-chain aromatics	PASF-based substances	Antagonist	reliable	-11.7372	0.932658	-5.40225	Moderate	OTHER_PFAS	Antagonist	O=C(c1c(Cl)c(Cl)c(c(c1C(=O)O)Cl)Cl)Nc1cccc(c1)OS(=O)(=O)C(C(C(C(C(F)(F)F)(F)F)(F)F)(F)F)(F)F	0	1
DTXSID4047672	CC1=CC(=CC=C1NC(=O)C1=CC=CC(I)=C1C(=O)NC(C)(C)CS(C)(=O)=O)C(F)(C(F)(F)F)C(F)(F)F	Flubendiamide	272451-65-7	-8.62	-58.7417	0.0645236	0.935476	inact.	Unreliable	0.687423	0.312578	act.	reliable	Side-chain aromatics	Others	Antagonist	reliable	-11.7781	1.1712	-5.30345	Moderate	OTHER_PFAS	Antagonist	O=C(c1cccc(c1C(=O)NC(CS(=O)(=O)C)(C)C)I)Nc1ccc(cc1C)C(C(F)(F)F)(C(F)(F)F)F	8	6
DTXSID40895518	CCCCCCCCCCCCCCC=CC(F)(F)C(F)(F)C(F)(F)C(F)(F)C(F)(F)C(F)(F)F	1,1,1,2,2,3,3,4,4,5,5,6,6-Tridecafluorodocos-7-ene	1244062-15-4	-8.101	-62.263	0.0645236	0.935476	inact.	reliable	0.606906	0.393094	act.	reliable	Fluorotelomer PFAA precursors	SFAenes	Antagonist	reliable	-17.0898	7.23595	-4.92694	Moderate	OTHER_PFAS	Antagonist	CCCCCCCCCCCCCCC=CC(C(C(C(C(C(F)(F)F)(F)F)(F)F)(F)F)(F)F)(F)F	5	2
DTXSID90806710	FC(=C(F)C(F)(F)C(F)(F)C(F)(F)C(F)(F)C(F)(F)C(F)(F)C(F)(F)F)Oc1cc(OC(=C(F)C(F)(F)C(F)(F)C(F)(F)C(F)(F)C(F)(F)C(F)(F)C(F)(F)F)F)c(cc1)S(=O)(=O)Cl	2,4-Bis[(1,2,3,3,4,4,5,5,6,6,7,7,8,8,9,9,9-heptadecafluoronon-1-en-1-yl)oxy]benzene-1-sulfonyl chloride	62623-17-0	-7.943	-63.5737	0.0645236	0.935476	inact.	reliable	0.892433	0.107567	act.	reliable	Side-chain aromatics	Others	Antagonist	reliable	-18.7069	9.49338	-4.60676	Moderate	OTHER_PFAS	Antagonist	FC(=C(C(C(C(C(C(C(C(F)(F)F)(F)F)(F)F)(F)F)(F)F)(F)F)(F)F)F)Oc1ccc(c(c1)OC(=C(C(C(C(C(C(C(C(F)(F)F)(F)F)(F)F)(F)F)(F)F)(F)F)(F)F)F)F)S(=O)(=O)Cl	8	8
DTXSID00897472	FC(F)(F)C(F)(F)C(F)(F)C(=O)NC1=CC=C(CC2=CC=C(NC(=O)C(F)(F)C(F)(F)C(F)(F)F)C=C2)C=C1	N,N'-(Methylenedi-1,4-phenylene)bis(perfluorobutanamide)	124232-75-3	-8.41	-61.463	0.0645236	0.935476	inact.	reliable	0.790259	0.209741	act.	reliable	Side-chain aromatics	Others	Antagonist	reliable	-13.9274	5.85811	-4.03463	Moderate	OTHER_PFAS	Antagonist	O=C(C(C(C(F)(F)F)(F)F)(F)F)Nc1ccc(cc1)Cc1ccc(cc1)NC(=O)C(C(C(F)(F)F)(F)F)(F)F	7	8
DTXSID40896227	COC1=CC(CO)=C(C=C1OCCCC(F)(F)C(F)(F)C(F)(F)C(F)(F)C(F)(F)C(F)(F)C(F)(F)C(F)(F)F)[N+]([O-])=O	{4-[(4,4,5,5,6,6,7,7,8,8,9,9,10,10,11,11,11-Heptadecafluoroundecyl)oxy]-5-methoxy-2-nitrophenyl}methanol	853929-03-0	-8.389	-61.6119	0.0645236	0.935476	inact.	reliable	0.708777	0.291223	act.	reliable	Side-chain aromatics	Others	Antagonist	reliable	-14.1423	6.11456	-4.01386	Moderate	OTHER_PFAS	Antagonist	OCc1cc(OC)c(cc1[N+](=O)[O-])OCCCC(C(C(C(C(C(C(C(F)(F)F)(F)F)(F)F)(F)F)(F)F)(F)F)(F)F)(F)F	3	9
DTXSID30896458	CC1=CC(=CC(C)=C1NC(=O)C1=C(F)C(NC(=O)C2=CC=CC=C2)=CC=C1F)C(F)(C(F)(F)F)C(F)(F)F	3-Benzamido-2,6-difluoro-N-[4-(1,1,1,2,3,3,3-heptafluoropropan-2-yl)-2,6-dimethylphenyl]benzamide	862133-36-6	-9.497	-60.5113	0.207539	0.792461	inact.	reliable	0.708777	0.291223	act.	reliable	Side-chain aromatics	Others	Antagonist	reliable	-2.80239	4.21899	0.708298	Strong	OTHER_PFAS	Antagonist	O=C(c1ccccc1)Nc1ccc(c(c1F)C(=O)Nc1c(C)cc(cc1C)C(C(F)(F)F)(C(F)(F)F)F)F	1	5
DTXSID40896262	CCOC(=O)C(=CC1=CC=C(C=C1)N(C)C)S(=O)(=O)C(F)(F)C(F)(F)C(F)(F)C(F)(F)F	Ethyl 3-[4-(dimethylamino)phenyl]-2-(1,1,2,2,3,3,4,4,4-nonafluorobutane-1-sulfonyl)prop-2-enoate	75988-12-4	-8.317	-62.1362	0.0645236	0.935476	inact.	reliable	0.708777	0.291223	act.	reliable	Side-chain aromatics	PASF-based substances	Antagonist	reliable	-14.8792	7.01757	-3.9308	Moderate	OTHER_PFAS	Antagonist	CCOC(=O)C(=Cc1ccc(cc1)N(C)C)S(=O)(=O)C(C(C(C(F)(F)F)(F)F)(F)F)(F)F	9	0
DTXSID80881354	[Na+].OP([O-])(=O)CC1=CC=C(OC(F)=C(F)C(F)(F)C(F)(F)C(F)(F)C(F)(F)C(F)(F)C(F)(F)C(F)(F)F)C=C1	[[4-[(Heptadecafluorononenyl)oxy]phenyl]methyl]phosphonic acid, monosodium salt	63661-51-8	-9.88	-53.1796	0.0645236	0.935476	inact.	reliable	0.927233	0.0727668	act.	reliable	Side-chain aromatics	Others	Antagonist	reliable	1.11744	-8.40844	-3.6455	Moderate	OTHER_PFAS	Antagonist	FC(=C(C(C(C(C(C(C(C(F)(F)F)(F)F)(F)F)(F)F)(F)F)(F)F)(F)F)F)Oc1ccc(cc1)CP(=O)(O)O	8	8
DTXSID80832427	FC(F)(F)C(F)(F)C(F)(F)C(F)(F)C(F)(F)C(F)(F)c1cc(cc(c1)P(c1ccccc1)c1ccccc1)C(F)(F)C(F)(F)C(F)(F)C(F)(F)C(F)(F)C(F)(F)F	[3,5-Bis(tridecafluorohexyl)phenyl](diphenyl)phosphane	874161-77-0	-8.013	-64.3633	0.0645236	0.935476	inact.	reliable	0.687423	0.312578	act.	reliable	Side-chain aromatics	Others	Antagonist	reliable	-17.9905	10.8533	-3.56858	Moderate	OTHER_PFAS	Antagonist	FC(C(C(C(C(F)(F)F)(F)F)(F)F)(F)F)(C(c1cc(cc(c1)C(C(C(C(C(C(F)(F)F)(F)F)(F)F)(F)F)(F)F)(F)F)P(c1ccccc1)c1ccccc1)(F)F)F	1	6
DTXSID70897580	C[N+](C)(C)CCCNC(=O)C1=CC=C(OC(F)(F)C(F)(F)C(F)(F)C(F)(F)C(F)(F)C(F)(F)C(F)(F)CC(F)(F)F)C=C1	1-Propanaminium, 3-[[4-[(heptadecafluorononyl)oxy]benzoyl]amino]-N,N,N-trimethyl- (9CI)	59493-71-9	-8.175	-63.5314	0.642476	0.357523	act.	Unreliable	0.716486	0.283514	act.	reliable	Side-chain aromatics	Others	Antagonist	reliable	-16.3325	9.42053	-3.45598	Moderate	OTHER_PFAS	Antagonist	O=C(c1ccc(cc1)OC(C(C(C(C(C(C(CC(F)(F)F)(F)F)(F)F)(F)F)(F)F)(F)F)(F)F)(F)F)NCCC[N+](C)(C)C	2	5
DTXSID80880488	[K+].[H]N(C(=O)C1=C(C([O-])=O)C(Cl)=C(Cl)C(Cl)=C1Cl)C1=CC(OS(=O)(=O)C(F)(F)C(F)(F)C(F)(F)C(F)(F)C(F)(F)C(F)(F)C(F)(F)C(F)(F)F)=CC=C1	2,3,4,5-Tetrachloro-6-((3-(perfluorooctyl)sulfonyloxy)phenylaminocarbonyl)benzoic acid, potassium salt	57589-85-2	-7.854	-66.0538	0.174024	0.825976	inact.	reliable	0.687423	0.312578	act.	reliable	Side-chain aromatics	PASF-based substances	Antagonist	reliable	-19.6178	13.7649	-2.92645	Moderate	OTHER_PFAS	Antagonist	O=C(c1c(Cl)c(Cl)c(c(c1C(=O)O)Cl)Cl)Nc1cccc(c1)OS(=O)(=O)C(C(C(C(C(C(C(C(F)(F)F)(F)F)(F)F)(F)F)(F)F)(F)F)(F)F)(F)F	0	1
DTXSID10584841	COc1ccc(cc1)C(O)(c1ccc(CCC(F)(F)C(F)(F)C(F)(F)C(F)(F)C(F)(F)C(F)(F)C(F)(F)C(F)(F)F)cc1)c1ccc(OC)cc1	[4-(3,3,4,4,5,5,6,6,7,7,8,8,9,9,10,10,10-Heptadecafluorodecyl)phenyl]bis(4-methoxyphenyl)methanol	865758-47-0	-10.372	-72.5604	0.0645236	0.935476	inact.	reliable	0.708777	0.291223	act.	reliable	Side-chain aromatics	Others	Antagonist	reliable	6.15284	24.9712	15.562	Strong	OTHER_PFAS	Antagonist	COc1ccc(cc1)C(c1ccc(cc1)OC)(c1ccc(cc1)CCC(C(C(C(C(C(C(C(F)(F)F)(F)F)(F)F)(F)F)(F)F)(F)F)(F)F)(F)F)O	9	9
DTXSID80881278	[K+].[H]N(C(=O)C1=C(C([O-])=O)C(Cl)=C(Cl)C(Cl)=C1Cl)C1=CC(OS(=O)(=O)C(F)(F)C(F)(F)C(F)(F)C(F)(F)C(F)(F)C(F)(F)F)=CC=C1	Potassium 6-(3-(perfluorohexyl)sulfonyloxyphenylaminocarbonyl)perchlorobenzoate	68815-72-5	-7.978	-65.3178	0.174024	0.825976	inact.	reliable	0.687423	0.312578	act.	reliable	Side-chain aromatics	PASF-based substances	Antagonist	reliable	-18.3487	12.4973	-2.92572	Moderate	OTHER_PFAS	Antagonist	O=C(c1c(Cl)c(Cl)c(c(c1C(=O)O)Cl)Cl)Nc1cccc(c1)OS(=O)(=O)C(C(C(C(C(C(F)(F)F)(F)F)(F)F)(F)F)(F)F)(F)F	0	1
DTXSID90887327	OC(=O)C(F)(F)C(F)(F)C(F)(F)C(F)(F)C(F)(F)C(F)(F)C(F)(F)C(F)(F)C(F)(F)C(F)(F)C(F)(F)C(F)(F)C(F)(F)C(F)(F)C(F)(F)C(F)(F)C(F)(F)C(F)(F)C(F)(F)F	Perfluoroeicosanoic acid	68310-12-3	-9.391	-58.1108	0.0645236	0.935476	inact.	reliable	0.722731	0.277269	act.	reliable	PFAAs	PFCAs	Antagonist	reliable	-3.88726	0.0845939	-1.90133	Moderate	OTHER_PFAS	Antagonist	OC(=O)C(C(C(C(C(C(C(C(C(C(C(C(C(C(C(C(C(C(C(F)(F)F)(F)F)(F)F)(F)F)(F)F)(F)F)(F)F)(F)F)(F)F)(F)F)(F)F)(F)F)(F)F)(F)F)(F)F)(F)F)(F)F)(F)F)(F)F	3	8
DTXSID10896451	CC1=CC(=CC(C)=C1NC(=O)C1=CC=CC(NC(=O)C2=CC=C(F)C=C2F)=C1)C(F)(C(F)(F)F)C(F)(F)F	2,4-Difluoro-N-(3-{[4-(1,1,1,2,3,3,3-heptafluoropropan-2-yl)-2,6-dimethylphenyl]carbamoyl}phenyl)benzamide	862130-66-3	-9.304	-60.517	0.081343	0.918657	inact.	reliable	0.687423	0.312578	act.	reliable	Side-chain aromatics	Others	Antagonist	reliable	-4.77766	4.22881	-0.274429	Moderate	OTHER_PFAS	Antagonist	Fc1ccc(c(c1)F)C(=O)Nc1cccc(c1)C(=O)Nc1c(C)cc(cc1C)C(C(F)(F)F)(C(F)(F)F)F	1	5
DTXSID60881195	CCCCCCCC/C=C\CCCCCCCCOC(=O)Nc1cc(NC(=O)OCCN(C)S(=O)(=O)C(F)(F)C(F)(F)C(F)(F)C(F)(F)C(F)(F)C(F)(F)C(F)(F)C(F)(F)F)ccc1C	(Z)-Octadec-9-enyl (5-(((2-(((perfluorooctyl)sulphonyl)methylamino)ethoxy)carbonyl)amino)-o-tolyl)carbamate	94313-84-5	-7.836	-99.4573	0.147801	0.852199	inact.	reliable	0.687423	0.312578	act.	reliable	Side-chain aromatics	PASF-based substances	Antagonist	reliable	-19.802	71.2959	25.747	Strong	OTHER_PFAS	Antagonist	CCCCCCCCC=CCCCCCCCCOC(=O)Nc1cc(ccc1C)NC(=O)OCCN(S(=O)(=O)C(C(C(C(C(C(C(C(F)(F)F)(F)F)(F)F)(F)F)(F)F)(F)F)(F)F)(F)F)C	7	1
DTXSID10814392	OC(=O)C1=C(O)C=C(OS(=O)(=O)C(F)(F)C(F)(F)C(F)(F)C(F)(F)C(F)(F)C(F)(F)C(F)(F)C(F)(F)F)C=C1	4-[(1,1,2,2,3,3,4,4,5,5,6,6,7,7,8,8,8-Heptadecafluorooctane-1-sulfonyl)oxy]-2-hydroxybenzoic acid	61753-99-9	-10.035	-55.0012	0.0645236	0.935476	inact.	reliable	0.829474	0.170526	act.	reliable	Side-chain aromatics	PASF-based substances	Antagonist	reliable	2.7038	-5.27109	-1.28365	Moderate	OTHER_PFAS	Antagonist	OC(=O)c1ccc(cc1O)OS(=O)(=O)C(C(C(C(C(C(C(C(F)(F)F)(F)F)(F)F)(F)F)(F)F)(F)F)(F)F)(F)F	3	8
DTXSID20895551	CCCCCCCCCCCCCCC=CC(F)(F)C(F)(F)C(F)(F)C(F)(F)C(F)(F)C(F)(F)C(F)(F)C(F)(F)F	1,1,1,2,2,3,3,4,4,5,5,6,6,7,7,8,8-Heptadecafluorotetracos-9-ene	1244062-16-5	-8.304	-66.1858	0.0645236	0.935476	inact.	reliable	0.606906	0.393094	act.	reliable	Fluorotelomer PFAA precursors	SFAenes	Antagonist	reliable	-15.0122	13.9922	-0.510003	Moderate	OTHER_PFAS	Antagonist	CCCCCCCCCCCCCCC=CC(C(C(C(C(C(C(C(F)(F)F)(F)F)(F)F)(F)F)(F)F)(F)F)(F)F)(F)F	5	2
DTXSID10896158	CCCCCCOc1ccc(cc1)S(=O)(=O)CCC(F)(F)C(F)(F)C(F)(F)C(F)(F)C(F)(F)C(F)(F)C(F)(F)C(F)(F)C(F)(F)C(F)(F)F	1-(3,3,4,4,5,5,6,6,7,7,8,8,9,9,10,10,11,11,12,12,12-Henicosafluorododecane-1-sulfonyl)-4-(hexyloxy)benzene	1161917-33-4	-8.112	-64.9505	0.0645236	0.935476	inact.	reliable	0.772965	0.227035	act.	reliable	Side-chain aromatics	Others	Antagonist	reliable	-16.9773	11.8647	-2.5563	Moderate	OTHER_PFAS	Antagonist	CCCCCCOc1ccc(cc1)S(=O)(=O)CCC(C(C(C(C(C(C(C(C(C(F)(F)F)(F)F)(F)F)(F)F)(F)F)(F)F)(F)F)(F)F)(F)F)(F)F	3	9
DTXSID50379556	COC(=O)C(F)(F)C(F)(F)C(F)(F)C(F)F	Methyl 5H-perfluoropentanoate	54822-22-9	-5.219	-23.4583	0.0645236	0.935476	inact.	reliable	0.284319	0.715681	inact.	reliable	Other aliphatics	PACF-based substances	Inactive	reliable	-46.5858	-59.5976	-53.0917	Inactive	OTHER_PFAS	Inactive	COC(=O)C(C(C(C(F)F)(F)F)(F)F)(F)F	3	0
DTXSID10241124	FC(F)(F)C(F)(F)C(F)(F)C(F)(F)C(F)(F)C(F)(F)C(F)(F)C(F)(F)C(F)(F)C(F)(F)COC(=O)C=C	2,2,3,3,4,4,5,5,6,6,7,7,8,8,9,9,10,10,11,11,11-Henicosafluoroundecyl acrylate	94231-57-9	-5.22	-39.6851	0.670056	0.329944	act.	reliable	0.264154	0.735846	inact.	reliable	Other aliphatics	Ether based substances	Inactive	reliable	-46.5756	-31.6501	-39.1129	Inactive	OTHER_PFAS	Inactive	C=CC(=O)OCC(C(C(C(C(C(C(C(C(C(F)(F)F)(F)F)(F)F)(F)F)(F)F)(F)F)(F)F)(F)F)(F)F)(F)F	3	9
DTXSID80371528	FC(F)(F)C(F)(F)C(F)(F)C(Cl)(C(F)(F)F)C(F)(F)F	2-Chloro(perfluoro-2-methylpentane)	67437-97-2	-5.223	-22.5392	0.0645236	0.935476	inact.	reliable	0.284319	0.715681	inact.	reliable	Other aliphatics	Others	Inactive	reliable	-46.5449	-61.1806	-53.8627	Inactive	OTHER_PFAS	Inactive	FC(C(C(C(C(F)(F)F)(C(F)(F)F)Cl)(F)F)(F)F)(F)F	3	4
DTXSID90455560	FC(F)(F)C(F)(F)C(F)(F)C(Cl)=C(Cl)Cl	1-Pentene, 1,1,2-trichloro-3,3,4,4,5,5,5-heptafluoro-	81291-44-3	-5.189	-25.6817	0.0645236	0.935476	inact.	reliable	0.284319	0.715681	inact.	reliable	Other aliphatics	Others	Inactive	reliable	-46.8929	-55.7682	-51.3306	Inactive	OTHER_PFAS	Inactive	ClC(=C(Cl)Cl)C(C(C(F)(F)F)(F)F)(F)F	3	4
DTXSID40895391	COC(=O)CCC(F)(F)C(F)(F)C(F)(F)F	Methyl 4,4,5,5,6,6,6-heptafluorohexanoate	2070-60-2	-5.224	-28.668	0.0645236	0.935476	inact.	reliable	0.284319	0.715681	inact.	reliable	Other aliphatics	PACF-based substances	Inactive	reliable	-46.5347	-50.6249	-48.5798	Inactive	OTHER_PFAS	Inactive	COC(=O)CCC(C(C(F)(F)F)(F)F)(F)F	7	4
DTXSID80188996	FC(F)(F)C(F)(F)C(F)(F)C(F)(F)C(F)(F)C(F)(F)Cl	Perfluorohexylchloride	355-41-9	-5.225	-26.501	0.147801	0.852199	inact.	reliable	0.457246	0.542754	inact.	reliable	Other aliphatics	Others	Inactive	reliable	-46.5244	-54.3572	-50.4408	Inactive	OTHER_PFAS	Inactive	FC(C(C(C(C(Cl)(F)F)(F)F)(F)F)(F)F)(C(F)(F)F)F	3	8
DTXSID70895243	FC(F)(F)C(F)(F)C(F)(F)COCCCl	4-(2-Chloroethoxy)-1,1,1,2,2,3,3-heptafluorobutane	679-53-8	-5.226	-23.6968	0.0645236	0.935476	inact.	reliable	0.284319	0.715681	inact.	reliable	Other aliphatics	Ether based substances	Inactive	reliable	-46.5142	-59.1869	-52.8505	Inactive	OTHER_PFAS	Inactive	ClCCOCC(C(C(F)(F)F)(F)F)(F)F	3	4
DTXSID30233046	FC(F)(F)C(F)(F)C(F)(F)C(F)(F)C(=O)OCC=C	Allyl perfluoropentanoate	84145-17-5	-5.226	-25.909	0.0645236	0.935476	inact.	reliable	0.466603	0.533397	inact.	reliable	Other aliphatics	PACF-based substances	Inactive	reliable	-46.5142	-55.3768	-50.9455	Inactive	OTHER_PFAS	Inactive	C=CCOC(=O)C(C(C(C(F)(F)F)(F)F)(F)F)(F)F	7	4
DTXSID10895469	COC(F)(F)C(F)(F)C(F)(F)C(F)(F)C(F)(F)C(F)(F)F	1,1,1,2,2,3,3,4,4,5,5,6,6-Tridecafluoro-6-methoxyhexane	226909-72-4	-5.226	-22.5174	0.0645236	0.935476	inact.	reliable	0.284319	0.715681	inact.	reliable	Other aliphatics	Ether based substances	Inactive	reliable	-46.5142	-61.2181	-53.8662	Inactive	OTHER_PFAS	Inactive	COC(C(C(C(C(C(F)(F)F)(F)F)(F)F)(F)F)(F)F)(F)F	3	8
DTXSID20431978	FC(F)(F)C1(F)C(F)(F)C(F)(F)C1(F)F	Cyclobutane, heptafluoro(trifluoromethyl)-	5187-89-3	-5.228	-14.1156	0.0645236	0.935476	inact.	reliable	0.284319	0.715681	inact.	reliable	Non-PFAA perfluoroalkyls, cyclic	PFAs, cyclic	Inactive	reliable	-46.4937	-75.6886	-61.0912	Inactive	OTHER_PFAS	Inactive	FC(C1(F)C(F)(F)C(C1(F)F)(F)F)(F)F	8	0
DTXSID70897525	FC(F)(F)C1(C(F)(F)F)C(F)(F)C(F)(F)C1(F)F	Perfluoro(1,1-dimethylcyclobutane)	37360-98-8	-5.185	-16.5955	0.0645236	0.935476	inact.	reliable	0.284319	0.715681	inact.	reliable	Non-PFAA perfluoroalkyls, cyclic	PFAs, cyclic	Inactive	reliable	-46.9338	-71.4175	-59.1756	Inactive	OTHER_PFAS	Inactive	FC(C1(C(F)(F)F)C(F)(F)C(C1(F)F)(F)F)(F)F	8	0
DTXSID50785153	FC(F)(F)C(F)(F)C(F)(F)C(F)(F)S(=O)(=O)CCCNCCOC(=O)C=C	2-{[3-(1,1,2,2,3,3,4,4,4-Nonafluorobutane-1-sulfonyl)propyl]amino}ethyl prop-2-enoate	499776-70-4	-5.224	-43.8395	0.446793	0.553207	inact.	reliable	0.540969	0.459031	inact.	reliable	Other aliphatics	PASF-based substances	Inactive	reliable	-46.5347	-24.495	-35.5148	Inactive	OTHER_PFAS	Inactive	C=CC(=O)OCCNCCCS(=O)(=O)C(C(C(C(F)(F)F)(F)F)(F)F)(F)F	1	3
DTXSID50895741	FC(F)(F)C(F)(F)C(F)(F)C(F)(F)CCOS(=O)(=O)C(F)(F)F	3,3,4,4,5,5,6,6,6-Nonafluorohexyl trifluoromethanesulfonate	171182-86-8	-5.187	-31.5575	0.0645236	0.935476	inact.	reliable	0.284319	0.715681	inact.	reliable	Other aliphatics	PASF-based substances	Inactive	reliable	-46.9133	-45.6483	-46.2808	Inactive	OTHER_PFAS	Inactive	FC(C(C(C(F)(F)F)(F)F)(F)F)(CCOS(=O)(=O)C(F)(F)F)F	7	5
DTXSID60556851	OP(=O)(C(F)(F)C(F)(F)C(F)(F)C(F)(F)F)C(F)(F)C(F)(F)C(F)(F)C(F)(F)F	Bis(nonafluorobutyl)phosphinic acid	52299-25-9	-5.218	-28.973	0.0645236	0.935476	inact.	reliable	0.284319	0.715681	inact.	reliable	PFAAs	PFPiAs	Inactive	reliable	-46.5961	-50.0996	-48.3478	Inactive	OTHER_PFAS	Inactive	FC(C(C(C(F)(F)F)(F)F)(F)F)(P(=O)(C(C(C(C(F)(F)F)(F)F)(F)F)(F)F)O)F	3	4
DTXSID5073119	CCOC(F)(F)C(F)(C(F)(F)F)C(F)(F)F	2-Trfluoromethylpropyl ethyl ether	163702-06-5	-5.206	-21.5844	0.0645236	0.935476	inact.	reliable	0.284319	0.715681	inact.	reliable	Other aliphatics	Ether based substances	Inactive	reliable	-46.7189	-62.8251	-54.772	Inactive	COMMERICIAL_IMPORTANT	Inactive	CCOC(C(C(F)(F)F)(C(F)(F)F)F)(F)F	0	2
DTXSID60548635	FC(F)(Cl)C(F)(F)C(F)(F)C(Cl)=O	4-Chloro-2,2,3,3,4,4-hexafluorobutanoyl chloride	111835-69-9	-5.189	-21.8859	0.0645236	0.935476	inact.	reliable	0.284319	0.715681	inact.	reliable	Other aliphatics	Others	Inactive	reliable	-46.8929	-62.3058	-54.5993	Inactive	OTHER_PFAS	Inactive	ClC(=O)C(C(C(Cl)(F)F)(F)F)(F)F	0	2
DTXSID90896575	OC(=O)C(F)(C(F)(F)C(F)(F)F)C(F)(F)C(F)(C(F)(F)F)C(F)(F)F	2,3,3,4,5,5,5-Heptafluoro-2-(pentafluoroethyl)-4-(trifluoromethyl)pentanoic acid	1882109-65-0	-5.208	-27.7211	0.0645236	0.935476	inact.	reliable	0.284319	0.715681	inact.	reliable	PFAAs	PFCAs	Inactive	reliable	-46.6984	-52.2558	-49.4771	Inactive	OTHER_PFAS	Inactive	OC(=O)C(C(C(C(F)(F)F)(C(F)(F)F)F)(F)F)(C(C(F)(F)F)(F)F)F	3	4
DTXSID70371572	FC(F)(F)C(F)(F)C(F)(F)C(I)(C(F)(F)F)C(F)(F)F	1,1,1,2,2,3,3,5,5,5-Decafluoro-4-iodo-4-(trifluoromethyl)pentane	102780-88-1	-5.204	-21.9474	0.0645236	0.935476	inact.	reliable	0.284319	0.715681	inact.	reliable	Perfluoro PFAA precursors	PFAIs	Inactive	reliable	-46.7394	-62.1999	-54.4696	Inactive	OTHER_PFAS	Inactive	FC(C(C(C(C(F)(F)F)(C(F)(F)F)I)(F)F)(F)F)(F)F	3	4
DTXSID00895211	FC(F)(F)C(F)(F)C(F)(F)C(F)(F)C(Cl)=C	2-Chloro-3,3,4,4,5,5,6,6,6-nonafluorohex-1-ene	110927-72-5	-5.203	-22.5529	0.0645236	0.935476	inact.	reliable	0.284319	0.715681	inact.	reliable	Other aliphatics	Others	Inactive	reliable	-46.7496	-61.157	-53.9533	Inactive	OTHER_PFAS	Inactive	ClC(=C)C(C(C(C(F)(F)F)(F)F)(F)F)(F)F	3	4
DTXSID60510796	FC(F)C(F)(F)COCC(F)(F)C(F)F	2,2,3,3-Tetrafluoropropyl ether	82914-35-0	-5.189	-26.3834	0.0645236	0.935476	inact.	reliable	0.284319	0.715681	inact.	reliable	Other aliphatics	Ether based substances	Inactive	reliable	-46.8929	-54.5597	-50.7263	Inactive	OTHER_PFAS	Inactive	FC(C(COCC(C(F)F)(F)F)(F)F)F	0	2
DTXSID70528483	CCCCSC(F)(F)C(F)(F)C(F)(F)C(F)(F)C(F)(F)C(F)(F)C(F)(F)C(F)(F)F	1-(Butylsulfanyl)-1,1,2,2,3,3,4,4,5,5,6,6,7,7,8,8,8-heptadecafluorooctane	89883-20-5	-5.198	-35.5665	0.0645236	0.935476	inact.	reliable	0.457246	0.542754	inact.	reliable	Other aliphatics	Others	Inactive	reliable	-46.8008	-38.7436	-42.7722	Inactive	OTHER_PFAS	Inactive	CCCCSC(C(C(C(C(C(C(C(F)(F)F)(F)F)(F)F)(F)F)(F)F)(F)F)(F)F)(F)F	4	5
DTXSID60184810	FC(F)(F)C(F)(F)C(F)(F)C(F)(F)OC(F)(F)C(F)(F)C(F)(F)C(F)(F)F	Ether, bis(nonafluorobutyl)	308-48-5	-5.21	-27.053	0.0645236	0.935476	inact.	reliable	0.284319	0.715681	inact.	reliable	Other aliphatics	Ether based	Inactive	reliable	-46.6779	-53.4064	-50.0422	Inactive	OTHER_PFAS	Inactive	FC(C(C(C(F)(F)F)(F)F)(F)F)(OC(C(C(C(F)(F)F)(F)F)(F)F)(F)F)F	0	2
DTXSID70895223	CCNCC(F)(F)C(F)(F)C(F)(F)F	N-Ethyl-2,2,3,3,4,4,4-heptafluorobutan-1-amine	355-99-7	-5.195	-18.9019	0.0645236	0.935476	inact.	reliable	0.284319	0.715681	inact.	reliable	Other aliphatics	Others	Inactive	reliable	-46.8315	-67.4451	-57.1383	Inactive	OTHER_PFAS	Inactive	CCNCC(C(C(F)(F)F)(F)F)(F)F	3	4
DTXSID20771664	FC(OC1=CC=C(C=C1)C(=O)NCC=C)=C(F)C(F)(F)C(F)(F)C(F)(F)C(F)(F)C(F)(F)C(F)(F)C(F)(F)F	4-[(1,2,3,3,4,4,5,5,6,6,7,7,8,8,9,9,9-Heptadecafluoronon-1-en-1-yl)oxy]-N-(prop-2-en-1-yl)benzamide	143906-91-6	-5.195	-47.2818	0.0645236	0.935476	inact.	reliable	0.878343	0.121657	act.	reliable	Side-chain aromatics	Others	Inactive	reliable	-46.8315	-18.5663	-32.6989	Inactive	OTHER_PFAS	Inactive	C=CCNC(=O)c1ccc(cc1)OC(=C(C(C(C(C(C(C(C(F)(F)F)(F)F)(F)F)(F)F)(F)F)(F)F)(F)F)F)F	8	8
DTXSID00896086	CCN(CC)S(=O)(=O)C(F)(F)C(F)(F)C(F)(F)C(F)(F)C(F)(F)C(F)(F)F	N,N-Diethyl-1,1,2,2,3,3,4,4,5,5,6,6,6-tridecafluorohexane-1-sulfonamide	1270179-93-5	-5.213	-42.784	0.0645236	0.935476	inact.	reliable	0.284319	0.715681	inact.	reliable	Other aliphatics	PASF-based substances	Inactive	reliable	-46.6472	-26.3128	-36.48	Inactive	OTHER_PFAS	Inactive	CCN(S(=O)(=O)C(C(C(C(C(C(F)(F)F)(F)F)(F)F)(F)F)(F)F)(F)F)CC	0	7
DTXSID7047566	FC(F)(F)C(F)(F)C(F)(F)C(F)(F)C(F)(F)C(F)(F)I	Perfluoro-1-iodohexane	355-43-1	-5.215	-25.7772	0.0645236	0.935476	inact.	reliable	0.284319	0.715681	inact.	reliable	Perfluoro PFAA precursors	PFAIs	Inactive	reliable	-46.6268	-55.6038	-51.1153	Inactive	COMMERICIAL_IMPORTANT	Inactive	FC(C(C(C(C(I)(F)F)(F)F)(F)F)(F)F)(C(F)(F)F)F	3	8
DTXSID00870523	OCC(F)(F)C(F)C(F)(F)F	1H,1H,3H-Perfluorobutanol	382-31-0	-5.215	-18.2994	0.0645236	0.935476	inact.	reliable	0.284319	0.715681	inact.	reliable	Other aliphatics	Others	Inactive	reliable	-46.6268	-68.4828	-57.5548	Inactive	OTHER_PFAS	Inactive	OCC(C(C(F)(F)F)F)(F)F	0	2
DTXSID80562292	OC(F)(F)C(F)(F)C(F)(F)C(F)(F)F	Perfluorobutanol	3056-01-07	-5.217	-16.823	0.0645236	0.935476	inact.	reliable	0.284319	0.715681	inact.	reliable	Non-PFAA perfluoroalkyls	PFACs	Inactive	reliable	-46.6063	-71.0256	-58.816	Inactive	OTHER_PFAS	Inactive	OC(C(C(C(F)(F)F)(F)F)(F)F)(F)F	3	4
DTXSID5060936	FC(F)(F)C(F)(F)C(F)(F)C(F)(F)C(F)(F)I	1-Iodoperfluoropentane	638-79-9	-5.213	-23.1944	0.0645236	0.935476	inact.	reliable	0.284319	0.715681	inact.	reliable	Perfluoro PFAA precursors	PFAIs	Inactive	reliable	-46.6472	-60.0521	-53.3497	Inactive	OTHER_PFAS	Inactive	FC(C(C(C(C(I)(F)F)(F)F)(F)F)(F)F)(F)F	3	4
DTXSID40508338	CCOP(=O)(OCC)C(F)(F)C(F)(F)C(F)(F)C(F)(F)F	Diethyl (nonafluorobutyl)phosphonate	81509-47-9	-5.213	-25.7066	0.0645236	0.935476	inact.	reliable	0.284319	0.715681	inact.	reliable	Other aliphatics	Others	Inactive	reliable	-46.6472	-55.7254	-51.1863	Inactive	OTHER_PFAS	Inactive	CCOP(=O)(C(C(C(C(F)(F)F)(F)F)(F)F)(F)F)OCC	3	4
DTXSID40893337	FC(F)(F)C(F)(F)C(F)(C(F)(F)F)C1(F)C(F)(F)C(F)(F)C(F)(F)C2(F)C(F)(F)C(F)(F)C(F)(F)C(F)(F)C12F	Perfluorodecahydro-1-sec-butylnaphthalene	118945-64-5	-5.259	-32.4065	0.0645236	0.935476	inact.	reliable	0.284319	0.715681	inact.	reliable	Non-PFAA perfluoroalkyls, cyclic	PFAs, cyclic	Inactive	reliable	-46.1765	-44.1861	-45.1813	Inactive	OTHER_PFAS	Inactive	FC(C(C(C1(F)C(F)(F)C(F)(F)C(C2(C1(F)C(F)(F)C(F)(F)C(C2(F)F)(F)F)F)(F)F)(C(F)(F)F)F)(F)F)(F)F	8	0
DTXSID80896660	FC(F)(F)\C=C\C(F)(F)C(F)(F)C(F)(F)F	(2E)-1,1,1,4,4,5,5,6,6,6-Decafluorohex-2-ene	83227-62-7	-5.231	-23.7407	0.0645236	0.935476	inact.	reliable	0.466603	0.533397	inact.	reliable	Other aliphatics	FT	Inactive	reliable	-46.463	-59.1112	-52.7871	Inactive	OTHER_PFAS	Inactive	FC(C=CC(C(C(F)(F)F)(F)F)(F)F)(F)F	3	4
DTXSID40338657	FC(F)(F)C(F)(F)C(F)(F)C(F)(C(=O)C(F)(C(F)(F)F)C(F)(F)F)C(F)(F)F	1,1,1,2,4,5,5,6,6,7,7,7-dodecafluoro-2,4-bis(trifluoromethyl)heptan-3-one	95639-15-9	-5.282	-29.434	0.0645236	0.935476	inact.	reliable	0.284319	0.715681	inact.	reliable	Non-PFAA perfluoroalkyls	PFAKs	Inactive	reliable	-45.9411	-49.3056	-47.6233	Inactive	OTHER_PFAS	Inactive	O=C(C(C(C(C(F)(F)F)(F)F)(F)F)(C(F)(F)F)F)C(C(F)(F)F)(C(F)(F)F)F	0	2
DTXSID60502611	COC(=O)C(F)(F)C(F)(F)C(F)(F)I	Methyl 2,2,3,3,4,4-hexafluoro-4-iodobutanoate	17308-98-4	-5.282	-25.0926	0.0645236	0.935476	inact.	reliable	0.284319	0.715681	inact.	reliable	Other aliphatics	PACF-based substances	Inactive	reliable	-45.9411	-56.7829	-51.362	Inactive	OTHER_PFAS	Inactive	COC(=O)C(C(C(I)(F)F)(F)F)(F)F	0	2
DTXSID60897039	[O-][N+](=O)C1=CC=C(NC(=O)C(F)(F)C(F)(F)C(F)(F)F)C=C1	N-(4-Nitrophenyl)perfluorobutanamide	3869-06-05	-5.281	-30.705	0.0645236	0.935476	inact.	reliable	0.687423	0.312578	act.	reliable	Side-chain aromatics	Others	Inactive	reliable	-45.9513	-47.1166	-46.5339	Inactive	OTHER_PFAS	Inactive	O=C(C(C(C(F)(F)F)(F)F)(F)F)Nc1ccc(cc1)[N+](=O)[O-]	7	8
DTXSID50382166	CCOC(=O)C(F)(OC(F)(F)C(F)(F)C(F)(F)F)C(F)(F)F	Ethyl 2,3,3,3-tetrafluoro-2-(heptafluoropropoxy)propanoate	79851-29-9	-5.279	-26.8433	0.0645236	0.935476	inact.	reliable	0.284319	0.715681	inact.	reliable	Other aliphatics	Ether and PACF-based substances	Inactive	reliable	-45.9718	-53.7676	-49.8697	Inactive	OTHER_PFAS	Inactive	CCOC(=O)C(C(F)(F)F)(OC(C(C(F)(F)F)(F)F)(F)F)F	4	3
DTXSID90896691	CCOC(=O)\C=C\C(F)(F)C(F)(F)C(F)(F)F	Ethyl (2E)-4,4,5,5,6,6,6-heptafluorohex-2-enoate	37759-79-8	-5.278	-29.388	0.0645236	0.935476	inact.	reliable	0.284319	0.715681	inact.	reliable	Other aliphatics	Ether based substances	Inactive	reliable	-45.982	-49.3849	-47.6834	Inactive	OTHER_PFAS	Inactive	CCOC(=O)C=CC(C(C(F)(F)F)(F)F)(F)F	7	4
DTXSID20881338	COC(F)(C(F)(F)C(F)(F)F)C(F)(C(F)(F)F)C(F)(F)F	3-Methoxyperfluoro(2-methylpentane)	132182-92-4	-5.277	-23.8374	0.0645236	0.935476	inact.	reliable	0.284319	0.715681	inact.	reliable	Other aliphatics	Ether based substances	Inactive	reliable	-45.9922	-58.9447	-52.4685	Inactive	COMMERICIAL_IMPORTANT	Inactive	COC(C(C(F)(F)F)(C(F)(F)F)F)(C(C(F)(F)F)(F)F)F	3	4
DTXSID00563029	COC(F)(F)C(F)(F)C(F)(F)C(F)(F)C(F)(F)C(F)(F)OC	1,1,2,2,3,3,4,4,5,5,6,6-Dodecafluoro-1,6-dimethoxyhexane	132182-96-8	-5.276	-30.1326	0.0645236	0.935476	inact.	reliable	0.284319	0.715681	inact.	reliable	Other aliphatics	Ether based substances	Inactive	reliable	-46.0025	-48.1024	-47.0525	Inactive	OTHER_PFAS	Inactive	COC(C(C(C(C(C(OC)(F)F)(F)F)(F)F)(F)F)(F)F)(F)F	0	2
DTXSID40437856	FC(F)(F)COC(=O)CCC(F)(F)C(F)(F)C(F)(F)C(F)(F)C(F)(F)C(F)(F)C(F)(F)C(F)(F)F	2,2,2-Trifluoroethyl 4,4,5,5,6,6,7,7,8,8,9,9,10,10,11,11,11-heptadecafluoroundecanoate	344580-04-7	-5.275	-35.72	0.0645236	0.935476	inact.	reliable	0.284319	0.715681	inact.	reliable	Other aliphatics	PACF-based substances	Inactive	reliable	-46.0127	-38.4792	-42.246	Inactive	OTHER_PFAS	Inactive	O=C(CCC(C(C(C(C(C(C(C(F)(F)F)(F)F)(F)F)(F)F)(F)F)(F)F)(F)F)(F)F)OCC(F)(F)F	3	9
DTXSID60595543	FC(C(F)C(F)(F)C(F)(F)C(F)(F)C(F)(F)F)C(F)(F)F	1,1,1,2,2,3,3,4,4,5,6,7,7,7-Tetradecafluoroheptane	142347-10-2	-5.275	-23.3064	0.0645236	0.935476	inact.	reliable	0.284319	0.715681	inact.	reliable	Other aliphatics	Others	Inactive	reliable	-46.0127	-59.8592	-52.936	Inactive	OTHER_PFAS	Inactive	FC(C(F)(F)F)C(C(C(C(C(F)(F)F)(F)F)(F)F)(F)F)F	3	4
DTXSID70881025	COCCOCCOCCOCCOCCOCCOCCOCCOCCOCC(O)CC(F)(F)C(F)(F)C(F)(F)C(F)(F)C(F)(F)C(F)(F)C(F)(F)C(F)(F)F	32-(Perfluorooctyl)-2,5,8,11,14,17,20,23,26,29-decaoxadotriacontan-31-ol	93776-08-0	-5.273	-73.2266	0.0645236	0.935476	inact.	reliable	0.284319	0.715681	inact.	reliable	Other aliphatics	Ether based substances	Inactive	reliable	-46.0332	26.1186	-9.95727	Inactive	OTHER_PFAS	Inactive	COCCOCCOCCOCCOCCOCCOCCOCCOCCOCC(CC(C(C(C(C(C(C(C(F)(F)F)(F)F)(F)F)(F)F)(F)F)(F)F)(F)F)(F)F)O	8	7
DTXSID90895987	FC(F)(F)C(F)(F)C(F)(F)C(F)(F)C(F)(F)COS(=O)(=O)C(F)(F)C(F)(F)C(F)(F)C(F)(F)F	2,2,3,3,4,4,5,5,6,6,6-Undecafluorohexyl nonafluorobutane-1-sulfonate	924894-08-6	-5.272	-33.1927	0.0645236	0.935476	inact.	reliable	0.284319	0.715681	inact.	reliable	Other aliphatics	PASF-based substances	Inactive	reliable	-46.0434	-42.832	-44.4377	Inactive	OTHER_PFAS	Inactive	FC(C(C(C(C(F)(F)F)(F)F)(F)F)(F)F)(COS(=O)(=O)C(C(C(C(F)(F)F)(F)F)(F)F)(F)F)F	9	0
DTXSID60599647	CCCCC(F)(F)C(F)(F)C(F)(F)F	1,1,1,2,2,3,3-Heptafluoroheptane	152076-35-2	-5.27	-23.6883	0.0645236	0.935476	inact.	reliable	0.284319	0.715681	inact.	reliable	Fluorotelomer PFAA precursors	SFAs	Inactive	reliable	-46.0639	-59.2015	-52.6327	Inactive	OTHER_PFAS	Inactive	CCCCC(C(C(F)(F)F)(F)F)(F)F	3	4
DTXSID30880251	[H]N([H])S(=O)(=O)C(F)(F)C(F)(F)C(F)(F)C(F)(F)F	Perfluorobutylsulfonamide	30334-69-1	-5.269	-26.5612	0.0645236	0.935476	inact.	reliable	0.284319	0.715681	inact.	reliable	Perfluoro PFAA precursors	FASAs	Inactive	reliable	-46.0741	-54.2535	-50.1638	Inactive	OTHER_PFAS	Inactive	FC(C(C(S(=O)(=O)N)(F)F)(F)F)(C(F)(F)F)F	9	0
DTXSID10895242	FC(F)(F)C=CC(F)(F)C(F)(F)C(F)(F)C(F)(F)F	1,1,1,4,4,5,5,6,6,7,7,7-Dodecafluorohept-2-ene	887111-62-8	-5.268	-25.4329	0.0645236	0.935476	inact.	reliable	0.292042	0.707958	inact.	reliable	Other aliphatics	FT	Inactive	reliable	-46.0843	-56.1968	-51.1406	Inactive	OTHER_PFAS	Inactive	FC(C=CC(C(C(C(F)(F)F)(F)F)(F)F)(F)F)(F)F	3	4
DTXSID20896604	OC(=O)C(F)(C(F)(F)F)C(F)(F)C(F)(C(F)(F)F)C(F)(F)C(F)(F)F	2,3,3,4,5,5,6,6,6-Nonafluoro-2,4-bis(trifluoromethyl)hexanoic acid	1812247-19-0	-5.262	-27.7868	0.0645236	0.935476	inact.	reliable	0.284319	0.715681	inact.	reliable	PFAAs	PFCAs	Inactive	reliable	-46.1458	-52.1426	-49.1442	Inactive	OTHER_PFAS	Inactive	OC(=O)C(C(C(C(C(F)(F)F)(F)F)(C(F)(F)F)F)(F)F)(C(F)(F)F)F	3	4
DTXSID80895734	FC(F)(F)C(F)(F)C(F)(F)C(F)(F)C(F)(F)C(F)(F)C(=O)OC=C	Ethenyl tridecafluoroheptanoate	240408-96-2	-5.26	-24.3953	0.161481	0.838519	inact.	reliable	0.566012	0.433988	inact.	reliable	Other aliphatics	PACF-based substances	Inactive	reliable	-46.1662	-57.9838	-52.075	Inactive	OTHER_PFAS	Inactive	C=COC(=O)C(C(C(C(C(C(F)(F)F)(F)F)(F)F)(F)F)(F)F)(F)F	3	8
DTXSID50181999	OCCNCCC(F)(F)C(F)(F)C(F)(F)C(F)(F)C(F)(F)C(F)(F)C(F)(F)C(F)(F)F	2-((3,3,4,4,5,5,6,6,7,7,8,8,9,9,10,10,10-Heptadecafluorodecyl)amino)ethanol	27607-42-7	-5.184	-28.899	0.0645236	0.935476	inact.	reliable	0.284319	0.715681	inact.	reliable	Other aliphatics	Others	Inactive	reliable	-46.944	-50.2271	-48.5856	Inactive	OTHER_PFAS	Inactive	OCCNCCC(C(C(C(C(C(C(C(F)(F)F)(F)F)(F)F)(F)F)(F)F)(F)F)(F)F)(F)F	3	9
DTXSID50880213	COC(=O)C(F)(OC(F)(F)C(F)(F)C(F)(F)F)C(F)(F)F	Methyl perfluoro(2-propoxypropanoate)	13140-34-6	-5.232	-23.1732	0.0645236	0.935476	inact.	reliable	0.284319	0.715681	inact.	reliable	Other aliphatics	Ether and PACF-based substances	Inactive	reliable	-46.4528	-60.0887	-53.2707	Inactive	OTHER_PFAS	Inactive	COC(=O)C(C(F)(F)F)(OC(C(C(F)(F)F)(F)F)(F)F)F	4	3
DTXSID10204138	FC(F)(F)C(F)(F)C(F)(F)C(F)(F)C(F)(F)C(F)(F)S(Cl)(=O)=O	1,1,2,2,3,3,4,4,5,5,6,6,6-Tridecafluorohexane-1-sulphonyl chloride	55591-23-6	-5.233	-24.2418	0.147801	0.852199	inact.	reliable	0.284319	0.715681	inact.	reliable	Other aliphatics	PASF-based substances	Inactive	reliable	-46.4426	-58.2482	-52.3454	Inactive	OTHER_PFAS	Inactive	FC(C(C(C(C(C(S(=O)(=O)Cl)(F)F)(F)F)(F)F)(F)F)(F)F)(F)F	3	8
DTXSID60896502	CC(C)OC(=O)C(F)(OC(F)(F)C(F)(F)C(F)(F)F)C(F)(F)F	Propan-2-yl 2,3,3,3-tetrafluoro-2-(heptafluoropropoxy)propanoate	147224-17-7	-5.24	-33.4364	0.0645236	0.935476	inact.	reliable	0.284319	0.715681	inact.	reliable	Other aliphatics	Ether and PACF-based substances	Inactive	reliable	-46.3709	-42.4123	-44.3916	Inactive	OTHER_PFAS	Inactive	CC(OC(=O)C(C(F)(F)F)(OC(C(C(F)(F)F)(F)F)(F)F)F)C	4	3
DTXSID60409510	CCOC(=O)C(F)(F)C(F)(F)C(F)(F)Cl	ethyl 4-chloro-2,2,3,3,4,4-hexafluorobutanoate	6395-45-5	-5.242	-21.7021	0.0645236	0.935476	inact.	reliable	0.284319	0.715681	inact.	reliable	Other aliphatics	PACF-based substances	Inactive	reliable	-46.3504	-62.6223	-54.4864	Inactive	OTHER_PFAS	Inactive	CCOC(=O)C(C(C(Cl)(F)F)(F)F)(F)F	7	4
DTXSID00188993	CC(=O)C(F)(F)C(F)(F)C(F)(F)F	Methyl heptafluoropropylketone	355-17-9	-5.242	-15.5401	0.0645236	0.935476	inact.	reliable	0.284319	0.715681	inact.	reliable	Other aliphatics	Others	Inactive	reliable	-46.3504	-73.2352	-59.7928	Inactive	OTHER_PFAS	Inactive	CC(=O)C(C(C(F)(F)F)(F)F)(F)F	7	4
DTXSID70881000	FC(F)(F)C(F)(C(F)(F)F)C(F)(F)C(F)(C(F)(F)F)C(F)(F)C(F)(C(F)(F)F)C(F)(F)F	Heptane, 1,1,1,2,3,3,4,5,5,6,7,7,7-tridecafluoro-2,4,6-tris(trifluoromethyl)-	84808-63-9	-5.243	-30.5864	0.0645236	0.935476	inact.	reliable	0.284319	0.715681	inact.	reliable	Non-PFAA perfluoroalkyls	PFAs	Inactive	reliable	-46.3402	-47.3209	-46.8305	Inactive	OTHER_PFAS	Inactive	FC(C(C(C(C(F)(F)F)(C(F)(F)F)F)(F)F)(C(C(C(F)(F)F)(C(F)(F)F)F)(F)F)F)(F)F	3	4
DTXSID90881340	FC(F)(F)C(F)(F)OC(F)(F)C(F)(F)C(F)(F)C(F)(F)C(F)(F)C(F)(F)F	Hexane, 1,1,2,2,3,3,4,4,5,5,6,6,6-tridecafluoro-1-(pentafluoroethoxy)-	133080-89-4	-5.229	-28.1649	0.0645236	0.935476	inact.	reliable	0.284319	0.715681	inact.	reliable	Other aliphatics	Ether based substances	Inactive	reliable	-46.4835	-51.4914	-48.9875	Inactive	OTHER_PFAS	Inactive	FC(C(C(C(C(C(F)(F)F)(F)F)(F)F)(F)F)(F)F)(OC(C(F)(F)F)(F)F)F	3	8
DTXSID90285748	CC(=O)C(F)(F)C(F)(F)F	Methyl perfluoroethyl ketone	374-41-4	-5.246	-17.6103	0.0645236	0.935476	inact.	reliable	0.284319	0.715681	inact.	reliable	Other aliphatics	Others	Inactive	reliable	-46.3095	-69.6697	-57.9896	Inactive	OTHER_PFAS	Inactive	CC(=O)C(C(F)(F)F)(F)F	0	2
DTXSID30895168	FC(F)(F)CCC(F)(F)C(F)(F)C(F)(F)F	1,1,1,2,2,3,3,6,6,6-Decafluorohexane	188189-52-8	-5.248	-21.5305	0.0645236	0.935476	inact.	reliable	0.284319	0.715681	inact.	reliable	Other aliphatics	FT	Inactive	reliable	-46.289	-62.9179	-54.6035	Inactive	OTHER_PFAS	Inactive	FC(CCC(C(C(F)(F)F)(F)F)(F)F)(F)F	3	4
DTXSID40451956	FC(F)(Cl)C(F)(F)C(F)(F)C(F)(F)C(F)(F)C(F)(F)Br	Hexane, 1-bromo-6-chloro-1,1,2,2,3,3,4,4,5,5,6,6-dodecafluoro-	105198-06-9	-5.249	-28.8804	0.147801	0.852199	inact.	reliable	0.284319	0.715681	inact.	reliable	Other aliphatics	Others	Inactive	reliable	-46.2788	-50.2591	-48.269	Inactive	OTHER_PFAS	Inactive	FC(C(C(C(C(Br)(F)F)(F)F)(F)F)(F)F)(C(Cl)(F)F)F	0	2
DTXSID30338641	FC(F)(F)C(F)(F)C(F)(F)C(F)(F)Br	1-Bromoperfluorobutane	375-48-4	-5.251	-18.2234	0.0645236	0.935476	inact.	reliable	0.284319	0.715681	inact.	reliable	Other aliphatics	Others	Inactive	reliable	-46.2583	-68.6137	-57.436	Inactive	OTHER_PFAS	Inactive	FC(C(C(C(Br)(F)F)(F)F)(F)F)(F)F	3	4
DTXSID80187141	FC(F)(F)C(F)(F)C(F)(F)C(F)(F)C(F)(F)C(F)(F)Br	Perfluorohexylbromide	335-56-8	-5.254	-27.445	0.0645236	0.935476	inact.	reliable	0.466603	0.533397	inact.	reliable	Other aliphatics	Others	Inactive	reliable	-46.2276	-52.7313	-49.4795	Inactive	OTHER_PFAS	Inactive	FC(C(C(C(C(Br)(F)F)(F)F)(F)F)(F)F)(C(F)(F)F)F	3	8
DTXSID10895222	CCCC(=O)C(F)(F)C(F)(F)C(F)(F)F	1,1,1,2,2,3,3-Heptafluoroheptan-4-one	425-22-9	-5.254	-20.6774	0.0645236	0.935476	inact.	reliable	0.284319	0.715681	inact.	reliable	Other aliphatics	Others	Inactive	reliable	-46.2276	-64.3872	-55.3074	Inactive	OTHER_PFAS	Inactive	CCCC(=O)C(C(C(F)(F)F)(F)F)(F)F	7	4
DTXSID40896601	OC(=O)C(F)(F)C(F)(F)C(C(F)(F)F)(C(F)(F)F)C(F)(F)C(F)(F)F	2,2,3,3,5,5,6,6,6-Nonafluoro-4,4-bis(trifluoromethyl)hexanoic acid	1192593-79-5	-5.255	-26.538	0.0645236	0.935476	inact.	reliable	0.566012	0.433988	inact.	reliable	PFAAs	PFCAs	Inactive	reliable	-46.2174	-54.2934	-50.2554	Inactive	OTHER_PFAS	Inactive	OC(=O)C(C(C(C(C(F)(F)F)(F)F)(C(F)(F)F)C(F)(F)F)(F)F)(F)F	7	4
DTXSID70431266	FC(F)(F)C(F)(F)C(F)(F)C(F)(F)OC(=O)C=C	Nonafluorobutyl prop-2-enoate	2708-03-04	-5.248	-28.5597	0.161481	0.838519	inact.	reliable	0.292042	0.707958	inact.	reliable	Other aliphatics	Ether based substances	Inactive	reliable	-46.289	-50.8115	-48.5502	Inactive	OTHER_PFAS	Inactive	C=CC(=O)OC(C(C(C(F)(F)F)(F)F)(F)F)(F)F	0	2
DTXSID90371599	FC(F)(F)C(F)(F)C(F)(F)C(F)(F)C(Br)CBr	5,6-dibromo-1,1,1,2,2,3,3,4,4-nonafluorohexane	236736-19-9	-5.183	-30.3798	0.0645236	0.935476	inact.	reliable	0.457246	0.542754	inact.	reliable	Other aliphatics	Others	Inactive	reliable	-46.9543	-47.6767	-47.3155	Inactive	OTHER_PFAS	Inactive	BrCC(C(C(C(C(F)(F)F)(F)F)(F)F)(F)F)Br	3	4
DTXSID20527007	FC(F)(F)C(F)(F)C(F)(F)C(F)(F)C(F)(F)C(F)(F)OC(F)(F)C(F)(F)S(F)(=O)=O	1,1,2,2-Tetrafluoro-2-[(tridecafluorohexyl)oxy]ethane-1-sulfonyl fluoride	67990-80-1	-5.151	-28.047	0.0645236	0.935476	inact.	reliable	0.457246	0.542754	inact.	reliable	Other aliphatics	PASF-based substances	Inactive	reliable	-47.2818	-51.6945	-49.4881	Inactive	OTHER_PFAS	Inactive	FC(C(C(C(C(C(F)(F)F)(F)F)(F)F)(F)F)(F)F)(OC(C(S(=O)(=O)F)(F)F)(F)F)F	3	8
DTXSID6068145	C[N+](C)(C)CCCN(CC([O-])=O)S(=O)(=O)C(F)(F)C(F)(F)C(F)(F)C(F)(F)C(F)(F)C(F)(F)F	3-(Carboxymethyl(perfluorohexylsulfonyl)amino)-N,N,N-trimethylpropanaminium	38850-52-1	-5.179	-49.9831	0.0645236	0.935476	inact.	reliable	0.284319	0.715681	inact.	reliable	Other aliphatics	PASF-based substances	Inactive	reliable	-46.9952	-13.9138	-30.4545	Inactive	OTHER_PFAS	Inactive	[O-]C(=O)CN(S(=O)(=O)C(C(C(C(C(C(F)(F)F)(F)F)(F)F)(F)F)(F)F)(F)F)CCC[N+](C)(C)C	0	7
DTXSID10327679	OC(=O)C(C(F)(F)F)C(F)(F)F	2H-Perfluoroisobutyric acid	564-10-3	-5.136	-20.4445	0.147801	0.852199	inact.	reliable	0.284319	0.715681	inact.	reliable	Other aliphatics	Others	Inactive	reliable	-47.4353	-64.7883	-56.1118	Inactive	OTHER_PFAS	Inactive	OC(=O)C(C(F)(F)F)C(F)(F)F	0	2
DTXSID50895160	FC(F)C(F)(F)C(F)(F)C(F)(F)C(F)(F)F	1,1,1,2,2,3,3,4,4,5,5-Undecafluoropentane	375-61-1	-5.128	-21.1442	0.0645236	0.935476	inact.	reliable	0.284319	0.715681	inact.	reliable	Other aliphatics	Polyfluoralkanes	Inactive	reliable	-47.5172	-63.5832	-55.5502	Inactive	OTHER_PFAS	Inactive	FC(C(C(C(C(F)(F)F)(F)F)(F)F)(F)F)F	3	0
DTXSID00895377	FC(F)OCC(F)(F)C(F)(F)C(F)(F)C(F)(F)F	5-(Difluoromethoxy)-1,1,1,2,2,3,3,4,4-nonafluoropentane	1661005-79-3	-5.127	-24.1107	0.0645236	0.935476	inact.	reliable	0.284319	0.715681	inact.	reliable	Other aliphatics	Ether based substances	Inactive	reliable	-47.5274	-58.474	-53.0007	Inactive	OTHER_PFAS	Inactive	FC(OCC(C(C(C(F)(F)F)(F)F)(F)F)(F)F)F	3	4
DTXSID70895945	CCOC(=O)COC(=N)C(F)(F)C(F)(F)C(F)(F)F	Ethyl [(2,2,3,3,4,4,4-heptafluorobutanimidoyl)oxy]acetate	4314-33-4	-5.127	-31.6186	0.0645236	0.935476	inact.	reliable	0.284319	0.715681	inact.	reliable	Other aliphatics	Ether based substances	Inactive	reliable	-47.5274	-45.5431	-46.5353	Inactive	OTHER_PFAS	Inactive	CCOC(=O)COC(=N)C(C(C(F)(F)F)(F)F)(F)F	7	4
DTXSID20892065	FC(F)(F)C(F)(F)OC(F)(F)C(F)(F)C(F)(F)OC(F)(F)C(F)(F)C(F)(F)F	Perfluoroethoxy-3-propoxypropane	1464062-44-9	-5.126	-34.3991	0.0645236	0.935476	inact.	reliable	0.284319	0.715681	inact.	reliable	Other aliphatics	Ether based substances	Inactive	reliable	-47.5377	-40.7542	-44.1459	Inactive	OTHER_PFAS	Inactive	FC(C(C(OC(C(F)(F)F)(F)F)(F)F)(F)F)(OC(C(C(F)(F)F)(F)F)(F)F)F	4	3
DTXSID10380042	OC(=O)C(F)(F)C(F)(C(F)(F)F)C(F)(F)C(C(F)(F)F)(C(F)(F)F)C(F)(F)F	Perfluoro-3,5,5-trimethylhexanoic acid	238403-51-5	-5.122	-27.784	0.0645236	0.935476	inact.	reliable	0.284319	0.715681	inact.	reliable	PFAAs	PFCAs	Inactive	reliable	-47.5786	-52.1474	-49.863	Inactive	OTHER_PFAS	Inactive	OC(=O)C(C(C(C(C(F)(F)F)(C(F)(F)F)C(F)(F)F)(F)F)(C(F)(F)F)F)(F)F	0	2
DTXSID30880433	CN(C)CCCNS(=O)(=O)CCC(F)(F)C(F)(F)C(F)(F)C(F)(F)C(F)(F)C(F)(F)F	6:2 Fluorotelomer sulfonamide amine	34455-22-6	-5.121	-48.611	0.0645236	0.935476	inact.	reliable	0.284319	0.715681	inact.	reliable	Other aliphatics	Others	Inactive	reliable	-47.5888	-16.277	-31.9329	Inactive	OTHER_PFAS	Inactive	CN(CCCNS(=O)(=O)CCC(C(C(C(C(C(F)(F)F)(F)F)(F)F)(F)F)(F)F)(F)F)C	3	9
DTXSID30896074	CN1CCN(CC1)C(=O)C(F)(F)C(F)(F)C(F)(F)F	2,2,3,3,4,4,4-Heptafluoro-1-(4-methylpiperazin-1-yl)butan-1-one	499975-92-7	-5.118	-32.1944	0.0645236	0.935476	inact.	reliable	0.284319	0.715681	inact.	reliable	Other aliphatics, cyclic	Others, cyclic	Inactive	reliable	-47.6195	-44.5514	-46.0855	Inactive	OTHER_PFAS	Inactive	CN1CCN(CC1)C(=O)C(C(C(F)(F)F)(F)F)(F)F	7	4
DTXSID50235603	FC(F)(F)C(F)(F)C(F)(C(F)(F)F)C(F)(F)C(F)(F)F	1,1,1,2,2,3,4,4,5,5,5-Undecafluoro-3-(trifluoromethyl)pentane	865-71-4	-5.108	-19.5685	0.0645236	0.935476	inact.	reliable	0.284319	0.715681	inact.	reliable	Non-PFAA perfluoroalkyls	PFAs	Inactive	reliable	-47.7219	-66.2971	-57.0095	Inactive	OTHER_PFAS	Inactive	FC(C(C(C(F)(F)F)(F)F)(C(C(F)(F)F)(F)F)F)(F)F	3	4
DTXSID10694136	FC(=C(F)C(F)(F)C(F)(F)C(F)(F)C(F)(F)F)C(F)(F)F	1,1,1,2,3,4,4,5,5,6,6,7,7,7-Tetradecafluorohept-2-ene	1582-32-7	-5.285	-27.8143	0.0645236	0.935476	inact.	reliable	0.284319	0.715681	inact.	reliable	Non-PFAA perfluoroalkyls	PFAenes	Inactive	reliable	-45.9104	-52.0953	-49.0028	Inactive	OTHER_PFAS	Inactive	FC(=C(C(C(C(C(F)(F)F)(F)F)(F)F)(F)F)F)C(F)(F)F	3	4
DTXSID80758653	OC(CBr)(C(F)(F)C(F)(F)F)C(F)(F)C(F)(F)C(F)(F)F	3-(Bromomethyl)-1,1,1,2,2,4,4,5,5,6,6,6-dodecafluorohexan-3-ol	93417-72-2	-5.108	-23.253	0.0645236	0.935476	inact.	reliable	0.284319	0.715681	inact.	reliable	Other aliphatics	Others	Inactive	reliable	-47.7219	-59.9512	-53.8365	Inactive	OTHER_PFAS	Inactive	BrCC(C(C(F)(F)F)(F)F)(C(C(C(F)(F)F)(F)F)(F)F)O	3	4
DTXSID40758997	[I-].FC(F)(F)C(F)(F)C(F)(F)C(F)(F)CC[P+](C1=CC=CC=C1)(C1=CC=CC=C1)C1=CC=CC=C1	(3,3,4,4,5,5,6,6,6-Nonafluorohexyl)(triphenyl)phosphanium iodide	94190-72-4	-5.105	-49.793	0.0645236	0.935476	inact.	reliable	0.534383	0.465617	inact.	reliable	Side-chain aromatics	Others	Inactive	reliable	-47.7526	-14.2412	-30.9969	Inactive	OTHER_PFAS	Inactive	FC(C(C(C(F)(F)F)(F)F)(F)F)(CC[P+](c1ccccc1)(c1ccccc1)c1ccccc1)F	0	5
DTXSID60234364	[K+].[O-]S(=O)(=O)C(F)(F)C(F)(F)C(F)(F)C(F)(F)C(F)(F)C(F)(F)C(F)(F)C(F)(F)C(F)(F)C(F)(F)C(F)(F)C(F)(F)F	Potassium perfluorododecane-1-sulfonate	85187-17-3	-5.103	-41.221	0.0645236	0.935476	inact.	reliable	0.284319	0.715681	inact.	reliable	PFAAs	PFSAs	Inactive	reliable	-47.773	-29.0048	-38.3889	Inactive	OTHER_PFAS	Inactive	FC(C(C(C(C(C(C(S(=O)(=O)O)(F)F)(F)F)(F)F)(F)F)(F)F)(F)F)(C(C(C(C(C(F)(F)F)(F)F)(F)F)(F)F)(F)F)F	3	8
DTXSID00895155	CC(F)(F)C(F)(F)C(F)(F)C(F)(F)F	1,1,1,2,2,3,3,4,4-Nonafluoropentane	158118-01-5	-5.102	-19.3278	0.0645236	0.935476	inact.	reliable	0.284319	0.715681	inact.	reliable	Fluorotelomer PFAA precursors	SFAs	Inactive	reliable	-47.7833	-66.7116	-57.2474	Inactive	OTHER_PFAS	Inactive	CC(C(C(C(F)(F)F)(F)F)(F)F)(F)F	3	4
DTXSID4059914	OCC(F)(F)C(F)(F)C(F)(F)F	1H,1H-Heptafluorobutanol	375-01-9	-5.101	-16.0233	0.0645236	0.935476	inact.	reliable	0.284319	0.715681	inact.	reliable	Fluorotelomer PFAA precursors	n:1 FTOHs	Inactive	reliable	-47.7935	-72.403	-60.0982	Inactive	COMMERICIAL_IMPORTANT	Inactive	OCC(C(C(F)(F)F)(F)F)(F)F	3	4
DTXSID0073118	CCOC(F)(F)C(F)(F)C(F)(F)C(F)(F)F	Ethyl perfluorobutyl ether	163702-05-4	-5.1	-22.1986	0.0645236	0.935476	inact.	reliable	0.284319	0.715681	inact.	reliable	Other aliphatics	Ether based substances	Inactive	reliable	-47.8037	-61.7672	-54.7855	Inactive	COMMERICIAL_IMPORTANT	Inactive	CCOC(C(C(C(F)(F)F)(F)F)(F)F)(F)F	3	4
DTXSID9059830	FC(F)(F)C(F)(F)C(F)(F)C(F)(F)C(F)(F)C(F)(F)C(F)(F)S(F)(=O)=O	Perfluoroheptanesulphonyl fluoride	335-71-7	-5.1	-27.3857	0.0645236	0.935476	inact.	reliable	0.284319	0.715681	inact.	reliable	Perfluoro PFAA precursors	PASFs	Inactive	reliable	-47.8037	-52.8334	-50.3186	Inactive	COMMERICIAL_IMPORTANT	Inactive	FC(C(C(C(C(C(S(=O)(=O)F)(F)F)(F)F)(F)F)(F)F)(F)F)(C(F)(F)F)F	3	8
DTXSID60896603	OC(=O)C(F)(C(F)(F)F)C(F)(C(F)(F)F)C(F)(F)C(F)(F)C(F)(F)F	2,3,4,4,5,5,6,6,6-Nonafluoro-2,3-bis(trifluoromethyl)hexanoic acid	1812247-18-9	-5.083	-26.8542	0.0645236	0.935476	inact.	reliable	0.284319	0.715681	inact.	reliable	PFAAs	PFCAs	Inactive	reliable	-47.9777	-53.7488	-50.8633	Inactive	OTHER_PFAS	Inactive	OC(=O)C(C(C(C(C(F)(F)F)(F)F)(F)F)(C(F)(F)F)F)(C(F)(F)F)F	3	4
DTXSID40699730	FC(F)(F)C(F)(OCCCCBr)C(F)(F)F	1-Bromo-4-[(1,1,1,2,3,3,3-heptafluoropropan-2-yl)oxy]butane	37027-49-9	-5.082	-33.6882	0.0645236	0.935476	inact.	reliable	0.284319	0.715681	inact.	reliable	Other aliphatics	Ether based substances	Inactive	reliable	-47.988	-41.9786	-44.9833	Inactive	OTHER_PFAS	Inactive	BrCCCCOC(C(F)(F)F)(C(F)(F)F)F	0	2
DTXSID40893256	C[N+](C)(C)CCCNS(=O)C(F)(F)C(F)(F)C(F)(F)C(F)(F)C(F)(F)C(F)(F)C(F)(F)C(F)(F)C(F)(F)F	Perfluorononane sulfonamido ammonium iodide	69091-20-9	-5.196	-43.0025	0.0645236	0.935476	inact.	Unreliable	0.284319	0.715681	inact.	reliable	Other aliphatics	Others	Inactive	reliable	-46.8212	-25.9365	-36.3789	Inactive	OTHER_PFAS	Inactive	[O-][S+](C(C(C(C(C(C(C(C(C(F)(F)F)(F)F)(F)F)(F)F)(F)F)(F)F)(F)F)(F)F)(F)F)NCCC[N+](C)(C)C	3	8
DTXSID90881128	CCCCCCCCC=CCCCCCCCCOC(=O)Nc1cc(NC(=O)OCCN(C)S(=O)(=O)C(F)(F)C(F)(F)C(F)(F)C(F)(F)C(F)(F)C(F)(C(F)(F)F)C(F)(F)F)ccc1C	9-Octadecenyl (5-(((2-(((heptadecafluoroisooctyl)sulphonyl)methylamino)ethoxy)carbonyl)amino)-2-methylphenyl)carbamate	93894-74-7	-5.085	-68.8179	0.147801	0.852199	inact.	reliable	0.534383	0.465617	inact.	reliable	Side-chain aromatics	PASF-based substances	Inactive	reliable	-47.9573	18.5255	-14.7159	Inactive	OTHER_PFAS	Inactive	CCCCCCCCC=CCCCCCCCCOC(=O)Nc1cc(ccc1C)NC(=O)OCCN(S(=O)(=O)C(C(C(C(C(C(C(F)(F)F)(C(F)(F)F)F)(F)F)(F)F)(F)F)(F)F)(F)F)C	7	1
DTXSID5059795	FC(F)(F)C(F)(F)C(F)(F)C(F)(F)C(F)(F)C(F)(F)C(F)(F)C(F)(F)C(F)(F)C(F)(F)S(F)(=O)=O	Perfluorodecanesulphonyl fluoride	307-51-7	-5.086	-29.2873	0.0645236	0.935476	inact.	reliable	0.284319	0.715681	inact.	reliable	Perfluoro PFAA precursors	PASFs	Inactive	reliable	-47.947	-49.5583	-48.7527	Inactive	OTHER_PFAS	Inactive	FC(C(C(C(C(C(S(=O)(=O)F)(F)F)(F)F)(F)F)(F)F)(F)F)(C(C(C(C(F)(F)F)(F)F)(F)F)(F)F)F	3	8
DTXSID50895923	FC(F)(F)C(F)(F)C(F)(F)C(F)(F)C(F)(F)COS(=O)(=O)C(F)(F)F	2,2,3,3,4,4,5,5,6,6,6-Undecafluorohexyl trifluoromethanesulfonate	168632-11-9	-5.087	-30.6239	0.0645236	0.935476	inact.	reliable	0.284319	0.715681	inact.	reliable	Other aliphatics	PASF-based substances	Inactive	reliable	-47.9368	-47.2563	-47.5965	Inactive	OTHER_PFAS	Inactive	FC(C(C(C(C(F)(F)F)(F)F)(F)F)(F)F)(COS(=O)(=O)C(F)(F)F)F	3	9
DTXSID00598553	OC(=O)C1(F)C(F)(F)C(F)(F)C(F)(F)C2(F)C(F)(F)C(F)(F)C(F)(F)C(F)(F)C12F	1,2,2,3,3,4,4,4a,5,5,6,6,7,7,8,8,8a-Heptadecafluorodecahydronaphthalene-1-carboxylic acid	172155-05-4	-5.136	-29.5538	0.0645236	0.935476	inact.	reliable	0.284319	0.715681	inact.	reliable	PFAAs, cyclic	PFCAs, cyclic	Inactive	reliable	-47.4353	-49.0993	-48.2673	Inactive	OTHER_PFAS	Inactive	OC(=O)C1(F)C2(F)C(F)(F)C(F)(F)C(C(C2(F)C(C(C1(F)F)(F)F)(F)F)(F)F)(F)F	8	0
DTXSID90880151	FC(F)(F)C(F)(F)C(F)(C(F)(F)F)C(F)(C(F)(F)F)C(F)(F)C(F)(F)F	Perfluoro-3,4-dimethylhexane	1735-48-4	-5.09	-22.6028	0.0645236	0.935476	inact.	reliable	0.284319	0.715681	inact.	reliable	Non-PFAA perfluoroalkyls	PFAs	Inactive	reliable	-47.9061	-61.0711	-54.4886	Inactive	OTHER_PFAS	Inactive	FC(C(C(C(F)(F)F)(F)F)(C(C(C(F)(F)F)(F)F)(C(F)(F)F)F)F)(F)F	3	4
DTXSID20756890	FC(F)(F)C(F)(CCOC=C)C(F)(F)F	4-(Ethenyloxy)-1,1,1,2-tetrafluoro-2-(trifluoromethyl)butane	90999-86-3	-5.092	-24.1778	0.0645236	0.935476	inact.	reliable	0.284319	0.715681	inact.	reliable	Other aliphatics	Ether based substances	Inactive	reliable	-47.8856	-58.3584	-53.122	Inactive	OTHER_PFAS	Inactive	C=COCCC(C(F)(F)F)(C(F)(F)F)F	3	4
DTXSID30395178	FC(F)(F)C(F)(F)C(F)(F)C(F)(F)CI	1-Iodo-1H,1H-nonafluoropentane	2253-14-7	-5.094	-23.4645	0.0645236	0.935476	inact.	reliable	0.284319	0.715681	inact.	reliable	Other aliphatics	FTI	Inactive	reliable	-47.8652	-59.5869	-53.7261	Inactive	OTHER_PFAS	Inactive	ICC(C(C(C(F)(F)F)(F)F)(F)F)(F)F	3	4
DTXSID90711052	CC(F)C(F)(F)C(F)(F)C(F)(F)C(F)(F)F	1,1,1,2,2,3,3,4,4,5-Decafluorohexane	155072-58-5	-5.095	-21.3509	0.0645236	0.935476	inact.	reliable	0.284319	0.715681	inact.	reliable	Other aliphatics	Others	Inactive	reliable	-47.8549	-63.2272	-55.5411	Inactive	OTHER_PFAS	Inactive	CC(C(C(C(C(F)(F)F)(F)F)(F)F)(F)F)F	3	4
DTXSID90896434	CC1=C(C(=CC=C1C(O)=O)C(F)(C(F)(F)F)C(F)(F)F)S(=O)(=O)C(C)(C)C	4-(1,1,1,2,3,3,3-Heptafluoropropan-2-yl)-2-methyl-3-(2-methylpropane-2-sulfonyl)benzoic acid	1355554-59-4	-5.097	-38.4907	0.161481	0.838519	inact.	reliable	0.708777	0.291223	act.	reliable	Side-chain aromatics	Others	Inactive	reliable	-47.8345	-33.7072	-40.7708	Inactive	OTHER_PFAS	Inactive	OC(=O)c1ccc(c(c1C)S(=O)(=O)C(C)(C)C)C(C(F)(F)F)(C(F)(F)F)F	2	3
DTXSID70869964	OCCCC(F)(F)C(F)(F)F	3-(Perfluoroethyl)propanol	148043-73-6	-5.097	-19.0583	0.0645236	0.935476	inact.	reliable	0.284319	0.715681	inact.	reliable	Other aliphatics	FTOH	Inactive	reliable	-47.8345	-67.1758	-57.5051	Inactive	OTHER_PFAS	Inactive	OCCCC(C(F)(F)F)(F)F	3	4
DTXSID60896345	CCOC(=O)C(=O)C(F)(C(F)(F)F)C(F)(F)F	Ethyl 3,4,4,4-tetrafluoro-2-oxo-3-(trifluoromethyl)butanoate	74405-85-9	-5.098	-29.0435	0.0645236	0.935476	inact.	reliable	0.284319	0.715681	inact.	reliable	Other aliphatics	Ether based substances	Inactive	reliable	-47.8242	-49.9782	-48.9012	Inactive	OTHER_PFAS	Inactive	CCOC(=O)C(=O)C(C(F)(F)F)(C(F)(F)F)F	7	4
DTXSID60659755	[O-]S(=O)(=O)C(F)(F)F.FC(F)(F)C(F)([I+]C1=CC=CC=C1)C(F)(F)F	(1,1,1,2,3,3,3-Heptafluoropropan-2-yl)(phenyl)iodanium trifluoromethanesulfonate	82959-18-0	-5.09	-37.4104	0.0645236	0.935476	inact.	reliable	0.284319	0.715681	inact.	reliable	Side-chain aromatics	Others	Inactive	reliable	-47.9061	-35.5678	-41.737	Inactive	OTHER_PFAS	Inactive	FC(C(F)(F)F)(C(F)(F)F)[I+]c1ccccc1	0	5
DTXSID401007893	CCN(CC)S(=O)(=O)C(F)(F)C(F)(F)C(F)(F)C(F)(F)C(F)(F)C(F)(F)C(F)(F)C(F)(F)F	N,N-Diethyl-1,1,2,2,3,3,4,4,5,5,6,6,7,7,8,8,8-heptadecafluorooctane-1-sulfonamide	87988-61-2	-5.181	-38.7364	0.0645236	0.935476	inact.	reliable	0.284319	0.715681	inact.	reliable	Other aliphatics	PASF-based substances	Inactive	reliable	-46.9748	-33.2841	-40.1294	Inactive	OTHER_PFAS	Inactive	CCN(S(=O)(=O)C(C(C(C(C(C(C(C(F)(F)F)(F)F)(F)F)(F)F)(F)F)(F)F)(F)F)(F)F)CC	0	7
DTXSID00880147	FC(F)(F)C(F)(F)C(F)(F)C(=O)C(F)(C(F)(F)F)C(F)(F)F	1,1,1,2,4,4,5,5,6,6,6-Undecafluoro-2-(trifluoromethyl)-3-hexanone	813-45-6	-5.137	-23.0288	0.0645236	0.935476	inact.	reliable	0.284319	0.715681	inact.	reliable	Non-PFAA perfluoroalkyls	PFAKs	Inactive	reliable	-47.4251	-60.3374	-53.8812	Inactive	COMMERICIAL_IMPORTANT	Inactive	O=C(C(C(C(F)(F)F)(F)F)(F)F)C(C(F)(F)F)(C(F)(F)F)F	7	4
DTXSID00880162	FC(F)(F)C(F)(F)C(=O)C(F)(F)C(F)(F)F	1,1,1,2,2,4,4,5,5,5-Decafluoro-3-pentanone	684-32-2	-5.139	-18.4834	0.0645236	0.935476	inact.	reliable	0.284319	0.715681	inact.	reliable	Non-PFAA perfluoroalkyls	PFAKs	Inactive	reliable	-47.4046	-68.1659	-57.7853	Inactive	OTHER_PFAS	Inactive	O=C(C(C(F)(F)F)(F)F)C(C(F)(F)F)(F)F	0	2
DTXSID00895534	FC(F)(F)C(F)(F)C(F)(F)C(F)(F)C(F)(F)C(F)(F)C(F)(F)C(F)(F)C(F)(F)C(F)(F)C(F)(F)C(F)(F)CCCCCCCCCCC(F)(F)C(F)(F)C(F)(F)C(F)(F)C(F)(F)C(F)(F)C(F)(F)C(F)(F)C(F)(F)C(F)(F)C(F)(F)C(F)(F)F	1,1,1,2,2,3,3,4,4,5,5,6,6,7,7,8,8,9,9,10,10,11,11,12,12,23,23,24,24,25,25,26,26,27,27,28,28,29,29,30,30,31,31,32,32,33,33,34,34,34-Pentacontafluorotetratriacontane	100550-10-5	-5.178	-63.272	0.0645236	0.935476	inact.	reliable	0.284319	0.715681	inact.	reliable	Fluorotelomer PFAA precursors	SFAs	Inactive	reliable	-47.0055	8.97376	-19.0158	Inactive	OTHER_PFAS	Inactive	FC(C(C(C(C(C(C(C(C(C(C(C(F)(F)F)(F)F)(F)F)(F)F)(F)F)(F)F)(F)F)(F)F)(F)F)(F)F)(F)F)(CCCCCCCCCCC(C(C(C(C(C(C(C(C(C(C(C(F)(F)F)(F)F)(F)F)(F)F)(F)F)(F)F)(F)F)(F)F)(F)F)(F)F)(F)F)(F)F)F	2	2
DTXSID5075236	FC(F)C(F)(F)C(F)(F)C(F)(F)COC(=O)C=C	1H,1H,5H-Perfluoropentyl acrylate	376-84-1	-5.178	-31.6621	0.670056	0.329944	act.	reliable	0.284319	0.715681	inact.	reliable	Other aliphatics	Ether based substances	Inactive	reliable	-47.0055	-45.4682	-46.2368	Inactive	OTHER_PFAS	Inactive	C=CC(=O)OCC(C(C(C(F)F)(F)F)(F)F)(F)F	3	0
DTXSID90505110	FC(F)(F)C(F)(C#N)C(F)(F)F	2,3,3,3-Tetrafluoro-2-(trifluoromethyl)propanenitrile	42532-60-5	-5.178	-20.2861	0.0645236	0.935476	inact.	reliable	0.284319	0.715681	inact.	reliable	Other aliphatics	Others	Inactive	reliable	-47.0055	-65.0611	-56.0333	Inactive	OTHER_PFAS	Inactive	N#CC(C(F)(F)F)(C(F)(F)F)F	3	4
DTXSID90379555	CC(=O)C(F)(F)C(F)(F)C(F)(F)C(F)(F)F	Methyl perfluorobutyl ketone	678-18-2	-5.174	-18.6478	0.0645236	0.935476	inact.	reliable	0.466603	0.533397	inact.	reliable	Other aliphatics	Others	Inactive	reliable	-47.0464	-67.8828	-57.4646	Inactive	OTHER_PFAS	Inactive	CC(=O)C(C(C(C(F)(F)F)(F)F)(F)F)(F)F	7	4
DTXSID00800360	[I-].CCC[N+](CCC)(CCC)CCC(F)(F)C(F)(F)C(F)(F)C(F)(F)F	3,3,4,4,5,5,6,6,6-Nonafluoro-N,N,N-tripropylhexan-1-aminium iodide	649724-86-7	-5.171	-39.2897	0.0645236	0.935476	inact.	reliable	0.284319	0.715681	inact.	reliable	Other aliphatics	Others	Inactive	reliable	-47.0771	-32.3311	-39.7041	Inactive	OTHER_PFAS	Inactive	CCC[N+](CCC)(CCC)CCC(C(C(C(F)(F)F)(F)F)(F)F)(F)F	3	4
DTXSID5027140	FC(F)(F)C(F)(F)C(F)(F)C(F)(F)C(F)(F)C(F)(F)C(F)(F)C(F)(F)S(F)(=O)=O	Perfluorooctanesulfonyl fluoride	307-35-7	-5.169	-29.3912	0.0645236	0.935476	inact.	reliable	0.284319	0.715681	inact.	reliable	Perfluoro PFAA precursors	PASFs	Inactive	reliable	-47.0976	-49.3794	-48.2385	Inactive	COMMERICIAL_IMPORTANT	Inactive	FC(C(C(C(C(S(=O)(=O)F)(F)F)(F)F)(F)F)(F)F)(C(C(C(F)(F)F)(F)F)(F)F)F	3	8
DTXSID70188389	[O-][N+](=O)OCCC(F)(F)C(F)(F)C(F)(F)C(F)(F)F	3,3,4,4,5,5,6,6,6-Nonafluorohexyl nitrate	34839-44-6	-5.169	-29.8172	0.0645236	0.935476	inact.	reliable	0.284319	0.715681	inact.	reliable	Other aliphatics	Others	Inactive	reliable	-47.0976	-48.6457	-47.8716	Inactive	OTHER_PFAS	Inactive	FC(C(C(C(F)(F)F)(F)F)(F)F)(CCO[N+](=O)[O-])F	7	5
DTXSID10881362	[I-].C[N+](C)(C)CCCNS(=O)(=O)C1=CC=C(OC(F)=C(F)C(F)(F)C(F)(F)C(F)(F)C(F)(F)C(F)(F)C(F)(F)C(F)(F)F)C=C1	3-[[[4-[(Heptadecafluorononenyl)oxy]phenyl]sulfonyl]amino]-N,N,N-trimethyl-1-propanaminium, iodide	59493-70-8	-5.168	-73.5557	0.0645236	0.935476	inact.	reliable	0.882309	0.117691	act.	reliable	Side-chain aromatics	Others	Inactive	reliable	-47.1078	26.6854	-10.2112	Inactive	OTHER_PFAS	Inactive	FC(=C(C(C(C(C(C(C(C(F)(F)F)(F)F)(F)F)(F)F)(F)F)(F)F)(F)F)F)Oc1ccc(cc1)S(=O)(=O)NCCC[N+](C)(C)C	8	8
DTXSID00895438	FC(F)(F)C(F)(F)C(F)(F)C(F)(F)CCOC=C	6-(Ethenyloxy)-1,1,1,2,2,3,3,4,4-nonafluorohexane	63391-84-4	-5.167	-28.3963	0.0645236	0.935476	inact.	reliable	0.284319	0.715681	inact.	reliable	Other aliphatics	Ether based substances	Inactive	reliable	-47.118	-51.0929	-49.1055	Inactive	OTHER_PFAS	Inactive	C=COCCC(C(C(C(F)(F)F)(F)F)(F)F)(F)F	7	5
DTXSID70881126	[I-].CC[N+](C)(CC)CCCNS(=O)(=O)C(F)(F)C(F)(F)C(F)(F)C(F)(F)C(F)(F)C(F)(C(F)(F)F)C(F)(F)F	Diethyl(3-(((heptadecafluoroisooctyl)sulphonyl)amino)propyl)methylammonium iodide	93894-72-5	-5.167	-47.5014	0.0645236	0.935476	inact.	reliable	0.466603	0.533397	inact.	reliable	Other aliphatics	PASF-based substances	Inactive	reliable	-47.118	-18.188	-32.653	Inactive	OTHER_PFAS	Inactive	CC[N+](CCCNS(=O)(=O)C(C(C(C(C(C(C(F)(F)F)(C(F)(F)F)F)(F)F)(F)F)(F)F)(F)F)(F)F)(CC)C	5	0
DTXSID40614988	FC(F)(C(F)(F)C(F)(F)C(F)(F)S(F)(=O)=O)C(F)(F)C(F)(F)S(F)(=O)=O	Dodecafluorohexane-1,6-disulfonyl difluoride	144368-88-7	-5.166	-28.699	0.0645236	0.935476	inact.	reliable	0.284319	0.715681	inact.	reliable	Other aliphatics	PASF-based substances	Inactive	reliable	-47.1283	-50.5715	-48.8499	Inactive	OTHER_PFAS	Inactive	FC(C(C(S(=O)(=O)F)(F)F)(F)F)(C(C(C(S(=O)(=O)F)(F)F)(F)F)(F)F)F	3	8
DTXSID8059978	FC(F)(F)C(F)(F)C(F)(F)COC(=O)C=C	1H,1H-Perfluorobutyl acrylate	424-64-6	-5.165	-29.5745	0.670056	0.329944	act.	reliable	0.284319	0.715681	inact.	reliable	Other aliphatics	Ether based substances	Inactive	reliable	-47.1385	-49.0637	-48.1011	Inactive	OTHER_PFAS	Inactive	C=CC(=O)OCC(C(C(F)(F)F)(F)F)(F)F	7	4
DTXSID90896494	FC(F)(F)C(F)(F)C(F)(F)OC(F)(CCI)C(F)(F)F	1,1,1,2-Tetrafluoro-2-(heptafluoropropoxy)-4-iodobutane	243128-38-3	-5.165	-30.2129	0.0645236	0.935476	inact.	reliable	0.284319	0.715681	inact.	reliable	Other aliphatics	Ether based substances	Inactive	reliable	-47.1385	-47.9641	-47.5513	Inactive	OTHER_PFAS	Inactive	ICCC(C(F)(F)F)(OC(C(C(F)(F)F)(F)F)(F)F)F	4	3
DTXSID10895505	CCOC(=O)CC(F)(F)C(F)(F)C(F)(F)F	Ethyl 3,3,4,4,5,5,5-heptafluoropentanoate	773136-96-2	-5.164	-28.411	0.0645236	0.935476	inact.	reliable	0.284319	0.715681	inact.	reliable	Other aliphatics	PACF-based substances	Inactive	reliable	-47.1487	-51.0676	-49.1081	Inactive	OTHER_PFAS	Inactive	CCOC(=O)CC(C(C(F)(F)F)(F)F)(F)F	7	4
DTXSID30895668	CCNC(=O)C(F)(F)C(F)(F)C(F)(F)F	N-Ethyl-2,2,3,3,4,4,4-heptafluorobutanamide	70473-76-6	-5.163	-20.9477	0.161481	0.838519	inact.	reliable	0.284319	0.715681	inact.	reliable	Other aliphatics	FT	Inactive	reliable	-47.159	-63.9216	-55.5403	Inactive	OTHER_PFAS	Inactive	CCNC(=O)C(C(C(F)(F)F)(F)F)(F)F	7	8
DTXSID6071374	CNS(=O)(=O)C(F)(F)C(F)(F)C(F)(F)C(F)(F)C(F)(F)F	1-Pentanesulfonamide, 1,1,2,2,3,3,4,4,5,5,5-undecafluoro-N-methyl-	68298-13-5	-5.161	-31.4393	0.0645236	0.935476	inact.	reliable	0.457246	0.542754	inact.	reliable	FASA based PFAA precursors	N-Alkyl FASAs	Inactive	reliable	-47.1794	-45.8519	-46.5157	Inactive	OTHER_PFAS	Inactive	CNS(=O)(=O)C(C(C(C(C(F)(F)F)(F)F)(F)F)(F)F)(F)F	3	8
DTXSID4062933	FC(F)(F)C(F)(C(F)(F)F)C(F)(F)C(F)(F)C(F)(F)C(F)(F)C(F)(F)C(F)(F)C(F)(F)C(F)(F)C(F)(F)C(F)(F)I	Perfluoro-2-methyl-12-iodododecane	3248-61-1	-5.264	-35.6534	0.0645236	0.935476	inact.	Unreliable	0.284319	0.715681	inact.	reliable	Perfluoro PFAA precursors	PFAIs	Inactive	reliable	-46.1253	-38.5939	-42.3596	Inactive	OTHER_PFAS	Inactive	FC(C(C(C(C(C(C(C(C(I)(F)F)(F)F)(F)F)(F)F)(F)F)(F)F)(F)F)(F)F)(C(C(C(F)(F)F)(C(F)(F)F)F)(F)F)F	3	4
DTXSID50218052	FC(=O)C(F)(F)C(F)(F)C(F)(F)C(F)=O	Perfluoroglutaryl difluoride	678-78-4	-5.14	-17.845	0.0645236	0.935476	inact.	reliable	0.284319	0.715681	inact.	reliable	Other aliphatics	Others	Inactive	reliable	-47.3944	-69.2654	-58.3299	Inactive	OTHER_PFAS	Inactive	FC(=O)C(C(C(C(=O)F)(F)F)(F)F)(F)F	0	2
DTXSID30190786	FC(F)(F)C(F)(F)C(F)(F)C(F)(F)C(F)(F)C(F)(F)OC(F)(C(F)(F)F)C(F)(F)F	Caroxin F	37340-18-4	-5.14	-35.2488	0.0645236	0.935476	inact.	reliable	0.457246	0.542754	inact.	reliable	Other aliphatics	Ether based substances	Inactive	reliable	-47.3944	-39.2908	-43.3426	Inactive	OTHER_PFAS	Inactive	FC(C(C(C(C(C(F)(F)F)(F)F)(F)F)(F)F)(F)F)(OC(C(F)(F)F)(C(F)(F)F)F)F	3	8
DTXSID50896591	OC(=O)C(F)(F)C(F)(C(F)(F)F)C(F)(C(F)(F)F)C(F)(F)C(F)(F)F	2,2,3,4,5,5,6,6,6-Nonafluoro-3,4-bis(trifluoromethyl)hexanoic acid	1882109-81-0	-5.141	-26.3838	0.0645236	0.935476	inact.	reliable	0.566012	0.433988	inact.	reliable	PFAAs	PFCAs	Inactive	reliable	-47.3841	-54.559	-50.9716	Inactive	OTHER_PFAS	Inactive	OC(=O)C(C(C(C(C(F)(F)F)(F)F)(C(F)(F)F)F)(C(F)(F)F)F)(F)F	7	4
DTXSID40765040	FC(F)(F)C(F)(F)C(F)(F)C(F)(F)C(I)CCl	6-Chloro-1,1,1,2,2,3,3,4,4-nonafluoro-5-iodohexane	113419-03-7	-5.141	-29.0765	0.0645236	0.935476	inact.	reliable	0.457246	0.542754	inact.	reliable	Other aliphatics	Others	Inactive	reliable	-47.3841	-49.9214	-48.6527	Inactive	OTHER_PFAS	Inactive	ClCC(C(C(C(C(F)(F)F)(F)F)(F)F)(F)F)I	3	4
DTXSID80881011	FC(F)(F)C(F)(Cl)C(F)(Cl)C(F)(C(F)(F)F)C(F)(F)F	2,3-Dichloro-1,1,1,2,3,4,5,5,5-nonafluoro-4-(trifluoromethyl)pentane	85720-79-2	-5.145	-26.5564	0.0645236	0.935476	inact.	reliable	0.284319	0.715681	inact.	reliable	Other aliphatics	Others	Inactive	reliable	-47.3432	-54.2617	-50.8025	Inactive	OTHER_PFAS	Inactive	FC(C(C(C(C(F)(F)F)(C(F)(F)F)F)(Cl)F)(Cl)F)(F)F	0	2
DTXSID5030030	OS(=O)(=O)C(F)(F)C(F)(F)C(F)(F)C(F)(F)F	Perfluorobutanesulfonic acid	375-73-5	-5.145	-27.1325	0.0645236	0.935476	inact.	reliable	0.284319	0.715681	inact.	reliable	PFAAs	PFSAs	Inactive	reliable	-47.3432	-53.2695	-50.3064	Inactive	CAL_EPA	Inactive	FC(C(C(S(=O)(=O)O)(F)F)(F)F)(C(F)(F)F)F	9	0
DTXSID80895759	FC(F)(F)C(F)(F)COS(=O)(=O)C(F)(F)C(F)(F)C(F)(F)C(F)(F)F	2,2,3,3,3-Pentafluoropropyl nonafluorobutane-1-sulfonate	893556-35-9	-5.139	-32.5278	0.0645236	0.935476	inact.	reliable	0.284319	0.715681	inact.	reliable	Other aliphatics	PASF-based substances	Inactive	reliable	-47.4046	-43.9772	-45.6909	Inactive	OTHER_PFAS	Inactive	FC(C(COS(=O)(=O)C(C(C(C(F)(F)F)(F)F)(F)F)(F)F)(F)F)(F)F	9	0
DTXSID90895361	NC(=S)C(F)(F)C(F)(F)C(F)(F)F	2,2,3,3,4,4,4-Heptafluorobutanethioamide	375-20-2	-5.147	-18.7078	0.0645236	0.935476	inact.	reliable	0.284319	0.715681	inact.	reliable	Other aliphatics	Others	Inactive	reliable	-47.3227	-67.7794	-57.5511	Inactive	OTHER_PFAS	Inactive	NC(=S)C(C(C(F)(F)F)(F)F)(F)F	3	4
DTXSID30560460	FC(F)(F)C(F)(F)C(F)(F)C(F)(F)C(F)(F)C(F)(F)C(Cl)(Cl)Cl	1,1,1-Trichloro-2,2,3,3,4,4,5,5,6,6,7,7,7-tridecafluoroheptane	88639-56-9	-5.15	-30.7333	0.147801	0.852199	inact.	reliable	0.284319	0.715681	inact.	reliable	Other aliphatics	Others	Inactive	reliable	-47.292	-47.0678	-47.1799	Inactive	OTHER_PFAS	Inactive	FC(C(C(C(C(C(Cl)(Cl)Cl)(F)F)(F)F)(F)F)(F)F)(C(F)(F)F)F	3	8
DTXSID90371231	FC(F)(F)C(F)(F)C(F)(F)C(Br)(C(F)(F)F)C(F)(F)F	2-bromo-1,1,1,3,3,4,4,5,5,5-decafluoro-2-(trifluoromethyl)pentane	22528-67-2	-5.153	-23.2533	0.0645236	0.935476	inact.	reliable	0.457246	0.542754	inact.	reliable	Other aliphatics	Others	Inactive	reliable	-47.2613	-59.9507	-53.606	Inactive	OTHER_PFAS	Inactive	FC(C(C(C(C(F)(F)F)(C(F)(F)F)Br)(F)F)(F)F)(F)F	3	4
DTXSID20896745	CC(=O)Nc1cc(NC(=O)C)cc(OC(=C(C(F)(C(F)(F)F)C(F)(F)F)C(F)(C(F)(F)F)C(F)(F)F)C(F)(F)F)c1	N,N'-(5-{[1,1,1,4,5,5,5-Heptafluoro-3-(1,1,1,2,3,3,3-heptafluoropropan-2-yl)-4-(trifluoromethyl)pent-2-en-2-yl]oxy}-1,3-phenylene)diacetamide	150225-65-3	-5.153	-45.9615	0.0645236	0.935476	inact.	reliable	0.284319	0.715681	inact.	reliable	Side-chain aromatics	Others	Inactive	reliable	-47.2613	-20.8402	-34.0508	Inactive	OTHER_PFAS	Inactive	CC(=O)Nc1cc(OC(=C(C(C(F)(F)F)(C(F)(F)F)F)C(C(F)(F)F)(C(F)(F)F)F)C(F)(F)F)cc(c1)NC(=O)C	4	4
DTXSID40546710	OC(=O)C(F)(F)C(F)(F)C(F)(F)S(O)(=O)=O	2,2,3,3,4,4-Hexafluoro-4-sulfobutanoic acid	83071-25-4	-5.154	-19.0866	0.0645236	0.935476	inact.	reliable	0.284319	0.715681	inact.	reliable	Other aliphatics	PACF-based substances	Inactive	reliable	-47.2511	-67.127	-57.1891	Inactive	OTHER_PFAS	Inactive	OC(=O)C(C(C(S(=O)(=O)O)(F)F)(F)F)(F)F	0	2
DTXSID70895647	CCOC(=O)CC(S)C(F)(F)C(F)(F)C(F)(F)F	Ethyl 4,4,5,5,6,6,6-heptafluoro-3-sulfanylhexanoate	377-64-0	-5.155	-29.6584	0.0645236	0.935476	inact.	reliable	0.284319	0.715681	inact.	reliable	Other aliphatics	Ether based substances	Inactive	reliable	-47.2408	-48.9192	-48.08	Inactive	OTHER_PFAS	Inactive	CCOC(=O)CC(C(C(C(F)(F)F)(F)F)(F)F)S	7	4
DTXSID90896611	CC(=C)C(=O)OC(C(F)(F)F)(C(F)(F)F)C(F)(F)F	1,1,1,3,3,3-Hexafluoro-2-(trifluoromethyl)propan-2-yl 2-methylprop-2-enoate	17526-97-5	-5.159	-24.2511	0.0645236	0.935476	inact.	reliable	0.284319	0.715681	inact.	reliable	Other aliphatics	Ether based substances	Inactive	reliable	-47.1999	-58.2322	-52.716	Inactive	OTHER_PFAS	Inactive	O=C(C(=C)C)OC(C(F)(F)F)(C(F)(F)F)C(F)(F)F	0	2
DTXSID90880510	FC(OC1=CC=C(C=C1)S(Cl)(=O)=O)=C(F)C(F)(F)C(F)(F)C(F)(F)C(F)(F)C(F)(F)C(F)(F)C(F)(F)F	4-((Heptadecafluorononenyl)oxy)benzenesulphonyl chloride	59536-15-1	-5.148	-35.8573	0.147801	0.852199	inact.	reliable	0.888765	0.111235	act.	reliable	Side-chain aromatics	Others	Inactive	reliable	-47.3125	-38.2427	-42.7776	Inactive	OTHER_PFAS	Inactive	FC(=C(C(C(C(C(C(C(C(F)(F)F)(F)F)(F)F)(F)F)(F)F)(F)F)(F)F)F)Oc1ccc(cc1)S(=O)(=O)Cl	8	8
DTXSID20764177	FC(OC1=CC=C(Cl)C=C1)=C(F)C(F)(F)C(F)(F)C(F)(F)C(F)(F)F	1-Chloro-4-[(1,2,3,3,4,4,5,5,6,6,6-undecafluorohex-1-en-1-yl)oxy]benzene	112340-21-3	-5.286	-37.1972	0.0645236	0.935476	inact.	reliable	0.695455	0.304545	act.	reliable	Side-chain aromatics	Others	Inactive	reliable	-45.9001	-35.935	-40.9176	Inactive	OTHER_PFAS	Inactive	FC(=C(C(C(C(C(F)(F)F)(F)F)(F)F)(F)F)F)Oc1ccc(cc1)Cl	8	8
DTXSID20895495	CC(=O)OCCC(F)(F)C(F)(F)C(F)(F)F	3,3,4,4,5,5,5-Heptafluoropentyl acetate	425-68-3	-5.341	-28.8228	0.0645236	0.935476	inact.	reliable	0.284319	0.715681	inact.	reliable	Other aliphatics	Ether based substances	Inactive	reliable	-45.3372	-50.3583	-47.8478	Inactive	OTHER_PFAS	Inactive	CC(=O)OCCC(C(C(F)(F)F)(F)F)(F)F	7	4
DTXSID80402088	FC(=C(F)C(F)(F)C(F)(F)C(F)(F)F)C(F)(F)F	Perfluoro-2-hexene	1584-00-5	-5.289	-21.261	0.0645236	0.935476	inact.	reliable	0.284319	0.715681	inact.	reliable	Non-PFAA perfluoroalkyls	PFAenes	Inactive	reliable	-45.8694	-63.382	-54.6257	Inactive	OTHER_PFAS	Inactive	FC(=C(C(C(C(F)(F)F)(F)F)(F)F)F)C(F)(F)F	0	2
DTXSID70895622	CC(=O)C=C(N)C(F)(F)C(F)(F)C(F)(F)F	4-Amino-5,5,6,6,7,7,7-heptafluorohept-3-en-2-one	70168-24-0	-5.392	-25.2578	0.0645236	0.935476	inact.	reliable	0.284319	0.715681	inact.	reliable	Other aliphatics	Others	Inactive	reliable	-44.8153	-56.4983	-50.6568	Inactive	OTHER_PFAS	Inactive	NC(=CC(=O)C)C(C(C(F)(F)F)(F)F)(F)F	7	4
DTXSID80379827	FC(F)(F)C(F)(F)C(F)(F)C(F)(F)C(F)(F)C(F)(F)C(Br)=O	tridecafluoroheptanoyl bromide	159623-34-4	-5.392	-27.4125	0.0645236	0.935476	inact.	reliable	0.741724	0.258276	act.	reliable	Other aliphatics	Others	Inactive	reliable	-44.8153	-52.7873	-48.8013	Inactive	OTHER_PFAS	Inactive	BrC(=O)C(C(C(C(C(C(F)(F)F)(F)F)(F)F)(F)F)(F)F)(F)F	3	8
DTXSID10895484	CCOC(=O)CCC(F)(F)C(F)(F)C(F)(F)F	Ethyl 4,4,5,5,6,6,6-heptafluorohexanoate	424-66-8	-5.39	-29.6861	0.0645236	0.935476	inact.	reliable	0.284319	0.715681	inact.	reliable	Other aliphatics	PACF-based substances	Inactive	reliable	-44.8357	-48.8714	-46.8536	Inactive	OTHER_PFAS	Inactive	CCOC(=O)CCC(C(C(F)(F)F)(F)F)(F)F	7	4
DTXSID50895569	CCCCCCOC(=O)C(F)(F)C(F)(F)C(F)(F)F	Hexyl heptafluorobutanoate	336-65-2	-5.388	-31.1977	0.0645236	0.935476	inact.	reliable	0.284319	0.715681	inact.	reliable	Other aliphatics	PACF-based substances	Inactive	reliable	-44.8562	-46.268	-45.5621	Inactive	OTHER_PFAS	Inactive	CCCCCCOC(=O)C(C(C(F)(F)F)(F)F)(F)F	4	9
DTXSID90434613	COC(=O)C(C)CC(F)(F)C(F)(F)C(F)(F)F	Hexanoic acid, 4,4,5,5,6,6,6-heptafluoro-2-methyl-, methyl ester	88021-93-6	-5.386	-28.2589	0.0645236	0.935476	inact.	reliable	0.284319	0.715681	inact.	reliable	Other aliphatics	Ether based substances	Inactive	reliable	-44.8767	-51.3295	-48.1031	Inactive	OTHER_PFAS	Inactive	COC(=O)C(CC(C(C(F)(F)F)(F)F)(F)F)C	7	4
DTXSID30448517	FC(F)(Cl)C(F)(F)C(F)(F)C(F)(F)C=C	1-Hexene, 6-chloro-3,3,4,4,5,5,6,6-octafluoro-	99930-55-9	-5.385	-25.1629	0.0645236	0.935476	inact.	reliable	0.284319	0.715681	inact.	reliable	Other aliphatics	Others	Inactive	reliable	-44.8869	-56.6618	-50.7743	Inactive	OTHER_PFAS	Inactive	C=CC(C(C(C(Cl)(F)F)(F)F)(F)F)(F)F	3	4
DTXSID10897302	[Pr+3].[2H]C([2H])([2H])C(C(=O)\C=C(/[O-])C(F)(F)C(F)(F)C(F)(F)F)(C([2H])([2H])[2H])C([2H])([2H])[2H].[2H]C([2H])([2H])C(C(=O)\C=C(/[O-])C(F)(F)C(F)(F)C(F)(F)F)(C([2H])([2H])[2H])C([2H])([2H])[2H].[2H]C([2H])([2H])C(C(=O)\C=C(/[O-])C(F)(F)C(F)(F)C(F)(F)F)(C([2H])([2H])[2H])C([2H])([2H])[2H]	Praseodymium, tris[6,6,7,7,8,8,8-heptafluoro-2,2-di(methyl-d3)-3,5-octanedion-1,1,1-d3-ato-O,O']- (9CI)	42942-19-8	-5.384	-31.155	0.0645236	0.935476	inact.	reliable	0.284319	0.715681	inact.	reliable	Others	Others	Inactive	reliable	-44.8971	-46.3415	-45.6193	Inactive	OTHER_PFAS	Inactive	OC(=CC(=O)C(C([2H])([2H])[2H])(C([2H])([2H])[2H])C([2H])([2H])[2H])C(C(C(F)(F)F)(F)F)(F)F	7	4
DTXSID60896567	OC(=O)C(F)(F)C(C(F)(F)F)(C(F)(F)F)C(F)(F)C(F)(F)C(F)(F)F	2,2,4,4,5,5,6,6,6-Nonafluoro-3,3-bis(trifluoromethyl)hexanoic acid	1812247-20-3	-5.383	-24.8726	0.0645236	0.935476	inact.	reliable	0.566012	0.433988	inact.	reliable	PFAAs	PFCAs	Inactive	reliable	-44.9074	-57.1618	-51.0346	Inactive	OTHER_PFAS	Inactive	OC(=O)C(C(C(C(C(F)(F)F)(F)F)(F)F)(C(F)(F)F)C(F)(F)F)(F)F	3	8
DTXSID90382140	FC(F)(F)C(F)(F)C(F)(F)CC=O	3,3,4,4,5,5,5-heptafluoropentanal	126015-32-5	-5.381	-19.5141	0.0645236	0.935476	inact.	reliable	0.284319	0.715681	inact.	reliable	Fluorotelomer PFAA precursors	n:2 Fluorotelomer aldehydes	Inactive	reliable	-44.9278	-66.3907	-55.6593	Inactive	OTHER_PFAS	Inactive	O=CCC(C(C(F)(F)F)(F)F)(F)F	3	4
DTXSID80896029	FC(F)(F)C(F)(F)C(F)(F)C(F)(F)C(F)(F)C(F)(F)C(F)(F)C(F)(F)C(F)(F)C(F)(F)C(F)(F)COS(=O)(=O)C(F)(F)C(F)(F)C(F)(F)C(F)(F)F	2,2,3,3,4,4,5,5,6,6,7,7,8,8,9,9,10,10,11,11,12,12,12-Tricosafluorododecyl nonafluorobutane-1-sulfonate	924894-11-1	-5.38	-44.945	0.0645236	0.935476	inact.	reliable	0.284319	0.715681	inact.	reliable	Other aliphatics	PASF-based substances	Inactive	reliable	-44.9381	-22.5909	-33.7645	Inactive	OTHER_PFAS	Inactive	FC(C(C(C(C(C(C(C(C(C(C(F)(F)F)(F)F)(F)F)(F)F)(F)F)(F)F)(F)F)(F)F)(F)F)(F)F)(COS(=O)(=O)C(C(C(C(F)(F)F)(F)F)(F)F)(F)F)F	9	0
DTXSID40895351	FC(F)(F)C(F)(F)C(F)(F)C(F)(F)C(F)(F)C(F)(F)C(F)(F)C(F)(F)C(F)(F)C(F)(F)C(Br)CBr	11,12-Dibromo-1,1,1,2,2,3,3,4,4,5,5,6,6,7,7,8,8,9,9,10,10-henicosafluorododecane	214358-54-0	-5.378	-35.9333	0.0645236	0.935476	inact.	reliable	0.457246	0.542754	inact.	reliable	Other aliphatics	Others	Inactive	reliable	-44.9585	-38.1119	-41.5352	Inactive	OTHER_PFAS	Inactive	BrCC(C(C(C(C(C(C(C(C(C(C(F)(F)F)(F)F)(F)F)(F)F)(F)F)(F)F)(F)F)(F)F)(F)F)(F)F)Br	3	8
DTXSID50895165	CCCCC(F)(F)C(F)(F)C(F)(F)C(F)(F)F	1,1,1,2,2,3,3,4,4-Nonafluorooctane	253342-14-2	-5.378	-27.7088	0.0645236	0.935476	inact.	reliable	0.284319	0.715681	inact.	reliable	Fluorotelomer PFAA precursors	SFAs	Inactive	reliable	-44.9585	-52.277	-48.6178	Inactive	OTHER_PFAS	Inactive	CCCCC(C(C(C(F)(F)F)(F)F)(F)F)(F)F	2	2
DTXSID50712641	Cl.NCC(F)(F)C(F)(F)C(F)(F)CN	2,2,3,3,4,4-Hexafluoropentane-1,5-diamine--hydrogen chloride (1/1)	58191-50-7	-5.377	-19.395	0.0645236	0.935476	inact.	reliable	0.284319	0.715681	inact.	reliable	Other aliphatics	Others	Inactive	reliable	-44.9688	-66.5959	-55.7823	Inactive	OTHER_PFAS	Inactive	NCC(C(C(CN)(F)F)(F)F)(F)F	3	4
DTXSID00893252	FC(F)(F)C(F)(F)C(C(F)(F)F)(C(F)(F)F)C(F)(F)C(F)(F)F	3,3-Bis(trifluoromethyl)perfluoropentane	36591-89-6	-5.376	-23.2961	0.0645236	0.935476	inact.	reliable	0.284319	0.715681	inact.	reliable	Non-PFAA perfluoroalkyls	PFAs	Inactive	reliable	-44.979	-59.877	-52.428	Inactive	OTHER_PFAS	Inactive	FC(C(C(C(F)(F)F)(F)F)(C(C(F)(F)F)(F)F)C(F)(F)F)(F)F	3	4
DTXSID00382171	OCCC(F)(C(F)(F)F)C(F)(F)F	2(Perfluoro-2-propyl)ethanol	90999-87-4	-5.393	-16.0901	0.0645236	0.935476	inact.	reliable	0.284319	0.715681	inact.	reliable	Fluorotelomer PFAA precursors	n:2 FTOHs	Inactive	reliable	-44.805	-72.2879	-58.5465	Inactive	OTHER_PFAS	Inactive	OCCC(C(F)(F)F)(C(F)(F)F)F	3	4
DTXSID60893339	FC(F)(F)C(F)(F)C(F)(F)C(F)(F)C1(F)C(F)(F)C(F)(F)C2(F)C(F)(F)C(F)(F)C(F)(F)C(F)(F)C2(F)C1(F)F	Perfluorodecahydro-2-n-butylnaphthalene	119107-96-9	-5.376	-35.5488	0.0645236	0.935476	inact.	reliable	0.284319	0.715681	inact.	reliable	Non-PFAA perfluoroalkyls, cyclic	PFAs, cyclic	Inactive	reliable	-44.979	-38.7741	-41.8765	Inactive	OTHER_PFAS	Inactive	FC(C(C(C(C1(F)C(F)(F)C(F)(F)C2(C(C1(F)F)(F)C(F)(F)C(C(C2(F)F)(F)F)(F)F)F)(F)F)(F)F)(F)F)(F)F	8	0
DTXSID40895376	FC(F)(F)C(F)(F)C(F)(F)C(F)(F)C(F)(F)C(F)(F)C(F)(F)C(F)(F)C(F)(F)C(F)(F)C(F)(F)C=C	3,3,4,4,5,5,6,6,7,7,8,8,9,9,10,10,11,11,12,12,13,13,13-Tricosafluorotridec-1-ene	1270180-02-3	-5.373	-33.4038	0.0645236	0.935476	inact.	reliable	0.466603	0.533397	inact.	reliable	Fluorotelomer PFAA precursors	n:2 FTOs	Inactive	reliable	-45.0097	-42.4684	-43.7391	Inactive	OTHER_PFAS	Inactive	C=CC(C(C(C(C(C(C(C(C(C(C(F)(F)F)(F)F)(F)F)(F)F)(F)F)(F)F)(F)F)(F)F)(F)F)(F)F)(F)F	3	8
DTXSID70880230	FC(F)C(F)(F)COCC1CO1	((2,2,3,3-Tetrafluoropropoxy)methyl)oxirane	19932-26-4	-5.373	-26.1844	0.0645236	0.935476	inact.	reliable	0.284319	0.715681	inact.	reliable	Other aliphatics, cyclic	Others, cyclic	Inactive	reliable	-45.0097	-54.9024	-49.9561	Inactive	OTHER_PFAS	Inactive	FC(C(COCC1OC1)(F)F)F	4	5
DTXSID00441939	NS(=O)(=O)C1=NN=C(NS(=O)(=O)C(F)(F)C(F)(F)C(F)(F)C(F)(F)F)S1	CHEMBL337369	316826-66-1	-5.372	-34.2851	0.0645236	0.935476	inact.	reliable	0.466603	0.533397	inact.	reliable	Side-chain aromatics	PASF-based substances	Inactive	reliable	-45.0199	-40.9506	-42.9853	Inactive	OTHER_PFAS	Inactive	FC(C(C(C(F)(F)F)(F)F)(F)F)(S(=O)(=O)Nc1nnc(s1)S(=O)(=O)N)F	9	0
DTXSID80763762	CCSC(=O)C(F)(F)C(F)(F)C(F)(F)C(F)(F)C(F)(F)C(F)(F)C(F)(F)F	S-Ethyl pentadecafluorooctanethioate	111918-92-4	-5.371	-30.7099	0.0645236	0.935476	inact.	reliable	0.566012	0.433988	inact.	reliable	Other aliphatics	Others	Inactive	reliable	-45.0302	-47.1081	-46.0692	Inactive	OTHER_PFAS	Inactive	CCSC(=O)C(C(C(C(C(C(C(F)(F)F)(F)F)(F)F)(F)F)(F)F)(F)F)(F)F	3	8
DTXSID90897486	C(C)(CCCC(C)C)[C@H]1CC[C@H]2[C@@H]3CC[C@H]4C[C@H](CC[C@]4(C)[C@H]3CC[C@]12C)OC(=O)C(F)C(F)(F)C(F)(F)C(F)(F)C(F)(F)C(F)(F)C(F)(F)F	(3Î²,5Î±)-Cholestan-3-ol 2,3,3,4,4,5,5,6,6,7,7,8,8,8-tetradecafluorooctanoate	123613-18-3	-5.369	-69.9516	0.0645236	0.935476	inact.	reliable	0.284319	0.715681	inact.	reliable	Steriod-Backbone	Steriod-Backbone	Inactive	reliable	-45.0507	20.4781	-12.2863	Inactive	OTHER_PFAS	Inactive	CC(CCCC(C1CCC2C1(C)CCC1C2CCC2C1(C)CCC(C2)OC(=O)C(C(C(C(C(C(C(F)(F)F)(F)F)(F)F)(F)F)(F)F)(F)F)F)C)C	7	2
DTXSID60881332	FC(F)(F)C(F)(F)C(F)(F)OC(F)(Cl)C(F)(F)Cl	1,2-Dichloro-1,2,2-trifluoroethyl heptafluoropropyl ether	106372-30-9	-5.368	-22.9769	0.0645236	0.935476	inact.	reliable	0.284319	0.715681	inact.	reliable	Other aliphatics	Ether based substances	Inactive	reliable	-45.0609	-60.4267	-52.7438	Inactive	OTHER_PFAS	Inactive	FC(C(Cl)(F)F)(OC(C(C(F)(F)F)(F)F)(F)F)Cl	4	3
DTXSID00892962	CN(C)CCCNC(=O)C(F)(F)C(F)(F)C(F)(F)C(F)(F)C(F)(F)C(F)(F)C(F)(F)C(F)(F)C(F)(F)C(F)(F)F	Perfluoroundecane amido amine	1513863-78-9	-5.367	-33.2769	0.0645236	0.935476	inact.	reliable	0.892433	0.107567	act.	reliable	Other aliphatics	Polyfluorinated amidesÂ	Inactive	reliable	-45.0711	-42.687	-43.8791	Inactive	OTHER_PFAS	Inactive	CN(CCCNC(=O)C(C(C(C(C(C(C(C(C(C(F)(F)F)(F)F)(F)F)(F)F)(F)F)(F)F)(F)F)(F)F)(F)F)(F)F)C	6	9
DTXSID30510389	COC(=O)C(=O)C(F)(F)C(F)(F)C(F)(F)C(F)(F)F	Methyl 3,3,4,4,5,5,6,6,6-nonafluoro-2-oxohexanoate	74067-16-6	-5.367	-27.4087	0.0645236	0.935476	inact.	reliable	0.284319	0.715681	inact.	reliable	Other aliphatics	Ether based substances	Inactive	reliable	-45.0711	-52.7938	-48.9325	Inactive	OTHER_PFAS	Inactive	COC(=O)C(=O)C(C(C(C(F)(F)F)(F)F)(F)F)(F)F	7	4
DTXSID50895645	FC(F)(F)C(F)(F)C(F)(F)C(CC1CO1)(C(F)(F)F)C(F)(F)F	2-[3,3,4,4,5,5,5-Heptafluoro-2,2-bis(trifluoromethyl)pentyl]oxirane	119285-89-1	-5.367	-24.5447	0.0645236	0.935476	inact.	reliable	0.284319	0.715681	inact.	reliable	Other aliphatics, cyclic	Others, cyclic	Inactive	reliable	-45.0711	-57.7265	-51.3988	Inactive	OTHER_PFAS	Inactive	FC(C(C(C(F)(F)F)(C(F)(F)F)CC1OC1)(F)F)(C(F)(F)F)F	4	5
DTXSID40466747	FC(F)(F)C(F)(F)C(F)(F)C(F)(F)C(F)(F)C(F)(F)S(=O)(=O)C=C	Hexane, 1-(ethenylsulfonyl)-1,1,2,2,3,3,4,4,5,5,6,6,6-tridecafluoro-	680187-86-4	-5.366	-26.5341	0.0645236	0.935476	inact.	reliable	0.284319	0.715681	inact.	reliable	Other aliphatics	PASF-based substances	Inactive	reliable	-45.0814	-54.3002	-49.6908	Inactive	OTHER_PFAS	Inactive	C=CS(=O)(=O)C(C(C(C(C(C(F)(F)F)(F)F)(F)F)(F)F)(F)F)(F)F	3	8
DTXSID70379250	FC(F)(F)C(F)(F)C(F)(F)C(CCI)(C(F)(F)F)C(F)(F)F	1,1,1,2,2,3,3-heptafluoro-6-iodo-4,4-bis(trifluoromethyl)hexane	115347-68-7	-5.362	-30.1437	0.0645236	0.935476	inact.	reliable	0.457246	0.542754	inact.	reliable	Fluorotelomer PFAA precursors	n:2 FTIs	Inactive	reliable	-45.1223	-48.0833	-46.6028	Inactive	OTHER_PFAS	Inactive	ICCC(C(C(C(F)(F)F)(F)F)(F)F)(C(F)(F)F)C(F)(F)F	3	4
DTXSID90338647	FC(F)(F)C(F)(F)C(F)(F)C(C=C)(C(F)(F)F)C(F)(F)F	4,4,5,5,6,6,6-Heptafluoro-3,3-bis(trifluoromethyl)hex-1-ene	79272-26-7	-5.361	-25.8975	0.0645236	0.935476	inact.	reliable	0.284319	0.715681	inact.	reliable	Fluorotelomer PFAA precursors	n:2 FTOs	Inactive	reliable	-45.1325	-55.3966	-50.2646	Inactive	OTHER_PFAS	Inactive	C=CC(C(C(C(F)(F)F)(F)F)(F)F)(C(F)(F)F)C(F)(F)F	3	4
DTXSID00895216	FC(F)(F)C(F)(F)C(F)(F)C(C(F)(F)F)(C(F)(F)F)C(F)(F)F	1,1,1,2,2,3,3,5,5,5-Decafluoro-4,4-bis(trifluoromethyl)pentane	29971-79-7	-5.36	-19.778	0.0645236	0.935476	inact.	reliable	0.284319	0.715681	inact.	reliable	Non-PFAA perfluoroalkyls	PFAs	Inactive	reliable	-45.1428	-65.9362	-55.5395	Inactive	OTHER_PFAS	Inactive	FC(C(C(C(C(F)(F)F)(C(F)(F)F)C(F)(F)F)(F)F)(F)F)(F)F	3	4
DTXSID20880144	CCOC(=O)CC(=O)C(F)(F)C(F)(F)F	Ethyl pentafluoropropionyl acetate	663-35-4	-5.358	-23.5535	0.0645236	0.935476	inact.	reliable	0.284319	0.715681	inact.	reliable	Other aliphatics	Ether based substances	Inactive	reliable	-45.1632	-59.4337	-52.2984	Inactive	OTHER_PFAS	Inactive	CCOC(=O)CC(=O)C(C(F)(F)F)(F)F	7	4
DTXSID40338632	FC(C(F)(F)C(F)(F)F)C(F)(F)C(F)(F)C(F)(F)F	1,1,1,2,2,3,3,4,5,5,6,6,6-Tridecafluorohexane	1998-67-0	-5.375	-23.7462	0.0645236	0.935476	inact.	reliable	0.284319	0.715681	inact.	reliable	Other aliphatics	Others	Inactive	reliable	-44.9892	-59.1018	-52.0455	Inactive	OTHER_PFAS	Inactive	FC(C(C(C(F)(F)F)(F)F)(F)F)C(C(F)(F)F)(F)F	3	4
DTXSID00469991	FC=C(F)C(F)(F)C(F)(F)C(F)(F)C(F)(F)C(F)(F)F	1H-Perfluoro-1-heptene	75180-14-2	-5.394	-25.2496	0.0645236	0.935476	inact.	reliable	0.466603	0.533397	inact.	reliable	Other aliphatics	Others	Inactive	reliable	-44.7948	-56.5125	-50.6536	Inactive	OTHER_PFAS	Inactive	FC=C(C(C(C(C(C(F)(F)F)(F)F)(F)F)(F)F)(F)F)F	3	8
DTXSID60467913	CC(C(F)(F)F)(C(F)(F)F)C(F)(F)C(F)(F)C(F)(F)F	2-Methyl-2-trifluoromethylperfluoropentane	100645-99-6	-5.395	-21.6918	0.0645236	0.935476	inact.	reliable	0.284319	0.715681	inact.	reliable	Fluorotelomer PFAA precursors	SFAs	Inactive	reliable	-44.7846	-62.6401	-53.7123	Inactive	OTHER_PFAS	Inactive	FC(C(C(C(C(F)(F)F)(C(F)(F)F)C)(F)F)(F)F)(F)F	3	4
DTXSID10215385	FC(F)C(F)(F)C(F)(F)C(F)(F)COC(C(F)(F)F)C(F)(F)F	2,2,3,3,4,4,5,5-Octafluoropentyl-1',1',2',3',3',3'-hexafluoropropyl ether	65064-81-5	-5.395	-32.2092	0.0645236	0.935476	inact.	reliable	0.284319	0.715681	inact.	reliable	Other aliphatics	Ether based substances	Inactive	reliable	-44.7846	-44.5259	-44.6552	Inactive	OTHER_PFAS	Inactive	FC(C(C(C(COC(C(F)(F)F)C(F)(F)F)(F)F)(F)F)(F)F)F	3	0
DTXSID20560459	FC(F)(F)C(F)(F)C(F)(F)C(F)(F)C(Cl)(Cl)Cl	1,1,1-Trichloro-2,2,3,3,4,4,5,5,5-nonafluoropentane	14434-07-2	-5.423	-25.3574	0.147801	0.852199	inact.	reliable	0.284319	0.715681	inact.	reliable	Other aliphatics	Others	Inactive	reliable	-44.498	-56.3268	-50.4124	Inactive	OTHER_PFAS	Inactive	FC(C(C(C(C(Cl)(Cl)Cl)(F)F)(F)F)(F)F)(F)F	3	8
DTXSID20895930	CC(C)=COS(=O)(=O)C(F)(F)C(F)(F)C(F)(F)C(F)(F)F	2-Methylprop-1-en-1-yl nonafluorobutane-1-sulfonate	84224-48-6	-5.423	-30.9821	0.0645236	0.935476	inact.	reliable	0.284319	0.715681	inact.	reliable	Other aliphatics	PASF-based substances	Inactive	reliable	-44.498	-46.6393	-45.5687	Inactive	OTHER_PFAS	Inactive	CC(=COS(=O)(=O)C(C(C(C(F)(F)F)(F)F)(F)F)(F)F)C	9	0
DTXSID40190838	FC(F)(F)C(F)(F)C(F)(F)C(F)(F)C1(F)C(F)(F)C(F)(F)C(F)(F)C(F)(F)C1(F)F	Perfluorobutylcyclohexane	374-60-7	-5.423	-25.6124	0.0645236	0.935476	inact.	reliable	0.284319	0.715681	inact.	reliable	Non-PFAA perfluoroalkyls, cyclic	PFAs, cyclic	Inactive	reliable	-44.498	-55.8876	-50.1928	Inactive	OTHER_PFAS	Inactive	FC(C(C(C(C1(F)C(F)(F)C(F)(F)C(C(C1(F)F)(F)F)(F)F)(F)F)(F)F)(F)F)(F)F	8	0
DTXSID30380766	FC(F)(F)C(F)(F)C(F)(F)C(F)(F)C(F)(F)C(F)(F)C(F)(F)C(=O)OC=C	Vinyl perfluorooctanoate	307-93-7	-5.421	-33.4853	0.161481	0.838519	inact.	reliable	0.566012	0.433988	inact.	reliable	Other aliphatics	PACF-based substances	Inactive	reliable	-44.5185	-42.3281	-43.4233	Inactive	OTHER_PFAS	Inactive	C=COC(=O)C(C(C(C(C(C(C(F)(F)F)(F)F)(F)F)(F)F)(F)F)(F)F)(F)F	3	8
DTXSID80881117	FC(F)C(F)(F)C(F)(F)C(F)(F)S(=O)(=O)OS(=O)(=O)C(F)(F)C(F)(F)C(F)(F)C(F)F	1,1,2,2,3,3,4,4-Octafluorobutane-1-sulphonic anhydride	93894-55-4	-5.421	-30.7627	0.0645236	0.935476	inact.	reliable	0.284319	0.715681	inact.	reliable	Other aliphatics	PASF-based substances	Inactive	reliable	-44.5185	-47.0172	-45.7678	Inactive	OTHER_PFAS	Inactive	FC(C(C(C(S(=O)(=O)OS(=O)(=O)C(C(C(C(F)F)(F)F)(F)F)(F)F)(F)F)(F)F)(F)F)F	3	0
DTXSID90895720	CNC(=O)C(F)(F)C(F)(F)C(F)(F)C(F)(F)F	2,2,3,3,4,4,5,5,5-Nonafluoro-N-methylpentanamide	115585-00-7	-5.421	-21.8452	0.0645236	0.935476	inact.	reliable	0.284319	0.715681	inact.	reliable	Other aliphatics	Amide based substances	Inactive	reliable	-44.5185	-62.3759	-53.4472	Inactive	OTHER_PFAS	Inactive	CNC(=O)C(C(C(C(F)(F)F)(F)F)(F)F)(F)F	7	4
DTXSID50418999	CC\C(=C\C(F)(F)C(F)(F)C(F)(F)F)[N+]([O-])=O	NSC108520	1422-67-9	-5.419	-27.2785	0.0645236	0.935476	inact.	reliable	0.457246	0.542754	inact.	reliable	Other aliphatics	Others	Inactive	reliable	-44.5389	-53.0181	-48.7785	Inactive	OTHER_PFAS	Inactive	CCC(=CC(C(C(F)(F)F)(F)F)(F)F)[N+](=O)[O-]	7	4
DTXSID70895283	FC(=C(F)C(F)(F)C(F)(F)C(F)(F)F)C(F)(F)C(F)(F)F	1,1,1,2,2,3,4,5,5,6,6,7,7,7-Tetradecafluorohept-3-ene	71039-88-8	-5.419	-20.3616	0.0645236	0.935476	inact.	reliable	0.284319	0.715681	inact.	reliable	Non-PFAA perfluoroalkyls	PFAenes	Inactive	reliable	-44.5389	-64.9311	-54.735	Inactive	OTHER_PFAS	Inactive	FC(=C(C(C(C(F)(F)F)(F)F)(F)F)F)C(C(F)(F)F)(F)F	3	4
DTXSID10757210	CC(C)(C)OOC(=O)C(F)(F)C(F)(F)C(F)(F)F	tert-Butyl heptafluorobutaneperoxoate	91481-65-1	-5.416	-27.9972	0.0645236	0.935476	inact.	reliable	0.284319	0.715681	inact.	reliable	Other aliphatics	PACF-based substances	Inactive	reliable	-44.5696	-51.7802	-48.1749	Inactive	OTHER_PFAS	Inactive	O=C(C(C(C(F)(F)F)(F)F)(F)F)OOC(C)(C)C	7	4
DTXSID70382108	COC(=O)C(F)(F)C(F)(F)C(F)(F)C(F)(F)Cl	methyl 5-chloro-2,2,3,3,4,4,5,5-octafluoropentanoate	261503-67-7	-5.416	-27.1102	0.0645236	0.935476	inact.	reliable	0.284319	0.715681	inact.	reliable	Other aliphatics	PACF-based substances	Inactive	reliable	-44.5696	-53.3079	-48.9388	Inactive	OTHER_PFAS	Inactive	COC(=O)C(C(C(C(Cl)(F)F)(F)F)(F)F)(F)F	0	2
DTXSID00832080	CCOC(=O)C=C(N)C(F)(F)C(F)(F)C(F)(F)F	Ethyl 3-amino-4,4,5,5,6,6,6-heptafluorohex-2-enoate	87613-26-1	-5.414	-31.35	0.0645236	0.935476	inact.	reliable	0.458352	0.541648	inact.	reliable	Other aliphatics	Ether based substances	Inactive	reliable	-44.5901	-46.0057	-45.2979	Inactive	OTHER_PFAS	Inactive	CCOC(=O)C=C(C(C(C(F)(F)F)(F)F)(F)F)N	7	4
DTXSID40475879	FC(F)(F)C(F)(F)C(F)(F)C(F)(F)CCCI	4,4,5,5,6,6,7,7,7-Nonafluoroheptyl iodide	183547-74-2	-5.413	-31.3547	0.0645236	0.935476	inact.	reliable	0.284319	0.715681	inact.	reliable	Other aliphatics	FTCl	Inactive	reliable	-44.6003	-45.9976	-45.299	Inactive	OTHER_PFAS	Inactive	ICCCC(C(C(C(F)(F)F)(F)F)(F)F)(F)F	3	4
DTXSID90190949	FC(F)(I)C(F)(F)C(F)(F)C(F)(F)C(F)(F)C(F)(F)I	1,6-Diiodoperfluorohexane	375-80-4	-5.413	-30.6631	0.0645236	0.935476	inact.	reliable	0.284319	0.715681	inact.	reliable	Other aliphatics	Others	Inactive	reliable	-44.6003	-47.1888	-45.8945	Inactive	OTHER_PFAS	Inactive	FC(C(C(I)(F)F)(F)F)(C(C(C(I)(F)F)(F)F)(F)F)F	0	2
DTXSID00187143	FC(F)C(F)(F)C(F)(F)C(F)(F)C(F)(F)C(F)(F)C(F)(F)C(F)(F)F	8H-Perfluorooctane	335-65-9	-5.412	-28.8763	0.0645236	0.935476	inact.	reliable	0.466603	0.533397	inact.	reliable	Other aliphatics	Polyfluoralkanes	Inactive	reliable	-44.6106	-50.2662	-47.4384	Inactive	OTHER_PFAS	Inactive	FC(C(C(C(C(C(C(C(F)(F)F)(F)F)(F)F)(F)F)(F)F)(F)F)(F)F)F	3	0
DTXSID20895157	CCCCCC(F)(F)C(F)(F)C(F)(F)F	1,1,1,2,2,3,3-Heptafluorooctane	2708-54-5	-5.412	-26.4454	0.0645236	0.935476	inact.	reliable	0.284319	0.715681	inact.	reliable	Fluorotelomer PFAA precursors	SFAs	Inactive	reliable	-44.6106	-54.4529	-49.5317	Inactive	OTHER_PFAS	Inactive	CCCCCC(C(C(F)(F)F)(F)F)(F)F	2	2
DTXSID40896303	OCC(F)(F)C(F)(C(F)(F)F)C(F)(F)F	2,2,3,4,4,4-Hexafluoro-3-(trifluoromethyl)butan-1-ol	782390-93-6	-5.412	-16.8978	0.0645236	0.935476	inact.	reliable	0.284319	0.715681	inact.	reliable	Fluorotelomer PFAA precursors	n:1 FTOHs	Inactive	reliable	-44.6106	-70.8968	-57.7537	Inactive	OTHER_PFAS	Inactive	OCC(C(C(F)(F)F)(C(F)(F)F)F)(F)F	3	4
DTXSID60558532	FC(F)(F)C(F)(F)C(F)(F)C(F)(F)C(F)(F)N1C(F)(F)C(F)(F)C(F)(F)C1(F)F	2,2,3,3,4,4,5,5-Octafluoro-1-(undecafluoropentyl)pyrrolidine	94718-24-8	-5.412	-20.6394	0.0645236	0.935476	inact.	reliable	0.284319	0.715681	inact.	reliable	Other aliphatics, cyclic	Others, cyclic	Inactive	reliable	-44.6106	-64.4526	-54.5316	Inactive	OTHER_PFAS	Inactive	FC(C(C(C(C(F)(F)F)(F)F)(F)F)(F)F)(N1C(F)(F)C(C(C1(F)F)(F)F)(F)F)F	3	4
DTXSID7074616	FC(F)(F)C(F)(F)C(F)(F)C(F)(F)C(F)(F)C(F)(F)C(F)(F)C(F)(F)C=C	1H,1H,2H-Perfluoro-1-decene	21652-58-4	-5.396	-32.7197	0.0645236	0.935476	inact.	reliable	0.466603	0.533397	inact.	reliable	Fluorotelomer PFAA precursors	n:2 FTOs	Inactive	reliable	-44.7743	-43.6467	-44.2105	Inactive	COMMERICIAL_IMPORTANT	Inactive	C=CC(C(C(C(C(C(C(C(F)(F)F)(F)F)(F)F)(F)F)(F)F)(F)F)(F)F)(F)F	3	8
DTXSID10895161	CCCC(F)(F)C(F)(F)C(F)(F)C(F)(F)F	1,1,1,2,2,3,3,4,4-Nonafluoroheptane	154381-51-8	-5.398	-23.9033	0.0645236	0.935476	inact.	reliable	0.284319	0.715681	inact.	reliable	Fluorotelomer PFAA precursors	SFAs	Inactive	reliable	-44.7539	-58.8312	-51.7925	Inactive	OTHER_PFAS	Inactive	CCCC(C(C(C(F)(F)F)(F)F)(F)F)(F)F	3	4
DTXSID00634006	CCOC(F)(F)C(F)(F)C(F)(F)C(F)(F)C(F)(F)F	1-Ethoxy-1,1,2,2,3,3,4,4,5,5,5-undecafluoropentane	181214-75-5	-5.398	-26.3407	0.0645236	0.935476	inact.	reliable	0.466603	0.533397	inact.	reliable	Other aliphatics	Ether based substances	Inactive	reliable	-44.7539	-54.6332	-49.6935	Inactive	OTHER_PFAS	Inactive	CCOC(C(C(C(C(F)(F)F)(F)F)(F)F)(F)F)(F)F	3	4
DTXSID90550923	CCOC(=O)C(C(C)=O)C(=O)C(F)(F)C(F)(F)C(F)(F)F	Ethyl 2-acetyl-4,4,5,5,6,6,6-heptafluoro-3-oxohexanoate	115479-06-6	-5.4	-34.4355	0.0645236	0.935476	inact.	reliable	0.284319	0.715681	inact.	reliable	Other aliphatics	Ether based substances	Inactive	reliable	-44.7334	-40.6915	-42.7125	Inactive	OTHER_PFAS	Inactive	CCOC(=O)C(C(=O)C(C(C(F)(F)F)(F)F)(F)F)C(=O)C	7	4
DTXSID90660157	CC(C)C(=O)OC(C(F)(F)F)(C(F)(F)F)C(F)(F)F	Perfluoro-tert-butyl isobutyrate	914637-43-7	-5.401	-25.4607	0.0645236	0.935476	inact.	reliable	0.284319	0.715681	inact.	reliable	Other aliphatics	Ether based substances	Inactive	reliable	-44.7231	-56.1489	-50.436	Inactive	OTHER_PFAS	Inactive	CC(C(=O)OC(C(F)(F)F)(C(F)(F)F)C(F)(F)F)C	0	2
DTXSID40896641	[Na+].CN(CCCNC(F)(F)C(F)(F)C(F)(F)C(F)(F)C(F)(F)C(F)(F)F)CCCS([O-])(=O)=O	Sodium 3-(methyl{3-[(tridecafluorohexyl)amino]propyl}amino)propane-1-sulfonate	94492-37-2	-5.402	-37.2624	0.0645236	0.935476	inact.	reliable	0.284319	0.715681	inact.	reliable	Other aliphatics	Others	Inactive	reliable	-44.7129	-35.8227	-40.2678	Inactive	OTHER_PFAS	Inactive	CN(CCCS(=O)(=O)O)CCCNC(C(C(C(C(C(F)(F)F)(F)F)(F)F)(F)F)(F)F)(F)F	3	8
DTXSID60465994	FC(F)(F)C(F)(F)C(F)(F)C(F)(F)C(F)(F)C(F)(F)CCCN=[N+]=[N-]	4,4,5,5,6,6,7,7,8,8,9,9,9-Tridecafluorononyl azide	852527-60-7	-5.358	-32.7798	0.0645236	0.935476	inact.	reliable	0.284319	0.715681	inact.	reliable	Other aliphatics	Others	Inactive	reliable	-45.1632	-43.5431	-44.3532	Inactive	OTHER_PFAS	Inactive	FC(C(C(C(C(C(F)(F)F)(F)F)(F)F)(F)F)(F)F)(CCCN=[N+]=[N-])F	3	9
DTXSID50371297	FC(F)(F)C(F)(F)C(F)(F)C(F)(F)CCBr	1H,1H,2H,2H-Perfluorohexyl bromide	38436-14-5	-5.404	-24.0184	0.0645236	0.935476	inact.	reliable	0.284319	0.715681	inact.	reliable	Other aliphatics	FTBr	Inactive	reliable	-44.6924	-58.633	-51.6627	Inactive	OTHER_PFAS	Inactive	BrCCC(C(C(C(F)(F)F)(F)F)(F)F)(F)F	3	4
DTXSID1071662	CCN(CCO)S(=O)(=O)C(F)(F)C(F)(F)C(F)(F)C(F)(F)C(F)(F)C(F)(F)C(F)(F)F	N-Ethyl--N-(2-hydroxyethyl)perfluoroheptanesulfonamide	68555-73-7	-5.405	-36.3342	0.0645236	0.935476	inact.	reliable	0.284319	0.715681	inact.	reliable	FASA based PFAA precursors	(N-Alkyl) FASEs	Inactive	reliable	-44.6822	-37.4214	-41.0518	Inactive	OTHER_PFAS	Inactive	OCCN(S(=O)(=O)C(C(C(C(C(C(C(F)(F)F)(F)F)(F)F)(F)F)(F)F)(F)F)(F)F)CC	0	7
DTXSID20479077	FC(F)(F)C(F)(F)C(F)(F)C(F)(F)C(F)(F)C(F)(F)CN=[N+]=[N-]	7-Azido-1H,1H-perfluoroheptane	159707-40-1	-5.406	-31.3264	0.0645236	0.935476	inact.	reliable	0.284319	0.715681	inact.	reliable	Other aliphatics	Others	Inactive	reliable	-44.672	-46.0463	-45.3592	Inactive	OTHER_PFAS	Inactive	[N-]=[N+]=NCC(C(C(C(C(C(F)(F)F)(F)F)(F)F)(F)F)(F)F)(F)F	3	9
DTXSID70381151	NC(=N)C(F)(F)C(F)(F)C(F)(F)C(F)(F)C(F)(F)C(F)(F)C(F)(F)F	Perfluorooctanamidine	307-31-3	-5.408	-27.5952	0.0645236	0.935476	inact.	reliable	0.284319	0.715681	inact.	reliable	Other aliphatics	Amidines based substances	Inactive	reliable	-44.6515	-52.4726	-48.5621	Inactive	OTHER_PFAS	Inactive	NC(=N)C(C(C(C(C(C(C(F)(F)F)(F)F)(F)F)(F)F)(F)F)(F)F)(F)F	3	8
DTXSID40896080	CCOC(=O)CNC(=O)C(F)(F)C(F)(F)C(F)(F)F	Ethyl N-(2,2,3,3,4,4,4-heptafluorobutanoyl)glycinate	88435-34-1	-5.408	-35.0194	0.0645236	0.935476	inact.	reliable	0.284319	0.715681	inact.	reliable	Other aliphatics	Ether based substances	Inactive	reliable	-44.6515	-39.6859	-42.1687	Inactive	OTHER_PFAS	Inactive	CCOC(=O)CNC(=O)C(C(C(F)(F)F)(F)F)(F)F	7	4
DTXSID60895292	FC(F)(F)C(F)(F)C(F)(F)C1CO1	2-(Heptafluoropropyl)oxirane	51035-20-2	-5.41	-17.5228	0.0645236	0.935476	inact.	reliable	0.284319	0.715681	inact.	reliable	Other aliphatics, cyclic	Others, cyclic	Inactive	reliable	-44.631	-69.8204	-57.2257	Inactive	OTHER_PFAS	Inactive	FC(C(C1OC1)(F)F)(C(F)(F)F)F	4	5
DTXSID90893281	[K+].[O-]S(=O)(=O)C(F)(F)C(F)(F)C(F)(F)C(F)(F)C(F)(F)C(F)(F)C(F)(C(F)(F)F)C(F)(F)F	Perfluoro(7-methyl)octanesulfonate potassium salt	40365-28-4	-5.412	-38.727	0.0645236	0.935476	inact.	reliable	0.284319	0.715681	inact.	reliable	PFAAs	PFSAs	Inactive	reliable	-44.6106	-33.3002	-38.9554	Inactive	OTHER_PFAS	Inactive	FC(C(C(C(C(S(=O)(=O)O)(F)F)(F)F)(F)F)(F)F)(C(C(C(F)(F)F)(C(F)(F)F)F)(F)F)F	3	8
DTXSID90851386	FC(F)(F)C(F)(F)C(F)(F)C(F)(F)C(C(Cl)=O)C(Cl)=O	(Nonafluorobutyl)propanedioyl dichloride	502768-31-2	-5.405	-31.7666	0.0645236	0.935476	inact.	reliable	0.284319	0.715681	inact.	reliable	Other aliphatics	Others	Inactive	reliable	-44.6822	-45.2882	-44.9852	Inactive	OTHER_PFAS	Inactive	ClC(=O)C(C(C(C(C(F)(F)F)(F)F)(F)F)(F)F)C(=O)Cl	7	4
DTXSID10895565	CC(F)(F)OCC(F)(F)C(F)(F)C(F)(F)C(F)(F)C(F)(F)F	6-(1,1-Difluoroethoxy)-1,1,1,2,2,3,3,4,4,5,5-undecafluorohexane	197963-86-3	-5.357	-32.3783	0.0645236	0.935476	inact.	reliable	0.284319	0.715681	inact.	reliable	Other aliphatics	Ether based substances	Inactive	reliable	-45.1735	-44.2347	-44.7041	Inactive	OTHER_PFAS	Inactive	CC(OCC(C(C(C(C(F)(F)F)(F)F)(F)F)(F)F)(F)F)(F)F	3	9
DTXSID20196833	FC(F)(F)C(F)(F)C(F)(F)C(F)(F)C(F)(F)OC(F)(F)C(F)(F)C(F)(F)C(F)(F)C(F)(F)F	1,1'-Oxybis(1,1,2,2,3,3,4,4,5,5,5-undecafluoropentane)	464-36-8	-5.357	-30.9971	0.0645236	0.935476	inact.	reliable	0.284319	0.715681	inact.	reliable	Other aliphatics	Ether based substances	Inactive	reliable	-45.1735	-46.6135	-45.8935	Inactive	OTHER_PFAS	Inactive	FC(C(C(C(C(F)(F)F)(F)F)(F)F)(F)F)(OC(C(C(C(C(F)(F)F)(F)F)(F)F)(F)F)(F)F)F	3	8
DTXSID40766557	COC(=O)C(Cl)C(F)(F)C(F)(F)C(F)(F)C(F)(F)F	Methyl 2-chloro-3,3,4,4,5,5,6,6,6-nonafluorohexanoate	116356-70-8	-5.357	-25.9649	0.0645236	0.935476	inact.	reliable	0.457246	0.542754	inact.	reliable	Other aliphatics	Ether based substances	Inactive	reliable	-45.1735	-55.2805	-50.227	Inactive	OTHER_PFAS	Inactive	COC(=O)C(C(C(C(C(F)(F)F)(F)F)(F)F)(F)F)Cl	7	4
DTXSID60593589	FC(F)(F)C1(C(F)(F)F)C(F)(F)C(F)(F)C(F)(F)C2(F)C(F)(F)C(F)(F)C(F)(F)C(F)(F)C12F	1,1,2,2,3,3,4,4,4a,5,5,6,6,7,7,8a-Hexadecafluoro-8,8-bis(trifluoromethyl)decahydronaphthalene	54471-59-9	-5.32	-25.0324	0.0645236	0.935476	inact.	reliable	0.284319	0.715681	inact.	reliable	Non-PFAA perfluoroalkyls, cyclic	PFAs, cyclic	Inactive	reliable	-45.5521	-56.8865	-51.2193	Inactive	OTHER_PFAS	Inactive	FC1(F)C(F)(F)C(F)(F)C(C2(C1(F)C(F)(F)C(C(C2(C(F)(F)F)C(F)(F)F)(F)F)(F)F)F)(F)F	8	0
DTXSID80382139	CC(=O)CC(F)(F)C(F)(F)C(F)(F)F	3-(Perfluoropropyl)-2-propanone	136909-72-3	-5.318	-21.9095	0.0645236	0.935476	inact.	reliable	0.284319	0.715681	inact.	reliable	Other aliphatics	Others	Inactive	reliable	-45.5726	-62.2651	-53.9189	Inactive	OTHER_PFAS	Inactive	CC(=O)CC(C(C(F)(F)F)(F)F)(F)F	7	4
DTXSID00623819	FC(F)=C(F)OC(F)(F)C(F)(F)C(F)(F)C(F)(F)C(F)(F)C(F)(F)F	1,1,1,2,2,3,3,4,4,5,5,6,6-Tridecafluoro-6-[(trifluoroethenyl)oxy]hexane	103489-99-2	-5.317	-28.3103	0.0645236	0.935476	inact.	reliable	0.284319	0.715681	inact.	reliable	Other aliphatics	Ether based substances	Inactive	reliable	-45.5829	-51.241	-48.4119	Inactive	OTHER_PFAS	Inactive	FC(=C(F)F)OC(C(C(C(C(C(F)(F)F)(F)F)(F)F)(F)F)(F)F)(F)F	0	2
DTXSID00895175	OCCCCC(F)(F)C(F)(F)C(F)(F)F	5,5,6,6,7,7,7-Heptafluoroheptan-1-ol	883543-64-4	-5.316	-28.045	0.0645236	0.935476	inact.	reliable	0.284319	0.715681	inact.	reliable	Other aliphatics	FTOH	Inactive	reliable	-45.5931	-51.6979	-48.6455	Inactive	OTHER_PFAS	Inactive	OCCCCC(C(C(F)(F)F)(F)F)(F)F	3	4
DTXSID40881012	FC(F)(F)C(F)(OC(F)(Cl)C(F)(F)Cl)C(F)(F)F	2-(1,2-Dichloro-1,2,2-trifluoroethoxy)-1,1,1,2,3,3,3-heptafluoropropane	85720-81-6	-5.314	-25.6253	0.0645236	0.935476	inact.	reliable	0.284319	0.715681	inact.	reliable	Other aliphatics	Ether based substances	Inactive	reliable	-45.6136	-55.8654	-50.7395	Inactive	OTHER_PFAS	Inactive	FC(C(F)(F)F)(C(F)(F)F)OC(C(Cl)(F)F)(Cl)F	0	2
DTXSID10795854	CCOC(=O)C(F)(F)C(F)(F)C(F)(F)C(F)=CF	Ethyl 2,2,3,3,4,4,5,6-octafluorohex-5-enoate	63284-94-6	-5.313	-24.7609	0.0645236	0.935476	inact.	reliable	0.284319	0.715681	inact.	reliable	Other aliphatics	PACF-based substances	Inactive	reliable	-45.6238	-57.3541	-51.489	Inactive	OTHER_PFAS	Inactive	CCOC(=O)C(C(C(C(=CF)F)(F)F)(F)F)(F)F	7	4
DTXSID90380005	FC1(F)C2(F)C(F)(C3(F)C1(F)C(F)(F)C(F)(F)C(F)(F)C3(F)F)C(F)(F)C(F)(F)C(F)(F)C2(F)F	Perfluoroperhydrofluorene	307-08-4	-5.31	-26.3755	0.0645236	0.935476	inact.	reliable	0.284319	0.715681	inact.	reliable	Non-PFAA perfluoroalkyls, cyclic	PFAs, cyclic	Inactive	reliable	-45.6545	-54.5733	-50.1139	Inactive	OTHER_PFAS	Inactive	FC1(F)C2(F)C(C3(C1(F)C(F)(F)C(C(C3(F)F)(F)F)(F)F)F)(F)C(F)(F)C(C(C2(F)F)(F)F)(F)F	8	0
DTXSID50225766	FC1(F)C(NC(=O)N(CCCl)N=O)C(F)(F)C(F)(F)C(F)(F)C1(F)F	Urea, N-(2-chloroethyl)-N'-(2,2,3,3,4,4,5,5,6,6-decafluorocyclohexyl)-N-nitroso-	74795-00-9	-5.309	-31.9782	0.0645236	0.935476	inact.	reliable	0.284319	0.715681	inact.	reliable	Other aliphatics, cyclic	Others, cyclic	Inactive	reliable	-45.6647	-44.9237	-45.2942	Inactive	OTHER_PFAS	Inactive	ClCCN(C(=O)NC1C(F)(F)C(F)(F)C(C(C1(F)F)(F)F)(F)F)N=O	8	0
DTXSID00881391	CCCCCCCCCCCCCCCCCCCCCC(F)(F)C(F)(F)C(F)(F)C(F)(F)C(F)(F)C(F)(F)C(F)(F)F	1-Henicosanylperfluoroheptane	1980063-68-0	-5.308	-60.2038	0.0645236	0.935476	inact.	reliable	0.284319	0.715681	inact.	reliable	Fluorotelomer PFAA precursors	SFAs	Inactive	reliable	-45.675	3.68938	-20.9928	Inactive	OTHER_PFAS	Inactive	CCCCCCCCCCCCCCCCCCCCCC(C(C(C(C(C(C(F)(F)F)(F)F)(F)F)(F)F)(F)F)(F)F)(F)F	2	2
DTXSID90896590	OC(=O)C(F)(C(F)(F)F)C(F)(F)C(F)(F)C(F)(C(F)(F)F)C(F)(F)F	2,3,3,4,4,5,6,6,6-Nonafluoro-2,5-bis(trifluoromethyl)hexanoic acid	1882109-80-9	-5.307	-26.083	0.0645236	0.935476	inact.	reliable	0.284319	0.715681	inact.	reliable	PFAAs	PFCAs	Inactive	reliable	-45.6852	-55.0771	-50.3811	Inactive	OTHER_PFAS	Inactive	OC(=O)C(C(C(C(C(F)(F)F)(C(F)(F)F)F)(F)F)(F)F)(C(F)(F)F)F	3	4
DTXSID00226440	FC(F)=C(F)C(F)(F)C(F)(F)C(F)(F)C(F)(F)F	Perfluorohex-1-ene	755-25-9	-5.306	-22.7104	0.0645236	0.935476	inact.	reliable	0.284319	0.715681	inact.	reliable	Non-PFAA perfluoroalkyls	PFAenes	Inactive	reliable	-45.6954	-60.8857	-53.2906	Inactive	OTHER_PFAS	Inactive	FC(=C(C(C(C(C(F)(F)F)(F)F)(F)F)(F)F)F)F	3	4
DTXSID30292734	FC(F)(F)C(F)(F)C(F)(F)C(=O)NCCCl	n-(2-chloroethyl)-2,2,3,3,4,4,4-heptafluorobutanamide	4314-29-8	-5.306	-23.1681	0.0645236	0.935476	inact.	reliable	0.284319	0.715681	inact.	reliable	Other aliphatics	Amide based substances	Inactive	reliable	-45.6954	-60.0974	-52.8964	Inactive	OTHER_PFAS	Inactive	ClCCNC(=O)C(C(C(F)(F)F)(F)F)(F)F	7	8
DTXSID50896697	OOS(=O)(=O)C(F)(F)C(F)(F)C(F)(F)C(F)(F)F	Nonafluorobutane-1-sulfonoperoxoic acid	85963-79-7	-5.306	-17.1039	0.0645236	0.935476	inact.	reliable	0.284319	0.715681	inact.	reliable	Other aliphatics	PASF-based substances	Inactive	reliable	-45.6954	-70.5418	-58.1186	Inactive	OTHER_PFAS	Inactive	OOS(=O)(=O)C(C(C(C(F)(F)F)(F)F)(F)F)(F)F	9	0
DTXSID9059834	FC(F)(F)C(F)(F)C(F)(F)N(C(F)(F)C(F)(F)C(F)(F)F)C(F)(F)C(F)(F)C(F)(F)F	Perfluamine	338-83-0	-5.305	-22.1219	0.0645236	0.935476	inact.	reliable	0.284319	0.715681	inact.	reliable	Other aliphatics	Others	Inactive	reliable	-45.7057	-61.8993	-53.8025	Inactive	COMMERICIAL_IMPORTANT	Inactive	FC(C(C(F)(F)F)(F)F)(N(C(C(C(F)(F)F)(F)F)(F)F)C(C(C(F)(F)F)(F)F)(F)F)F	3	4
DTXSID30591739	OC(F)(F)C(F)(F)C(F)(F)C(F)(F)C(F)(F)C(F)(F)F	Tridecafluorohexan-1-ol	7057-81-0	-5.304	-23.8537	0.0645236	0.935476	inact.	reliable	0.466603	0.533397	inact.	reliable	Non-PFAA perfluoroalkyls	PFACs	Inactive	reliable	-45.7159	-58.9166	-52.3163	Inactive	OTHER_PFAS	Inactive	FC(C(C(C(C(F)(F)F)(F)F)(F)F)(F)F)(C(F)(F)O)F	3	8
DTXSID80620164	CC(F)(F)C(F)(F)C(F)(F)C(F)(F)C(F)(F)F	1,1,1,2,2,3,3,4,4,5,5-Undecafluorohexane	154275-17-9	-5.304	-21.5288	0.0645236	0.935476	inact.	reliable	0.457246	0.542754	inact.	reliable	Fluorotelomer PFAA precursors	SFAs	Inactive	reliable	-45.7159	-62.9208	-54.3184	Inactive	OTHER_PFAS	Inactive	CC(C(C(C(C(F)(F)F)(F)F)(F)F)(F)F)(F)F	3	8
DTXSID00503607	FC(F)(F)C(F)(F)C(F)(F)C(F)(F)S(=O)(=O)CC#N	(1,1,2,2,3,3,4,4,4-Nonafluorobutane-1-sulfonyl)acetonitrile	75988-02-2	-5.303	-27.7312	0.0645236	0.935476	inact.	reliable	0.284319	0.715681	inact.	reliable	Other aliphatics	PASF-based substances	Inactive	reliable	-45.7261	-52.2384	-48.9823	Inactive	OTHER_PFAS	Inactive	N#CCS(=O)(=O)C(C(C(C(F)(F)F)(F)F)(F)F)(F)F	9	0
DTXSID30896599	OC(=O)C(F)(F)C(F)(C(F)(F)F)C(F)(F)C(F)(C(F)(F)F)C(F)(F)F	2,2,3,4,4,5,6,6,6-Nonafluoro-3,5-bis(trifluoromethyl)hexanoic acid	1144512-35-5	-5.289	-25.504	0.0645236	0.935476	inact.	reliable	0.566012	0.433988	inact.	reliable	PFAAs	PFCAs	Inactive	reliable	-45.8694	-56.0743	-50.9719	Inactive	OTHER_PFAS	Inactive	OC(=O)C(C(C(C(C(F)(F)F)(C(F)(F)F)F)(F)F)(C(F)(F)F)F)(F)F	3	4
DTXSID80881112	OP(=O)(OCCC(F)(F)C(F)(F)C(F)(F)C(F)(F)C(F)(F)C(F)(F)C(F)(F)C(F)(F)C(F)(F)C(F)(F)C(F)(F)C(F)(F)C(F)(F)C(F)(F)F)OCCC(F)(F)C(F)(F)C(F)(F)C(F)(F)C(F)(F)C(F)(F)C(F)(F)C(F)(F)C(F)(F)C(F)(F)C(F)(F)C(F)(F)C(F)(F)C(F)(F)F	Bis((perfluorotetradecyl)ethyl) hydrogen phosphate	93857-53-5	-5.29	-74.7007	0.0645236	0.935476	inact.	reliable	0.284319	0.715681	inact.	reliable	Fluorotelomer PFAA precursors	n:2 Polyfluoroalkyl phosphoric acid esters, diester	Inactive	reliable	-45.8592	28.6575	-8.60085	Inactive	OTHER_PFAS	Inactive	FC(C(C(C(C(C(C(C(C(C(C(C(C(C(F)(F)F)(F)F)(F)F)(F)F)(F)F)(F)F)(F)F)(F)F)(F)F)(F)F)(F)F)(F)F)(F)F)(CCOP(=O)(OCCC(C(C(C(C(C(C(C(C(C(C(C(C(C(F)(F)F)(F)F)(F)F)(F)F)(F)F)(F)F)(F)F)(F)F)(F)F)(F)F)(F)F)(F)F)(F)F)(F)F)O)F	7	5
DTXSID10344962	FC(F)(F)C(F)(F)C(F)(F)C(C=CI)(C(F)(F)F)C(F)(F)F	4,4,5,5,6,6,6-heptafluoro-1-iodo-3,3-bis(trifluoromethyl)hex-1-ene	126681-21-8	-5.29	-31.6377	0.0645236	0.935476	inact.	reliable	0.284319	0.715681	inact.	reliable	Other aliphatics	Others	Inactive	reliable	-45.8592	-45.5102	-45.6847	Inactive	OTHER_PFAS	Inactive	IC=CC(C(C(C(F)(F)F)(F)F)(F)F)(C(F)(F)F)C(F)(F)F	3	4
DTXSID00895690	CCCNC(=O)C(F)(F)C(F)(F)C(F)(F)F	2,2,3,3,4,4,4-Heptafluoro-N-propylbutanamide	75668-24-5	-5.29	-23.8593	0.0645236	0.935476	inact.	reliable	0.284319	0.715681	inact.	reliable	Other aliphatics	FT	Inactive	reliable	-45.8592	-58.907	-52.3831	Inactive	OTHER_PFAS	Inactive	CCCNC(=O)C(C(C(F)(F)F)(F)F)(F)F	7	8
DTXSID00451977	FC(F)(F)C(F)(F)C(F)(F)C(F)(F)C(F)(F)C(F)(F)C(F)(F)COS(=O)(=O)C(F)(F)F	2,2,3,3,4,4,5,5,6,6,7,7,8,8,8-Pentadecafluorooctyl trifluoromethanesulfonate	17352-09-9	-5.29	-34.5085	0.0645236	0.935476	inact.	reliable	0.284319	0.715681	inact.	reliable	Other aliphatics	PASF-based substances	Inactive	reliable	-45.8592	-40.5658	-43.2125	Inactive	OTHER_PFAS	Inactive	FC(C(C(C(C(C(C(F)(F)F)(F)F)(F)F)(F)F)(F)F)(F)F)(COS(=O)(=O)C(F)(F)F)F	3	9
DTXSID50663104	COC(=O)C(F)(F)C(F)(F)C(F)(F)Br	Methyl 4-bromo-2,2,3,3,4,4-hexafluorobutanoate	128160-31-6	-5.291	-24.7069	0.0645236	0.935476	inact.	reliable	0.284319	0.715681	inact.	reliable	Other aliphatics	PACF-based substances	Inactive	reliable	-45.8489	-57.4472	-51.6481	Inactive	OTHER_PFAS	Inactive	COC(=O)C(C(C(Br)(F)F)(F)F)(F)F	0	2
DTXSID60377826	NCC(F)(F)C(F)(F)C(F)(F)C(F)(F)F	1H,1H-Perfluoropentylamine	355-27-1	-5.321	-10.5085	0.0645236	0.935476	inact.	reliable	0.284319	0.715681	inact.	reliable	Other aliphatics	Others	Inactive	reliable	-45.5419	-81.9011	-63.7215	Inactive	OTHER_PFAS	Inactive	NCC(C(C(C(F)(F)F)(F)F)(F)F)(F)F	3	4
DTXSID00195203	FC(F)(F)C(F)(F)C(F)(F)C(F)(F)C(=O)OC=C	Vinyl perfluorovalerate	424-37-3	-5.292	-28.9352	0.161481	0.838519	inact.	reliable	0.284319	0.715681	inact.	reliable	Other aliphatics	PACF-based substances	Inactive	reliable	-45.8387	-50.1647	-48.0017	Inactive	OTHER_PFAS	Inactive	C=COC(=O)C(C(C(C(F)(F)F)(F)F)(F)F)(F)F	7	4
DTXSID90174941	FC(F)(F)C(=O)CC(=O)C(F)(F)C(F)(F)F	3H,3H-Perfluoro-2,4-hexanedione	20825-07-4	-5.368	-26.964	0.0645236	0.935476	inact.	Unreliable	0.284319	0.715681	inact.	reliable	Other aliphatics	Others	Inactive	reliable	-45.0609	-53.5597	-49.3103	Inactive	OTHER_PFAS	Inactive	O=C(C(F)(F)F)CC(=O)C(C(F)(F)F)(F)F	7	4
DTXSID00239570	[K+].[O-]S(=O)(=O)C(F)(F)C(F)(C(F)(F)F)C(F)(F)F	Potassium 1,1,2,3,3,3-hexafluoro-2-(trifluoromethyl)propanesulphonate	93762-10-8	-5.296	-26.0901	0.0645236	0.935476	inact.	reliable	0.284319	0.715681	inact.	reliable	PFAAs	PFSAs	Inactive	reliable	-45.7978	-55.0649	-50.4313	Inactive	OTHER_PFAS	Inactive	FC(C(C(S(=O)(=O)O)(F)F)(C(F)(F)F)F)(F)F	0	2
DTXSID90448210	FC(F)(F)C(C(F)(F)F)C(F)(F)C(F)(F)C(F)(F)F	2H-Perfluoro(2-methylpentane)	30320-28-6	-5.298	-24.6744	0.0645236	0.935476	inact.	reliable	0.284319	0.715681	inact.	reliable	Other aliphatics	Others	Inactive	reliable	-45.7773	-57.5031	-51.6402	Inactive	OTHER_PFAS	Inactive	FC(C(C(C(C(F)(F)F)(F)F)(F)F)C(F)(F)F)(F)F	3	4
DTXSID60569865	FC1(F)C(F)(F)S(=O)(=O)C(C2=CC=CC=C2)S(=O)(=O)C1(F)F	4,4,5,5,6,6-Hexafluoro-2-phenyl-1lambda~6~,3lambda~6~-dithiane-1,1,3,3-tetrone	152192-93-3	-5.298	-30.1268	0.11664	0.88336	inact.	reliable	0.284319	0.715681	inact.	reliable	Side-chain aromatics	PASF-based substances	Inactive	reliable	-45.7773	-48.1124	-46.9449	Inactive	OTHER_PFAS	Inactive	FC1(F)S(=O)(=O)C(c2ccccc2)S(=O)(=O)C(C1(F)F)(F)F	8	0
DTXSID40897097	FC(F)(F)C(F)(F)C(F)(F)C(F)(F)N1OC1(F)C(F)(F)C(F)(F)C(F)(F)F	Perfluoro-2-butyl-3-propyloxaziridine	143813-70-1	-5.372	-32.5571	0.0645236	0.935476	inact.	Unreliable	0.284319	0.715681	inact.	reliable	Other aliphatics, cyclic	Others, cyclic	Inactive	reliable	-45.0199	-43.9267	-44.4733	Inactive	OTHER_PFAS	Inactive	FC(C(C(C(F)(F)F)(F)F)(F)F)(N1OC1(F)C(C(C(F)(F)F)(F)F)(F)F)F	3	4
DTXSID20893299	CCN(CC(=O)OC)S(=O)(=O)C(F)(F)C(F)(F)C(F)(F)C(F)(F)C(F)(F)C(F)(F)C(F)(F)C(F)(F)F	N-Ethyl-N-[(heptadecafluorooctyl)sulfonyl]glycine methyl ester	87988-69-0	-5.302	-42.9261	0.0645236	0.935476	inact.	reliable	0.284319	0.715681	inact.	reliable	Other aliphatics	PASF-based substances	Inactive	reliable	-45.7364	-26.0681	-35.9022	Inactive	OTHER_PFAS	Inactive	COC(=O)CN(S(=O)(=O)C(C(C(C(C(C(C(C(F)(F)F)(F)F)(F)F)(F)F)(F)F)(F)F)(F)F)(F)F)CC	0	7
DTXSID60895919	CC(C)(C)NC(=O)C(F)(F)C(F)(F)C(F)(F)F	N-tert-Butyl-2,2,3,3,4,4,4-heptafluorobutanamide	99089-22-2	-5.293	-30.6156	0.0645236	0.935476	inact.	reliable	0.284319	0.715681	inact.	reliable	Other aliphatics	Amide based substances	Inactive	reliable	-45.8285	-47.2706	-46.5495	Inactive	OTHER_PFAS	Inactive	O=C(C(C(C(F)(F)F)(F)F)(F)F)NC(C)(C)C	7	8
DTXSID30380044	OCC(F)(F)C(F)(C(F)(F)F)C(F)(F)C(C(F)(F)F)(C(F)(F)F)C(F)(F)F	1H,1H-Perfluoro(3,5,5-trimethylhexan-1-ol)	232267-34-4	-5.287	-24.4196	0.0645236	0.935476	inact.	reliable	0.284319	0.715681	inact.	reliable	Other aliphatics	Others	Inactive	reliable	-45.8899	-57.942	-51.9159	Inactive	OTHER_PFAS	Inactive	OCC(C(C(C(C(F)(F)F)(C(F)(F)F)C(F)(F)F)(F)F)(C(F)(F)F)F)(F)F	3	4
DTXSID60896688	CO\C(F)=C(/F)C(F)(F)C(F)(F)C(F)(F)C(F)(F)F	(1E)-1,2,3,3,4,4,5,5,6,6,6-Undecafluoro-1-methoxyhex-1-ene	62949-64-8	-5.322	-24.854	0.0645236	0.935476	inact.	reliable	0.292042	0.707958	inact.	reliable	Other aliphatics	Ether based substances	Inactive	reliable	-45.5317	-57.1938	-51.3627	Inactive	OTHER_PFAS	Inactive	COC(=C(C(C(C(C(F)(F)F)(F)F)(F)F)(F)F)F)F	0	2
DTXSID00395302	FC(F)(F)C(F)(F)C(F)(F)C(F)(F)C(F)(F)C(F)(F)C(F)(F)C(F)(F)c1ccc(cc1)P(c1ccc(cc1)C(F)(F)C(F)(F)C(F)(F)C(F)(F)C(F)(F)C(F)(F)C(F)(F)C(F)(F)F)c1ccc(cc1)C(F)(F)C(F)(F)C(F)(F)C(F)(F)C(F)(F)C(F)(F)C(F)(F)C(F)(F)F	Tris[4-(heptadecafluorooctyl)phenyl]phosphine	284472-92-0	-5.322	-46.9683	0.0645236	0.935476	inact.	reliable	0.457246	0.542754	inact.	reliable	Side-chain aromatics	Others	Inactive	reliable	-45.5317	-19.1062	-32.3189	Inactive	OTHER_PFAS	Inactive	FC(C(C(C(C(C(C(C(F)(F)F)(F)F)(F)F)(F)F)(F)F)(F)F)(F)F)(c1ccc(cc1)P(c1ccc(cc1)C(C(C(C(C(C(C(C(F)(F)F)(F)F)(F)F)(F)F)(F)F)(F)F)(F)F)(F)F)c1ccc(cc1)C(C(C(C(C(C(C(C(F)(F)F)(F)F)(F)F)(F)F)(F)F)(F)F)(F)F)(F)F)F	1	6
DTXSID80545621	FC(F)(F)C(F)(F)C(F)(F)C(CC=C)(C(F)(F)F)C(F)(F)F	5,5,6,6,7,7,7-Heptafluoro-4,4-bis(trifluoromethyl)hept-1-ene	72487-68-4	-5.357	-28.7419	0.0645236	0.935476	inact.	reliable	0.284319	0.715681	inact.	reliable	Other aliphatics	Others	Inactive	reliable	-45.1735	-50.4976	-47.8356	Inactive	OTHER_PFAS	Inactive	C=CCC(C(C(C(F)(F)F)(F)F)(F)F)(C(F)(F)F)C(F)(F)F	3	4
DTXSID50371479	FC(F)(Cl)C(F)(F)C(F)(F)C(F)(F)C(F)(F)C(F)(F)I	1-Chloro-6-iodoperfluorohexane	16486-97-8	-5.355	-30.0508	0.147801	0.852199	inact.	reliable	0.284319	0.715681	inact.	reliable	Other aliphatics	Others	Inactive	reliable	-45.1939	-48.2433	-46.7186	Inactive	OTHER_PFAS	Inactive	FC(C(C(C(C(I)(F)F)(F)F)(F)F)(F)F)(C(Cl)(F)F)F	0	2
DTXSID9068243	FC(F)(F)C(F)(F)C(F)(F)C(F)(F)S(=O)(=O)NCC=C	N-Allylperfluorobutanesulfonamide	40630-65-7	-5.355	-34.5075	0.0645236	0.935476	inact.	reliable	0.284319	0.715681	inact.	reliable	Other aliphatics	PASF-based substances	Inactive	reliable	-45.1939	-40.5675	-42.8807	Inactive	OTHER_PFAS	Inactive	C=CCNS(=O)(=O)C(C(C(C(F)(F)F)(F)F)(F)F)(F)F	9	0
DTXSID2047565	FC(F)(F)C(F)(F)C(F)(F)C(F)(F)C(F)(F)C(F)(F)CCI	1H,1H,2H,2H-Perfluorooctyl iodide	2043-57-4	-5.354	-33.1653	0.0645236	0.935476	inact.	reliable	0.284319	0.715681	inact.	reliable	Fluorotelomer PFAA precursors	n:2 FTIs	Inactive	reliable	-45.2042	-42.8792	-44.0417	Inactive	COMMERICIAL_IMPORTANT	Inactive	ICCC(C(C(C(C(C(F)(F)F)(F)F)(F)F)(F)F)(F)F)(F)F	3	9
DTXSID50432695	CCOC(F)(F)C1(F)C(F)(F)C(F)(F)C(F)(F)C(F)(F)C1(F)F	Cyclohexane, (ethoxydifluoromethyl)undecafluoro-	181214-66-4	-5.35	-24.8715	0.0645236	0.935476	inact.	reliable	0.284319	0.715681	inact.	reliable	Other aliphatics, cyclic	Others, cyclic	Inactive	reliable	-45.2451	-57.1637	-51.2044	Inactive	OTHER_PFAS	Inactive	CCOC(C1(F)C(F)(F)C(F)(F)C(C(C1(F)F)(F)F)(F)F)(F)F	8	0
DTXSID80881238	FC(F)(F)C(F)(CC1CO1)C(F)(F)F	[2,3,3,3-Tetrafluoro-2-(trifluoromethyl)propyl]oxirane	74328-57-7	-5.35	-21.365	0.0645236	0.935476	inact.	reliable	0.284319	0.715681	inact.	reliable	Other aliphatics, cyclic	Others, cyclic	Inactive	reliable	-45.2451	-63.2029	-54.224	Inactive	OTHER_PFAS	Inactive	FC(C(F)(F)F)(C(F)(F)F)CC1OC1	4	5
DTXSID80895234	CCCCCCC(F)(F)C(F)(F)C(F)(F)C(F)(F)C(F)(F)C(F)(F)C(F)(F)F	1,1,1,2,2,3,3,4,4,5,5,6,6,7,7-Pentadecafluorotridecane	169331-74-2	-5.35	-38.705	0.0645236	0.935476	inact.	reliable	0.284319	0.715681	inact.	reliable	Fluorotelomer PFAA precursors	SFAs	Inactive	reliable	-45.2451	-33.3381	-39.2916	Inactive	OTHER_PFAS	Inactive	CCCCCCC(C(C(C(C(C(C(F)(F)F)(F)F)(F)F)(F)F)(F)F)(F)F)(F)F	2	2
DTXSID10190840	NCC(F)(F)C(F)(F)C(F)(F)F	1H,1H-Heptafluorobutylamine	374-99-2	-5.349	-10.3825	0.0645236	0.935476	inact.	reliable	0.284319	0.715681	inact.	reliable	Other aliphatics	Others	Inactive	reliable	-45.2553	-82.1182	-63.6868	Inactive	OTHER_PFAS	Inactive	NCC(C(C(F)(F)F)(F)F)(F)F	3	4
DTXSID60238701	OC(C(O)(C(F)(F)F)C(F)(F)F)(C(F)(F)F)C(F)(F)F	Perfluoropinacol	918-21-8	-5.347	-25.4507	0.0645236	0.935476	inact.	reliable	0.284319	0.715681	inact.	reliable	Other aliphatics	Others	Inactive	reliable	-45.2758	-56.1661	-50.721	Inactive	OTHER_PFAS	Inactive	OC(C(C(F)(F)F)(C(F)(F)F)O)(C(F)(F)F)C(F)(F)F	0	2
DTXSID00335703	COC(=O)C(F)(F)C(F)(F)C(F)(F)C(F)(F)C(F)(F)C(F)(F)F	Methyl perfluoroheptanoate	14312-89-1	-5.345	-26.6777	0.0645236	0.935476	inact.	reliable	0.566012	0.433988	inact.	reliable	Other aliphatics	PACF-based substances	Inactive	reliable	-45.2963	-54.0528	-49.6746	Inactive	OTHER_PFAS	Inactive	COC(=O)C(C(C(C(C(C(F)(F)F)(F)F)(F)F)(F)F)(F)F)(F)F	3	8
DTXSID00371287	FC(F)(F)C(F)(F)C(F)(F)C(C=CBr)(C(F)(F)F)C(F)(F)F	1-bromo-4,4,5,5,6,6,6-heptafluoro-3,3-bis(trifluoromethyl)hex-1-ene	128454-94-4	-5.345	-31.3898	0.0645236	0.935476	inact.	reliable	0.284319	0.715681	inact.	reliable	Other aliphatics	Others	Inactive	reliable	-45.2963	-45.9372	-45.6167	Inactive	OTHER_PFAS	Inactive	BrC=CC(C(C(C(F)(F)F)(F)F)(F)F)(C(F)(F)F)C(F)(F)F	3	4
DTXSID00369341	OC(=O)C(O)(C(F)(F)F)C(F)(F)F	2,2-bis(Trifluoromethyl)-2-hydroxyacetic acid	662-22-6	-5.344	-19.454	0.0645236	0.935476	inact.	reliable	0.284319	0.715681	inact.	reliable	Other aliphatics	Others	Inactive	reliable	-45.3065	-66.4943	-55.9004	Inactive	OTHER_PFAS	Inactive	OC(=O)C(C(F)(F)F)(C(F)(F)F)O	0	2
DTXSID60502833	FC(F)(F)C(=O)C(=O)C(F)(F)C(F)(F)C(F)(F)F	Decafluorohexane-2,3-dione	74728-96-4	-5.342	-23.8568	0.0645236	0.935476	inact.	reliable	0.284319	0.715681	inact.	reliable	Other aliphatics	Others	Inactive	reliable	-45.327	-58.9113	-52.1191	Inactive	OTHER_PFAS	Inactive	O=C(C(F)(F)F)C(=O)C(C(C(F)(F)F)(F)F)(F)F	7	4
DTXSID7046548	FC(F)(F)C(F)(F)C(F)(F)C(F)(F)C(F)(F)C(F)(F)F	Perflexane	355-42-0	-5.342	-22.5448	0.0645236	0.935476	inact.	reliable	0.284319	0.715681	inact.	reliable	Non-PFAA perfluoroalkyls	PFAs	Inactive	reliable	-45.327	-61.171	-53.249	Inactive	COMMERICIAL_IMPORTANT	Inactive	FC(C(C(F)(F)F)(F)F)(C(C(C(F)(F)F)(F)F)(F)F)F	3	8
DTXSID50575036	FC(F)(F)C(F)(F)C(F)(F)C(=O)N(Cl)Cl	N,N-Dichloro-2,2,3,3,4,4,4-heptafluorobutanamide	86451-48-1	-5.082	-25.7323	0.0645236	0.935476	inact.	reliable	0.284319	0.715681	inact.	reliable	Other aliphatics	Amide based substances	Inactive	reliable	-47.988	-55.6811	-51.8345	Inactive	OTHER_PFAS	Inactive	ClN(C(=O)C(C(C(F)(F)F)(F)F)(F)F)Cl	7	4
DTXSID5060986	FC(F)(COC(=O)C=C)C(F)(F)C(F)(F)COC(=O)C=C	1H,1H,5H,5H-Perfluoro-1,5-pentanediol diacrylate	678-95-5	-5.341	-34.4449	0.670056	0.329944	act.	reliable	0.264154	0.735846	inact.	reliable	Other aliphatics	Ether based substances	Inactive	reliable	-45.3372	-40.6753	-43.0063	Inactive	OTHER_PFAS	Inactive	C=CC(=O)OCC(C(C(COC(=O)C=C)(F)F)(F)F)(F)F	7	4
DTXSID0066296	FC(=O)C(F)(F)C(F)(F)C(F)(F)C(F)(C(F)(F)F)C(F)(F)F	Hexanoyl fluoride, 2,2,3,3,4,4,5,6,6,6-decafluoro-5-(trifluoromethyl)-	18017-31-7	-5.34	-22.3151	0.0645236	0.935476	inact.	reliable	0.284319	0.715681	inact.	reliable	Perfluoro PFAA precursors	PAFs	Inactive	reliable	-45.3475	-61.5666	-53.457	Inactive	OTHER_PFAS	Inactive	FC(=O)C(C(C(C(C(F)(F)F)(C(F)(F)F)F)(F)F)(F)F)(F)F	3	4
DTXSID80562853	CC(=C)C(=O)OCCC(F)(F)C(F)(F)C(F)(F)F	3,3,4,4,5,5,5-Heptafluoropentyl 2-methylprop-2-enoate	2145-81-5	-5.323	-34.8328	0.0645236	0.935476	inact.	reliable	0.284319	0.715681	inact.	reliable	Fluorotelomer PFAA precursors	n:2 FTMACs	Inactive	reliable	-45.5214	-40.0073	-42.7643	Inactive	OTHER_PFAS	Inactive	CC(=C)C(=O)OCCC(C(C(F)(F)F)(F)F)(F)F	7	5
DTXSID50897003	FC(F)(F)C(F)(F)C(F)(F)C(=O)NCC=C	Allylperfluorobutanamide	24429-61-6	-5.324	-23.6993	0.0645236	0.935476	inact.	reliable	0.284319	0.715681	inact.	reliable	Other aliphatics	Amide based substances	Inactive	reliable	-45.5112	-59.1825	-52.3469	Inactive	OTHER_PFAS	Inactive	C=CCNC(=O)C(C(C(F)(F)F)(F)F)(F)F	7	8
DTXSID60792479	CC=CS(=O)(=O)C(F)(F)C(F)(F)C(F)(F)C(F)(F)F	1,1,1,2,2,3,3,4,4-Nonafluoro-4-(prop-1-ene-1-sulfonyl)butane	66406-80-2	-5.325	-28.7724	0.0645236	0.935476	inact.	reliable	0.284319	0.715681	inact.	reliable	Other aliphatics	PASF-based substances	Inactive	reliable	-45.501	-50.4451	-47.973	Inactive	OTHER_PFAS	Inactive	CC=CS(=O)(=O)C(C(C(C(F)(F)F)(F)F)(F)F)(F)F	9	0
DTXSID40960275	CC(F)(F)C(F)(F)C(F)(F)C(O)(F)F	1,1,2,2,3,3,4,4-Octafluoropentan-1-ol	39660-55-4	-5.325	-20.0483	0.0645236	0.935476	inact.	reliable	0.292042	0.707958	inact.	reliable	Other aliphatics	Others	Inactive	reliable	-45.501	-65.4707	-55.4858	Inactive	OTHER_PFAS	Inactive	CC(C(C(C(F)(F)O)(F)F)(F)F)(F)F	0	2
DTXSID80382053	FC(F)(F)C(F)(F)C(F)(F)C(F)(F)C(F)(F)CI	1-Iodo-1H,1H-perfluorohexane	335-50-2	-5.331	-25.2566	0.0645236	0.935476	inact.	reliable	0.284319	0.715681	inact.	reliable	Other aliphatics	FTI	Inactive	reliable	-45.4396	-56.5004	-50.97	Inactive	OTHER_PFAS	Inactive	ICC(C(C(C(C(F)(F)F)(F)F)(F)F)(F)F)(F)F	3	9
DTXSID40897017	FC(F)(F)S(=O)(=O)[N-]S(=O)(=O)C(F)(F)F.C[NH+]1CN(CCC(F)(F)C(F)(F)C(F)(F)C(F)(F)F)C=C1	1-Methyl-3-((perfluorobutyl)ethyl)-1H-imidazolium N,N-bis(perfluoromethansulfonyl)amide	872672-61-2	-5.332	-39.9978	0.0645236	0.935476	inact.	reliable	0.284319	0.715681	inact.	reliable	Other aliphatics, cyclic	Others	Inactive	reliable	-45.4293	-31.1115	-38.2704	Inactive	OTHER_PFAS	Inactive	CN1C=CN(C1)CCC(C(C(C(F)(F)F)(F)F)(F)F)(F)F	3	4
DTXSID60380239	NC(=O)C(F)(F)C(F)F	2,2,3,3-Tetrafluoropropionamide	2069-86-5	-5.322	-15.0183	0.0645236	0.935476	inact.	reliable	0.284319	0.715681	inact.	reliable	Other aliphatics	Others	Inactive	reliable	-45.5317	-74.1339	-59.8328	Inactive	OTHER_PFAS	Inactive	FC(C(C(=O)N)(F)F)F	0	2
DTXSID20571181	CCOP(=O)(NS(=O)(=O)C(F)(F)C(F)(F)C(F)(F)C(F)(F)F)OCC	Diethyl N-(1,1,2,2,3,3,4,4,4-nonafluorobutane-1-sulfonyl)phosphoramidate	181649-25-2	-5.332	-44.1713	0.0645236	0.935476	inact.	reliable	0.284319	0.715681	inact.	reliable	Other aliphatics	PASF-based substances	Inactive	reliable	-45.4293	-23.9235	-34.6764	Inactive	OTHER_PFAS	Inactive	CCOP(=O)(NS(=O)(=O)C(C(C(C(F)(F)F)(F)F)(F)F)(F)F)OCC	9	0
DTXSID10625627	COC(=O)C(F)(F)C(F)(F)OC(F)(C(F)(F)F)C(F)(F)F	Methyl 2,2,3,3-tetrafluoro-3-[(1,1,1,2,3,3,3-heptafluoropropan-2-yl)oxy]propanoate	51502-43-3	-5.333	-32.5765	0.0645236	0.935476	inact.	reliable	0.284319	0.715681	inact.	reliable	Other aliphatics	PACF-based substances	Inactive	reliable	-45.4191	-43.8933	-44.6562	Inactive	OTHER_PFAS	Inactive	COC(=O)C(C(OC(C(F)(F)F)(C(F)(F)F)F)(F)F)(F)F	0	2
DTXSID60896002	FC(F)(F)C(F)(F)C(F)(F)C(F)(F)C(F)(F)C(F)(F)C(F)(F)COS(=O)(=O)C(F)(F)C(F)(F)C(F)(F)C(F)(F)F	2,2,3,3,4,4,5,5,6,6,7,7,8,8,8-Pentadecafluorooctyl nonafluorobutane-1-sulfonate	187039-77-6	-5.336	-39.9499	0.0645236	0.935476	inact.	reliable	0.284319	0.715681	inact.	reliable	Other aliphatics	PASF-based substances	Inactive	reliable	-45.3884	-31.194	-38.2912	Inactive	OTHER_PFAS	Inactive	FC(C(C(C(C(C(C(F)(F)F)(F)F)(F)F)(F)F)(F)F)(F)F)(COS(=O)(=O)C(C(C(C(F)(F)F)(F)F)(F)F)(F)F)F	9	0
DTXSID50335697	CCOC(=O)C(F)(F)C(F)(F)C(F)(F)C(F)(F)F	Ethyl nonafluoropentanoate	424-36-2	-5.336	-29.2874	0.0645236	0.935476	inact.	reliable	0.284319	0.715681	inact.	reliable	Other aliphatics	PACF-based substances	Inactive	reliable	-45.3884	-49.5581	-47.4733	Inactive	OTHER_PFAS	Inactive	CCOC(=O)C(C(C(C(F)(F)F)(F)F)(F)F)(F)F	7	4
DTXSID6059990	FC(F)(F)C(F)(F)C(F)(F)C(F)(F)C(F)(F)C(F)(F)N(C(F)(F)C(F)(F)C(F)(F)C(F)(F)C(F)(F)C(F)(F)F)C(F)(F)C(F)(F)C(F)(F)C(F)(F)C(F)(F)C(F)(F)F	Perfluorotrihexylamine	432-08-6	-5.338	-41.9884	0.0645236	0.935476	inact.	reliable	0.284319	0.715681	inact.	reliable	Other aliphatics	Others	Inactive	reliable	-45.3679	-27.6831	-36.5255	Inactive	OTHER_PFAS	Inactive	FC(C(C(C(C(C(F)(F)F)(F)F)(F)F)(F)F)(F)F)(N(C(C(C(C(C(C(F)(F)F)(F)F)(F)F)(F)F)(F)F)(F)F)C(C(C(C(C(C(F)(F)F)(F)F)(F)F)(F)F)(F)F)(F)F)F	3	8
DTXSID2067327	FC(F)(F)C(F)(F)C(F)(F)C(F)(F)CCS(Cl)(=O)=O	1-Hexanesulfonyl chloride, 3,3,4,4,5,5,6,6,6-nonafluoro-	27619-88-1	-5.339	-32.9009	0.0645236	0.935476	inact.	reliable	0.284319	0.715681	inact.	reliable	Other aliphatics	Others	Inactive	reliable	-45.3577	-43.3346	-44.3461	Inactive	COMMERICIAL_IMPORTANT	Inactive	FC(C(C(C(F)(F)F)(F)F)(F)F)(CCS(=O)(=O)Cl)F	3	9
DTXSID30335837	FC(F)(F)C(F)(F)C(F)(F)C(F)(F)C(F)(F)C(F)(F)C(F)(F)C(F)(F)C(F)(F)C(F)(F)C(F)(F)F	Perfluoroundecane	307-49-3	-5.34	-30.4621	0.0645236	0.935476	inact.	reliable	0.284319	0.715681	inact.	reliable	Non-PFAA perfluoroalkyls	PFAs	Inactive	reliable	-45.3475	-47.5349	-46.4412	Inactive	OTHER_PFAS	Inactive	FC(C(C(C(C(C(F)(F)F)(F)F)(F)F)(F)F)(F)F)(C(C(C(C(C(F)(F)F)(F)F)(F)F)(F)F)(F)F)F	3	8
DTXSID50895180	FC(F)(F)C(F)(F)C(F)(F)C(F)(F)CC=C	4,4,5,5,6,6,7,7,7-Nonafluorohept-1-ene	129846-67-9	-5.333	-23.3452	0.0645236	0.935476	inact.	reliable	0.284319	0.715681	inact.	reliable	Other aliphatics	Others	Inactive	reliable	-45.4191	-59.7924	-52.6058	Inactive	OTHER_PFAS	Inactive	C=CCC(C(C(C(F)(F)F)(F)F)(F)F)(F)F	3	4
DTXSID20541223	[Cd++].F[C-](F)C(F)(F)C(F)(F)C(F)(F)C(F)(F)C(F)(F)F.F[C-](F)C(F)(F)C(F)(F)C(F)(F)C(F)(F)C(F)(F)F	Cadmium bis(1,1,2,2,3,3,4,4,5,5,6,6,6-tridecafluorohexan-1-ide)	104698-09-1	-5.081	-22.4684	0.0645236	0.935476	inact.	reliable	0.284319	0.715681	inact.	reliable	Other aliphatics	Polyfluoralkanes	Inactive	reliable	-47.9982	-61.3025	-54.6504	Inactive	OTHER_PFAS	Inactive	FC(C(C(C(C(C(F)(F)F)(F)F)(F)F)(F)F)(F)F)F	3	0
DTXSID50308644	OC(C[N+]([O-])=O)C(F)(F)C(F)(F)C(F)(F)F	3,3,4,4,5,5,5-heptafluoro-1-nitropentan-2-ol	377-61-7	-4.997	-28.3949	0.0645236	0.935476	inact.	reliable	0.284319	0.715681	inact.	reliable	Other aliphatics	Others	Inactive	reliable	-48.8579	-51.0953	-49.9766	Inactive	OTHER_PFAS	Inactive	OC(C(C(C(F)(F)F)(F)F)(F)F)C[N+](=O)[O-]	7	4
DTXSID0041696	FC(=O)C(F)(F)C(F)(F)C(F)(F)F	Perfluorobutanoyl fluoride	335-42-2	-5.078	-16.1465	0.0645236	0.935476	inact.	reliable	0.284319	0.715681	inact.	reliable	Perfluoro PFAA precursors	PAFs	Inactive	reliable	-48.0289	-72.1908	-60.1098	Inactive	COMMERICIAL_IMPORTANT	Inactive	FC(=O)C(C(C(F)(F)F)(F)F)(F)F	7	4
DTXSID30896579	OC(=O)C(C(F)(F)F)(C(F)(F)F)C(F)(C(F)(F)F)C(F)(F)C(F)(F)F	3,4,4,5,5,5-Hexafluoro-2,2,3-tris(trifluoromethyl)pentanoic acid	1882109-69-4	-4.758	-27.8935	0.0645236	0.935476	inact.	reliable	0.284319	0.715681	inact.	reliable	PFAAs	PFCAs	Inactive	reliable	-51.304	-51.9589	-51.6314	Inactive	OTHER_PFAS	Inactive	OC(=O)C(C(C(C(F)(F)F)(F)F)(C(F)(F)F)F)(C(F)(F)F)C(F)(F)F	3	4
DTXSID90475662	FC(F)C(F)C(F)(F)C(F)(F)C(F)(F)F	1H,2H-Perfluoropentane	150999-42-1	-4.758	-23.4636	0.0645236	0.935476	inact.	reliable	0.284319	0.715681	inact.	reliable	Other aliphatics	Others	Inactive	reliable	-51.304	-59.5885	-55.4462	Inactive	OTHER_PFAS	Inactive	FC(C(C(C(C(F)(F)F)(F)F)(F)F)F)F	3	4
DTXSID6068985	OCCC(F)(F)C(F)(F)F	2:2 fluorotelomer alcohol	54949-74-5	-4.757	-15.6554	0.0645236	0.935476	inact.	reliable	0.284319	0.715681	inact.	reliable	Fluorotelomer PFAA precursors	n:2 FTOHs	Inactive	reliable	-51.3142	-73.0366	-62.1754	Inactive	OTHER_PFAS	Inactive	OCCC(C(F)(F)F)(F)F	3	4
DTXSID20896306	F\C(I)=C(/F)C(F)(C(F)(F)F)C(F)(F)F	(1E)-1,2,3,4,4,4-Hexafluoro-1-iodo-3-(trifluoromethyl)but-1-ene	883882-12-0	-4.753	-23.3341	0.0645236	0.935476	inact.	reliable	0.284319	0.715681	inact.	reliable	Other aliphatics	Others	Inactive	reliable	-51.3551	-59.8115	-55.5833	Inactive	OTHER_PFAS	Inactive	FC(=C(C(C(F)(F)F)(C(F)(F)F)F)F)I	0	2
DTXSID50792928	FC(F)(F)C(F)(F)C(F)(F)C(F)(Cl)I	1-Chloro-1,2,2,3,3,4,4,4-octafluoro-1-iodobutane	65975-08-8	-4.753	-21.8543	0.0645236	0.935476	inact.	reliable	0.284319	0.715681	inact.	reliable	Other aliphatics	Others	Inactive	reliable	-51.3551	-62.3602	-56.8577	Inactive	OTHER_PFAS	Inactive	FC(C(C(C(I)(Cl)F)(F)F)(F)F)(F)F	3	4
DTXSID4065949	FC(=O)C(F)(F)C(F)(F)C(F)(F)C(F)(F)C(F)(F)C(F)(F)C(F)(F)C(F)(F)C(F)(F)C(F)(C(F)(F)F)C(F)(F)F	Perfluoro-11-methyldodecanoyl fluoride	15811-52-6	-4.751	-34.3614	0.0645236	0.935476	inact.	reliable	0.566012	0.433988	inact.	reliable	Perfluoro PFAA precursors	PAFs	Inactive	reliable	-51.3756	-40.8191	-46.0974	Inactive	OTHER_PFAS	Inactive	FC(=O)C(C(C(C(C(C(C(C(C(C(C(F)(F)F)(C(F)(F)F)F)(F)F)(F)F)(F)F)(F)F)(F)F)(F)F)(F)F)(F)F)(F)F	3	4
DTXSID40880227	FC(F)(F)C(F)(F)C(F)(F)CC(=O)OC=C	Allyl heptafluorobutyrate	17165-55-8	-4.751	-26.8396	0.0645236	0.935476	inact.	reliable	0.284319	0.715681	inact.	reliable	Other aliphatics	Ether based substances	Inactive	reliable	-51.3756	-53.774	-52.5748	Inactive	OTHER_PFAS	Inactive	C=COC(=O)CC(C(C(F)(F)F)(F)F)(F)F	7	4
DTXSID70379270	CC=CC(F)(F)C(F)(F)C(F)(F)F	1-Propenylperfluoropropane	355-95-3	-4.75	-20.5082	0.0645236	0.935476	inact.	reliable	0.284319	0.715681	inact.	reliable	Fluorotelomer PFAA precursors	SFAenes	Inactive	reliable	-51.3858	-64.6786	-58.0322	Inactive	OTHER_PFAS	Inactive	CC=CC(C(C(F)(F)F)(F)F)(F)F	3	4
DTXSID00787364	FC(F)(F)C(F)(F)C(F)(F)C1=NN=C(N=N1)C(F)(F)C(F)(F)C(F)(F)F	3,6-Bis(heptafluoropropyl)-1,2,4,5-tetrazine	5585-47-7	-4.737	-26.8128	0.0645236	0.935476	inact.	reliable	0.284319	0.715681	inact.	reliable	Side-chain aromatics	Others	Inactive	reliable	-51.5189	-53.8201	-52.6695	Inactive	OTHER_PFAS	Inactive	FC(C(C(F)(F)F)(F)F)(c1nnc(nn1)C(C(C(F)(F)F)(F)F)(F)F)F	6	4
DTXSID4059833	OC(=O)C(F)(F)C(F)(F)C(F)(F)C(F)(F)C(O)=O	Octafluoroadipic acid	336-08-3	-4.737	-18.2485	0.0645236	0.935476	inact.	reliable	0.566012	0.433988	inact.	reliable	Other aliphatics	PACF-based substances	Inactive	reliable	-51.5189	-68.5705	-60.0447	Inactive	COMMERICIAL_IMPORTANT	Inactive	OC(=O)C(C(C(C(C(=O)O)(F)F)(F)F)(F)F)(F)F	0	2
DTXSID901009913	OS(=O)(=O)C(F)(F)C(F)(F)C(F)(F)C(F)(F)C(F)(F)C(F)(F)C(F)(F)C(F)(F)C(F)(F)C(F)(F)C(F)(F)C(F)(F)C(F)(F)C(F)(F)C(F)(F)C(F)(F)C(F)(F)C(F)(F)F	Perfluorooctadecanesulfonic acid	51604-60-5	-4.734	-40.667	0.0645236	0.935476	inact.	reliable	0.284319	0.715681	inact.	reliable	PFAAs	PFSAs	Inactive	reliable	-51.5496	-29.959	-40.7543	Inactive	OTHER_PFAS	Inactive	FC(C(C(C(C(C(C(C(C(C(S(=O)(=O)O)(F)F)(F)F)(F)F)(F)F)(F)F)(F)F)(F)F)(F)F)(F)F)(C(C(C(C(C(C(C(C(F)(F)F)(F)F)(F)F)(F)F)(F)F)(F)F)(F)F)(F)F)F	3	8
DTXSID50143032	FC(F)(F)C(F)(F)C(F)(F)C(F)(F)C(F)(F)C(F)(F)C(F)(F)C(F)(F)S(=O)(=O)NCN1CCOCC1	1,1,2,2,3,3,4,4,5,5,6,6,7,7,8,8,8-Heptadecafluoro-N-(morpholin-4-ylmethyl)octane-1-sulfonamide	100221-83-8	-4.733	-45.534	0.0645236	0.935476	inact.	reliable	0.284319	0.715681	inact.	reliable	Other aliphatics, cyclic	PASF-based substances, cyclic	Inactive	reliable	-51.5598	-21.5765	-36.5682	Inactive	OTHER_PFAS	Inactive	FC(C(C(C(C(C(C(C(F)(F)F)(F)F)(F)F)(F)F)(F)F)(F)F)(F)F)(S(=O)(=O)NCN1CCOCC1)F	5	0
DTXSID4075245	FC(F)C(F)(F)C(F)(F)C(F)(F)Cl	Butane, 1-chloro-1,1,2,2,3,3,4,4-octafluoro-	423-31-4	-4.731	-19.4659	0.0645236	0.935476	inact.	reliable	0.292042	0.707958	inact.	reliable	Other aliphatics	Others	Inactive	reliable	-51.5803	-66.4738	-59.027	Inactive	OTHER_PFAS	Inactive	FC(C(C(C(Cl)(F)F)(F)F)(F)F)F	3	0
DTXSID0047583	FC(F)(F)C(F)(F)C(F)(F)C(F)(F)I	Nonafluoro-1-iodobutane	423-39-2	-4.729	-17.2785	0.0645236	0.935476	inact.	reliable	0.284319	0.715681	inact.	reliable	Perfluoro PFAA precursors	PFAIs	Inactive	reliable	-51.6008	-70.2411	-60.921	Inactive	COMMERICIAL_IMPORTANT	Inactive	FC(C(C(C(I)(F)F)(F)F)(F)F)(F)F	3	4
DTXSID701007054	FC(F)(F)N1C(F)(F)C(F)(F)C2(F)C(F)(F)C(F)(F)C(F)(F)C(F)(F)C2(F)C1(F)F	1,1,3,3,4,4,4a,5,5,6,6,7,7,8,8,8a-Hexadecafluoro-2-(trifluoromethyl)decahydroisoquinoline	86714-34-3	-4.762	-16.1365	0.0645236	0.935476	inact.	reliable	0.284319	0.715681	inact.	reliable	Other aliphatics, cyclic	Others, cyclic	Inactive	reliable	-51.263	-72.208	-61.7355	Inactive	OTHER_PFAS	Inactive	FC(N1C(F)(F)C(F)(F)C2(C(C1(F)F)(F)C(F)(F)C(C(C2(F)F)(F)F)(F)F)F)(F)F	8	0
DTXSID00213537	FC(F)C(F)(F)C(F)(F)Br	1-Bromo-1,1,2,2,3,3-hexafluoropropane	63905-11-3	-4.725	-14.989	0.0645236	0.935476	inact.	reliable	0.284319	0.715681	inact.	reliable	Other aliphatics	Others	Inactive	reliable	-51.6417	-74.1844	-62.913	Inactive	OTHER_PFAS	Inactive	FC(C(C(Br)(F)F)(F)F)F	0	2
DTXSID10436078	FC1(F)C(F)(F)C(F)(F)C(F)(F)C(F)(F)C(F)(F)C1(F)F	Cycloheptane, tetradecafluoro-	355-59-9	-4.725	-15.8102	0.0645236	0.935476	inact.	reliable	0.284319	0.715681	inact.	reliable	Non-PFAA perfluoroalkyls, cyclic	PFAs, cyclic	Inactive	reliable	-51.6417	-72.77	-62.2059	Inactive	OTHER_PFAS	Inactive	FC1(F)C(F)(F)C(F)(F)C(C(C(C1(F)F)(F)F)(F)F)(F)F	8	0
DTXSID60379769	FC(F)(F)C(F)(F)COS(=O)(=O)C(F)(F)F	3H,3H-Perfluoropropyl triflate	6401-00-9	-4.723	-23.3908	0.0645236	0.935476	inact.	reliable	0.284319	0.715681	inact.	reliable	Other aliphatics	PASF-based substances	Inactive	reliable	-51.6622	-59.7139	-55.688	Inactive	OTHER_PFAS	Inactive	FC(C(F)(F)F)(COS(=O)(=O)C(F)(F)F)F	0	2
DTXSID20896583	OC(=O)C(F)(C(F)(F)F)C(F)(F)C(C(F)(F)F)(C(F)(F)F)C(F)(F)F	2,3,3,5,5,5-Hexafluoro-2,4,4-tris(trifluoromethyl)pentanoic acid	1882109-73-0	-4.72	-27.8982	0.0645236	0.935476	inact.	reliable	0.292042	0.707958	inact.	reliable	PFAAs	PFCAs	Inactive	reliable	-51.6929	-51.9508	-51.8218	Inactive	OTHER_PFAS	Inactive	OC(=O)C(C(C(C(F)(F)F)(C(F)(F)F)C(F)(F)F)(F)F)(C(F)(F)F)F	0	2
DTXSID70334445	FC(F)(F)C(F)(C(F)(F)F)C(F)(C(F)(F)F)C(F)(F)F	Perfluoro-2,3-dimethylbutane	354-96-1	-4.718	-24.9627	0.0645236	0.935476	inact.	reliable	0.284319	0.715681	inact.	reliable	Non-PFAA perfluoroalkyls	PFAs	Inactive	reliable	-51.7134	-57.0066	-54.36	Inactive	OTHER_PFAS	Inactive	FC(C(C(F)(F)F)(C(F)(F)F)F)(C(F)(F)F)C(F)(F)F	0	2
DTXSID90893362	[Na+].FC(F)(F)C(F)(F)C(F)(F)C(F)(F)S(=O)(=O)[N-]S(=O)(=O)C(F)(F)F	Perfluoro-N-[(trifluoromethyl)sulfonyl]butanesulfonamide sodium salt	176719-69-0	-4.717	-35.2004	0.0645236	0.935476	inact.	reliable	0.292042	0.707958	inact.	reliable	Other aliphatics	PASF-based substances	Inactive	reliable	-51.7236	-39.3741	-45.5489	Inactive	OTHER_PFAS	Inactive	FC(C(C(C(F)(F)F)(F)F)(F)F)(S(=O)(=O)NS(=O)(=O)C(F)(F)F)F	9	0
DTXSID30507734	FC(F)(F)C(F)(F)C(F)(F)C(N=O)(C(F)(F)F)C(F)(F)F	1,1,1,2,2,3,3,5,5,5-Decafluoro-4-nitroso-4-(trifluoromethyl)pentane	67728-23-8	-4.715	-22.2281	0.0645236	0.935476	inact.	reliable	0.284319	0.715681	inact.	reliable	Other aliphatics	Others	Inactive	reliable	-51.7441	-61.7164	-56.7302	Inactive	OTHER_PFAS	Inactive	O=NC(C(C(C(F)(F)F)(F)F)(F)F)(C(F)(F)F)C(F)(F)F	3	4
DTXSID30880115	FC(F)(F)C(F)(F)C(F)(F)C(F)(F)C(F)(I)C(F)(F)F	1,1,1,2,2,3,3,4,4,5,6,6,6-Tridecafluoro-5-iodohexane	355-44-2	-4.713	-27.4825	0.0645236	0.935476	inact.	reliable	0.284319	0.715681	inact.	reliable	Perfluoro PFAA precursors	PFAIs	Inactive	reliable	-51.7645	-52.6667	-52.2156	Inactive	OTHER_PFAS	Inactive	FC(C(C(C(C(C(F)(F)F)(I)F)(F)F)(F)F)(F)F)(F)F	3	8
DTXSID50637845	Cl.CCC(N)CC(F)(F)C(F)(F)C(F)(F)F	5,5,6,6,7,7,7-Heptafluoroheptan-3-amine--hydrogen chloride (1/1)	2263-70-9	-4.712	-19.9865	0.0645236	0.935476	inact.	reliable	0.284319	0.715681	inact.	reliable	Other aliphatics	Others	Inactive	reliable	-51.7748	-65.5771	-58.6759	Inactive	OTHER_PFAS	Inactive	CCC(CC(C(C(F)(F)F)(F)F)(F)F)N	3	4
DTXSID10896577	OC(=O)C(F)(F)C(C(F)(F)F)(C(F)(F)C(F)(F)F)C(F)(F)C(F)(F)F	2,2,4,4,5,5,5-Heptafluoro-3-(pentafluoroethyl)-3-(trifluoromethyl)pentanoic acid	1882109-67-2	-4.71	-25.6605	0.0645236	0.935476	inact.	reliable	0.566012	0.433988	inact.	reliable	PFAAs	PFCAs	Inactive	reliable	-51.7952	-55.8048	-53.8	Inactive	OTHER_PFAS	Inactive	OC(=O)C(C(C(C(F)(F)F)(F)F)(C(C(F)(F)F)(F)F)C(F)(F)F)(F)F	7	4
DTXSID70705873	FC=C(F)C(F)(F)C(F)(F)C(F)(F)F	1,2,3,3,4,4,5,5,5-Nonafluoropent-1-ene	75180-13-1	-4.709	-17.4107	0.0645236	0.935476	inact.	reliable	0.284319	0.715681	inact.	reliable	Other aliphatics	Others	Inactive	reliable	-51.8055	-70.0134	-60.9095	Inactive	OTHER_PFAS	Inactive	FC=C(C(C(C(F)(F)F)(F)F)(F)F)F	3	4
DTXSID60371288	FC(F)(F)C(F)(F)C(F)(F)C(Br)=C	2-bromo-3,3,4,4,5,5,5-heptafluoropent-1-ene	96916-53-9	-4.708	-20.2487	0.0645236	0.935476	inact.	reliable	0.284319	0.715681	inact.	reliable	Other aliphatics	Others	Inactive	reliable	-51.8157	-65.1255	-58.4706	Inactive	OTHER_PFAS	Inactive	BrC(=C)C(C(C(F)(F)F)(F)F)(F)F	3	4
DTXSID30710923	FC(OC1=CC=C(C=C1)C(Cl)=O)=C(F)C(F)(F)C(F)(F)C(F)(F)C(F)(F)C(F)(F)C(F)(F)C(F)(F)F	4-[(1,2,3,3,4,4,5,5,6,6,7,7,8,8,9,9,9-Heptadecafluoronon-1-en-1-yl)oxy]benzoyl chloride	59432-83-6	-4.705	-43.3833	0.147801	0.852199	inact.	reliable	0.929733	0.0702671	act.	reliable	Side-chain aromatics	Others	Inactive	reliable	-51.8464	-25.2807	-38.5635	Inactive	OTHER_PFAS	Inactive	FC(=C(C(C(C(C(C(C(C(F)(F)F)(F)F)(F)F)(F)F)(F)F)(F)F)(F)F)F)Oc1ccc(cc1)C(=O)Cl	8	8
DTXSID50379576	COC(=O)C(F)(C(F)(F)F)C(F)(F)F	Methyl tetrafluoro-2-(trifluoromethyl)propionate	680-05-7	-4.704	-21.2362	0.0645236	0.935476	inact.	reliable	0.284319	0.715681	inact.	reliable	Other aliphatics	Ether based substances	Inactive	reliable	-51.8566	-63.4248	-57.6407	Inactive	OTHER_PFAS	Inactive	COC(=O)C(C(F)(F)F)(C(F)(F)F)F	0	2
DTXSID5042326	COC(F)(F)C(F)(C(F)(F)F)C(F)(F)F	Perfluoroisobutyl methyl ether	163702-08-7	-4.698	-22.456	0.0645236	0.935476	inact.	reliable	0.284319	0.715681	inact.	reliable	Other aliphatics	Ether based substances	Inactive	reliable	-51.918	-61.3239	-56.621	Inactive	COMMERICIAL_IMPORTANT	Inactive	COC(C(C(F)(F)F)(C(F)(F)F)F)(F)F	0	2
DTXSID70895162	FC(F)(F)C(F)(F)C(F)(F)C(Br)CBr	4,5-Dibromo-1,1,1,2,2,3,3-heptafluoropentane	377-46-8	-4.911	-27.1293	0.0645236	0.935476	inact.	Unreliable	0.284319	0.715681	inact.	reliable	Other aliphatics	Others	Inactive	reliable	-49.7381	-53.275	-51.5066	Inactive	OTHER_PFAS	Inactive	BrCC(C(C(C(F)(F)F)(F)F)(F)F)Br	3	4
DTXSID00596453	FC(F)(F)C(F)(F)C(F)(F)C(F)(Cl)Cl	1,1-Dichloro-1,2,2,3,3,4,4,4-octafluorobutane	355-23-7	-4.762	-19.6798	0.0645236	0.935476	inact.	reliable	0.284319	0.715681	inact.	reliable	Other aliphatics	Others	Inactive	reliable	-51.263	-66.1054	-58.6842	Inactive	OTHER_PFAS	Inactive	FC(C(C(C(Cl)(Cl)F)(F)F)(F)F)(F)F	3	4
DTXSID70880139	FC(F)=C(F)C(F)(F)C(F)(F)C(F)(F)F	Perfluoropent-1-ene	376-87-4	-4.765	-18.809	0.0645236	0.935476	inact.	reliable	0.284319	0.715681	inact.	reliable	Non-PFAA perfluoroalkyls	PFAenes	Inactive	reliable	-51.2323	-67.6051	-59.4187	Inactive	OTHER_PFAS	Inactive	FC(=C(C(C(C(F)(F)F)(F)F)(F)F)F)F	3	4
DTXSID20615933	FC(F)=C(F)C(=C(F)F)C(F)(F)F	1,1,2,4,4-Pentafluoro-3-(trifluoromethyl)buta-1,3-diene	384-04-3	-4.77	-18.4786	0.0645236	0.935476	inact.	reliable	0.284319	0.715681	inact.	reliable	Other aliphatics	Others	Inactive	reliable	-51.1812	-68.1742	-59.6777	Inactive	OTHER_PFAS	Inactive	FC(=C(C(=C(F)F)C(F)(F)F)F)F	0	2
DTXSID70469766	NS(=O)(=O)C(F)(F)C(F)(F)C(F)(F)C(F)(F)S(N)(=O)=O	octafluorobutane-1,4-disulfonamide	87988-73-6	-4.844	-24.8693	0.0645236	0.935476	inact.	reliable	0.284319	0.715681	inact.	reliable	Other aliphatics	PASF-based substances	Inactive	reliable	-50.4238	-57.1674	-53.7956	Inactive	OTHER_PFAS	Inactive	FC(C(S(=O)(=O)N)(F)F)(C(C(S(=O)(=O)N)(F)F)(F)F)F	0	2
DTXSID3068465	CC(=C)C(=O)OCC(F)(F)C(F)(F)F	1H,1H-Perfluoropropyl methacrylate	45115-53-5	-4.843	-22.9296	0.0645236	0.935476	inact.	reliable	0.284319	0.715681	inact.	reliable	Other aliphatics	Ether based substances	Inactive	reliable	-50.434	-60.5082	-55.4711	Inactive	OTHER_PFAS	Inactive	O=C(C(=C)C)OCC(C(F)(F)F)(F)F	7	4
DTXSID40188992	FC(F)(F)C(F)(F)C(F)(F)C(F)(C(F)(F)F)C(F)(F)F	Perfluoroisohexane	355-04-4	-4.835	-20.5352	0.0645236	0.935476	inact.	reliable	0.284319	0.715681	inact.	reliable	Non-PFAA perfluoroalkyls	PFAs	Inactive	reliable	-50.5159	-64.6321	-57.574	Inactive	OTHER_PFAS	Inactive	FC(C(C(C(C(F)(F)F)(C(F)(F)F)F)(F)F)(F)F)(F)F	3	4
DTXSID3071351	FC(F)(F)C(F)(F)C(F)(F)C(F)(F)C(F)(F)C(F)(F)C(F)(F)C(F)(F)C(F)(F)S(F)(=O)=O	Perfluorononanesulfonyl fluoride	68259-06-3	-4.833	-28.3587	0.0645236	0.935476	inact.	reliable	0.284319	0.715681	inact.	reliable	Perfluoro PFAA precursors	PASFs	Inactive	reliable	-50.5364	-51.1576	-50.847	Inactive	OTHER_PFAS	Inactive	FC(C(C(C(C(C(C(C(C(S(=O)(=O)F)(F)F)(F)F)(F)F)(F)F)(F)F)(F)F)(F)F)(F)F)(F)F	3	8
DTXSID60895156	FC(F)(F)C(F)(F)C(F)(F)CCBr	5-Bromo-1,1,1,2,2,3,3-heptafluoropentane	355-94-2	-4.831	-21.277	0.0645236	0.935476	inact.	reliable	0.284319	0.715681	inact.	reliable	Other aliphatics	FTBr	Inactive	reliable	-50.5568	-63.3545	-56.9557	Inactive	OTHER_PFAS	Inactive	BrCCC(C(C(F)(F)F)(F)F)(F)F	3	4
DTXSID20895713	FC(F)COS(=O)(=O)C(F)(F)C(F)(F)C(F)(F)C(F)(F)F	2,2-Difluoroethyl nonafluorobutane-1-sulfonate	1036375-28-6	-4.823	-29.9064	0.0645236	0.935476	inact.	reliable	0.292042	0.707958	inact.	reliable	Other aliphatics	PASF-based substances	Inactive	reliable	-50.6387	-48.492	-49.5654	Inactive	OTHER_PFAS	Inactive	FC(COS(=O)(=O)C(C(C(C(F)(F)F)(F)F)(F)F)(F)F)F	9	0
DTXSID20746372	CCN1C=C[N+](C)=C1.[O-]S(=O)(=O)C(F)(F)C(F)F	1-Ethyl-3-methyl-1H-imidazol-3-ium 1,1,2,2-tetrafluoroethane-1-sulfonate	880084-63-9	-4.822	-18.4955	0.0645236	0.935476	inact.	reliable	0.284319	0.715681	inact.	reliable	Other aliphatics	PASF-based substances	Inactive	reliable	-50.649	-68.1451	-59.397	Inactive	OTHER_PFAS	Inactive	CCn1cc[n+](c1)C	0	2
DTXSID70896598	OC(=O)C(F)(F)C(F)(F)C(F)(F)C(C(F)(F)F)(C(F)(F)F)C(F)(F)F	2,2,3,3,4,4,6,6,6-Nonafluoro-5,5-bis(trifluoromethyl)hexanoic acid	1144512-34-4	-4.819	-24.4668	0.0645236	0.935476	inact.	reliable	0.575236	0.424764	inact.	reliable	PFAAs	PFCAs	Inactive	reliable	-50.6797	-57.8607	-54.2702	Inactive	OTHER_PFAS	Inactive	OC(=O)C(C(C(C(C(F)(F)F)(C(F)(F)F)C(F)(F)F)(F)F)(F)F)(F)F	0	2
DTXSID30622698	FC(=C)C(=O)OC(C(F)(F)F)C(F)(F)F	2H-Perfluoroisopropyl 2-fluoroacrylate	74359-06-1	-4.816	-25.8544	0.0645236	0.935476	inact.	reliable	0.284319	0.715681	inact.	reliable	Other aliphatics	Ether based substances	Inactive	reliable	-50.7104	-55.4708	-53.0906	Inactive	OTHER_PFAS	Inactive	FC(=C)C(=O)OC(C(F)(F)F)C(F)(F)F	0	2
DTXSID90216375	FC(F)(Cl)C(F)(F)C(F)(F)Cl	1,3-Dichloro-1,1,2,2,3,3-hexafluoropropane	662-01-1	-4.813	-16.9069	0.0645236	0.935476	inact.	reliable	0.284319	0.715681	inact.	reliable	Other aliphatics	Others	Inactive	reliable	-50.7411	-70.8811	-60.8111	Inactive	OTHER_PFAS	Inactive	FC(C(Cl)(F)F)(C(Cl)(F)F)F	0	2
DTXSID40377687	COC(=O)C(F)(F)OC(F)(F)C(F)(F)OC(F)(F)F	Methyl perfluoro-3,6-dioxaheptanoate	39187-41-2	-4.811	-34.7087	0.0645236	0.935476	inact.	reliable	0.292042	0.707958	inact.	reliable	Other aliphatics	Ether and PACF-based substances	Inactive	reliable	-50.7615	-40.221	-45.4913	Inactive	OTHER_PFAS	Inactive	COC(=O)C(OC(C(OC(F)(F)F)(F)F)(F)F)(F)F	0	2
DTXSID4059835	FC(F)(F)C(F)(F)C(F)(F)C(F)(F)C(F)(F)N(C(F)(F)C(F)(F)C(F)(F)C(F)(F)C(F)(F)F)C(F)(F)C(F)(F)C(F)(F)C(F)(F)C(F)(F)F	Fluorocarbon FC 70	338-84-1	-4.81	-39.6351	0.0645236	0.935476	inact.	reliable	0.284319	0.715681	inact.	reliable	Other aliphatics	Others	Inactive	reliable	-50.7718	-31.7362	-41.254	Inactive	COMMERICIAL_IMPORTANT	Inactive	FC(C(C(C(C(F)(F)F)(F)F)(F)F)(F)F)(N(C(C(C(C(C(F)(F)F)(F)F)(F)F)(F)F)(F)F)C(C(C(C(C(F)(F)F)(F)F)(F)F)(F)F)(F)F)F	3	4
DTXSID20382274	COS(=O)(=O)C(F)(F)C(F)(F)C(F)(F)C(F)(F)F	Methyl nonaflate	6401-03-02	-4.809	-25.8137	0.0645236	0.935476	inact.	reliable	0.284319	0.715681	inact.	reliable	Other aliphatics	PASF-based substances	Inactive	reliable	-50.782	-55.5409	-53.1615	Inactive	OTHER_PFAS	Inactive	COS(=O)(=O)C(C(C(C(F)(F)F)(F)F)(F)F)(F)F	9	0
DTXSID80382093	NC(O)(C(F)(F)F)C(F)(F)F	2-Aminohexafluoropropan-2-ol	31253-34-6	-4.809	-14.9884	0.0645236	0.935476	inact.	reliable	0.284319	0.715681	inact.	reliable	Other aliphatics	Others	Inactive	reliable	-50.782	-74.1854	-62.4837	Inactive	OTHER_PFAS	Inactive	NC(C(F)(F)F)(C(F)(F)F)O	0	2
DTXSID10894957	FCC(F)(F)C(F)(F)C(F)(F)F	1,1,1,2,2,3,3,4-octafluorobutane	662-35-1	-4.806	-15.8289	0.0645236	0.935476	inact.	reliable	0.284319	0.715681	inact.	reliable	Other aliphatics	Others	Inactive	reliable	-50.8127	-72.7378	-61.7752	Inactive	OTHER_PFAS	Inactive	FCC(C(C(F)(F)F)(F)F)(F)F	3	4
DTXSID30896574	OC(=O)C(F)(C(F)(F)C(F)(F)F)C(F)(C(F)(F)F)C(F)(F)C(F)(F)F	2,3,4,4,5,5,5-Heptafluoro-2-(pentafluoroethyl)-3-(trifluoromethyl)pentanoic acid	1882109-64-9	-4.804	-30.0636	0.0645236	0.935476	inact.	reliable	0.284319	0.715681	inact.	reliable	PFAAs	PFCAs	Inactive	reliable	-50.8332	-48.2213	-49.5272	Inactive	OTHER_PFAS	Inactive	OC(=O)C(C(C(F)(F)F)(F)F)(C(C(C(F)(F)F)(F)F)(C(F)(F)F)F)F	3	4
DTXSID10880618	[Cl-].[H]N(CCC[N+](C)(C)C)S(=O)(=O)C(F)(F)C(F)(F)C(F)(F)C(F)(F)C(F)(F)F	3-((Perfluoropentylsulfonyl)amino)-N,N,N-trimethylpropanaminium chloride	68957-55-1	-4.802	-34.3175	0.0645236	0.935476	inact.	reliable	0.292042	0.707958	inact.	reliable	Other aliphatics	PASF-based substances	Inactive	reliable	-50.8536	-40.8948	-45.8742	Inactive	COMMERICIAL_IMPORTANT	Inactive	FC(C(C(C(C(F)(F)F)(F)F)(F)F)(F)F)(S(=O)(=O)NCCC[N+](C)(C)C)F	5	0
DTXSID201009912	OS(=O)(=O)C(F)(F)C(F)(F)C(F)(F)C(F)(F)C(F)(F)C(F)(F)C(F)(F)C(F)(F)C(F)(F)C(F)(F)C(F)(F)C(F)(F)C(F)(F)C(F)(F)C(F)(F)C(F)(F)C(F)(F)C(F)(F)C(F)(F)F	Perfluorononadecanesulfonic acid	NOCAS_1009912	-4.77	-31.9461	0.0645236	0.935476	inact.	reliable	0.284319	0.715681	inact.	reliable	PFAAs	PFSAs	Inactive	reliable	-51.1812	-44.979	-48.0801	Inactive	OTHER_PFAS	Inactive	FC(C(C(C(C(C(C(C(C(C(C(C(S(=O)(=O)O)(F)F)(F)F)(F)F)(F)F)(F)F)(F)F)(F)F)(F)F)(F)F)(F)F)(F)F)(C(C(C(C(C(C(C(F)(F)F)(F)F)(F)F)(F)F)(F)F)(F)F)(F)F)F	3	8
DTXSID90693006	FC(F)(F)C(F)(F)C(F)(F)C(=O)ON=O	2,2,3,3,4,4,4-Heptafluorobutanoyl nitrite	663-25-2	-4.773	-22.2671	0.0645236	0.935476	inact.	reliable	0.284319	0.715681	inact.	reliable	Other aliphatics	PACF-based substances	Inactive	reliable	-51.1505	-61.6492	-56.3998	Inactive	OTHER_PFAS	Inactive	O=NOC(=O)C(C(C(F)(F)F)(F)F)(F)F	7	4
DTXSID40956976	FC(F)(F)C(F)(F)C(F)(F)OC(F)(F)C(F)(F)C(F)(F)F	1,1,1,2,2,3,3-Heptafluoro-3-(heptafluoropropoxy)propane	356-62-7	-4.777	-25.3412	0.0645236	0.935476	inact.	reliable	0.284319	0.715681	inact.	reliable	Other aliphatics	Ether based substances	Inactive	reliable	-51.1095	-56.3547	-53.7321	Inactive	OTHER_PFAS	Inactive	FC(C(C(F)(F)F)(F)F)(OC(C(C(F)(F)F)(F)F)(F)F)F	4	3
DTXSID30802039	FC(F)(F)C(F)(F)C(F)(F)C(F)(F)COCC=C	1,1,1,2,2,3,3,4,4-Nonafluoro-5-[(prop-2-en-1-yl)oxy]pentane	646063-05-0	-4.777	-25.7973	0.0645236	0.935476	inact.	reliable	0.284319	0.715681	inact.	reliable	Other aliphatics	Ether based substances	Inactive	reliable	-51.1095	-55.5691	-53.3393	Inactive	OTHER_PFAS	Inactive	C=CCOCC(C(C(C(F)(F)F)(F)F)(F)F)(F)F	3	4
DTXSID6047575	FC(F)(F)C(F)(F)C(F)(F)C(F)(F)C=C	3,3,4,4,5,5,6,6,6-Nonafluorohexene	19430-93-4	-4.778	-21.9099	0.0645236	0.935476	inact.	reliable	0.284319	0.715681	inact.	reliable	Fluorotelomer PFAA precursors	n:2 FTOs	Inactive	reliable	-51.0993	-62.2644	-56.6819	Inactive	COMMERICIAL_IMPORTANT	Inactive	C=CC(C(C(C(F)(F)F)(F)F)(F)F)(F)F	3	4
DTXSID40896606	CC(=C)C(=O)OC(C(F)(F)F)(C(F)(F)F)C(F)(F)C(F)(F)F	1,1,1,3,3,4,4,4-Octafluoro-2-(trifluoromethyl)butan-2-yl 2-methylprop-2-enoate	101061-05-6	-4.778	-29.9458	0.0645236	0.935476	inact.	reliable	0.284319	0.715681	inact.	reliable	Other aliphatics	Ether based substances	Inactive	reliable	-51.0993	-48.4242	-49.7617	Inactive	OTHER_PFAS	Inactive	O=C(C(=C)C)OC(C(C(F)(F)F)(F)F)(C(F)(F)F)C(F)(F)F	7	4
DTXSID80896584	OC(=O)C(F)(F)C(C(F)(F)F)(C(F)(F)F)C(F)(C(F)(F)F)C(F)(F)F	2,2,4,5,5,5-Hexafluoro-3,3,4-tris(trifluoromethyl)pentanoic acid	1882109-74-1	-4.696	-24.3169	0.0645236	0.935476	inact.	reliable	0.284319	0.715681	inact.	reliable	PFAAs	PFCAs	Inactive	reliable	-51.9385	-58.1189	-55.0287	Inactive	OTHER_PFAS	Inactive	OC(=O)C(C(C(C(F)(F)F)(C(F)(F)F)F)(C(F)(F)F)C(F)(F)F)(F)F	0	2
DTXSID00624967	FCC(F)(F)C(F)(F)C(F)(F)C(F)(F)F	1,1,1,2,2,3,3,4,4,5-Decafluoropentane	51000-94-3	-4.78	-18.117	0.0645236	0.935476	inact.	reliable	0.284319	0.715681	inact.	reliable	Other aliphatics	Others	Inactive	reliable	-51.0788	-68.797	-59.9379	Inactive	OTHER_PFAS	Inactive	FCC(C(C(C(F)(F)F)(F)F)(F)F)(F)F	3	4
DTXSID10233049	FC(F)(Cl)C(F)(F)C(F)(F)OCC=C	3-(3-Chloro-1,1,2,2,3,3-hexafluoropropoxy)propene	84145-20-0	-4.782	-23.9455	0.0645236	0.935476	inact.	reliable	0.292042	0.707958	inact.	reliable	Other aliphatics	Ether based substances	Inactive	reliable	-51.0583	-58.7585	-54.9084	Inactive	OTHER_PFAS	Inactive	C=CCOC(C(C(Cl)(F)F)(F)F)(F)F	0	2
DTXSID4073120	COC(F)(F)C(F)(F)C(F)(F)C(F)(F)F	Perfluorobutyl methyl ether	163702-07-6	-4.784	-22.3276	0.0645236	0.935476	inact.	reliable	0.284319	0.715681	inact.	reliable	Other aliphatics	Ether based substances	Inactive	reliable	-51.0379	-61.545	-56.2915	Inactive	COMMERICIAL_IMPORTANT	Inactive	COC(C(C(C(F)(F)F)(F)F)(F)F)(F)F	3	4
DTXSID20861913	FC(F)(F)C(F)(F)C(F)(F)C(F)(F)S(F)(=O)=O	Perfluorobutanesulfonyl fluoride	375-72-4	-4.787	-19.492	0.0645236	0.935476	inact.	reliable	0.284319	0.715681	inact.	reliable	Perfluoro PFAA precursors	PASFs	Inactive	reliable	-51.0072	-66.4288	-58.718	Inactive	COMMERICIAL_IMPORTANT	Inactive	FC(C(C(S(=O)(=O)F)(F)F)(F)F)(C(F)(F)F)F	9	0
DTXSID70292455	FC(F)(F)C(F)(F)C(F)(F)C(=O)NC=C	N-Vinylperfluorobutanamide	4314-32-3	-4.791	-19.1691	0.0645236	0.935476	inact.	reliable	0.284319	0.715681	inact.	reliable	Other aliphatics	Others	Inactive	reliable	-50.9662	-66.9849	-58.9756	Inactive	OTHER_PFAS	Inactive	C=CNC(=O)C(C(C(F)(F)F)(F)F)(F)F	7	8
DTXSID40616609	CC(F)(F)C(F)(F)C(O)(F)F	1,1,2,2,3,3-Hexafluorobutan-1-ol	119398-75-3	-4.795	-14.6842	0.0645236	0.935476	inact.	reliable	0.284319	0.715681	inact.	reliable	Other aliphatics	Others	Inactive	reliable	-50.9253	-74.7093	-62.8173	Inactive	OTHER_PFAS	Inactive	FC(C(F)(F)O)(C(F)(F)C)F	0	2
DTXSID2059980	CCOC(=O)C(F)(F)C(F)(F)F	Ethyl perfluoropropionate	426-65-3	-4.796	-18.7821	0.0645236	0.935476	inact.	reliable	0.284319	0.715681	inact.	reliable	Other aliphatics	PACF-based substances	Inactive	reliable	-50.9151	-67.6515	-59.2833	Inactive	OTHER_PFAS	Inactive	CCOC(=O)C(C(F)(F)F)(F)F	7	4
DTXSID40880984	[Na+].[H]N(CCCN(C)CCCS([O-])(=O)=O)S(=O)(=O)C(F)(F)C(F)(F)C(F)(F)C(F)(F)C(F)(F)C(F)(F)F	Sodium 3-(methyl(3-(((tridecafluorohexyl)sulphonyl)amino)propyl)amino)propanesulphonate	80621-17-6	-4.782	-46.6875	0.0645236	0.935476	inact.	reliable	0.284319	0.715681	inact.	reliable	Other aliphatics	PASF-based substances	Inactive	reliable	-51.0583	-19.5898	-35.3241	Inactive	OTHER_PFAS	Inactive	CN(CCCS(=O)(=O)O)CCCNS(=O)(=O)C(C(C(C(C(C(F)(F)F)(F)F)(F)F)(F)F)(F)F)(F)F	5	0
DTXSID50895988	CCN(C)S(=O)(=O)C(F)(F)C(F)(F)C(F)(F)C(F)(F)F	N-Ethyl-1,1,2,2,3,3,4,4,4-nonafluoro-N-methylbutane-1-sulfonamide	1427176-16-6	-4.692	-30.0048	0.0645236	0.935476	inact.	reliable	0.284319	0.715681	inact.	reliable	Other aliphatics	PASF-based substances	Inactive	reliable	-51.9794	-48.3225	-50.151	Inactive	OTHER_PFAS	Inactive	CCN(S(=O)(=O)C(C(C(C(F)(F)F)(F)F)(F)F)(F)F)C	0	7
DTXSID20895950	CC(C)N(CC(O)C(F)(F)C(F)(F)C(F)(F)C(F)(F)C(F)(F)C(F)(F)F)C(C)C	1-[Di(propan-2-yl)amino]-3,3,4,4,5,5,6,6,7,7,8,8,8-tridecafluorooctan-2-ol	125672-20-0	-4.691	-35.3596	0.0645236	0.935476	inact.	reliable	0.284319	0.715681	inact.	reliable	Other aliphatics	Others	Inactive	reliable	-51.9897	-39.0999	-45.5448	Inactive	OTHER_PFAS	Inactive	CC(N(C(C)C)CC(C(C(C(C(C(C(F)(F)F)(F)F)(F)F)(F)F)(F)F)(F)F)O)C	3	8
DTXSID10895560	FC(F)(F)C(F)(F)C(F)(F)COC(=O)CC=C	2,2,3,3,4,4,4-Heptafluorobutyl but-3-enoate	17165-56-9	-4.69	-29.1305	0.0645236	0.935476	inact.	reliable	0.284319	0.715681	inact.	reliable	Other aliphatics	Ether based substances	Inactive	reliable	-51.9999	-49.8284	-50.9141	Inactive	OTHER_PFAS	Inactive	C=CCC(=O)OCC(C(C(F)(F)F)(F)F)(F)F	7	4
DTXSID70156624	FC(F)(F)C(F)(OC(=O)C=C)C(F)(F)F	Heptafluoroisopropyl acrylate	13057-08-4	-4.573	-24.4804	0.0645236	0.935476	inact.	reliable	0.284319	0.715681	inact.	reliable	Other aliphatics	Ether based substances	Inactive	reliable	-53.1974	-57.8373	-55.5173	Inactive	OTHER_PFAS	Inactive	C=CC(=O)OC(C(F)(F)F)(C(F)(F)F)F	0	2
DTXSID80189069	COC(=O)C(F)(F)C(F)(F)OC(F)(F)F	Perfluoromethoxypropionic acid methyl ester	356-69-4	-4.571	-25.141	0.0645236	0.935476	inact.	reliable	0.284319	0.715681	inact.	reliable	Other aliphatics	PACF-based substances	Inactive	reliable	-53.2178	-56.6995	-54.9587	Inactive	OTHER_PFAS	Inactive	COC(=O)C(C(OC(F)(F)F)(F)F)(F)F	0	2
DTXSID30870531	OS(=O)(=O)C(F)(F)C(F)(F)C(F)(F)F	Perfluoropropanesulfonic acid	423-41-6	-4.568	-22.5614	0.0645236	0.935476	inact.	reliable	0.284319	0.715681	inact.	reliable	PFAAs	PFSAs	Inactive	reliable	-53.2485	-61.1424	-57.1954	Inactive	OTHER_PFAS	Inactive	FC(C(C(S(=O)(=O)O)(F)F)(F)F)(F)F	3	8
DTXSID60382172	FC(F)(F)C(F)(C#C)C(F)(F)F	3,4,4,4-tetrafluoro-3-(trifluoromethyl)but-1-yne	24690-53-7	-4.566	-17.7341	0.0645236	0.935476	inact.	reliable	0.284319	0.715681	inact.	reliable	Other aliphatics	Others	Inactive	reliable	-53.269	-69.4564	-61.3627	Inactive	OTHER_PFAS	Inactive	C#CC(C(F)(F)F)(C(F)(F)F)F	0	2
DTXSID50881063	[I-].CC[N+](C)(CC)CCCNS(=O)(=O)C(F)(F)C(F)(F)C(F)(F)C(F)(F)C(F)(F)C(F)(F)C(F)(F)C(F)(F)F	Diethyl(3-(((heptadecafluorooctyl)sulphonyl)amino)propyl)methylammonium iodide	93803-06-6	-4.565	-45.1228	0.0645236	0.935476	inact.	reliable	0.441484	0.558516	inact.	reliable	Other aliphatics	PASF-based substances	Inactive	reliable	-53.2792	-22.2847	-37.782	Inactive	OTHER_PFAS	Inactive	CC[N+](CCCNS(=O)(=O)C(C(C(C(C(C(C(C(F)(F)F)(F)F)(F)F)(F)F)(F)F)(F)F)(F)F)(F)F)(CC)C	5	0
DTXSID40189464	FC(F)(F)C(F)(F)N(C(F)(F)C(F)(F)F)C(F)(F)C(F)(F)F	Perfluorotriethylamine	359-70-6	-4.564	-18.6456	0.0645236	0.935476	inact.	reliable	0.284319	0.715681	inact.	reliable	Other aliphatics	Others	Inactive	reliable	-53.2895	-67.8866	-60.588	Inactive	OTHER_PFAS	Inactive	FC(C(F)(F)F)(N(C(C(F)(F)F)(F)F)C(C(F)(F)F)(F)F)F	0	2
DTXSID80896988	CC(C)OC(=N)C(F)(F)C(F)(F)C(F)(F)F	1-Methylethyl perfluorobutanimidoate	4192-05-06	-4.564	-26.8298	0.0645236	0.935476	inact.	reliable	0.284319	0.715681	inact.	reliable	Other aliphatics	Ether based substances	Inactive	reliable	-53.2895	-53.7909	-53.5402	Inactive	OTHER_PFAS	Inactive	CC(OC(=N)C(C(C(F)(F)F)(F)F)(F)F)C	7	4
DTXSID80569266	FC(F)C(F)(F)OCCOC(F)(F)C(F)F	1,2-bis(1,1,2,2-Tetrafluoroethoxy)ethane	358-39-4	-4.56	-29.63	0.0645236	0.935476	inact.	reliable	0.284319	0.715681	inact.	reliable	Other aliphatics	Ether based substances	Inactive	reliable	-53.3304	-48.9681	-51.1492	Inactive	OTHER_PFAS	Inactive	FC(C(OCCOC(C(F)F)(F)F)(F)F)F	0	2
DTXSID00880228	CC(O)C(F)(F)C(F)F	3,3,4,4-Tetrafluoro-2-butanol	17425-25-1	-4.557	-19.5552	0.0645236	0.935476	inact.	reliable	0.284319	0.715681	inact.	reliable	Other aliphatics	Others	Inactive	reliable	-53.3611	-66.32	-59.8405	Inactive	OTHER_PFAS	Inactive	CC(C(C(F)F)(F)F)O	0	2
DTXSID60955229	FC1(F)C(F)(F)C(F)(F)C(F)(Br)C(F)(Br)C1(F)F	1,2-Dibromo-1,2,3,3,4,4,5,5,6,6-decafluorocyclohexane	336-12-9	-4.557	-21.043	0.0645236	0.935476	inact.	reliable	0.284319	0.715681	inact.	reliable	Other aliphatics, cyclic	Others, cyclic	Inactive	reliable	-53.3611	-63.7575	-58.5593	Inactive	OTHER_PFAS	Inactive	FC1(F)C(F)(F)C(F)(F)C(C(C1(F)F)(F)Br)(F)Br	8	0
DTXSID30379276	COC(F)(C(F)(F)F)C(F)(F)F	Heptafluoroisopropyl methyl ether	22052-84-2	-4.549	-19.1373	0.0645236	0.935476	inact.	reliable	0.284319	0.715681	inact.	reliable	Other aliphatics	Ether based substances	Inactive	reliable	-53.443	-67.0397	-60.2414	Inactive	OTHER_PFAS	Inactive	COC(C(F)(F)F)(C(F)(F)F)F	0	2
DTXSID40617035	FC(F)(F)C(F)(F)C(F)(F)C(F)(Br)Br	1,1-Dibromo-1,2,2,3,3,4,4,4-octafluorobutane	73533-18-3	-4.549	-19.566	0.0645236	0.935476	inact.	reliable	0.284319	0.715681	inact.	reliable	Other aliphatics	Others	Inactive	reliable	-53.443	-66.3014	-59.8722	Inactive	OTHER_PFAS	Inactive	FC(C(C(C(Br)(Br)F)(F)F)(F)F)(F)F	3	4
DTXSID60162012	FC(F)(F)C(F)(F)C(F)(F)C(F)(F)C(F)(F)C(F)(F)S(F)(F)(F)(F)F	Hexane, 1-(pentafluorothio)-tridecafluoro-	1423-20-7	-4.541	-17.8856	0.0645236	0.935476	inact.	reliable	0.467712	0.532288	inact.	reliable	Other aliphatics	Others	Inactive	reliable	-53.5249	-69.1955	-61.3602	Inactive	OTHER_PFAS	Inactive	FC(C(C(C(C(C(S(F)(F)(F)(F)F)(F)F)(F)F)(F)F)(F)F)(F)F)(F)F	3	8
DTXSID40204383	FC1(F)C(F)(F)C(F)(F)C(F)(C(F)(F)C1(F)F)C1(F)C(F)(F)C(F)(F)C(F)(F)C(F)(F)C1(F)F	Docosafluorobicyclohexyl	558-64-5	-4.537	-24.0424	0.0645236	0.935476	inact.	reliable	0.284319	0.715681	inact.	reliable	Non-PFAA perfluoroalkyls, cyclic	PFAs, cyclic	Inactive	reliable	-53.5658	-58.5916	-56.0787	Inactive	OTHER_PFAS	Inactive	FC1(C2(F)C(F)(F)C(F)(F)C(C(C2(F)F)(F)F)(F)F)C(F)(F)C(F)(F)C(C(C1(F)F)(F)F)(F)F	8	0
DTXSID50379359	FC(F)(F)C(F)(F)C(F)(C=C)C(F)(F)F	2-Vinylperfluorobutane	239795-57-4	-4.537	-21.7145	0.0645236	0.935476	inact.	reliable	0.284319	0.715681	inact.	reliable	Fluorotelomer PFAA precursors	n:2 FTOs	Inactive	reliable	-53.5658	-62.601	-58.0834	Inactive	OTHER_PFAS	Inactive	C=CC(C(C(F)(F)F)(F)F)(C(F)(F)F)F	3	4
DTXSID80315129	FC(F)(F)C(F)(F)C(F)(F)C(F)(F)S(Cl)(=O)=O	Perfluoro-1-butanesulfonyl chloride	2991-84-6	-4.537	-23.3844	0.0645236	0.935476	inact.	reliable	0.284319	0.715681	inact.	reliable	Other aliphatics	PASF-based substances	Inactive	reliable	-53.5658	-59.7249	-56.6454	Inactive	OTHER_PFAS	Inactive	FC(C(C(S(=O)(=O)Cl)(F)F)(F)F)(C(F)(F)F)F	9	0
DTXSID1042027	FC(F)(F)C(F)(F)C(Cl)Cl	3,3-Dichloro-1,1,1,2,2-pentafluoropropane	422-56-0	-4.535	-19.3786	0.0645236	0.935476	inact.	reliable	0.284319	0.715681	inact.	reliable	Other aliphatics	Others	Inactive	reliable	-53.5863	-66.6241	-60.1052	Inactive	COMMERICIAL_IMPORTANT	Inactive	ClC(C(C(F)(F)F)(F)F)Cl	0	2
DTXSID90893408	FC(F)(F)OC(F)(F)OC(F)(Cl)C(F)(F)Cl	1,2-dichloro(perfluoro-1-(methoxymethoxy)ethane)	874288-98-9	-4.478	-26.0316	0.0645236	0.935476	inact.	reliable	0.284319	0.715681	inact.	reliable	Other aliphatics	Ether based substances	Inactive	reliable	-54.1696	-55.1656	-54.6676	Inactive	OTHER_PFAS	Inactive	FC(OC(OC(C(Cl)(F)F)(Cl)F)(F)F)(F)F	0	2
DTXSID90382049	FC(F)(F)C(F)(F)C(F)(F)C#C	3,3,4,4,5,5,5-heptafluoropent-1-yne	80337-25-3	-4.484	-18.3808	0.0645236	0.935476	inact.	reliable	0.284319	0.715681	inact.	reliable	Other aliphatics	Others	Inactive	reliable	-54.1082	-68.3426	-61.2254	Inactive	OTHER_PFAS	Inactive	C#CC(C(C(F)(F)F)(F)F)(F)F	3	4
DTXSID50566181	FN(F)C(F)(F)C(F)(F)C(F)(F)C(F)(F)F	N-Fluoro-N-(nonafluorobutyl)hypofluorous amide (non-preferred name)	812-47-5	-4.485	-21.4919	0.0645236	0.935476	inact.	reliable	0.284319	0.715681	inact.	reliable	Other aliphatics	Others	Inactive	reliable	-54.098	-62.9844	-58.5412	Inactive	OTHER_PFAS	Inactive	FN(C(C(C(C(F)(F)F)(F)F)(F)F)(F)F)F	3	4
DTXSID60881337	FC(F)(C1(F)C(F)(F)C(F)(F)C(F)(F)C(F)(F)C1(F)F)C1(F)C(F)(F)C(F)(F)C(F)(F)C2(F)C(F)(F)C(F)(F)C(F)(F)C(F)(F)C12F	Perfluoro(4a-(cyclohexylmethyl)decahydronaphthalene)	125061-94-1	-4.488	-31.5427	0.0645236	0.935476	inact.	reliable	0.284319	0.715681	inact.	reliable	Non-PFAA perfluoroalkyls, cyclic	PFAs, cyclic	Inactive	reliable	-54.0673	-45.6738	-49.8706	Inactive	COMMERICIAL_IMPORTANT	Inactive	FC1(C(F)(F)C(F)(F)C(C(C1(F)F)(F)F)(F)F)C(C1(F)C(F)(F)C(F)(F)C(C2(C1(F)C(F)(F)C(F)(F)C(C2(F)F)(F)F)F)(F)F)(F)F	8	0
DTXSID00190839	FC(F)(F)C(F)(F)C(F)(F)CCl	1,1,1,2,2,3,3-Heptafluoro-4-chlorobutane	374-97-0	-4.488	-17.8645	0.0645236	0.935476	inact.	reliable	0.284319	0.715681	inact.	reliable	Other aliphatics	Others	Inactive	reliable	-54.0673	-69.2319	-61.6496	Inactive	OTHER_PFAS	Inactive	ClCC(C(C(F)(F)F)(F)F)(F)F	3	4
DTXSID8068250	FC(F)(F)C(F)(F)CCI	2:2 Fluorotelomer iodide	40723-80-6	-4.493	-19.2301	0.0645236	0.935476	inact.	reliable	0.284319	0.715681	inact.	reliable	Fluorotelomer PFAA precursors	n:2 FTIs	Inactive	reliable	-54.0161	-66.8799	-60.448	Inactive	OTHER_PFAS	Inactive	ICCC(C(F)(F)F)(F)F	3	4
DTXSID20396477	FC(F)C(F)(F)COS(=O)(=O)C(F)(F)F	1H,1H,3H-Perfluoropropyl triflate	6401-02-01	-4.573	-24.5405	0.0645236	0.935476	inact.	reliable	0.284319	0.715681	inact.	reliable	Other aliphatics	PASF-based substances	Inactive	reliable	-53.1974	-57.7337	-55.4656	Inactive	OTHER_PFAS	Inactive	FC(C(COS(=O)(=O)C(F)(F)F)(F)F)F	0	2
DTXSID4059968	FC(=O)C(F)(F)C(F)(F)F	Pentafluoropropionyl fluoride	422-61-7	-4.493	-14.7802	0.0645236	0.935476	inact.	reliable	0.284319	0.715681	inact.	reliable	Perfluoro PFAA precursors	PAFs	Inactive	reliable	-54.0161	-74.544	-64.28	Inactive	COMMERICIAL_IMPORTANT	Inactive	FC(=O)C(C(F)(F)F)(F)F	0	2
DTXSID40896681	FC(F)=NC(F)(F)C(F)(F)C(F)(F)C(F)(F)F	(Nonafluorobutyl)carbonimidoyl	424-32-8	-4.494	-19.8564	0.0645236	0.935476	inact.	reliable	0.284319	0.715681	inact.	reliable	Other aliphatics	Others	Inactive	reliable	-54.0059	-65.8012	-59.9035	Inactive	OTHER_PFAS	Inactive	FC(=NC(C(C(C(F)(F)F)(F)F)(F)F)(F)F)F	3	4
DTXSID20379427	FC(F)(F)C(F)(F)C(F)(I)C(F)(F)F	2-Iodoperfluorobutane	375-51-9	-4.497	-18.6965	0.0645236	0.935476	inact.	reliable	0.284319	0.715681	inact.	reliable	Perfluoro PFAA precursors	PFAIs	Inactive	reliable	-53.9752	-67.7989	-60.887	Inactive	OTHER_PFAS	Inactive	FC(C(C(C(F)(F)F)(F)F)(I)F)(F)F	3	4
DTXSID70896619	CC(=C)C(=O)OC(F)(C(F)(F)F)C(F)(F)F	1,1,1,2,3,3,3-Heptafluoropropan-2-yl 2-methylprop-2-enoate	7459-59-8	-4.498	-26.5897	0.0645236	0.935476	inact.	reliable	0.284319	0.715681	inact.	reliable	Other aliphatics	Ether based substances	Inactive	reliable	-53.965	-54.2044	-54.0847	Inactive	OTHER_PFAS	Inactive	O=C(C(=C)C)OC(C(F)(F)F)(C(F)(F)F)F	0	2
DTXSID30380842	FC(F)OC(F)(F)C(F)C(F)(F)F	Difluoromethyl 2H-perfluoropropyl ether	56860-85-6	-4.501	-18.3884	0.0645236	0.935476	inact.	reliable	0.284319	0.715681	inact.	reliable	Other aliphatics	Ether based substances	Inactive	reliable	-53.9343	-68.3295	-61.1319	Inactive	OTHER_PFAS	Inactive	FC(OC(C(C(F)(F)F)F)(F)F)F	0	2
DTXSID1073365	FC(F)(F)COS(=O)(=O)C(F)(F)F	2,2,2-Trifluoroethyl triflate	6226-25-1	-4.533	-19.5138	0.0645236	0.935476	inact.	reliable	0.284319	0.715681	inact.	reliable	Other aliphatics	PASF-based substances	Inactive	reliable	-53.6067	-66.3913	-59.999	Inactive	OTHER_PFAS	Inactive	FC(COS(=O)(=O)C(F)(F)F)(F)F	0	2
DTXSID80880165	FC(F)(F)C(F)(C(F)(F)F)C(F)(F)I	Propane, 2-(difluoroiodomethyl)-1,1,1,2,3,3,3-heptafluoro-	1542-18-3	-4.535	-19.8061	0.0645236	0.935476	inact.	reliable	0.284319	0.715681	inact.	reliable	Perfluoro PFAA precursors	PFAIs	Inactive	reliable	-53.5863	-65.8878	-59.7371	Inactive	OTHER_PFAS	Inactive	FC(C(I)(F)F)(C(F)(F)F)C(F)(F)F	0	2
DTXSID3059971	FC(F)(F)C(F)(F)C(F)(F)Br	1-Bromoheptafluoropropane	422-85-5	-4.493	-15.8172	0.0645236	0.935476	inact.	reliable	0.284319	0.715681	inact.	reliable	Other aliphatics	Others	Inactive	reliable	-54.0161	-72.7579	-63.387	Inactive	OTHER_PFAS	Inactive	FC(C(Br)(F)F)(C(F)(F)F)F	3	4
DTXSID4059881	COC(=O)C(F)(F)C(F)(F)C(F)(F)F	Heptafluorobutyryl methyl ester	356-24-1	-4.851	-21.6448	0.0645236	0.935476	inact.	reliable	0.284319	0.715681	inact.	reliable	Other aliphatics	PACF-based substances	Inactive	reliable	-50.3522	-62.721	-56.5366	Inactive	COMMERICIAL_IMPORTANT	Inactive	COC(=O)C(C(C(F)(F)F)(F)F)(F)F	7	4
DTXSID1061073	FC(F)(F)C(F)(F)C(F)(F)I	Heptafluoropropyl iodide	754-34-7	-4.576	-16.5199	0.0645236	0.935476	inact.	reliable	0.284319	0.715681	inact.	reliable	Perfluoro PFAA precursors	PFAIs	Inactive	reliable	-53.1667	-71.5477	-62.3572	Inactive	COMMERICIAL_IMPORTANT	Inactive	FC(C(I)(F)F)(C(F)(F)F)F	3	4
DTXSID40895497	COC(=O)OCC(F)(F)C(F)(F)C(F)(F)F	2,2,3,3,4,4,4-Heptafluorobutyl methyl carbonate	277332-95-3	-4.579	-23.4837	0.0645236	0.935476	inact.	reliable	0.284319	0.715681	inact.	reliable	Other aliphatics	Ether based substances	Inactive	reliable	-53.136	-59.5539	-56.3449	Inactive	OTHER_PFAS	Inactive	COC(=O)OCC(C(C(F)(F)F)(F)F)(F)F	7	4
DTXSID50880137	FC(F)(F)C(F)(F)C(F)(F)C(F)(F)C(F)(F)S(F)(=O)=O	Perfluoropentanesulfonyl fluoride	375-81-5	-4.688	-23.3979	0.0645236	0.935476	inact.	reliable	0.284319	0.715681	inact.	reliable	Perfluoro PFAA precursors	PASFs	Inactive	reliable	-52.0204	-59.7017	-55.861	Inactive	OTHER_PFAS	Inactive	FC(C(C(C(C(S(=O)(=O)F)(F)F)(F)F)(F)F)(F)F)(F)F	3	8
DTXSID10880178	FC(F)(F)C(OC(=O)C=C)C(F)(F)F	Hexafluoroisopropyl acrylate	2160-89-6	-4.684	-25.8278	0.161481	0.838519	inact.	reliable	0.466603	0.533397	inact.	reliable	Other aliphatics	Ether based substances	Inactive	reliable	-52.0613	-55.5166	-53.789	Inactive	OTHER_PFAS	Inactive	C=CC(=O)OC(C(F)(F)F)C(F)(F)F	0	2
DTXSID00377688	COC(=O)C(F)(F)OC(F)(F)C(F)(F)OC(F)(F)C(F)(F)OC(F)(F)F	Methyl difluoro{1,1,2,2-tetrafluoro-2-[1,1,2,2-tetrafluoro-2-(trifluoromethoxy)ethoxy]ethoxy}acetate	169289-58-1	-4.683	-40.466	0.0645236	0.935476	inact.	reliable	0.292042	0.707958	inact.	reliable	Other aliphatics	Ether and PACF-based substances	Inactive	reliable	-52.0716	-30.3052	-41.1884	Inactive	OTHER_PFAS	Inactive	COC(=O)C(OC(C(OC(C(OC(F)(F)F)(F)F)(F)F)(F)F)(F)F)(F)F	0	2
DTXSID80157187	COC(C(F)(F)F)C(F)(F)F	2-Methoxy-2H-perfluoropropane	13171-18-1	-4.677	-17.6237	0.0645236	0.935476	inact.	reliable	0.284319	0.715681	inact.	reliable	Other aliphatics	Ether based substances	Inactive	reliable	-52.133	-69.6466	-60.8898	Inactive	OTHER_PFAS	Inactive	COC(C(F)(F)F)C(F)(F)F	0	2
DTXSID40516670	FC(F)(F)OC(F)(F)C(F)(F)C(F)(F)F	1,1,1,2,2,3,3-Heptafluoro-3-(trifluoromethoxy)propane	59426-77-6	-4.675	-17.3165	0.0645236	0.935476	inact.	reliable	0.284319	0.715681	inact.	reliable	Other aliphatics	Ether based substances	Inactive	reliable	-52.1534	-70.1757	-61.1646	Inactive	OTHER_PFAS	Inactive	FC(OC(C(C(F)(F)F)(F)F)(F)F)(F)F	4	3
DTXSID4059966	OCC(F)(F)C(F)(F)F	2:1 Fluorotelomer alcohol	422-05-9	-4.674	-13.6801	0.0645236	0.935476	inact.	reliable	0.284319	0.715681	inact.	reliable	Fluorotelomer PFAA precursors	n:1 FTOHs	Inactive	reliable	-52.1637	-76.4387	-64.3012	Inactive	COMMERICIAL_IMPORTANT	Inactive	OCC(C(F)(F)F)(F)F	3	4
DTXSID5073292	OC(C(F)(F)F)(C(F)(F)F)C(F)(F)F	Nonafluoro-tert-butanol	2378-02-01	-4.672	-14.6002	0.0645236	0.935476	inact.	reliable	0.284319	0.715681	inact.	reliable	Non-PFAA perfluoroalkyls	PFACs	Inactive	reliable	-52.1841	-74.854	-63.5191	Inactive	OTHER_PFAS	Inactive	OC(C(F)(F)F)(C(F)(F)F)C(F)(F)F	0	2
DTXSID70880134	CC(O)C(F)(F)C(F)(F)F	1-Pentafluoroethylethanol	374-40-3	-4.671	-15.8839	0.0645236	0.935476	inact.	reliable	0.284319	0.715681	inact.	reliable	Other aliphatics	Others	Inactive	reliable	-52.1944	-72.6431	-62.4187	Inactive	OTHER_PFAS	Inactive	CC(C(C(F)(F)F)(F)F)O	0	2
DTXSID8046614	FCOC(C(F)(F)F)C(F)(F)F	Sevoflurane	28523-86-6	-4.665	-20.9458	0.0645236	0.935476	inact.	reliable	0.284319	0.715681	inact.	reliable	Other aliphatics	Ether based substances	Inactive	reliable	-52.2558	-63.9249	-58.0904	Inactive	OTHER_PFAS	Inactive	FCOC(C(F)(F)F)C(F)(F)F	0	2
DTXSID20784855	FC(F)(F)COC(=O)C(F)(F)C(F)(F)C(F)(F)F	2,2,2-Trifluoroethyl heptafluorobutanoate	336-63-0	-4.661	-25.4867	0.0645236	0.935476	inact.	reliable	0.284319	0.715681	inact.	reliable	Other aliphatics	PACF-based substances	Inactive	reliable	-52.2967	-56.1041	-54.2004	Inactive	OTHER_PFAS	Inactive	O=C(C(C(C(F)(F)F)(F)F)(F)F)OCC(F)(F)F	7	4
DTXSID8059972	FC(F)(F)C(F)(F)C(F)(F)Cl	CFC-217ca	422-86-6	-4.661	-15.3903	0.0645236	0.935476	inact.	reliable	0.284319	0.715681	inact.	reliable	Other aliphatics	Others	Inactive	reliable	-52.2967	-73.4932	-62.895	Inactive	OTHER_PFAS	Inactive	FC(C(Cl)(F)F)(C(F)(F)F)F	3	4
DTXSID90870512	FC(F)(F)C(F)(Cl)C(F)(Cl)C(F)(F)F	2,3-Dichlorooctafluorobutane	355-20-4	-4.659	-19.6824	0.0645236	0.935476	inact.	reliable	0.284319	0.715681	inact.	reliable	Other aliphatics	Others	Inactive	reliable	-52.3172	-66.1009	-59.209	Inactive	OTHER_PFAS	Inactive	FC(C(C(F)(F)F)(Cl)F)(C(F)(F)F)Cl	0	2
DTXSID10193674	FC(F)(F)C(=O)NC(=O)C(F)(F)F	Perfluorodiacetamide	407-24-9	-4.657	-22.0581	0.0645236	0.935476	inact.	reliable	0.284319	0.715681	inact.	reliable	Other aliphatics	Others	Inactive	reliable	-52.3377	-62.0092	-57.1734	Inactive	OTHER_PFAS	Inactive	O=C(C(F)(F)F)NC(=O)C(F)(F)F	0	2
DTXSID60626987	FC(F)(F)C(F)(F)C(F)(F)SCl	1-(Chlorosulfanyl)-1,1,2,2,3,3,3-heptafluoropropane	662-42-0	-4.651	-18.4638	0.0645236	0.935476	inact.	reliable	0.284319	0.715681	inact.	reliable	Other aliphatics	Others	Inactive	reliable	-52.3991	-68.1997	-60.2994	Inactive	OTHER_PFAS	Inactive	ClSC(C(C(F)(F)F)(F)F)(F)F	3	4
DTXSID3059890	FC(=C(F)C(F)(F)F)C(F)(F)F	Perfluorobut-2-ene	360-89-4	-4.642	-17.0661	0.0645236	0.935476	inact.	reliable	0.284319	0.715681	inact.	reliable	Non-PFAA perfluoroalkyls	PFAenes	Inactive	reliable	-52.4912	-70.6069	-61.5491	Inactive	OTHER_PFAS	Inactive	FC(=C(C(F)(F)F)F)C(F)(F)F	0	2
DTXSID50196386	CC(=C)C(=O)OCC(F)(F)C(F)F	2,2,3,3-Tetrafluoropropyl methacrylate	45102-52-1	-4.64	-30.0908	0.0645236	0.935476	inact.	reliable	0.284319	0.715681	inact.	reliable	Other aliphatics	Ether based substances	Inactive	reliable	-52.5116	-48.1744	-50.343	Inactive	OTHER_PFAS	Inactive	FC(C(COC(=O)C(=C)C)(F)F)F	0	2
DTXSID70382047	FC(F)(F)C(F)(F)C(F)(F)COS(=O)(=O)C(F)(F)C(F)(F)C(F)(F)C(F)(F)F	1H,1H-Perfluorobutyl perfluorobutanesulfonate	883499-32-9	-4.637	-26.7475	0.0645236	0.935476	inact.	reliable	0.284319	0.715681	inact.	reliable	Other aliphatics	PASF-based substances	Inactive	reliable	-52.5424	-53.9326	-53.2375	Inactive	OTHER_PFAS	Inactive	FC(C(COS(=O)(=O)C(C(C(C(F)(F)F)(F)F)(F)F)(F)F)(F)F)(C(F)(F)F)F	9	0
DTXSID40542590	FC(F)(F)N(C(F)(F)F)C(F)(F)C(F)(F)C(F)(F)F	1,1,2,2,3,3,3-Heptafluoro-N,N-bis(trifluoromethyl)propan-1-amine	103217-78-3	-4.59	-25.1424	0.0645236	0.935476	inact.	reliable	0.284319	0.715681	inact.	reliable	Other aliphatics	Others	Inactive	reliable	-53.0234	-56.6971	-54.8602	Inactive	OTHER_PFAS	Inactive	FC(N(C(C(C(F)(F)F)(F)F)(F)F)C(F)(F)F)(F)F	3	4
DTXSID40895396	CC(N)C(O)C(F)(F)C(F)(F)C(F)(F)F	2-Amino-4,4,5,5,6,6,6-heptafluorohexan-3-ol	355-88-4	-4.597	-17.6704	0.0645236	0.935476	inact.	reliable	0.284319	0.715681	inact.	reliable	Other aliphatics	Others	Inactive	reliable	-52.9517	-69.5662	-61.2589	Inactive	OTHER_PFAS	Inactive	OC(C(C(C(F)(F)F)(F)F)(F)F)C(N)C	7	4
DTXSID20379700	FC(F)C(F)(F)C(F)(F)C(F)(F)F	1H-Nonafluorobutane	375-17-7	-4.598	-15.3942	0.0645236	0.935476	inact.	reliable	0.284319	0.715681	inact.	reliable	Other aliphatics	Polyfluoralkanes	Inactive	reliable	-52.9415	-73.4865	-63.214	Inactive	OTHER_PFAS	Inactive	FC(C(C(C(F)(F)F)(F)F)(F)F)F	3	0
DTXSID30193671	FC(F)(F)CNCC(F)(F)F	Bis(2,2,2-trifluoroethyl)amine	407-01-2	-4.606	-16.3501	0.0645236	0.935476	inact.	reliable	0.284319	0.715681	inact.	reliable	Other aliphatics	Others	Inactive	reliable	-52.8596	-71.8401	-62.3499	Inactive	OTHER_PFAS	Inactive	FC(CNCC(F)(F)F)(F)F	0	2
DTXSID70371491	FC(F)(F)C(F)(F)C(F)(F)C(F)(F)Cl	1-Chlorononafluorobutane	558-89-4	-4.609	-19.3393	0.0645236	0.935476	inact.	reliable	0.284319	0.715681	inact.	reliable	Other aliphatics	Others	Inactive	reliable	-52.8289	-66.6918	-59.7604	Inactive	OTHER_PFAS	Inactive	FC(C(C(C(Cl)(F)F)(F)F)(F)F)(F)F	3	4
DTXSID00753084	OC(F)(F)C(F)(F)C(F)(F)Cl	3-Chloro-1,1,2,2,3,3-hexafluoropropan-1-ol	89308-01-0	-4.613	-14.9197	0.0645236	0.935476	inact.	reliable	0.284319	0.715681	inact.	reliable	Other aliphatics	Others	Inactive	reliable	-52.788	-74.3037	-63.5458	Inactive	OTHER_PFAS	Inactive	FC(C(Cl)(F)F)(C(F)(F)O)F	0	2
DTXSID60374714	OC(F)(F)C(F)(F)C(F)(F)F	Perfluoropropanol	72301-80-5	-4.578	-13.5566	0.0645236	0.935476	inact.	reliable	0.292042	0.707958	inact.	reliable	Non-PFAA perfluoroalkyls	PFACs	Inactive	reliable	-53.1462	-76.6514	-64.8988	Inactive	OTHER_PFAS	Inactive	FC(C(F)(F)F)(C(F)(F)O)F	3	4
DTXSID0073906	FC(F)C(F)(F)C(F)(F)Cl	Propane, 1-chloro-1,1,2,2,3,3-hexafluoro-	422-55-9	-4.617	-14.3577	0.0645236	0.935476	inact.	reliable	0.284319	0.715681	inact.	reliable	Other aliphatics	Others	Inactive	reliable	-52.747	-75.2716	-64.0093	Inactive	OTHER_PFAS	Inactive	FC(C(C(Cl)(F)F)(F)F)F	3	0
DTXSID9075240	FC(F)(F)CC(=O)C(F)(F)F	3H,3H-Perfluoro-2-butanone	400-49-7	-4.62	-17.8847	0.0645236	0.935476	inact.	reliable	0.284319	0.715681	inact.	reliable	Other aliphatics	Others	Inactive	reliable	-52.7163	-69.1971	-60.9567	Inactive	OTHER_PFAS	Inactive	O=C(C(F)(F)F)CC(F)(F)F	0	2
DTXSID30623281	COC(F)(F)C(F)(F)C(F)F	1,1,2,2,3,3-Hexafluoro-1-methoxypropane	160620-20-2	-4.621	-19.2495	0.0645236	0.935476	inact.	reliable	0.284319	0.715681	inact.	reliable	Other aliphatics	Ether based substances	Inactive	reliable	-52.7061	-66.8465	-59.7763	Inactive	OTHER_PFAS	Inactive	COC(C(C(F)F)(F)F)(F)F	0	2
DTXSID50607462	FC(F)(F)C(F)(F)C(F)(F)C(F)(F)S	Nonafluorobutane-1-thiol	125870-53-3	-4.629	-19.1369	0.0645236	0.935476	inact.	reliable	0.284319	0.715681	inact.	reliable	Other aliphatics	Others	Inactive	reliable	-52.6242	-67.0404	-59.8323	Inactive	OTHER_PFAS	Inactive	FC(C(C(C(S)(F)F)(F)F)(F)F)(F)F	3	4
DTXSID30625826	CC(F)C(F)(F)C(F)(F)C(F)(F)F	1,1,1,2,2,3,3,4-Octafluoropentane	72923-37-6	-4.63	-18.0841	0.0645236	0.935476	inact.	reliable	0.284319	0.715681	inact.	reliable	Other aliphatics	Others	Inactive	reliable	-52.614	-68.8536	-60.7338	Inactive	OTHER_PFAS	Inactive	CC(C(C(C(F)(F)F)(F)F)(F)F)F	3	4
DTXSID0046511	FC1(F)C(F)(F)C(F)(F)C2(F)C(F)(F)C(F)(F)C(F)(F)C(F)(F)C2(F)C1(F)F	Perflunafene	306-94-5	-4.633	-21.9229	0.0645236	0.935476	inact.	reliable	0.284319	0.715681	inact.	reliable	Non-PFAA perfluoroalkyls, cyclic	PFAs, cyclic	Inactive	reliable	-52.5833	-62.2421	-57.4127	Inactive	COMMERICIAL_IMPORTANT	Inactive	FC12C(F)(C(F)(F)C(C(C2(F)F)(F)F)(F)F)C(F)(F)C(C(C1(F)F)(F)F)(F)F	8	0
DTXSID70193675	FC(F)(F)CNC(=O)C(F)(F)F	2,2,2-Trifluoro-N-(2,2,2-trifluoroethyl)acetamide	407-37-4	-4.636	-17.8516	0.0645236	0.935476	inact.	reliable	0.284319	0.715681	inact.	reliable	Other aliphatics	Others	Inactive	reliable	-52.5526	-69.2541	-60.9033	Inactive	OTHER_PFAS	Inactive	O=C(C(F)(F)F)NCC(F)(F)F	0	2
DTXSID50896576	OC(=O)C(F)(C(F)(F)F)C(F)(C(F)(F)C(F)(F)F)C(F)(F)C(F)(F)F	2,3,4,4,5,5,5-Heptafluoro-3-(pentafluoroethyl)-2-(trifluoromethyl)pentanoic acid	1882109-66-1	-4.618	-25.7371	0.0645236	0.935476	inact.	reliable	0.284319	0.715681	inact.	reliable	PFAAs	PFCAs	Inactive	reliable	-52.7368	-55.6728	-54.2048	Inactive	OTHER_PFAS	Inactive	OC(=O)C(C(C(C(F)(F)F)(F)F)(C(C(F)(F)F)(F)F)F)(C(F)(F)F)F	3	4
DTXSID10880552	FC(F)(F)C(F)(F)C(F)(F)C(F)(F)C(F)(F)C(F)(F)C(F)(F)C(F)(F)C(F)(F)C(F)(F)C(F)(F)C(F)(F)C(F)(F)C(F)(F)C(F)(F)C(F)(F)C(F)(F)C(F)(F)C(F)(F)C(F)(F)C(F)(F)C(F)(F)C(F)(F)C(F)(F)C(F)(F)C(F)(F)I	Tripentacontafluoro-26-iodohexacosane	65975-15-7	-5.079	-38.3651	0.0645236	0.935476	inact.	reliable	0.284319	0.715681	inact.	reliable	Perfluoro PFAA precursors	PFAIs	Inactive	reliable	-48.0187	-33.9235	-40.9711	Inactive	OTHER_PFAS	Inactive	FC(C(C(C(C(C(C(F)(F)F)(F)F)(F)F)(F)F)(F)F)(F)F)(C(C(C(C(C(C(C(C(C(C(C(C(C(C(C(C(C(C(C(I)(F)F)(F)F)(F)F)(F)F)(F)F)(F)F)(F)F)(F)F)(F)F)(F)F)(F)F)(F)F)(F)F)(F)F)(F)F)(F)F)(F)F)(F)F)(F)F)F	3	8
DTXSID20897030	CCCCN1C[NH+](C)C=C1.FC(F)(F)C(F)(F)C(F)(F)C(F)(F)S(=O)(=O)[N-]S(=O)(=O)C(F)(F)C(F)(F)C(F)(F)C(F)(F)F	3-Butyl-1-methyl-1H-imidazolium N,N-bis(perfluorobutanesulfonyl)amide	872345-66-9	-4.852	-26.7368	0.0645236	0.935476	inact.	reliable	0.284319	0.715681	inact.	reliable	Other aliphatics	PASF-based substances	Inactive	reliable	-50.3419	-53.951	-52.1465	Inactive	OTHER_PFAS	Inactive	FC(C(C(C(F)(F)F)(F)F)(F)F)(S(=O)(=O)NS(=O)(=O)C(C(C(C(F)(F)F)(F)F)(F)F)(F)F)F	9	0
DTXSID9074721	FC(F)(F)C(F)(F)C(F)(C(F)(F)F)C(F)(F)F	Perfluoro-2-methylbutane	594-91-2	-4.862	-18.5042	0.0645236	0.935476	inact.	reliable	0.284319	0.715681	inact.	reliable	Non-PFAA perfluoroalkyls	PFAs	Inactive	reliable	-50.2396	-68.1301	-59.1848	Inactive	OTHER_PFAS	Inactive	FC(C(C(C(F)(F)F)(F)F)(C(F)(F)F)F)(F)F	3	4
DTXSID20895591	CNC(=O)C(F)(F)C(F)(F)C(F)(F)F	2,2,3,3,4,4,4-Heptafluoro-N-methylbutanamide	4314-42-5	-5.02	-17.8747	0.0645236	0.935476	inact.	reliable	0.284319	0.715681	inact.	reliable	Other aliphatics	Amide based substances	Inactive	reliable	-48.6225	-69.2143	-58.9184	Inactive	OTHER_PFAS	Inactive	CNC(=O)C(C(C(F)(F)F)(F)F)(F)F	7	8
DTXSID3059973	FC(F)(F)C(F)(F)C(F)(F)C(F)(F)C(F)(F)C(F)(F)S(F)(=O)=O	Perfluorohexanesulphonyl fluoride	423-50-7	-5.02	-25.0115	0.0645236	0.935476	inact.	reliable	0.284319	0.715681	inact.	reliable	Perfluoro PFAA precursors	PASFs	Inactive	reliable	-48.6225	-56.9225	-52.7725	Inactive	OTHER_PFAS	Inactive	FC(C(C(C(C(C(S(=O)(=O)F)(F)F)(F)F)(F)F)(F)F)(F)F)(F)F	3	8
DTXSID50631767	COP(=O)(OC)OC(C#N)C(F)(F)C(F)(F)C(F)(F)F	1-Cyano-2,2,3,3,4,4,4-heptafluorobutyl dimethyl phosphate	56376-19-3	-5.019	-40.6421	0.0645236	0.935476	inact.	reliable	0.466603	0.533397	inact.	reliable	Other aliphatics	Others	Inactive	reliable	-48.6327	-30.0019	-39.3173	Inactive	OTHER_PFAS	Inactive	COP(=O)(OC(C(C(C(F)(F)F)(F)F)(F)F)C#N)OC	3	4
DTXSID9059882	CCOC(=O)C(F)(F)C(F)(F)C(F)(F)F	Ethyl heptafluorobutyrate	356-27-4	-5.016	-20.6813	0.0645236	0.935476	inact.	reliable	0.284319	0.715681	inact.	reliable	Other aliphatics	PACF-based substances	Inactive	reliable	-48.6635	-64.3805	-56.522	Inactive	COMMERICIAL_IMPORTANT	Inactive	CCOC(=O)C(C(C(F)(F)F)(F)F)(F)F	7	4
DTXSID4059912	FC(F)(F)C(F)(F)C(F)(F)CI	Heptafluorobutyl iodide	374-98-1	-5.015	-19.6913	0.0645236	0.935476	inact.	reliable	0.284319	0.715681	inact.	reliable	Other aliphatics	FTI	Inactive	reliable	-48.6737	-66.0856	-57.3796	Inactive	OTHER_PFAS	Inactive	ICC(C(C(F)(F)F)(F)F)(F)F	3	4
DTXSID30464878	FC(F)(F)OC(F)(F)C(F)(F)C(F)(F)C(F)(F)F	Trifluoromethyl perfluorobutyl ether	559-29-5	-5.014	-20.7736	0.0645236	0.935476	inact.	reliable	0.284319	0.715681	inact.	reliable	Other aliphatics	Ether based substances	Inactive	reliable	-48.6839	-64.2215	-56.4527	Inactive	OTHER_PFAS	Inactive	FC(OC(C(C(C(F)(F)F)(F)F)(F)F)(F)F)(F)F	0	2
DTXSID40655199	Cl.NC(=N)C(F)(F)C(F)(F)C(F)(F)F	2,2,3,3,4,4,4-Heptafluorobutanimidamide--hydrogen chloride (1/1)	2358-53-4	-5.014	-15.0829	0.0645236	0.935476	inact.	reliable	0.284319	0.715681	inact.	reliable	Other aliphatics	Amidines based substances	Inactive	reliable	-48.6839	-74.0226	-61.3533	Inactive	OTHER_PFAS	Inactive	NC(=N)C(C(C(F)(F)F)(F)F)(F)F	7	4
DTXSID70895208	FC(F)(F)C(F)(F)C(F)(F)C(F)(F)C(Br)=C	2-Bromo-3,3,4,4,5,5,6,6,6-nonafluorohex-1-ene	59665-23-5	-5.014	-25.3631	0.0645236	0.935476	inact.	reliable	0.284319	0.715681	inact.	reliable	Other aliphatics	Others	Inactive	reliable	-48.6839	-56.317	-52.5004	Inactive	OTHER_PFAS	Inactive	BrC(=C)C(C(C(C(F)(F)F)(F)F)(F)F)(F)F	3	4
DTXSID50880233	FC(F)(F)C(F)(F)C(F)(F)C(F)(F)C(F)(F)C(F)(I)C(F)(F)F	Pentadecafluoro-2-iodoheptane	24394-25-0	-5.008	-27.4633	0.0645236	0.935476	inact.	reliable	0.457246	0.542754	inact.	reliable	Perfluoro PFAA precursors	PFAIs	Inactive	reliable	-48.7453	-52.6998	-50.7226	Inactive	OTHER_PFAS	Inactive	FC(C(C(C(C(C(C(F)(F)F)(I)F)(F)F)(F)F)(F)F)(F)F)(F)F	3	8
DTXSID20893355	FC(F)(F)C(F)(F)C(F)(F)C(F)(F)C(F)(C(F)(F)F)C(F)(F)C(F)(F)F	Perfluoro-3-methylheptane	153273-33-7	-5.005	-26.1608	0.0645236	0.935476	inact.	reliable	0.284319	0.715681	inact.	reliable	Non-PFAA perfluoroalkyls	PFAs	Inactive	reliable	-48.776	-54.9431	-51.8596	Inactive	OTHER_PFAS	Inactive	FC(C(C(C(C(C(F)(F)F)(F)F)(C(F)(F)F)F)(F)F)(F)F)(C(F)(F)F)F	3	8
DTXSID40895735	FC(F)(F)C(F)(F)C(F)(F)C(=O)OC(C(F)(F)F)(C(F)(F)F)C(F)(F)F	1,1,1,3,3,3-Hexafluoro-2-(trifluoromethyl)propan-2-yl heptafluorobutanoate	922168-38-5	-5.005	-27.591	0.0645236	0.935476	inact.	reliable	0.284319	0.715681	inact.	reliable	Other aliphatics	PACF-based substances	Inactive	reliable	-48.776	-52.4798	-50.6279	Inactive	OTHER_PFAS	Inactive	O=C(C(C(C(F)(F)F)(F)F)(F)F)OC(C(F)(F)F)(C(F)(F)F)C(F)(F)F	7	4
DTXSID00458749	FC1(F)C(=O)C(F)(F)C(F)(F)C1(F)F	octafluorocyclopentanone	376-66-9	-5.004	-16.0534	0.0645236	0.935476	inact.	reliable	0.284319	0.715681	inact.	reliable	Perfluoro PFAA precursors, cyclic	PAFs, cyclic	Inactive	reliable	-48.7863	-72.3511	-60.5687	Inactive	OTHER_PFAS	Inactive	O=C1C(F)(F)C(C(C1(F)F)(F)F)(F)F	8	0
DTXSID60880148	FC(F)(F)C(F)(F)C(F)(F)CCI	3:2 Fluorotelomer iodide	1513-88-8	-5.004	-25.6139	0.0645236	0.935476	inact.	reliable	0.284319	0.715681	inact.	reliable	Fluorotelomer PFAA precursors	n:2 FTIs	Inactive	reliable	-48.7863	-55.885	-52.3356	Inactive	OTHER_PFAS	Inactive	ICCC(C(C(F)(F)F)(F)F)(F)F	3	4
DTXSID30175730	CC(C)(C)C(=O)CC(=O)C(F)(F)C(F)(F)F	4H,4H-Perfluoro-6,6-dimethylheptane-3,5-dione	2145-68-8	-5.002	-29.4535	0.0645236	0.935476	inact.	reliable	0.284319	0.715681	inact.	reliable	Other aliphatics	Others	Inactive	reliable	-48.8067	-49.2721	-49.0394	Inactive	OTHER_PFAS	Inactive	O=C(C(C(F)(F)F)(F)F)CC(=O)C(C)(C)C	7	4
DTXSID10379310	FC(C(F)(F)F)C(F)(F)COC(=O)C=C	1H,1H,3H-Perfluorobutyl acrylate	54052-90-3	-5.02	-26.8961	0.976312	0.0236882	act.	reliable	0.264154	0.735846	inact.	reliable	Other aliphatics	Ether based substances	Inactive	reliable	-48.6225	-53.6767	-51.1496	Inactive	OTHER_PFAS	Inactive	C=CC(=O)OCC(C(C(F)(F)F)F)(F)F	0	2
DTXSID3046613	FC(F)(F)C(F)(F)C(F)(F)C(F)(F)C(F)(F)F	Perflenapent	678-26-2	-5.002	-19.1607	0.0645236	0.935476	inact.	reliable	0.284319	0.715681	inact.	reliable	Non-PFAA perfluoroalkyls	PFAs	Inactive	reliable	-48.8067	-66.9994	-57.9031	Inactive	COMMERICIAL_IMPORTANT	Inactive	FC(C(C(F)(F)F)(F)F)(C(C(F)(F)F)(F)F)F	3	8
DTXSID80895153	CCCC(F)(F)C(F)(F)C(F)(F)F	1,1,1,2,2,3,3-Heptafluorohexane	678-98-8	-4.998	-20.9357	0.0645236	0.935476	inact.	reliable	0.284319	0.715681	inact.	reliable	Fluorotelomer PFAA precursors	SFAs	Inactive	reliable	-48.8477	-63.9423	-56.395	Inactive	OTHER_PFAS	Inactive	CCCC(C(C(F)(F)F)(F)F)(F)F	3	4
DTXSID1047578	FC(F)(F)C(F)(F)C(F)(F)C(F)(F)CCI	1H,1H,2H,2H-Perfluorohexyl iodide	2043-55-2	-5.425	-26.0873	0.0645236	0.935476	inact.	reliable	0.284319	0.715681	inact.	reliable	Fluorotelomer PFAA precursors	n:2 FTIs	Inactive	reliable	-44.4775	-55.0697	-49.7736	Inactive	COMMERICIAL_IMPORTANT	Inactive	ICCC(C(C(C(F)(F)F)(F)F)(F)F)(F)F	3	4
DTXSID90509057	CC(C)(C)C(=O)CC(=O)C(F)(F)OC(F)(F)F	1,1-Difluoro-5,5-dimethyl-1-(trifluoromethoxy)hexane-2,4-dione	61894-06-2	-4.995	-30.435	0.0645236	0.935476	inact.	reliable	0.284319	0.715681	inact.	reliable	Other aliphatics	Ether based substances	Inactive	reliable	-48.8784	-47.5816	-48.23	Inactive	OTHER_PFAS	Inactive	O=C(C(OC(F)(F)F)(F)F)CC(=O)C(C)(C)C	0	2
DTXSID00530519	FC(F)(Cl)C(F)(F)C(F)(F)C(F)(F)Br	1-Bromo-4-chloro-1,1,2,2,3,3,4,4-octafluorobutane	89740-37-4	-4.992	-20.7199	0.0645236	0.935476	inact.	reliable	0.284319	0.715681	inact.	reliable	Other aliphatics	Others	Inactive	reliable	-48.9091	-64.314	-56.6115	Inactive	OTHER_PFAS	Inactive	FC(C(C(C(Br)(F)F)(F)F)(F)F)(Cl)F	0	2
DTXSID40881017	CC(COCC(O)CC(F)(F)C(F)(F)C(F)(F)C(F)(F)C(F)(F)C(F)(F)C(F)(F)C(F)(F)C(F)(F)C(F)(F)C(F)(F)C(F)(F)F)OC(C)COCC(O)CC(F)(F)C(F)(F)C(F)(F)C(F)(F)C(F)(F)C(F)(F)C(F)(F)C(F)(F)C(F)(F)C(F)(F)C(F)(F)C(F)(F)F	1,1'-(Oxybis((1-methylethylene)oxy))bis(3-(perfluorododecyl)propan-2-ol)	93776-00-2	-4.989	-55.9298	0.0645236	0.935476	inact.	reliable	0.284319	0.715681	inact.	reliable	Other aliphatics	Ether based substances	Inactive	reliable	-48.9398	-3.67176	-26.3058	Inactive	OTHER_PFAS	Inactive	CC(OC(COCC(CC(C(C(C(C(C(C(C(C(C(C(C(F)(F)F)(F)F)(F)F)(F)F)(F)F)(F)F)(F)F)(F)F)(F)F)(F)F)(F)F)(F)F)O)C)COCC(CC(C(C(C(C(C(C(C(C(C(C(C(F)(F)F)(F)F)(F)F)(F)F)(F)F)(F)F)(F)F)(F)F)(F)F)(F)F)(F)F)(F)F)O	8	7
DTXSID00346051	FC(F)(F)C(F)(F)C(F)(F)C=CI	3,3,4,4,5,5,5-Heptafluoro-1-iodo-1-pentene	376-97-6	-4.988	-24.6302	0.0645236	0.935476	inact.	reliable	0.466603	0.533397	inact.	reliable	Other aliphatics	FTI	Inactive	reliable	-48.95	-57.5793	-53.2646	Inactive	OTHER_PFAS	Inactive	IC=CC(C(C(F)(F)F)(F)F)(F)F	3	4
DTXSID20895218	FC=C(F)C(F)(F)C(F)(F)C(F)(F)C(F)(F)F	1,2,3,3,4,4,5,5,6,6,6-Undecafluorohex-1-ene	66249-21-6	-4.988	-19.0445	0.0645236	0.935476	inact.	reliable	0.466603	0.533397	inact.	reliable	Other aliphatics	Others	Inactive	reliable	-48.95	-67.1995	-58.0748	Inactive	OTHER_PFAS	Inactive	FC=C(C(C(C(C(F)(F)F)(F)F)(F)F)(F)F)F	3	8
DTXSID40772138	O.O.OS(=O)(=O)C(F)(F)C(F)(F)C(F)(F)C(F)(F)S(O)(=O)=O	Octafluorobutane-1,4-disulfonic acid--water (1/2)	144797-51-3	-4.987	-16.2064	0.0645236	0.935476	inact.	reliable	0.284319	0.715681	inact.	reliable	Other aliphatics	PASF-based substances	Inactive	reliable	-48.9603	-72.0876	-60.5239	Inactive	OTHER_PFAS	Inactive	FC(C(S(=O)(=O)O)(F)F)(C(C(S(=O)(=O)O)(F)F)(F)F)F	0	2
DTXSID60896007	CN(C)S(=O)(=O)C(F)(F)C(F)(F)C(F)(F)C(F)(F)C(F)(F)C(F)(F)F	1,1,2,2,3,3,4,4,5,5,6,6,6-Tridecafluoro-N,N-dimethylhexane-1-sulfonamide	1270179-82-2	-4.983	-31.1165	0.0645236	0.935476	inact.	reliable	0.284319	0.715681	inact.	reliable	Other aliphatics	PASF-based substances	Inactive	reliable	-49.0012	-46.4079	-47.7045	Inactive	OTHER_PFAS	Inactive	CN(S(=O)(=O)C(C(C(C(C(C(F)(F)F)(F)F)(F)F)(F)F)(F)F)(F)F)C	0	7
DTXSID20372190	FC(F)(F)C(F)(F)C(F)(F)COCC=C	Allyl 1H,1H-heptafluorobutyl ether	648-42-0	-4.982	-23.4172	0.0645236	0.935476	inact.	reliable	0.284319	0.715681	inact.	reliable	Other aliphatics	Ether based substances	Inactive	reliable	-49.0114	-59.6684	-54.3399	Inactive	OTHER_PFAS	Inactive	C=CCOCC(C(C(F)(F)F)(F)F)(F)F	3	4
DTXSID90895588	FC(F)(F)C(=O)OCC(F)(F)C(F)(F)C(F)(F)F	2,2,3,3,4,4,4-Heptafluorobutyl trifluoroacetate	1365808-09-8	-4.978	-21.9333	0.0645236	0.935476	inact.	reliable	0.284319	0.715681	inact.	reliable	Other aliphatics	PACF-based substances	Inactive	reliable	-49.0524	-62.2241	-55.6383	Inactive	OTHER_PFAS	Inactive	O=C(C(F)(F)F)OCC(C(C(F)(F)F)(F)F)(F)F	7	4
DTXSID70379255	FC(F)(F)C(F)(F)C(F)(F)COS(=O)(=O)C(F)(F)F	1H,1H-Heptafluorobutyl triflate	6401-01-0	-4.977	-22.0763	0.0645236	0.935476	inact.	reliable	0.284319	0.715681	inact.	reliable	Other aliphatics	PASF-based substances	Inactive	reliable	-49.0626	-61.9779	-55.5202	Inactive	OTHER_PFAS	Inactive	FC(C(COS(=O)(=O)C(F)(F)F)(F)F)(C(F)(F)F)F	7	4
DTXSID50371494	FC1(F)C(F)(F)C(F)(F)C(F)(Cl)C(F)(F)C1(F)F	Chloroperfluorocyclohexane	336-15-2	-4.971	-17.6186	0.0645236	0.935476	inact.	reliable	0.284319	0.715681	inact.	reliable	Other aliphatics, cyclic	Others, cyclic	Inactive	reliable	-49.124	-69.6554	-59.3897	Inactive	OTHER_PFAS	Inactive	FC1(F)C(F)(F)C(F)(F)C(C(C1(F)F)(F)Cl)(F)F	8	0
DTXSID60552712	FC(F)(F)C(F)(F)C(F)(F)C(Cl)(Cl)C(Cl)(Cl)Cl	1,1,1,2,2-Pentachloro-3,3,4,4,5,5,5-heptafluoropentane	116046-22-1	-4.971	-28.012	0.0645236	0.935476	inact.	reliable	0.284319	0.715681	inact.	reliable	Other aliphatics	Others	Inactive	reliable	-49.124	-51.7548	-50.4394	Inactive	OTHER_PFAS	Inactive	FC(C(C(C(C(Cl)(Cl)Cl)(Cl)Cl)(F)F)(F)F)(F)F	3	4
DTXSID90149518	FC(F)=C(F)F.OS(=O)(=O)C(F)(F)C(F)(F)OC(F)=C(F)F	Ethanesulfonic acid, 1,1,2,2-tetrafluoro-2-((trifluoroethenyl)oxy)-, polymer with tetrafluoroethene	111173-25-2	-4.999	-26.7431	0.0645236	0.935476	inact.	reliable	0.284319	0.715681	inact.	reliable	Other aliphatics	PASF-based substances	Inactive	reliable	-48.8374	-53.9402	-51.3888	Inactive	OTHER_PFAS	Inactive	FC(=C(OC(C(S(=O)(=O)O)(F)F)(F)F)F)F	0	2
DTXSID90221580	CC(=O)OC1(Br)C(F)(F)C(F)(F)C1(F)F	Cyclobutanol, 1-bromo-2,2,3,3,4,4-hexafluoro-, acetate	714-43-2	-5.023	-18.5706	0.0645236	0.935476	inact.	reliable	0.284319	0.715681	inact.	reliable	Other aliphatics, cyclic	Others, cyclic	Inactive	reliable	-48.5918	-68.0157	-58.3038	Inactive	OTHER_PFAS	Inactive	CC(=O)OC1(Br)C(F)(F)C(C1(F)F)(F)F	8	0
DTXSID60188994	FC(F)(Cl)C(F)(F)C(F)(F)C(F)(F)Cl	1,4-Dichloro-1,1,2,2,3,3,4,4-octafluorobutane	355-24-8	-5.023	-18.9676	0.0645236	0.935476	inact.	reliable	0.284319	0.715681	inact.	reliable	Other aliphatics	Others	Inactive	reliable	-48.5918	-67.332	-57.9619	Inactive	OTHER_PFAS	Inactive	FC(C(C(Cl)(F)F)(F)F)(C(Cl)(F)F)F	0	2
DTXSID70456712	FC1(F)C(F)(F)C(F)(F)C(F)(Cl)C1(F)F	Chloro(nonafluoro)cyclopentane	376-76-1	-5.024	-15.8127	0.0645236	0.935476	inact.	reliable	0.284319	0.715681	inact.	reliable	Other aliphatics, cyclic	Others, cyclic	Inactive	reliable	-48.5816	-72.7657	-60.6736	Inactive	OTHER_PFAS	Inactive	FC1(F)C(F)(Cl)C(C(C1(F)F)(F)F)(F)F	8	0
DTXSID20459495	CCC(F)(F)C(F)(F)C(F)(F)C(F)(F)F	1,1,1,2,2,3,3,4,4-Nonafluorohexane	38436-17-8	-5.077	-21.0921	0.0645236	0.935476	inact.	reliable	0.284319	0.715681	inact.	reliable	Fluorotelomer PFAA precursors	SFAs	Inactive	reliable	-48.0391	-63.6729	-55.856	Inactive	OTHER_PFAS	Inactive	CCC(C(C(C(F)(F)F)(F)F)(F)F)(F)F	3	4
DTXSID60556977	FC(F)(F)C(=O)C(F)(C(F)(F)F)C(F)(F)F	1,1,1,3,4,4,4-Heptafluoro-3-(trifluoromethyl)butan-2-one	756-12-7	-5.074	-18.8252	0.0645236	0.935476	inact.	reliable	0.284319	0.715681	inact.	reliable	Non-PFAA perfluoroalkyls	PFAKs	Inactive	reliable	-48.0698	-67.5772	-57.8235	Inactive	COMMERICIAL_IMPORTANT	Inactive	O=C(C(C(F)(F)F)(C(F)(F)F)F)C(F)(F)F	0	2
DTXSID20276407	NC(F)(F)C(F)(F)C(F)(F)F	Perfluoropropanamine	105579-92-8	-5.071	-7.7317	0.0645236	0.935476	inact.	reliable	0.284319	0.715681	inact.	reliable	Other aliphatics	Others	Inactive	reliable	-48.1006	-86.6836	-67.3921	Inactive	OTHER_PFAS	Inactive	FC(C(F)(F)F)(C(F)(F)N)F	3	4
DTXSID00895473	CC(=O)OCC(F)(F)C(F)(F)C(F)(F)F	2,2,3,3,4,4,4-Heptafluorobutyl acetate	356-06-9	-5.068	-23.9109	0.0645236	0.935476	inact.	reliable	0.284319	0.715681	inact.	reliable	Other aliphatics	Ether based substances	Inactive	reliable	-48.1313	-58.8181	-53.4747	Inactive	OTHER_PFAS	Inactive	CC(=O)OCC(C(C(F)(F)F)(F)F)(F)F	7	4
DTXSID60895732	CCC(C)NC(=O)C(F)(F)C(F)(F)C(F)(F)F	N-(Butan-2-yl)-2,2,3,3,4,4,4-heptafluorobutanamide	75668-26-7	-5.066	-32.4593	0.0645236	0.935476	inact.	reliable	0.284319	0.715681	inact.	reliable	Other aliphatics	Amide based substances	Inactive	reliable	-48.1517	-44.0951	-46.1234	Inactive	OTHER_PFAS	Inactive	CCC(NC(=O)C(C(C(F)(F)F)(F)F)(F)F)C	7	8
DTXSID00244104	FC(F)(F)C1(C(F)(F)F)C(F)(F)C(F)(F)C(F)(F)C1(F)F	Cyclopentane, octafluorobis(trifluoromethyl)-	99510-46-0	-5.065	-20.5614	0.0645236	0.935476	inact.	reliable	0.284319	0.715681	inact.	reliable	Non-PFAA perfluoroalkyls, cyclic	PFAs, cyclic	Inactive	reliable	-48.162	-64.587	-56.3745	Inactive	OTHER_PFAS	Inactive	FC(C1(C(F)(F)F)C(F)(F)C(C(C1(F)F)(F)F)(F)F)(F)F	8	0
DTXSID50895589	FC(F)(F)C(F)(F)C(F)(F)C(F)(F)C(F)(F)C(F)(F)C(F)(F)C(F)(F)C(F)(F)C(F)(F)CC(I)CCCCC(I)CC(F)(F)C(F)(F)C(F)(F)C(F)(F)C(F)(F)C(F)(F)C(F)(F)C(F)(F)C(F)(F)C(F)(F)F	1,1,1,2,2,3,3,4,4,5,5,6,6,7,7,8,8,9,9,10,10,19,19,20,20,21,21,22,22,23,23,24,24,25,25,26,26,27,27,28,28,28-Dotetracontafluoro-12,17-diiodooctacosane	1980064-30-9	-5.065	-41.2156	0.0645236	0.935476	inact.	reliable	0.457246	0.542754	inact.	reliable	Other aliphatics	FTI	Inactive	reliable	-48.162	-29.0141	-38.588	Inactive	OTHER_PFAS	Inactive	IC(CC(C(C(C(C(C(C(C(C(C(F)(F)F)(F)F)(F)F)(F)F)(F)F)(F)F)(F)F)(F)F)(F)F)(F)F)CCCCC(CC(C(C(C(C(C(C(C(C(C(F)(F)F)(F)F)(F)F)(F)F)(F)F)(F)F)(F)F)(F)F)(F)F)(F)F)I	3	6
DTXSID60183181	FC(F)(F)C(F)(F)C(F)(F)C(Cl)(Cl)Cl	Trichloroheptafluorobutane	28984-80-7	-5.062	-22.1225	0.0645236	0.935476	inact.	reliable	0.284319	0.715681	inact.	reliable	Other aliphatics	Others	Inactive	reliable	-48.1927	-61.8983	-55.0455	Inactive	OTHER_PFAS	Inactive	FC(C(C(C(Cl)(Cl)Cl)(F)F)(F)F)(F)F	3	4
DTXSID00399941	FC(F)(F)C(F)(F)C(F)(F)C(F)(F)S(=O)(=O)OC=C	Vinyl nonafluoro-1-butanesulfonate	42409-05-2	-5.061	-28.7641	0.0645236	0.935476	inact.	reliable	0.284319	0.715681	inact.	reliable	Other aliphatics	PASF-based substances	Inactive	reliable	-48.2029	-50.4594	-49.3312	Inactive	OTHER_PFAS	Inactive	C=COS(=O)(=O)C(C(C(C(F)(F)F)(F)F)(F)F)(F)F	9	0
DTXSID60472481	FC(F)(F)C(=O)C(F)(F)C(F)(F)C(F)(F)F	Perfluoro-2-pentanone	377-54-8	-5.061	-19.4505	0.0645236	0.935476	inact.	reliable	0.284319	0.715681	inact.	reliable	Non-PFAA perfluoroalkyls	PFAKs	Inactive	reliable	-48.2029	-66.5003	-57.3516	Inactive	OTHER_PFAS	Inactive	O=C(C(C(C(F)(F)F)(F)F)(F)F)C(F)(F)F	7	4
DTXSID10462473	FC(F)(F)C(F)(F)OC(F)(F)C(F)(F)C(F)(F)C(F)(F)F	Butane, 1,1,1,2,2,3,3,4,4-nonafluoro-4-(pentafluoroethoxy)-	71546-78-6	-5.06	-24.2145	0.0645236	0.935476	inact.	reliable	0.284319	0.715681	inact.	reliable	Other aliphatics	Ether based substances	Inactive	reliable	-48.2131	-58.2952	-53.2542	Inactive	OTHER_PFAS	Inactive	FC(C(OC(C(C(C(F)(F)F)(F)F)(F)F)(F)F)(F)F)(F)F	0	2
DTXSID60591585	COCC(F)(F)C(F)(F)C(F)(F)F	Methyl 2H,2H-perfluorobutyl ether	376-98-7	-5.06	-21.9328	0.0645236	0.935476	inact.	reliable	0.284319	0.715681	inact.	reliable	Other aliphatics	Ether based substances	Inactive	reliable	-48.2131	-62.225	-55.2191	Inactive	OTHER_PFAS	Inactive	COCC(C(C(F)(F)F)(F)F)(F)F	3	4
DTXSID1071373	CNS(=O)(=O)C(F)(F)C(F)(F)C(F)(F)C(F)(F)F	1-Butanesulfonamide, 1,1,2,2,3,3,4,4,4-nonafluoro-N-methyl-	68298-12-4	-5.055	-26.2909	0.0645236	0.935476	inact.	reliable	0.284319	0.715681	inact.	reliable	FASA based PFAA precursors	N-Alkyl FASAs	Inactive	reliable	-48.2643	-54.719	-51.4917	Inactive	COMMERICIAL_IMPORTANT	Inactive	CNS(=O)(=O)C(C(C(C(F)(F)F)(F)F)(F)F)(F)F	9	0
DTXSID00379546	COC(=O)C(F)(F)C(F)(F)C(F)F	Methyl 4H-perfluorobutanoate	356-32-1	-5.054	-23.179	0.0645236	0.935476	inact.	reliable	0.284319	0.715681	inact.	reliable	Other aliphatics	PACF-based substances	Inactive	reliable	-48.2745	-60.0787	-54.1766	Inactive	OTHER_PFAS	Inactive	COC(=O)C(C(C(F)F)(F)F)(F)F	0	2
DTXSID20330472	FC(F)(F)C(F)(F)C(F)(F)C(F)(F)S(=O)(=O)CS(=O)(=O)C(F)(F)C(F)(F)C(F)(F)C(F)(F)F	1,1,1,2,2,3,3,4,4-Nonafluoro-4-[(1,1,2,2,3,3,4,4,4-nonafluorobutane-1-sulfonyl)methanesulfonyl]butane	29214-37-7	-5.054	-32.5843	0.0645236	0.935476	inact.	reliable	0.284319	0.715681	inact.	reliable	Other aliphatics	PASF-based substances	Inactive	reliable	-48.2745	-43.8799	-46.0772	Inactive	OTHER_PFAS	Inactive	FC(C(C(C(F)(F)F)(F)F)(F)F)(S(=O)(=O)CS(=O)(=O)C(C(C(C(F)(F)F)(F)F)(F)F)(F)F)F	9	0
DTXSID80892066	FC(F)(F)C(F)(F)OC(F)(F)C(F)(F)C(F)(F)F	1-(Perfluoroethoxy)perfluoropropane	66840-50-4	-5.052	-19.8486	0.0645236	0.935476	inact.	reliable	0.284319	0.715681	inact.	reliable	Other aliphatics	Ether based substances	Inactive	reliable	-48.295	-65.8146	-57.0548	Inactive	OTHER_PFAS	Inactive	FC(C(OC(C(C(F)(F)F)(F)F)(F)F)(F)F)(F)F	4	3
DTXSID30895229	CCCC(F)(F)C(F)(F)C(F)(F)C(F)(F)C(F)(F)C(F)(F)C(F)(F)C(F)(F)F	1,1,1,2,2,3,3,4,4,5,5,6,6,7,7,8,8-Heptadecafluoroundecane	1835250-28-6	-5.048	-30.9001	0.0645236	0.935476	inact.	reliable	0.284319	0.715681	inact.	reliable	Fluorotelomer PFAA precursors	SFAs	Inactive	reliable	-48.3359	-46.7806	-47.5583	Inactive	OTHER_PFAS	Inactive	CCCC(C(C(C(C(C(C(C(F)(F)F)(F)F)(F)F)(F)F)(F)F)(F)F)(F)F)(F)F	3	9
DTXSID50617581	FC(F)(F)C(F)(F)C(F)(F)C(F)(F)C(F)(F)C(F)(F)S(=O)NS(=O)(=O)C1=CC=CC=C1	N-(1,1,2,2,3,3,4,4,5,5,6,6,6-Tridecafluorohexane-1-sulfinyl)benzenesulfonamide	61424-50-8	-5.024	-51.4589	0.0645236	0.935476	inact.	reliable	0.284319	0.715681	inact.	reliable	Other aliphatics, cyclic	PASF-based substances, cyclic	Inactive	reliable	-48.5816	-11.372	-29.9768	Inactive	OTHER_PFAS	Inactive	FC(C(C(C(C(C(F)(F)F)(F)F)(F)F)(F)F)(F)F)([S+](NS(=O)(=O)c1ccccc1)[O-])F	3	8
DTXSID90298459	CC(C)OP(=O)(OC(C)C)C1=C(C(F)(F)C(F)(F)C1(F)F)P(=O)(OC(C)C)OC(C)C	1,2-bis[di(propan-2-yloxy)phosphoryl]-3,3,4,4,5,5-hexafluorocyclopentene	41161-76-6	-5.025	-50.2477	0.0645236	0.935476	inact.	reliable	0.284319	0.715681	inact.	reliable	Other aliphatics, cyclic	Others, cyclic	Inactive	reliable	-48.5713	-13.4581	-31.0147	Inactive	OTHER_PFAS	Inactive	CC(OP(=O)(C1=C(P(=O)(OC(C)C)OC(C)C)C(C(C1(F)F)(F)F)(F)F)OC(C)C)C	8	0
DTXSID60710810	COC(=O)C(F)(F)C(F)(F)C(F)(F)C(F)=O	Methyl 2,2,3,3,4,4,5-heptafluoro-5-oxopentanoate	38093-90-2	-5.025	-24.2675	0.0645236	0.935476	inact.	reliable	0.284319	0.715681	inact.	reliable	Other aliphatics	PACF-based substances	Inactive	reliable	-48.5713	-58.2039	-53.3876	Inactive	OTHER_PFAS	Inactive	COC(=O)C(C(C(C(=O)F)(F)F)(F)F)(F)F	0	2
DTXSID30297204	FC(F)(CI)C(F)(F)C(F)(F)CI	2,2,3,3,4,4-hexafluoro-1,5-diiodopentane	33619-80-6	-5.029	-26.1115	0.0645236	0.935476	inact.	reliable	0.284319	0.715681	inact.	reliable	Other aliphatics	FTI	Inactive	reliable	-48.5304	-55.028	-51.7792	Inactive	OTHER_PFAS	Inactive	ICC(C(C(CI)(F)F)(F)F)(F)F	3	4
DTXSID5075232	FC1(F)C(F)(F)C(F)(F)C(F)(F)C(F)(F)C1(F)F	Perfluorocyclohexane	355-68-0	-5.03	-15.7089	0.0645236	0.935476	inact.	reliable	0.284319	0.715681	inact.	reliable	Non-PFAA perfluoroalkyls, cyclic	PFAs, cyclic	Inactive	reliable	-48.5202	-72.9445	-60.7323	Inactive	OTHER_PFAS	Inactive	FC1(F)C(F)(F)C(F)(F)C(C(C1(F)F)(F)F)(F)F	8	0
DTXSID90870315	CCOC(F)(C(F)(F)C(F)(F)C(F)(F)F)C(F)(C(F)(F)F)C(F)(F)F	3-Ethoxyperfluoro(2-methylhexane)	297730-93-9	-5.031	-27.3396	0.0645236	0.935476	inact.	reliable	0.284319	0.715681	inact.	reliable	Other aliphatics	Ether based substances	Inactive	reliable	-48.5099	-52.9128	-50.7114	Inactive	COMMERICIAL_IMPORTANT	Inactive	CCOC(C(C(C(F)(F)F)(F)F)(F)F)(C(C(F)(F)F)(C(F)(F)F)F)F	3	4
DTXSID10190946	FC(F)(F)C(F)(F)C(F)(F)C=O	Perfluorobutyraldehyde	375-02-0	-4.97	-16.4096	0.0645236	0.935476	inact.	reliable	0.284319	0.715681	inact.	reliable	Perfluoro PFAA precursors	PFALs	Inactive	reliable	-49.1342	-71.7376	-60.4359	Inactive	OTHER_PFAS	Inactive	O=CC(C(C(F)(F)F)(F)F)(F)F	3	4
DTXSID10895267	FC(F)C(F)(F)C(F)(F)C(F)(F)C(F)(F)C(F)(F)C(F)(F)C(F)(F)C(F)(F)C(F)(F)C(F)(F)C(F)(F)F	1,1,1,2,2,3,3,4,4,5,5,6,6,7,7,8,8,9,9,10,10,11,11,12,12-Pentacosafluorododecane	66563-68-6	-5.032	-30.2561	0.0645236	0.935476	inact.	reliable	0.466603	0.533397	inact.	reliable	Other aliphatics	Polyfluoralkanes	Inactive	reliable	-48.4997	-47.8897	-48.1947	Inactive	OTHER_PFAS	Inactive	FC(C(C(C(C(C(C(C(C(C(C(C(F)(F)F)(F)F)(F)F)(F)F)(F)F)(F)F)(F)F)(F)F)(F)F)(F)F)(F)F)F	3	0
DTXSID20896588	OC(=O)C(F)(F)C(F)(C(F)(F)C(F)(F)F)C(F)(F)C(F)(F)C(F)(F)F	2,2,3,4,4,5,5,6,6,6-Decafluoro-3-(pentafluoroethyl)hexanoic acid	1882109-78-5	-5.034	-25.2091	0.0645236	0.935476	inact.	reliable	0.566012	0.433988	inact.	reliable	PFAAs	PFCAs	Inactive	reliable	-48.4792	-56.5822	-52.5307	Inactive	OTHER_PFAS	Inactive	OC(=O)C(C(C(C(F)(F)F)(F)F)(C(C(C(F)(F)F)(F)F)(F)F)F)(F)F	3	4
DTXSID60706091	FCC(F)(F)C(F)(F)C(F)(F)C(F)(F)C(F)(F)F	1,1,1,2,2,3,3,4,4,5,5,6-Dodecafluorohexane	86498-66-0	-5.039	-20.4552	0.0645236	0.935476	inact.	reliable	0.284319	0.715681	inact.	reliable	Other aliphatics	Others	Inactive	reliable	-48.4281	-64.7699	-56.599	Inactive	OTHER_PFAS	Inactive	FCC(C(C(C(C(F)(F)F)(F)F)(F)F)(F)F)(F)F	3	9
DTXSID80379261	FC(F)(F)C(F)(F)C(F)(F)C(Br)=O	heptafluorobutanoyl bromide	375-13-3	-5.046	-21.1215	0.0645236	0.935476	inact.	reliable	0.284319	0.715681	inact.	reliable	Other aliphatics	Others	Inactive	reliable	-48.3564	-63.6223	-55.9894	Inactive	OTHER_PFAS	Inactive	BrC(=O)C(C(C(F)(F)F)(F)F)(F)F	7	4
DTXSID70379876	FC(F)(F)C(F)(C(F)(F)F)C(F)(F)C(F)(F)I	Perfluoro-3-methylbutyl iodide	1514-90-5	-5.047	-23.2934	0.0645236	0.935476	inact.	reliable	0.284319	0.715681	inact.	reliable	Perfluoro PFAA precursors	PFAIs	Inactive	reliable	-48.3462	-59.8816	-54.1139	Inactive	OTHER_PFAS	Inactive	FC(C(C(C(F)(F)F)(C(F)(F)F)F)(F)F)(I)F	3	4
DTXSID30395037	FC(F)(F)COC(OCC(F)(F)F)OCC(F)(F)F	tris(Trifluoroethoxy)methane	58244-27-2	-5.047	-35.0064	0.0645236	0.935476	inact.	reliable	0.284319	0.715681	inact.	reliable	Other aliphatics	Ether based substances	Inactive	reliable	-48.3462	-39.7083	-44.0272	Inactive	OTHER_PFAS	Inactive	FC(COC(OCC(F)(F)F)OCC(F)(F)F)(F)F	0	2
DTXSID60527006	FC(F)(F)C(F)(F)C(F)(F)C(F)(F)OC(F)(F)C(F)(F)S(F)(=O)=O	1,1,2,2-Tetrafluoro-2-(nonafluorobutoxy)ethane-1-sulfonyl fluoride	67990-79-8	-5.048	-25.3858	0.0645236	0.935476	inact.	reliable	0.284319	0.715681	inact.	reliable	Other aliphatics	PASF-based substances	Inactive	reliable	-48.3359	-56.2779	-52.3069	Inactive	OTHER_PFAS	Inactive	FC(C(OC(C(C(C(F)(F)F)(F)F)(F)F)(F)F)(F)F)(S(=O)(=O)F)F	9	0
DTXSID50896531	FC(F)(F)C(F)(F)C(F)(F)OC(F)(C(F)(F)F)C(OC(=O)C=C)(C(F)(F)F)C(F)(F)F	1,1,1,3,4,4,4-Heptafluoro-3-(heptafluoropropoxy)-2-(trifluoromethyl)butan-2-yl prop-2-enoate	1622868-66-9	-5.033	-32.4205	0.0645236	0.935476	inact.	reliable	0.292042	0.707958	inact.	reliable	Other aliphatics	Ether based substances	Inactive	reliable	-48.4895	-44.162	-46.3257	Inactive	OTHER_PFAS	Inactive	C=CC(=O)OC(C(C(F)(F)F)(OC(C(C(F)(F)F)(F)F)(F)F)F)(C(F)(F)F)C(F)(F)F	4	3
DTXSID80617574	FC(F)(F)C(C(F)(F)F)(C(F)(F)F)C(F)(F)C(C(F)(F)F)(C(F)(F)F)C(F)(F)F	1,1,1,3,3,5,5,5-Octafluoro-2,2,4,4-tetrakis(trifluoromethyl)pentane	62375-54-6	-4.969	-23.2798	0.0645236	0.935476	inact.	reliable	0.284319	0.715681	inact.	reliable	Non-PFAA perfluoroalkyls	PFAs	Inactive	reliable	-49.1445	-59.9051	-54.5248	Inactive	OTHER_PFAS	Inactive	FC(C(C(F)(F)F)(C(F)(F)F)C(F)(F)F)(C(C(F)(F)F)(C(F)(F)F)C(F)(F)F)F	3	4
DTXSID3071359	CNS(=O)(=O)C(F)(F)C(F)(F)C(F)(F)C(F)(F)C(F)(F)C(F)(F)F	1-Hexanesulfonamide, 1,1,2,2,3,3,4,4,5,5,6,6,6-tridecafluoro-N-methyl-	68259-15-4	-4.967	-26.8643	0.0645236	0.935476	inact.	reliable	0.457246	0.542754	inact.	reliable	FASA based PFAA precursors	N-Alkyl FASAs	Inactive	reliable	-49.1649	-53.7314	-51.4482	Inactive	OTHER_PFAS	Inactive	CNS(=O)(=O)C(C(C(C(C(C(F)(F)F)(F)F)(F)F)(F)F)(F)F)(F)F	3	8
DTXSID60893354	FC(F)(F)C(F)(F)C(F)(F)C(F)(F)C(F)(F)C(F)(C(F)(F)F)C(F)(F)F	Perfluoro-2-methylheptane	153273-32-6	-4.966	-26.3194	0.0645236	0.935476	inact.	reliable	0.284319	0.715681	inact.	reliable	Non-PFAA perfluoroalkyls	PFAs	Inactive	reliable	-49.1752	-54.6699	-51.9226	Inactive	OTHER_PFAS	Inactive	FC(C(C(C(C(C(C(F)(F)F)(C(F)(F)F)F)(F)F)(F)F)(F)F)(F)F)(F)F	3	4
DTXSID40895593	CC(C)(C)OC(=O)C(F)(F)C(F)(F)C(F)(F)F	tert-Butyl heptafluorobutanoate	425-24-1	-4.909	-26.562	0.0645236	0.935476	inact.	reliable	0.284319	0.715681	inact.	reliable	Other aliphatics	PACF-based substances	Inactive	reliable	-49.7586	-54.2521	-52.0053	Inactive	OTHER_PFAS	Inactive	O=C(C(C(C(F)(F)F)(F)F)(F)F)OC(C)(C)C	7	4
DTXSID50881361	[I-].C[N+](C)(C)CCNS(=O)(=O)C(F)(F)C(F)(F)C(F)(F)C(F)(F)C(F)(F)C(F)(F)C(F)(F)C(F)(F)F	2-[[(Heptadecafluorooctyl)sulfonyl]amino]-N,N,N-trimethylethanaminium iodide	57765-32-9	-4.909	-43.8612	0.0645236	0.935476	inact.	reliable	0.457246	0.542754	inact.	reliable	Other aliphatics	PASF-based substances	Inactive	reliable	-49.7586	-24.4576	-37.1081	Inactive	OTHER_PFAS	Inactive	C[N+](CCNS(=O)(=O)C(C(C(C(C(C(C(C(F)(F)F)(F)F)(F)F)(F)F)(F)F)(F)F)(F)F)(F)F)(C)C	5	0
DTXSID10861881	FC(F)(F)C(F)(F)C(F)(F)C(=O)OC(=O)C(F)(F)C(F)(F)C(F)(F)F	Heptafluorobutanoic anhydride	336-59-4	-4.908	-22.5859	0.0645236	0.935476	inact.	reliable	0.284319	0.715681	inact.	reliable	Other aliphatics	PACF-based substances	Inactive	reliable	-49.7688	-61.1002	-55.4345	Inactive	COMMERICIAL_IMPORTANT	Inactive	O=C(C(C(C(F)(F)F)(F)F)(F)F)OC(=O)C(C(C(F)(F)F)(F)F)(F)F	7	4
DTXSID4074855	FC(F)(F)C(F)(C(=O)C(F)(C(F)(F)F)C(F)(F)F)C(F)(F)F	Bis(perfluoroisopropyl)ketone	813-44-5	-4.905	-22.3339	0.0645236	0.935476	inact.	reliable	0.284319	0.715681	inact.	reliable	Non-PFAA perfluoroalkyls	PFAKs	Inactive	reliable	-49.7995	-61.5342	-55.6668	Inactive	OTHER_PFAS	Inactive	O=C(C(C(F)(F)F)(C(F)(F)F)F)C(C(F)(F)F)(C(F)(F)F)F	0	2
DTXSID80464207	FC(F)(F)C(F)(F)C(=O)OC(F)(F)C(F)(F)C(F)(F)F	Heptafluoropropyl pentafluoropropanoate	296758-60-6	-4.905	-18.6732	0.0645236	0.935476	inact.	reliable	0.284319	0.715681	inact.	reliable	Other aliphatics	PACF-based substances	Inactive	reliable	-49.7995	-67.839	-58.8193	Inactive	OTHER_PFAS	Inactive	O=C(C(C(F)(F)F)(F)F)OC(C(C(F)(F)F)(F)F)(F)F	0	2
DTXSID30432436	COC(F)(F)C(F)(F)C(F)(F)C(F)(F)C(F)(F)C(F)(F)C(F)(F)C(F)(F)F	Octane, 1,1,1,2,2,3,3,4,4,5,5,6,6,7,7,8,8-heptadecafluoro-8-methoxy-	22052-87-5	-4.901	-28.755	0.0645236	0.935476	inact.	reliable	0.284319	0.715681	inact.	reliable	Other aliphatics	Ether based substances	Inactive	reliable	-49.8404	-50.4751	-50.1578	Inactive	OTHER_PFAS	Inactive	COC(C(C(C(C(C(C(C(F)(F)F)(F)F)(F)F)(F)F)(F)F)(F)F)(F)F)(F)F	3	8
DTXSID00371601	FC(F)(Br)C(F)(F)C(F)(F)C(F)(F)Br	1,4-Dibromooctafluorobutane	335-48-8	-4.898	-19.2906	0.0645236	0.935476	inact.	reliable	0.284319	0.715681	inact.	reliable	Other aliphatics	Others	Inactive	reliable	-49.8711	-66.7757	-58.3234	Inactive	OTHER_PFAS	Inactive	FC(C(C(Br)(F)F)(F)F)(C(Br)(F)F)F	0	2
DTXSID20881116	FC(F)(F)C(F)(C(F)(F)F)C(F)(F)S(=O)(=O)OS(=O)(=O)C(F)(F)C(F)(C(F)(F)F)C(F)(F)F	1,1,2,3,3,3-Hexafluoro-2-(trifluoromethyl)propane-1-sulphonic anhydride	93894-52-1	-4.896	-28.494	0.0645236	0.935476	inact.	reliable	0.284319	0.715681	inact.	reliable	Other aliphatics	PASF-based substances	Inactive	reliable	-49.8916	-50.9246	-50.4081	Inactive	OTHER_PFAS	Inactive	FC(C(C(F)(F)F)(C(F)(F)F)F)(S(=O)(=O)OS(=O)(=O)C(C(C(F)(F)F)(C(F)(F)F)F)(F)F)F	0	2
DTXSID50371191	CC(C(F)=O)(C(F)(F)F)C(F)(F)F	2,2-Bis(trifluoromethyl)propionyl fluoride	1735-87-1	-4.895	-14.1476	0.0645236	0.935476	inact.	reliable	0.284319	0.715681	inact.	reliable	Other aliphatics	Others	Inactive	reliable	-49.9018	-75.6335	-62.7677	Inactive	OTHER_PFAS	Inactive	FC(=O)C(C(F)(F)F)(C(F)(F)F)C	0	2
DTXSID50881008	FC(F)C(F)(F)OCC1CO1	(2H-Perfluoroethoxy)methyloxirane	85567-21-1	-4.895	-22.8816	0.0645236	0.935476	inact.	reliable	0.284319	0.715681	inact.	reliable	Other aliphatics, cyclic	Others, cyclic	Inactive	reliable	-49.9018	-60.5909	-55.2464	Inactive	OTHER_PFAS	Inactive	FC(C(OCC1OC1)(F)F)F	0	2
DTXSID20379346	FC(C(F)(F)F)C(F)(F)OCC(F)(F)F	(2H-Perfluoropropyl)(1H,1H-perfluoroethyl)ether	993-95-3	-4.891	-19.4032	0.0645236	0.935476	inact.	reliable	0.284319	0.715681	inact.	reliable	Other aliphatics	Ether based substances	Inactive	reliable	-49.9428	-66.5817	-58.2623	Inactive	OTHER_PFAS	Inactive	FC(C(OCC(F)(F)F)(F)F)C(F)(F)F	0	2
DTXSID5073901	CC(F)(F)CC(F)(F)F	1,1,1,3,3-Pentafluorobutane	406-58-6	-4.891	-15.7052	0.0645236	0.935476	inact.	reliable	0.284319	0.715681	inact.	reliable	Other aliphatics	Others	Inactive	reliable	-49.9428	-72.9508	-61.4468	Inactive	OTHER_PFAS	Inactive	CC(CC(F)(F)F)(F)F	0	2
DTXSID20895758	CC(OS(=O)(=O)C(F)(F)C(F)(F)C(F)(F)C(F)(F)F)C(F)(F)F	1,1,1-Trifluoropropan-2-yl nonafluorobutane-1-sulfonate	118334-94-4	-4.89	-32.1499	0.0645236	0.935476	inact.	reliable	0.284319	0.715681	inact.	reliable	Other aliphatics	PASF-based substances	Inactive	reliable	-49.953	-44.628	-47.2905	Inactive	OTHER_PFAS	Inactive	CC(C(F)(F)F)OS(=O)(=O)C(C(C(C(F)(F)F)(F)F)(F)F)(F)F	9	0
DTXSID30190948	FC(F)(I)C(F)(F)C(F)(F)C(F)(F)I	Perfluoro-1,4-diiodobutane	375-50-8	-4.889	-24.1856	0.0645236	0.935476	inact.	reliable	0.284319	0.715681	inact.	reliable	Other aliphatics	Others	Inactive	reliable	-49.9632	-58.345	-54.1541	Inactive	OTHER_PFAS	Inactive	FC(C(C(I)(F)F)(F)F)(C(I)(F)F)F	0	2
DTXSID70292733	FC(F)(F)COC(=N)C(F)(F)C(F)(F)C(F)(F)F	2,2,2-trifluoroethyl perfluorobutanimidate	4078-29-9	-4.885	-30.5372	0.0645236	0.935476	inact.	reliable	0.284319	0.715681	inact.	reliable	Other aliphatics	Ether based substances	Inactive	reliable	-50.0042	-47.4056	-48.7049	Inactive	OTHER_PFAS	Inactive	N=C(C(C(C(F)(F)F)(F)F)(F)F)OCC(F)(F)F	7	4
DTXSID00312357	FC(F)(F)COS(=O)OCC(F)(F)F	Bis(2,2,2-trifluoroethyl)sulfite	53749-89-6	-4.883	-27.5678	0.0645236	0.935476	inact.	reliable	0.284319	0.715681	inact.	reliable	Other aliphatics	Others	Inactive	reliable	-50.0246	-52.5198	-51.2722	Inactive	OTHER_PFAS	Inactive	FC(COS(=O)OCC(F)(F)F)(F)F	0	2
DTXSID60380390	FC(F)(F)COS(=O)(=O)C(F)(F)C(F)(F)C(F)(F)C(F)(F)F	2,2,2-Trifluoroethyl perfluorobutanesulfonate	79963-95-4	-4.88	-27.705	0.0645236	0.935476	inact.	reliable	0.284319	0.715681	inact.	reliable	Other aliphatics	PASF-based substances	Inactive	reliable	-50.0554	-52.2835	-51.1694	Inactive	OTHER_PFAS	Inactive	FC(COS(=O)(=O)C(C(C(C(F)(F)F)(F)F)(F)F)(F)F)(F)F	9	0
DTXSID00896561	FC(F)(F)C(F)(OC(F)(F)C(F)(Cl)I)C(F)(F)F	2-(2-Chloro-1,1,2-trifluoro-2-iodoethoxy)-1,1,1,2,3,3,3-heptafluoropropane	16031-04-2	-4.862	-26.4566	0.0645236	0.935476	inact.	reliable	0.606906	0.393094	act.	reliable	Other aliphatics	Ether based substances	Inactive	reliable	-50.2396	-54.4336	-52.3366	Inactive	OTHER_PFAS	Inactive	FC(C(F)(F)F)(C(F)(F)F)OC(C(I)(Cl)F)(F)F	0	2
DTXSID50451048	FC(F)(Br)C(F)(F)C(F)(F)Br	1,3-Dibromo-1,1,2,2,3,3-hexafluoropropane	4259-29-4	-4.865	-19.5374	0.0645236	0.935476	inact.	reliable	0.284319	0.715681	inact.	reliable	Other aliphatics	Others	Inactive	reliable	-50.2089	-66.3506	-58.2797	Inactive	OTHER_PFAS	Inactive	FC(C(Br)(F)F)(C(Br)(F)F)F	0	2
DTXSID20626382	FC1(F)C(F)(F)C2(F)C(F)(C1(F)F)C(F)(F)C(F)(F)C(F)(F)C(F)(F)C2(F)F	Octadecafluorodecahydroazulene	68697-63-2	-4.865	-20.16	0.0645236	0.935476	inact.	reliable	0.284319	0.715681	inact.	reliable	Non-PFAA perfluoroalkyls, cyclic	PFAs, cyclic	Inactive	reliable	-50.2089	-65.2783	-57.7436	Inactive	OTHER_PFAS	Inactive	FC1(F)C(F)(F)C(F)(F)C(C2(C(C1(F)F)(F)C(F)(F)C(C2(F)F)(F)F)F)(F)F	8	0
DTXSID30558584	OP(=O)(C(F)(F)C(F)(F)C(F)(F)F)C(F)(F)C(F)(F)C(F)(F)F	Bis(heptafluoropropyl)phosphinic acid	1481-60-3	-4.868	-31.6131	0.0645236	0.935476	inact.	reliable	0.284319	0.715681	inact.	reliable	PFAAs	PFPiAs	Inactive	reliable	-50.1782	-45.5526	-47.8654	Inactive	OTHER_PFAS	Inactive	FC(C(C(F)(F)F)(F)F)(P(=O)(C(C(C(F)(F)F)(F)F)(F)F)O)F	3	4
DTXSID10335698	COC(=O)C(F)(F)C(F)(F)C(F)(F)C(F)(F)F	Methyl nonafluorovalerate	13038-26-1	-4.87	-23.0667	0.0645236	0.935476	inact.	reliable	0.284319	0.715681	inact.	reliable	Other aliphatics	PACF-based substances	Inactive	reliable	-50.1577	-60.2721	-55.2149	Inactive	OTHER_PFAS	Inactive	COC(=O)C(C(C(C(F)(F)F)(F)F)(F)F)(F)F	7	4
DTXSID30952942	FC1(F)C(F)(F)C2(F)C3(F)C1(F)C(F)(F)C(F)(F)C(F)(F)C3(F)C(F)(F)C(F)(F)C2(F)F	Icosafluorododecahydroacenaphthylene	307-07-3	-4.872	-26.0687	0.0645236	0.935476	inact.	reliable	0.284319	0.715681	inact.	reliable	Non-PFAA perfluoroalkyls, cyclic	PFAs, cyclic	Inactive	reliable	-50.1372	-55.1017	-52.6195	Inactive	OTHER_PFAS	Inactive	FC12C3(F)C(F)(F)C(C(C2(F)C(C(C1(F)C(C(C3(F)F)(F)F)(F)F)(F)F)(F)F)(F)F)(F)F	8	0
DTXSID30881304	FC(F)(F)C(F)(F)C(F)(F)C(F)(I)C(F)(F)F	1,1,1,2,2,3,3,4,5,5,5-Undecafluoro-4-iodopentane	68158-13-4	-4.91	-21.7888	0.0645236	0.935476	inact.	reliable	0.284319	0.715681	inact.	reliable	Perfluoro PFAA precursors	PFAIs	Inactive	reliable	-49.7483	-62.473	-56.1107	Inactive	OTHER_PFAS	Inactive	FC(C(C(C(C(F)(F)F)(I)F)(F)F)(F)F)(F)F	3	4
DTXSID40892547	CN(C)CCCN(CCC(O)=O)S(=O)(=O)C(F)(F)C(F)(F)C(F)(F)C(F)(F)C(F)(F)C(F)(F)C(F)(F)F	N-[3-(Dimethylamino)propyl]-N-[(pentadecafluoroheptyl)sulfonyl]-beta-alanine	1432486-91-3	-4.873	-48.2344	0.0645236	0.935476	inact.	reliable	0.284319	0.715681	inact.	reliable	Other aliphatics	PASF-based substances	Inactive	reliable	-50.127	-16.9256	-33.5263	Inactive	OTHER_PFAS	Inactive	CN(CCCN(S(=O)(=O)C(C(C(C(C(C(C(F)(F)F)(F)F)(F)F)(F)F)(F)F)(F)F)(F)F)CCC(=O)O)C	0	7
DTXSID30379711	FC(F)(F)OC(F)(F)C(F)(F)OC(F)(F)C(Cl)=O	2,2-difluoro-2-[1,1,2,2-tetrafluoro-2-(trifluoromethoxy)ethoxy]acetyl Chloride	261503-81-5	-4.875	-28.5223	0.0645236	0.935476	inact.	reliable	0.292042	0.707958	inact.	reliable	Other aliphatics	Ether based substances	Inactive	reliable	-50.1065	-50.8759	-50.4912	Inactive	OTHER_PFAS	Inactive	ClC(=O)C(OC(C(OC(F)(F)F)(F)F)(F)F)(F)F	0	2
DTXSID10191039	FC1(F)C(F)(F)C(F)(F)C(F)(F)C1(F)F	Decafluorocyclopentane	376-77-2	-4.876	-14.6427	0.0645236	0.935476	inact.	reliable	0.284319	0.715681	inact.	reliable	Non-PFAA perfluoroalkyls, cyclic	PFAs, cyclic	Inactive	reliable	-50.0963	-74.7808	-62.4385	Inactive	OTHER_PFAS	Inactive	FC1(F)C(F)(F)C(C(C1(F)F)(F)F)(F)F	8	0
DTXSID40382074	[K+].[O-]S(=O)(=O)C(F)(F)C(F)(F)OC(F)(F)C(F)(F)F	Potassium 1,1,2,2-tetrafluoro-2-(pentafluoroethoxy)ethane-1-sulfonate	117205-07-9	-4.877	-31.6165	0.0645236	0.935476	inact.	reliable	0.284319	0.715681	inact.	reliable	PFAAs	PFESAs	Inactive	reliable	-50.0861	-45.5467	-47.8164	Inactive	OTHER_PFAS	Inactive	FC(C(F)(F)F)(OC(C(S(=O)(=O)O)(F)F)(F)F)F	0	2
DTXSID30540984	FC(F)(F)C(F)(F)C(F)(F)P(=O)(C(F)(F)C(F)(F)C(F)(F)F)C(F)(F)C(F)(F)C(F)(F)F	Tris(heptafluoropropyl)(oxo)-lambda~5~-phosphane	58431-33-7	-4.877	-28.1897	0.0645236	0.935476	inact.	reliable	0.284319	0.715681	inact.	reliable	Other aliphatics	Others	Inactive	reliable	-50.0861	-51.4487	-50.7674	Inactive	OTHER_PFAS	Inactive	FC(C(C(F)(F)F)(F)F)(P(=O)(C(C(C(F)(F)F)(F)F)(F)F)C(C(C(F)(F)F)(F)F)(F)F)F	3	4
DTXSID70746029	O=[V].[H]C12CCC(C)(C(=O)\C1=C(\O)C(F)(F)C(F)(F)C(F)(F)F)C2(C)C.[H]C12CCC(C)(C(=O)\C1=C(\O)C(F)(F)C(F)(F)C(F)(F)F)C2(C)C	(3E)-3-(2,2,3,3,4,4,4-Heptafluoro-1-hydroxybutylidene)-1,7,7-trimethylbicyclo[2.2.1]heptan-2-one--oxovanadium (2/1)	130552-91-9	-4.878	-36.9897	0.0645236	0.935476	inact.	reliable	0.284319	0.715681	inact.	reliable	Other aliphatics, cyclic	Others, cyclic	Inactive	reliable	-50.0758	-36.2924	-43.1841	Inactive	OTHER_PFAS	Inactive	OC(=C1C(=O)C2(C(C1CC2)(C)C)C)C(C(C(F)(F)F)(F)F)(F)F	3	4
DTXSID40880146	COC(F)(F)C(C(F)(F)F)C(F)(F)F	1,1,1,3,3-Pentafluoro-3-methoxy-2-(trifluoromethyl)propane	382-26-3	-4.879	-24.2595	0.0645236	0.935476	inact.	reliable	0.284319	0.715681	inact.	reliable	Other aliphatics	Ether based substances	Inactive	reliable	-50.0656	-58.2177	-54.1416	Inactive	OTHER_PFAS	Inactive	COC(C(C(F)(F)F)C(F)(F)F)(F)F	0	2
DTXSID40813333	CCN(CC)C(=S)C(F)(F)C(F)(F)C(F)(F)F	N,N-Diethyl-2,2,3,3,4,4,4-heptafluorobutanethioamide	61881-10-5	-5.007	-27.2724	0.0645236	0.935476	inact.	Unreliable	0.284319	0.715681	inact.	reliable	Other aliphatics	Others	Inactive	reliable	-48.7556	-53.0286	-50.8921	Inactive	OTHER_PFAS	Inactive	CCN(C(=S)C(C(C(F)(F)F)(F)F)(F)F)CC	7	4
DTXSID60330471	CS(=O)(=O)C(F)(F)C(F)(F)C(F)(F)C(F)(F)F	1,1,1,2,2,3,3,4,4-Nonafluoro-4-(methanesulfonyl)butane	40630-22-6	-4.86	-20.4511	0.0645236	0.935476	inact.	reliable	0.284319	0.715681	inact.	reliable	Other aliphatics	PASF-based substances	Inactive	reliable	-50.26	-64.7769	-57.5185	Inactive	OTHER_PFAS	Inactive	FC(C(C(S(=O)(=O)C)(F)F)(F)F)(C(F)(F)F)F	9	0
DTXSID20896129	NC1=NC(OCC(F)(F)C(F)(F)C(F)(F)C(F)(F)C(F)(F)C(F)(F)F)=NC(N)=N1	6-[(2,2,3,3,4,4,5,5,6,6,7,7,7-Tridecafluoroheptyl)oxy]-1,3,5-triazine-2,4-diamine	57338-65-5	-4.91	-41.4134	0.0645236	0.935476	inact.	reliable	0.284319	0.715681	inact.	reliable	Side-chain aromatics	Others	Inactive	reliable	-49.7483	-28.6734	-39.2109	Inactive	OTHER_PFAS	Inactive	FC(C(C(C(C(C(F)(F)F)(F)F)(F)F)(F)F)(F)F)(COc1nc(N)nc(n1)N)F	3	9
DTXSID60178870	FC(F)(F)C(F)(F)C(F)(F)COC(=O)CCN1CC1	1-Aziridinepropionic acid, 2,2,3,3,4,4,4-heptafluorobutyl ester	24160-20-1	-4.914	-34.4693	0.0645236	0.935476	inact.	reliable	0.284319	0.715681	inact.	reliable	Other aliphatics, cyclic	Others, cyclic	Inactive	reliable	-49.7074	-40.6333	-45.1703	Inactive	OTHER_PFAS	Inactive	O=C(CCN1CC1)OCC(C(C(F)(F)F)(F)F)(F)F	7	4
DTXSID10880118	FC(F)(F)C(F)(F)C(F)(C(F)(F)F)C(F)(C(F)(F)F)C(F)(F)F	Perfluoro-2,3-dimethylpentane	335-14-8	-4.964	-23.3104	0.0645236	0.935476	inact.	reliable	0.284319	0.715681	inact.	reliable	Non-PFAA perfluoroalkyls	PFAs	Inactive	reliable	-49.1956	-59.8524	-54.524	Inactive	OTHER_PFAS	Inactive	FC(C(C(C(C(F)(F)F)(C(F)(F)F)F)(C(F)(F)F)F)(F)F)(F)F	3	4
DTXSID20505825	FC(F)(F)C(F)(F)C(F)(F)C(F)(F)C#C	3,3,4,4,5,5,6,6,6-Nonafluorohex-1-yne	59665-30-4	-4.96	-21.0629	0.0645236	0.935476	inact.	reliable	0.284319	0.715681	inact.	reliable	Other aliphatics	Others	Inactive	reliable	-49.2366	-63.7232	-56.4799	Inactive	OTHER_PFAS	Inactive	C#CC(C(C(C(F)(F)F)(F)F)(F)F)(F)F	3	4
DTXSID40380272	FC(F)(F)C(F)(F)C(F)(F)C(F)(F)C(Br)(Br)CBr	1,1,2-Tribromo-1-(nonafluorobutyl)ethane	59665-24-6	-4.96	-31.2922	0.0645236	0.935476	inact.	reliable	0.457246	0.542754	inact.	reliable	Other aliphatics	FTBr	Inactive	reliable	-49.2366	-46.1052	-47.6709	Inactive	OTHER_PFAS	Inactive	BrCC(C(C(C(C(F)(F)F)(F)F)(F)F)(F)F)(Br)Br	3	4
DTXSID40881330	FC(F)(F)C(=O)C(F)(C(F)(F)F)C(F)(F)C(F)(F)F	3-Trifluoromethylperfluoro-2-pentanone	93830-92-3	-4.96	-19.7611	0.0645236	0.935476	inact.	reliable	0.292042	0.707958	inact.	reliable	Non-PFAA perfluoroalkyls	PFAKs	Inactive	reliable	-49.2366	-65.9653	-57.601	Inactive	OTHER_PFAS	Inactive	O=C(C(C(C(F)(F)F)(F)F)(C(F)(F)F)F)C(F)(F)F	7	4
DTXSID70432935	FC(F)(F)C(C(F)(F)F)(C(F)(F)F)C(F)(F)F	2,2-bis(Trifluoromethyl)perfluoropropane	374-51-6	-4.96	-15.2845	0.0645236	0.935476	inact.	reliable	0.284319	0.715681	inact.	reliable	Non-PFAA perfluoroalkyls	PFAs	Inactive	reliable	-49.2366	-73.6754	-61.456	Inactive	OTHER_PFAS	Inactive	FC(C(C(F)(F)F)(C(F)(F)F)C(F)(F)F)(F)F	0	2
DTXSID50474570	CCC(F)(F)C(F)(F)C(F)(F)F	1,1,1,2,2,3,3-Heptafluoropentane	30423-63-3	-4.958	-17.6651	0.0645236	0.935476	inact.	reliable	0.284319	0.715681	inact.	reliable	Fluorotelomer PFAA precursors	SFAs	Inactive	reliable	-49.2571	-69.5753	-59.4162	Inactive	OTHER_PFAS	Inactive	CCC(C(C(F)(F)F)(F)F)(F)F	3	4
DTXSID10508547	CCOC(=O)C(F)(C(F)(F)F)C(F)(F)F	Ethyl 2,3,3,3-tetrafluoro-2-(trifluoromethyl)propanoate	1526-49-4	-4.957	-20.2972	0.0645236	0.935476	inact.	reliable	0.284319	0.715681	inact.	reliable	Other aliphatics	Ether based substances	Inactive	reliable	-49.2673	-65.042	-57.1546	Inactive	OTHER_PFAS	Inactive	CCOC(=O)C(C(F)(F)F)(C(F)(F)F)F	7	4
DTXSID70465985	FC(F)(F)C(F)(F)C(F)(F)C(F)(F)C(F)(C(F)(F)F)C(F)(F)F	Hexane, 1,1,1,2,2,3,3,4,4,5,6,6,6-tridecafluoro-5-(trifluoromethyl)-	36610-38-5	-4.957	-24.9635	0.0645236	0.935476	inact.	reliable	0.284319	0.715681	inact.	reliable	Non-PFAA perfluoroalkyls	PFAs	Inactive	reliable	-49.2673	-57.0052	-53.1362	Inactive	OTHER_PFAS	Inactive	FC(C(C(C(C(C(F)(F)F)(C(F)(F)F)F)(F)F)(F)F)(F)F)(F)F	3	4
DTXSID30895163	FC(F)(F)C(F)(F)C(F)(F)C(Cl)CCl	4,5-Dichloro-1,1,1,2,2,3,3-heptafluoropentane	577773-57-0	-4.953	-24.8221	0.0645236	0.935476	inact.	reliable	0.292042	0.707958	inact.	reliable	Other aliphatics	Others	Inactive	reliable	-49.3082	-57.2487	-53.2785	Inactive	OTHER_PFAS	Inactive	ClCC(C(C(C(F)(F)F)(F)F)(F)F)Cl	3	4
DTXSID70617184	CC(=C)COC(F)(C(F)(F)F)C(F)(F)F	3-[(1,1,1,2,3,3,3-Heptafluoropropan-2-yl)oxy]-2-methylprop-1-ene	38471-83-9	-4.95	-24.6256	0.0645236	0.935476	inact.	reliable	0.284319	0.715681	inact.	reliable	Other aliphatics	Ether based substances	Inactive	reliable	-49.3389	-57.5872	-53.4631	Inactive	OTHER_PFAS	Inactive	CC(=C)COC(C(F)(F)F)(C(F)(F)F)F	0	2
DTXSID80880120	FC(F)(F)C(F)(F)C(F)(C(F)(F)C(F)(F)F)C(F)(C(F)(F)F)C(F)(F)F	Perfluoro-2-methyl-3-ethylpentane	354-97-2	-4.95	-26.6362	0.0645236	0.935476	inact.	reliable	0.284319	0.715681	inact.	reliable	Non-PFAA perfluoroalkyls	PFAs	Inactive	reliable	-49.3389	-54.1243	-51.7316	Inactive	OTHER_PFAS	Inactive	FC(C(C(C(C(F)(F)F)(C(F)(F)F)F)(C(C(F)(F)F)(F)F)F)(F)F)(F)F	3	4
DTXSID80826669	FC(F)(F)C(F)(F)C(F)(F)C(C(F)(F)F)(C(F)(F)F)C(F)(C(F)(F)F)C(F)(F)F	1,1,1,2,2,3,3,5,6,6,6-Undecafluoro-4,4,5-tris(trifluoromethyl)hexane	86714-23-0	-4.949	-23.8928	0.0645236	0.935476	inact.	reliable	0.457246	0.542754	inact.	reliable	Non-PFAA perfluoroalkyls	PFAs	Inactive	reliable	-49.3492	-58.8493	-54.0992	Inactive	OTHER_PFAS	Inactive	FC(C(C(C(C(C(F)(F)F)(C(F)(F)F)F)(C(F)(F)F)C(F)(F)F)(F)F)(F)F)(F)F	3	4
DTXSID9041578	OC(=O)C(F)(F)F	Trifluoroacetic acid	76-05-1	-4.945	-12.8407	0.0645236	0.935476	inact.	reliable	0.284319	0.715681	inact.	reliable	PFAAs	PFCAs	Inactive	reliable	-49.3901	-77.8844	-63.6372	Inactive	OTHER_PFAS	Inactive	OC(=O)C(F)(F)F	0	2
DTXSID00195026	NCC(F)(F)C(F)(F)F	1H,1H-Perfluoropropylamine	422-03-7	-4.944	-8.0964	0.0645236	0.935476	inact.	reliable	0.284319	0.715681	inact.	reliable	Other aliphatics	Others	Inactive	reliable	-49.4003	-86.0555	-67.7279	Inactive	OTHER_PFAS	Inactive	NCC(C(F)(F)F)(F)F	3	4
DTXSID50469320	NS(=O)(=O)C(F)(F)C(F)(F)C(F)(F)C(F)(F)C(F)(F)C(F)(F)F	Perfluorohexanesulfonamide	41997-13-1	-4.944	-27.1523	0.0645236	0.935476	inact.	reliable	0.284319	0.715681	inact.	reliable	Perfluoro PFAA precursors	FASAs	Inactive	reliable	-49.4003	-53.2354	-51.3179	Inactive	OTHER_PFAS	Inactive	FC(C(C(C(C(C(S(=O)(=O)N)(F)F)(F)F)(F)F)(F)F)(F)F)(F)F	3	8
DTXSID20176059	FC(F)(F)C(F)(F)C(F)(F)C(F)(F)C(F)(F)C(F)(F)C(F)(F)c1nc(nc(n1)C(F)(F)C(F)(F)C(F)(F)C(F)(F)C(F)(F)C(F)(F)C(F)(F)F)C(F)(F)C(F)(F)C(F)(F)C(F)(F)C(F)(F)C(F)(F)C(F)(F)F	2,4,6-Tris(pentadecafluoroheptyl)-1,3,5-triazine	21674-38-4	-4.943	-52.9906	0.0645236	0.935476	inact.	reliable	0.284319	0.715681	inact.	reliable	Side-chain aromatics	Others	Inactive	reliable	-49.4106	-8.73396	-29.0723	Inactive	OTHER_PFAS	Inactive	FC(C(C(C(C(C(C(F)(F)F)(F)F)(F)F)(F)F)(F)F)(F)F)(c1nc(nc(n1)C(C(C(C(C(C(C(F)(F)F)(F)F)(F)F)(F)F)(F)F)(F)F)(F)F)C(C(C(C(C(C(C(F)(F)F)(F)F)(F)F)(F)F)(F)F)(F)F)(F)F)F	6	4
DTXSID00896602	OC(=O)C(C(F)(F)F)(C(F)(F)F)C(F)(F)C(F)(F)C(F)(F)C(F)(F)F	3,3,4,4,5,5,6,6,6-Nonafluoro-2,2-bis(trifluoromethyl)hexanoic acid	1812247-17-8	-4.94	-29.5772	0.0645236	0.935476	inact.	reliable	0.284319	0.715681	inact.	reliable	PFAAs	PFCAs	Inactive	reliable	-49.4413	-49.059	-49.2501	Inactive	OTHER_PFAS	Inactive	OC(=O)C(C(C(C(C(F)(F)F)(F)F)(F)F)(F)F)(C(F)(F)F)C(F)(F)F	3	8
DTXSID30503716	FC(F)(F)C(F)(F)C(F)(F)CC=C	4,4,5,5,6,6,6-Heptafluorohex-1-ene	2317-84-2	-4.915	-22.1335	0.0645236	0.935476	inact.	reliable	0.284319	0.715681	inact.	reliable	Other aliphatics	Others	Inactive	reliable	-49.6971	-61.8793	-55.7882	Inactive	OTHER_PFAS	Inactive	C=CCC(C(C(F)(F)F)(F)F)(F)F	3	4
DTXSID3059977	CCOC(=O)C(F)(F)C(F)(F)C(F)(F)C(=O)OCC	Diethyl perfluoroglutarate	424-40-8	-4.918	-36.1262	0.0645236	0.935476	inact.	reliable	0.284319	0.715681	inact.	reliable	Other aliphatics	PACF-based substances	Inactive	reliable	-49.6664	-37.7796	-43.723	Inactive	OTHER_PFAS	Inactive	CCOC(=O)C(C(C(C(=O)OCC)(F)F)(F)F)(F)F	7	4
DTXSID10556083	FC(F)(F)C(F)(F)OC(F)(F)C(F)(F)C(F)(F)OC(F)(F)C(F)(F)F	1,1,2,2,3,3-Hexafluoro-1,3-bis(pentafluoroethoxy)propane	114636-26-9	-4.922	-35.0543	0.0645236	0.935476	inact.	reliable	0.284319	0.715681	inact.	reliable	Other aliphatics	Ether based substances	Inactive	reliable	-49.6255	-39.6258	-44.6256	Inactive	OTHER_PFAS	Inactive	FC(C(OC(C(F)(F)F)(F)F)(F)F)(C(OC(C(F)(F)F)(F)F)(F)F)F	0	2
DTXSID10224331	FC(F)C(F)(F)COC(=O)C=C	2,2,3,3-Tetrafluoropropyl acrylate	7383-71-3	-4.924	-25.7499	0.670056	0.329944	act.	reliable	0.284319	0.715681	inact.	reliable	Other aliphatics	Ether based substances	Inactive	reliable	-49.605	-55.6508	-52.6279	Inactive	OTHER_PFAS	Inactive	C=CC(=O)OCC(C(F)F)(F)F	0	2
DTXSID10599394	CNCC(F)(F)C(F)(F)C(F)(F)F	2,2,3,3,4,4,4-Heptafluoro-N-methylbutan-1-amine	755-42-0	-4.926	-16.6446	0.0645236	0.935476	inact.	reliable	0.284319	0.715681	inact.	reliable	Other aliphatics	Others	Inactive	reliable	-49.5846	-71.3329	-60.4587	Inactive	OTHER_PFAS	Inactive	CNCC(C(C(F)(F)F)(F)F)(F)F	3	4
DTXSID50894956	CC(F)(F)C(F)(F)C(F)(F)F	1,1,1,2,2,3,3-heptafluorobutane	662-00-0	-4.927	-15.3911	0.0645236	0.935476	inact.	reliable	0.284319	0.715681	inact.	reliable	Fluorotelomer PFAA precursors	SFAs	Inactive	reliable	-49.5743	-73.4918	-61.5331	Inactive	OTHER_PFAS	Inactive	FC(C(F)(F)F)(C(F)(F)C)F	3	4
DTXSID20568672	FC(F)=C(F)OC(F)(F)C(F)(F)C(F)(F)C(F)(F)F	1,1,1,2,2,3,3,4,4-Nonafluoro-4-[(trifluoroethenyl)oxy]butane	13782-76-8	-4.911	-22.5934	0.0645236	0.935476	inact.	reliable	0.284319	0.715681	inact.	reliable	Other aliphatics	Ether based substances	Inactive	reliable	-49.7381	-61.0872	-55.4127	Inactive	OTHER_PFAS	Inactive	FC(=C(OC(C(C(C(F)(F)F)(F)F)(F)F)(F)F)F)F	0	2
DTXSID20164754	COC(=O)C(F)(F)C(F)(F)C(F)(F)C(=O)OC	Dimethyl hexafluoroglutarate	1513-62-8	-4.927	-21.1952	0.0645236	0.935476	inact.	reliable	0.284319	0.715681	inact.	reliable	Other aliphatics	PACF-based substances	Inactive	reliable	-49.5743	-63.4954	-56.5349	Inactive	OTHER_PFAS	Inactive	COC(=O)C(C(C(C(=O)OC)(F)F)(F)F)(F)F	0	2
DTXSID9065443	CN(C)CCCNS(=O)(=O)C(F)(F)C(F)(F)C(F)(F)C(F)(F)C(F)(F)C(F)(F)C(F)(F)C(F)(F)F	Perfluorooctane sulfonamido amine	13417-01-1	-4.929	-40.8856	0.0645236	0.935476	inact.	reliable	0.284319	0.715681	inact.	reliable	Other aliphatics	PASF-based substances	Inactive	reliable	-49.5539	-29.5825	-39.5682	Inactive	OTHER_PFAS	Inactive	CN(CCCNS(=O)(=O)C(C(C(C(C(C(C(C(F)(F)F)(F)F)(F)F)(F)F)(F)F)(F)F)(F)F)(F)F)C	5	0
DTXSID50380243	FC(F)C(F)(F)COC(=O)C(F)(F)F	2,2,3,3-Tetrafluoropropyl trifluoroacetate	107551-72-4	-4.935	-22.5377	0.0645236	0.935476	inact.	reliable	0.284319	0.715681	inact.	reliable	Other aliphatics	PACF-based substances	Inactive	reliable	-49.4925	-61.1832	-55.3378	Inactive	OTHER_PFAS	Inactive	FC(C(COC(=O)C(F)(F)F)(F)F)F	7	4
DTXSID90893342	FC(F)(F)C(F)(F)C(F)(C(F)(F)F)C1(F)C(F)(F)C(F)(F)C2(F)C(F)(F)C(F)(F)C(F)(F)C(F)(F)C2(F)C1(F)F	Perfluorodecahydro-2-sec-butylnaphthalene	119141-86-5	-4.936	-30.9657	0.0645236	0.935476	inact.	reliable	0.284319	0.715681	inact.	reliable	Non-PFAA perfluoroalkyls, cyclic	PFAs, cyclic	Inactive	reliable	-49.4822	-46.6676	-48.0749	Inactive	OTHER_PFAS	Inactive	FC(C(C(C1(F)C(F)(F)C(F)(F)C2(C(C1(F)F)(F)C(F)(F)C(C(C2(F)F)(F)F)(F)F)F)(C(F)(F)F)F)(F)F)(F)F	8	0
DTXSID70348047	FC(F)(F)C(F)(CCI)C(F)(F)F	2-(2-Iodoethyl)perfluoropropane	99324-96-6	-4.938	-23.5569	0.0645236	0.935476	inact.	reliable	0.284319	0.715681	inact.	reliable	Fluorotelomer PFAA precursors	n:2 FTIs	Inactive	reliable	-49.4617	-59.4278	-54.4448	Inactive	OTHER_PFAS	Inactive	ICCC(C(F)(F)F)(C(F)(F)F)F	3	4
DTXSID40883576	CC(O)(C(F)(F)F)C(F)(F)F	Hexafluoro-2-methyl-2-propanol	1515-14-6	-4.939	-17.3057	0.0645236	0.935476	inact.	reliable	0.284319	0.715681	inact.	reliable	Other aliphatics	Others	Inactive	reliable	-49.4515	-70.1943	-59.8229	Inactive	OTHER_PFAS	Inactive	CC(C(F)(F)F)(C(F)(F)F)O	0	2
DTXSID80290780	NC(=N)C(F)(F)C(F)(F)C(F)(F)C(F)(F)C(N)=N	(1z,6z)-2,2,3,3,4,4,5,5-octafluorohexanediimidamide	678-57-9	-4.94	-31.0602	0.0645236	0.935476	inact.	reliable	0.284319	0.715681	inact.	reliable	Other aliphatics	Amidines based substances	Inactive	reliable	-49.4413	-46.5048	-47.9731	Inactive	OTHER_PFAS	Inactive	NC(=N)C(C(C(C(C(=N)N)(F)F)(F)F)(F)F)(F)F	0	2
DTXSID60880461	[Cl-].[H]N(CCC[N+](C)(C)C)S(=O)(=O)C(F)(F)C(F)(F)C(F)(F)C(F)(F)F	Trimethyl-3-((perfluorobutylsulphonyl)amino)propylammonium chloride	53518-00-6	-4.928	-38.7373	0.0645236	0.935476	inact.	reliable	0.284319	0.715681	inact.	reliable	Other aliphatics	PASF-based substances	Inactive	reliable	-49.5641	-33.2825	-41.4233	Inactive	COMMERICIAL_IMPORTANT	Inactive	FC(C(C(C(F)(F)F)(F)F)(F)F)(S(=O)(=O)NCCC[N+](C)(C)C)F	5	0
DTXSID40895290	FC(F)(F)C(F)(F)C(F)(F)C(F)(F)C(F)(F)C(F)(F)C(F)(F)C(F)(F)C(F)(F)C(F)(F)CCCI	1,1,1,2,2,3,3,4,4,5,5,6,6,7,7,8,8,9,9,10,10-Henicosafluoro-13-iodotridecane	541547-94-8	-5.428	-33.9686	0.0645236	0.935476	inact.	reliable	0.284319	0.715681	inact.	reliable	Other aliphatics	FTCl	Inactive	reliable	-44.4468	-41.4957	-42.9712	Inactive	OTHER_PFAS	Inactive	ICCCC(C(C(C(C(C(C(C(C(C(F)(F)F)(F)F)(F)F)(F)F)(F)F)(F)F)(F)F)(F)F)(F)F)(F)F	3	9
DTXSID50896056	CCN(C)S(=O)(=O)C(F)(F)C(F)(F)C(F)(F)C(F)(F)C(F)(F)C(F)(F)F	N-Ethyl-1,1,2,2,3,3,4,4,5,5,6,6,6-tridecafluoro-N-methylhexane-1-sulfonamide	1427176-17-7	-5.477	-34.329	0.0645236	0.935476	inact.	reliable	0.284319	0.715681	inact.	reliable	Other aliphatics	PASF-based substances	Inactive	reliable	-43.9453	-40.8749	-42.4101	Inactive	OTHER_PFAS	Inactive	CCN(S(=O)(=O)C(C(C(C(C(C(F)(F)F)(F)F)(F)F)(F)F)(F)F)(F)F)C	0	7
DTXSID10880158	FC(F)(F)C(F)(F)C(F)(F)C(F)(C(F)(F)F)C(F)(F)C(F)(F)F	Hexane, 1,1,1,2,2,3,3,4,5,5,6,6,6-tridecafluoro-4-(trifluoromethyl)-	558-69-0	-5.428	-23.0166	0.0645236	0.935476	inact.	reliable	0.284319	0.715681	inact.	reliable	Non-PFAA perfluoroalkyls	PFAs	Inactive	reliable	-44.4468	-60.3584	-52.4026	Inactive	OTHER_PFAS	Inactive	FC(C(C(C(C(F)(F)F)(F)F)(C(F)(F)F)F)(F)F)(C(F)(F)F)F	3	4
DTXSID70895521	FC(F)(F)C(F)(F)C(F)(F)C(F)(F)CCSC#N	3,3,4,4,5,5,6,6,6-Nonafluorohexyl thiocyanate	26650-08-8	-5.8	-27.2567	0.0645236	0.935476	inact.	reliable	0.284319	0.715681	inact.	reliable	Other aliphatics	Others	Inactive	reliable	-40.6396	-53.0556	-46.8476	Inactive	OTHER_PFAS	Inactive	N#CSCCC(C(C(C(F)(F)F)(F)F)(F)F)(F)F	3	9
DTXSID40379560	COC(=O)C(F)(F)C(F)(F)C(F)(F)C(F)(F)C(F)(F)C(F)(F)C(F)(F)C(F)(F)F	Methyl Perfluorononanoate	51502-45-5	-5.799	-33.7043	0.0645236	0.935476	inact.	reliable	0.734446	0.265554	act.	reliable	Other aliphatics	PACF-based substances	Inactive	reliable	-40.6498	-41.9509	-41.3003	Inactive	OTHER_PFAS	Inactive	COC(=O)C(C(C(C(C(C(C(C(F)(F)F)(F)F)(F)F)(F)F)(F)F)(F)F)(F)F)(F)F	3	8
DTXSID50895241	CCCCCCCC(F)(F)C(F)(F)C(F)(F)C(F)(F)C(F)(F)C(F)(F)C(F)(F)F	1,1,1,2,2,3,3,4,4,5,5,6,6,7,7-Pentadecafluorotetradecane	38787-57-4	-5.797	-35.5737	0.0645236	0.935476	inact.	reliable	0.284319	0.715681	inact.	reliable	Fluorotelomer PFAA precursors	SFAs	Inactive	reliable	-40.6703	-38.7312	-39.7007	Inactive	OTHER_PFAS	Inactive	CCCCCCCC(C(C(C(C(C(C(F)(F)F)(F)F)(F)F)(F)F)(F)F)(F)F)(F)F	2	2
DTXSID20896422	CCC1=C(C(=CC=C1C(O)=O)C(F)(C(F)(F)F)C(F)(F)F)S(C)(=O)=O	2-Ethyl-4-(1,1,1,2,3,3,3-heptafluoropropan-2-yl)-3-(methanesulfonyl)benzoic acid	1355555-09-7	-5.796	-37.2155	0.0645236	0.935476	inact.	reliable	0.284319	0.715681	inact.	reliable	Side-chain aromatics	Others	Inactive	reliable	-40.6805	-35.9035	-38.292	Inactive	OTHER_PFAS	Inactive	CCc1c(ccc(c1S(=O)(=O)C)C(C(F)(F)F)(C(F)(F)F)F)C(=O)O	2	3
DTXSID50896536	CCN(CC)C(=O)C(F)(OC(F)(F)C(F)(F)C(F)(F)F)C(F)(F)F	N,N-Diethyl-2,3,3,3-tetrafluoro-2-(heptafluoropropoxy)propanamide	176702-71-9	-5.796	-39.7901	0.0645236	0.935476	inact.	reliable	0.284319	0.715681	inact.	reliable	Other aliphatics	Ether and Amide based substances	Inactive	reliable	-40.6805	-31.4693	-36.0749	Inactive	OTHER_PFAS	Inactive	CCN(C(=O)C(C(F)(F)F)(OC(C(C(F)(F)F)(F)F)(F)F)F)CC	4	3
DTXSID8071358	CNS(=O)(=O)C(F)(F)C(F)(F)C(F)(F)C(F)(F)C(F)(F)C(F)(F)C(F)(F)F	1-Heptanesulfonamide, 1,1,2,2,3,3,4,4,5,5,6,6,7,7,7-pentadecafluoro-N-methyl-	68259-14-3	-5.794	-33.7186	0.0645236	0.935476	inact.	reliable	0.457246	0.542754	inact.	reliable	FASA based PFAA precursors	N-Alkyl FASAs	Inactive	reliable	-40.701	-41.9262	-41.3136	Inactive	OTHER_PFAS	Inactive	CNS(=O)(=O)C(C(C(C(C(C(C(F)(F)F)(F)F)(F)F)(F)F)(F)F)(F)F)(F)F	3	8
DTXSID90382069	CC(=O)CC(=O)C(F)(F)C(F)(F)C(F)(F)C(F)(F)C(F)(F)C(F)(F)F	(Perfluoroheptanoyl)acetone	82822-26-2	-5.794	-30.2952	0.0645236	0.935476	inact.	reliable	0.566012	0.433988	inact.	reliable	Other aliphatics	FT	Inactive	reliable	-40.701	-47.8224	-44.2617	Inactive	OTHER_PFAS	Inactive	CC(=O)CC(=O)C(C(C(C(C(C(F)(F)F)(F)F)(F)F)(F)F)(F)F)(F)F	3	8
DTXSID30382109	FC(=O)C(F)(F)C(F)(F)C(F)(F)C(F)(F)Cl	5-Chloroperfluoropentanoyl fluoride	261503-68-8	-5.791	-21.111	0.0645236	0.935476	inact.	reliable	0.284319	0.715681	inact.	reliable	Other aliphatics	Others	Inactive	reliable	-40.7317	-63.6404	-52.186	Inactive	OTHER_PFAS	Inactive	FC(=O)C(C(C(C(Cl)(F)F)(F)F)(F)F)(F)F	0	2
DTXSID90896232	CN(C)C1=CC=C(C=NNC(=O)C(F)(F)C(F)(F)C(F)(F)C(F)(F)C(F)(F)C(F)(F)F)C=C1	N'-{[4-(Dimethylamino)phenyl]methylidene}-2,2,3,3,4,4,5,5,6,6,7,7,7-tridecafluoroheptanehydrazide	328016-16-6	-5.791	-40.5688	0.161481	0.838519	inact.	reliable	0.695455	0.304545	act.	reliable	Side-chain aromatics	Others	Inactive	reliable	-40.7317	-30.1281	-35.4299	Inactive	OTHER_PFAS	Inactive	CN(c1ccc(cc1)C=NNC(=O)C(C(C(C(C(C(F)(F)F)(F)F)(F)F)(F)F)(F)F)(F)F)C	3	3
DTXSID6071661	CCN(CCO)S(=O)(=O)C(F)(F)C(F)(F)C(F)(F)C(F)(F)C(F)(F)F	1-Pentanesulfonamide, N-ethyl-1,1,2,2,3,3,4,4,5,5,5-undecafluoro-N-(2-hydroxyethyl)-	68555-72-6	-5.79	-42.5283	0.0645236	0.935476	inact.	reliable	0.284319	0.715681	inact.	reliable	FASA based PFAA precursors	(N-Alkyl) FASEs	Inactive	reliable	-40.7419	-26.7532	-33.7476	Inactive	OTHER_PFAS	Inactive	OCCN(S(=O)(=O)C(C(C(C(C(F)(F)F)(F)F)(F)F)(F)F)(F)F)CC	0	7
DTXSID70706284	CCCC(F)C(F)(F)C(F)(F)C(F)(F)C(F)(F)C(F)(F)F	1,1,1,2,2,3,3,4,4,5,5,6-Dodecafluorononane	126038-58-2	-5.789	-31.5332	0.0645236	0.935476	inact.	reliable	0.284319	0.715681	inact.	reliable	Other aliphatics	Others	Inactive	reliable	-40.7521	-45.6902	-43.2212	Inactive	OTHER_PFAS	Inactive	CCCC(C(C(C(C(C(F)(F)F)(F)F)(F)F)(F)F)(F)F)F	3	4
DTXSID30896610	FC(F)(F)C(F)(F)C(F)(F)C(F)(F)C(F)(F)C(F)(F)CCSCCCCS	4-[(3,3,4,4,5,5,6,6,7,7,8,8,8-Tridecafluorooctyl)sulfanyl]butane-1-thiol	36097-07-1	-5.788	-33.7597	0.147801	0.852199	inact.	reliable	0.284319	0.715681	inact.	reliable	Other aliphatics	FT	Inactive	reliable	-40.7624	-41.8555	-41.3089	Inactive	OTHER_PFAS	Inactive	SCCCCSCCC(C(C(C(C(C(F)(F)F)(F)F)(F)F)(F)F)(F)F)(F)F	3	9
DTXSID60893374	[H]C#CC(C(F)(F)F)(C(F)(F)F)C(F)(F)C(F)(F)C(F)(F)F	1H-Perfluoro-3,3-bis(trifluoromethyl)hexyne	261503-44-0	-5.788	-25.5217	0.0645236	0.935476	inact.	reliable	0.284319	0.715681	inact.	reliable	Other aliphatics	Others	Inactive	reliable	-40.7624	-56.0438	-48.4031	Inactive	OTHER_PFAS	Inactive	C#CC(C(C(C(F)(F)F)(F)F)(F)F)(C(F)(F)F)C(F)(F)F	3	4
DTXSID90896510	CC(C)CCOC(=O)C(F)(OC(F)(F)C(F)(F)C(F)(F)F)C(F)(F)F	3-Methylbutyl 2,3,3,3-tetrafluoro-2-(heptafluoropropoxy)propanoate	183873-56-5	-5.788	-37.313	0.0645236	0.935476	inact.	reliable	0.284319	0.715681	inact.	reliable	Other aliphatics	Ether and PACF-based substances	Inactive	reliable	-40.7624	-35.7356	-38.249	Inactive	OTHER_PFAS	Inactive	CC(CCOC(=O)C(C(F)(F)F)(OC(C(C(F)(F)F)(F)F)(F)F)F)C	4	3
DTXSID40896242	COC1=CC=C(NC(=O)C(F)(F)C(F)(F)C(F)(F)F)C(=C1)[N+]([O-])=O	2,2,3,3,4,4,4-Heptafluoro-N-(4-methoxy-2-nitrophenyl)butanamide	1799-52-6	-5.801	-36.6712	0.0645236	0.935476	inact.	reliable	0.687423	0.312578	act.	reliable	Side-chain aromatics	Others	Inactive	reliable	-40.6293	-36.841	-38.7351	Inactive	OTHER_PFAS	Inactive	COc1ccc(c(c1)[N+](=O)[O-])NC(=O)C(C(C(F)(F)F)(F)F)(F)F	7	8
DTXSID00880541	FC(F)(F)C(F)(F)C(F)(F)C(F)(F)C(F)(F)C(F)(F)CCCl	3,3,4,4,5,5,6,6,7,7,8,8,8-Tridecafluorooctyl chloride	64018-25-3	-5.785	-31.9202	0.147801	0.852199	inact.	reliable	0.284319	0.715681	inact.	reliable	Other aliphatics	Others	Inactive	reliable	-40.7931	-45.0236	-42.9084	Inactive	OTHER_PFAS	Inactive	ClCCC(C(C(C(C(C(F)(F)F)(F)F)(F)F)(F)F)(F)F)(F)F	3	9
DTXSID00895918	CCCCCCNC(=O)C(F)(F)C(F)(F)C(F)(F)F	2,2,3,3,4,4,4-Heptafluoro-N-hexylbutanamide	75668-28-9	-5.785	-31.2651	0.0645236	0.935476	inact.	reliable	0.271537	0.728463	inact.	reliable	Other aliphatics	Polyfluorinated amidesÂ	Inactive	reliable	-40.7931	-46.1519	-43.4725	Inactive	OTHER_PFAS	Inactive	CCCCCCNC(=O)C(C(C(F)(F)F)(F)F)(F)F	6	9
DTXSID50895761	COC(=O)C(F)(F)C(F)(F)C(F)(F)C(F)(F)C(F)(F)C(F)(F)C(F)(F)C(F)(F)C(F)(F)C(F)(F)C(F)(F)C(F)(F)F	Methyl pentacosafluorotridecanoate	185230-63-1	-5.782	-39.2377	0.0645236	0.935476	inact.	reliable	0.734446	0.265554	act.	reliable	Other aliphatics	PACF-based substances	Inactive	reliable	-40.8238	-32.4207	-36.6222	Inactive	OTHER_PFAS	Inactive	COC(=O)C(C(C(C(C(C(C(C(C(C(C(C(F)(F)F)(F)F)(F)F)(F)F)(F)F)(F)F)(F)F)(F)F)(F)F)(F)F)(F)F)(F)F	3	8
DTXSID70895263	CCCCCCCCCC(F)(F)C(F)(F)C(F)(F)C(F)(F)C(F)(F)C(F)(F)C(F)(F)C(F)(F)F	1,1,1,2,2,3,3,4,4,5,5,6,6,7,7,8,8-Heptadecafluoroheptadecane	931415-52-0	-5.782	-47.1372	0.0645236	0.935476	inact.	reliable	0.284319	0.715681	inact.	reliable	Fluorotelomer PFAA precursors	SFAs	Inactive	reliable	-40.8238	-18.8153	-29.8195	Inactive	OTHER_PFAS	Inactive	CCCCCCCCCC(C(C(C(C(C(C(C(F)(F)F)(F)F)(F)F)(F)F)(F)F)(F)F)(F)F)(F)F	2	2
DTXSID70381090	OCC(F)(F)OC(F)(F)C(F)(F)OC(F)(F)CO	1H,1H,8H,8H-Perfluoro-3,6-dioxaoctane-1,8-diol	129301-42-4	-5.778	-30.3837	0.0645236	0.935476	inact.	reliable	0.284319	0.715681	inact.	reliable	Other aliphatics	Ether based substances	Inactive	reliable	-40.8647	-47.67	-44.2673	Inactive	OTHER_PFAS	Inactive	OCC(OC(C(OC(CO)(F)F)(F)F)(F)F)(F)F	0	2
DTXSID60346052	FC(F)(F)C(F)(F)C(F)(F)C(F)(F)C(F)(F)C(F)(F)C=CI	3,3,4,4,5,5,6,6,7,7,8,8,8-Tridecafluoro-1-iodooct-1-ene	150223-14-6	-5.776	-33.8459	0.0645236	0.935476	inact.	reliable	0.466603	0.533397	inact.	reliable	Other aliphatics	FTI	Inactive	reliable	-40.8852	-41.707	-41.2961	Inactive	OTHER_PFAS	Inactive	IC=CC(C(C(C(C(C(F)(F)F)(F)F)(F)F)(F)F)(F)F)(F)F	3	8
DTXSID80698666	[O-][N+](=O)C1=CC(=CC(=C1)[N+]([O-])=O)C(F)(C(F)(F)F)C(F)(F)F	1-(1,1,1,2,3,3,3-Heptafluoropropan-2-yl)-3,5-dinitrobenzene	24813-57-8	-5.776	-34.1214	0.0645236	0.935476	inact.	reliable	0.708777	0.291223	act.	reliable	Side-chain aromatics	Others	Inactive	reliable	-40.8852	-41.2325	-41.0588	Inactive	OTHER_PFAS	Inactive	FC(C(F)(F)F)(C(F)(F)F)c1cc(cc(c1)[N+](=O)[O-])[N+](=O)[O-]	0	9
DTXSID80826629	CCCC[NH+]1CN(C)C=C1.[O-]S(=O)(=O)OCC(F)(F)C(F)(F)C(F)(F)C(F)F	1-Butyl-3-methyl-2,3-dihydro-1H-imidazol-1-ium 2,2,3,3,4,4,5,5-octafluoropentyl sulfate	868850-24-2	-5.776	-33.2264	0.0645236	0.935476	inact.	reliable	0.284319	0.715681	inact.	reliable	Other aliphatics	Others	Inactive	reliable	-40.8852	-42.774	-41.8296	Inactive	OTHER_PFAS	Inactive	CCCCN1C=CN(C1)C	0	2
DTXSID70896538	CCOC(=O)C(F)(OC(F)(F)C(F)(OC(F)(F)C(F)(OC(F)(F)C(F)(OC(F)(F)C(F)(OC(F)(F)C(F)(OC(F)(F)C(F)(F)C(F)(F)F)C(F)(F)F)C(F)(F)F)C(F)(F)F)C(F)(F)F)C(F)(F)F)C(F)(F)F	Ethyl 2,4,4,5,7,7,8,10,10,11,13,13,14,16,16,17,19,19,20,20,21,21,21-tricosafluoro-2,5,8,11,14,17-hexakis(trifluoromethyl)-3,6,9,12,15,18-hexaoxahenicosan-1-oate	121368-60-3	-5.775	-60.3115	0.0645236	0.935476	inact.	reliable	0.284319	0.715681	inact.	reliable	Other aliphatics	Ether and PACF-based substances	Inactive	reliable	-40.8954	3.87487	-18.5103	Inactive	OTHER_PFAS	Inactive	CCOC(=O)C(C(F)(F)F)(OC(C(C(F)(F)F)(OC(C(C(F)(F)F)(OC(C(C(F)(F)F)(OC(C(C(F)(F)F)(OC(C(C(F)(F)F)(OC(C(C(F)(F)F)(F)F)(F)F)F)(F)F)F)(F)F)F)(F)F)F)(F)F)F)(F)F)F	4	3
DTXSID10895323	FC(F)(F)C(F)(F)CC(I)C(F)(F)C(F)(F)C(F)(F)C(F)(F)C(F)(F)C(F)(F)C(F)(F)C(F)(F)F	1,1,1,2,2,3,3,4,4,5,5,6,6,7,7,8,8,11,11,12,12,12-Docosafluoro-9-iodododecane	641617-25-6	-5.772	-35.2542	0.0645236	0.935476	inact.	reliable	0.597889	0.402111	inact.	reliable	Other aliphatics	Iodo based substances	Inactive	reliable	-40.9261	-39.2815	-40.1038	Inactive	OTHER_PFAS	Inactive	IC(C(C(C(C(C(C(C(C(F)(F)F)(F)F)(F)F)(F)F)(F)F)(F)F)(F)F)(F)F)CC(C(F)(F)F)(F)F	3	8
DTXSID00775625	[O-][N+](=O)C1=CC=C(OC(=O)C(F)(F)C(F)(F)C(F)(F)F)C=C1	4-Nitrophenyl heptafluorobutanoate	1799-92-4	-5.771	-36.031	0.0645236	0.935476	inact.	reliable	0.695455	0.304545	act.	reliable	Side-chain aromatics	PACF-based substances	Inactive	reliable	-40.9364	-37.9436	-39.44	Inactive	OTHER_PFAS	Inactive	O=C(C(C(C(F)(F)F)(F)F)(F)F)Oc1ccc(cc1)[N+](=O)[O-]	7	4
DTXSID30379857	CCC(F)(F)C(F)(F)C(F)(F)C(F)(F)C(F)(F)C(F)(F)F	1-(Perfluorohexyl)ethane	80793-17-5	-5.769	-29.4779	0.0645236	0.935476	inact.	reliable	0.284319	0.715681	inact.	reliable	Fluorotelomer PFAA precursors	SFAs	Inactive	reliable	-40.9568	-49.23	-45.0934	Inactive	OTHER_PFAS	Inactive	CCC(C(C(C(C(C(F)(F)F)(F)F)(F)F)(F)F)(F)F)(F)F	3	9
DTXSID40895750	FC(F)(F)C(F)(F)C(F)(F)C(F)(F)C(F)(F)C(F)(F)C(F)(F)C(=O)OCC=C	Prop-2-en-1-yl pentadecafluorooctanoate	20120-44-9	-5.769	-29.8551	0.0645236	0.935476	inact.	reliable	0.741724	0.258276	act.	reliable	Other aliphatics	PACF-based substances	Inactive	reliable	-40.9568	-48.5804	-44.7686	Inactive	OTHER_PFAS	Inactive	C=CCOC(=O)C(C(C(C(C(C(C(F)(F)F)(F)F)(F)F)(F)F)(F)F)(F)F)(F)F	4	9
DTXSID70893562	[K+].C[N+](C)([O-])CCC[N-]S(=O)(=O)C(F)(F)C(F)(F)C(F)(F)C(F)(F)C(F)(F)C(F)(F)F	3-[(Perfluorohexane-1-sulfonyl)amino]-N,N-dimethylpropan-1-amine N-oxide potassium salt	178094-71-8	-5.769	-44.7555	0.0645236	0.935476	inact.	reliable	0.284319	0.715681	inact.	reliable	Other aliphatics	PASF-based substances	Inactive	reliable	-40.9568	-22.9173	-31.9371	Inactive	OTHER_PFAS	Inactive	FC(C(C(C(C(C(F)(F)F)(F)F)(F)F)(F)F)(F)F)(S(=O)(=O)NCCC[N+](C)(C)[O-])F	5	0
DTXSID9059919	FC(F)(F)C(F)(F)C(F)(F)C(F)(F)C(F)(F)C(F)(F)C(F)(F)Br	1-Bromopentadecafluoroheptane	375-88-2	-5.769	-31.0413	0.0645236	0.935476	inact.	reliable	0.466603	0.533397	inact.	reliable	Other aliphatics	Others	Inactive	reliable	-40.9568	-46.5374	-43.7471	Inactive	COMMERICIAL_IMPORTANT	Inactive	FC(C(C(C(C(C(Br)(F)F)(F)F)(F)F)(F)F)(F)F)(C(F)(F)F)F	3	8
DTXSID00895913	CCN(CC)C(=O)C(F)(F)C(F)(F)C(F)(F)C(F)(F)F	N,N-Diethyl-2,2,3,3,4,4,5,5,5-nonafluoropentanamide	158018-94-1	-5.785	-35.4185	0.0645236	0.935476	inact.	reliable	0.284319	0.715681	inact.	reliable	Other aliphatics	Amide based substances	Inactive	reliable	-40.7931	-38.9985	-39.8958	Inactive	OTHER_PFAS	Inactive	CCN(C(=O)C(C(C(C(F)(F)F)(F)F)(F)F)(F)F)CC	7	4
DTXSID20895718	CS(=O)(=O)OCCC(F)(F)C(F)(F)C(F)(F)C(F)(F)C(F)(F)C(F)(F)F	3,3,4,4,5,5,6,6,7,7,8,8,8-Tridecafluorooctyl methanesulfonate	156575-40-5	-5.802	-32.9747	0.0645236	0.935476	inact.	reliable	0.284319	0.715681	inact.	reliable	Other aliphatics	Others	Inactive	reliable	-40.6191	-43.2075	-41.9133	Inactive	OTHER_PFAS	Inactive	CS(=O)(=O)OCCC(C(C(C(C(C(F)(F)F)(F)F)(F)F)(F)F)(F)F)(F)F	7	5
DTXSID60895434	FC(F)(F)C(F)(F)C(F)(F)C(F)(F)CCOCC=C	1,1,1,2,2,3,3,4,4-Nonafluoro-6-[(prop-2-en-1-yl)oxy]hexane	188298-09-1	-5.805	-32.9732	0.0645236	0.935476	inact.	reliable	0.284319	0.715681	inact.	reliable	Other aliphatics	Ether based substances	Inactive	reliable	-40.5884	-43.2101	-41.8992	Inactive	OTHER_PFAS	Inactive	C=CCOCCC(C(C(C(F)(F)F)(F)F)(F)F)(F)F	7	5
DTXSID60525027	COC(=O)CC(=O)C(F)(F)C(F)(F)C(F)(F)C(F)(F)F	Methyl 4,4,5,5,6,6,7,7,7-nonafluoro-3-oxoheptanoate	89129-70-4	-5.805	-29.7839	0.0645236	0.935476	inact.	reliable	0.284319	0.715681	inact.	reliable	Other aliphatics	Ether based substances	Inactive	reliable	-40.5884	-48.703	-44.6457	Inactive	OTHER_PFAS	Inactive	COC(=O)CC(=O)C(C(C(C(F)(F)F)(F)F)(F)F)(F)F	7	4
DTXSID30182964	OCC1(F)C(F)(F)C(F)(F)C(F)(F)C(F)(F)C1(F)F	(Perfluorocyclohexyl)methanol	28788-68-3	-5.838	-19.416	0.0645236	0.935476	inact.	reliable	0.284319	0.715681	inact.	reliable	Fluorotelomer PFAA precursors, cyclic	n:1 FTOHs, cyclic	Inactive	reliable	-40.2506	-66.5597	-53.4052	Inactive	OTHER_PFAS	Inactive	OCC1(F)C(F)(F)C(F)(F)C(C(C1(F)F)(F)F)(F)F	8	0
DTXSID80895335	OCCOCCOCC(F)(F)C(F)(F)C(F)(F)F	2-[2-(2,2,3,3,4,4,4-Heptafluorobutoxy)ethoxy]ethan-1-ol	54336-56-0	-5.837	-31.4496	0.446793	0.553207	inact.	reliable	0.284319	0.715681	inact.	reliable	Other aliphatics	Ether based substances	Inactive	reliable	-40.2609	-45.8342	-43.0475	Inactive	OTHER_PFAS	Inactive	OCCOCCOCC(C(C(F)(F)F)(F)F)(F)F	3	4
DTXSID90143031	FC(F)(F)C(F)(F)C(F)(F)C(F)(F)C(F)(F)C(F)(F)C(F)(F)C(F)(F)S(=O)(=O)N1CCCCCC1	1-(1,1,2,2,3,3,4,4,5,5,6,6,7,7,8,8,8-Heptadecafluorooctylsulfonyl)azepane	100221-82-7	-5.836	-43.3889	0.0645236	0.935476	inact.	reliable	0.284319	0.715681	inact.	reliable	Other aliphatics, cyclic	PASF-based substances, cyclic	Inactive	reliable	-40.2711	-25.271	-32.7711	Inactive	OTHER_PFAS	Inactive	O=S(=O)(C(C(C(C(C(C(C(C(F)(F)F)(F)F)(F)F)(F)F)(F)F)(F)F)(F)F)(F)F)N1CCCCCC1	3	8
DTXSID8031861	OC(=O)C(F)(F)C(F)(F)C(F)(F)C(F)(F)C(F)(F)C(F)(F)C(F)(F)C(F)(F)C(F)(F)C(F)(F)C(F)(F)F	Perfluorododecanoic acid	307-55-1	-5.834	-33.6725	0.0645236	0.935476	inact.	reliable	0.722731	0.277269	act.	reliable	PFAAs	PFCAs	Inactive	reliable	-40.2916	-42.0056	-41.1486	Inactive	CAL_EPA	Inactive	OC(=O)C(C(C(C(C(C(C(C(C(C(C(F)(F)F)(F)F)(F)F)(F)F)(F)F)(F)F)(F)F)(F)F)(F)F)(F)F)(F)F	3	8
DTXSID90895684	FC(F)(F)C(F)(F)C(F)(F)C1=NC=C(Br)C=C1	5-Bromo-2-(heptafluoropropyl)pyridine	1816282-96-8	-5.834	-26.6811	0.0645236	0.935476	inact.	reliable	0.284319	0.715681	inact.	reliable	Side-chain aromatics	Others	Inactive	reliable	-40.2916	-54.047	-47.1693	Inactive	OTHER_PFAS	Inactive	Brc1ccc(nc1)C(C(C(F)(F)F)(F)F)(F)F	6	4
DTXSID00895756	COC(=O)C=C(N)C(F)(F)C(F)(F)C(F)(F)F	Methyl 3-amino-4,4,5,5,6,6,6-heptafluorohex-2-enoate	106203-17-2	-5.833	-29.0311	0.0645236	0.935476	inact.	reliable	0.458352	0.541648	inact.	reliable	Other aliphatics	Ether based substances	Inactive	reliable	-40.3018	-49.9996	-45.1507	Inactive	OTHER_PFAS	Inactive	COC(=O)C=C(C(C(C(F)(F)F)(F)F)(F)F)N	7	4
DTXSID20240840	CC(=C)C(=O)OCCC(F)(F)C(F)(F)C(F)(F)C(F)(F)C(F)(F)C(F)(F)C(F)(F)C(F)(F)C(F)(F)C(F)(F)C(F)(F)C(F)(F)C(F)(C(F)(F)F)C(F)(F)F	((Perfluoro-13-methyltetradecyl)ethyl) methacrylate	94158-64-2	-5.833	-41.9864	0.0645236	0.935476	inact.	reliable	0.284319	0.715681	inact.	reliable	Fluorotelomer PFAA precursors	n:2 FTMACs	Inactive	reliable	-40.3018	-27.6866	-33.9942	Inactive	OTHER_PFAS	Inactive	CC(=C)C(=O)OCCC(C(C(C(C(C(C(C(C(C(C(C(C(C(F)(F)F)(C(F)(F)F)F)(F)F)(F)F)(F)F)(F)F)(F)F)(F)F)(F)F)(F)F)(F)F)(F)F)(F)F)(F)F	7	5
DTXSID90896217	CC1(CCCC1)C(=O)NS(=O)(=O)C(F)(F)C(F)(F)C(F)(F)C(F)(F)F	1-Methyl-N-(1,1,2,2,3,3,4,4,4-nonafluorobutane-1-sulfonyl)cyclopentane-1-carboxamide	1440968-23-9	-5.833	-35.516	0.0645236	0.935476	inact.	reliable	0.284319	0.715681	inact.	reliable	Other aliphatics, cyclic	PASF-based substances, cyclic	Inactive	reliable	-40.3018	-38.8306	-39.5662	Inactive	OTHER_PFAS	Inactive	O=C(C1(C)CCCC1)NS(=O)(=O)C(C(C(C(F)(F)F)(F)F)(F)F)(F)F	9	0
DTXSID00336619	FC(F)(F)C(F)(F)C(F)(F)C(F)(F)C(F)(F)C(F)(F)C(F)(F)C(F)(F)C(=O)OCC=C	Prop-2-en-1-yl heptadecafluorononanoate	117374-33-1	-5.832	-36.6584	0.0645236	0.935476	inact.	reliable	0.741724	0.258276	act.	reliable	Other aliphatics	PACF-based substances	Inactive	reliable	-40.3121	-36.863	-38.5875	Inactive	OTHER_PFAS	Inactive	C=CCOC(=O)C(C(C(C(C(C(C(C(F)(F)F)(F)F)(F)F)(F)F)(F)F)(F)F)(F)F)(F)F	4	9
DTXSID00883370	CCOC(O)C(F)(F)C(F)(F)C(F)(F)F	Heptafluorobutyraldehyde ethyl hemiacetal	356-26-3	-5.832	-21.732	0.0645236	0.935476	inact.	reliable	0.284319	0.715681	inact.	reliable	Other aliphatics	Ether based substances	Inactive	reliable	-40.3121	-62.5708	-51.4414	Inactive	OTHER_PFAS	Inactive	CCOC(C(C(C(F)(F)F)(F)F)(F)F)O	7	4
DTXSID50895701	FC(F)(F)C(F)(F)C(F)(F)C(F)(F)C(F)(F)COC(=O)C=C	2,2,3,3,4,4,5,5,6,6,6-Undecafluorohexyl prop-2-enoate	376-56-7	-5.832	-34.493	0.670056	0.329944	act.	reliable	0.264154	0.735846	inact.	reliable	Other aliphatics	Ether based substances	Inactive	reliable	-40.3121	-40.5925	-40.4523	Inactive	OTHER_PFAS	Inactive	C=CC(=O)OCC(C(C(C(C(F)(F)F)(F)F)(F)F)(F)F)(F)F	3	9
DTXSID20895677	CC(=O)OCCC(F)(F)C(F)(F)C(F)(F)C(F)(F)C(F)(F)C(F)(F)F	1H,1H,2H,2H-Perfluorooctyl acetate	37858-03-0	-5.83	-33.5918	0.0645236	0.935476	inact.	reliable	0.284319	0.715681	inact.	reliable	Other aliphatics	Ether based substances	Inactive	reliable	-40.3325	-42.1446	-41.2386	Inactive	OTHER_PFAS	Inactive	CC(=O)OCCC(C(C(C(C(C(F)(F)F)(F)F)(F)F)(F)F)(F)F)(F)F	7	5
DTXSID40457130	FC(F)(F)C(F)(F)C(F)(F)C(F)(F)C(F)(F)C(F)(F)C(F)(F)C(F)(F)CCCN1C(=O)C=CC1=O	N-(4,4,5,5,6,6,7,7,8,8,9,9,10,10,11,11,11-Heptadecafluoroundecyl)maleimide	852527-40-3	-5.83	-40.1661	0.0645236	0.935476	inact.	reliable	0.284319	0.715681	inact.	reliable	Other aliphatics, cyclic	Others, cyclic	Inactive	reliable	-40.3325	-30.8217	-35.5771	Inactive	OTHER_PFAS	Inactive	O=C1C=CC(=O)N1CCCC(C(C(C(C(C(C(C(F)(F)F)(F)F)(F)F)(F)F)(F)F)(F)F)(F)F)(F)F	3	9
DTXSID60881130	[Na+].[O-]S(=O)(=O)C1=CC=C(OC(F)(C(=C(C(F)(F)F)C(F)(F)C(F)(F)F)C(F)(F)F)C(F)(F)F)C=C1	Sodium 4-(perfluoro(3,4-dimethylhex-3-en-2-yloxy))benzene-1-sulfonate	94042-94-1	-5.829	-48.2546	0.0645236	0.935476	inact.	reliable	0.284319	0.715681	inact.	reliable	Side-chain aromatics	Others	Inactive	reliable	-40.3428	-16.8908	-28.6168	Inactive	OTHER_PFAS	Inactive	FC(C(=C(C(C(F)(F)F)(F)F)C(F)(F)F)C(C(F)(F)F)(Oc1ccc(cc1)S(=O)(=O)O)F)(F)F	8	9
DTXSID90827501	FC(F)(F)C(F)(F)C(F)(F)C(F)(F)C(F)(F)C(F)(F)C(F)(F)N=NC(F)(F)C(F)(F)C(F)(F)C(F)(F)C(F)(F)C(F)(F)C(F)(F)F	Bis(pentadecafluoroheptyl)diazene	847335-91-5	-5.829	-44.4823	0.0645236	0.935476	inact.	reliable	0.457246	0.542754	inact.	reliable	Other aliphatics	Others	Inactive	reliable	-40.3428	-23.3879	-31.8653	Inactive	OTHER_PFAS	Inactive	FC(C(C(C(C(C(C(F)(F)F)(F)F)(F)F)(F)F)(F)F)(F)F)(N=NC(C(C(C(C(C(C(F)(F)F)(F)F)(F)F)(F)F)(F)F)(F)F)(F)F)F	3	8
DTXSID00881114	OP(=O)(OCCC(F)(F)C(F)(F)C(F)(F)C(F)(F)C(F)(F)C(F)(F)C(F)(F)C(F)(F)C(F)(C(F)(F)F)C(F)(F)F)OCCC(F)(F)C(F)(F)C(F)(F)C(F)(F)C(F)(F)C(F)(F)C(F)(F)C(F)(F)C(F)(C(F)(F)F)C(F)(F)F	Bis((perfluoro-9-methyldecyl)ethyl) phosphate	93857-55-7	-5.828	-44.1078	0.0645236	0.935476	inact.	reliable	0.284319	0.715681	inact.	reliable	Fluorotelomer PFAA precursors	n:2 Polyfluoroalkyl phosphoric acid esters, diester	Inactive	reliable	-40.353	-24.0329	-32.1929	Inactive	OTHER_PFAS	Inactive	FC(C(C(C(C(C(C(C(C(C(F)(F)F)(C(F)(F)F)F)(F)F)(F)F)(F)F)(F)F)(F)F)(F)F)(F)F)(CCOP(=O)(OCCC(C(C(C(C(C(C(C(C(C(F)(F)F)(C(F)(F)F)F)(F)F)(F)F)(F)F)(F)F)(F)F)(F)F)(F)F)(F)F)O)F	7	5
DTXSID50620171	NCC(F)(F)C(F)(F)C(F)(F)C(F)(F)C(F)(F)F	1H,1H-Perfluorohexylamine	355-34-0	-5.828	-13.751	0.0645236	0.935476	inact.	reliable	0.284319	0.715681	inact.	reliable	Other aliphatics	Others	Inactive	reliable	-40.353	-76.3166	-58.3348	Inactive	OTHER_PFAS	Inactive	NCC(C(C(C(C(F)(F)F)(F)F)(F)F)(F)F)(F)F	3	9
DTXSID70817586	FC(F)(F)C(F)(F)C(F)(F)C(F)(F)C(F)(F)C(F)(F)S(Cl)=O	Tridecafluorohexane-1-sulfinyl chloride	61424-51-9	-5.806	-26.3441	0.147801	0.852199	inact.	reliable	0.284319	0.715681	inact.	reliable	Others	Others	Inactive	reliable	-40.5782	-54.6274	-47.6028	Inactive	OTHER_PFAS	Inactive	[O-][S+](C(C(C(C(C(C(F)(F)F)(F)F)(F)F)(F)F)(F)F)(F)F)Cl	3	8
DTXSID40381087	OCC(F)(F)OC(F)(F)C(F)(F)OC(F)(F)F	1H,1H-Nonafluoro-3,6-dioxaheptan-1-ol	330562-43-1	-5.818	-28.3891	0.0645236	0.935476	inact.	reliable	0.292042	0.707958	inact.	reliable	Other aliphatics	Ether based substances	Inactive	reliable	-40.4553	-51.1053	-45.7803	Inactive	OTHER_PFAS	Inactive	OCC(OC(C(OC(F)(F)F)(F)F)(F)F)(F)F	0	2
DTXSID80895219	FC(F)(F)C(F)(F)C(F)(F)CCCCCCC(F)(F)C(F)(F)C(F)(F)F	1,1,1,2,2,3,3,10,10,11,11,12,12,12-Tetradecafluorododecane	69125-82-2	-5.819	-33.6909	0.0645236	0.935476	inact.	reliable	0.284319	0.715681	inact.	reliable	Other aliphatics	FT	Inactive	reliable	-40.4451	-41.974	-41.2095	Inactive	OTHER_PFAS	Inactive	FC(C(C(F)(F)F)(F)F)(CCCCCCC(C(C(F)(F)F)(F)F)(F)F)F	2	2
DTXSID80389027	CNC(=O)C(F)(F)C(F)(F)C(F)(F)C(F)(F)C(F)(F)C(F)(F)F	N-Methylperfluoroheptanamide	89932-74-1	-5.82	-29.2302	0.0645236	0.935476	inact.	reliable	0.741724	0.258276	act.	reliable	Other aliphatics	Amide based substances	Inactive	reliable	-40.4349	-49.6566	-45.0458	Inactive	OTHER_PFAS	Inactive	CNC(=O)C(C(C(C(C(C(F)(F)F)(F)F)(F)F)(F)F)(F)F)(F)F	3	8
DTXSID20477311	OCCSC(F)(F)C(F)(F)C(F)(F)C(F)(F)F	2-(Perfluorobutylsulfanyl)ethanol	113304-06-6	-5.82	-19.131	0.0645236	0.935476	inact.	reliable	0.467712	0.532288	inact.	reliable	Other aliphatics	Others	Inactive	reliable	-40.4349	-67.0506	-53.7427	Inactive	OTHER_PFAS	Inactive	OCCSC(C(C(C(F)(F)F)(F)F)(F)F)(F)F	3	4
DTXSID8059976	FC(F)(F)C(F)(F)C(F)(F)C(F)(F)C(F)(F)C(F)(F)C(F)(F)C(F)(F)S(=O)(=O)NCC=C	1-Octanesulfonamide, 1,1,2,2,3,3,4,4,5,5,6,6,7,7,8,8,8-heptadecafluoro-N-2-propenyl-	423-86-9	-5.821	-38.0407	0.0645236	0.935476	inact.	reliable	0.284319	0.715681	inact.	reliable	Other aliphatics	PASF-based substances	Inactive	reliable	-40.4246	-34.4823	-37.4534	Inactive	OTHER_PFAS	Inactive	C=CCNS(=O)(=O)C(C(C(C(C(C(C(C(F)(F)F)(F)F)(F)F)(F)F)(F)F)(F)F)(F)F)(F)F	5	0
DTXSID2068557	FC(F)(F)C(F)(F)C(F)(F)C(F)(F)C(F)(F)C(F)(F)C(F)(F)C(F)(F)S(=O)(=O)NCC1=CC=CC=C1	1-Octanesulfonamide, 1,1,2,2,3,3,4,4,5,5,6,6,7,7,8,8,8-heptadecafluoro-N-(phenylmethyl)-	50598-29-3	-5.768	-42.3255	0.0645236	0.935476	inact.	reliable	0.708777	0.291223	act.	reliable	Side-chain aromatics	PASF-based substances	Inactive	reliable	-40.9671	-27.1025	-34.0348	Inactive	OTHER_PFAS	Inactive	FC(C(C(C(C(C(C(C(F)(F)F)(F)F)(F)F)(F)F)(F)F)(F)F)(F)F)(S(=O)(=O)NCc1ccccc1)F	5	0
DTXSID00895938	CCNC(=O)C(F)(F)C(F)(F)C(F)(F)C(F)(F)F	N-Ethyl-2,2,3,3,4,4,5,5,5-nonafluoropentanamide	158018-93-0	-5.821	-23.5702	0.0645236	0.935476	inact.	reliable	0.284319	0.715681	inact.	reliable	Other aliphatics	Amide based substances	Inactive	reliable	-40.4246	-59.4049	-49.9148	Inactive	OTHER_PFAS	Inactive	CCNC(=O)C(C(C(C(F)(F)F)(F)F)(F)F)(F)F	6	9
DTXSID40439436	NCCC(F)(F)C(F)(F)C(F)(F)C(F)(F)C(F)(F)C(F)(F)F	3,3,4,4,5,5,6,6,7,7,8,8,8-Tridecafluorooctylamine	30556-86-6	-5.822	-20.5182	0.0645236	0.935476	inact.	reliable	0.284319	0.715681	inact.	reliable	Other aliphatics	Others	Inactive	reliable	-40.4144	-64.6614	-52.5379	Inactive	OTHER_PFAS	Inactive	NCCC(C(C(C(C(C(F)(F)F)(F)F)(F)F)(F)F)(F)F)(F)F	3	9
DTXSID6071667	CN(C)CCCNS(=O)(=O)C(F)(F)C(F)(F)C(F)(F)C(F)(F)C(F)(F)F	Perfluoropentane sulfonamido amine	68555-78-2	-5.823	-37.0692	0.0645236	0.935476	inact.	reliable	0.284319	0.715681	inact.	reliable	Other aliphatics	PASF-based substances	Inactive	reliable	-40.4042	-36.1555	-38.2798	Inactive	OTHER_PFAS	Inactive	CN(CCCNS(=O)(=O)C(C(C(C(C(F)(F)F)(F)F)(F)F)(F)F)(F)F)C	5	0
DTXSID50524766	COC(=O)C(=C)CC(F)(F)C(F)(F)C(F)(F)F	Methyl 4,4,5,5,6,6,6-heptafluoro-2-methylidenehexanoate	88021-90-3	-5.823	-23.8164	0.0645236	0.935476	inact.	reliable	0.284319	0.715681	inact.	reliable	Other aliphatics	Ether based substances	Inactive	reliable	-40.4042	-58.9809	-49.6925	Inactive	OTHER_PFAS	Inactive	COC(=O)C(=C)CC(C(C(F)(F)F)(F)F)(F)F	7	4
DTXSID50313490	FC(F)(F)C(F)(F)C(F)(F)C(F)(F)S(=O)(=O)C(Br)S(=O)(=O)C(F)(F)C(F)(F)C(F)(F)C(F)(F)F	1-[bromo(1,1,2,2,3,3,4,4,4-nonafluorobutylsulfonyl)methyl]sulfonyl-1,1,2,2,3,3,4,4,4-nonafluorobutane	30416-81-0	-5.823	-35.9023	0.0645236	0.935476	inact.	reliable	0.284319	0.715681	inact.	reliable	Other aliphatics	PASF-based substances	Inactive	reliable	-40.4042	-38.1652	-39.2847	Inactive	OTHER_PFAS	Inactive	BrC(S(=O)(=O)C(C(C(C(F)(F)F)(F)F)(F)F)(F)F)S(=O)(=O)C(C(C(C(F)(F)F)(F)F)(F)F)(F)F	9	0
DTXSID60702452	FC(F)(Cl)C(F)(F)C(F)(F)C(F)(F)C(F)(F)C(F)(F)CCI	1-Chloro-1,1,2,2,3,3,4,4,5,5,6,6-dodecafluoro-8-iodooctane	150223-08-8	-5.824	-34.268	0.147801	0.852199	inact.	reliable	0.284319	0.715681	inact.	reliable	Other aliphatics	FTI	Inactive	reliable	-40.3939	-40.98	-40.687	Inactive	OTHER_PFAS	Inactive	ICCC(C(C(C(C(C(Cl)(F)F)(F)F)(F)F)(F)F)(F)F)(F)F	3	9
DTXSID50893343	FC(F)(F)C(F)(C(F)(F)F)C(F)(F)C1(F)C(F)(F)C(F)(F)C2(F)C(F)(F)C(F)(F)C(F)(F)C(F)(F)C2(F)C1(F)F	Perfluorodecahydro-2-iso-butylnaphthalene	119141-87-6	-5.827	-34.9078	0.0645236	0.935476	inact.	reliable	0.284319	0.715681	inact.	reliable	Non-PFAA perfluoroalkyls, cyclic	PFAs, cyclic	Inactive	reliable	-40.3632	-39.8781	-40.1207	Inactive	OTHER_PFAS	Inactive	FC(C(C(C1(F)C(F)(F)C(F)(F)C2(C(C1(F)F)(F)C(F)(F)C(C(C2(F)F)(F)F)(F)F)F)(F)F)(C(F)(F)F)F)(F)F	8	0
DTXSID70329972	[Yb].FC(F)(F)C(=O)CC(=O)C(F)(F)C(F)(F)C(F)(F)F.FC(F)(F)C(=O)CC(=O)C(F)(F)C(F)(F)C(F)(F)F.FC(F)(F)C(=O)CC(=O)C(F)(F)C(F)(F)C(F)(F)F.FC(F)(F)C(=O)CC(=O)C(F)(F)C(F)(F)C(F)(F)F	NSC174311	31244-85-6	-5.822	-28.0678	0.0645236	0.935476	inact.	reliable	0.284319	0.715681	inact.	reliable	Other aliphatics	FT	Inactive	reliable	-40.4144	-51.6587	-46.0365	Inactive	OTHER_PFAS	Inactive	O=C(C(F)(F)F)CC(=O)C(C(C(F)(F)F)(F)F)(F)F	7	4
DTXSID10895166	CCCCCCCCCC(F)(F)C(F)(F)C(F)(F)F	1,1,1,2,2,3,3-Heptafluorododecane	69125-78-6	-5.838	-40.5871	0.0645236	0.935476	inact.	reliable	0.284319	0.715681	inact.	reliable	Fluorotelomer PFAA precursors	SFAs	Inactive	reliable	-40.2506	-30.0966	-35.1736	Inactive	OTHER_PFAS	Inactive	CCCCCCCCCC(C(C(F)(F)F)(F)F)(F)F	2	2
DTXSID10236732	CC(C)NS(=O)(=O)C(F)(F)C(F)(F)C(F)(F)C(F)(F)C(F)(F)C(F)(F)C(F)(F)C(F)(F)F	1-Octanesulfonamide, 1,1,2,2,3,3,4,4,5,5,6,6,7,7,8,8,8-heptadecafluoro-N-(1-methylethyl)-	87988-64-5	-5.767	-41.3902	0.0645236	0.935476	inact.	reliable	0.284319	0.715681	inact.	reliable	Other aliphatics	PASF-based substances	Inactive	reliable	-40.9773	-28.7134	-34.8453	Inactive	OTHER_PFAS	Inactive	CC(NS(=O)(=O)C(C(C(C(C(C(C(C(F)(F)F)(F)F)(F)F)(F)F)(F)F)(F)F)(F)F)(F)F)C	3	8
DTXSID40573147	NC1=CC=C(C=C1)S(=O)(=O)C(F)(F)C(F)(F)C(F)(F)C(F)(F)C(F)(F)C(F)(F)F	4-(1,1,2,2,3,3,4,4,5,5,6,6,6-Tridecafluorohexane-1-sulfonyl)aniline	147029-28-5	-5.765	-42.1736	0.0645236	0.935476	inact.	reliable	0.284319	0.715681	inact.	reliable	Side-chain aromatics	PASF-based substances	Inactive	reliable	-40.9978	-27.3641	-34.181	Inactive	OTHER_PFAS	Inactive	FC(S(=O)(=O)c1ccc(cc1)N)(C(C(C(C(C(F)(F)F)(F)F)(F)F)(F)F)(F)F)F	3	8
DTXSID60335704	CCCOC(=O)C(F)(F)C(F)(F)C(F)(F)C(F)(F)C(F)(F)C(F)(F)F	Heptanoic acid, tridecafluoro-, propyl ester	134638-94-1	-5.737	-37.5305	0.0645236	0.935476	inact.	reliable	0.734446	0.265554	act.	reliable	Other aliphatics	PACF-based substances	Inactive	reliable	-41.2843	-35.361	-38.3227	Inactive	OTHER_PFAS	Inactive	CCCOC(=O)C(C(C(C(C(C(F)(F)F)(F)F)(F)F)(F)F)(F)F)(F)F	4	9
DTXSID10380022	FC(F)(F)C(F)(F)C(F)(F)C(F)(F)C(F)(F)C(F)(F)C(F)(F)C(F)(F)C(F)(F)C(F)(F)C(F)(F)C(F)(F)C(F)(F)C(F)(F)C(F)(F)C(F)(F)C(F)(F)C(F)(F)C(F)(F)C(F)(F)C(F)(F)C(F)(F)C(F)(F)C(F)(F)F	Perfluorotetracosane	1766-41-2	-5.735	-45.4615	0.0645236	0.935476	inact.	reliable	0.284319	0.715681	inact.	reliable	Non-PFAA perfluoroalkyls	PFAs	Inactive	reliable	-41.3048	-21.7014	-31.5031	Inactive	OTHER_PFAS	Inactive	FC(C(C(C(C(C(C(C(C(C(C(C(F)(F)F)(F)F)(F)F)(F)F)(F)F)(F)F)(F)F)(F)F)(F)F)(F)F)(F)F)(C(C(C(C(C(C(C(C(C(C(C(C(F)(F)F)(F)F)(F)F)(F)F)(F)F)(F)F)(F)F)(F)F)(F)F)(F)F)(F)F)(F)F)F	3	8
DTXSID80896600	OC(=O)C(F)(F)C(F)(F)C(F)(C(F)(F)F)C(F)(C(F)(F)F)C(F)(F)F	2,2,3,3,4,5,6,6,6-Nonafluoro-4,5-bis(trifluoromethyl)hexanoic acid	1144512-36-6	-5.734	-28.027	0.0645236	0.935476	inact.	reliable	0.284319	0.715681	inact.	reliable	PFAAs	PFCAs	Inactive	reliable	-41.315	-51.7289	-46.522	Inactive	OTHER_PFAS	Inactive	OC(=O)C(C(C(C(C(F)(F)F)(C(F)(F)F)F)(C(F)(F)F)F)(F)F)(F)F	0	2
DTXSID4059918	FC(=O)C(F)(F)C(F)(F)C(F)(F)C(F)(F)C(F)(F)C(F)(F)F	Perfluoroheptanoyl fluoride	375-84-8	-5.733	-24.7979	0.0645236	0.935476	inact.	reliable	0.575236	0.424764	inact.	reliable	Perfluoro PFAA precursors	PAFs	Inactive	reliable	-41.3253	-57.2904	-49.3078	Inactive	COMMERICIAL_IMPORTANT	Inactive	FC(=O)C(C(C(C(C(C(F)(F)F)(F)F)(F)F)(F)F)(F)F)(F)F	3	8
DTXSID3040148	OS(=O)(=O)C(F)(F)C(F)(F)C(F)(F)C(F)(F)C(F)(F)C(F)(F)C(F)(F)C(F)(F)C(F)(F)C(F)(F)F	Perfluorodecanesulfonic acid	335-77-3	-5.732	-37.9652	0.0645236	0.935476	inact.	reliable	0.284319	0.715681	inact.	reliable	PFAAs	PFSAs	Inactive	reliable	-41.3355	-34.6123	-37.9739	Inactive	CAL_EPA	Inactive	FC(C(C(C(C(C(S(=O)(=O)O)(F)F)(F)F)(F)F)(F)F)(F)F)(C(C(C(C(F)(F)F)(F)F)(F)F)(F)F)F	3	8
DTXSID20829831	FC(F)(F)C(F)(F)C(F)(F)C1=CC(=O)NC(=S)N1	6-(Heptafluoropropyl)-2-sulfanylidene-2,3-dihydropyrimidin-4(1H)-one	88191-88-2	-5.73	-26.1039	0.0645236	0.935476	inact.	reliable	0.284319	0.715681	inact.	reliable	Side-chain aromatics	Others	Inactive	reliable	-41.356	-55.0411	-48.1985	Inactive	OTHER_PFAS	Inactive	O=c1cc([nH]c(=S)[nH]1)C(C(C(F)(F)F)(F)F)(F)F	6	4
DTXSID50896036	CCOC(=O)\C=C\S(=O)C(F)(F)C(F)(F)C(F)(F)C(F)(F)F	Ethyl (2E)-3-(1,1,2,2,3,3,4,4,4-nonafluorobutane-1-sulfinyl)prop-2-enoate	1606997-39-0	-5.727	-32.8311	0.0645236	0.935476	inact.	reliable	0.284319	0.715681	inact.	reliable	Other aliphatics	Ether based substances	Inactive	reliable	-41.3867	-43.4548	-42.4207	Inactive	OTHER_PFAS	Inactive	CCOC(=O)C=C[S+](C(C(C(C(F)(F)F)(F)F)(F)F)(F)F)[O-]	7	4
DTXSID10285765	CCCC(O)C(F)(F)C(F)(F)C(F)(F)F	1,1,1,2,2,3,3-heptafluoroheptan-4-ol	425-21-8	-5.726	-24.7002	0.0645236	0.935476	inact.	reliable	0.284319	0.715681	inact.	reliable	Other aliphatics	Others	Inactive	reliable	-41.3969	-57.4587	-49.4278	Inactive	OTHER_PFAS	Inactive	CCCC(C(C(C(F)(F)F)(F)F)(F)F)O	7	4
DTXSID70896235	NS(=O)(=O)C1=CC=C(CCNS(=O)(=O)C(F)(F)C(F)(F)C(F)(F)C(F)(F)F)C=C1	4-{2-[(1,1,2,2,3,3,4,4,4-Nonafluorobutane-1-sulfonyl)amino]ethyl}benzene-1-sulfonamide	316826-59-2	-5.724	-46.7707	0.0645236	0.935476	inact.	reliable	0.457246	0.542754	inact.	reliable	Side-chain aromatics	PASF-based substances	Inactive	reliable	-41.4174	-19.4465	-30.432	Inactive	OTHER_PFAS	Inactive	FC(C(C(C(F)(F)F)(F)F)(F)F)(S(=O)(=O)NCCc1ccc(cc1)S(=O)(=O)N)F	9	0
DTXSID50881088	OS(=O)(=O)C(F)(Cl)C(F)(F)C(F)(F)C(F)(F)C(F)(F)C(F)(F)F	1-Chloro-perfluorohexanesulfonic acid	1651215-29-0	-5.723	-31.1337	0.0645236	0.935476	inact.	reliable	0.284319	0.715681	inact.	reliable	Other aliphatics	Others	Inactive	reliable	-41.4276	-46.3782	-43.9029	Inactive	OTHER_PFAS	Inactive	FC(C(C(C(C(C(S(=O)(=O)O)(Cl)F)(F)F)(F)F)(F)F)(F)F)(F)F	3	8
DTXSID90315130	FC(F)(F)C(F)(F)C(F)(F)C(F)(F)C(F)(F)C(F)(F)C(F)(F)C(F)(F)S(Cl)(=O)=O	Perfluoro-1-octanesulfonyl chloride	423-60-9	-5.723	-33.9745	0.147801	0.852199	inact.	reliable	0.284319	0.715681	inact.	reliable	Other aliphatics	PASF-based substances	Inactive	reliable	-41.4276	-41.4855	-41.4566	Inactive	OTHER_PFAS	Inactive	FC(C(C(C(C(S(=O)(=O)Cl)(F)F)(F)F)(F)F)(F)F)(C(C(C(F)(F)F)(F)F)(F)F)F	3	8
DTXSID20382052	FC(F)(F)C(F)(F)C(F)(F)C(F)(F)C(F)(F)C(F)(F)CI	1H,1H-Tridecafluoro-1-iodoheptane	212563-43-4	-5.722	-28.9464	0.0645236	0.935476	inact.	reliable	0.284319	0.715681	inact.	reliable	Other aliphatics	FTI	Inactive	reliable	-41.4379	-50.1454	-45.7916	Inactive	OTHER_PFAS	Inactive	ICC(C(C(C(C(C(F)(F)F)(F)F)(F)F)(F)F)(F)F)(F)F	3	9
DTXSID20730539	FC(F)(F)C(I)CC(F)(F)C(F)(F)C(F)(F)C(F)(F)C(F)(F)C(F)(F)F	1,1,1,2,2,3,3,4,4,5,5,6,6,9,9,9-Hexadecafluoro-8-iodononane	922524-02-5	-5.721	-35.0569	0.0645236	0.935476	inact.	reliable	0.457246	0.542754	inact.	reliable	Other aliphatics	Iodo based substances	Inactive	reliable	-41.4481	-39.6213	-40.5347	Inactive	OTHER_PFAS	Inactive	IC(C(F)(F)F)CC(C(C(C(C(C(F)(F)F)(F)F)(F)F)(F)F)(F)F)(F)F	3	6
DTXSID90896595	OC(=O)C(F)(F)C(F)(C(F)(F)F)C(F)(F)C(F)(F)C(F)(F)C(F)(F)F	2,2,3,4,4,5,5,6,6,7,7,7-Dodecafluoro-3-(trifluoromethyl)heptanoic acid	705240-04-6	-5.72	-27.205	0.0645236	0.935476	inact.	reliable	0.566012	0.433988	inact.	reliable	PFAAs	PFCAs	Inactive	reliable	-41.4583	-53.1447	-47.3015	Inactive	OTHER_PFAS	Inactive	OC(=O)C(C(C(C(C(C(F)(F)F)(F)F)(F)F)(F)F)(C(F)(F)F)F)(F)F	3	8
DTXSID80893316	FC(F)(F)C1(F)C(F)(F)C(F)(F)C(F)(F)C(F)(C1(F)F)C1(F)C(F)(F)C(F)(F)C(F)(F)C(F)(C(F)(F)F)C1(F)F	Perfluoro-5,5'-bis(trifluoromethyl)-1,1'-bicyclohexyl	105462-77-9	-5.739	-27.923	0.0645236	0.935476	inact.	reliable	0.284319	0.715681	inact.	reliable	Non-PFAA perfluoroalkyls, cyclic	PFAs, cyclic	Inactive	reliable	-41.2639	-51.908	-46.586	Inactive	OTHER_PFAS	Inactive	FC1(F)C(F)(F)C(F)(F)C(C(C1(F)C1(F)C(F)(F)C(F)(F)C(C(C1(F)F)(F)C(F)(F)F)(F)F)(F)F)(F)C(F)(F)F	8	0
DTXSID20440585	CCCCCCCCC(F)(F)C(F)(F)C(F)(F)C(F)(F)C(F)(F)C(F)(F)F	1-(Perfluorohexyl)octane	133331-77-8	-5.719	-38.7334	0.0645236	0.935476	inact.	reliable	0.284319	0.715681	inact.	reliable	Fluorotelomer PFAA precursors	SFAs	Inactive	reliable	-41.4686	-33.2892	-37.3789	Inactive	OTHER_PFAS	Inactive	CCCCCCCCC(C(C(C(C(C(F)(F)F)(F)F)(F)F)(F)F)(F)F)(F)F	2	2
DTXSID80893295	[I-].CC(C[N+](C)(C)C)NS(=O)(=O)C(F)(F)C(F)(F)C(F)(F)C(F)(F)C(F)(F)C(F)(F)C(F)(F)C(F)(F)F	2-[[(Heptadecafluorooctyl)sulfonyl]amino]-N,N,N-trimethyl-1-propanaminium iodide	75033-26-0	-5.719	-37.6951	0.0645236	0.935476	inact.	reliable	0.284319	0.715681	inact.	reliable	Other aliphatics	PASF-based substances	Inactive	reliable	-41.4686	-35.0775	-38.273	Inactive	OTHER_PFAS	Inactive	CC(NS(=O)(=O)C(C(C(C(C(C(C(C(F)(F)F)(F)F)(F)F)(F)F)(F)F)(F)F)(F)F)(F)F)C[N+](C)(C)C	5	0
DTXSID80757262	FC(F)(F)CCC(F)(F)C(F)(F)C(F)(F)OC(=O)C=C	1,1,2,2,3,3,6,6,6-Nonafluorohexyl prop-2-enoate	91528-57-3	-5.718	-34.1121	0.0645236	0.935476	inact.	reliable	0.284319	0.715681	inact.	reliable	Other aliphatics	Ether based substances	Inactive	reliable	-41.4788	-41.2485	-41.3637	Inactive	OTHER_PFAS	Inactive	C=CC(=O)OC(C(C(CCC(F)(F)F)(F)F)(F)F)(F)F	0	2
DTXSID40895957	COC(=O)C(F)(OC(F)(F)C(F)(F)C(F)(F)C(F)(F)C(F)(F)F)C(F)(F)F	Methyl 2,3,3,3-tetrafluoro-2-[(undecafluoropentyl)oxy]propanoate	220369-95-9	-5.717	-31.0285	0.0645236	0.935476	inact.	reliable	0.457246	0.542754	inact.	reliable	Other aliphatics	Ether and PACF-based substances	Inactive	reliable	-41.489	-46.5594	-44.0242	Inactive	OTHER_PFAS	Inactive	COC(=O)C(C(F)(F)F)(OC(C(C(C(C(F)(F)F)(F)F)(F)F)(F)F)(F)F)F	4	3
DTXSID60895333	FC(F)(F)C(F)(F)C(F)(F)C(F)(F)C(F)(F)C(F)(F)C(F)(F)C(F)(F)C(F)(F)C(F)(F)C(F)(F)C(F)(F)Br	1-Bromo-1,1,2,2,3,3,4,4,5,5,6,6,7,7,8,8,9,9,10,10,11,11,12,12,12-pentacosafluorododecane	67193-90-2	-5.717	-34.762	0.0645236	0.935476	inact.	reliable	0.466603	0.533397	inact.	reliable	Other aliphatics	Others	Inactive	reliable	-41.489	-40.1292	-40.8091	Inactive	OTHER_PFAS	Inactive	FC(C(C(C(C(C(C(C(C(C(C(C(Br)(F)F)(F)F)(F)F)(F)F)(F)F)(F)F)(F)F)(F)F)(F)F)(F)F)(F)F)(F)F	3	8
DTXSID80881379	CCCCCCCCCCCCCCCCCCCC(F)(F)C(F)(F)C(F)(F)C(F)(F)C(F)(F)C(F)(F)C(F)(F)C(F)(F)F	1,1,1,2,2,3,3,4,4,5,5,6,6,7,7,8,8-Heptadecafluoroheptacosane	871311-26-1	-5.716	-59.7279	0.0645236	0.935476	inact.	reliable	0.284319	0.715681	inact.	reliable	Fluorotelomer PFAA precursors	SFAs	Inactive	reliable	-41.4993	2.86974	-19.3148	Inactive	OTHER_PFAS	Inactive	CCCCCCCCCCCCCCCCCCCC(C(C(C(C(C(C(C(F)(F)F)(F)F)(F)F)(F)F)(F)F)(F)F)(F)F)(F)F	2	2
DTXSID70527416	FC(F)(F)C(F)(F)C(F)(F)P(Cl)(=O)C(F)(F)C(F)(F)C(F)(F)F	Bis(heptafluoropropyl)phosphinic chloride	90403-29-5	-5.713	-28.0924	0.0645236	0.935476	inact.	reliable	0.284319	0.715681	inact.	reliable	Other aliphatics	Others	Inactive	reliable	-41.53	-51.6163	-46.5731	Inactive	OTHER_PFAS	Inactive	FC(C(C(F)(F)F)(F)F)(P(=O)(C(C(C(F)(F)F)(F)F)(F)F)Cl)F	3	4
DTXSID90896252	CC1C2CC(C1SCCC(F)(F)C(F)(F)C(F)(F)C(F)(F)C(F)(F)C(F)(F)F)C1C2C(=O)OC1=O	5-Methyl-6-[(3,3,4,4,5,5,6,6,7,7,8,8,8-tridecafluorooctyl)sulfanyl]hexahydro-4,7-methano-2-benzofuran-1,3-dione	94413-32-8	-5.713	-45.4258	0.0645236	0.935476	inact.	reliable	0.284319	0.715681	inact.	reliable	Other aliphatics, cyclic	Others, cyclic	Inactive	reliable	-41.53	-21.7629	-31.6464	Inactive	OTHER_PFAS	Inactive	O=C1OC(=O)C2C1C1CC2C(C1SCCC(C(C(C(C(C(F)(F)F)(F)F)(F)F)(F)F)(F)F)(F)F)C	3	9
DTXSID00895231	FC(F)(F)C(F)(F)C=CC(F)(F)C(F)(F)C(F)(F)F	1,1,1,2,2,5,5,6,6,7,7,7-Dodecafluorohept-3-ene	887111-61-7	-5.712	-27.0697	0.0645236	0.935476	inact.	reliable	0.466603	0.533397	inact.	reliable	Other aliphatics	FT	Inactive	reliable	-41.5402	-53.3777	-47.4589	Inactive	OTHER_PFAS	Inactive	FC(C(C=CC(C(C(F)(F)F)(F)F)(F)F)(F)F)(F)F	3	4
DTXSID60183949	FC(F)(F)C(F)(F)C(F)(F)C(F)(F)C(F)(F)C(F)(F)C(F)(F)C(F)(F)C(F)(F)C(F)(F)C(F)(F)C(F)(F)C(F)(F)C(F)(F)C(F)(F)C(F)(F)C(F)(F)C(F)(F)C(F)(F)C(F)(F)C(F)(F)C(F)(F)I	Pentatetracontafluoro-22-iododocosane	29809-36-7	-5.712	-52.0696	0.0645236	0.935476	inact.	reliable	0.284319	0.715681	inact.	reliable	Perfluoro PFAA precursors	PFAIs	Inactive	reliable	-41.5402	-10.3202	-25.9302	Inactive	OTHER_PFAS	Inactive	FC(C(C(C(C(I)(F)F)(F)F)(F)F)(F)F)(C(C(C(C(C(C(C(C(C(C(C(C(C(C(C(C(C(F)(F)F)(F)F)(F)F)(F)F)(F)F)(F)F)(F)F)(F)F)(F)F)(F)F)(F)F)(F)F)(F)F)(F)F)(F)F)(F)F)(F)F)F	3	8
DTXSID20382153	FC(F)(F)C(F)(F)C(F)(F)C(F)(F)C(F)(F)C(F)(F)C#N	Perfluoroheptanenitrile	62038-08-8	-5.711	-24.5761	0.0645236	0.935476	inact.	reliable	0.466603	0.533397	inact.	reliable	Other aliphatics	Nitrile based substances	Inactive	reliable	-41.5504	-57.6724	-49.6114	Inactive	OTHER_PFAS	Inactive	N#CC(C(C(C(C(C(F)(F)F)(F)F)(F)F)(F)F)(F)F)(F)F	3	8
DTXSID70895203	FC(F)(F)C(F)(F)C(F)(F)CCC(F)(F)C(F)(F)C(F)(F)F	1,1,1,2,2,3,3,6,6,7,7,8,8,8-Tetradecafluorooctane	1835251-92-7	-5.711	-29.0435	0.0645236	0.935476	inact.	reliable	0.284319	0.715681	inact.	reliable	Other aliphatics	FT	Inactive	reliable	-41.5504	-49.9782	-45.7643	Inactive	OTHER_PFAS	Inactive	FC(C(C(F)(F)F)(F)F)(CCC(C(C(F)(F)F)(F)F)(F)F)F	3	4
DTXSID50236731	CCN(CC#C)S(=O)(=O)C(F)(F)C(F)(F)C(F)(F)C(F)(F)C(F)(F)C(F)(F)C(F)(F)C(F)(F)F	1-Octanesulfonamide, N-ethyl-1,1,2,2,3,3,4,4,5,5,6,6,7,7,8,8,8-heptadecafluoro-N-2-propynyl-	87988-63-4	-5.71	-41.6006	0.0645236	0.935476	inact.	reliable	0.284319	0.715681	inact.	reliable	Other aliphatics	PASF-based substances	Inactive	reliable	-41.5607	-28.351	-34.9558	Inactive	OTHER_PFAS	Inactive	C#CCN(S(=O)(=O)C(C(C(C(C(C(C(C(F)(F)F)(F)F)(F)F)(F)F)(F)F)(F)F)(F)F)(F)F)CC	0	7
DTXSID50895226	FC(F)(F)C(F)(F)C(F)(F)C(F)(F)C(F)(F)C(F)(F)C(Cl)CCl	7,8-Dichloro-1,1,1,2,2,3,3,4,4,5,5,6,6-tridecafluorooctane	319490-55-6	-5.71	-32.1461	0.147801	0.852199	inact.	reliable	0.466603	0.533397	inact.	reliable	Other aliphatics	Others	Inactive	reliable	-41.5607	-44.6346	-43.0976	Inactive	OTHER_PFAS	Inactive	ClCC(C(C(C(C(C(C(F)(F)F)(F)F)(F)F)(F)F)(F)F)(F)F)Cl	3	4
DTXSID60440221	FC(F)(F)C(F)(F)C(F)(F)C(F)(F)C(F)(F)C(F)(F)C(F)(F)C(F)(F)CCN=[N+]=[N-]	Decane, 10-azido-1,1,1,2,2,3,3,4,4,5,5,6,6,7,7,8,8-heptadecafluoro-	121177-79-5	-5.71	-36.1635	0.0645236	0.935476	inact.	reliable	0.284319	0.715681	inact.	reliable	Other aliphatics	Others	Inactive	reliable	-41.5607	-37.7154	-39.638	Inactive	OTHER_PFAS	Inactive	[N-]=[N+]=NCCC(C(C(C(C(C(C(C(F)(F)F)(F)F)(F)F)(F)F)(F)F)(F)F)(F)F)(F)F	3	9
DTXSID80880423	CN(CCOC(=O)C=C)S(=O)(=O)CCC(F)(F)C(F)(F)C(F)(F)C(F)(F)C(F)(F)C(F)(F)C(F)(F)C(F)(F)F	2-(1-(Perfluorooctyl)-2-ethylsulfonylmethylamino)ethyl 2-propenoate	48077-95-8	-5.719	-47.261	0.0645236	0.935476	inact.	reliable	0.442584	0.557416	inact.	reliable	Other aliphatics	Others	Inactive	reliable	-41.4686	-18.6021	-30.0353	Inactive	OTHER_PFAS	Inactive	C=CC(=O)OCCN(S(=O)(=O)CCC(C(C(C(C(C(C(C(F)(F)F)(F)F)(F)F)(F)F)(F)F)(F)F)(F)F)(F)F)C	1	3
DTXSID50895726	FC(F)(F)C(F)(F)C(F)(F)C(F)(F)C(F)(F)C(F)(F)C(=O)OCC=C	Prop-2-en-1-yl tridecafluoroheptanoate	53378-90-8	-5.739	-37.9998	0.0645236	0.935476	inact.	reliable	0.741724	0.258276	act.	reliable	Other aliphatics	PACF-based substances	Inactive	reliable	-41.2639	-34.5527	-37.9083	Inactive	OTHER_PFAS	Inactive	C=CCOC(=O)C(C(C(C(C(C(F)(F)F)(F)F)(F)F)(F)F)(F)F)(F)F	4	9
DTXSID20895233	OCC=CC(F)(F)C(F)(F)C(F)(F)F	4,4,5,5,6,6,6-Heptafluorohex-2-en-1-ol	679-03-8	-5.739	-16.6632	0.0645236	0.935476	inact.	reliable	0.284319	0.715681	inact.	reliable	Other aliphatics	Others	Inactive	reliable	-41.2639	-71.3009	-56.2824	Inactive	OTHER_PFAS	Inactive	OCC=CC(C(C(F)(F)F)(F)F)(F)F	5	2
DTXSID70893320	FC(F)(F)C(F)(F)C(F)(F)C(F)(F)C(F)(F)C(F)(F)C(F)(F)C(F)(F)S(=O)(=O)CCCNCCOC(=O)C=C	2-[[3-[(Perfluorooctyl)sulfonyl]propyl]amino]ethyl-2-propenoate	110570-90-6	-5.74	-50.8	0.446793	0.553207	inact.	reliable	0.432222	0.567778	inact.	reliable	Other aliphatics	PASF-based substances	Inactive	reliable	-41.2536	-12.5068	-26.8802	Inactive	OTHER_PFAS	Inactive	C=CC(=O)OCCNCCCS(=O)(=O)C(C(C(C(C(C(C(C(F)(F)F)(F)F)(F)F)(F)F)(F)F)(F)F)(F)F)(F)F	1	3
DTXSID40826029	CC(C)(NC(=O)C(F)(F)C(F)(F)C(F)(F)F)C(O)=O	N-(2,2,3,3,4,4,4-Heptafluorobutanoyl)-2-methylalanine	880353-20-8	-5.765	-29.083	0.0645236	0.935476	inact.	reliable	0.284319	0.715681	inact.	reliable	Other aliphatics	Amide based substances	Inactive	reliable	-40.9978	-49.9102	-45.454	Inactive	OTHER_PFAS	Inactive	O=C(C(C(C(F)(F)F)(F)F)(F)F)NC(C(=O)O)(C)C	7	8
DTXSID8059974	FC(F)(F)C(F)(F)C(F)(F)C(F)(F)C(F)(F)C(F)(F)C(F)(F)C(F)(F)C(F)(F)C(F)(F)I	Perfluorodecyl iodide	423-62-1	-5.765	-32.8068	0.0645236	0.935476	inact.	reliable	0.284319	0.715681	inact.	reliable	Perfluoro PFAA precursors	PFAIs	Inactive	reliable	-40.9978	-43.4966	-42.2472	Inactive	COMMERICIAL_IMPORTANT	Inactive	FC(C(C(C(C(C(C(C(C(I)(F)F)(F)F)(F)F)(F)F)(F)F)(F)F)(F)F)(F)F)(C(F)(F)F)F	3	8
DTXSID0059794	FC(F)(F)C(F)(F)C(F)(F)C(F)(F)C(F)(F)C(F)(F)C(F)(F)C(F)(F)F	Perfluorooctane	307-34-6	-5.763	-28.7313	0.0645236	0.935476	inact.	reliable	0.284319	0.715681	inact.	reliable	Non-PFAA perfluoroalkyls	PFAs	Inactive	reliable	-41.0182	-50.5159	-45.7671	Inactive	COMMERICIAL_IMPORTANT	Inactive	FC(C(C(C(F)(F)F)(F)F)(F)F)(C(C(C(C(F)(F)F)(F)F)(F)F)(F)F)F	3	8
DTXSID30243746	N[C@@H](CSC(F)(F)C(F)(F)C(F)F)C(O)=O	S-(1,1,2,2,3,3-Hexafluoropropyl)-L-cysteine	98640-41-6	-5.76	-29.8264	0.0645236	0.935476	inact.	reliable	0.466603	0.533397	inact.	reliable	Other aliphatics	Others	Inactive	reliable	-41.0489	-48.6298	-44.8394	Inactive	OTHER_PFAS	Inactive	NC(C(=O)O)CSC(C(C(F)F)(F)F)(F)F	3	0
DTXSID40895215	FC(F)(F)C(F)(F)CC(I)C(F)(F)C(F)(F)C(F)(F)C(F)(F)F	1,1,1,2,2,3,3,4,4,7,7,8,8,8-Tetradecafluoro-5-iodooctane	935553-89-2	-5.76	-31.203	0.0645236	0.935476	inact.	reliable	0.284319	0.715681	inact.	reliable	Other aliphatics	Iodo based substances	Inactive	reliable	-41.0489	-46.2589	-43.6539	Inactive	OTHER_PFAS	Inactive	IC(C(C(C(C(F)(F)F)(F)F)(F)F)(F)F)CC(C(F)(F)F)(F)F	3	4
DTXSID60709981	CC=CC(F)(F)C(F)(F)C(F)(F)C(F)(F)C(F)(F)C(F)(F)C(F)(F)C(F)(F)F	4,4,5,5,6,6,7,7,8,8,9,9,10,10,11,11,11-Heptadecafluoroundec-2-ene	67103-04-2	-5.76	-34.0819	0.0645236	0.935476	inact.	reliable	0.284319	0.715681	inact.	reliable	Fluorotelomer PFAA precursors	SFAenes	Inactive	reliable	-41.0489	-41.3005	-41.1747	Inactive	OTHER_PFAS	Inactive	CC=CC(C(C(C(C(C(C(C(F)(F)F)(F)F)(F)F)(F)F)(F)F)(F)F)(F)F)(F)F	3	8
DTXSID60895535	N[C@@H](CC(F)(F)C(F)(F)C(F)(F)F)C(O)=O	4,4,5,5,6,6,6-Heptafluoro-L-norleucine	148043-94-1	-5.76	-19.3138	0.0645236	0.935476	inact.	reliable	0.284319	0.715681	inact.	reliable	Other aliphatics	Others	Inactive	reliable	-41.0489	-66.7357	-53.8923	Inactive	OTHER_PFAS	Inactive	NC(C(=O)O)CC(C(C(F)(F)F)(F)F)(F)F	7	4
DTXSID10519219	FC(F)(F)C(F)(F)C(F)(F)C(=O)C(F)(F)C(F)(F)C(F)(F)F	Tetradecafluoroheptan-4-one	378-90-5	-5.756	-22.5917	0.0645236	0.935476	inact.	reliable	0.284319	0.715681	inact.	reliable	Non-PFAA perfluoroalkyls	PFAKs	Inactive	reliable	-41.0899	-61.0902	-51.09	Inactive	OTHER_PFAS	Inactive	O=C(C(C(C(F)(F)F)(F)F)(F)F)C(C(C(F)(F)F)(F)F)(F)F	7	4
DTXSID30897561	FC(F)(F)C1(F)C(F)(F)C(F)(F)C(F)(F)C2(F)C(F)(F)C(F)(F)C(F)(F)C(F)(F)C12F	1-(Trifluoromethyl)perfluorodecalin	306-92-3	-5.756	-20.9463	0.0645236	0.935476	inact.	reliable	0.284319	0.715681	inact.	reliable	Non-PFAA perfluoroalkyls, cyclic	PFAs, cyclic	Inactive	reliable	-41.0899	-63.9241	-52.507	Inactive	OTHER_PFAS	Inactive	FC1(F)C(F)(F)C(F)(F)C(C2(C1(F)C(F)(F)C(C(C2(F)C(F)(F)F)(F)F)(F)F)F)(F)F	8	0
DTXSID00760218	CC(C)=CCC(F)(F)C(F)(F)C(F)(F)C(F)(F)F	5,5,6,6,7,7,8,8,8-Nonafluoro-2-methyloct-2-ene	97294-02-5	-5.755	-32.5877	0.0645236	0.935476	inact.	reliable	0.284319	0.715681	inact.	reliable	Other aliphatics	Others	Inactive	reliable	-41.1001	-43.874	-42.4871	Inactive	OTHER_PFAS	Inactive	CC(=CCC(C(C(C(F)(F)F)(F)F)(F)F)(F)F)C	3	4
DTXSID6071663	CN(CCO)S(=O)(=O)C(F)(F)C(F)(F)C(F)(F)C(F)(F)C(F)(F)F	1-Pentanesulfonamide, 1,1,2,2,3,3,4,4,5,5,5-undecafluoro-N-(2-hydroxyethyl)-N-methyl-	68555-74-8	-5.755	-36.9805	0.0645236	0.935476	inact.	reliable	0.284319	0.715681	inact.	reliable	FASA based PFAA precursors	(N-Alkyl) FASEs	Inactive	reliable	-41.1001	-36.3083	-38.7042	Inactive	COMMERICIAL_IMPORTANT	Inactive	OCCN(S(=O)(=O)C(C(C(C(C(F)(F)F)(F)F)(F)F)(F)F)(F)F)C	0	7
DTXSID90507235	COC(=O)C(F)(F)C(F)(F)C(F)(F)C(F)(F)C(F)(F)C(=O)OC	Dimethyl decafluoroheptanedioate	54404-53-4	-5.755	-30.5264	0.0645236	0.935476	inact.	reliable	0.284319	0.715681	inact.	reliable	Other aliphatics	PACF-based substances	Inactive	reliable	-41.1001	-47.4242	-44.2622	Inactive	OTHER_PFAS	Inactive	COC(=O)C(C(C(C(C(C(=O)OC)(F)F)(F)F)(F)F)(F)F)(F)F	0	2
DTXSID90892916	OC(=O)C(F)(F)C(F)(F)C(F)(F)C(F)(F)Cl	5-Chloro-perfluoropentanoic acid	66443-79-6	-5.755	-24.2392	0.0645236	0.935476	inact.	reliable	0.284319	0.715681	inact.	reliable	Other aliphatics	PACF-based substances	Inactive	reliable	-41.1001	-58.2527	-49.6764	Inactive	OTHER_PFAS	Inactive	OC(=O)C(C(C(C(Cl)(F)F)(F)F)(F)F)(F)F	0	2
DTXSID40895598	CC(=O)OCCC(F)(F)C(F)(F)C(F)(F)C(F)(F)F	3,3,4,4,5,5,6,6,6-Nonafluorohexyl acetate	80705-15-3	-5.754	-29.2894	0.0645236	0.935476	inact.	reliable	0.284319	0.715681	inact.	reliable	Other aliphatics	Ether based substances	Inactive	reliable	-41.1103	-49.5547	-45.3325	Inactive	OTHER_PFAS	Inactive	CC(=O)OCCC(C(C(C(F)(F)F)(F)F)(F)F)(F)F	7	5
DTXSID50477844	CC1=NC(=NN1)C(F)(F)C(F)(F)C(F)(F)C(F)(F)C(F)(F)C(F)(F)C(F)(F)C(F)(F)F	1H-1,2,4-Triazole, 3-(heptadecafluorooctyl)-5-methyl-	667873-26-9	-5.754	-39.3096	0.0645236	0.935476	inact.	reliable	0.457246	0.542754	inact.	reliable	Side-chain aromatics	Others	Inactive	reliable	-41.1103	-32.2968	-36.7036	Inactive	OTHER_PFAS	Inactive	Cc1[nH]nc(n1)C(C(C(C(C(C(C(C(F)(F)F)(F)F)(F)F)(F)F)(F)F)(F)F)(F)F)(F)F	6	4
DTXSID90461823	FC(F)(F)C(F)(F)C(F)(F)C(F)(F)C(=O)OOC(=O)C(F)(F)C(F)(F)C(F)(F)C(F)(F)F	bis(nonafluoropentanoyl) peroxide	308-29-2	-5.754	-30.545	0.0645236	0.935476	inact.	reliable	0.292042	0.707958	inact.	reliable	Other aliphatics	PACF-based substances	Inactive	reliable	-41.1103	-47.3922	-44.2513	Inactive	OTHER_PFAS	Inactive	O=C(C(C(C(C(F)(F)F)(F)F)(F)F)(F)F)OOC(=O)C(C(C(C(F)(F)F)(F)F)(F)F)(F)F	7	4
DTXSID10895702	CCCCNC(=O)C(F)(F)C(F)(F)C(F)(F)F	N-Butyl-2,2,3,3,4,4,4-heptafluorobutanamide	377-67-3	-5.749	-26.6509	0.0645236	0.935476	inact.	reliable	0.284319	0.715681	inact.	reliable	Other aliphatics	FT	Inactive	reliable	-41.1615	-54.099	-47.6303	Inactive	OTHER_PFAS	Inactive	CCCCNC(=O)C(C(C(F)(F)F)(F)F)(F)F	6	9
DTXSID40521305	CC(C)COP(=O)(OCC(C)C)C(F)(F)C(F)(F)C(F)(F)F	Bis(2-methylpropyl) (heptafluoropropyl)phosphonate	88093-17-8	-5.74	-42.7275	0.0645236	0.935476	inact.	reliable	0.284319	0.715681	inact.	reliable	Other aliphatics	Others	Inactive	reliable	-41.2536	-26.4102	-33.8319	Inactive	OTHER_PFAS	Inactive	CC(COP(=O)(C(C(C(F)(F)F)(F)F)(F)F)OCC(C)C)C	3	4
DTXSID90896535	FC(F)(F)C(F)(F)C(F)(F)OC(F)(C(=O)OC1=CC=CC=C1)C(F)(F)F	Phenyl 2,3,3,3-tetrafluoro-2-(heptafluoropropoxy)propanoate	78755-31-4	-5.741	-38.9719	0.0645236	0.935476	inact.	reliable	0.708777	0.291223	act.	reliable	Side-chain aromatics	Others	Inactive	reliable	-41.2434	-32.8785	-37.0609	Inactive	OTHER_PFAS	Inactive	O=C(C(C(F)(F)F)(OC(C(C(F)(F)F)(F)F)(F)F)F)Oc1ccccc1	4	3
DTXSID80841478	FC(F)(F)C(F)(F)C(F)(F)C(=C)NC1CCCCC1	N-(3,3,4,4,5,5,5-Heptafluoropent-1-en-2-yl)cyclohexanamine	921193-83-1	-5.742	-33.8443	0.0645236	0.935476	inact.	reliable	0.284319	0.715681	inact.	reliable	Other aliphatics, cyclic	Others, cyclic	Inactive	reliable	-41.2332	-41.7098	-41.4715	Inactive	OTHER_PFAS	Inactive	C=C(C(C(C(F)(F)F)(F)F)(F)F)NC1CCCCC1	3	4
DTXSID30896716	NC(=O)OC(F)(C(F)(F)F)C(F)(F)C(F)(F)C(F)(F)C(F)(F)C(F)(F)C(F)(F)F	1,1,1,2,3,3,4,4,5,5,6,6,7,7,8,8,8-Heptadecafluorooctan-2-yl carbamate	92681-65-7	-5.742	-29.0994	0.0645236	0.935476	inact.	reliable	0.284319	0.715681	inact.	reliable	Other aliphatics	Ether based substances	Inactive	reliable	-41.2332	-49.8819	-45.5575	Inactive	OTHER_PFAS	Inactive	NC(=O)OC(C(C(C(C(C(C(F)(F)F)(F)F)(F)F)(F)F)(F)F)(F)F)(C(F)(F)F)F	3	8
DTXSID50622170	FC(I)CC(F)(F)C(F)(F)C(F)(F)C(F)(F)C(F)(F)C(F)(F)C(F)(F)C(F)(F)F	1,1,1,2,2,3,3,4,4,5,5,6,6,7,7,8,8,10-Octadecafluoro-10-iododecane	89608-43-5	-5.743	-34.6592	0.0645236	0.935476	inact.	reliable	0.597889	0.402111	inact.	reliable	Other aliphatics	Others	Inactive	reliable	-41.2229	-40.3062	-40.7646	Inactive	OTHER_PFAS	Inactive	FC(CC(C(C(C(C(C(C(C(F)(F)F)(F)F)(F)F)(F)F)(F)F)(F)F)(F)F)(F)F)I	3	9
DTXSID30895921	OS(=O)(=O)C(F)(C(F)(F)F)C(F)(F)C(F)(F)C(F)(F)C(F)(F)C(F)(F)C(F)(F)F	Heptadecafluorooctane-2-sulfonic acid	927670-12-0	-5.743	-31.305	0.147801	0.852199	inact.	reliable	0.284319	0.715681	inact.	reliable	PFAAs	PFSAs	Inactive	reliable	-41.2229	-46.0832	-43.6531	Inactive	OTHER_PFAS	Inactive	FC(C(C(C(C(C(S(=O)(=O)O)(C(F)(F)F)F)(F)F)(F)F)(F)F)(F)F)(C(F)(F)F)F	3	8
DTXSID20561002	FC(F)(F)C(F)(F)C(F)(F)C(F)(F)C(F)(F)C(F)(F)C(F)(F)C(F)(F)C=O	(Perfluorooctane)-1-carbaldehydle	63967-40-8	-5.766	-27.891	0.0645236	0.935476	inact.	reliable	0.466603	0.533397	inact.	reliable	Perfluoro PFAA precursors	PFALs	Inactive	reliable	-40.9875	-51.9632	-46.4753	Inactive	OTHER_PFAS	Inactive	O=CC(C(C(C(C(C(C(C(F)(F)F)(F)F)(F)F)(F)F)(F)F)(F)F)(F)F)(F)F	3	8
DTXSID10232971	FC(F)(F)C(F)(F)C(F)(F)C(F)(F)C(F)(F)C=C	3,3,4,4,5,5,6,6,7,7,7-Undecafluorohept-1-ene	84100-13-0	-5.743	-23.7242	0.0645236	0.935476	inact.	reliable	0.466603	0.533397	inact.	reliable	Fluorotelomer PFAA precursors	n:2 FTOs	Inactive	reliable	-41.2229	-59.1397	-50.1813	Inactive	OTHER_PFAS	Inactive	C=CC(C(C(C(C(F)(F)F)(F)F)(F)F)(F)F)(F)F	3	4
DTXSID20880422	FC(F)(F)C(F)(C(F)(F)F)C(F)(F)C(F)(F)C(F)(F)C(F)(F)C(F)(F)C(F)(F)C(F)(F)C(F)(F)CC1CO1	((Perfluoro-9-methyldecyl)methyl)oxirane	47795-34-6	-5.745	-33.3149	0.0645236	0.935476	inact.	reliable	0.284319	0.715681	inact.	reliable	Other aliphatics, cyclic	Others, cyclic	Inactive	reliable	-41.2025	-42.6215	-41.912	Inactive	OTHER_PFAS	Inactive	FC(C(C(C(C(C(C(C(C(C(F)(F)F)(C(F)(F)F)F)(F)F)(F)F)(F)F)(F)F)(F)F)(F)F)(F)F)(CC1CO1)F	4	5
DTXSID90471942	FC(F)(F)C(F)(F)C(F)(F)C(F)(F)C(F)(F)C(F)(F)C=O	Perfluoroheptanal	63967-41-9	-5.746	-23.8315	0.0645236	0.935476	inact.	reliable	0.457246	0.542754	inact.	reliable	Perfluoro PFAA precursors	PFALs	Inactive	reliable	-41.1922	-58.9549	-50.0735	Inactive	OTHER_PFAS	Inactive	O=CC(C(C(C(C(C(F)(F)F)(F)F)(F)F)(F)F)(F)F)(F)F	3	8
DTXSID40330474	CC1=CC=CC=C1OS(=O)(=O)C(F)(F)C(F)(F)C(F)(F)C(F)(F)F	(2-methylphenyl) 1,1,2,2,3,3,4,4,4-nonafluorobutane-1-sulfonate	42096-33-3	-5.746	-41.1977	0.0645236	0.935476	inact.	reliable	0.284319	0.715681	inact.	reliable	Side-chain aromatics	PASF-based substances	Inactive	reliable	-41.1922	-29.0449	-35.1186	Inactive	OTHER_PFAS	Inactive	Cc1ccccc1OS(=O)(=O)C(C(C(C(F)(F)F)(F)F)(F)F)(F)F	9	0
DTXSID00380031	FC(F)(F)C(F)(F)C(F)(F)C(F)(F)C(F)(F)C(F)(F)C(F)(F)C(F)(F)C(F)(F)C(F)(F)C(F)(F)C(F)(F)C(F)(F)F	Perfluorotridecane	376-03-4	-5.746	-32.1389	0.0645236	0.935476	inact.	reliable	0.284319	0.715681	inact.	reliable	Non-PFAA perfluoroalkyls	PFAs	Inactive	reliable	-41.1922	-44.647	-42.9196	Inactive	OTHER_PFAS	Inactive	FC(C(C(C(C(C(C(F)(F)F)(F)F)(F)F)(F)F)(F)F)(F)F)(C(C(C(C(C(C(F)(F)F)(F)F)(F)F)(F)F)(F)F)(F)F)F	3	8
DTXSID90896499	CCCOC(=O)C(F)(OC(F)(F)C(F)(F)C(F)(F)F)C(F)(F)F	Propyl 2,3,3,3-tetrafluoro-2-(heptafluoropropoxy)propanoate	147224-16-6	-5.747	-30.1704	0.0645236	0.935476	inact.	reliable	0.284319	0.715681	inact.	reliable	Other aliphatics	Ether and PACF-based substances	Inactive	reliable	-41.182	-48.0373	-44.6097	Inactive	OTHER_PFAS	Inactive	CCCOC(=O)C(C(F)(F)F)(OC(C(C(F)(F)F)(F)F)(F)F)F	4	3
DTXSID6070514	CCOC(=O)CN(CC)S(=O)(=O)C(F)(F)C(F)(F)C(F)(F)C(F)(F)F	Glycine, N-ethyl-N-[(nonafluorobutyl)sulfonyl]-, ethyl ester	67584-63-8	-5.747	-42.2306	0.0645236	0.935476	inact.	reliable	0.284319	0.715681	inact.	reliable	Other aliphatics	PASF-based substances	Inactive	reliable	-41.182	-27.266	-34.224	Inactive	OTHER_PFAS	Inactive	CCOC(=O)CN(S(=O)(=O)C(C(C(C(F)(F)F)(F)F)(F)F)(F)F)CC	0	7
DTXSID60550319	CCC(C(F)(F)F)(C(F)(F)F)C(F)(F)C(F)(F)C(F)(F)F	1,1,1,2,2,3,3-Heptafluoro-4,4-bis(trifluoromethyl)hexane	100646-00-2	-5.744	-22.2098	0.0645236	0.935476	inact.	reliable	0.284319	0.715681	inact.	reliable	Fluorotelomer PFAA precursors	SFAs	Inactive	reliable	-41.2127	-61.7479	-51.4803	Inactive	OTHER_PFAS	Inactive	CCC(C(C(C(F)(F)F)(F)F)(F)F)(C(F)(F)F)C(F)(F)F	3	4
DTXSID70892590	C[N+](C)(CCCNC(=O)C(F)(F)C(F)(F)C(F)(F)C(F)(F)C(F)(F)C(F)(F)C(F)(F)F)CC([O-])=O	Perfluorooctaneamide betaine	90179-39-8	-5.84	-45.9119	0.0645236	0.935476	inact.	reliable	0.741724	0.258276	act.	reliable	Other aliphatics	Amide based substances	Inactive	reliable	-40.2302	-20.9256	-30.5779	Inactive	OTHER_PFAS	Inactive	O=C(C(C(C(C(C(C(C(F)(F)F)(F)F)(F)F)(F)F)(F)F)(F)F)(F)F)NCCC[N+](CC(=O)[O-])(C)C	6	9
DTXSID1047029	FC1(F)C(F)(F)C(F)(F)C2(F)C(F)(C1(F)F)C(F)(F)C(F)(F)C1(F)C(F)(F)C(F)(F)C(F)(F)C(F)(F)C21F	Perfluorophenanthrene	306-91-2	-5.84	-25.2722	0.0645236	0.935476	inact.	reliable	0.284319	0.715681	inact.	reliable	Non-PFAA perfluoroalkyls, cyclic	PFAs, cyclic	Inactive	reliable	-40.2302	-56.4735	-48.3519	Inactive	COMMERICIAL_IMPORTANT	Inactive	FC1(F)C(F)(F)C(F)(F)C(C2(C1(F)C1(F)C(F)(F)C(F)(F)C(C(C1(F)C(C2(F)F)(F)F)(F)F)(F)F)F)(F)F	8	0
DTXSID70983619	FC(F)C(F)(F)C(F)(F)C(F)(F)COC(F)(F)C(F)Cl	5-(2-Chloro-1,1,2-trifluoroethoxy)-1,1,2,2,3,3,4,4-octafluoropentane	65064-84-8	-5.841	-25.4599	0.0645236	0.935476	inact.	reliable	0.284319	0.715681	inact.	reliable	Other aliphatics	Ether based substances	Inactive	reliable	-40.2199	-56.1503	-48.1851	Inactive	OTHER_PFAS	Inactive	FC(C(OCC(C(C(C(F)F)(F)F)(F)F)(F)F)(F)F)Cl	3	0
DTXSID60188999	OCC(F)(F)C(F)(F)C(F)(F)C(F)(F)CO	1H,1H,6H,6H-Perfluoro-1,6-hexanediol	355-74-8	-5.913	-21.0721	0.0645236	0.935476	inact.	reliable	0.284319	0.715681	inact.	reliable	Other aliphatics	Others	Inactive	reliable	-39.4831	-63.7074	-51.5952	Inactive	OTHER_PFAS	Inactive	OCC(C(C(C(CO)(F)F)(F)F)(F)F)(F)F	3	4
DTXSID70570482	CCCCNCCC(F)(F)C(F)(F)C(F)(F)C(F)(F)C(F)(F)C(F)(F)F	N-Butyl-3,3,4,4,5,5,6,6,7,7,8,8,8-tridecafluorooctan-1-amine	25291-18-3	-5.911	-37.2156	0.0645236	0.935476	inact.	reliable	0.284319	0.715681	inact.	reliable	Other aliphatics	Others	Inactive	reliable	-39.5035	-35.9033	-37.7034	Inactive	OTHER_PFAS	Inactive	CCCCNCCC(C(C(C(C(C(F)(F)F)(F)F)(F)F)(F)F)(F)F)(F)F	3	9
DTXSID10770580	FC(F)(F)C(F)(F)C(F)(F)C(F)(F)CCN=C(Cl)Cl	(3,3,4,4,5,5,6,6,6-Nonafluorohexyl)carbonimidoyl	142030-27-1	-5.909	-32.5544	0.0645236	0.935476	inact.	reliable	0.284319	0.715681	inact.	reliable	Other aliphatics	Others	Inactive	reliable	-39.524	-43.9314	-41.7277	Inactive	OTHER_PFAS	Inactive	ClC(=NCCC(C(C(C(F)(F)F)(F)F)(F)F)(F)F)Cl	3	4
DTXSID30184726	FC(F)(F)C(F)(F)C(F)(F)C(F)(F)C(F)(F)C(F)(F)C(F)(F)C(F)(F)C(F)(F)C(F)(F)C(F)(F)C(F)(F)F	Perfluorododecane	307-59-5	-5.909	-34.6105	0.0645236	0.935476	inact.	reliable	0.284319	0.715681	inact.	reliable	Non-PFAA perfluoroalkyls	PFAs	Inactive	reliable	-39.524	-40.3901	-39.9571	Inactive	OTHER_PFAS	Inactive	FC(C(C(C(C(C(F)(F)F)(F)F)(F)F)(F)F)(F)F)(C(C(C(C(C(C(F)(F)F)(F)F)(F)F)(F)F)(F)F)(F)F)F	3	8
DTXSID60379789	OC(=O)C(F)(F)C(F)(F)C(F)(F)C(F)(F)C(F)(F)C(F)(F)C(F)(F)C(F)(F)C(F)(F)C(F)(F)C(O)=O	Perfluoro-1,10-decanedicarboxylic acid	865-85-0	-5.909	-42.0899	0.0645236	0.935476	inact.	reliable	0.742577	0.257423	act.	reliable	Other aliphatics	PACF-based substances	Inactive	reliable	-39.524	-27.5083	-33.5161	Inactive	OTHER_PFAS	Inactive	OC(=O)C(C(C(C(C(C(C(C(C(C(C(=O)O)(F)F)(F)F)(F)F)(F)F)(F)F)(F)F)(F)F)(F)F)(F)F)(F)F	0	2
DTXSID70881161	[K+].CN(CC(O)CC(F)(F)C(F)(F)C(F)(F)C(F)(F)C(F)(F)C(F)(F)C(F)(F)C(F)(F)F)CC([O-])=O	Potassium N-((perfluorooctyl)-2-hydroxypropyl)-N-methylglycinate	94159-87-2	-5.909	-36.8335	0.0645236	0.935476	inact.	reliable	0.284319	0.715681	inact.	reliable	Other aliphatics	Others	Inactive	reliable	-39.524	-36.5614	-38.0427	Inactive	OTHER_PFAS	Inactive	OC(=O)CN(CC(CC(C(C(C(C(C(C(C(F)(F)F)(F)F)(F)F)(F)F)(F)F)(F)F)(F)F)(F)F)O)C	8	7
DTXSID70896336	[O-][N+](=O)C1=CC=C(C=C1)C(F)(C(F)(F)F)C(F)(F)F	1-(1,1,1,2,3,3,3-Heptafluoropropan-2-yl)-4-nitrobenzene	2396-14-7	-5.909	-29.084	0.0645236	0.935476	inact.	reliable	0.687423	0.312578	act.	reliable	Side-chain aromatics	Others	Inactive	reliable	-39.524	-49.9084	-44.7162	Inactive	OTHER_PFAS	Inactive	FC(C(F)(F)F)(C(F)(F)F)c1ccc(cc1)[N+](=O)[O-]	0	9
DTXSID10881024	COCCOCCOCCOCCOCCOCCOCCOCCOCCOCC(O)CC(F)(F)C(F)(F)C(F)(F)C(F)(F)C(F)(F)C(F)(F)C(F)(F)C(F)(F)C(F)(F)C(F)(F)F	32-(Perfluorodecyl)-2,5,8,11,14,17,20,23,26,29-decaoxadotriacontan-31-ol	93776-07-9	-5.908	-89.3033	0.0645236	0.935476	inact.	reliable	0.284319	0.715681	inact.	reliable	Other aliphatics	Ether based substances	Inactive	reliable	-39.5342	53.8076	7.1367	Inactive	OTHER_PFAS	Inactive	COCCOCCOCCOCCOCCOCCOCCOCCOCCOCC(CC(C(C(C(C(C(C(C(C(C(F)(F)F)(F)F)(F)F)(F)F)(F)F)(F)F)(F)F)(F)F)(F)F)(F)F)O	8	7
DTXSID0065931	FC(=O)C(F)(F)C(F)(F)C(F)(F)C(F)(F)C(F)(F)C(F)(C(F)(F)F)C(F)(F)F	Octanoyl fluoride, 2,2,3,3,4,4,5,5,6,6,7,8,8,8-tetradecafluoro-7-(trifluoromethyl)-	15742-62-8	-5.907	-29.1153	0.0645236	0.935476	inact.	reliable	0.284319	0.715681	inact.	reliable	Perfluoro PFAA precursors	PAFs	Inactive	reliable	-39.5445	-49.8545	-44.6995	Inactive	OTHER_PFAS	Inactive	FC(=O)C(C(C(C(C(C(C(F)(F)F)(C(F)(F)F)F)(F)F)(F)F)(F)F)(F)F)(F)F	3	4
DTXSID10143033	CCCCNC(=O)NS(=O)(=O)C(F)(F)C(F)(F)C(F)(F)C(F)(F)C(F)(F)C(F)(F)C(F)(F)C(F)(F)F	1-butyl-3-(1,1,2,2,3,3,4,4,5,5,6,6,7,7,8,8,8-Heptadecafluorooctylsulfonyl)urea	100221-84-9	-5.907	-49.9227	0.0645236	0.935476	inact.	reliable	0.457246	0.542754	inact.	reliable	Other aliphatics	PASF-based substances	Inactive	reliable	-39.5445	-14.0178	-26.7811	Inactive	OTHER_PFAS	Inactive	CCCCNC(=O)NS(=O)(=O)C(C(C(C(C(C(C(C(F)(F)F)(F)F)(F)F)(F)F)(F)F)(F)F)(F)F)(F)F	5	0
DTXSID60897094	[O-][N+](=O)C1=CC(=C(N\N=C\CC(F)(F)C(F)(F)C(F)(F)C(F)(F)C(F)(F)C(F)(F)F)C=C1)[N+]([O-])=O	1H,2H,2H-perfluorooctanal (2,4-dinitrophenyl)hydrazone	128917-19-1	-5.907	-49.2465	0.0645236	0.935476	inact.	reliable	0.534383	0.465617	inact.	reliable	Side-chain aromatics	Others	Inactive	reliable	-39.5445	-15.1824	-27.3635	Inactive	OTHER_PFAS	Inactive	[O-][N+](=O)c1cc(ccc1NN=CCC(C(C(C(C(C(F)(F)F)(F)F)(F)F)(F)F)(F)F)(F)F)[N+](=O)[O-]	7	9
DTXSID90895366	CCCCCOCCC(F)(F)C(F)(F)C(F)(F)C(F)(F)F	1,1,1,2,2,3,3,4,4-Nonafluoro-6-(pentyloxy)hexane	1193009-96-9	-5.907	-38.3255	0.0645236	0.935476	inact.	reliable	0.284319	0.715681	inact.	reliable	Other aliphatics	Ether based substances	Inactive	reliable	-39.5445	-33.9918	-36.7681	Inactive	OTHER_PFAS	Inactive	CCCCCOCCC(C(C(C(F)(F)F)(F)F)(F)F)(F)F	7	5
DTXSID90895402	FC(F)(F)C(F)(F)C(F)(F)C(F)(F)CC(I)C(F)(F)C(F)(F)C(F)(F)C(F)(F)C(F)(F)C(F)(F)C(F)(F)C(F)(F)F	1,1,1,2,2,3,3,4,4,5,5,6,6,7,7,8,8,11,11,12,12,13,13,14,14,14-Hexacosafluoro-9-iodotetradecane	53638-13-4	-5.907	-38.83	0.0645236	0.935476	inact.	reliable	0.606906	0.393094	act.	reliable	Other aliphatics	Iodo based substances	Inactive	reliable	-39.5445	-33.1228	-36.3337	Inactive	OTHER_PFAS	Inactive	IC(C(C(C(C(C(C(C(C(F)(F)F)(F)F)(F)F)(F)F)(F)F)(F)F)(F)F)(F)F)CC(C(C(C(F)(F)F)(F)F)(F)F)(F)F	3	9
DTXSID60696685	CCCCCC(I)CC(F)(C(F)(F)F)C(F)(F)F	1,1,1,2-Tetrafluoro-4-iodo-2-(trifluoromethyl)nonane	756-92-3	-5.906	-33.2292	0.0645236	0.935476	inact.	reliable	0.284319	0.715681	inact.	reliable	Other aliphatics	FTI	Inactive	reliable	-39.5547	-42.7691	-41.1619	Inactive	OTHER_PFAS	Inactive	CCCCCC(CC(C(F)(F)F)(C(F)(F)F)F)I	3	6
DTXSID50893348	FC(F)(F)C(F)(F)C(F)(F)N(C(F)(F)C(F)(F)C(F)(F)F)C(F)(F)C(F)(F)C(F)(F)C(F)(F)C(F)(F)C(F)(F)N(C(F)(F)C(F)(F)C(F)(F)F)C(F)(F)C(F)(F)C(F)(F)F	Perfluoro-N,N,N',N'-tetrakis(heptafluoropropyl)-1,6-hexanediamine	143356-32-5	-5.913	-47.908	0.0645236	0.935476	inact.	reliable	0.284319	0.715681	inact.	reliable	Other aliphatics	Others	Inactive	reliable	-39.4831	-17.4878	-28.4854	Inactive	OTHER_PFAS	Inactive	FC(C(C(N(C(C(C(F)(F)F)(F)F)(F)F)C(C(C(F)(F)F)(F)F)(F)F)(F)F)(F)F)(C(C(C(N(C(C(C(F)(F)F)(F)F)(F)F)C(C(C(F)(F)F)(F)F)(F)F)(F)F)(F)F)(F)F)F	3	4
DTXSID5059793	OCC(F)(F)C(F)(F)C(F)(F)C(F)(F)C(F)(F)C(F)(F)C(F)(F)F	7:1 Fluorotelomer alcohol	307-30-2	-5.905	-26.3549	0.0645236	0.935476	inact.	reliable	0.284319	0.715681	inact.	reliable	Fluorotelomer PFAA precursors	n:1 FTOHs	Inactive	reliable	-39.5649	-54.6088	-47.0869	Inactive	COMMERICIAL_IMPORTANT	Inactive	OCC(C(C(C(C(C(C(F)(F)F)(F)F)(F)F)(F)F)(F)F)(F)F)(F)F	3	9
DTXSID3071430	C[N+](C)(C)CCCN(CC([O-])=O)S(=O)(=O)C(F)(F)C(F)(F)C(F)(F)C(F)(F)C(F)(F)C(F)(F)C(F)(F)C(F)(F)F	N,N,N-Trimethyl-3-(carboxymethyl(perfluorooctylsulfonyl)amino)-1-propanaminium	68318-36-5	-5.904	-53.7686	0.0645236	0.935476	inact.	reliable	0.284319	0.715681	inact.	reliable	Other aliphatics	PASF-based substances	Inactive	reliable	-39.5752	-7.394	-23.4846	Inactive	OTHER_PFAS	Inactive	[O-]C(=O)CN(S(=O)(=O)C(C(C(C(C(C(C(C(F)(F)F)(F)F)(F)F)(F)F)(F)F)(F)F)(F)F)(F)F)CCC[N+](C)(C)C	0	7
DTXSID70623043	OC(F)(F)C(F)(F)C(F)(F)C(F)(F)C(F)(F)C(F)(F)C(F)(F)F	Pentadecafluoroheptan-1-ol	31165-24-9	-5.904	-23.8128	0.0645236	0.935476	inact.	reliable	0.466603	0.533397	inact.	reliable	Non-PFAA perfluoroalkyls	PFACs	Inactive	reliable	-39.5752	-58.9871	-49.2811	Inactive	OTHER_PFAS	Inactive	FC(C(C(C(C(C(F)(F)F)(F)F)(F)F)(F)F)(F)F)(C(F)(F)O)F	3	8
DTXSID3059925	CCOC(=O)C(F)(F)C(F)(F)C(F)(F)C(F)(F)C(=O)OCC	Diethyl perfluoroadipate	376-50-1	-5.903	-38.1235	0.0645236	0.935476	inact.	reliable	0.284319	0.715681	inact.	reliable	Other aliphatics	PACF-based substances	Inactive	reliable	-39.5854	-34.3397	-36.9625	Inactive	OTHER_PFAS	Inactive	CCOC(=O)C(C(C(C(C(=O)OCC)(F)F)(F)F)(F)F)(F)F	7	4
DTXSID50405748	CCCN(CC1CO1)S(=O)(=O)C(F)(F)C(F)(F)C(F)(F)C(F)(F)C(F)(F)C(F)(F)C(F)(F)C(F)(F)F	1,1,2,2,3,3,4,4,5,5,6,6,7,7,8,8,8-Heptadecafluoro-N-[(oxiran-2-yl)methyl]-N-propyloctane-1-sulfonamide	77620-64-5	-5.903	-44.2371	0.0645236	0.935476	inact.	reliable	0.284319	0.715681	inact.	reliable	Other aliphatics, cyclic	PASF-based substances, cyclic	Inactive	reliable	-39.5854	-23.8102	-31.6978	Inactive	OTHER_PFAS	Inactive	CCCN(S(=O)(=O)C(C(C(C(C(C(C(C(F)(F)F)(F)F)(F)F)(F)F)(F)F)(F)F)(F)F)(F)F)CC1CO1	0	7
DTXSID60880542	FC(F)(F)C(F)(F)C(F)(F)C(F)(F)C(F)(F)C(F)(F)C(F)(F)C(F)(F)C(F)(F)C(F)(F)CC(Cl)=O	3,3,4,4,5,5,6,6,7,7,8,8,9,9,10,10,11,11,12,12,12-Henicosafluorododecanoyl chloride	64018-26-4	-5.902	-38.134	0.147801	0.852199	inact.	reliable	0.284319	0.715681	inact.	reliable	Other aliphatics	Others	Inactive	reliable	-39.5956	-34.3216	-36.9586	Inactive	OTHER_PFAS	Inactive	ClC(=O)CC(C(C(C(C(C(C(C(C(C(F)(F)F)(F)F)(F)F)(F)F)(F)F)(F)F)(F)F)(F)F)(F)F)(F)F	3	9
DTXSID10855189	COC(=O)C(F)(F)C(F)(F)C(F)(F)C(Cl)=O	Methyl 5-chloro-2,2,3,3,4,4-hexafluoro-5-oxopentanoate	21543-95-3	-5.901	-27.4732	0.0645236	0.935476	inact.	reliable	0.284319	0.715681	inact.	reliable	Other aliphatics	PACF-based substances	Inactive	reliable	-39.6059	-52.6827	-46.1443	Inactive	OTHER_PFAS	Inactive	COC(=O)C(C(C(C(=O)Cl)(F)F)(F)F)(F)F	0	2
DTXSID30566780	FC(F)(C#N)C(F)(F)C(F)(F)C(F)(F)C(F)(F)C(F)(F)C#N	Dodecafluorooctanedinitrile	3885-85-6	-5.901	-26.1223	0.0645236	0.935476	inact.	reliable	0.284319	0.715681	inact.	reliable	Other aliphatics	Nitrile based substances	Inactive	reliable	-39.6059	-55.0094	-47.3076	Inactive	OTHER_PFAS	Inactive	N#CC(C(C(C(C(C(C#N)(F)F)(F)F)(F)F)(F)F)(F)F)(F)F	3	4
DTXSID2060965	NC(=O)C(F)(F)C(F)(F)C(F)(F)F	Heptafluorobutyramide	662-50-0	-5.9	-15.9341	0.0645236	0.935476	inact.	reliable	0.284319	0.715681	inact.	reliable	Other aliphatics	Amide based substances	Inactive	reliable	-39.6161	-72.5566	-56.0864	Inactive	OTHER_PFAS	Inactive	NC(=O)C(C(C(F)(F)F)(F)F)(F)F	7	4
DTXSID50895448	CCCCCCCCCCCCCCCCCC(F)(F)C(F)(F)C(F)(F)C(F)(F)C(F)(F)C(F)(F)C(F)(F)C(F)(F)C(F)(F)C(F)(F)C(F)(F)C(F)(F)F	1,1,1,2,2,3,3,4,4,5,5,6,6,7,7,8,8,9,9,10,10,11,11,12,12-Pentacosafluorononacosane	677324-32-2	-5.9	-63.7884	0.0645236	0.935476	inact.	reliable	0.284319	0.715681	inact.	reliable	Fluorotelomer PFAA precursors	SFAs	Inactive	reliable	-39.6161	9.86316	-14.8765	Inactive	OTHER_PFAS	Inactive	CCCCCCCCCCCCCCCCCC(C(C(C(C(C(C(C(C(C(C(C(F)(F)F)(F)F)(F)F)(F)F)(F)F)(F)F)(F)F)(F)F)(F)F)(F)F)(F)F)(F)F	2	2
DTXSID40371286	FC(F)(F)C(F)(F)C(F)(F)C(CCBr)(C(F)(F)F)C(F)(F)F	6-Bromo-1,1,1,2,2,3,3-heptafluoro-4,4-bis(trifluoromethyl)hexane	128454-91-1	-5.899	-29.6072	0.0645236	0.935476	inact.	reliable	0.284319	0.715681	inact.	reliable	Other aliphatics	Others	Inactive	reliable	-39.6263	-49.0073	-44.3168	Inactive	OTHER_PFAS	Inactive	BrCCC(C(C(C(F)(F)F)(F)F)(F)F)(C(F)(F)F)C(F)(F)F	3	4
DTXSID90895164	CCCCCCCCC(F)(F)C(F)(F)C(F)(F)F	1,1,1,2,2,3,3-Heptafluoroundecane	1190430-20-6	-5.898	-36.2998	0.0645236	0.935476	inact.	reliable	0.284319	0.715681	inact.	reliable	Fluorotelomer PFAA precursors	SFAs	Inactive	reliable	-39.6366	-37.4806	-38.5586	Inactive	OTHER_PFAS	Inactive	CCCCCCCCC(C(C(F)(F)F)(F)F)(F)F	2	2
DTXSID0060985	FC(F)(C(Cl)=O)C(F)(F)C(F)(F)C(Cl)=O	Hexafluoroglutaryl chloride	678-77-3	-5.896	-23.3494	0.0645236	0.935476	inact.	reliable	0.284319	0.715681	inact.	reliable	Other aliphatics	Others	Inactive	reliable	-39.657	-59.7852	-49.7211	Inactive	OTHER_PFAS	Inactive	ClC(=O)C(C(C(C(=O)Cl)(F)F)(F)F)(F)F	0	2
DTXSID60895595	[O-][N+](=O)C1=CC=C(C=C1)C(F)(F)C(F)(F)C(F)(F)F	1-(Heptafluoropropyl)-4-nitrobenzene	1300746-85-3	-5.896	-29.3924	0.0645236	0.935476	inact.	reliable	0.878343	0.121657	act.	reliable	Side-chain aromatics	Others	Inactive	reliable	-39.657	-49.3773	-44.5172	Inactive	OTHER_PFAS	Inactive	FC(C(C(F)(F)F)(F)F)(c1ccc(cc1)[N+](=O)[O-])F	1	6
DTXSID70893300	COCCOCCOCCOCCOCCOCCOCCOC(=C(C(F)(C(F)(F)F)C(F)(F)F)C(F)(C(F)(F)F)C(F)(F)F)C(F)(F)F	26,27,27,27-Tetrafluoro-25-(1,1,1,2,3,3,3-heptafluoro-2-propanyl)-24,26-bis(trifluoromethyl)-2,5,8,11,14,17,20,23-octaoxaheptacos-24-ene	88987-13-7	-5.896	-62.2177	0.0645236	0.935476	inact.	reliable	0.284319	0.715681	inact.	reliable	Other aliphatics	Ether based substances	Inactive	reliable	-39.657	7.15793	-16.2496	Inactive	OTHER_PFAS	Inactive	COCCOCCOCCOCCOCCOCCOCCOC(=C(C(C(F)(F)F)(C(F)(F)F)F)C(C(F)(F)F)(C(F)(F)F)F)C(F)(F)F	0	2
DTXSID90793994	FC(F)(F)C(F)(F)C(F)(F)C(F)(F)C(F)(F)C(F)(F)S(=O)N=[N+]=[N-]	Tridecafluorohexane-1-sulfinyl azide	64983-18-2	-5.905	-33.6456	0.0645236	0.935476	inact.	reliable	0.284319	0.715681	inact.	reliable	Other aliphatics	Others	Inactive	reliable	-39.5649	-42.052	-40.8085	Inactive	OTHER_PFAS	Inactive	[N-]=[N+]=N[S+](C(C(C(C(C(C(F)(F)F)(F)F)(F)F)(F)F)(F)F)(F)F)[O-]	3	8
DTXSID40881158	OC(CN1CC1)CC(F)(F)C(F)(F)C(F)(F)C(F)(F)C(F)(F)C(F)(F)C(F)(F)C(F)(F)F	alpha-(2,2,3,3,4,4,5,5,6,6,7,7,8,8,9,9,9-Heptadecafluorononyl)aziridine-1-ethanol	94159-85-0	-5.913	-31.7642	0.0645236	0.935476	inact.	reliable	0.284319	0.715681	inact.	reliable	Other aliphatics, cyclic	Others, cyclic	Inactive	reliable	-39.4831	-45.2923	-42.3877	Inactive	OTHER_PFAS	Inactive	OC(CC(C(C(C(C(C(C(C(F)(F)F)(F)F)(F)F)(F)F)(F)F)(F)F)(F)F)(F)F)CN1CC1	8	7
DTXSID10895202	FC(F)(F)C(F)(F)CCC(F)(F)C(F)(F)C(F)(F)C(F)(F)F	1,1,1,2,2,3,3,4,4,7,7,8,8,8-Tetradecafluorooctane	343627-66-7	-5.913	-28.3477	0.0645236	0.935476	inact.	reliable	0.284319	0.715681	inact.	reliable	Other aliphatics	FT	Inactive	reliable	-39.4831	-51.1766	-45.3298	Inactive	OTHER_PFAS	Inactive	FC(C(CCC(C(C(C(F)(F)F)(F)F)(F)F)(F)F)(F)F)(F)F	3	4
DTXSID10896613	OC(=O)C(F)(F)OC(F)(C(F)(F)F)C(F)(F)Cl	[(1-Chloro-1,1,2,3,3,3-hexafluoropropan-2-yl)oxy](difluoro)acetic acid	903523-21-7	-5.915	-25.4304	0.0645236	0.935476	inact.	reliable	0.292042	0.707958	inact.	reliable	Other aliphatics	Ether based substances	Inactive	reliable	-39.4626	-56.2011	-47.8318	Inactive	OTHER_PFAS	Inactive	OC(=O)C(OC(C(Cl)(F)F)(C(F)(F)F)F)(F)F	0	2
DTXSID70896093	FC(F)(F)C(F)(F)C(F)(F)C(=O)NC1=CC=CC=C1I	2,2,3,3,4,4,4-Heptafluoro-N-(2-iodophenyl)butanamide	378215-44-2	-5.934	-36.5991	0.161481	0.838519	inact.	reliable	0.716486	0.283514	act.	reliable	Side-chain aromatics	Others	Inactive	reliable	-39.2681	-36.9651	-38.1166	Inactive	OTHER_PFAS	Inactive	O=C(C(C(C(F)(F)F)(F)F)(F)F)Nc1ccccc1I	7	8
DTXSID80895274	FC(F)(F)C(F)(F)C(F)(F)C(F)(F)C(F)(F)C(F)(F)C(F)(F)C(F)(F)C(F)(F)C(F)(F)CCBr	12-Bromo-1,1,1,2,2,3,3,4,4,5,5,6,6,7,7,8,8,9,9,10,10-henicosafluorododecane	332136-76-2	-5.934	-33.7297	0.0645236	0.935476	inact.	reliable	0.284319	0.715681	inact.	reliable	Other aliphatics	FTBr	Inactive	reliable	-39.2681	-41.9071	-40.5876	Inactive	OTHER_PFAS	Inactive	BrCCC(C(C(C(C(C(C(C(C(C(F)(F)F)(F)F)(F)F)(F)F)(F)F)(F)F)(F)F)(F)F)(F)F)(F)F	3	9
DTXSID90620170	FC(F)(F)C(F)(F)C(F)(F)CNCC(F)(F)C(F)(F)C(F)(F)F	2,2,3,3,4,4,4-Heptafluoro-N-(2,2,3,3,4,4,4-heptafluorobutyl)butan-1-amine	356-08-1	-5.934	-20.0456	0.0645236	0.935476	inact.	reliable	0.284319	0.715681	inact.	reliable	Other aliphatics	Others	Inactive	reliable	-39.2681	-65.4753	-52.3717	Inactive	OTHER_PFAS	Inactive	FC(C(C(F)(F)F)(F)F)(CNCC(C(C(F)(F)F)(F)F)(F)F)F	3	4
DTXSID50731059	FC(F)(F)C(F)(F)C(F)(F)COC(=O)C(Cl)=C	2,2,3,3,4,4,4-Heptafluorobutyl 2-chloroprop-2-enoate	74359-14-1	-5.932	-32.3904	0.0645236	0.935476	inact.	reliable	0.284319	0.715681	inact.	reliable	Other aliphatics	Ether based substances	Inactive	reliable	-39.2886	-44.2138	-41.7512	Inactive	OTHER_PFAS	Inactive	O=C(C(=C)Cl)OCC(C(C(F)(F)F)(F)F)(F)F	7	4
DTXSID40382054	FC(F)(F)C(F)(F)C(F)(F)C(F)(F)C(F)(F)C(F)(F)C(F)(F)CI	1-Iodo-1H,1H-perfluorooctane	10258-49-8	-5.931	-28.6453	0.0645236	0.935476	inact.	reliable	0.284319	0.715681	inact.	reliable	Other aliphatics	FTI	Inactive	reliable	-39.2988	-50.664	-44.9814	Inactive	OTHER_PFAS	Inactive	ICC(C(C(C(C(C(C(F)(F)F)(F)F)(F)F)(F)F)(F)F)(F)F)(F)F	3	9
DTXSID5067394	CC(=C)C(=O)SCCC(F)(F)C(F)(F)C(F)(F)C(F)(F)C(F)(F)C(F)(F)C(F)(C(F)(F)F)C(F)(F)F	S-((Perfluoro-7-(methyl)octyl)ethyl) thiomethacrylate	28506-33-4	-5.931	-40.4428	0.0645236	0.935476	inact.	reliable	0.284319	0.715681	inact.	reliable	Other aliphatics	Others	Inactive	reliable	-39.2988	-30.3451	-34.822	Inactive	OTHER_PFAS	Inactive	O=C(C(=C)C)SCCC(C(C(C(C(C(C(C(F)(F)F)(C(F)(F)F)F)(F)F)(F)F)(F)F)(F)F)(F)F)(F)F	7	5
DTXSID40895477	FC(F)(F)C(F)(F)C(F)(F)C(C=CC=C)(C(F)(F)F)C(F)(F)F	6,6,7,7,8,8,8-Heptafluoro-5,5-bis(trifluoromethyl)octa-1,3-diene	1429188-77-1	-5.929	-28.571	0.0645236	0.935476	inact.	reliable	0.466603	0.533397	inact.	reliable	Other aliphatics	Others	Inactive	reliable	-39.3193	-50.792	-45.0556	Inactive	OTHER_PFAS	Inactive	C=CC=CC(C(C(C(F)(F)F)(F)F)(F)F)(C(F)(F)F)C(F)(F)F	3	4
DTXSID60880486	[K+].CCCN(CC([O-])=O)S(=O)(=O)C(F)(F)C(F)(F)C(F)(F)C(F)(F)C(F)(F)C(F)(F)C(F)(F)C(F)(F)F	Potassium N-((heptadecafluorooctyl)sulphonyl)-N-propylglycinate	55910-10-6	-5.929	-43.6083	0.0645236	0.935476	inact.	reliable	0.284319	0.715681	inact.	reliable	FASA based PFAA precursors	(N-Alkyl) FASAAs	Inactive	reliable	-39.3193	-24.8932	-32.1062	Inactive	COMMERICIAL_IMPORTANT	Inactive	CCCN(S(=O)(=O)C(C(C(C(C(C(C(C(F)(F)F)(F)F)(F)F)(F)F)(F)F)(F)F)(F)F)(F)F)CC(=O)O	0	7
DTXSID40548411	NC(F)(F)C(F)(F)C(F)(F)C(F)(F)F	Nonafluorobutan-1-amine	74753-16-5	-5.928	-11.0729	0.0645236	0.935476	inact.	reliable	0.284319	0.715681	inact.	reliable	Other aliphatics	Others	Inactive	reliable	-39.3295	-80.9291	-60.1293	Inactive	OTHER_PFAS	Inactive	NC(C(C(C(F)(F)F)(F)F)(F)F)(F)F	3	4
DTXSID40896722	FC(F)(F)C(F)(F)C(F)(F)C(F)(F)S(=O)(=O)C(S(=O)(=O)C(F)(F)C(F)(F)C(F)(F)C(F)(F)F)S(=O)(=O)C(F)(F)C(F)(F)C(F)(F)C(F)(F)F	1-[Bis(1,1,2,2,3,3,4,4,4-nonafluorobutane-1-sulfonyl)methanesulfonyl]-1,1,2,2,3,3,4,4,4-nonafluorobutane	182505-69-7	-5.928	-39.1139	0.0645236	0.935476	inact.	reliable	0.284319	0.715681	inact.	reliable	Other aliphatics	PASF-based substances	Inactive	reliable	-39.3295	-32.6339	-35.9817	Inactive	OTHER_PFAS	Inactive	FC(C(C(C(F)(F)F)(F)F)(F)F)(S(=O)(=O)C(S(=O)(=O)C(C(C(C(F)(F)F)(F)F)(F)F)(F)F)S(=O)(=O)C(C(C(C(F)(F)F)(F)F)(F)F)(F)F)F	9	0
DTXSID00578936	CC(=O)C(F)(F)C(F)(F)C(F)(F)C(F)(F)C(F)(F)F	Methyl perfluoropentyl ketone	2708-07-08	-5.927	-24.855	0.0645236	0.935476	inact.	reliable	0.466603	0.533397	inact.	reliable	Other aliphatics	Others	Inactive	reliable	-39.3398	-57.1921	-48.2659	Inactive	OTHER_PFAS	Inactive	CC(=O)C(C(C(C(C(F)(F)F)(F)F)(F)F)(F)F)(F)F	3	8
DTXSID00896208	[O-][N+](=O)C1=CC=C(NC(=O)C(F)(F)C(F)(F)C(F)(F)C(F)(F)C(F)(F)C(F)(F)F)C=C1	2,2,3,3,4,4,5,5,6,6,7,7,7-Tridecafluoro-N-(4-nitrophenyl)heptanamide	164796-44-5	-5.926	-47.5381	0.0645236	0.935476	inact.	reliable	0.882309	0.117691	act.	reliable	Side-chain aromatics	Others	Inactive	reliable	-39.35	-18.1248	-28.7374	Inactive	OTHER_PFAS	Inactive	O=C(C(C(C(C(C(C(F)(F)F)(F)F)(F)F)(F)F)(F)F)(F)F)Nc1ccc(cc1)[N+](=O)[O-]	3	8
DTXSID70895288	CCCCCCC(F)(F)C(F)(F)C(F)(F)C(F)(F)C(F)(F)C(F)(F)C(F)(F)C(F)(F)C(F)(F)C(F)(F)F	1,1,1,2,2,3,3,4,4,5,5,6,6,7,7,8,8,9,9,10,10-Henicosafluorohexadecane	116177-54-9	-5.926	-41.8249	0.0645236	0.935476	inact.	reliable	0.284319	0.715681	inact.	reliable	Fluorotelomer PFAA precursors	SFAs	Inactive	reliable	-39.35	-27.9647	-33.6574	Inactive	OTHER_PFAS	Inactive	CCCCCCC(C(C(C(C(C(C(C(C(C(F)(F)F)(F)F)(F)F)(F)F)(F)F)(F)F)(F)F)(F)F)(F)F)(F)F	2	2
DTXSID70880553	CN(CCOC(=O)C=C)S(=O)(=O)CC(F)(F)C(F)(F)C(F)(F)C(F)(F)C(F)(F)C(F)(F)C(F)(F)C(F)(F)F	2-(N-((Perfluorooctyl)methylsulfonyl)-N-methylamino)ethyl acrylate	66008-69-3	-5.925	-51.6301	0.446793	0.553207	inact.	reliable	0.721837	0.278163	act.	reliable	Other aliphatics	Others	Inactive	reliable	-39.3602	-11.0772	-25.2187	Inactive	OTHER_PFAS	Inactive	C=CC(=O)OCCN(S(=O)(=O)CC(C(C(C(C(C(C(C(F)(F)F)(F)F)(F)F)(F)F)(F)F)(F)F)(F)F)(F)F)C	1	3
DTXSID10325413	FC(F)(F)C(F)(F)C(F)(F)C(=O)NCCNC(=O)C(F)(F)C(F)(F)C(F)(F)F	ST50925188	86273-64-5	-5.924	-32.3538	0.0645236	0.935476	inact.	reliable	0.284319	0.715681	inact.	reliable	Other aliphatics	Polyfluorinated amidesÂ	Inactive	reliable	-39.3705	-44.2768	-41.8237	Inactive	OTHER_PFAS	Inactive	O=C(C(C(C(F)(F)F)(F)F)(F)F)NCCNC(=O)C(C(C(F)(F)F)(F)F)(F)F	7	8
DTXSID80895471	CC(=O)C(F)(F)C(F)(F)C(F)(F)C(F)(F)C(F)(F)C(F)(F)F	3,3,4,4,5,5,6,6,7,7,8,8,8-Tridecafluorooctan-2-one	80793-21-1	-5.924	-27.819	0.0645236	0.935476	inact.	reliable	0.741724	0.258276	act.	reliable	Other aliphatics	Others	Inactive	reliable	-39.3705	-52.0872	-45.7288	Inactive	OTHER_PFAS	Inactive	CC(=O)C(C(C(C(C(C(F)(F)F)(F)F)(F)F)(F)F)(F)F)(F)F	3	8
DTXSID50895403	FC(F)(F)C(F)(F)C(F)(F)C(F)(F)C(F)(F)C(F)(F)C(F)(F)C(F)(F)C(Cl)=C	2-Chloro-3,3,4,4,5,5,6,6,7,7,8,8,9,9,10,10,10-heptadecafluorodec-1-ene	110927-73-6	-5.923	-34.7646	0.147801	0.852199	inact.	reliable	0.284319	0.715681	inact.	reliable	Other aliphatics	Others	Inactive	reliable	-39.3807	-40.1247	-39.7527	Inactive	OTHER_PFAS	Inactive	ClC(=C)C(C(C(C(C(C(C(C(F)(F)F)(F)F)(F)F)(F)F)(F)F)(F)F)(F)F)(F)F	3	8
DTXSID50896359	NC1=CC=C(C#N)C(=C1)C(F)(C(F)(F)F)C(F)(F)F	4-Amino-2-(1,1,1,2,3,3,3-heptafluoropropan-2-yl)benzonitrile	1463530-23-5	-5.916	-28.0107	0.0645236	0.935476	inact.	reliable	0.534383	0.465617	inact.	reliable	Side-chain aromatics	Others	Inactive	reliable	-39.4523	-51.757	-45.6047	Inactive	OTHER_PFAS	Inactive	N#Cc1ccc(cc1C(C(F)(F)F)(C(F)(F)F)F)N	0	9
DTXSID00895716	NC1=CN=C(C=C1)C(F)(F)C(F)(F)C(F)(F)F	6-(Heptafluoropropyl)pyridin-3-amine	317810-57-4	-5.951	-25.8897	0.0645236	0.935476	inact.	Unreliable	0.284319	0.715681	inact.	reliable	Side-chain aromatics	Others	Inactive	reliable	-39.0941	-55.41	-47.2521	Inactive	OTHER_PFAS	Inactive	Nc1ccc(nc1)C(C(C(F)(F)F)(F)F)(F)F	6	4
DTXSID10536340	FC(F)(Cl)C(F)(F)C(F)(F)C(F)(F)C(F)(F)C(F)(F)C(Cl)(Cl)Cl	1,1,1,7-Tetrachloro-2,2,3,3,4,4,5,5,6,6,7,7-dodecafluoroheptane	1550-21-6	-5.916	-32.8217	0.147801	0.852199	inact.	reliable	0.284319	0.715681	inact.	reliable	Other aliphatics	Others	Inactive	reliable	-39.4523	-43.471	-41.4617	Inactive	OTHER_PFAS	Inactive	FC(C(C(C(C(C(Cl)(Cl)Cl)(F)F)(F)F)(F)F)(F)F)(C(Cl)(F)F)F	0	2
DTXSID00896682	F\C(I)=C(\F)C(F)(F)C(F)(F)C(F)(F)C(F)(F)C(F)(F)C(F)(F)C(F)(F)C(F)(F)F	(1Z)-1,2,3,3,4,4,5,5,6,6,7,7,8,8,9,9,10,10,10-Nonadecafluoro-1-iododec-1-ene	56184-40-8	-5.916	-37.7187	0.0645236	0.935476	inact.	reliable	0.606906	0.393094	act.	reliable	Other aliphatics	Others	Inactive	reliable	-39.4523	-35.0368	-37.2446	Inactive	OTHER_PFAS	Inactive	FC(=C(C(C(C(C(C(C(C(C(F)(F)F)(F)F)(F)F)(F)F)(F)F)(F)F)(F)F)(F)F)F)I	3	8
DTXSID50896117	FC(F)(F)C(F)(F)C(F)(F)C(=N)NNS(=O)(=O)C1=CC=CC=C1	N'-(Benzenesulfonyl)-2,2,3,3,4,4,4-heptafluorobutanimidohydrazide	4454-57-3	-5.917	-44.3543	0.0645236	0.935476	inact.	reliable	0.534383	0.465617	inact.	reliable	Side-chain aromatics	Others	Inactive	reliable	-39.4421	-23.6083	-31.5252	Inactive	OTHER_PFAS	Inactive	N=C(C(C(C(F)(F)F)(F)F)(F)F)NNS(=O)(=O)c1ccccc1	0	5
DTXSID10500703	CC(=O)CC(=O)C(F)(F)C(F)(F)C(F)(F)C(F)F	5,5,6,6,7,7,8,8-Octafluorooctane-2,4-dione	62679-62-3	-5.917	-27.3056	0.0645236	0.935476	inact.	reliable	0.466603	0.533397	inact.	reliable	Other aliphatics	Others	Inactive	reliable	-39.4421	-52.9714	-46.2068	Inactive	OTHER_PFAS	Inactive	FC(C(C(C(C(=O)CC(=O)C)(F)F)(F)F)(F)F)F	3	0
DTXSID1070511	CN(CCOC(=O)C(C)=C)S(=O)(=O)C(F)(F)C(F)(F)C(F)(F)C(F)(F)C(F)(F)F	2-Propenoic acid, 2-methyl-, 2-[methyl[(undecafluoropentyl)sulfonyl]amino]ethyl ester	67584-60-5	-5.894	-45.9454	0.0645236	0.935476	inact.	reliable	0.284319	0.715681	inact.	reliable	FASA based PFAA precursors	N-Alkyl FASMACs	Inactive	reliable	-39.6775	-20.868	-30.2727	Inactive	OTHER_PFAS	Inactive	CN(S(=O)(=O)C(C(C(C(C(F)(F)F)(F)F)(F)F)(F)F)(F)F)CCOC(=O)C(=C)C	0	7
DTXSID60895575	FC(F)(F)C(F)(F)C(F)(F)C1=CN=CN=C1	5-(Heptafluoropropyl)pyrimidine	1354703-21-1	-5.918	-26.6527	0.0645236	0.935476	inact.	reliable	0.284319	0.715681	inact.	reliable	Side-chain aromatics	Others	Inactive	reliable	-39.4319	-54.0959	-46.7639	Inactive	OTHER_PFAS	Inactive	FC(C(C(F)(F)F)(F)F)(c1cncnc1)F	6	4
DTXSID50895302	CC(I)CC(F)(F)C(F)(F)C(F)(F)C(F)(F)C(F)(F)C(F)(F)C(F)(F)C(F)(F)C(F)(F)C(F)(F)F	1,1,1,2,2,3,3,4,4,5,5,6,6,7,7,8,8,9,9,10,10-Henicosafluoro-12-iodotridecane	38550-36-6	-5.919	-38.2281	0.0645236	0.935476	inact.	reliable	0.457246	0.542754	inact.	reliable	Other aliphatics	FTI	Inactive	reliable	-39.4216	-34.1595	-36.7906	Inactive	OTHER_PFAS	Inactive	CC(CC(C(C(C(C(C(C(C(C(C(F)(F)F)(F)F)(F)F)(F)F)(F)F)(F)F)(F)F)(F)F)(F)F)(F)F)I	3	9
DTXSID80773922	CCCCCCCCCCCCCCCCCCOCC(F)CC(F)(F)C(F)(F)C(F)(F)C(F)(F)C(F)(F)C(F)(F)F	1-[(2,4,4,5,5,6,6,7,7,8,8,9,9,9-Tetradecafluorononyl)oxy]octadecane	189389-79-5	-5.922	-65.1521	0.0645236	0.935476	inact.	reliable	0.284319	0.715681	inact.	reliable	Other aliphatics	Ether based substances	Inactive	reliable	-39.3909	12.2119	-13.5895	Inactive	OTHER_PFAS	Inactive	CCCCCCCCCCCCCCCCCCOCC(CC(C(C(C(C(C(F)(F)F)(F)F)(F)F)(F)F)(F)F)(F)F)F	3	6
DTXSID60895737	CC(=C)C(=O)OCCOC(=O)C(F)(F)C(F)(F)C(F)(F)F	2-[(2-Methylprop-2-enoyl)oxy]ethyl heptafluorobutanoate	146615-73-8	-5.922	-34.6751	0.0645236	0.935476	inact.	reliable	0.458352	0.541648	inact.	reliable	Other aliphatics	PACF-based substances	Inactive	reliable	-39.3909	-40.2789	-39.8349	Inactive	OTHER_PFAS	Inactive	O=C(C(C(C(F)(F)F)(F)F)(F)F)OCCOC(=O)C(=C)C	4	9
DTXSID30340244	CC1=CC=C(C=C1)S(=O)(=O)OCC(F)(F)C(F)(F)C(F)(F)C(F)(F)C(F)(F)C(F)F	1H,1H,7H-Perfluoroheptyl 4-methylbenzenesulfonate	424-16-8	-5.922	-38.8485	0.0645236	0.935476	inact.	reliable	0.284319	0.715681	inact.	reliable	Side-chain aromatics	Others	Inactive	reliable	-39.3909	-33.091	-36.241	Inactive	OTHER_PFAS	Inactive	FC(C(C(C(C(C(COS(=O)(=O)c1ccc(cc1)C)(F)F)(F)F)(F)F)(F)F)(F)F)F	3	5
DTXSID10896693	CCOP(=O)(CCC(F)(F)C(F)(F)C(F)(F)C(F)(F)F)OCC	Diethyl (3,3,4,4,5,5,6,6,6-nonafluorohexyl)phosphonate	627909-24-4	-5.922	-38.7428	0.0645236	0.935476	inact.	reliable	0.284319	0.715681	inact.	reliable	Other aliphatics	FTPO3	Inactive	reliable	-39.3909	-33.273	-36.332	Inactive	OTHER_PFAS	Inactive	CCOP(=O)(OCC)CCC(C(C(C(F)(F)F)(F)F)(F)F)(F)F	3	4
DTXSID60603314	CC(=C)C(=O)OC(F)(F)C(F)(F)C(F)(F)C(F)(F)C(F)(F)F	Undecafluoropentyl 2-methylprop-2-enoate	89004-77-3	-5.923	-35.0326	0.0645236	0.935476	inact.	reliable	0.284319	0.715681	inact.	reliable	Other aliphatics	Ether based substances	Inactive	reliable	-39.3807	-39.6631	-39.5219	Inactive	OTHER_PFAS	Inactive	O=C(C(=C)C)OC(C(C(C(C(F)(F)F)(F)F)(F)F)(F)F)(F)F	3	8
DTXSID80880185	FC(F)(F)C(F)(F)C(F)(F)OC(F)(C(F)(F)F)C(F)(OC(F)(F)C(F)(F)C(F)(F)F)C(F)(F)F	Perfluoro-5,6-dimethyl-4,7-dioxadecane	2501-01-01	-5.919	-38.1332	0.0645236	0.935476	inact.	reliable	0.466603	0.533397	inact.	reliable	Other aliphatics	Ether based substances	Inactive	reliable	-39.4216	-34.323	-36.8723	Inactive	OTHER_PFAS	Inactive	FC(C(C(F)(F)F)(OC(C(C(F)(F)F)(F)F)(F)F)F)(C(F)(F)F)OC(C(C(F)(F)F)(F)F)(F)F	4	3
DTXSID501009911	OS(=O)(=O)C(F)(F)C(F)(F)C(F)(F)C(F)(F)C(F)(F)C(F)(F)C(F)(F)C(F)(F)C(F)(F)C(F)(F)C(F)(F)C(F)(F)C(F)(F)C(F)(F)C(F)(F)C(F)(F)F	Perfluorohexadecanesulfonic acid	81735-29-7	-5.894	-49.5114	0.0645236	0.935476	inact.	reliable	0.284319	0.715681	inact.	reliable	PFAAs	PFSAs	Inactive	reliable	-39.6775	-14.7262	-27.2019	Inactive	OTHER_PFAS	Inactive	FC(C(C(C(C(C(C(C(C(S(=O)(=O)O)(F)F)(F)F)(F)F)(F)F)(F)F)(F)F)(F)F)(F)F)(C(C(C(C(C(C(C(F)(F)F)(F)F)(F)F)(F)F)(F)F)(F)F)(F)F)F	3	8
DTXSID20382072	FC(F)(F)C(F)(F)C(F)(F)C(F)(F)C(F)(F)C(F)(F)C(F)(F)C(F)(F)C(F)(F)C(F)(F)C(F)(F)C(F)(F)C=C	(Perfluorododecyl)ethylene	67103-05-3	-5.893	-38.3191	0.0645236	0.935476	inact.	reliable	0.466603	0.533397	inact.	reliable	Fluorotelomer PFAA precursors	n:2 FTOs	Inactive	reliable	-39.6877	-34.0028	-36.8453	Inactive	OTHER_PFAS	Inactive	C=CC(C(C(C(C(C(C(C(C(C(C(C(F)(F)F)(F)F)(F)F)(F)F)(F)F)(F)F)(F)F)(F)F)(F)F)(F)F)(F)F)(F)F	3	8
DTXSID40340351	FC(F)(F)C(F)(F)C(F)(F)C(F)(F)C(F)(F)C(F)(F)C(F)(F)\C=N\CCC1=CC=CC=C1	AC1LBTUH	29723-33-9	-5.893	-41.2785	0.0645236	0.935476	inact.	reliable	0.534383	0.465617	inact.	reliable	Side-chain aromatics	Others	Inactive	reliable	-39.6877	-28.9058	-34.2968	Inactive	OTHER_PFAS	Inactive	FC(C(C(C(C(C(C(F)(F)F)(F)F)(F)F)(F)F)(F)F)(F)F)(C=NCCc1ccccc1)F	0	5
DTXSID70379715	CC(=O)CC(=O)C(F)(F)C(F)(F)C(F)(F)C(F)(F)F	(Perfluoro-1-butyl)butane-1,3-dione	355-84-0	-5.864	-28.2277	0.0645236	0.935476	inact.	reliable	0.292042	0.707958	inact.	reliable	Other aliphatics	FT	Inactive	reliable	-39.9845	-51.3833	-45.6839	Inactive	OTHER_PFAS	Inactive	O=C(C(C(C(C(F)(F)F)(F)F)(F)F)(F)F)CC(=O)C	7	4
DTXSID2070342	FC(F)(F)C(F)(F)C(F)(F)C(F)(F)C(F)(F)C(F)(F)C(F)(F)C(F)(F)C(F)(F)CCS(Cl)(=O)=O	1-Undecanesulfonyl chloride, 3,3,4,4,5,5,6,6,7,7,8,8,9,9,10,10,11,11,11-nonadecafluoro-	65702-24-1	-5.863	-38.0367	0.147801	0.852199	inact.	reliable	0.284319	0.715681	inact.	reliable	Other aliphatics	Others	Inactive	reliable	-39.9948	-34.4892	-37.242	Inactive	OTHER_PFAS	Inactive	ClS(=O)(=O)CCC(C(C(C(C(C(C(C(C(F)(F)F)(F)F)(F)F)(F)F)(F)F)(F)F)(F)F)(F)F)(F)F	3	9
DTXSID40379808	OC(=O)C(F)(F)C(F)(C(F)(F)F)C(F)(F)C(F)(F)C(F)(F)C(F)(C(F)(F)F)C(F)(F)F	Perfluoro-3,7-dimethyloctanoic acid	172155-07-6	-5.862	-30.786	0.0645236	0.935476	inact.	reliable	0.566012	0.433988	inact.	reliable	PFAAs	PFCAs	Inactive	reliable	-40.005	-46.9771	-43.491	Inactive	OTHER_PFAS	Inactive	OC(=O)C(C(C(C(C(C(C(F)(F)F)(C(F)(F)F)F)(F)F)(F)F)(F)F)(C(F)(F)F)F)(F)F	3	4
DTXSID40382155	FC(F)(F)C(=O)CC(=O)C(F)(F)C(F)(F)C(F)(F)C(F)(F)F	1,1,1,5,5,6,6,7,7,8,8,8-dodecafluorooctane-2,4-dione	261503-40-6	-5.862	-33.0425	0.0645236	0.935476	inact.	reliable	0.292042	0.707958	inact.	reliable	Other aliphatics	FT	Inactive	reliable	-40.005	-43.0907	-41.5479	Inactive	OTHER_PFAS	Inactive	O=C(C(F)(F)F)CC(=O)C(C(C(C(F)(F)F)(F)F)(F)F)(F)F	7	4
DTXSID70896179	FC(F)(F)C(F)(F)C(F)(F)C(=O)NS(=O)(=O)OC1=CC=C(Cl)C=C1	4-Chlorophenyl (2,2,3,3,4,4,4-heptafluorobutanoyl)sulfamate	1443258-17-0	-5.859	-36.1306	0.446793	0.553207	inact.	reliable	0.708777	0.291223	act.	reliable	Side-chain aromatics	Others	Inactive	reliable	-40.0357	-37.772	-38.9039	Inactive	OTHER_PFAS	Inactive	O=C(C(C(C(F)(F)F)(F)F)(F)F)NS(=O)(=O)Oc1ccc(cc1)Cl	7	8
DTXSID70824497	OCCCS(=O)(=O)C(F)(F)C(F)(F)C(F)(F)C(F)(F)F	3-(1,1,2,2,3,3,4,4,4-Nonafluorobutane-1-sulfonyl)propan-1-ol	762241-70-3	-5.858	-30.6622	0.0645236	0.935476	inact.	reliable	0.284319	0.715681	inact.	reliable	Other aliphatics	PASF-based substances	Inactive	reliable	-40.046	-47.1903	-43.6181	Inactive	OTHER_PFAS	Inactive	OCCCS(=O)(=O)C(C(C(C(F)(F)F)(F)F)(F)F)(F)F	9	0
DTXSID00567047	OCC(I)CC(F)(F)C(F)(F)C(F)(F)F	4,4,5,5,6,6,6-Heptafluoro-2-iodohexan-1-ol	647-84-7	-5.857	-28.1407	0.0645236	0.935476	inact.	reliable	0.284319	0.715681	inact.	reliable	Other aliphatics	FTIOH	Inactive	reliable	-40.0562	-51.5331	-45.7946	Inactive	OTHER_PFAS	Inactive	OCC(CC(C(C(F)(F)F)(F)F)(F)F)I	3	4
DTXSID20895293	FC(F)(F)C(F)(F)C(F)(F)C(F)(F)C(F)(F)C(F)(F)C#CI	3,3,4,4,5,5,6,6,7,7,8,8,8-Tridecafluoro-1-iodooct-1-yne	58292-95-8	-5.856	-35.67	0.0645236	0.935476	inact.	reliable	0.466603	0.533397	inact.	reliable	Other aliphatics	Others	Inactive	reliable	-40.0664	-38.5653	-39.3159	Inactive	OTHER_PFAS	Inactive	IC#CC(C(C(C(C(C(F)(F)F)(F)F)(F)F)(F)F)(F)F)(F)F	3	8
DTXSID50895509	FC(F)(F)C(F)(F)C(F)(F)C(F)(F)C(F)(F)C(F)(F)C(F)(F)C(F)(F)C(F)(F)C(F)(F)CCCCCCC(F)(F)C(F)(F)C(F)(F)C(F)(F)C(F)(F)C(F)(F)C(F)(F)C(F)(F)C(F)(F)C(F)(F)F	1,1,1,2,2,3,3,4,4,5,5,6,6,7,7,8,8,9,9,10,10,17,17,18,18,19,19,20,20,21,21,22,22,23,23,24,24,25,25,26,26,26-Dotetracontafluorohexacosane	391894-95-4	-5.856	-53.9226	0.0645236	0.935476	inact.	reliable	0.284319	0.715681	inact.	reliable	Other aliphatics	FT	Inactive	reliable	-40.0664	-7.12877	-23.5976	Inactive	OTHER_PFAS	Inactive	FC(C(C(C(C(C(C(C(C(C(F)(F)F)(F)F)(F)F)(F)F)(F)F)(F)F)(F)F)(F)F)(F)F)(CCCCCCC(C(C(C(C(C(C(C(C(C(F)(F)F)(F)F)(F)F)(F)F)(F)F)(F)F)(F)F)(F)F)(F)F)(F)F)F	2	2
DTXSID90880156	FC(F)(F)C(F)(F)C(F)(F)C(F)(F)C(F)(F)C(F)(F)C(F)(F)CCI	1-Iodo-1H,1H,2H,2H-perfluorononane	2043-52-9	-5.853	-35.4222	0.0645236	0.935476	inact.	reliable	0.457246	0.542754	inact.	reliable	Fluorotelomer PFAA precursors	n:2 FTIs	Inactive	reliable	-40.0971	-38.9921	-39.5446	Inactive	OTHER_PFAS	Inactive	ICCC(C(C(C(C(C(C(F)(F)F)(F)F)(F)F)(F)F)(F)F)(F)F)(F)F	3	9
DTXSID50705679	FC(OC1=CC=C(CCl)C=C1)=C(F)C(F)(F)C(F)(F)C(F)(F)C(F)(F)C(F)(F)C(F)(F)C(F)(F)F	1-(Chloromethyl)-4-[(1,2,3,3,4,4,5,5,6,6,7,7,8,8,9,9,9-heptadecafluoronon-1-en-1-yl)oxy]benzene	59655-42-4	-5.851	-44.2295	0.326254	0.673746	inact.	reliable	0.687423	0.312578	act.	reliable	Side-chain aromatics	Others	Inactive	reliable	-40.1176	-23.8233	-31.9704	Inactive	OTHER_PFAS	Inactive	ClCc1ccc(cc1)OC(=C(C(C(C(C(C(C(C(F)(F)F)(F)F)(F)F)(F)F)(F)F)(F)F)(F)F)F)F	8	8
DTXSID20895738	CCCCOC(=O)C(F)(F)C(F)(F)C(F)(F)C(F)(F)C(F)(F)C(F)(F)C(F)(F)F	Butyl pentadecafluorooctanoate	307-96-0	-5.85	-40.6562	0.0645236	0.935476	inact.	reliable	0.721837	0.278163	act.	reliable	Other aliphatics	PACF-based substances	Inactive	reliable	-40.1278	-29.9776	-35.0527	Inactive	OTHER_PFAS	Inactive	CCCCOC(=O)C(C(C(C(C(C(C(F)(F)F)(F)F)(F)F)(F)F)(F)F)(F)F)(F)F	4	9
DTXSID80194350	CCOC(=O)C(F)(F)C(F)(F)C(F)(F)C(F)(F)C(F)(F)C(F)(F)F	Ethyl perfluoroheptanoate	41430-70-0	-5.85	-33.1757	0.0645236	0.935476	inact.	reliable	0.734446	0.265554	act.	reliable	Other aliphatics	PACF-based substances	Inactive	reliable	-40.1278	-42.8613	-41.4946	Inactive	OTHER_PFAS	Inactive	CCOC(=O)C(C(C(C(C(C(F)(F)F)(F)F)(F)F)(F)F)(F)F)(F)F	4	9
DTXSID80801476	FC(F)(Br)C(F)(F)C(F)(F)C(F)(F)C(F)(F)C(F)(F)CCBr	1,8-Dibromo-1,1,2,2,3,3,4,4,5,5,6,6-dodecafluorooctane	647-41-6	-5.85	-35.2477	0.0645236	0.935476	inact.	reliable	0.284319	0.715681	inact.	reliable	Other aliphatics	FTBr	Inactive	reliable	-40.1278	-39.2927	-39.7102	Inactive	OTHER_PFAS	Inactive	BrCCC(C(C(C(C(C(Br)(F)F)(F)F)(F)F)(F)F)(F)F)(F)F	3	9
DTXSID00896309	NC(=O)C(F)(C(F)(F)F)C(F)(F)F	2,3,3,3-Tetrafluoro-2-(trifluoromethyl)propanamide	662-20-4	-5.849	-18.8081	0.0645236	0.935476	inact.	reliable	0.284319	0.715681	inact.	reliable	Other aliphatics	Others	Inactive	reliable	-40.1381	-67.6067	-53.8724	Inactive	OTHER_PFAS	Inactive	NC(=O)C(C(F)(F)F)(C(F)(F)F)F	0	2
DTXSID90881345	[K+].C[N+](C)([O-])CCC[N-]S(=O)(=O)C(F)(F)C(F)(F)C(F)(F)C(F)(F)C(F)(F)C(F)(F)C(F)(F)C(F)(F)F	3-[(Perfluorooctane-1-sulfonyl)amino]-N,N-dimethylpropan-1-amine N-oxide potassium	178094-69-4	-5.849	-40.1206	0.0645236	0.935476	inact.	reliable	0.284319	0.715681	inact.	reliable	Other aliphatics	PASF-based substances	Inactive	reliable	-40.1381	-30.9	-35.5191	Inactive	COMMERICIAL_IMPORTANT	Inactive	[O-][N+](CCCNS(=O)(=O)C(C(C(C(C(C(C(C(F)(F)F)(F)F)(F)F)(F)F)(F)F)(F)F)(F)F)(F)F)(C)C	5	0
DTXSID90895523	NC(=N)C(F)(F)C(F)(F)C(F)(F)C(F)(F)C(F)(F)C(F)(F)F	2,2,3,3,4,4,5,5,6,6,7,7,7-Tridecafluoroheptanimidamide	25264-81-7	-5.848	-23.5298	0.0645236	0.935476	inact.	reliable	0.284319	0.715681	inact.	reliable	Other aliphatics	Amidines based substances	Inactive	reliable	-40.1483	-59.4745	-49.8114	Inactive	OTHER_PFAS	Inactive	NC(=N)C(C(C(C(C(C(F)(F)F)(F)F)(F)F)(F)F)(F)F)(F)F	3	8
DTXSID50895948	CCC(C)NCC(O)C(F)(F)C(F)(F)C(F)(F)C(F)(F)C(F)(F)C(F)(F)C(F)(F)C(F)(F)C(F)(F)F	1-[(Butan-2-yl)amino]-3,3,4,4,5,5,6,6,7,7,8,8,9,9,10,10,11,11,11-nonadecafluoroundecan-2-ol	94817-79-5	-5.842	-33.3576	0.0645236	0.935476	inact.	reliable	0.284319	0.715681	inact.	reliable	Other aliphatics	Others	Inactive	reliable	-40.2097	-42.548	-41.3789	Inactive	OTHER_PFAS	Inactive	CCC(NCC(C(C(C(C(C(C(C(C(C(F)(F)F)(F)F)(F)F)(F)F)(F)F)(F)F)(F)F)(F)F)(F)F)O)C	3	9
DTXSID30379357	OCCCC(F)(C(F)(F)F)C(F)(F)C(F)(F)F	3(Perfluoro-2-butyl)propanol	239463-96-8	-5.842	-27.5933	0.0645236	0.935476	inact.	reliable	0.284319	0.715681	inact.	reliable	Other aliphatics	Others	Inactive	reliable	-40.2097	-52.4759	-46.3428	Inactive	OTHER_PFAS	Inactive	OCCCC(C(C(F)(F)F)(F)F)(C(F)(F)F)F	3	4
DTXSID20340298	FC(F)(F)C(F)(F)C(F)(F)\C=N\CCC1=CC=CC=C1	(1E)-2,2,3,3,4,4,4-Heptafluoro-N-(2-phenylethyl)butan-1-imine	29723-32-8	-5.842	-39.7541	0.0645236	0.935476	inact.	reliable	0.284319	0.715681	inact.	reliable	Side-chain aromatics	Others	Inactive	reliable	-40.2097	-31.5313	-35.8705	Inactive	OTHER_PFAS	Inactive	FC(C(C(F)(F)F)(F)F)(C=NCCc1ccccc1)F	0	5
DTXSID00525026	COC(=O)CC(=O)C(F)(F)C(F)(F)C(F)(F)F	Methyl 4,4,5,5,6,6,6-heptafluoro-3-oxohexanoate	89129-68-0	-5.842	-22.6354	0.0645236	0.935476	inact.	reliable	0.284319	0.715681	inact.	reliable	Other aliphatics	Ether based substances	Inactive	reliable	-40.2097	-61.0149	-50.6123	Inactive	OTHER_PFAS	Inactive	COC(=O)CC(=O)C(C(C(F)(F)F)(F)F)(F)F	7	4
DTXSID8059970	OC(=O)C(F)(F)C(F)(F)F	Perfluoropropanoic acid	422-64-0	-5.843	-16.9924	0.0645236	0.935476	inact.	reliable	0.284319	0.715681	inact.	reliable	PFAAs	PFCAs	Inactive	reliable	-40.1995	-70.7339	-55.4667	Inactive	COMMERICIAL_IMPORTANT	Inactive	OC(=O)C(C(F)(F)F)(F)F	0	2
DTXSID60895358	FC(F)(F)C(F)(F)C(F)(F)C1=CC=C(Br)C=C1	1-Bromo-4-(heptafluoropropyl)benzene	117874-91-6	-5.844	-30.5485	0.0645236	0.935476	inact.	reliable	0.457246	0.542754	inact.	reliable	Side-chain aromatics	Others	Inactive	reliable	-40.1892	-47.3861	-43.7877	Inactive	OTHER_PFAS	Inactive	FC(C(C(F)(F)F)(F)F)(c1ccc(cc1)Br)F	1	6
DTXSID5044572	OCCC(F)(F)C(F)(F)C(F)(F)C(F)(F)C(F)(F)C(F)(F)F	6:2 Fluorotelomer alcohol	647-42-7	-5.864	-25.4689	0.0645236	0.935476	inact.	reliable	0.284319	0.715681	inact.	reliable	Fluorotelomer PFAA precursors	n:2 FTOHs	Inactive	reliable	-39.9845	-56.1348	-48.0597	Inactive	COMMERICIAL_IMPORTANT	Inactive	OCCC(C(C(C(C(C(F)(F)F)(F)F)(F)F)(F)F)(F)F)(F)F	3	9
DTXSID50892533	[Cl-].C[N+](C)(C)CC(O)CSCCC(F)(F)C(F)(F)C(F)(F)C(F)(F)C(F)(F)C(F)(F)F	6:2 Fluorotelomer thiohydroxy ammonium chloride	88992-45-4	-5.844	-45.1105	0.147801	0.852199	inact.	reliable	0.284319	0.715681	inact.	reliable	Other aliphatics	Others	Inactive	reliable	-40.1892	-22.3059	-31.2476	Inactive	OTHER_PFAS	Inactive	OC(C[N+](C)(C)C)CSCCC(C(C(C(C(C(F)(F)F)(F)F)(F)F)(F)F)(F)F)(F)F	3	9
DTXSID3059927	OCC(F)(F)C(F)(F)C(F)(F)CO	Hexafluoroamylene glycol	376-90-9	-5.845	-15.6059	0.0645236	0.935476	inact.	reliable	0.284319	0.715681	inact.	reliable	Other aliphatics	Others	Inactive	reliable	-40.179	-73.1219	-56.6504	Inactive	COMMERICIAL_IMPORTANT	Inactive	OCC(C(C(CO)(F)F)(F)F)(F)F	3	4
DTXSID10754941	CCNC(=O)C(F)(F)C(F)(F)C(F)(F)C(F)(F)C(F)(F)C(F)(F)C(F)(F)F	N-Ethyl-2,2,3,3,4,4,5,5,6,6,7,7,8,8,8-pentadecafluorooctanamide	89685-57-4	-5.845	-34.5324	0.0645236	0.935476	inact.	reliable	0.734446	0.265554	act.	reliable	Other aliphatics	Amide based substances	Inactive	reliable	-40.179	-40.5246	-40.3518	Inactive	OTHER_PFAS	Inactive	CCNC(=O)C(C(C(C(C(C(C(F)(F)F)(F)F)(F)F)(F)F)(F)F)(F)F)(F)F	6	9
DTXSID90880459	[Cl-].C[N+](C)(C)CCCNC(=O)C(F)(F)C(F)(F)C(F)(F)C(F)(F)C(F)(F)C(F)(F)C(F)(F)F	N,N,N-trimethyl-3-[(perfluorooctanoyl)amino]-1-propanaminium chloride	53517-98-9	-5.846	-35.7475	0.0645236	0.935476	inact.	reliable	0.741724	0.258276	act.	reliable	Other aliphatics	Polyfluorinated amidesÂ	Inactive	reliable	-40.1688	-38.4319	-39.3003	Inactive	OTHER_PFAS	Inactive	O=C(C(C(C(C(C(C(C(F)(F)F)(F)F)(F)F)(F)F)(F)F)(F)F)(F)F)NCCC[N+](C)(C)C	6	9
DTXSID70896033	CC(C)NC(=O)C(F)(F)C(F)(F)C(F)(F)C(F)(F)C(F)(F)C(F)(F)C(F)(F)C(F)(F)F	2,2,3,3,4,4,5,5,6,6,7,7,8,8,9,9,9-Heptadecafluoro-N-(propan-2-yl)nonanamide	6104-22-9	-5.846	-35.2454	0.0645236	0.935476	inact.	reliable	0.741724	0.258276	act.	reliable	Other aliphatics	Amide based substances	Inactive	reliable	-40.1688	-39.2966	-39.7327	Inactive	OTHER_PFAS	Inactive	CC(NC(=O)C(C(C(C(C(C(C(C(F)(F)F)(F)F)(F)F)(F)F)(F)F)(F)F)(F)F)(F)F)C	3	8
DTXSID10616671	FC(F)C(F)(F)C(F)(F)C(F)(F)C(F)(F)C(F)(F)C(F)(F)C(F)(F)C(F)(F)C(F)(F)C(F)(F)C(F)(F)C(F)(F)F	1,1,1,2,2,3,3,4,4,5,5,6,6,7,7,8,8,9,9,10,10,11,11,12,12,13,13-Heptacosafluorotridecane	423-66-5	-5.846	-32.3134	0.0645236	0.935476	inact.	reliable	0.466603	0.533397	inact.	reliable	Other aliphatics	Polyfluoralkanes	Inactive	reliable	-40.1688	-44.3464	-42.2576	Inactive	OTHER_PFAS	Inactive	FC(C(C(C(C(C(C(C(C(C(C(C(C(F)(F)F)(F)F)(F)F)(F)F)(F)F)(F)F)(F)F)(F)F)(F)F)(F)F)(F)F)(F)F)F	3	0
DTXSID90984683	FC12C(F)(C3(F)C4(F)C1(F)C(F)(F)C(F)(F)C(F)(F)C4(F)C(F)(F)C(F)(F)C3(F)F)C(F)(F)C(F)(F)C(F)(F)C2(F)F	Hexacosafluorohexadecahydrofluoranthene	662-28-2	-5.848	-31.443	0.0645236	0.935476	inact.	reliable	0.284319	0.715681	inact.	reliable	Non-PFAA perfluoroalkyls, cyclic	PFAs, cyclic	Inactive	reliable	-40.1483	-45.8455	-42.9969	Inactive	OTHER_PFAS	Inactive	FC1(F)C(F)(F)C(F)(F)C2(C(C1(F)F)(F)C1(F)C(F)(F)C(F)(F)C(C3(C1(C2(F)C(F)(F)C(C3(F)F)(F)F)F)F)(F)F)F	8	0
DTXSID50510280	CC1=CC=C(SC(F)(F)C(F)(F)C(F)(F)F)C=C1	1-[(Heptafluoropropyl)sulfanyl]-4-methylbenzene	69127-70-4	-5.844	-29.4356	0.0645236	0.935476	inact.	reliable	0.284319	0.715681	inact.	reliable	Side-chain aromatics	Others	Inactive	reliable	-40.1892	-49.3029	-44.7461	Inactive	OTHER_PFAS	Inactive	FC(C(C(F)(F)F)(F)F)(Sc1ccc(cc1)C)F	3	4
DTXSID80204488	FC(F)(F)C(F)(F)C(F)(F)C(F)(F)C(F)(F)C(F)(F)COC(=O)C=C	1,1-Dihydroperfluoroheptyl acrylate	559-11-5	-5.71	-28.6192	0.955613	0.0443866	act.	reliable	0.264154	0.735846	inact.	reliable	Other aliphatics	Ether based substances	Inactive	reliable	-41.5607	-50.709	-46.1348	Inactive	OTHER_PFAS	Inactive	C=CC(=O)OCC(C(C(C(C(C(F)(F)F)(F)F)(F)F)(F)F)(F)F)(F)F	3	9
DTXSID80583740	F[P-](F)(F)(F)(F)F.C[N+]1=CN(CCC(F)(F)C(F)(F)C(F)(F)C(F)(F)C(F)(F)C(F)(F)F)C=C1	3-Methyl-1-((perfluorohexyl)ethyl)-1H-imidazol-3-ium hexafluorophosphate	313475-50-2	-5.865	-37.8523	0.0645236	0.935476	inact.	reliable	0.284319	0.715681	inact.	reliable	Side-chain aromatics	Others	Inactive	reliable	-39.9743	-34.8067	-37.3905	Inactive	OTHER_PFAS	Inactive	C[n+]1ccn(c1)CCC(C(C(C(C(C(F)(F)F)(F)F)(F)F)(F)F)(F)F)(F)F	3	9
DTXSID10561152	FC(F)(F)C(F)(F)C(F)(F)C(F)(F)CCC#N	4,4,5,5,6,6,7,7,7-Nonafluoroheptanenitrile	26649-23-0	-5.87	-26.9768	0.0645236	0.935476	inact.	reliable	0.284319	0.715681	inact.	reliable	Other aliphatics	Others	Inactive	reliable	-39.9231	-53.5377	-46.7304	Inactive	OTHER_PFAS	Inactive	N#CCCC(C(C(C(F)(F)F)(F)F)(F)F)(F)F	3	4
DTXSID50757239	NC(=CC(=O)C1=CC=CC=C1)C(F)(F)C(F)(F)C(F)(F)F	3-Amino-4,4,5,5,6,6,6-heptafluoro-1-phenylhex-2-en-1-one	91508-85-9	-5.893	-36.8293	0.0645236	0.935476	inact.	reliable	0.708777	0.291223	act.	reliable	Side-chain aromatics	Others	Inactive	reliable	-39.6877	-36.5687	-38.1282	Inactive	OTHER_PFAS	Inactive	NC(=CC(=O)c1ccccc1)C(C(C(F)(F)F)(F)F)(F)F	0	5
DTXSID60776335	CC1=CC=C(C=C1)S(O)(=O)=O.OCCCCC(F)(F)C(F)(F)C(F)(F)C(F)(F)F	4-Methylbenzene-1-sulfonic acid--5,5,6,6,7,7,8,8,8-nonafluorooctan-1-ol (1/1)	162082-63-5	-5.893	-29.138	0.0645236	0.935476	inact.	reliable	0.284319	0.715681	inact.	reliable	Other aliphatics	FTOH	Inactive	reliable	-39.6877	-49.8154	-44.7516	Inactive	OTHER_PFAS	Inactive	OCCCCC(C(C(C(F)(F)F)(F)F)(F)F)(F)F	2	2
DTXSID00631439	FC(F)(F)C(F)(F)C(F)(F)C(F)(F)C(F)(F)C(F)(F)C(\Br)=C\Br	(1Z)-1,2-Dibromo-3,3,4,4,5,5,6,6,7,7,8,8,8-tridecafluorooct-1-ene	59665-28-0	-5.891	-35.6307	0.0645236	0.935476	inact.	reliable	0.466603	0.533397	inact.	reliable	Other aliphatics	Others	Inactive	reliable	-39.7082	-38.633	-39.1706	Inactive	OTHER_PFAS	Inactive	BrC=C(C(C(C(C(C(C(F)(F)F)(F)F)(F)F)(F)F)(F)F)(F)F)Br	3	8
DTXSID7070341	FC(F)(F)C(F)(F)C(F)(F)C(F)(F)C(F)(F)CCS(Cl)(=O)=O	1-Heptanesulfonyl chloride, 3,3,4,4,5,5,6,6,7,7,7-undecafluoro-	65702-23-0	-5.891	-33.041	0.147801	0.852199	inact.	reliable	0.284319	0.715681	inact.	reliable	Other aliphatics	Others	Inactive	reliable	-39.7082	-43.0933	-41.4007	Inactive	OTHER_PFAS	Inactive	ClS(=O)(=O)CCC(C(C(C(C(F)(F)F)(F)F)(F)F)(F)F)(F)F	3	9
DTXSID10379254	FC(F)(F)C(F)(F)C(F)(F)CC1CO1	1H,1H-Heptafluorobutyl epoxide	1765-92-0	-5.89	-21.3617	0.0645236	0.935476	inact.	reliable	0.284319	0.715681	inact.	reliable	Other aliphatics, cyclic	Others, cyclic	Inactive	reliable	-39.7184	-63.2086	-51.4635	Inactive	OTHER_PFAS	Inactive	FC(C(C(F)(F)F)(F)F)(CC1OC1)F	4	5
DTXSID80780838	CC1=CC(=NC(=S)N1)C(F)(F)C(F)(F)C(F)(F)C(F)(F)C(F)(F)C(F)(F)F	6-Methyl-4-(tridecafluorohexyl)pyrimidine-2(1H)-thione	240801-02-9	-5.89	-35.528	0.0645236	0.935476	inact.	reliable	0.284319	0.715681	inact.	reliable	Side-chain aromatics	Others	Inactive	reliable	-39.7184	-38.8099	-39.2642	Inactive	OTHER_PFAS	Inactive	Cc1[nH]c(=S)nc(c1)C(C(C(C(C(C(F)(F)F)(F)F)(F)F)(F)F)(F)F)(F)F	6	4
DTXSID7067328	FC(F)(F)C(F)(F)C(F)(F)C(F)(F)C(F)(F)C(F)(F)CCS(Cl)(=O)=O	1-Octanesulfonyl chloride, 3,3,4,4,5,5,6,6,7,7,8,8,8-tridecafluoro-	27619-89-2	-5.888	-34.3154	0.147801	0.852199	inact.	reliable	0.284319	0.715681	inact.	reliable	Other aliphatics	Others	Inactive	reliable	-39.7389	-40.8984	-40.3186	Inactive	COMMERICIAL_IMPORTANT	Inactive	ClS(=O)(=O)CCC(C(C(C(C(C(F)(F)F)(F)F)(F)F)(F)F)(F)F)(F)F	3	9
DTXSID60896204	FC(F)(F)C(F)(F)C(F)(F)C(F)(F)C(F)(F)C(F)(F)C(F)(F)C(F)(F)S(=O)(=O)N1CCOCC1	4-(1,1,2,2,3,3,4,4,5,5,6,6,7,7,8,8,8-Heptadecafluorooctane-1-sulfonyl)morpholine	312-19-6	-5.887	-39.6012	0.0645236	0.935476	inact.	reliable	0.284319	0.715681	inact.	reliable	Other aliphatics, cyclic	PASF-based substances, cyclic	Inactive	reliable	-39.7492	-31.7946	-35.7719	Inactive	OTHER_PFAS	Inactive	O=S(=O)(C(C(C(C(C(C(C(C(F)(F)F)(F)F)(F)F)(F)F)(F)F)(F)F)(F)F)(F)F)N1CCOCC1	3	8
DTXSID80895173	CCC(F)(F)C(F)(F)C(F)(F)C(F)(F)C(F)(F)F	1,1,1,2,2,3,3,4,4,5,5-Undecafluoroheptane	503189-10-4	-5.887	-26.6956	0.0645236	0.935476	inact.	reliable	0.284319	0.715681	inact.	reliable	Fluorotelomer PFAA precursors	SFAs	Inactive	reliable	-39.7492	-54.022	-46.8856	Inactive	OTHER_PFAS	Inactive	CCC(C(C(C(C(F)(F)F)(F)F)(F)F)(F)F)(F)F	3	9
DTXSID00631272	FC(F)(F)C(F)(F)C(F)(F)C(F)(F)C(F)(F)C(F)(F)CC(F)(F)I	1,1,1,2,2,3,3,4,4,5,5,6,6,8,8-Pentadecafluoro-8-iodooctane	53826-16-7	-5.886	-33.7871	0.0645236	0.935476	inact.	reliable	0.457246	0.542754	inact.	reliable	Other aliphatics	Others	Inactive	reliable	-39.7594	-41.8083	-40.7838	Inactive	OTHER_PFAS	Inactive	FC(CC(C(C(C(C(C(F)(F)F)(F)F)(F)F)(F)F)(F)F)(F)F)(I)F	3	9
DTXSID30896099	COC1=CC=C(NC(=O)C(F)(F)C(F)(F)C(F)(F)F)C=C1	2,2,3,3,4,4,4-Heptafluoro-N-(4-methoxyphenyl)butanamide	793-36-2	-5.884	-37.783	0.0645236	0.935476	inact.	reliable	0.534383	0.465617	inact.	reliable	Side-chain aromatics	Others	Inactive	reliable	-39.7799	-34.9261	-37.353	Inactive	OTHER_PFAS	Inactive	COc1ccc(cc1)NC(=O)C(C(C(F)(F)F)(F)F)(F)F	7	8
DTXSID6062599	OC(=O)C(F)(F)C(F)(F)C(F)(F)C(F)(F)F	Perfluoropentanoic acid	2706-90-3	-5.884	-22.7409	0.0645236	0.935476	inact.	reliable	0.575236	0.424764	inact.	reliable	PFAAs	PFCAs	Inactive	reliable	-39.7799	-60.8332	-50.3065	Inactive	CAL_EPA	Inactive	OC(=O)C(C(C(C(F)(F)F)(F)F)(F)F)(F)F	7	4
DTXSID90659945	CCC(=O)C(F)(F)C(F)(F)C(F)(F)C(F)(F)C(F)(F)F	Ethyl perfluoropentanyl ketone	383177-55-7	-5.884	-29.6767	0.0645236	0.935476	inact.	reliable	0.292042	0.707958	inact.	reliable	Other aliphatics	Others	Inactive	reliable	-39.7799	-48.8876	-44.3337	Inactive	OTHER_PFAS	Inactive	CCC(=O)C(C(C(C(C(F)(F)F)(F)F)(F)F)(F)F)(F)F	7	4
DTXSID20893335	FC(F)(F)C(F)(F)C(F)(F)C(F)(F)C1(F)C(F)(F)C(F)(F)C(F)(F)C2(F)C(F)(F)C(F)(F)C(F)(F)C(F)(F)C12F	Perfluorodecahydro-1-(perfluorobutyl)naphthalene	118914-93-5	-5.882	-29.3777	0.0645236	0.935476	inact.	reliable	0.284319	0.715681	inact.	reliable	Non-PFAA perfluoroalkyls, cyclic	PFAs, cyclic	Inactive	reliable	-39.8003	-49.4026	-44.6015	Inactive	OTHER_PFAS	Inactive	FC(C(C(C(C1(F)C(F)(F)C(F)(F)C(C2(C1(F)C(F)(F)C(F)(F)C(C2(F)F)(F)F)F)(F)F)(F)F)(F)F)(F)F)(F)F	8	0
DTXSID20531068	CCOP(=O)(OCC)OCC(F)(F)C(F)(F)C(F)(F)C(F)F	Diethyl 2,2,3,3,4,4,5,5-octafluoropentyl phosphate	91847-53-9	-5.88	-40.2732	0.0645236	0.935476	inact.	reliable	0.284319	0.715681	inact.	reliable	Other aliphatics	Others	Inactive	reliable	-39.8208	-30.6372	-35.229	Inactive	OTHER_PFAS	Inactive	CCOP(=O)(OCC)OCC(C(C(C(F)F)(F)F)(F)F)(F)F	3	0
DTXSID00188998	FC(F)=C(F)C(F)(F)C(F)(F)C(F)(F)C(F)(F)C(F)(F)F	Perfluorohept-1-ene	355-63-5	-5.879	-21.8075	0.0645236	0.935476	inact.	reliable	0.284319	0.715681	inact.	reliable	Non-PFAA perfluoroalkyls	PFAenes	Inactive	reliable	-39.831	-62.4408	-51.1359	Inactive	OTHER_PFAS	Inactive	FC(=C(C(C(C(C(C(F)(F)F)(F)F)(F)F)(F)F)(F)F)F)F	3	8
DTXSID00893338	FC(F)(F)C(F)(C(F)(F)F)C(F)(F)C1(F)C(F)(F)C(F)(F)C(F)(F)C2(F)C(F)(F)C(F)(F)C(F)(F)C(F)(F)C12F	Perfluorodecahydro-1-isobutylnaphthalene	118945-65-6	-5.879	-30.5349	0.0645236	0.935476	inact.	reliable	0.284319	0.715681	inact.	reliable	Non-PFAA perfluoroalkyls, cyclic	PFAs, cyclic	Inactive	reliable	-39.831	-47.4096	-43.6203	Inactive	OTHER_PFAS	Inactive	FC(C(C(C1(F)C(F)(F)C(F)(F)C(C2(C1(F)C(F)(F)C(F)(F)C(C2(F)F)(F)F)F)(F)F)(F)F)(C(F)(F)F)F)(F)F	8	0
DTXSID00763441	FC(F)(F)C(F)(F)C(F)(F)COC1=CC=C(C=C)C=C1	1-Ethenyl-4-(2,2,3,3,4,4,4-heptafluorobutoxy)benzene	111144-99-1	-5.87	-39.7877	0.0645236	0.935476	inact.	reliable	0.284319	0.715681	inact.	reliable	Side-chain aromatics	Others	Inactive	reliable	-39.9231	-31.4734	-35.6983	Inactive	OTHER_PFAS	Inactive	C=Cc1ccc(cc1)OCC(C(C(F)(F)F)(F)F)(F)F	3	4
DTXSID60895257	CCCCCCCC(F)(F)C(F)(F)C(F)(F)C(F)(F)C(F)(F)C(F)(F)C(F)(F)C(F)(F)F	1,1,1,2,2,3,3,4,4,5,5,6,6,7,7,8,8-Heptadecafluoropentadecane	182130-15-0	-5.871	-42.4	0.0645236	0.935476	inact.	reliable	0.284319	0.715681	inact.	reliable	Fluorotelomer PFAA precursors	SFAs	Inactive	reliable	-39.9129	-26.9742	-33.4436	Inactive	OTHER_PFAS	Inactive	CCCCCCCC(C(C(C(C(C(C(C(F)(F)F)(F)F)(F)F)(F)F)(F)F)(F)F)(F)F)(F)F	2	2
DTXSID20195169	CCCN(CCO)S(=O)(=O)C(F)(F)C(F)(F)C(F)(F)C(F)(F)C(F)(F)C(F)(F)C(F)(F)C(F)(F)F	Heptadecafluoro-N-(2-hydroxyethyl)-N-propyloctanesulphonamide	4236-15-1	-5.871	-40.7846	0.0645236	0.935476	inact.	reliable	0.284319	0.715681	inact.	reliable	FASA based PFAA precursors	(N-Alkyl) FASEs	Inactive	reliable	-39.9129	-29.7564	-34.8347	Inactive	OTHER_PFAS	Inactive	CCCN(S(=O)(=O)C(C(C(C(C(C(C(C(F)(F)F)(F)F)(F)F)(F)F)(F)F)(F)F)(F)F)(F)F)CCO	0	7
DTXSID60338250	COC(=O)C(F)(F)C(F)(F)C(F)(F)C(F)(F)C(F)(F)C(F)(F)C(F)(F)C(F)(F)C(F)(F)C(F)(F)C(F)(F)F	Methyl Perfluorododecanoate	56554-52-0	-5.872	-33.6024	0.0645236	0.935476	inact.	reliable	0.734446	0.265554	act.	reliable	Other aliphatics	PACF-based substances	Inactive	reliable	-39.9027	-42.1264	-41.0145	Inactive	OTHER_PFAS	Inactive	COC(=O)C(C(C(C(C(C(C(C(C(C(C(F)(F)F)(F)F)(F)F)(F)F)(F)F)(F)F)(F)F)(F)F)(F)F)(F)F)(F)F	3	8
DTXSID0059796	FC(F)(F)C(F)(F)C(F)(F)C(F)(F)C(F)(F)C(F)(F)C(F)(F)C(F)(F)C(F)(F)C(F)(F)C(F)(F)C(F)(F)I	Pentacosafluoro-1-iodododecane	307-60-8	-5.872	-36.0172	0.0645236	0.935476	inact.	reliable	0.284319	0.715681	inact.	reliable	Perfluoro PFAA precursors	PFAIs	Inactive	reliable	-39.9027	-37.9674	-38.935	Inactive	COMMERICIAL_IMPORTANT	Inactive	FC(C(C(C(C(C(C(C(C(C(C(C(I)(F)F)(F)F)(F)F)(F)F)(F)F)(F)F)(F)F)(F)F)(F)F)(F)F)(F)F)(F)F	3	8
DTXSID00552276	FC(F)C(F)(F)C(F)(F)C(F)(F)C(F)(F)C(F)(F)COCC=C	1,1,2,2,3,3,4,4,5,5,6,6-Dodecafluoro-7-[(prop-2-en-1-yl)oxy]heptane	678-50-2	-5.872	-35.143	0.0645236	0.935476	inact.	reliable	0.284319	0.715681	inact.	reliable	Other aliphatics	Ether based substances	Inactive	reliable	-39.9027	-39.473	-39.6878	Inactive	OTHER_PFAS	Inactive	C=CCOCC(C(C(C(C(C(F)F)(F)F)(F)F)(F)F)(F)F)(F)F	3	0
DTXSID00382136	FC(F)C(F)(F)C(F)(F)C(F)(F)C(F)(F)C(F)(F)COC(=O)C(F)=C	2,2,3,3,4,4,5,5,6,6,7,7-dodecafluoroheptyl 2-fluoroprop-2-enoate	119986-76-4	-5.868	-33.2137	0.0645236	0.935476	inact.	reliable	0.284319	0.715681	inact.	reliable	Other aliphatics	Ether based substances	Inactive	reliable	-39.9436	-42.7958	-41.3697	Inactive	OTHER_PFAS	Inactive	O=C(C(=C)F)OCC(C(C(C(C(C(F)F)(F)F)(F)F)(F)F)(F)F)(F)F	3	0
DTXSID00896203	CCC1=CC=C(C=NNC(=O)C(F)(F)C(F)(F)C(F)(F)C(F)(F)C(F)(F)C(F)(F)F)C=C1	N'-[(4-Ethylphenyl)methylidene]-2,2,3,3,4,4,5,5,6,6,7,7,7-tridecafluoroheptanehydrazide	445258-05-9	-5.875	-43.2266	0.0645236	0.935476	inact.	reliable	0.708777	0.291223	act.	reliable	Side-chain aromatics	Others	Inactive	reliable	-39.872	-25.5506	-32.7113	Inactive	OTHER_PFAS	Inactive	CCc1ccc(cc1)C=NNC(=O)C(C(C(C(C(C(F)(F)F)(F)F)(F)F)(F)F)(F)F)(F)F	3	3
DTXSID10896597	OC(=O)C(F)(F)C(F)(F)C(F)(C(F)(F)F)C(F)(F)C(F)(F)C(F)(F)F	2,2,3,3,4,5,5,6,6,7,7,7-Dodecafluoro-4-(trifluoromethyl)heptanoic acid	1144512-18-4	-5.876	-25.7568	0.0645236	0.935476	inact.	reliable	0.566012	0.433988	inact.	reliable	PFAAs	PFCAs	Inactive	reliable	-39.8617	-55.6389	-47.7503	Inactive	OTHER_PFAS	Inactive	OC(=O)C(C(C(C(C(C(F)(F)F)(F)F)(F)F)(C(F)(F)F)F)(F)F)(F)F	3	4
DTXSID70805307	FC(F)(F)C(F)(F)C(F)(F)\C=N\C1=CC=CC=C1	(1E)-2,2,3,3,4,4,4-Heptafluoro-N-phenylbutan-1-imine	62765-24-6	-5.877	-31.9744	0.0645236	0.935476	inact.	reliable	0.708777	0.291223	act.	reliable	Side-chain aromatics	Others	Inactive	reliable	-39.8515	-44.9303	-42.3909	Inactive	OTHER_PFAS	Inactive	FC(C(C(F)(F)F)(F)F)(C=Nc1ccccc1)F	0	5
DTXSID40702839	FC(=C)C(=O)OCC(F)(OC(F)(F)C(F)(F)C(F)(F)F)C(F)(F)F	2,3,3,3-Tetrafluoro-2-(heptafluoropropoxy)propyl 2-fluoroprop-2-enoate	96250-49-6	-5.877	-34.7404	0.0645236	0.935476	inact.	reliable	0.284319	0.715681	inact.	reliable	Other aliphatics	Ether based substances	Inactive	reliable	-39.8515	-40.1664	-40.0089	Inactive	OTHER_PFAS	Inactive	FC(=C)C(=O)OCC(C(F)(F)F)(OC(C(C(F)(F)F)(F)F)(F)F)F	4	3
DTXSID40544670	FC(F)(F)C(F)(F)C(F)(F)C(F)(F)C(F)(F)C(F)(F)C(F)(F)C(Cl)(Cl)Cl	1,1,1-Trichloro-2,2,3,3,4,4,5,5,6,6,7,7,8,8,8-pentadecafluorooctane	88639-57-0	-5.877	-33.7962	0.147801	0.852199	inact.	reliable	0.284319	0.715681	inact.	reliable	Other aliphatics	Others	Inactive	reliable	-39.8515	-41.7926	-40.822	Inactive	OTHER_PFAS	Inactive	FC(C(C(C(C(C(C(C(Cl)(Cl)Cl)(F)F)(F)F)(F)F)(F)F)(F)F)(F)F)(F)F	3	8
DTXSID00895953	CCOC(=O)CC(C[N+]([O-])=O)C(F)(F)C(F)(F)C(F)(F)F	Ethyl 4,4,5,5,6,6,6-heptafluoro-3-(nitromethyl)hexanoate	376-88-5	-5.877	-34.1331	0.0645236	0.935476	inact.	reliable	0.284319	0.715681	inact.	reliable	Other aliphatics	Ether based substances	Inactive	reliable	-39.8515	-41.2123	-40.5319	Inactive	OTHER_PFAS	Inactive	CCOC(=O)CC(C(C(C(F)(F)F)(F)F)(F)F)C[N+](=O)[O-]	7	4
DTXSID50895347	CCCCC(I)CC(F)(F)C(F)(F)C(F)(F)C(F)(F)C(F)(F)C(F)(F)C(F)(F)C(F)(F)C(F)(F)C(F)(F)F	1,1,1,2,2,3,3,4,4,5,5,6,6,7,7,8,8,9,9,10,10-Henicosafluoro-12-iodohexadecane	129838-38-6	-5.878	-36.486	0.0645236	0.935476	inact.	reliable	0.457246	0.542754	inact.	reliable	Other aliphatics	FTI	Inactive	reliable	-39.8413	-37.1599	-38.5006	Inactive	OTHER_PFAS	Inactive	CCCCC(CC(C(C(C(C(C(C(C(C(C(F)(F)F)(F)F)(F)F)(F)F)(F)F)(F)F)(F)F)(F)F)(F)F)(F)F)I	3	6
DTXSID30895300	FC(F)(F)C=CC(F)(F)C(F)(F)C(F)(F)C(F)(F)C(F)(F)F	1,1,1,4,4,5,5,6,6,7,7,8,8,8-Tetradecafluorooct-2-ene	935476-95-2	-5.876	-30.9671	0.0645236	0.935476	inact.	reliable	0.466603	0.533397	inact.	reliable	Other aliphatics	FT	Inactive	reliable	-39.8617	-46.6652	-43.2635	Inactive	OTHER_PFAS	Inactive	FC(C=CC(C(C(C(C(F)(F)F)(F)F)(F)F)(F)F)(F)F)(F)F	3	4
DTXSID70895728	FC(F)(F)C(F)(F)C(F)(F)C(F)(F)C(F)(F)C(F)(F)C(F)(F)C(F)(F)C(F)(F)C(F)(F)CCN=[N+]=[N-]	12-Azido-1,1,1,2,2,3,3,4,4,5,5,6,6,7,7,8,8,9,9,10,10-henicosafluorododecane	145876-00-2	-5.707	-43.4398	0.0645236	0.935476	inact.	reliable	0.284319	0.715681	inact.	reliable	Other aliphatics	Others	Inactive	reliable	-41.5914	-25.1834	-33.3874	Inactive	OTHER_PFAS	Inactive	[N-]=[N+]=NCCC(C(C(C(C(C(C(C(C(C(F)(F)F)(F)F)(F)F)(F)F)(F)F)(F)F)(F)F)(F)F)(F)F)(F)F	3	9
DTXSID50881341	FC(F)(F)OC(F)(F)C(F)(F)C(F)(F)C(F)(F)C(F)(F)C(F)(F)C(F)(F)F	Heptane, 1,1,1,2,2,3,3,4,4,5,5,6,6,7,7-pentadecafluoro-7-(trifluoromethoxy)-	133881-46-6	-5.706	-31.8711	0.0645236	0.935476	inact.	reliable	0.466603	0.533397	inact.	reliable	Other aliphatics	Ether based substances	Inactive	reliable	-41.6016	-45.1082	-43.3549	Inactive	OTHER_PFAS	Inactive	FC(OC(C(C(C(C(C(C(F)(F)F)(F)F)(F)F)(F)F)(F)F)(F)F)(F)F)(F)F	3	8
DTXSID90896171	[O-][N+](=O)C1=CC=C(NC(=O)C(F)(F)C(F)(F)C(F)(F)C(F)(F)F)C=C1	2,2,3,3,4,4,5,5,5-Nonafluoro-N-(4-nitrophenyl)pentanamide	150333-62-3	-5.706	-30.9837	0.0645236	0.935476	inact.	reliable	0.695455	0.304545	act.	reliable	Side-chain aromatics	Others	Inactive	reliable	-41.6016	-46.6366	-44.1191	Inactive	OTHER_PFAS	Inactive	O=C(C(C(C(C(F)(F)F)(F)F)(F)F)(F)F)Nc1ccc(cc1)[N+](=O)[O-]	7	8
DTXSID20897297	[Pr+3].CC(C)(C)C(\[O-])=C\C(=O)C(F)(F)C(F)(F)C(F)(F)F.CC(C)(C)C(\[O-])=C\C(=O)C(F)(F)C(F)(F)C(F)(F)F.CC(C)(C)C(\[O-])=C\C(=O)C(F)(F)C(F)(F)C(F)(F)F	Praseodymium, tris(6,6,7,7,8,8,8-heptafluoro-2,2-dimethyl-3,5-octanedionato-Î²O3,Î²O5)-	17978-77-7	-5.537	-25.0045	0.0645236	0.935476	inact.	reliable	0.292042	0.707958	inact.	reliable	Other aliphatics	Others	Inactive	reliable	-43.3312	-56.9346	-50.1329	Inactive	COMMERICIAL_IMPORTANT	Inactive	O=C(C(C(C(F)(F)F)(F)F)(F)F)C=C(C(C)(C)C)O	7	4
DTXSID4070829	CCN(CC=C)S(=O)(=O)C(F)(F)C(F)(F)C(F)(F)C(F)(F)C(F)(F)C(F)(F)C(F)(F)F	N-Ethyl-N-2-propenylperfluoroheptanesulfonamide	67906-41-6	-5.537	-41.6423	0.0645236	0.935476	inact.	reliable	0.284319	0.715681	inact.	reliable	Other aliphatics	PASF-based substances	Inactive	reliable	-43.3312	-28.2792	-35.8052	Inactive	OTHER_PFAS	Inactive	C=CCN(S(=O)(=O)C(C(C(C(C(C(C(F)(F)F)(F)F)(F)F)(F)F)(F)F)(F)F)(F)F)CC	0	7
DTXSID40892365	CCOC(=O)C(OC(F)(F)C(F)(F)C(F)(F)C(F)(F)F)(C(F)(F)F)C(F)(F)F	Ethyl 3,3,3-trifluoro-2-(nonafluorobutoxy)-2-(trifluoromethyl)propanoate	38012-79-2	-5.537	-31.7925	0.0645236	0.935476	inact.	reliable	0.284319	0.715681	inact.	reliable	Other aliphatics	Ether based substances	Inactive	reliable	-43.3312	-45.2436	-44.2874	Inactive	OTHER_PFAS	Inactive	CCOC(=O)C(C(F)(F)F)(C(F)(F)F)OC(C(C(C(F)(F)F)(F)F)(F)F)(F)F	7	4
DTXSID70280271	CCC(CC(F)(F)C(F)(F)C(F)(F)F)[N+]([O-])=O	1,1,1,2,2,3,3-heptafluoro-5-nitroheptane	356-66-1	-5.537	-27.8261	0.0645236	0.935476	inact.	reliable	0.284319	0.715681	inact.	reliable	Other aliphatics	Others	Inactive	reliable	-43.3312	-52.0749	-47.7031	Inactive	OTHER_PFAS	Inactive	CCC([N+](=O)[O-])CC(C(C(F)(F)F)(F)F)(F)F	7	4
DTXSID90895189	CCCC=CC(F)(F)C(F)(F)C(F)(F)F	1,1,1,2,2,3,3-Heptafluorooct-4-ene	2707-72-4	-5.537	-25.057	0.0645236	0.935476	inact.	reliable	0.412165	0.587835	inact.	reliable	Fluorotelomer PFAA precursors	SFAenes	Inactive	reliable	-43.3312	-56.8442	-50.0877	Inactive	OTHER_PFAS	Inactive	CCCC=CC(C(C(F)(F)F)(F)F)(F)F	5	2
DTXSID00895635	CC(OCC(F)(F)C(F)(F)C(F)(F)F)OC(C)=O	1-(2,2,3,3,4,4,4-Heptafluorobutoxy)ethyl acetate	378-08-5	-5.536	-33.165	0.0645236	0.935476	inact.	reliable	0.284319	0.715681	inact.	reliable	Other aliphatics	Ether based substances	Inactive	reliable	-43.3415	-42.8797	-43.1106	Inactive	OTHER_PFAS	Inactive	CC(OC(=O)C)OCC(C(C(F)(F)F)(F)F)(F)F	7	4
DTXSID50601809	CC(I)CC(F)(F)C(F)(F)C(F)(F)C(F)(F)F	1,1,1,2,2,3,3,4,4-Nonafluoro-6-iodoheptane	89889-25-8	-5.535	-24.7362	0.0645236	0.935476	inact.	reliable	0.284319	0.715681	inact.	reliable	Other aliphatics	FTI	Inactive	reliable	-43.3517	-57.3967	-50.3742	Inactive	OTHER_PFAS	Inactive	CC(CC(C(C(C(F)(F)F)(F)F)(F)F)(F)F)I	3	4
DTXSID80895658	CCN(CC)C(=O)C(F)(F)C(F)(F)C(F)(F)F	N,N-Diethyl-2,2,3,3,4,4,4-heptafluorobutanamide	377-58-2	-5.535	-32.9354	0.0645236	0.935476	inact.	reliable	0.284319	0.715681	inact.	reliable	Other aliphatics	Amide based substances	Inactive	reliable	-43.3517	-43.2752	-43.3134	Inactive	OTHER_PFAS	Inactive	CCN(C(=O)C(C(C(F)(F)F)(F)F)(F)F)CC	7	4
DTXSID20880129	OCC(F)(F)C(F)(F)C(F)(F)C(F)(F)F	1H,1H-Perfluoro-1-pentanol	355-28-2	-5.534	-16.1304	0.0645236	0.935476	inact.	reliable	0.284319	0.715681	inact.	reliable	Fluorotelomer PFAA precursors	n:1 FTOHs	Inactive	reliable	-43.362	-72.2185	-57.7902	Inactive	OTHER_PFAS	Inactive	OCC(C(C(C(F)(F)F)(F)F)(F)F)(F)F	3	4
DTXSID90895482	CCCCCCCCCCCCCCCCC(F)(F)C(F)(F)C(F)(F)C(F)(F)C(F)(F)C(F)(F)C(F)(F)C(F)(F)C(F)(F)C(F)(F)C(F)(F)C(F)(F)C(F)(F)C(F)(F)F	1,1,1,2,2,3,3,4,4,5,5,6,6,7,7,8,8,9,9,10,10,11,11,12,12,13,13,14,14-Nonacosafluorotriacontane	1228093-93-3	-5.531	-60.874	0.0645236	0.935476	inact.	reliable	0.284319	0.715681	inact.	reliable	Fluorotelomer PFAA precursors	SFAs	Inactive	reliable	-43.3927	4.84367	-19.2745	Inactive	OTHER_PFAS	Inactive	CCCCCCCCCCCCCCCCC(C(C(C(C(C(C(C(C(C(C(C(C(C(F)(F)F)(F)F)(F)F)(F)F)(F)F)(F)F)(F)F)(F)F)(F)F)(F)F)(F)F)(F)F)(F)F)(F)F	2	2
DTXSID70895546	FC(F)(F)C(F)(F)C(F)(F)C(F)(F)C(F)(F)COCC=C	1,1,1,2,2,3,3,4,4,5,5-Undecafluoro-6-[(prop-2-en-1-yl)oxy]hexane	1516879-68-7	-5.53	-33.5642	0.0645236	0.935476	inact.	reliable	0.284319	0.715681	inact.	reliable	Other aliphatics	Ether based substances	Inactive	reliable	-43.4029	-42.1922	-42.7975	Inactive	OTHER_PFAS	Inactive	C=CCOCC(C(C(C(C(F)(F)F)(F)F)(F)F)(F)F)(F)F	3	9
DTXSID70477407	FC(F)(F)C(F)(F)C(F)(F)C(F)(F)C(F)(F)C(F)(F)C1=NC(=S)NN1	CTK0E6263	162466-06-0	-5.527	-27.7785	0.0645236	0.935476	inact.	reliable	0.284319	0.715681	inact.	reliable	Side-chain aromatics	Others	Inactive	reliable	-43.4336	-52.1569	-47.7953	Inactive	OTHER_PFAS	Inactive	S=c1[nH][nH]c(n1)C(C(C(C(C(C(F)(F)F)(F)F)(F)F)(F)F)(F)F)(F)F	6	4
DTXSID40880388	FC(F)(F)C(F)(F)C(F)(F)C(F)(F)CCS	2-(Perfluorobutyl)ethanethiol	34451-25-7	-5.523	-22.4144	0.0645236	0.935476	inact.	reliable	0.284319	0.715681	inact.	reliable	Other aliphatics	FTSH	Inactive	reliable	-43.4745	-61.3955	-52.435	Inactive	OTHER_PFAS	Inactive	SCCC(C(C(C(F)(F)F)(F)F)(F)F)(F)F	3	4
DTXSID90379717	FC(F)(F)C(F)(F)C(F)(F)C(F)(F)C(Cl)=O	Nonafluoropentanoyl chloride	375-60-0	-5.523	-22.4653	0.0645236	0.935476	inact.	reliable	0.284319	0.715681	inact.	reliable	Other aliphatics	Others	Inactive	reliable	-43.4745	-61.3079	-52.3912	Inactive	OTHER_PFAS	Inactive	ClC(=O)C(C(C(C(F)(F)F)(F)F)(F)F)(F)F	7	4
DTXSID90461500	FC(F)(F)C(F)(F)C(F)(F)C(F)(F)C(F)(F)C(F)(F)C(F)(F)C(F)(F)S(=O)(=O)NS(=O)(=O)C(F)(F)C(F)(F)C(F)(F)C(F)(F)C(F)(F)C(F)(F)C(F)(F)C(F)(F)F	Bis(Perfluorooctylsulfonyl)amine	39847-41-1	-5.538	-49.971	0.0645236	0.935476	inact.	reliable	0.466603	0.533397	inact.	reliable	Other aliphatics	PASF-based substances	Inactive	reliable	-43.321	-13.9346	-28.6278	Inactive	OTHER_PFAS	Inactive	FC(C(C(C(C(C(C(C(F)(F)F)(F)F)(F)F)(F)F)(F)F)(F)F)(F)F)(S(=O)(=O)NS(=O)(=O)C(C(C(C(C(C(C(C(F)(F)F)(F)F)(F)F)(F)F)(F)F)(F)F)(F)F)(F)F)F	3	8
DTXSID70237967	FC(F)(F)C(F)(F)C(F)(F)C(F)(F)C(F)(F)C(F)(F)SCl	Tridecafluorohexanesulphenyl chloride	89987-98-4	-5.521	-29.6692	0.147801	0.852199	inact.	reliable	0.284319	0.715681	inact.	reliable	Other aliphatics	Others	Inactive	reliable	-43.495	-48.9006	-46.1978	Inactive	OTHER_PFAS	Inactive	ClSC(C(C(C(C(C(F)(F)F)(F)F)(F)F)(F)F)(F)F)(F)F	3	8
DTXSID70554560	FC12OC1(F)C(F)(F)C(F)(F)C2(F)F	1,2,2,3,3,4,4,5-Octafluoro-6-oxabicyclo[3.1.0]hexane	710-70-3	-5.52	-15.6392	0.0645236	0.935476	inact.	reliable	0.284319	0.715681	inact.	reliable	Other aliphatics, cyclic	Others, cyclic	Inactive	reliable	-43.5052	-73.0645	-58.2849	Inactive	OTHER_PFAS	Inactive	FC1(F)C(F)(F)C2(C(C1(F)F)(O2)F)F	8	0
DTXSID20204487	FC(F)(F)C(F)(F)C(F)(F)C(F)(F)C(F)(F)C(F)(F)C(F)(F)C(F)(F)S(=O)(=O)NC1=CC=CC=C1	1-Octanesulfonamide, 1,1,2,2,3,3,4,4,5,5,6,6,7,7,8,8,8-heptadecafluoro-N-phenyl-	559-05-7	-5.514	-41.4099	0.0645236	0.935476	inact.	reliable	0.695455	0.304545	act.	reliable	Side-chain aromatics	PASF-based substances	Inactive	reliable	-43.5666	-28.6795	-36.1231	Inactive	OTHER_PFAS	Inactive	FC(C(C(C(C(C(C(C(F)(F)F)(F)F)(F)F)(F)F)(F)F)(F)F)(F)F)(S(=O)(=O)Nc1ccccc1)F	3	8
DTXSID40204489	FC(F)=C(F)C(F)(F)C(F)(F)C(F)(F)C(F)(F)C(F)(F)C(F)(F)F	Perfluorooct-1-ene	559-14-8	-5.511	-26.8203	0.0645236	0.935476	inact.	reliable	0.284319	0.715681	inact.	reliable	Non-PFAA perfluoroalkyls	PFAenes	Inactive	reliable	-43.5973	-53.8072	-48.7023	Inactive	OTHER_PFAS	Inactive	FC(=C(C(C(C(C(C(C(F)(F)F)(F)F)(F)F)(F)F)(F)F)(F)F)F)F	3	8
DTXSID50895246	CCCCCC(F)(F)C(F)(F)C(F)(F)C(F)(F)C(F)(F)C(F)(F)C(F)(F)C(F)(F)F	1,1,1,2,2,3,3,4,4,5,5,6,6,7,7,8,8-Heptadecafluorotridecane	1835250-47-9	-5.51	-35.8754	0.0645236	0.935476	inact.	reliable	0.284319	0.715681	inact.	reliable	Fluorotelomer PFAA precursors	SFAs	Inactive	reliable	-43.6076	-38.2116	-40.9096	Inactive	OTHER_PFAS	Inactive	CCCCCC(C(C(C(C(C(C(C(F)(F)F)(F)F)(F)F)(F)F)(F)F)(F)F)(F)F)(F)F	2	2
DTXSID80587369	FC(F)(Br)C(F)(F)C(F)(F)C(F)(F)C(F)(F)C(F)(F)C=C	8-Bromo-3,3,4,4,5,5,6,6,7,7,8,8-dodecafluorooct-1-ene	910563-62-1	-5.583	-30.471	0.0645236	0.935476	inact.	Unreliable	0.466603	0.533397	inact.	reliable	Other aliphatics	Others	Inactive	reliable	-42.8605	-47.5196	-45.19	Inactive	OTHER_PFAS	Inactive	C=CC(C(C(C(C(C(Br)(F)F)(F)F)(F)F)(F)F)(F)F)(F)F	0	2
DTXSID80895158	CCCCCCC(F)(F)C(F)(F)C(F)(F)F	1,1,1,2,2,3,3-Heptafluorononane	755-89-5	-5.508	-27.9051	0.0645236	0.935476	inact.	reliable	0.284319	0.715681	inact.	reliable	Fluorotelomer PFAA precursors	SFAs	Inactive	reliable	-43.628	-51.9389	-47.7835	Inactive	OTHER_PFAS	Inactive	CCCCCCC(C(C(F)(F)F)(F)F)(F)F	2	2
DTXSID80896605	CC(=C)C(=O)OCC(F)(F)C(F)(F)C(F)(F)C(F)(F)C(F)(F)C(F)(F)C(F)(F)C(F)(F)C(F)(F)C(F)(F)C(F)(F)C(F)(F)C(F)(F)C(F)(F)C(F)(F)C(F)(F)C(F)(F)C(F)(F)C(F)(F)C(F)(F)F	2,2,3,3,4,4,5,5,6,6,7,7,8,8,9,9,10,10,11,11,12,12,13,13,14,14,15,15,16,16,17,17,18,18,19,19,20,20,21,21,21-Hentetracontafluorohenicosyl 2-methylprop-2-enoate	132405-54-0	-5.507	-50.6135	0.0645236	0.935476	inact.	reliable	0.284319	0.715681	inact.	reliable	Other aliphatics	Ether based substances	Inactive	reliable	-43.6383	-12.8281	-28.2332	Inactive	OTHER_PFAS	Inactive	CC(=C)C(=O)OCC(C(C(C(C(C(C(C(C(C(C(C(C(C(C(C(C(C(C(C(F)(F)F)(F)F)(F)F)(F)F)(F)F)(F)F)(F)F)(F)F)(F)F)(F)F)(F)F)(F)F)(F)F)(F)F)(F)F)(F)F)(F)F)(F)F)(F)F)(F)F	3	9
DTXSID7067033	CCN(CC=C)S(=O)(=O)C(F)(F)C(F)(F)C(F)(F)C(F)(F)C(F)(F)C(F)(F)C(F)(F)C(F)(F)F	N-Allyl-N-ethyl-perfluorooctanesulfonamide	24924-36-5	-5.506	-41.8318	0.0645236	0.935476	inact.	reliable	0.284319	0.715681	inact.	reliable	Other aliphatics	PASF-based substances	Inactive	reliable	-43.6485	-27.9528	-35.8007	Inactive	OTHER_PFAS	Inactive	C=CCN(S(=O)(=O)C(C(C(C(C(C(C(C(F)(F)F)(F)F)(F)F)(F)F)(F)F)(F)F)(F)F)(F)F)CC	0	7
DTXSID80896589	OC(=O)C(F)(F)C(F)(F)C(F)(C(F)(F)C(F)(F)F)C(F)(F)C(F)(F)F	2,2,3,3,4,5,5,6,6,6-Decafluoro-4-(pentafluoroethyl)hexanoic acid	1882109-79-6	-5.505	-25.3267	0.0645236	0.935476	inact.	reliable	0.575236	0.424764	inact.	reliable	PFAAs	PFCAs	Inactive	reliable	-43.6588	-56.3797	-50.0192	Inactive	OTHER_PFAS	Inactive	OC(=O)C(C(C(C(C(F)(F)F)(F)F)(C(C(F)(F)F)(F)F)F)(F)F)(F)F	7	4
DTXSID00895493	FC(F)(F)C(F)(F)C(F)(F)COC(Cl)=O	2,2,3,3,4,4,4-Heptafluorobutyl carbonochloridate	108156-21-4	-5.5	-25.1413	0.0645236	0.935476	inact.	reliable	0.284319	0.715681	inact.	reliable	Other aliphatics	Ether based substances	Inactive	reliable	-43.7099	-56.699	-50.2045	Inactive	OTHER_PFAS	Inactive	ClC(=O)OCC(C(C(F)(F)F)(F)F)(F)F	7	4
DTXSID10896496	FC(F)(F)C(F)(F)C(F)(F)OC(F)(COCC=C)C(F)(F)F	3-[2,3,3,3-Tetrafluoro-2-(heptafluoropropoxy)propoxy]prop-1-ene	119511-16-9	-5.5	-28.4317	0.0645236	0.935476	inact.	reliable	0.284319	0.715681	inact.	reliable	Other aliphatics	Ether based substances	Inactive	reliable	-43.7099	-51.0319	-47.3709	Inactive	OTHER_PFAS	Inactive	C=CCOCC(C(F)(F)F)(OC(C(C(F)(F)F)(F)F)(F)F)F	3	4
DTXSID7061221	FC(F)(F)C(F)(C(F)(F)F)C(F)(F)C(F)(F)C(F)(F)C(F)(F)C(F)(F)C(F)(F)I	Perfluoroisononyl iodide	865-77-0	-5.575	-34.1904	0.0645236	0.935476	inact.	Unreliable	0.284319	0.715681	inact.	reliable	Perfluoro PFAA precursors	PFAIs	Inactive	reliable	-42.9423	-41.1137	-42.028	Inactive	OTHER_PFAS	Inactive	FC(C(C(C(C(C(C(I)(F)F)(F)F)(F)F)(F)F)(F)F)(F)F)(C(F)(F)F)C(F)(F)F	3	4
DTXSID50880490	OP(=O)(OCCC(F)(F)C(F)(F)C(F)(F)C(F)(F)C(F)(F)C(F)(F)C(F)(F)C(F)(F)C(F)(F)C(F)(F)F)OCCC(F)(F)C(F)(F)C(F)(F)C(F)(F)C(F)(F)C(F)(F)C(F)(F)C(F)(F)C(F)(F)C(F)(F)F	Bis((perfluorodecyl)ethyl) hydrogen phosphate 2,2'-iminodiethanol	57677-98-2	-5.497	-41.2406	0.0645236	0.935476	inact.	reliable	0.284319	0.715681	inact.	reliable	Fluorotelomer PFAA precursors	n:2 Polyfluoroalkyl phosphoric acid esters, diester	Inactive	reliable	-43.7406	-28.9711	-36.3558	Inactive	OTHER_PFAS	Inactive	FC(C(C(C(C(C(C(C(C(C(F)(F)F)(F)F)(F)F)(F)F)(F)F)(F)F)(F)F)(F)F)(F)F)(CCOP(=O)(OCCC(C(C(C(C(C(C(C(C(C(F)(F)F)(F)F)(F)F)(F)F)(F)F)(F)F)(F)F)(F)F)(F)F)(F)F)O)F	7	5
DTXSID7061982	FC(F)(F)C1(F)C(F)(F)C(F)(F)C(F)(F)C1(F)F	Perfluoromethylcyclopentane	1805-22-7	-5.496	-17.3064	0.0645236	0.935476	inact.	reliable	0.284319	0.715681	inact.	reliable	Non-PFAA perfluoroalkyls, cyclic	PFAs, cyclic	Inactive	reliable	-43.7509	-70.1931	-56.972	Inactive	OTHER_PFAS	Inactive	FC(C1(F)C(F)(F)C(C(C1(F)F)(F)F)(F)F)(F)F	8	0
DTXSID50478336	CNC(=O)C(F)(F)C(F)(F)C(F)(F)C(F)(F)C(F)(F)C(F)(F)C(F)(F)F	Octanamide, 2,2,3,3,4,4,5,5,6,6,7,7,8,8,8-pentadecafluoro-N-methyl-	89685-56-3	-5.52	-29.3224	0.0645236	0.935476	inact.	reliable	0.741724	0.258276	act.	reliable	Other aliphatics	Amide based substances	Inactive	reliable	-43.5052	-49.4978	-46.5015	Inactive	OTHER_PFAS	Inactive	CNC(=O)C(C(C(C(C(C(C(F)(F)F)(F)F)(F)F)(F)F)(F)F)(F)F)(F)F	3	8
DTXSID80895193	FC(F)(F)C(F)(F)C(F)(F)C(F)(F)C=C=C	4,4,5,5,6,6,7,7,7-Nonafluorohepta-1,2-diene	132673-98-4	-5.539	-26.9884	0.0645236	0.935476	inact.	reliable	0.284319	0.715681	inact.	reliable	Other aliphatics	Others	Inactive	reliable	-43.3108	-53.5177	-48.4142	Inactive	OTHER_PFAS	Inactive	C=C=CC(C(C(C(F)(F)F)(F)F)(F)F)(F)F	3	4
DTXSID90813489	FC1=C(F)C(F)(C(F)(F)C(F)(F)C1(F)F)C1(F)C(F)(F)C(F)(F)C(F)(F)C(F)(F)C1(F)F	1,1',2,2',2',3,3',3',4,4,4',4',5,5,5',5',6,6,6',6'-Icosafluoro[1,1'-bi(cyclohexan)]-2-ene	61855-74-1	-5.54	-23.5684	0.0645236	0.935476	inact.	reliable	0.284319	0.715681	inact.	reliable	Non-PFAA perfluoroalkyls, cyclic	PFAenes, cyclic	Inactive	reliable	-43.3005	-59.408	-51.3543	Inactive	OTHER_PFAS	Inactive	FC1=C(F)C(F)(F)C(C(C1(F)C1(F)C(F)(F)C(F)(F)C(C(C1(F)F)(F)F)(F)F)(F)F)(F)F	8	0
DTXSID60536673	COC(F)(F)C(F)C(F)(F)C(F)(F)C(F)(F)C(F)(F)C(F)(F)F	1,1,1,2,2,3,3,4,4,5,5,6,7,7-Tetradecafluoro-7-methoxyheptane	355-70-4	-5.541	-29.6158	0.0645236	0.935476	inact.	reliable	0.284319	0.715681	inact.	reliable	Other aliphatics	Ether based substances	Inactive	reliable	-43.2903	-48.9925	-46.1414	Inactive	OTHER_PFAS	Inactive	COC(C(C(C(C(C(C(F)(F)F)(F)F)(F)F)(F)F)(F)F)F)(F)F	3	8
DTXSID50612617	FCC(F)(F)C(F)(F)C(F)(F)C(F)(F)C(F)(F)C(F)(F)C(F)(F)F	1,1,1,2,2,3,3,4,4,5,5,6,6,7,7,8-Hexadecafluorooctane	2070-78-2	-5.57	-26.7234	0.0645236	0.935476	inact.	reliable	0.284319	0.715681	inact.	reliable	Other aliphatics	Others	Inactive	reliable	-42.9935	-53.9741	-48.4838	Inactive	OTHER_PFAS	Inactive	FCC(C(C(C(C(C(C(F)(F)F)(F)F)(F)F)(F)F)(F)F)(F)F)(F)F	3	9
DTXSID701009917	CCN(CCOP(=O)([O-])OCCN(CC)S(=O)(=O)C(F)(F)C(F)(F)C(F)(F)C(F)(F)C(F)(F)C(F)(F)C(F)(F)C(F)(F)F)S(=O)(=O)C(F)(F)C(F)(F)C(F)(F)C(F)(F)C(F)(F)C(F)(F)C(F)(F)C(F)(F)F	Sodium bis[2-(N-ethylperfluorooctane-1-sulfonamido)ethyl] phosphate	23282-60-2	-5.57	-60.2985	0.0645236	0.935476	inact.	reliable	0.284319	0.715681	inact.	reliable	Other aliphatics	PASF-based substances	Inactive	reliable	-42.9935	3.85248	-19.5705	Inactive	OTHER_PFAS	Inactive	CCN(S(=O)(=O)C(C(C(C(C(C(C(C(F)(F)F)(F)F)(F)F)(F)F)(F)F)(F)F)(F)F)(F)F)CCOP(=O)(OCCN(S(=O)(=O)C(C(C(C(C(C(C(C(F)(F)F)(F)F)(F)F)(F)F)(F)F)(F)F)(F)F)(F)F)CC)O	0	7
DTXSID1067629	CNS(=O)(=O)C(F)(F)C(F)(F)C(F)(F)C(F)(F)C(F)(F)C(F)(F)C(F)(F)C(F)(F)F	N-Methylperfluorooctanesulfonamide	31506-32-8	-5.569	-35.9013	0.0645236	0.935476	inact.	reliable	0.457246	0.542754	inact.	reliable	FASA based PFAA precursors	N-Alkyl FASAs	Inactive	reliable	-43.0037	-38.167	-40.5854	Inactive	CAL_EPA	Inactive	CNS(=O)(=O)C(C(C(C(C(C(C(C(F)(F)F)(F)F)(F)F)(F)F)(F)F)(F)F)(F)F)(F)F	3	8
DTXSID50895746	FC(F)(F)C(F)(F)C(F)(F)C1=NC(Cl)=CC=N1	4-Chloro-2-(heptafluoropropyl)pyrimidine	937676-00-1	-5.568	-30.783	0.0645236	0.935476	inact.	reliable	0.284319	0.715681	inact.	reliable	Side-chain aromatics	Others	Inactive	reliable	-43.014	-46.9822	-44.9981	Inactive	OTHER_PFAS	Inactive	Clc1ccnc(n1)C(C(C(F)(F)F)(F)F)(F)F	6	4
DTXSID0073168	COC(=O)C(C(F)(F)F)C(F)(F)F	Methyl 3,3,3-trifluoro-2-(trifluoromethyl)propionate	360-54-3	-5.567	-20.9099	0.0645236	0.935476	inact.	reliable	0.284319	0.715681	inact.	reliable	Other aliphatics	Ether based substances	Inactive	reliable	-43.0242	-63.9867	-53.5055	Inactive	OTHER_PFAS	Inactive	COC(=O)C(C(F)(F)F)C(F)(F)F	0	2
DTXSID30544200	FC(F)(F)C(F)(F)C(F)(F)C(F)(F)C(F)(F)C(F)(F)CCOC(=O)OC=C	Ethenyl 3,3,4,4,5,5,6,6,7,7,8,8,8-tridecafluorooctyl carbonate	96383-57-2	-5.566	-34.4921	0.0645236	0.935476	inact.	reliable	0.284319	0.715681	inact.	reliable	Other aliphatics	Ether based substances	Inactive	reliable	-43.0344	-40.594	-41.8142	Inactive	OTHER_PFAS	Inactive	C=COC(=O)OCCC(C(C(C(C(C(F)(F)F)(F)F)(F)F)(F)F)(F)F)(F)F	7	5
DTXSID00893292	FC(F)(F)C(C(F)(F)F)(C(F)(F)F)C(F)(F)C(F)(F)C(C(F)(F)F)(C(F)(F)F)C(F)(F)F	Perfluoro-2,2,5,5-tetramethylhexane	71076-47-6	-5.563	-25.9112	0.0645236	0.935476	inact.	reliable	0.284319	0.715681	inact.	reliable	Non-PFAA perfluoroalkyls	PFAs	Inactive	reliable	-43.0651	-55.373	-49.2191	Inactive	OTHER_PFAS	Inactive	FC(C(C(F)(F)F)(C(F)(F)F)C(F)(F)F)(C(C(C(F)(F)F)(C(F)(F)F)C(F)(F)F)(F)F)F	3	4
DTXSID60895631	CC(=O)OC(=C)CC(F)(F)C(F)(F)C(F)(F)F	4,4,5,5,6,6,6-Heptafluorohex-1-en-2-yl acetate	136909-80-3	-5.563	-26.9955	0.0645236	0.935476	inact.	reliable	0.284319	0.715681	inact.	reliable	Other aliphatics	Ether based substances	Inactive	reliable	-43.0651	-53.5055	-48.2853	Inactive	OTHER_PFAS	Inactive	C=C(CC(C(C(F)(F)F)(F)F)(F)F)OC(=O)C	7	4
DTXSID8052019	FC(F)(F)C(F)(F)C(F)(F)C(F)(F)C(F)(F)C(F)(F)C(F)(F)F	Perfluoroheptane	335-57-9	-5.562	-26.7322	0.0645236	0.935476	inact.	reliable	0.284319	0.715681	inact.	reliable	Non-PFAA perfluoroalkyls	PFAs	Inactive	reliable	-43.0754	-53.959	-48.5172	Inactive	COMMERICIAL_IMPORTANT	Inactive	FC(C(C(C(F)(F)F)(F)F)(F)F)(C(C(C(F)(F)F)(F)F)(F)F)F	3	8
DTXSID70896497	FC(F)(F)C(F)(F)C(F)(F)OC(F)(C#N)C(F)(F)F	2,3,3,3-Tetrafluoro-2-(heptafluoropropoxy)propanenitrile	60308-66-9	-5.632	-26.5441	0.0645236	0.935476	inact.	Unreliable	0.284319	0.715681	inact.	reliable	Other aliphatics	Ether based substances	Inactive	reliable	-42.359	-54.2829	-48.3209	Inactive	OTHER_PFAS	Inactive	N#CC(C(F)(F)F)(OC(C(C(F)(F)F)(F)F)(F)F)F	4	3
DTXSID90310827	CC(C)(C)NC(=O)C(F)(F)C(F)(F)C(F)(F)C(=O)NC(C)(C)C	N,N'-ditert-butyl-2,2,3,3,4,4-hexafluoropentanediamide	2262-87-5	-5.561	-39.7051	0.0645236	0.935476	inact.	reliable	0.284319	0.715681	inact.	reliable	Other aliphatics	Amide based substances	Inactive	reliable	-43.0856	-31.6157	-37.3506	Inactive	OTHER_PFAS	Inactive	O=C(C(C(C(C(=O)NC(C)(C)C)(F)F)(F)F)(F)F)NC(C)(C)C	0	2
DTXSID5073797	[O-][N+](=O)C1=CC(Br)=C(NC(=O)C(F)(F)C(F)(F)C(F)(F)F)C=C1	Butanamide, N-(2-bromo-4-nitrophenyl)-2,2,3,3,4,4,4-heptafluoro-	111189-67-4	-5.56	-44.4791	0.0645236	0.935476	inact.	reliable	0.695455	0.304545	act.	reliable	Side-chain aromatics	Others	Inactive	reliable	-43.0959	-23.3934	-33.2446	Inactive	OTHER_PFAS	Inactive	O=C(C(C(C(F)(F)F)(F)F)(F)F)Nc1ccc(cc1Br)[N+](=O)[O-]	7	8
DTXSID30896211	FC(F)(F)C(F)(F)C(F)(F)C(F)(F)S(=O)(=O)NC(=O)C1CCCCC1	N-(1,1,2,2,3,3,4,4,4-Nonafluorobutane-1-sulfonyl)cyclohexanecarboxamide	1440968-37-5	-5.559	-37.5949	0.0645236	0.935476	inact.	reliable	0.284319	0.715681	inact.	reliable	Other aliphatics, cyclic	PASF-based substances, cyclic	Inactive	reliable	-43.1061	-35.2501	-39.1781	Inactive	OTHER_PFAS	Inactive	O=C(C1CCCCC1)NS(=O)(=O)C(C(C(C(F)(F)F)(F)F)(F)F)(F)F	9	0
DTXSID0059871	NC(=O)C(F)(F)C(F)(F)F	Pentafluoropropionamide	354-76-7	-5.558	-13.7201	0.0645236	0.935476	inact.	reliable	0.284319	0.715681	inact.	reliable	Other aliphatics	Amide based substances	Inactive	reliable	-43.1163	-76.3698	-59.7431	Inactive	OTHER_PFAS	Inactive	NC(=O)C(C(F)(F)F)(F)F	0	2
DTXSID20881151	CN(C)CCCNCC(O)CC(F)(F)C(F)(F)C(F)(F)C(F)(F)C(F)(F)C(F)(F)C(F)(F)C(F)(F)C(F)(F)C(F)(F)F	1-((3-(Dimethylamino)propyl)amino)-(3-(perfluorodecyl))propan-2-ol	94159-80-5	-5.557	-59.0358	0.0645236	0.935476	inact.	reliable	0.284319	0.715681	inact.	reliable	Other aliphatics	Others	Inactive	reliable	-43.1266	1.67773	-20.7244	Inactive	OTHER_PFAS	Inactive	CN(CCCNCC(CC(C(C(C(C(C(C(C(C(C(F)(F)F)(F)F)(F)F)(F)F)(F)F)(F)F)(F)F)(F)F)(F)F)(F)F)O)C	8	7
DTXSID9059917	FC(=O)C(F)(F)C(F)(F)C(F)(F)C(F)(F)F	Perfluoropentanoyl fluoride	375-62-2	-5.556	-20.2945	0.0645236	0.935476	inact.	reliable	0.292042	0.707958	inact.	reliable	Perfluoro PFAA precursors	PAFs	Inactive	reliable	-43.1368	-65.0467	-54.0917	Inactive	COMMERICIAL_IMPORTANT	Inactive	FC(=O)C(C(C(C(F)(F)F)(F)F)(F)F)(F)F	7	4
DTXSID70477563	FC(F)C(F)(F)C(F)(F)C(F)(F)COCC(F)(F)C(F)(F)C(F)(F)C(F)F	Pentane, 1,1'-oxybis[2,2,3,3,4,4,5,5-octafluoro-	774595-25-4	-5.555	-29.2355	0.0645236	0.935476	inact.	reliable	0.284319	0.715681	inact.	reliable	Other aliphatics	Ether based substances	Inactive	reliable	-43.147	-49.6475	-46.3973	Inactive	OTHER_PFAS	Inactive	FC(C(C(C(COCC(C(C(C(F)F)(F)F)(F)F)(F)F)(F)F)(F)F)(F)F)F	3	0
DTXSID50573618	FC(F)(F)C(F)(F)C(F)(F)C(F)(F)C(F)(F)C(F)(F)C(F)(F)C(F)(F)CCc1cc(ccc1)P(c1cccc(CCC(F)(F)C(F)(F)C(F)(F)C(F)(F)C(F)(F)C(F)(F)C(F)(F)C(F)(F)F)c1)c1cccc(CCC(F)(F)C(F)(F)C(F)(F)C(F)(F)C(F)(F)C(F)(F)C(F)(F)C(F)(F)F)c1	Dichloropalladium--tris[3-(3,3,4,4,5,5,6,6,7,7,8,8,9,9,10,10,10-heptadecafluorodecyl)phenyl]phosphane (1/2)	343343-17-9	-5.541	-57.0616	0.161481	0.838519	inact.	reliable	0.534383	0.465617	inact.	reliable	Side-chain aromatics	Others	Inactive	reliable	-43.2903	-1.72245	-22.5064	Inactive	OTHER_PFAS	Inactive	FC(C(C(C(C(C(C(C(F)(F)F)(F)F)(F)F)(F)F)(F)F)(F)F)(F)F)(CCc1cccc(c1)P(c1cccc(c1)CCC(C(C(C(C(C(C(C(F)(F)F)(F)F)(F)F)(F)F)(F)F)(F)F)(F)F)(F)F)c1cccc(c1)CCC(C(C(C(C(C(C(C(F)(F)F)(F)F)(F)F)(F)F)(F)F)(F)F)(F)F)(F)F)F	9	9
DTXSID70599471	FC(F)C(F)(F)C(F)(F)C(F)(F)C(F)(F)C(F)(F)C(F)(F)C(F)(F)C(F)(F)C(F)(F)C(F)(F)F	1,1,1,2,2,3,3,4,4,5,5,6,6,7,7,8,8,9,9,10,10,11,11-Tricosafluoroundecane	66256-53-9	-5.544	-32.0162	0.0645236	0.935476	inact.	reliable	0.466603	0.533397	inact.	reliable	Other aliphatics	Polyfluoralkanes	Inactive	reliable	-43.2596	-44.8583	-44.059	Inactive	OTHER_PFAS	Inactive	FC(C(C(C(C(C(C(C(C(C(C(F)(F)F)(F)F)(F)F)(F)F)(F)F)(F)F)(F)F)(F)F)(F)F)(F)F)F	3	0
DTXSID20337244	CC(C)(O)C(F)(F)C(F)(F)C(F)(F)F	2-Perfluoropropyl-2-propanol	355-22-6	-5.544	-20.7397	0.0645236	0.935476	inact.	reliable	0.284319	0.715681	inact.	reliable	Other aliphatics	Others	Inactive	reliable	-43.2596	-64.2799	-53.7697	Inactive	OTHER_PFAS	Inactive	CC(C(C(C(F)(F)F)(F)F)(F)F)(O)C	3	4
DTXSID5065930	FC(=O)C(F)(F)C(F)(F)C(F)(F)C(F)(F)C(F)(F)C(F)(F)C(F)(F)C(F)(C(F)(F)F)C(F)(F)F	Perfluoro-9-methyldecanoyl fluoride	15720-98-6	-5.545	-31.6805	0.0645236	0.935476	inact.	reliable	0.566012	0.433988	inact.	reliable	Perfluoro PFAA precursors	PAFs	Inactive	reliable	-43.2494	-45.4365	-44.3429	Inactive	OTHER_PFAS	Inactive	FC(=O)C(C(C(C(C(C(C(C(C(F)(F)F)(C(F)(F)F)F)(F)F)(F)F)(F)F)(F)F)(F)F)(F)F)(F)F	3	4
DTXSID90544625	COC(F)(F)C(=O)C(F)(F)C(F)(F)C(F)(F)C(F)(F)F	1,1,3,3,4,4,5,5,6,6,6-Undecafluoro-1-methoxyhexan-2-one	106693-00-9	-5.546	-23.9651	0.0645236	0.935476	inact.	reliable	0.284319	0.715681	inact.	reliable	Other aliphatics	Ether based substances	Inactive	reliable	-43.2391	-58.7248	-50.9819	Inactive	OTHER_PFAS	Inactive	COC(C(=O)C(C(C(C(F)(F)F)(F)F)(F)F)(F)F)(F)F	7	4
DTXSID10896678	FC(F)(F)C(F)(F)C(F)(F)C(F)(F)\C=C\C(F)(F)C(F)(F)C(F)(F)C(F)(F)C(F)(F)C(F)(F)F	(5E)-1,1,1,2,2,3,3,4,4,7,7,8,8,9,9,10,10,11,11,12,12,12-Docosafluorododec-5-ene	51249-66-2	-5.547	-27.9622	0.0645236	0.935476	inact.	reliable	0.466603	0.533397	inact.	reliable	Other aliphatics	FT	Inactive	reliable	-43.2289	-51.8405	-47.5347	Inactive	OTHER_PFAS	Inactive	FC(C(C(C(C=CC(C(C(C(C(C(F)(F)F)(F)F)(F)F)(F)F)(F)F)(F)F)(F)F)(F)F)(F)F)(F)F	3	8
DTXSID00881275	[Cl-].CN(C)CCC[NH2+]S(=O)(=O)C(F)(F)C(F)(F)C(F)(F)C(F)(F)C(F)(F)C(F)(F)C(F)(F)F	N-(3-(Dimethylamino)propyl)perfluoroheptanesulfonamide hydrochloride	67940-02-7	-5.494	-43.7418	0.0645236	0.935476	inact.	reliable	0.284319	0.715681	inact.	reliable	Other aliphatics	PASF-based substances	Inactive	reliable	-43.7713	-24.6632	-34.2173	Inactive	OTHER_PFAS	Inactive	CN(CCCNS(=O)(=O)C(C(C(C(C(C(C(F)(F)F)(F)F)(F)F)(F)F)(F)F)(F)F)(F)F)C	5	0
DTXSID90895583	NC(CCC(F)(F)C(F)(F)C(F)(F)C(F)(F)F)C(O)=O	2-Amino-5,5,6,6,7,7,8,8,8-nonafluorooctanoic acid	125162-63-2	-5.552	-29.8017	0.0645236	0.935476	inact.	reliable	0.284319	0.715681	inact.	reliable	Other aliphatics	Others	Inactive	reliable	-43.1777	-48.6723	-45.925	Inactive	OTHER_PFAS	Inactive	NC(C(=O)O)CCC(C(C(C(F)(F)F)(F)F)(F)F)(F)F	3	9
DTXSID50773272	FC(C(F)(F)COCC=C)C(F)(F)C(F)(F)C(F)(F)C(F)(F)C(F)(F)F	1,1,1,2,2,3,3,4,4,5,5,6,7,7-Tetradecafluoro-8-[(prop-2-en-1-yl)oxy]octane	192998-90-6	-5.552	-33.6796	0.147801	0.852199	inact.	reliable	0.457246	0.542754	inact.	reliable	Other aliphatics	Ether based substances	Inactive	reliable	-43.1777	-41.9934	-42.5856	Inactive	OTHER_PFAS	Inactive	C=CCOCC(C(C(C(C(C(C(F)(F)F)(F)F)(F)F)(F)F)(F)F)F)(F)F	3	0
DTXSID40527448	CCN(CC)CC(O)C(F)(F)C(F)(F)C(F)(F)C(F)(F)C(F)(F)C(F)(F)F	1-(Diethylamino)-3,3,4,4,5,5,6,6,7,7,8,8,8-tridecafluorooctan-2-ol	53269-56-0	-5.553	-35.3228	0.0645236	0.935476	inact.	reliable	0.284319	0.715681	inact.	reliable	Other aliphatics	Others	Inactive	reliable	-43.1675	-39.1633	-41.1654	Inactive	OTHER_PFAS	Inactive	CCN(CC(C(C(C(C(C(C(F)(F)F)(F)F)(F)F)(F)F)(F)F)(F)F)O)CC	3	4
DTXSID30573459	COC(=O)CC(F)(F)C(F)(F)C(F)(F)C(F)(F)C(F)(F)C(F)(F)F	Methyl 3,3,4,4,5,5,6,6,7,7,8,8,8-tridecafluorooctanoate	70887-85-3	-5.553	-29.6248	0.0645236	0.935476	inact.	reliable	0.284319	0.715681	inact.	reliable	Other aliphatics	PACF-based substances	Inactive	reliable	-43.1675	-48.977	-46.0723	Inactive	OTHER_PFAS	Inactive	COC(=O)CC(C(C(C(C(C(F)(F)F)(F)F)(F)F)(F)F)(F)F)(F)F	3	9
DTXSID50662975	FC(F)(F)C(F)(F)C(F)(F)CCCCI	1,1,1,2,2,3,3-Heptafluoro-7-iodoheptane	2967-60-4	-5.554	-26.3522	0.0645236	0.935476	inact.	reliable	0.284319	0.715681	inact.	reliable	Other aliphatics	FTI	Inactive	reliable	-43.1573	-54.6134	-48.8854	Inactive	OTHER_PFAS	Inactive	ICCCCC(C(C(F)(F)F)(F)F)(F)F	3	4
DTXSID40631438	CCC(=O)C(C)C(F)(F)C(F)(F)C(F)(F)F	5,5,6,6,7,7,7-Heptafluoro-4-methylheptan-3-one	61282-89-1	-5.554	-29.0446	0.0645236	0.935476	inact.	reliable	0.284319	0.715681	inact.	reliable	Other aliphatics	Others	Inactive	reliable	-43.1573	-49.9763	-46.5668	Inactive	OTHER_PFAS	Inactive	CCC(=O)C(C(C(C(F)(F)F)(F)F)(F)F)C	7	4
DTXSID00382156	COC(=O)CC(=O)C(F)(F)C(F)(F)C(F)(F)C(F)F	Methyl 4,4,5,5,6,6,7,7-octafluoro-3-oxoheptanoate	89129-69-1	-5.554	-32.2443	0.0645236	0.935476	inact.	reliable	0.284319	0.715681	inact.	reliable	Other aliphatics	Ether based substances	Inactive	reliable	-43.1573	-44.4654	-43.8114	Inactive	OTHER_PFAS	Inactive	COC(=O)CC(=O)C(C(C(C(F)F)(F)F)(F)F)(F)F	3	0
DTXSID90382600	FC(F)(F)C(F)(F)C(F)(F)C(F)(F)C(F)(F)C(F)(F)CCBr	1-bromo-1h,1h,2h,2h-perfluorooctane	161583-34-2	-5.552	-27.5112	0.0645236	0.935476	inact.	reliable	0.284319	0.715681	inact.	reliable	Other aliphatics	FTBr	Inactive	reliable	-43.1777	-52.6173	-47.8975	Inactive	OTHER_PFAS	Inactive	BrCCC(C(C(C(C(C(F)(F)F)(F)F)(F)F)(F)F)(F)F)(F)F	3	9
DTXSID70593893	FCCC(F)(F)C(F)(F)C(F)(F)C(F)(F)C(F)(F)C(F)(F)F	1,1,1,2,2,3,3,4,4,5,5,6,6,8-Tetradecafluorooctane	361532-17-4	-5.494	-28.1833	0.0645236	0.935476	inact.	reliable	0.284319	0.715681	inact.	reliable	Other aliphatics	FT	Inactive	reliable	-43.7713	-51.4597	-47.6155	Inactive	OTHER_PFAS	Inactive	FCCC(C(C(C(C(C(F)(F)F)(F)F)(F)F)(F)F)(F)F)(F)F	3	9
DTXSID00892361	OC(=O)C(OC(F)(F)C(F)(F)C(F)(F)F)(C(F)(F)F)C(F)(F)F	Perfluoro-2-(perfluoropropoxy)-2-(perfluoromethyl)propanoic acid	NOCAS_892361	-5.492	-28.6829	0.0645236	0.935476	inact.	reliable	0.284319	0.715681	inact.	reliable	PFAAs	PFECAs	Inactive	reliable	-43.7918	-50.5993	-47.1955	Inactive	OTHER_PFAS	Inactive	OC(=O)C(C(F)(F)F)(C(F)(F)F)OC(C(C(F)(F)F)(F)F)(F)F	4	3
DTXSID10631440	FC(F)(F)C(F)(F)C(F)(F)C(F)(F)C(F)(F)C(F)(F)C(Br)(Br)CBr	7,7,8-Tribromo-1,1,1,2,2,3,3,4,4,5,5,6,6-tridecafluorooctane	59665-25-7	-5.491	-36.8569	0.0645236	0.935476	inact.	reliable	0.457246	0.542754	inact.	reliable	Other aliphatics	FTBr	Inactive	reliable	-43.802	-36.5211	-40.1616	Inactive	OTHER_PFAS	Inactive	BrCC(C(C(C(C(C(C(F)(F)F)(F)F)(F)F)(F)F)(F)F)(F)F)(Br)Br	3	8
DTXSID60895939	FC(F)(F)C(F)(F)C(F)(F)C1=NC(Cl)=CC(Cl)=N1	4,6-Dichloro-2-(heptafluoropropyl)pyrimidine	1023815-51-1	-5.457	-31.0488	0.0645236	0.935476	inact.	reliable	0.284319	0.715681	inact.	reliable	Side-chain aromatics	Others	Inactive	reliable	-44.15	-46.5245	-45.3372	Inactive	OTHER_PFAS	Inactive	FC(C(C(F)(F)F)(F)F)(c1nc(Cl)cc(n1)Cl)F	6	4
DTXSID90895184	FC(F)(F)CCC(F)(F)C(F)(F)C(F)(F)C(F)(F)F	1,1,1,2,2,3,3,4,4,7,7,7-Dodecafluoroheptane	503189-11-5	-5.453	-26.4762	0.0645236	0.935476	inact.	reliable	0.284319	0.715681	inact.	reliable	Other aliphatics	FT	Inactive	reliable	-44.191	-54.3999	-49.2954	Inactive	OTHER_PFAS	Inactive	FC(CCC(C(C(C(F)(F)F)(F)F)(F)F)(F)F)(F)F	3	4
DTXSID40610223	FC(F)C(F)(F)C(F)(F)C(F)(F)C(F)(F)C(F)(F)C(F)F	1,1,2,2,3,3,4,4,5,5,6,6,7,7-Tetradecafluoroheptane	19493-30-2	-5.452	-22.5648	0.0645236	0.935476	inact.	reliable	0.284319	0.715681	inact.	reliable	Other aliphatics	Polyfluoralkanes	Inactive	reliable	-44.2012	-61.1365	-52.6688	Inactive	OTHER_PFAS	Inactive	FC(C(C(C(C(C(C(F)F)(F)F)(F)F)(F)F)(F)F)(F)F)F	3	0
DTXSID30761218	FC(I)=C(F)C(F)(F)C(F)(F)C(F)(F)C(F)(F)C(F)(F)F	1,2,3,3,4,4,5,5,6,6,7,7,7-Tridecafluoro-1-iodohept-1-ene	102682-83-7	-5.45	-31.9289	0.0645236	0.935476	inact.	reliable	0.466603	0.533397	inact.	reliable	Other aliphatics	Others	Inactive	reliable	-44.2217	-45.0087	-44.6152	Inactive	OTHER_PFAS	Inactive	FC(=C(C(C(C(C(C(F)(F)F)(F)F)(F)F)(F)F)(F)F)F)I	3	8
DTXSID90605583	FC(F)(F)C(F)(OC(F)(F)C(F)(F)C(F)(F)C(F)(F)CCI)C(F)(F)F	1,1,2,2,3,3,4,4-Octafluoro-1-[(1,1,1,2,3,3,3-heptafluoropropan-2-yl)oxy]-6-iodohexane	25080-24-4	-5.45	-39.5639	0.0645236	0.935476	inact.	reliable	0.412165	0.587835	inact.	reliable	Other aliphatics	Ether based substances	Inactive	reliable	-44.2217	-31.8588	-38.0403	Inactive	OTHER_PFAS	Inactive	ICCC(C(C(C(OC(C(F)(F)F)(C(F)(F)F)F)(F)F)(F)F)(F)F)(F)F	4	3
DTXSID70799318	COC(F)(C(F)Cl)C(F)(F)C(F)(F)C(F)(F)C(F)(F)C(F)(F)F	7-Chloro-1,1,1,2,2,3,3,4,4,5,5,6,7-tridecafluoro-6-methoxyheptane	651733-01-6	-5.448	-33.7735	0.147801	0.852199	inact.	reliable	0.457246	0.542754	inact.	reliable	Other aliphatics	Ether based substances	Inactive	reliable	-44.2421	-41.8317	-43.0369	Inactive	OTHER_PFAS	Inactive	COC(C(C(C(C(C(F)(F)F)(F)F)(F)F)(F)F)(F)F)(C(Cl)F)F	3	8
DTXSID8067076	FC(F)(F)C(F)(F)C(F)(F)C(F)(F)C(F)(F)C(F)(F)C=C	(Perfluorohexyl)ethylene	25291-17-2	-5.448	-27.4073	0.0645236	0.935476	inact.	reliable	0.466603	0.533397	inact.	reliable	Fluorotelomer PFAA precursors	n:2 FTOs	Inactive	reliable	-44.2421	-52.7962	-48.5192	Inactive	COMMERICIAL_IMPORTANT	Inactive	C=CC(C(C(C(C(C(F)(F)F)(F)F)(F)F)(F)F)(F)F)(F)F	3	8
DTXSID60895671	FC(F)(F)C(F)(F)C(F)(F)C(F)(F)C(F)(F)OC(F)(F)C(F)(C(F)(F)F)C(F)(F)F	1,1,1,2,2,3,3,4,4,5,5-Undecafluoro-5-[1,1,2,3,3,3-hexafluoro-2-(trifluoromethyl)propoxy]pentane	169477-62-7	-5.447	-28.2859	0.0645236	0.935476	inact.	reliable	0.284319	0.715681	inact.	reliable	Other aliphatics	Ether based substances	Inactive	reliable	-44.2524	-51.283	-47.7677	Inactive	OTHER_PFAS	Inactive	FC(C(C(OC(C(C(C(C(F)(F)F)(F)F)(F)F)(F)F)(F)F)(F)F)(C(F)(F)F)F)(F)F	3	8
DTXSID80895754	CCCCCNC(=O)C(F)(F)C(F)(F)C(F)(F)F	2,2,3,3,4,4,4-Heptafluoro-N-pentylbutanamide	75668-27-8	-5.447	-34.149	0.0645236	0.935476	inact.	reliable	0.284319	0.715681	inact.	reliable	Other aliphatics	Polyfluorinated amidesÂ	Inactive	reliable	-44.2524	-41.185	-42.7187	Inactive	OTHER_PFAS	Inactive	CCCCCNC(=O)C(C(C(F)(F)F)(F)F)(F)F	6	9
DTXSID30893366	CC(C)CC(C)OCCC(F)(F)C(F)(F)C(F)(F)C(F)(F)C(F)(F)C(F)(F)F	1-(1,3-Dimethylbutoxy)-2-(perfluorohexyl)ethane	210896-25-6	-5.445	-37.708	0.0645236	0.935476	inact.	reliable	0.284319	0.715681	inact.	reliable	Other aliphatics	Ether based substances	Inactive	reliable	-44.2728	-35.0553	-39.6641	Inactive	OTHER_PFAS	Inactive	CC(CC(C)C)OCCC(C(C(C(C(C(F)(F)F)(F)F)(F)F)(F)F)(F)F)(F)F	7	5
DTXSID4059831	FC(F)(F)C(F)(F)C(F)(F)C(F)(F)C(F)(F)S(=O)(=O)NCC=C	1-Pentanesulfonamide, 1,1,2,2,3,3,4,4,5,5,5-undecafluoro-N-2-propenyl-	335-97-7	-5.444	-37.6627	0.0645236	0.935476	inact.	reliable	0.284319	0.715681	inact.	reliable	Other aliphatics	PASF-based substances	Inactive	reliable	-44.2831	-35.1333	-39.7082	Inactive	OTHER_PFAS	Inactive	C=CCNS(=O)(=O)C(C(C(C(C(F)(F)F)(F)F)(F)F)(F)F)(F)F	5	0
DTXSID70896073	CNC(=O)C(O)(NC)C(F)(F)C(F)(F)C(F)(F)C(F)(F)F	3,3,4,4,5,5,6,6,6-Nonafluoro-2-hydroxy-N,N~2~-dimethylnorleucinamide	107070-94-0	-5.444	-26.3866	0.147801	0.852199	inact.	reliable	0.284319	0.715681	inact.	reliable	Other aliphatics	Others	Inactive	reliable	-44.2831	-54.5542	-49.4186	Inactive	OTHER_PFAS	Inactive	CNC(=O)C(C(C(C(C(F)(F)F)(F)F)(F)F)(F)F)(NC)O	3	8
DTXSID80895254	CCCCCCC(F)(F)C(F)(F)C(F)(F)C(F)(F)C(F)(F)C(F)(F)C(F)(F)C(F)(F)F	1,1,1,2,2,3,3,4,4,5,5,6,6,7,7,8,8-Heptadecafluorotetradecane	182130-14-9	-5.444	-38.8832	0.0645236	0.935476	inact.	reliable	0.284319	0.715681	inact.	reliable	Fluorotelomer PFAA precursors	SFAs	Inactive	reliable	-44.2831	-33.0312	-38.6571	Inactive	OTHER_PFAS	Inactive	CCCCCCC(C(C(C(C(C(C(C(F)(F)F)(F)F)(F)F)(F)F)(F)F)(F)F)(F)F)(F)F	2	2
DTXSID90895644	FC(F)(F)C(OC(=O)C(F)(F)C(F)(F)C(F)(F)F)C(F)(F)F	1,1,1,3,3,3-Hexafluoropropan-2-yl heptafluorobutanoate	922168-41-0	-5.444	-22.4469	0.0645236	0.935476	inact.	reliable	0.284319	0.715681	inact.	reliable	Other aliphatics	PACF-based substances	Inactive	reliable	-44.2831	-61.3396	-52.8113	Inactive	OTHER_PFAS	Inactive	O=C(C(C(C(F)(F)F)(F)F)(F)F)OC(C(F)(F)F)C(F)(F)F	7	4
[truncated: 3,520 more rows]
