# Supplementary material for: Prediction of the Interactions of a Large Number of Per- and Poly-Fluoroalkyl Substances with Ten Nuclear Receptors
Source: Environ Sci Technol. 2024 Feb 29;58(10):4487–99. doi: 10.1021/acs.est.3c05974 (PMC10938639; doi:10.1021/acs.est.3c05974)
Supplement: Supplementary file 2 — es3c05974_si_002.zip [file es3c05974_si_002.zip › es3c05974_si_002/PFAS_NR_SI/PR_with_classification1_withSOM_with_TANIMOTOSCORE.xlsx]

## Sheet: Sheet1
NAMES	ORIGINAL_SMILES	PREFERRED_NAME	CASRN	IMPORTANCE	docking score (kcal/mol)	MMGBSA (kcal/mol)	Active_AGO	Inactive_AGO	Actvity_AGO	AD_AGO	Active_ANT	Inactive_ANT	Actvity_ANT	AD_ANT	Primary_Class	Secondary_Class	Activity-NR-Toxpred	AD_NR-Toxpred	% change in docking score	% change in ΔG_bind	Average %change	Strength	Classification	can_smiles	morgan_X	morgan_Y
DTXSID50702567	CC(=O)C1OC(C)=C(C1C1=CC=C(C=C1)[N+]([O-])=O)S(=O)(=O)C(F)(F)C(F)(F)C(F)(F)C(F)(F)Cl	1-[4-(4-Chloro-1,1,2,2,3,3,4,4-octafluorobutane-1-sulfonyl)-5-methyl-3-(4-nitrophenyl)-2,3-dihydrofuran-2-yl]ethan-1-one	771491-74-8	OTHERS	-10.394	-65.7035	0.0901582	0.909842	inact.	Unreliable	0.845822	0.154178	act.	reliable	Side-chain aromatics	PASF-based substances	Antagonist	reliable	-15.4121	6.26252	-4.57479	Moderate	Antagonist	CC(=O)C1OC(=C(C1c1ccc(cc1)[N+](=O)[O-])S(=O)(=O)C(C(C(C(Cl)(F)F)(F)F)(F)F)(F)F)C	1	9
DTXSID80896125	FC(F)(F)C(F)(F)C(F)(F)C(OP(=O)(OC1=CC=CC=C1)OC1=CC=CC=C1)C1=CC=CC=C1	2,2,3,3,4,4,4-Heptafluoro-1-phenylbutyl diphenyl phosphate	98010-21-0	OTHERS	-10.331	-61.9447	0.0624415	0.937558	inact.	reliable	0.702184	0.297816	act.	reliable	Side-chain aromatics	Others	Antagonist	reliable	-15.9248	0.183402	-7.8707	Moderate	Antagonist	O=P(OC(C(C(C(F)(F)F)(F)F)(F)F)c1ccccc1)(Oc1ccccc1)Oc1ccccc1	1	2
DTXSID20880462	OC(COP(O)(O)=O)CC(F)(F)C(F)(F)C(F)(F)C(F)(F)C(F)(F)C(F)(F)C(F)(C(F)(F)F)C(F)(F)F	(Perfluoro-7-methyloctyl)-2-hydroxypropyl dihydrogen phosphate	54009-73-3	OTHERS	-11.522	-64.5217	0.0624415	0.937558	inact.	Unreliable	0.128602	0.871398	inact.	reliable	Other aliphatics	Others	Inactive	reliable	-6.23227	4.35119	-0.940536	Inactive	Inactive	OC(CC(C(C(C(C(C(C(C(F)(F)F)(C(F)(F)F)F)(F)F)(F)F)(F)F)(F)F)(F)F)(F)F)COP(=O)(O)O	8	7
DTXSID60895974	OC1=CC=CC(CCCCCCCCCCCC(F)(F)C(F)(F)C(F)(F)C(F)(F)F)=C1O	3-(12,12,13,13,14,14,15,15,15-Nonafluoropentadecyl)benzene-1,2-diol	131545-71-6	OTHERS	-11.093	-64.2576	0.0624415	0.937558	inact.	reliable	0.584798	0.415202	inact.	Unreliable	Side-chain aromatics	Others	Inactive	reliable	-9.72353	3.92406	-2.89973	Inactive	Inactive	Oc1cccc(c1O)CCCCCCCCCCCC(C(C(C(F)(F)F)(F)F)(F)F)(F)F	2	2
DTXSID50897008	[Na+].CCCCCCCCC(OS([O-])(=O)=O)C(F)(F)C(F)(F)C(F)(F)C(F)(F)C(F)(F)C(F)(F)C(F)(F)C(F)(F)F	1-(Perfluorooctyl)nonanol sulfate sodium	799267-73-5	OTHERS	-9.954	-69.61	0.0624415	0.937558	inact.	reliable	0.128602	0.871398	inact.	reliable	Other aliphatics	Others	Inactive	reliable	-18.9929	12.5805	-3.20618	Inactive	Inactive	CCCCCCCCC(C(C(C(C(C(C(C(C(F)(F)F)(F)F)(F)F)(F)F)(F)F)(F)F)(F)F)(F)F)OS(=O)(=O)O	3	6
DTXSID80896226	CC(=O)OC1=C(Cl)C=C(Cl)C(Cl)=C1CC(Cl)CC(F)(F)C(F)(F)C(F)(F)C(F)(F)C(F)(F)C(F)(F)C(F)(F)C(F)(F)F	3,4,6-Trichloro-2-(2-chloro-4,4,5,5,6,6,7,7,8,8,9,9,10,10,11,11,11-heptadecafluoroundecyl)phenyl acetate	38506-78-4	OTHERS	-10.996	-64.1613	0.0624415	0.937558	inact.	Unreliable	0.33379	0.66621	inact.	reliable	Side-chain aromatics	Others	Inactive	reliable	-10.5129	3.76832	-3.37231	Inactive	Inactive	CC(=O)Oc1c(Cl)cc(c(c1CC(CC(C(C(C(C(C(C(C(F)(F)F)(F)F)(F)F)(F)F)(F)F)(F)F)(F)F)(F)F)Cl)Cl)Cl	5	1
DTXSID70881141	OC(COP(O)(O)=O)CC(F)(F)C(F)(F)C(F)(F)C(F)(F)C(F)(F)C(F)(F)C(F)(F)C(F)(F)F	(Perfluorooctyl)-2-hydroxypropyl dihydrogen phosphate	94158-69-7	OTHERS	-12.027	-58.8039	0.0624415	0.937558	inact.	reliable	0.128602	0.871398	inact.	reliable	Other aliphatics	Others	Inactive	reliable	-2.1225	-4.89623	-3.50936	Inactive	Inactive	OC(CC(C(C(C(C(C(C(C(F)(F)F)(F)F)(F)F)(F)F)(F)F)(F)F)(F)F)(F)F)COP(=O)(O)O	8	7
DTXSID10395919	CCCN(CC(O)CO)S(=O)(=O)C(F)(F)C(F)(F)C(F)(F)C(F)(F)C(F)(F)C(F)(F)C(F)(F)C(F)(F)F	N-(2,3-Dihydroxypropyl)-1,1,2,2,3,3,4,4,5,5,6,6,7,7,8,8,8-heptadecafluoro-N-propyloctane-1-sulfonamide	2262-49-9	OTHERS	-11.231	-61.9952	0.0624415	0.937558	inact.	reliable	0.128602	0.871398	inact.	reliable	Other aliphatics	PASF-based substances	Inactive	reliable	-8.60047	0.265076	-4.1677	Inactive	Inactive	CCCN(S(=O)(=O)C(C(C(C(C(C(C(C(F)(F)F)(F)F)(F)F)(F)F)(F)F)(F)F)(F)F)(F)F)CC(CO)O	0	7
DTXSID60851030	OC(=O)CCCCCCCCCCSCCC(F)(F)C(F)(F)C(F)(F)C(F)(F)F	11-[(3,3,4,4,5,5,6,6,6-Nonafluorohexyl)sulfanyl]undecanoic acid	522634-13-5	OTHERS	-11.475	-60.2204	0.0624415	0.937558	inact.	reliable	0.128602	0.871398	inact.	reliable	Other aliphatics	FTCA	Inactive	reliable	-6.61476	-2.60531	-4.61004	Inactive	Inactive	OC(=O)CCCCCCCCCCSCCC(C(C(C(F)(F)F)(F)F)(F)F)(F)F	3	9
DTXSID20895935	OCCOCCOCCOCCOCCOC(F)(F)C(F)(F)C(F)(F)C(F)(F)C(F)(F)C(F)(F)C(F)(F)F	16,16,17,17,18,18,19,19,20,20,21,21,22,22,22-Pentadecafluoro-3,6,9,12,15-pentaoxadocosan-1-ol	93704-25-7	OTHERS	-9.94	-67.1968	0.0624415	0.937558	inact.	reliable	0.128602	0.871398	inact.	reliable	Other aliphatics	Ether based substances	Inactive	reliable	-19.1068	8.67764	-5.21459	Inactive	Inactive	OCCOCCOCCOCCOCCOC(C(C(C(C(C(C(F)(F)F)(F)F)(F)F)(F)F)(F)F)(F)F)(F)F	3	8
DTXSID10193639	OCCN(CCO)S(=O)(=O)C(F)(F)C(F)(F)C(F)(F)C(F)(F)C(F)(F)C(F)(F)C(F)(F)C(F)(F)F	Heptadecafluoro-N,N-bis(2-hydroxyethyl)octanesulphonamide	40630-61-3	OTHERS	-11.338	-59.9203	0.0624415	0.937558	inact.	reliable	0.128602	0.871398	inact.	reliable	Other aliphatics	PASF-based substances	Inactive	reliable	-7.72968	-3.09067	-5.41018	Inactive	Inactive	OCCN(S(=O)(=O)C(C(C(C(C(C(C(C(F)(F)F)(F)F)(F)F)(F)F)(F)F)(F)F)(F)F)(F)F)CCO	0	7
DTXSID00529605	CC1=CC=C(C=C1)C(CS(=O)(=O)C(F)(F)C(F)(F)C(F)(F)C(F)(F)C(F)(F)C(F)(F)F)SC1=CC=CC=C1	1-Methyl-4-[1-(phenylsulfanyl)-2-(1,1,2,2,3,3,4,4,5,5,6,6,6-tridecafluorohexane-1-sulfonyl)ethyl]benzene	89863-50-3	OTHERS	-9.651	-68.1533	0.0624415	0.937558	inact.	reliable	0.320863	0.679137	inact.	Unreliable	Side-chain aromatics	PASF-based substances	Inactive	reliable	-21.4587	10.2246	-5.61707	Inactive	Inactive	Cc1ccc(cc1)C(CS(=O)(=O)C(C(C(C(C(C(F)(F)F)(F)F)(F)F)(F)F)(F)F)(F)F)Sc1ccccc1	6	5
DTXSID10933759	I.CC(C)N(CC(O)COC1=CC=CC2=C1C1=CC=CC=C1N2)C(F)(F)C(F)(F)C(F)(F)F	1-[(9H-Carbazol-4-yl)oxy]-3-[(heptafluoropropyl)(propan-2-yl)amino]propan-2-ol--hydrogen iodide (1/1)	149825-33-2	OTHERS	-11.976	-56.0572	0.0624415	0.937558	inact.	reliable	0.33379	0.66621	inact.	reliable	Side-chain aromatics	Others	Inactive	reliable	-2.53755	-9.33847	-5.93801	Inactive	Inactive	OC(CN(C(C(C(F)(F)F)(F)F)(F)F)C(C)C)COc1cccc2c1c1ccccc1[nH]2	7	7
DTXSID90896252	CC1C2CC(C1SCCC(F)(F)C(F)(F)C(F)(F)C(F)(F)C(F)(F)C(F)(F)F)C1C2C(=O)OC1=O	5-Methyl-6-[(3,3,4,4,5,5,6,6,7,7,8,8,8-tridecafluorooctyl)sulfanyl]hexahydro-4,7-methano-2-benzofuran-1,3-dione	94413-32-8	OTHERS	-11.498	-57.3983	0.0624415	0.937558	inact.	reliable	0.187871	0.812129	inact.	reliable	Other aliphatics, cyclic	Others, cyclic	Inactive	reliable	-6.42758	-7.16951	-6.79854	Inactive	Inactive	O=C1OC(=O)C2C1C1CC2C(C1SCCC(C(C(C(C(C(F)(F)F)(F)F)(F)F)(F)F)(F)F)(F)F)C	3	9
DTXSID00180876	[Na+].CCN(CCOS([O-])(=O)=O)S(=O)(=O)C(F)(F)C(F)(F)C(F)(F)C(F)(F)C(F)(F)C(F)(F)C(F)(F)C(F)(F)F	Sodium 1-(ethyl-(2-sulfonatooxyethyl)sulfamoyl)-1,1,2,2,3,3,4,4,5,5,6,6,7,7,8,8,8-heptadecafluoro-octane	2624-80-8	OTHERS	-8.78	-70.5891	0.0624415	0.937558	inact.	reliable	0.187871	0.812129	inact.	reliable	Other aliphatics	PASF-based substances	Inactive	reliable	-28.5471	14.164	-7.19152	Inactive	Inactive	CCN(S(=O)(=O)C(C(C(C(C(C(C(C(F)(F)F)(F)F)(F)F)(F)F)(F)F)(F)F)(F)F)(F)F)CCOS(=O)(=O)O	0	7
DTXSID50458597	OCC(I)CC(F)(F)C(F)(F)C(F)(F)C(F)(F)C(F)(F)C(F)(F)CC(I)CO	1,12-Dodecanediol, 4,4,5,5,6,6,7,7,8,8,9,9-dodecafluoro-2,11-diiodo-	94403-05-1	OTHERS	-12.219	-53.242	0.0624415	0.937558	inact.	reliable	0.128602	0.871398	inact.	reliable	Other aliphatics	FTIOH	Inactive	reliable	-0.559977	-13.8915	-7.22574	Inactive	Inactive	OCC(CC(C(C(C(C(C(CC(CO)I)(F)F)(F)F)(F)F)(F)F)(F)F)(F)F)I	3	6
DTXSID90896752	OC[C@H]1O[C@H]([C@H](O)[C@@H]1O)N1C=C(C(=O)NC1=O)C(F)(OC(F)(F)C(F)(F)C(F)(F)F)C(F)(F)F	5-[1,2,2,2-Tetrafluoro-1-(heptafluoropropoxy)ethyl]uridine	144862-40-8	OTHERS	-11.292	-57.6792	0.0624415	0.937558	inact.	reliable	0.320863	0.679137	inact.	reliable	Side-chain aromatics	Others	Inactive	reliable	-8.10404	-6.71521	-7.40962	Inactive	Inactive	OCC1OC(C(C1O)O)n1cc(c(=O)[nH]c1=O)C(C(F)(F)F)(OC(C(C(F)(F)F)(F)F)(F)F)F	5	9
DTXSID80933761	I.CC(C)N(CC(O)COC1=CC=CC2=CC=CC=C12)C(F)(F)C(F)(F)C(F)(F)F	1-[(Heptafluoropropyl)(propan-2-yl)amino]-3-[(naphthalen-1-yl)oxy]propan-2-ol--hydrogen iodide (1/1)	149825-35-4	OTHERS	-12.094	-53.1739	0.0624415	0.937558	inact.	reliable	0.577247	0.422753	inact.	reliable	Side-chain aromatics	Others	Inactive	reliable	-1.57725	-14.0016	-7.78945	Inactive	Inactive	OC(CN(C(C(C(F)(F)F)(F)F)(F)F)C(C)C)COc1cccc2c1cccc2	7	7
DTXSID30706164	OC(=O)C1=CC=CC=C1OC(F)=C(F)C(F)(F)C(F)(F)C(F)(F)C(F)(F)C(F)(F)C(F)(F)C(F)(F)F	2-[(1,2,3,3,4,4,5,5,6,6,7,7,8,8,9,9,9-Heptadecafluoronon-1-en-1-yl)oxy]benzoic acid	144178-02-9	OTHERS	-10.978	-58.4152	0.0624415	0.937558	inact.	reliable	0.187871	0.812129	inact.	reliable	Side-chain aromatics	Others	Inactive	reliable	-10.6594	-5.52487	-8.09214	Inactive	Inactive	FC(=C(C(C(C(C(C(C(C(F)(F)F)(F)F)(F)F)(F)F)(F)F)(F)F)(F)F)F)Oc1ccccc1C(=O)O	8	8
DTXSID70895980	OC1=CC=CC(CCCCCC(F)(F)C(F)(F)C(F)(F)C(F)(F)C(F)(F)C(F)(F)F)=C1O	3-(6,6,7,7,8,8,9,9,10,10,11,11,11-Tridecafluoroundecyl)benzene-1,2-diol	131545-70-5	OTHERS	-11.544	-55.4959	0.0624415	0.937558	inact.	reliable	0.584798	0.415202	inact.	reliable	Side-chain aromatics	Others	Inactive	reliable	-6.05323	-10.2463	-8.14975	Inactive	Inactive	Oc1cccc(c1O)CCCCCC(C(C(C(C(C(F)(F)F)(F)F)(F)F)(F)F)(F)F)(F)F	2	2
DTXSID20896386	OC1=CC=C(Br)C=C1CCCC(F)(F)C(F)(F)C(F)(F)C(F)(F)C(F)(C(F)(F)F)C(F)(F)F	4-Bromo-2-[4,4,5,5,6,6,7,7,8,9,9,9-dodecafluoro-8-(trifluoromethyl)nonyl]phenol	610778-18-2	OTHERS	-10.948	-58.1073	0.0624415	0.937558	inact.	Unreliable	0.584798	0.415202	inact.	Unreliable	Side-chain aromatics	Others	Inactive	Unreliable	-10.9036	-6.02284	-8.4632	Inactive	Inactive	FC(C(C(C(C(C(F)(F)F)(C(F)(F)F)F)(F)F)(F)F)(F)F)(CCCc1cc(Br)ccc1O)F	3	4
DTXSID30880610	[Na+].[H]N(CC1=CC=CC=C1S([O-])(=O)=O)S(=O)(=O)C(F)(F)C(F)(F)C(F)(F)C(F)(F)C(F)(F)C(F)(F)C(F)(F)F	Sodium 2-((pentadecafluoroheptylsulphonylamino)methyl)benzenesulphonate	68299-29-6	OTHERS	-9.522	-65.2789	0.0624415	0.937558	inact.	reliable	0.187871	0.812129	inact.	reliable	Side-chain aromatics	PASF-based substances	Inactive	reliable	-22.5086	5.57582	-8.46637	Inactive	Inactive	O=S(=O)(C(C(C(C(C(C(C(F)(F)F)(F)F)(F)F)(F)F)(F)F)(F)F)(F)F)NCc1ccccc1S(=O)(=O)O	9	0
DTXSID50776864	OC(=O)CCCCCCCCC(I)CC(F)(F)C(F)(F)C(F)(F)C(F)(F)F	12,12,13,13,14,14,15,15,15-Nonafluoro-10-iodopentadecanoic acid	155172-51-3	OTHERS	-11.272	-56.3775	0.0624415	0.937558	inact.	reliable	0.128602	0.871398	inact.	reliable	Other aliphatics	FTI	Inactive	reliable	-8.2668	-8.82045	-8.54363	Inactive	Inactive	IC(CC(C(C(C(F)(F)F)(F)F)(F)F)(F)F)CCCCCCCCC(=O)O	3	6
DTXSID00881356	OC(=O)C(F)(F)C(F)(Cl)C(F)(F)C(F)(Cl)C(F)(F)C(F)(Cl)C(F)(F)C(F)(Cl)C(F)(F)C(F)(Cl)Cl	3,5,7,9,11,11-Hexachloro-2,2,3,4,4,5,6,6,7,8,8,9,10,10,11-pentadecafluoroundecanoic acid	53281-37-1	OTHERS	-10.866	-58.2727	0.0624415	0.937558	inact.	reliable	0.128602	0.871398	inact.	reliable	Other aliphatics	PACF-based substances	Inactive	reliable	-11.5709	-5.75534	-8.66311	Inactive	Inactive	OC(=O)C(C(C(C(C(C(C(C(C(C(Cl)(Cl)F)(F)F)(Cl)F)(F)F)(Cl)F)(F)F)(Cl)F)(F)F)(Cl)F)(F)F	0	2
DTXSID10628658	OC[C@H]1O[C@H](C[C@@H]1O)N1C=C(C(=O)NC1=O)C(F)(F)C(F)(F)C(F)(F)C(F)(F)F	2'-Deoxy-5-(nonafluorobutyl)uridine	58671-35-5	OTHERS	-11.688	-53.7468	0.0624415	0.937558	inact.	reliable	0.187871	0.812129	inact.	reliable	Side-chain aromatics	Others	Inactive	reliable	-4.88133	-13.0751	-8.97821	Inactive	Inactive	OCC1OC(CC1O)n1cc(c(=O)[nH]c1=O)C(C(C(C(F)(F)F)(F)F)(F)F)(F)F	5	9
DTXSID0072354	CCN(CCCP(O)(O)=O)S(=O)(=O)C(F)(F)C(F)(F)C(F)(F)C(F)(F)C(F)(F)C(F)(F)C(F)(F)F	Phosphonic acid, [3-[ethyl[(pentadecafluoroheptyl)sulfonyl]amino]propyl]-	71463-79-1	OTHERS	-10.334	-60.4878	0.0624415	0.937558	inact.	reliable	0.128602	0.871398	inact.	reliable	Other aliphatics	PASF-based substances	Inactive	reliable	-15.9004	-2.17285	-9.03662	Inactive	Inactive	CCN(S(=O)(=O)C(C(C(C(C(C(C(F)(F)F)(F)F)(F)F)(F)F)(F)F)(F)F)(F)F)CCCP(=O)(O)O	0	7
DTXSID8070889	N.N.CCN(CCOP(O)(O)=O)S(=O)(=O)C(F)(F)C(F)(F)C(F)(F)C(F)(F)C(F)(F)C(F)(F)C(F)(F)F	N-Ethyl-N-[2-(phosphonooxy)ethyl]perfluoroheptanesulfonamide, diammonium salt	67939-98-4	OTHERS	-10.159	-61.1031	0.0624415	0.937558	inact.	reliable	0.128602	0.871398	inact.	reliable	Other aliphatics	PASF-based substances	Inactive	reliable	-17.3246	-1.17772	-9.25114	Inactive	Inactive	CCN(S(=O)(=O)C(C(C(C(C(C(C(F)(F)F)(F)F)(F)F)(F)F)(F)F)(F)F)(F)F)CCOP(=O)(O)O	0	7
DTXSID60893399	[NH4+].OCCN(CC(O)CS([O-])(=O)=O)S(=O)(=O)C(F)(F)C(F)(F)C(F)(F)C(F)(F)F	2-Hydroxy-3-[(2-hydroxyethyl)[(nonafluorobutyl)sulfonyl]amino]propanesulfonic acid monoammonium salt	484023-82-7	OTHERS	-9.89	-62.4364	0.0624415	0.937558	inact.	reliable	0.187871	0.812129	inact.	Unreliable	Other aliphatics	PASF-based substances	Inactive	reliable	-19.5137	0.978631	-9.26755	Inactive	Inactive	OCCN(S(=O)(=O)C(C(C(C(F)(F)F)(F)F)(F)F)(F)F)CC(CS(=O)(=O)O)O	0	7
DTXSID80880443	[Na+].[O-]S(=O)(=O)C1=C(OC(F)(F)C(F)(F)C(F)(F)C(F)(F)C(F)(F)C(F)(F)C(F)(F)C(F)(F)F)C=CC=C1	Sodium 2-[(perfluorooctyl)oxy]benzene-1-sulfonate	41674-07-1	OTHERS	-10.052	-61.5283	0.0624415	0.937558	inact.	reliable	0.187871	0.812129	inact.	reliable	Side-chain aromatics	Others	Inactive	reliable	-18.1953	-0.490043	-9.34269	Inactive	Inactive	OS(=O)(=O)c1ccccc1OC(C(C(C(C(C(C(C(F)(F)F)(F)F)(F)F)(F)F)(F)F)(F)F)(F)F)(F)F	8	9
DTXSID00979207	CC1=CC=C(C=C1)S(=O)(=O)OCC(F)(F)C(F)(F)C(F)(F)COS(=O)(=O)C1=CC=C(C)C=C1	2,2,3,3,4,4-Hexafluoropentane-1,5-diyl bis(4-methylbenzene-1-sulfonate)	632-01-9	OTHERS	-9.606	-63.6587	0.0624415	0.937558	inact.	reliable	0.128602	0.871398	inact.	reliable	Side-chain aromatics	Others	Inactive	reliable	-21.825	2.95546	-9.43475	Inactive	Inactive	FC(C(COS(=O)(=O)c1ccc(cc1)C)(F)F)(C(COS(=O)(=O)c1ccc(cc1)C)(F)F)F	3	5
DTXSID00895655	CCCCCCCCCCCCCCOC(=O)C(F)(F)C(F)(F)C(F)(F)F	Tetradecyl heptafluorobutanoate	7365-36-8	OTHERS	-10.245	-59.9619	0.0624415	0.937558	inact.	reliable	0.128602	0.871398	inact.	reliable	Other aliphatics	PACF-based substances	Inactive	reliable	-16.6247	-3.02339	-9.82403	Inactive	Inactive	CCCCCCCCCCCCCCOC(=O)C(C(C(F)(F)F)(F)F)(F)F	4	9
DTXSID90702566	CC(=O)C1OC(C)=C(C1C1=CC=CC=C1)S(=O)(=O)C(F)(F)C(F)(F)C(F)(F)C(F)(F)Cl	1-[4-(4-Chloro-1,1,2,2,3,3,4,4-octafluorobutane-1-sulfonyl)-5-methyl-3-phenyl-2,3-dihydrofuran-2-yl]ethan-1-one	771491-68-0	OTHERS	-10.667	-57.6806	0.0624415	0.937558	inact.	Unreliable	0.187871	0.812129	inact.	reliable	Side-chain aromatics	PASF-based substances	Inactive	reliable	-13.1904	-6.71294	-9.95166	Inactive	Inactive	CC(=O)C1OC(=C(C1c1ccccc1)S(=O)(=O)C(C(C(C(Cl)(F)F)(F)F)(F)F)(F)F)C	1	9
DTXSID40893317	OC(COP(O)(O)=O)CC(F)(F)C(F)(F)C(F)(F)C(F)(F)C(F)(C(F)(F)F)C(F)(F)F	3-(Perfluoro-5-methylhexyl)-1,2-propanediol 1-(dihydrogen phosphate)	105416-14-6	OTHERS	-10.839	-56.8071	0.0624415	0.937558	inact.	Unreliable	0.128602	0.871398	inact.	reliable	Other aliphatics	Others	Inactive	reliable	-11.7906	-8.12566	-9.95814	Inactive	Inactive	OC(CC(C(C(C(C(C(F)(F)F)(C(F)(F)F)F)(F)F)(F)F)(F)F)(F)F)COP(=O)(O)O	8	7
DTXSID20880609	[Na+].[H]N(CC1=CC=CC=C1S([O-])(=O)=O)S(=O)(=O)C(F)(F)C(F)(F)C(F)(F)C(F)(F)C(F)(F)C(F)(F)F	Sodium 2-((tridecafluorohexylsulphonylamino)methyl)benzenesulphonate	68299-21-8	OTHERS	-8.916	-66.4461	0.0624415	0.937558	inact.	reliable	0.187871	0.812129	inact.	reliable	Side-chain aromatics	PASF-based substances	Inactive	reliable	-27.4403	7.46353	-9.98837	Inactive	Inactive	O=S(=O)(C(C(C(C(C(C(F)(F)F)(F)F)(F)F)(F)F)(F)F)(F)F)NCc1ccccc1S(=O)(=O)O	9	0
DTXSID30896736	OC[C@H]1O[C@H]([C@H](O)[C@@H]1O)N1C=C(C(=O)NC1=O)C(F)(F)C(F)(F)C(F)(F)F	5-(Heptafluoropropyl)uridine	144862-38-4	OTHERS	-11.411	-53.797	0.0624415	0.937558	inact.	reliable	0.187871	0.812129	inact.	reliable	Side-chain aromatics	Others	Inactive	reliable	-7.1356	-12.9939	-10.0648	Inactive	Inactive	OCC1OC(C(C1O)O)n1cc(c(=O)[nH]c1=O)C(C(C(F)(F)F)(F)F)(F)F	5	9
DTXSID00850027	OC(=O)C1=CC=CC=C1OC(F)=C(F)C(F)(F)C(F)(F)C(F)(F)C(F)(F)C(F)(F)C(F)(F)C(F)(F)C(F)(F)F	2-[(1,2,3,3,4,4,5,5,6,6,7,7,8,8,9,9,10,10,10-Nonadecafluorodec-1-en-1-yl)oxy]benzoic acid	57344-87-3	OTHERS	-10.406	-58.8468	0.0624415	0.937558	inact.	reliable	0.187871	0.812129	inact.	reliable	Side-chain aromatics	Others	Inactive	reliable	-15.3144	-4.82684	-10.0706	Inactive	Inactive	FC(=C(C(C(C(C(C(C(C(C(F)(F)F)(F)F)(F)F)(F)F)(F)F)(F)F)(F)F)(F)F)F)Oc1ccccc1C(=O)O	8	8
DTXSID80896246	NS(=O)(=O)C1=CC=C(CNC(=O)C(F)(F)C(F)(F)C(F)(F)C(F)(F)C(F)(F)C(F)(F)F)C=C1	2,2,3,3,4,4,5,5,6,6,7,7,7-Tridecafluoro-N-[(4-sulfamoylphenyl)methyl]heptanamide	165618-99-5	OTHERS	-10.089	-60.4345	0.0624415	0.937558	inact.	reliable	0.187871	0.812129	inact.	reliable	Side-chain aromatics	Others	Inactive	reliable	-17.8942	-2.25905	-10.0766	Inactive	Inactive	O=C(C(C(C(C(C(C(F)(F)F)(F)F)(F)F)(F)F)(F)F)(F)F)NCc1ccc(cc1)S(=O)(=O)N	6	9
DTXSID50895504	CCCCCCCCCCCCC=CC(F)(F)C(F)(F)C(F)(F)C(F)(F)C(F)(F)C(F)(F)F	1,1,1,2,2,3,3,4,4,5,5,6,6-Tridecafluoroicos-7-ene	160460-04-8	OTHERS	-8.693	-67.3777	0.0624415	0.937558	inact.	reliable	0.128602	0.871398	inact.	reliable	Fluorotelomer PFAA precursors	SFAenes	Inactive	reliable	-29.2551	8.97021	-10.1424	Inactive	Inactive	CCCCCCCCCCCCC=CC(C(C(C(C(C(F)(F)F)(F)F)(F)F)(F)F)(F)F)(F)F	5	2
DTXSID30791999	OC(=O)C1=C(F)C(F)=C(OCCCCC(F)(F)C(F)(F)C(F)(F)C(F)(F)F)C=C1	2,3-Difluoro-4-[(5,5,6,6,7,7,8,8,8-nonafluorooctyl)oxy]benzoic acid	668989-63-7	OTHERS	-11.619	-52.4905	0.0624415	0.937558	inact.	Unreliable	0.128602	0.871398	inact.	Unreliable	Side-chain aromatics	Others	Inactive	Unreliable	-5.44287	-15.1069	-10.2749	Inactive	Inactive	Fc1c(OCCCCC(C(C(C(F)(F)F)(F)F)(F)F)(F)F)ccc(c1F)C(=O)O	0	5
DTXSID90892592	CC(C)(CS(O)(=O)=O)NC(=O)CCS(=O)CCC(F)(F)C(F)(F)C(F)(F)C(F)(F)C(F)(F)C(F)(F)F	6:2 Fluorotelomer sulfinyl amido sulfonic acid	1513864-10-2	OTHERS	-8.61	-67.6038	0.0624415	0.937558	inact.	reliable	0.187871	0.812129	inact.	reliable	Other aliphatics	Others	Inactive	reliable	-29.9306	9.33589	-10.2973	Inactive	Inactive	[O-][S+](CCC(C(C(C(C(C(F)(F)F)(F)F)(F)F)(F)F)(F)F)(F)F)CCC(=O)NC(CS(=O)(=O)O)(C)C	3	9
DTXSID50764185	CCCCCCCCCCCCCCC(F)(F)C(F)(F)C(F)(F)C(F)(F)C(F)(F)F	1,1,1,2,2,3,3,4,4,5,5-Undecafluorononadecane	112344-48-6	OTHERS	-9.524	-62.9646	0.0624415	0.937558	inact.	reliable	0.128602	0.871398	inact.	reliable	Fluorotelomer PFAA precursors	SFAs	Inactive	reliable	-22.4923	1.83289	-10.3297	Inactive	Inactive	CCCCCCCCCCCCCCC(C(C(C(C(F)(F)F)(F)F)(F)F)(F)F)(F)F	2	2
DTXSID40896540	FC(F)(F)C(F)(F)C(F)(F)OC(F)(C(F)(F)F)C(F)(F)OC(F)(C(=O)OCC1=CC=CC=C1)C(F)(F)F	Benzyl 2,3,3,3-tetrafluoro-2-[1,1,2,3,3,3-hexafluoro-2-(heptafluoropropoxy)propoxy]propanoate	140229-81-8	OTHERS	-10.293	-58.9208	0.0624415	0.937558	inact.	reliable	0.187871	0.812129	inact.	reliable	Side-chain aromatics	Others	Inactive	reliable	-16.234	-4.70716	-10.4706	Inactive	Inactive	O=C(C(C(F)(F)F)(OC(C(C(F)(F)F)(OC(C(C(F)(F)F)(F)F)(F)F)F)(F)F)F)OCc1ccccc1	4	3
DTXSID50881366	OC(COP(O)(O)=O)CC(F)(F)C(F)(F)C(F)(F)C(F)(F)C(F)(F)C(F)(F)C(F)(F)C(F)(F)C(F)(F)F	3-(Perfluorononyl)-1,2-propanediol-1-phosphate	54009-74-4	OTHERS	-10.425	-58.1483	0.0624415	0.937558	inact.	reliable	0.128602	0.871398	inact.	reliable	Other aliphatics	Others	Inactive	reliable	-15.1598	-5.95653	-10.5582	Inactive	Inactive	OC(CC(C(C(C(C(C(C(C(C(F)(F)F)(F)F)(F)F)(F)F)(F)F)(F)F)(F)F)(F)F)(F)F)COP(=O)(O)O	8	7
DTXSID10881004	[Na+].[O-]S(=O)(=O)C1=CC=C(OC(F)(C(=C(F)C(F)(C(F)(F)F)C(F)(F)F)C(F)(F)F)C(F)(F)C(F)(F)F)C=C1	Sodium 4-{[(4E)-4,6-dimethylhept-4-en-3-yl]oxy}benzene-1-sulfonate	85284-15-7	OTHERS	-9.946	-60.3827	0.0624415	0.937558	inact.	reliable	0.187871	0.812129	inact.	reliable	Side-chain aromatics	Others	Inactive	reliable	-19.058	-2.34283	-10.7004	Inactive	Inactive	FC(=C(C(C(C(F)(F)F)(F)F)(Oc1ccc(cc1)S(=O)(=O)O)F)C(F)(F)F)C(C(F)(F)F)(C(F)(F)F)F	8	9
DTXSID10773612	CCCCCCCCSSCCC(F)(F)C(F)(F)C(F)(F)C(F)(F)C(F)(F)C(F)(F)F	1,1,1,2,2,3,3,4,4,5,5,6,6-Tridecafluoro-8-(octyldisulfanyl)octane	191213-11-3	OTHERS	-9.374	-63.2563	0.0624415	0.937558	inact.	reliable	0.128602	0.871398	inact.	reliable	Other aliphatics	Others	Inactive	reliable	-23.713	2.30466	-10.7042	Inactive	Inactive	CCCCCCCCSSCCC(C(C(C(C(C(F)(F)F)(F)F)(F)F)(F)F)(F)F)(F)F	2	2
DTXSID20595367	OC(=O)C1CCC(CC1)C(F)(F)C(F)(F)C(F)(F)C(F)(F)C(F)(F)C(F)(F)C(F)(F)F	4-(Pentadecafluoroheptyl)cyclohexane-1-carboxylic acid	88951-28-4	OTHERS	-11.418	-52.8624	0.0624415	0.937558	inact.	reliable	0.128602	0.871398	inact.	reliable	Other aliphatics, cyclic	Others, cyclic	Inactive	reliable	-7.07863	-14.5054	-10.792	Inactive	Inactive	OC(=O)C1CCC(CC1)C(C(C(C(C(C(C(F)(F)F)(F)F)(F)F)(F)F)(F)F)(F)F)(F)F	0	4
DTXSID90896737	OC[C@H]1O[C@H](C[C@@H]1O)N1C=C(C(=O)NC1=O)C(F)(F)C(F)(F)C(F)(F)C(F)(F)C(F)(F)C(F)(F)F	2'-Deoxy-5-(tridecafluorohexyl)uridine	144862-39-5	OTHERS	-10.401	-57.9395	0.0624415	0.937558	inact.	reliable	0.320863	0.679137	inact.	reliable	Side-chain aromatics	Others	Inactive	reliable	-15.3551	-6.29422	-10.8247	Inactive	Inactive	OCC1OC(CC1O)n1cc(c(=O)[nH]c1=O)C(C(C(C(C(C(F)(F)F)(F)F)(F)F)(F)F)(F)F)(F)F	5	9
DTXSID70699223	OC(=O)C1=CC=C(OC(F)=C(F)C(F)(F)C(F)(F)C(F)(F)C(F)(F)C(F)(F)C(F)(F)C(F)(F)F)C=C1	4-[(1,2,3,3,4,4,5,5,6,6,7,7,8,8,9,9,9-Heptadecafluoronon-1-en-1-yl)oxy]benzoic acid	58253-65-9	OTHERS	-11.126	-53.8542	0.0624415	0.937558	inact.	reliable	0.187871	0.812129	inact.	reliable	Side-chain aromatics	Others	Inactive	reliable	-9.45497	-12.9014	-11.1782	Inactive	Inactive	FC(=C(C(C(C(C(C(C(C(F)(F)F)(F)F)(F)F)(F)F)(F)F)(F)F)(F)F)F)Oc1ccc(cc1)C(=O)O	8	8
DTXSID40896449	CCCCS(=O)(=O)C1=C(CC)C(=CC=C1C(F)(C(F)(F)F)C(F)(F)F)C(O)=O	3-(Butane-1-sulfonyl)-2-ethyl-4-(1,1,1,2,3,3,3-heptafluoropropan-2-yl)benzoic acid	1355555-19-9	OTHERS	-10.727	-55.8289	0.0624415	0.937558	inact.	reliable	0.187871	0.812129	inact.	reliable	Side-chain aromatics	Others	Inactive	reliable	-12.7021	-9.7077	-11.2049	Inactive	Inactive	CCCCS(=O)(=O)c1c(CC)c(ccc1C(C(F)(F)F)(C(F)(F)F)F)C(=O)O	2	3
DTXSID20880427	[Na+].[H]N(CC1=CC=CC=C1S([O-])(=O)=O)S(=O)(=O)C(F)(F)C(F)(F)C(F)(F)C(F)(F)C(F)(F)C(F)(F)C(F)(F)C(F)(F)F	2-((Perfluorooctyl)sulfonylaminomethyl)benzenesulfonate sodium	51032-47-4	OTHERS	-7.907	-69.7128	0.0624415	0.937558	inact.	reliable	0.187871	0.812129	inact.	reliable	Side-chain aromatics	PASF-based substances	Inactive	reliable	-35.6517	12.7468	-11.4524	Inactive	Inactive	OS(=O)(=O)c1ccccc1CNS(=O)(=O)C(C(C(C(C(C(C(C(F)(F)F)(F)F)(F)F)(F)F)(F)F)(F)F)(F)F)(F)F	9	0
DTXSID7070925	[NH4+].[NH4+].CCN(CCOP([O-])([O-])=O)S(=O)(=O)C(F)(F)C(F)(F)C(F)(F)C(F)(F)C(F)(F)C(F)(F)C(F)(F)C(F)(F)F	N-ethyl-N-[2-(phosphonooxy)ethyl]perfluorooctanesulfonamide diammonium salt	67969-69-1	CAL	-9.35	-62.4412	0.0624415	0.937558	inact.	reliable	0.128602	0.871398	inact.	reliable	Other aliphatics	PASF-based substances	Inactive	reliable	-23.9083	0.986394	-11.461	Inactive	Inactive	CCN(S(=O)(=O)C(C(C(C(C(C(C(C(F)(F)F)(F)F)(F)F)(F)F)(F)F)(F)F)(F)F)(F)F)CCOP(=O)(O)O	0	7
DTXSID80198893	FC(F)(C1=NN=C(O1)C1=CC=CC=C1)C(F)(F)C(F)(F)C1=NN=C(O1)C1=CC=CC=C1	1,3-Bis(2-phenyl-1,3,4-oxadiazol-5-yl)perfluoropropane	5086-79-3	OTHERS	-10.526	-56.4362	0.0624415	0.937558	inact.	reliable	0.222539	0.777461	inact.	Unreliable	Side-chain aromatics	Others	Inactive	reliable	-14.3379	-8.72552	-11.5317	Inactive	Inactive	FC(C(c1nnc(o1)c1ccccc1)(F)F)(C(c1nnc(o1)c1ccccc1)(F)F)F	6	4
DTXSID20880528	OC(COP(O)(O)=O)CC(F)(F)C(F)(F)C(F)(F)C(F)(F)C(F)(F)C(F)(F)C(F)(F)C(F)(F)C(F)(C(F)(F)F)C(F)(F)F	3-(Perfluoro(9-methyldecyl))-2-hydroxypropyl dihydrogen phosphate	63295-27-2	OTHERS	-9.991	-59.1221	0.0624415	0.937558	inact.	Unreliable	0.128602	0.871398	inact.	reliable	Other aliphatics	Others	Inactive	reliable	-18.6918	-4.3816	-11.5367	Inactive	Inactive	OC(CC(C(C(C(C(C(C(C(C(C(F)(F)F)(C(F)(F)F)F)(F)F)(F)F)(F)F)(F)F)(F)F)(F)F)(F)F)(F)F)COP(=O)(O)O	8	7
DTXSID30893407	FC(F)(F)C(F)(F)C(F)(F)C(F)(F)CCC1=CC=C(COC(=O)ON2C(=O)CCC2=O)C=C1	1-[[[[4-(2-(Perfluorobutyl)-1-ethyl)phenyl]methoxy]carbonyl]oxy]-2,5-pyrrolidinedione	825635-46-9	OTHERS	-10.098	-58.5654	0.0624415	0.937558	inact.	Unreliable	0.128602	0.871398	inact.	Unreliable	Side-chain aromatics	Others	Inactive	Unreliable	-17.821	-5.28195	-11.5515	Inactive	Inactive	O=C(ON1C(=O)CCC1=O)OCc1ccc(cc1)CCC(C(C(C(F)(F)F)(F)F)(F)F)(F)F	7	0
DTXSID70570760	CCCCCCCCCCOC(=O)C(F)(OC(F)(F)C(F)(F)C(F)(F)F)C(F)(F)F	Decyl 2,3,3,3-tetrafluoro-2-(heptafluoropropoxy)propanoate	183873-58-7	OTHERS	-10.083	-58.5378	0.0624415	0.937558	inact.	reliable	0.128602	0.871398	inact.	reliable	Other aliphatics	Ether and PACF-based substances	Inactive	reliable	-17.9431	-5.32659	-11.6348	Inactive	Inactive	CCCCCCCCCCOC(=O)C(C(F)(F)F)(OC(C(C(F)(F)F)(F)F)(F)F)F	4	9
DTXSID90896292	OC[C@H]1O[C@H]([C@H](O)[C@@H]1O)N1C=C(C(=O)NC1=O)C(F)(F)C(F)(F)C(F)(F)C(F)(F)C(F)(F)C(F)(F)F	5-(Tridecafluorohexyl)uridine	58671-32-2	OTHERS	-9.966	-58.8196	0.0624415	0.937558	inact.	reliable	0.187871	0.812129	inact.	reliable	Side-chain aromatics	Others	Inactive	reliable	-18.8952	-4.87083	-11.883	Inactive	Inactive	OCC1OC(C(C1O)O)n1cc(c(=O)[nH]c1=O)C(C(C(C(C(C(F)(F)F)(F)F)(F)F)(F)F)(F)F)(F)F	5	9
DTXSID60730715	CCN(CS(O)(=O)=O)S(=O)(=O)C(F)(F)C(F)(F)C(F)(F)C(F)(F)C(F)(F)C(F)(F)C(F)(F)C(F)(F)F	[Ethyl(1,1,2,2,3,3,4,4,5,5,6,6,7,7,8,8,8-heptadecafluorooctane-1-sulfonyl)amino]methanesulfonic acid	94196-26-6	OTHERS	-9.196	-62.6913	0.0624415	0.937558	inact.	reliable	0.128602	0.871398	inact.	reliable	Other aliphatics	PASF-based substances	Inactive	reliable	-25.1616	1.39088	-11.8854	Inactive	Inactive	CCN(S(=O)(=O)C(C(C(C(C(C(C(C(F)(F)F)(F)F)(F)F)(F)F)(F)F)(F)F)(F)F)(F)F)CS(=O)(=O)O	0	7
DTXSID60896527	OC(=O)C(F)(OC(F)(F)C(F)(OC(F)(F)C(F)(OC(F)(F)C(F)(OC(F)(F)C(F)(F)C(F)(F)F)C(F)(F)F)C(F)(F)F)C(F)(F)F)C(F)(F)F	2,4,4,5,7,7,8,10,10,11,13,13,14,14,15,15,15-Heptadecafluoro-2,5,8,11-tetrakis(trifluoromethyl)-3,6,9,12-tetraoxapentadecan-1-oic acid	65150-95-0	OTHERS	-9.956	-58.8304	0.0624415	0.937558	inact.	Unreliable	0.128602	0.871398	inact.	Unreliable	PFAAs	PFECAs	Inactive	Unreliable	-18.9766	-4.85337	-11.915	Inactive	Inactive	OC(=O)C(C(F)(F)F)(OC(C(C(F)(F)F)(OC(C(C(F)(F)F)(OC(C(C(F)(F)F)(OC(C(C(F)(F)F)(F)F)(F)F)F)(F)F)F)(F)F)F)(F)F)F	4	3
DTXSID70633400	OC(=O)C1=CC=C(C=C1)C(F)(F)C(F)(F)C(F)(F)C(F)(F)C(F)(F)C(F)(F)C(F)(F)C(F)(F)F	4-(Heptadecafluorooctyl)benzoic acid	74701-33-0	OTHERS	-11.593	-50.5243	0.0624415	0.937558	inact.	reliable	0.128602	0.871398	inact.	reliable	Side-chain aromatics	Others	Inactive	reliable	-5.65446	-18.2869	-11.9707	Inactive	Inactive	OC(=O)c1ccc(cc1)C(C(C(C(C(C(C(C(F)(F)F)(F)F)(F)F)(F)F)(F)F)(F)F)(F)F)(F)F	1	6
DTXSID40844586	CCCCC1=CSC(=C1)C1=C(CCCCCC(F)(F)C(F)(F)C(F)(F)C(F)(F)F)C=CS1	4'-Butyl-3-(6,6,7,7,8,8,9,9,9-nonafluorononyl)-2,2'-bithiophene	919079-94-0	OTHERS	-9.536	-60.8623	0.0624415	0.937558	inact.	Unreliable	0.723971	0.276029	act.	Unreliable	Side-chain aromatics	Others	Inactive	Unreliable	-22.3946	-1.56717	-11.9809	Inactive	Inactive	CCCCc1csc(c1)c1sccc1CCCCCC(C(C(C(F)(F)F)(F)F)(F)F)(F)F	1	8
DTXSID50301796	CC(C(NC1=CC=C(C=C1)C(O)=O)C(F)(F)C(F)(F)C(F)(F)F)[N+]([O-])=O	4-[(4,4,5,5,6,6,6-heptafluoro-2-nitrohexan-3-yl)amino]benzoic acid	564-96-5	OTHERS	-11.189	-52.5425	0.0624415	0.937558	inact.	reliable	0.128602	0.871398	inact.	reliable	Side-chain aromatics	Others	Inactive	reliable	-8.94227	-15.0228	-11.9825	Inactive	Inactive	CC(C(C(C(C(F)(F)F)(F)F)(F)F)Nc1ccc(cc1)C(=O)O)[N+](=O)[O-]	0	0
DTXSID00895236	CCCCCCCCCCC(I)CC(F)(F)C(F)(F)C(F)(F)C(F)(F)F	1,1,1,2,2,3,3,4,4-Nonafluoro-6-iodohexadecane	1789721-11-4	OTHERS	-9.84	-59.3111	0.0624415	0.937558	inact.	reliable	0.128602	0.871398	inact.	reliable	Other aliphatics	FTI	Inactive	reliable	-19.9206	-4.07593	-11.9983	Inactive	Inactive	CCCCCCCCCCC(CC(C(C(C(F)(F)F)(F)F)(F)F)(F)F)I	3	6
DTXSID10896734	FC(F)(F)C(F)(F)C(F)(F)C(F)(F)C1=CC(=O)OC2=C3CCCN4CCCC(C=C12)=C34	9-(Nonafluorobutyl)-2,3,6,7-tetrahydro-1H,5H,11H-pyrano[2,3-f]pyrido[3,2,1-ij]quinolin-11-one	355822-08-1	OTHERS	-10.009	-58.2238	0.0624415	0.937558	inact.	Unreliable	0.320863	0.679137	inact.	Unreliable	Side-chain aromatics	Others	Inactive	Unreliable	-18.5453	-5.83442	-12.1899	Inactive	Inactive	O=c1oc2c3CCCN4c3c(cc2c(c1)C(C(C(C(F)(F)F)(F)F)(F)F)(F)F)CCC4	6	4
DTXSID5062760	CCN(CC(O)=O)S(=O)(=O)C(F)(F)C(F)(F)C(F)(F)C(F)(F)C(F)(F)C(F)(F)C(F)(F)C(F)(F)F	2-(N-Ethylperfluorooctanesulfonamido)acetic acid	2991-50-6	CAL	-10.164	-57.3711	0.0624415	0.937558	inact.	reliable	0.128602	0.871398	inact.	reliable	FASA based PFAA precursors	(N-Alkyl) FASAAs	Inactive	reliable	-17.2839	-7.2135	-12.2487	Inactive	Inactive	CCN(S(=O)(=O)C(C(C(C(C(C(C(C(F)(F)F)(F)F)(F)F)(F)F)(F)F)(F)F)(F)F)(F)F)CC(=O)O	0	7
DTXSID60896709	CC(C)OP(=O)(CCC(F)(F)C(F)(F)C(F)(F)C(F)(F)C(F)(F)C(F)(F)C(F)(F)C(F)(F)F)OC(C)C	Dipropan-2-yl (3,3,4,4,5,5,6,6,7,7,8,8,9,9,10,10,10-heptadecafluorodecyl)phosphonate	90183-56-5	OTHERS	-10.524	-55.4819	0.0624415	0.937558	inact.	reliable	0.128602	0.871398	inact.	reliable	Other aliphatics	FTPO3	Inactive	reliable	-14.3541	-10.2689	-12.3115	Inactive	Inactive	CC(OP(=O)(OC(C)C)CCC(C(C(C(C(C(C(C(F)(F)F)(F)F)(F)F)(F)F)(F)F)(F)F)(F)F)(F)F)C	3	9
DTXSID9070828	CN(CCCCOC(=O)C(C)=C)S(=O)(=O)C(F)(F)C(F)(F)C(F)(F)C(F)(F)C(F)(F)F	4-[Methyl[(undecafluoropentyl)sulfonyl]amino]butyl methacrylate	67906-40-5	OTHERS	-10.636	-54.9128	0.0624415	0.937558	inact.	reliable	0.128602	0.871398	inact.	reliable	Other aliphatics	PASF-based substances	Inactive	reliable	-13.4427	-11.1893	-12.316	Inactive	Inactive	CN(S(=O)(=O)C(C(C(C(C(F)(F)F)(F)F)(F)F)(F)F)(F)F)CCCCOC(=O)C(=C)C	0	7
DTXSID60897478	COC(=O)C(C)(C(C)C1=CSC(=C1)C#N)S(=O)CCC(F)(F)C(F)(F)C(F)(F)F	Methyl 5-cyano-Î±-((perfluoropropyl)ethyl)sulfinyl-Î±,Î²-dimethyl-3-thiophenepropanoate	1137678-56-8	OTHERS	-10.234	-56.8935	0.0624415	0.937558	inact.	Unreliable	0.30108	0.69892	inact.	Unreliable	Side-chain aromatics	Others	Inactive	Unreliable	-16.7142	-7.98592	-12.3501	Inactive	Inactive	COC(=O)C(C(c1csc(c1)C#N)C)([S+](CCC(C(C(F)(F)F)(F)F)(F)F)[O-])C	7	4
DTXSID60880608	[Na+].[H]N(CC1=CC=CC=C1S([O-])(=O)=O)S(=O)(=O)C(F)(F)C(F)(F)C(F)(F)C(F)(F)C(F)(F)F	Sodium 2-((undecafluoropentylsulphonylamino)methyl)benzenesulphonate	68299-20-7	OTHERS	-9.573	-60.2196	0.0624415	0.937558	inact.	reliable	0.187871	0.812129	inact.	reliable	Side-chain aromatics	PASF-based substances	Inactive	reliable	-22.0935	-2.60661	-12.3501	Inactive	Inactive	O=S(=O)(C(C(C(C(C(F)(F)F)(F)F)(F)F)(F)F)(F)F)NCc1ccccc1S(=O)(=O)O	9	0
DTXSID30195099	OCCN(CCO)C(=O)C(F)(F)C(F)(F)C(F)(F)C(F)(F)C(F)(F)C(F)(F)C(F)(F)F	Perfluorooctanoic acid diethanolamide	42268-97-3	OTHERS	-11.231	-51.8014	0.0624415	0.937558	inact.	reliable	0.128602	0.871398	inact.	reliable	Other aliphatics	Others	Inactive	reliable	-8.60047	-16.2214	-12.4109	Inactive	Inactive	OCCN(C(=O)C(C(C(C(C(C(C(F)(F)F)(F)F)(F)F)(F)F)(F)F)(F)F)(F)F)CCO	3	8
DTXSID50896677	CCCCCCCCCC\C=C\C(F)(F)C(F)(F)C(F)(F)C(F)(F)C(F)(F)C(F)(F)F	(7E)-1,1,1,2,2,3,3,4,4,5,5,6,6-Tridecafluorooctadec-7-ene	125081-49-4	OTHERS	-9.699	-59.4953	0.0624415	0.937558	inact.	reliable	0.128602	0.871398	inact.	reliable	Fluorotelomer PFAA precursors	SFAenes	Inactive	reliable	-21.0681	-3.77802	-12.4231	Inactive	Inactive	CCCCCCCCCCC=CC(C(C(C(C(C(F)(F)F)(F)F)(F)F)(F)F)(F)F)(F)F	5	2
DTXSID60897094	[O-][N+](=O)C1=CC(=C(N\N=C\CC(F)(F)C(F)(F)C(F)(F)C(F)(F)C(F)(F)C(F)(F)F)C=C1)[N+]([O-])=O	1H,2H,2H-perfluorooctanal (2,4-dinitrophenyl)hydrazone	128917-19-1	OTHERS	-9.229	-61.822	0.0624415	0.937558	inact.	reliable	0.956007	0.0439929	act.	reliable	Side-chain aromatics	Others	Inactive	reliable	-24.893	-0.0150409	-12.454	Inactive	Inactive	[O-][N+](=O)c1cc(ccc1NN=CCC(C(C(C(C(C(F)(F)F)(F)F)(F)F)(F)F)(F)F)(F)F)[N+](=O)[O-]	7	9
DTXSID20896144	OCCOCCNC(=O)C(F)(F)C(F)(F)C(F)(F)C(F)(F)C(F)(F)C(F)(F)C(F)(F)F	2,2,3,3,4,4,5,5,6,6,7,7,8,8,8-Pentadecafluoro-N-[2-(2-hydroxyethoxy)ethyl]octanamide	110388-02-8	OTHERS	-11.042	-52.685	0.0624415	0.937558	inact.	reliable	0.128602	0.871398	inact.	reliable	Other aliphatics	Amide based substances	Inactive	reliable	-10.1386	-14.7923	-12.4655	Inactive	Inactive	OCCOCCNC(=O)C(C(C(C(C(C(C(F)(F)F)(F)F)(F)F)(F)F)(F)F)(F)F)(F)F	6	9
DTXSID80896680	CCCCCCCC\C=C\C(F)(F)C(F)(F)C(F)(F)C(F)(F)C(F)(F)C(F)(F)C(F)(F)C(F)(F)F	(9E)-1,1,1,2,2,3,3,4,4,5,5,6,6,7,7,8,8-Heptadecafluorooctadec-9-ene	113999-61-4	OTHERS	-9.352	-61.166	0.0624415	0.937558	inact.	reliable	0.128602	0.871398	inact.	reliable	Fluorotelomer PFAA precursors	SFAenes	Inactive	reliable	-23.892	-1.07599	-12.484	Inactive	Inactive	CCCCCCCCC=CC(C(C(C(C(C(C(C(F)(F)F)(F)F)(F)F)(F)F)(F)F)(F)F)(F)F)(F)F	5	2
DTXSID10897488	CC1=CC=C(C=C1)S(O)(=O)=O.CCN1C(C)[NH+](CC)C2=C1C=CC(=C2)S(=O)(=O)C(F)(F)C(F)(F)C(F)(F)C(F)(F)C(F)(F)C(F)(F)F	1,3-Diethyl-2-methyl-5-[(perfluorohexyl)sulfonyl]-1H-benzimidazolium 4-methylbenzenesulfonate	76848-68-5	OTHERS	-8.195	-66.8988	0.0624415	0.937558	inact.	reliable	0.187871	0.812129	inact.	Unreliable	Side-chain aromatics	PASF-based substances	Inactive	reliable	-33.3079	8.19569	-12.5561	Inactive	Inactive	CCN1c2cc(ccc2N(C1C)CC)S(=O)(=O)C(C(C(C(C(C(F)(F)F)(F)F)(F)F)(F)F)(F)F)(F)F	3	8
DTXSID40379904	CC(=C)C(=O)OCC(O)CC(F)(F)C(F)(F)C(F)(F)C(F)(F)C(F)(C(F)(F)F)C(F)(F)F	3-(Perfluoro-5-methylhexyl)-2-hydroxypropyl methacrylate	16083-81-1	OTHERS	-11.103	-52.1588	0.0624415	0.937558	inact.	reliable	0.128602	0.871398	inact.	reliable	Other aliphatics	Ether based substances	Inactive	reliable	-9.64215	-15.6434	-12.6428	Inactive	Inactive	OC(CC(C(C(C(C(C(F)(F)F)(C(F)(F)F)F)(F)F)(F)F)(F)F)(F)F)COC(=O)C(=C)C	8	7
DTXSID60474900	OC(CCC(O)C(F)(F)C(F)OC(F)(F)C(F)(F)C(F)(F)F)C(F)(F)C(F)OC(F)(F)C(F)(F)C(F)(F)F	3,6-Octanediol, 1,2,2,7,7,8-hexafluoro-1,8-bis(heptafluoropropoxy)-	185697-78-3	OTHERS	-10.98	-52.7621	0.0624415	0.937558	inact.	Unreliable	0.128602	0.871398	inact.	Unreliable	Other aliphatics	Ether based substances	Inactive	Unreliable	-10.6431	-14.6677	-12.6554	Inactive	Inactive	OC(C(C(OC(C(C(F)(F)F)(F)F)(F)F)F)(F)F)CCC(C(C(OC(C(C(F)(F)F)(F)F)(F)F)F)(F)F)O	3	4
DTXSID80896069	OC(=O)C1=CC=C(NCC(F)(F)C(F)(F)C(F)(F)C(F)(F)C(F)(F)C(F)(F)C(F)(F)F)C=C1	4-[(2,2,3,3,4,4,5,5,6,6,7,7,8,8,8-Pentadecafluorooctyl)amino]benzoic acid	73782-58-8	OTHERS	-10.909	-53.0338	0.0624415	0.937558	inact.	reliable	0.187871	0.812129	inact.	reliable	Side-chain aromatics	Others	Inactive	reliable	-11.2209	-14.2282	-12.7246	Inactive	Inactive	OC(=O)c1ccc(cc1)NCC(C(C(C(C(C(C(F)(F)F)(F)F)(F)F)(F)F)(F)F)(F)F)(F)F	3	9
DTXSID20881136	CCCCOCCOCCOCC(O)CC(F)(F)C(F)(F)C(F)(F)C(F)(F)C(F)(F)C(F)(F)C(F)(F)C(F)(F)F	1-(2-(2-Butoxyethoxy)ethoxy)3-(perfluorooctyl)propan-2-ol	94158-61-9	OTHERS	-7.366	-70.8602	0.0624415	0.937558	inact.	reliable	0.128602	0.871398	inact.	reliable	Other aliphatics	Ether based substances	Inactive	reliable	-40.0544	14.6025	-12.726	Inactive	Inactive	CCCCOCCOCCOCC(CC(C(C(C(C(C(C(C(F)(F)F)(F)F)(F)F)(F)F)(F)F)(F)F)(F)F)(F)F)O	8	7
DTXSID00314351	FC(F)(F)C(F)(F)C(F)(F)C1=NN=NN1CC1(CN2N=NN=C2C(F)(F)C(F)(F)C(F)(F)F)COC1	5-(1,1,2,2,3,3,3-heptafluoropropyl)-1-[[3-[[5-(1,1,2,2,3,3,3-heptafluoropropyl)tetrazol-1-yl]methyl]oxetan-3-yl]methyl]tetrazole	2613-48-1	OTHERS	-8.551	-64.7291	0.0624415	0.937558	inact.	Unreliable	0.128602	0.871398	inact.	Unreliable	Side-chain aromatics	Others	Inactive	Unreliable	-30.4107	4.68662	-12.862	Inactive	Inactive	FC(C(C(c1nnnn1CC1(COC1)Cn1nnnc1C(C(C(F)(F)F)(F)F)(F)F)(F)F)(F)F)(F)F	9	1
DTXSID80895577	FC(F)(F)C(F)(F)C(F)(F)C(F)(F)C(F)(F)C(F)(F)CCCCCCCCCCC(Cl)=O	12,12,13,13,14,14,15,15,16,16,17,17,17-Tridecafluoroheptadecanoyl chloride	118624-66-1	OTHERS	-9.352	-60.6431	0.0624415	0.937558	inact.	reliable	0.128602	0.871398	inact.	reliable	Other aliphatics	FT	Inactive	reliable	-23.892	-1.92168	-12.9069	Inactive	Inactive	ClC(=O)CCCCCCCCCCC(C(C(C(C(C(F)(F)F)(F)F)(F)F)(F)F)(F)F)(F)F	2	2
DTXSID40892547	CN(C)CCCN(CCC(O)=O)S(=O)(=O)C(F)(F)C(F)(F)C(F)(F)C(F)(F)C(F)(F)C(F)(F)C(F)(F)F	N-[3-(Dimethylamino)propyl]-N-[(pentadecafluoroheptyl)sulfonyl]-beta-alanine	1432486-91-3	OTHERS	-9.814	-58.3169	0.0624415	0.937558	inact.	reliable	0.128602	0.871398	inact.	reliable	Other aliphatics	PASF-based substances	Inactive	reliable	-20.1322	-5.68385	-12.908	Inactive	Inactive	CN(CCCN(S(=O)(=O)C(C(C(C(C(C(C(F)(F)F)(F)F)(F)F)(F)F)(F)F)(F)F)(F)F)CCC(=O)O)C	0	7
DTXSID30896690	OCCCCCCCCC\C=C\C(F)(F)C(F)(F)C(F)(F)C(F)(F)C(F)(F)C(F)(F)F	(10E)-12,12,13,13,14,14,15,15,16,16,17,17,17-Tridecafluoroheptadec-10-en-1-ol	135131-53-2	OTHERS	-9.17	-61.5483	0.0624415	0.937558	inact.	reliable	0.128602	0.871398	inact.	reliable	Other aliphatics	Others	Inactive	reliable	-25.3732	-0.457697	-12.9154	Inactive	Inactive	OCCCCCCCCCC=CC(C(C(C(C(C(F)(F)F)(F)F)(F)F)(F)F)(F)F)(F)F	5	2
DTXSID90305273	OC1=C(C=C(C=C1)C(F)(F)C(F)(F)C(F)(F)C1=CC(=C(O)C=C1)[N+]([O-])=O)[N+]([O-])=O	4,4'-(1,1,2,2,3,3-Hexafluoropropane-1,3-diyl)bis(2-nitrophenol)	57558-14-2	OTHERS	-10.633	-54.08	0.0624415	0.937558	inact.	reliable	0.48267	0.51733	inact.	reliable	Side-chain aromatics	Others	Inactive	reliable	-13.4671	-12.5362	-13.0016	Inactive	Inactive	[O-][N+](=O)c1cc(ccc1O)C(C(C(c1ccc(c(c1)[N+](=O)[O-])O)(F)F)(F)F)(F)F	6	4
DTXSID00896223	FC(F)(F)C(F)(F)C(F)(F)C1=CC=C(NC(=O)C2=CC=CC=C2)C(=C1)C1=CC=CC=C1	N-[5-(Heptafluoropropyl)[1,1'-biphenyl]-2-yl]benzamide	748785-00-4	OTHERS	-10.786	-53.1395	0.0624415	0.937558	inact.	reliable	0.723971	0.276029	act.	reliable	Side-chain aromatics	Others	Inactive	reliable	-12.2219	-14.0573	-13.1396	Inactive	Inactive	O=C(c1ccccc1)Nc1ccc(cc1c1ccccc1)C(C(C(F)(F)F)(F)F)(F)F	0	5
DTXSID60630645	FC(F)(F)C(F)(C1=CC2=C(NC(=O)N(C2)NCC2=CN=CC=C2)C=C1)C(F)(F)F	3,4-Dihydro-3-[(3-pyridinylmethyl)amino]-6-[1,2,2,2-tetrafluoro-1-(trifluoromethyl)ethyl]-2(1H)-quinazolinone	337457-78-0	OTHERS	-9.83	-57.9224	0.0624415	0.937558	inact.	Unreliable	0.547713	0.452287	inact.	reliable	Side-chain aromatics	Others	Inactive	reliable	-20.002	-6.32188	-13.1619	Inactive	Inactive	O=C1Nc2ccc(cc2CN1NCc1cccnc1)C(C(F)(F)F)(C(F)(F)F)F	4	2
DTXSID50849941	CCN(CCP(O)(O)=O)S(=O)(=O)C(F)(F)C(F)(F)C(F)(F)C(F)(F)C(F)(F)C(F)(F)C(F)(F)C(F)(F)F	{2-[Ethyl(1,1,2,2,3,3,4,4,5,5,6,6,7,7,8,8,8-heptadecafluorooctane-1-sulfonyl)amino]ethyl}phosphonic acid	57670-47-0	OTHERS	-9.515	-59.3283	0.0624415	0.937558	inact.	reliable	0.128602	0.871398	inact.	reliable	Other aliphatics	PASF-based substances	Inactive	reliable	-22.5655	-4.04811	-13.3068	Inactive	Inactive	CCN(S(=O)(=O)C(C(C(C(C(C(C(C(F)(F)F)(F)F)(F)F)(F)F)(F)F)(F)F)(F)F)(F)F)CCP(=O)(O)O	0	7
DTXSID10720565	OS(=O)(=O)C1=CC=C(OC(F)=C(F)C(F)(F)C(F)(F)C(F)(F)C(F)(F)C(F)(F)C(F)(F)C(F)(F)F)C=C1	4-[(1,2,3,3,4,4,5,5,6,6,7,7,8,8,9,9,9-Heptadecafluoronon-1-en-1-yl)oxy]benzene-1-sulfonic acid	71212-45-8	OTHERS	-9.259	-60.5889	0.0624415	0.937558	inact.	reliable	0.187871	0.812129	inact.	reliable	Side-chain aromatics	Others	Inactive	reliable	-24.6489	-2.00934	-13.3291	Inactive	Inactive	FC(=C(C(C(C(C(C(C(C(F)(F)F)(F)F)(F)F)(F)F)(F)F)(F)F)(F)F)F)Oc1ccc(cc1)S(=O)(=O)O	8	8
DTXSID40880247	[Na+].[O-]S(=O)(=O)C1=CC=CC=C1C(=O)OCC(F)(F)C(F)(F)C(F)(F)C(F)(F)C(F)(F)C(F)F	Sodium 1-(2,2,3,3,4,4,5,5,6,6,7,7-dodecafluoroheptyl) 2-sulphonatobenzoate	29811-19-6	OTHERS	-9.67	-58.4859	0.0624415	0.937558	inact.	reliable	0.394053	0.605947	inact.	reliable	Side-chain aromatics	Others	Inactive	reliable	-21.3041	-5.41053	-13.3573	Inactive	Inactive	FC(C(C(C(C(C(COC(=O)c1ccccc1S(=O)(=O)O)(F)F)(F)F)(F)F)(F)F)(F)F)F	3	0
DTXSID40795408	OP(O)(=O)CC1=CC=C(OC(F)=C(F)C(F)(F)C(F)(F)C(F)(F)C(F)(F)F)C=C1	({4-[(1,2,3,3,4,4,5,5,6,6,6-Undecafluorohex-1-en-1-yl)oxy]phenyl}methyl)phosphonic acid	63513-18-8	OTHERS	-11.467	-49.4068	0.0624415	0.937558	inact.	Unreliable	0.655825	0.344175	act.	Unreliable	Side-chain aromatics	Others	Inactive	Unreliable	-6.67986	-20.0942	-13.387	Inactive	Inactive	FC(=C(C(C(C(C(F)(F)F)(F)F)(F)F)(F)F)F)Oc1ccc(cc1)CP(=O)(O)O	8	8
DTXSID80512035	CC1=CC(C)=C(C)C(=C1C)C(F)(F)C(F)(F)C(F)(F)C(F)(F)C(F)(F)C(F)(F)C(F)(F)C(F)(F)F	3-(Heptadecafluorooctyl)-1,2,4,5-tetramethylbenzene	80790-96-1	OTHERS	-9.809	-57.636	0.0624415	0.937558	inact.	reliable	0.50575	0.49425	inact.	reliable	Side-chain aromatics	Others	Inactive	reliable	-20.1729	-6.78507	-13.479	Inactive	Inactive	Cc1cc(C)c(c(c1C)C(C(C(C(C(C(C(C(F)(F)F)(F)F)(F)F)(F)F)(F)F)(F)F)(F)F)(F)F)C	6	4
DTXSID20208223	[Na+].[O-]S(=O)(=O)C1=CC=C(OC(F)(F)C(F)=C(F)C(F)(F)C(F)(F)C(F)(F)C(F)(F)C(F)(F)C(F)(F)F)C=C1	Sodium 4-perfluorononyloxybenzenesulphonate	59536-17-3	OTHERS	-9.164	-60.8761	0.0624415	0.937558	inact.	reliable	0.187871	0.812129	inact.	reliable	Side-chain aromatics	Others	Inactive	reliable	-25.422	-1.54485	-13.4834	Inactive	Inactive	FC(=C(C(C(C(C(C(C(F)(F)F)(F)F)(F)F)(F)F)(F)F)(F)F)F)C(Oc1ccc(cc1)S(=O)(=O)O)(F)F	8	9
DTXSID40896262	CCOC(=O)C(=CC1=CC=C(C=C1)N(C)C)S(=O)(=O)C(F)(F)C(F)(F)C(F)(F)C(F)(F)F	Ethyl 3-[4-(dimethylamino)phenyl]-2-(1,1,2,2,3,3,4,4,4-nonafluorobutane-1-sulfonyl)prop-2-enoate	75988-12-4	OTHERS	-8.59	-63.6873	0.0624415	0.937558	inact.	reliable	0.187871	0.812129	inact.	reliable	Side-chain aromatics	PASF-based substances	Inactive	reliable	-30.0933	3.00172	-13.5458	Inactive	Inactive	CCOC(=O)C(=Cc1ccc(cc1)N(C)C)S(=O)(=O)C(C(C(C(F)(F)F)(F)F)(F)F)(F)F	9	0
DTXSID20379422	FC(F)(F)C(F)(F)C(F)(F)C(F)(F)C(F)(F)C(F)(F)C(F)(F)C(F)(F)CC1COCC1CI	3-(2,2,3,3,4,4,5,5,6,6,7,7,8,8,9,9,9-heptadecafluorononyl)-4-(iodomethyl)oxolane	131771-31-8	OTHERS	-10.453	-54.2858	0.0624415	0.937558	inact.	reliable	0.187871	0.812129	inact.	reliable	Other aliphatics, cyclic	Others, cyclic	Inactive	reliable	-14.9319	-12.2034	-13.5677	Inactive	Inactive	ICC1COCC1CC(C(C(C(C(C(C(C(F)(F)F)(F)F)(F)F)(F)F)(F)F)(F)F)(F)F)(F)F	4	5
DTXSID10702568	CC(=O)C1OC(C)=C(C1C1=CC=CO1)S(=O)(=O)C(F)(F)C(F)(F)C(F)(F)C(F)(F)Cl	1-[4'-(4-Chloro-1,1,2,2,3,3,4,4-octafluorobutane-1-sulfonyl)-5'-methyl[2',3'-dihydro[2,3'-bifuran]]-2'-yl]ethan-1-one	771491-82-8	OTHERS	-10.916	-51.9531	0.0624415	0.937558	inact.	Unreliable	0.187871	0.812129	inact.	Unreliable	Side-chain aromatics	PASF-based substances	Inactive	Unreliable	-11.164	-15.9761	-13.57	Inactive	Inactive	CC(=O)C1OC(=C(C1c1ccco1)S(=O)(=O)C(C(C(C(Cl)(F)F)(F)F)(F)F)(F)F)C	1	9
DTXSID30896413	CCCCSC1=C(CC)C(=CC=C1C(F)(C(F)(F)F)C(F)(F)F)C(O)=O	3-(Butylsulfanyl)-2-ethyl-4-(1,1,1,2,3,3,3-heptafluoropropan-2-yl)benzoic acid	1355554-72-1	OTHERS	-10.732	-52.8703	0.0624415	0.937558	inact.	reliable	0.128602	0.871398	inact.	reliable	Side-chain aromatics	Others	Inactive	reliable	-12.6614	-14.4927	-13.577	Inactive	Inactive	CCCCSc1c(CC)c(ccc1C(C(F)(F)F)(C(F)(F)F)F)C(=O)O	2	3
DTXSID70893305	[H]\C(=C(/[H])C(=O)NCC(O)CC(F)(F)C(F)(F)C(F)(F)C(F)(F)C(F)(F)C(F)(F)C(F)(F)C(F)(F)F)C(O)=O	4-Oxo-4-[(3-(perfluorooctyl)-2-hydroxypropyl)amino]-(Z)-2-butenoic acid	97259-81-9	OTHERS	-9.613	-58.4328	0.0624415	0.937558	inact.	reliable	0.187871	0.812129	inact.	reliable	Other aliphatics	Others	Inactive	reliable	-21.768	-5.49641	-13.6322	Inactive	Inactive	OC(CC(C(C(C(C(C(C(C(F)(F)F)(F)F)(F)F)(F)F)(F)F)(F)F)(F)F)(F)F)CNC(=O)C=CC(=O)O	8	7
DTXSID00892528	CC(C)(CS(O)(=O)=O)NC(=O)CCSCCC(F)(F)C(F)(F)C(F)(F)C(F)(F)F	4:2 Fluorotelomer thioether amido sulfonic acid	1333933-57-5	OTHERS	-9.097	-60.9884	0.0624415	0.937558	inact.	reliable	0.320863	0.679137	inact.	reliable	Other aliphatics	Others	Inactive	reliable	-25.9673	-1.36323	-13.6652	Inactive	Inactive	O=C(NC(CS(=O)(=O)O)(C)C)CCSCCC(C(C(C(F)(F)F)(F)F)(F)F)(F)F	3	9
DTXSID4070875	CN(CCCCOC(=O)C(C)=C)S(=O)(=O)C(F)(F)C(F)(F)C(F)(F)C(F)(F)C(F)(F)C(F)(F)F	4-[Methyl[(tridecafluorohexyl)sulfonyl]amino]butyl methacrylate	67939-61-1	OTHERS	-9.725	-57.8205	0.0624415	0.937558	inact.	reliable	0.128602	0.871398	inact.	reliable	Other aliphatics	PASF-based substances	Inactive	reliable	-20.8565	-6.48668	-13.6716	Inactive	Inactive	CN(S(=O)(=O)C(C(C(C(C(C(F)(F)F)(F)F)(F)F)(F)F)(F)F)(F)F)CCCCOC(=O)C(=C)C	0	7
DTXSID10893400	[NH4+].CCN(CC(O)CS([O-])(=O)=O)S(=O)(=O)C(F)(F)C(F)(F)C(F)(F)C(F)(F)F	2-Hydroxy-3-[ethyl[(nonafluorobutyl)sulfonyl]amino]propanesulfonic acid monoammonium salt	484023-83-8	OTHERS	-9.369	-59.5755	0.0624415	0.937558	inact.	reliable	0.128602	0.871398	inact.	Unreliable	Other aliphatics	PASF-based substances	Inactive	reliable	-23.7537	-3.64831	-13.701	Inactive	Inactive	CCN(S(=O)(=O)C(C(C(C(F)(F)F)(F)F)(F)F)(F)F)CC(CS(=O)(=O)O)O	0	7
DTXSID40895417	FC(F)(F)C(F)(F)C(F)(F)C(F)(F)CC(I)CCCCC(I)CC(F)(F)C(F)(F)C(F)(F)C(F)(F)F	1,1,1,2,2,3,3,4,4,13,13,14,14,15,15,16,16,16-Octadecafluoro-6,11-diiodohexadecane	13105-46-9	OTHERS	-9.906	-56.7992	0.0624415	0.937558	inact.	reliable	0.128602	0.871398	inact.	Unreliable	Other aliphatics	FTI	Inactive	reliable	-19.3835	-8.13843	-13.761	Inactive	Inactive	IC(CC(C(C(C(F)(F)F)(F)F)(F)F)(F)F)CCCCC(CC(C(C(C(F)(F)F)(F)F)(F)F)(F)F)I	3	6
DTXSID70754942	CCCCCCCCCCNC(=O)C(F)(F)C(F)(F)C(F)(F)C(F)(F)C(F)(F)C(F)(F)C(F)(F)F	N-Decyl-2,2,3,3,4,4,5,5,6,6,7,7,8,8,8-pentadecafluorooctanamide	89685-58-5	OTHERS	-8.142	-65.5979	0.0624415	0.937558	inact.	reliable	0.222539	0.777461	inact.	reliable	Other aliphatics	Polyfluorinated amidesÂ	Inactive	reliable	-33.7392	6.09174	-13.8237	Inactive	Inactive	CCCCCCCCCCNC(=O)C(C(C(C(C(C(C(F)(F)F)(F)F)(F)F)(F)F)(F)F)(F)F)(F)F	6	9
DTXSID10720484	OC(=O)C1CCC(CC1)C(F)(F)C(F)(F)C(F)(F)C(F)(F)C(F)(F)C(F)(F)F	4-(Tridecafluorohexyl)cyclohexane-1-carboxylic acid	88951-27-3	OTHERS	-11.128	-50.5231	0.0624415	0.937558	inact.	reliable	0.128602	0.871398	inact.	reliable	Other aliphatics, cyclic	Others, cyclic	Inactive	reliable	-9.4387	-18.2888	-13.8637	Inactive	Inactive	OC(=O)C1CCC(CC1)C(C(C(C(C(C(F)(F)F)(F)F)(F)F)(F)F)(F)F)(F)F	0	4
DTXSID30893301	[Na+].CCN(CCCS([O-])(=O)=O)C(=O)C(F)(F)C(F)(F)C(F)(F)C(F)(F)C(F)(F)C(F)(F)C(F)(F)F	3-[Ethyl(perfluoro-1-oxooctyl)amino]-1-propanesulfonic acid sodium salt	89685-61-0	OTHERS	-8.423	-64.0772	0.0624415	0.937558	inact.	reliable	0.128602	0.871398	inact.	reliable	Other aliphatics	Others	Inactive	reliable	-31.4524	3.6323	-13.91	Inactive	Inactive	CCN(C(=O)C(C(C(C(C(C(C(F)(F)F)(F)F)(F)F)(F)F)(F)F)(F)F)(F)F)CCCS(=O)(=O)O	3	8
DTXSID60896446	CCCCS(=O)(=O)C1=C(C)C(=CC=C1C(F)(C(F)(F)F)C(F)(F)F)C(O)=O	3-(Butane-1-sulfonyl)-4-(1,1,1,2,3,3,3-heptafluoropropan-2-yl)-2-methylbenzoic acid	1355554-53-8	OTHERS	-10.44	-53.9177	0.0624415	0.937558	inact.	reliable	0.128602	0.871398	inact.	Unreliable	Side-chain aromatics	Others	Inactive	reliable	-15.0377	-12.7987	-13.9182	Inactive	Inactive	CCCCS(=O)(=O)c1c(C)c(ccc1C(C(F)(F)F)(C(F)(F)F)F)C(=O)O	2	3
DTXSID70226230	CCCCP(=O)(CCCC)OC1=CC=C(CC(F)(F)C(F)(F)C(F)(F)F)C=C1	Phosphinic acid, dibutyl-, 4-(2,2,3,3,4,4,4-heptafluorobutyl)phenyl ester	7526-47-8	OTHERS	-9.469	-58.7974	0.0624415	0.937558	inact.	Unreliable	0.584798	0.415202	inact.	Unreliable	Side-chain aromatics	Others	Inactive	Unreliable	-22.9399	-4.90674	-13.9233	Inactive	Inactive	CCCCP(=O)(Oc1ccc(cc1)CC(C(C(F)(F)F)(F)F)(F)F)CCCC	3	4
DTXSID60359743	CCCCCCCCCCCCCCCCOC(=O)C(F)(F)C(F)(F)C(F)(F)F	Heptafluorobutyric acid hexadecyl ester	6385-15-5	OTHERS	-8.932	-61.4701	0.0624415	0.937558	inact.	reliable	0.128602	0.871398	inact.	reliable	Other aliphatics	PACF-based substances	Inactive	reliable	-27.3101	-0.58417	-13.9471	Inactive	Inactive	CCCCCCCCCCCCCCCCOC(=O)C(C(C(F)(F)F)(F)F)(F)F	4	9
DTXSID70895304	CCCCCCCCC(I)CC(F)(F)C(F)(F)C(F)(F)C(F)(F)C(F)(F)C(F)(F)F	1,1,1,2,2,3,3,4,4,5,5,6,6-Tridecafluoro-8-iodohexadecane	207122-00-7	OTHERS	-9.97	-56.2076	0.0624415	0.937558	inact.	reliable	0.128602	0.871398	inact.	reliable	Other aliphatics	FTI	Inactive	reliable	-18.8627	-9.09523	-13.979	Inactive	Inactive	CCCCCCCCC(CC(C(C(C(C(C(F)(F)F)(F)F)(F)F)(F)F)(F)F)(F)F)I	3	6
DTXSID00834781	FC(F)(F)C(F)(F)C(F)(F)C(F)(F)C(F)(F)C(F)(F)C(F)(F)C(F)(F)C1C=CCC2C1C(=O)OC2=O	4-(Heptadecafluorooctyl)-3a,4,7,7a-tetrahydro-2-benzofuran-1,3-dione	834880-68-1	OTHERS	-10.854	-51.7283	0.0624415	0.937558	inact.	reliable	0.187871	0.812129	inact.	reliable	Other aliphatics, cyclic	Others, cyclic	Inactive	reliable	-11.6685	-16.3396	-14.0041	Inactive	Inactive	O=C1OC(=O)C2C1CC=CC2C(C(C(C(C(C(C(C(F)(F)F)(F)F)(F)F)(F)F)(F)F)(F)F)(F)F)(F)F	3	8
DTXSID60406665	OC(=O)CCCCCCCCCCC(F)(F)C(F)(F)C(F)(F)C(F)(F)F	11-(Perfluorobutyl)undecanoic acid	1652-66-0	OTHERS	-10.372	-54.1466	0.0624415	0.937558	inact.	reliable	0.128602	0.871398	inact.	reliable	Other aliphatics	FTCA	Inactive	reliable	-15.5911	-12.4285	-14.0098	Inactive	Inactive	OC(=O)CCCCCCCCCCC(C(C(C(F)(F)F)(F)F)(F)F)(F)F	2	2
DTXSID90780364	OC(=O)CCCCCCCCCCC(F)(F)C(F)(F)C(F)(F)C(F)(F)C(F)(F)F	11-(Perfluoropentyl)undecanoic acid	2803-40-9	OTHERS	-10.164	-55.1641	0.0624415	0.937558	inact.	reliable	0.128602	0.871398	inact.	reliable	Other aliphatics	FTCA	Inactive	reliable	-17.2839	-10.7829	-14.0334	Inactive	Inactive	OC(=O)CCCCCCCCCCC(C(C(C(C(F)(F)F)(F)F)(F)F)(F)F)(F)F	2	2
DTXSID50880455	CCCN(CCOCCO)S(=O)(=O)C(F)(F)C(F)(F)C(F)(F)C(F)(F)C(F)(F)C(F)(F)C(F)(F)C(F)(F)F	Poly(oxy-1,2-ethanediyl), .alpha.-[2-[[(perfluorooctyl)sulfonyl]propylamino]ethyl]-.omega.-hydroxy-	52550-45-5	OTHERS	-8.047	-65.741	0.0624415	0.937558	inact.	reliable	0.128602	0.871398	inact.	reliable	Other aliphatics	PASF-based substances	Inactive	reliable	-34.5123	6.32317	-14.0946	Inactive	Inactive	OCCOCCN(S(=O)(=O)C(C(C(C(C(C(C(C(F)(F)F)(F)F)(F)F)(F)F)(F)F)(F)F)(F)F)(F)F)CCC	0	7
DTXSID10896411	CCC1=C(SCC(C)C)C(=CC=C1C(O)=O)C(F)(C(F)(F)F)C(F)(F)F	2-Ethyl-4-(1,1,1,2,3,3,3-heptafluoropropan-2-yl)-3-[(2-methylpropyl)sulfanyl]benzoic acid	1355554-74-3	OTHERS	-10.911	-51.2667	0.0624415	0.937558	inact.	reliable	0.128602	0.871398	inact.	reliable	Side-chain aromatics	Others	Inactive	reliable	-11.2047	-17.0862	-14.1454	Inactive	Inactive	CCc1c(SCC(C)C)c(ccc1C(=O)O)C(C(F)(F)F)(C(F)(F)F)F	2	3
DTXSID80880569	[Na+].[H]N(CC(CCSS([O-])(=O)=O)C(F)(F)C(F)(F)C(F)(F)C(F)(F)C(F)(F)C(F)(F)F)C(=O)OCC	S-(3-(Ethoxycarbonylaminomethyl)-3-(perfluorohexyl)propyl)sulfurothioate sodium	67846-66-6	OTHERS	-8.35	-64.1455	0.0624415	0.937558	inact.	Unreliable	0.128602	0.871398	inact.	Unreliable	Other aliphatics	Others	Inactive	Unreliable	-32.0465	3.74276	-14.1519	Inactive	Inactive	CCOC(=O)NCC(C(C(C(C(C(C(F)(F)F)(F)F)(F)F)(F)F)(F)F)(F)F)CCSS(=O)(=O)O	3	8
DTXSID50379718	CC1CC(CC1CC(F)(F)C(F)(F)C(F)(F)C(F)(F)F)(C(O)=O)C(O)=O	3-methyl-4-(2,2,3,3,4,4,5,5,5-nonafluoropentyl)cyclopentane-1,1-dicarboxylic Acid	20116-32-9	OTHERS	-11.127	-50.1053	0.0624415	0.937558	inact.	Unreliable	0.187871	0.812129	inact.	Unreliable	Other aliphatics, cyclic	Others, cyclic	Inactive	Unreliable	-9.44683	-18.9645	-14.2057	Inactive	Inactive	CC1CC(CC1CC(C(C(C(F)(F)F)(F)F)(F)F)(F)F)(C(=O)O)C(=O)O	4	5
DTXSID50896430	CCC1=C(C(=CC=C1C(O)=O)C(F)(C(F)(F)F)C(F)(F)F)S(=O)C(C)(C)C	2-Ethyl-4-(1,1,1,2,3,3,3-heptafluoropropan-2-yl)-3-(2-methylpropane-2-sulfinyl)benzoic acid	1355555-05-3	OTHERS	-10.331	-54.0745	0.0624415	0.937558	inact.	reliable	0.128602	0.871398	inact.	reliable	Side-chain aromatics	Others	Inactive	reliable	-15.9248	-12.5451	-14.235	Inactive	Inactive	CCc1c(c(ccc1C(=O)O)C(C(F)(F)F)(C(F)(F)F)F)[S+](C(C)(C)C)[O-]	2	3
DTXSID10624392	CN(CC(O)=O)S(=O)(=O)C(F)(F)C(F)(F)C(F)(F)C(F)(F)C(F)(F)C(F)(F)C(F)(F)C(F)(F)F	2-(N-Methylperfluorooctanesulfonamido)acetic acid	2355-31-9	CAL	-9.762	-56.9173	0.0624415	0.937558	inact.	reliable	0.187871	0.812129	inact.	reliable	FASA based PFAA precursors	(N-Alkyl) FASAAs	Inactive	reliable	-20.5554	-7.94743	-14.2514	Inactive	Inactive	OC(=O)CN(S(=O)(=O)C(C(C(C(C(C(C(C(F)(F)F)(F)F)(F)F)(F)F)(F)F)(F)F)(F)F)(F)F)C	0	7
DTXSID70894130	CC(OC(=O)CCSCCC(F)(F)C(F)(F)C(F)(F)C(F)(F)C(F)(F)C(F)(F)F)C(O)=O	6:2 Fluorotelomer thioether propanoyl oxy propanoic acid	NOCAS_894130	OTHERS	-10.137	-55.0256	0.0624415	0.937558	inact.	reliable	0.128602	0.871398	inact.	reliable	Other aliphatics	Ether based substances	Inactive	reliable	-17.5036	-11.0069	-14.2552	Inactive	Inactive	CC(C(=O)O)OC(=O)CCSCCC(C(C(C(C(C(F)(F)F)(F)F)(F)F)(F)F)(F)F)(F)F	3	9
DTXSID80896286	OC[C@H]1O[C@H](C[C@@H]1O)N1C=C(C(=O)NC1=O)C(F)(F)C(F)(F)C(F)(F)F	2'-Deoxy-5-(heptafluoropropyl)uridine	1033630-69-1	OTHERS	-10.726	-51.9977	0.0624415	0.937558	inact.	reliable	0.187871	0.812129	inact.	reliable	Side-chain aromatics	Others	Inactive	reliable	-12.7102	-15.9039	-14.3071	Inactive	Inactive	OCC1OC(CC1O)n1cc(c(=O)[nH]c1=O)C(C(C(F)(F)F)(F)F)(F)F	5	9
DTXSID7057943	NC(=O)C1=NN(C(=N1)C1=CC=CC=C1)C1=CC(COCC(F)(F)C(F)(F)F)=C(Cl)C=C1	Flupoxam	119126-15-7	OTHERS	-9.255	-59.3027	0.0624415	0.937558	inact.	Unreliable	0.835716	0.164284	act.	Unreliable	Side-chain aromatics	Others	Inactive	Unreliable	-24.6814	-4.08951	-14.3855	Inactive	Inactive	Clc1ccc(cc1COCC(C(F)(F)F)(F)F)n1nc(nc1c1ccccc1)C(=O)N	9	3
DTXSID80703062	CC(O)CC(=CC(F)(F)C(F)(F)C(F)(F)C(F)(F)C(F)(C(F)(F)F)C(F)(F)F)C([O-])=O	4,4,5,5,6,6,7,7,8,9,9,9-Dodecafluoro-2-(2-hydroxypropyl)-8-(trifluoromethyl)non-2-enoate	16083-75-3	OTHERS	-10.556	-52.7279	0.0624415	0.937558	inact.	reliable	0.128602	0.871398	inact.	reliable	Other aliphatics	Others	Inactive	reliable	-14.0937	-14.723	-14.4083	Inactive	Inactive	CC(CC(=CC(C(C(C(C(C(F)(F)F)(C(F)(F)F)F)(F)F)(F)F)(F)F)(F)F)C(=O)O)O	3	4
DTXSID00896405	CCCSC1=C(CC)C(=CC=C1C(F)(C(F)(F)F)C(F)(F)F)C(O)=O	2-Ethyl-4-(1,1,1,2,3,3,3-heptafluoropropan-2-yl)-3-(propylsulfanyl)benzoic acid	1355554-68-5	OTHERS	-10.485	-53.0629	0.0624415	0.937558	inact.	Unreliable	0.128602	0.871398	inact.	Unreliable	Side-chain aromatics	Others	Inactive	Unreliable	-14.6715	-14.1812	-14.4263	Inactive	Inactive	CCCSc1c(CC)c(ccc1C(C(F)(F)F)(C(F)(F)F)F)C(=O)O	2	3
DTXSID40895210	CCCCCCCCCCCCCCC(F)(F)C(F)(F)C(F)(F)C(F)(F)F	1,1,1,2,2,3,3,4,4-Nonafluorooctadecane	133310-68-6	OTHERS	-9.748	-56.7593	0.0624415	0.937558	inact.	reliable	0.128602	0.871398	inact.	reliable	Fluorotelomer PFAA precursors	SFAs	Inactive	reliable	-20.6693	-8.20297	-14.4362	Inactive	Inactive	CCCCCCCCCCCCCCC(C(C(C(F)(F)F)(F)F)(F)F)(F)F	2	2
DTXSID1070513	[K+].CCN(CC([O-])=O)S(=O)(=O)C(F)(F)C(F)(F)C(F)(F)C(F)(F)C(F)(F)C(F)(F)C(F)(F)F	Potassium N-ethyl-N-((pentadecafluoroheptyl)sulphonyl)glycinate	67584-62-7	CAL	-9.95	-55.7333	0.0624415	0.937558	inact.	reliable	0.128602	0.871398	inact.	reliable	FASA based PFAA precursors	(N-Alkyl) FASAAs	Inactive	reliable	-19.0254	-9.86232	-14.4439	Inactive	Inactive	CCN(S(=O)(=O)C(C(C(C(C(C(C(F)(F)F)(F)F)(F)F)(F)F)(F)F)(F)F)(F)F)CC(=O)O	0	7
DTXSID00895271	OCCCCCCC(I)CC(F)(F)C(F)(F)C(F)(F)C(F)(F)F	9,9,10,10,11,11,12,12,12-Nonafluoro-7-iodododecan-1-ol	172701-28-9	OTHERS	-10.715	-51.868	0.0624415	0.937558	inact.	reliable	0.128602	0.871398	inact.	reliable	Other aliphatics	FTI	Inactive	reliable	-12.7998	-16.1137	-14.4567	Inactive	Inactive	OCCCCCCC(CC(C(C(C(F)(F)F)(F)F)(F)F)(F)F)I	3	6
DTXSID80234927	[Na+].CN(CCCNS(=O)(=O)C(F)(F)C(F)(F)C(F)(F)C(F)(F)C(F)(F)C(F)(F)C(F)(F)C(F)(F)F)CCCS([O-])(=O)=O	Sodium 3-((3-(((heptadecafluorooctyl)sulphonyl)amino)propyl)methylamino)propanesulphonate	85665-65-2	OTHERS	-7.205	-69.5147	0.0624415	0.937558	inact.	reliable	0.128602	0.871398	inact.	Unreliable	Other aliphatics	PASF-based substances	Inactive	reliable	-41.3646	12.4264	-14.4691	Inactive	Inactive	CN(CCCS(=O)(=O)O)CCCNS(=O)(=O)C(C(C(C(C(C(C(C(F)(F)F)(F)F)(F)F)(F)F)(F)F)(F)F)(F)F)(F)F	5	0
DTXSID60897554	FC(F)(F)C(F)(F)C(F)(F)C(=O)OCCCCCCCCCCOC(=O)C(F)(F)C(F)(F)C(F)(F)F	Decane-1,10-diyl bis(heptafluorobutanoate)	426-64-2	OTHERS	-8.671	-62.0508	0.0624415	0.937558	inact.	reliable	0.128602	0.871398	inact.	reliable	Other aliphatics	PACF-based substances	Inactive	reliable	-29.4341	0.354998	-14.5396	Inactive	Inactive	O=C(C(C(C(F)(F)F)(F)F)(F)F)OCCCCCCCCCCOC(=O)C(C(C(F)(F)F)(F)F)(F)F	4	9
DTXSID30895305	CCCCCCCCCC(I)CC(F)(F)C(F)(F)C(F)(F)C(F)(F)C(F)(F)C(F)(F)F	1,1,1,2,2,3,3,4,4,5,5,6,6-Tridecafluoro-8-iodoheptadecane	207122-01-8	OTHERS	-10.072	-54.9739	0.0624415	0.937558	inact.	reliable	0.128602	0.871398	inact.	reliable	Other aliphatics	FTI	Inactive	reliable	-18.0326	-11.0905	-14.5615	Inactive	Inactive	CCCCCCCCCC(CC(C(C(C(C(C(F)(F)F)(F)F)(F)F)(F)F)(F)F)(F)F)I	3	6
DTXSID40409831	CC1CCC2=C(C1)SC(NC(=O)C(F)(F)C(F)(F)C(F)(F)C(F)(F)C(F)(F)C(F)F)=C2C(N)=O	2-[(2,2,3,3,4,4,5,5,6,6,7,7-Dodecafluoroheptanoyl)amino]-6-methyl-4,5,6,7-tetrahydro-1-benzothiophene-3-carboxamide	6350-80-7	OTHERS	-9.537	-57.4909	0.0624415	0.937558	inact.	Unreliable	0.187871	0.812129	inact.	Unreliable	Side-chain aromatics	Others	Inactive	Unreliable	-22.3865	-7.01975	-14.7031	Inactive	Inactive	CC1CCc2c(C1)sc(c2C(=O)N)NC(=O)C(C(C(C(C(C(F)F)(F)F)(F)F)(F)F)(F)F)(F)F	1	7
DTXSID30896079	OC(=O)C1=CC=C(OC(F)(F)C(F)(F)C(F)(F)C(F)(F)C(F)(F)C(F)(F)C(F)(F)F)C=C1	4-[(Pentadecafluoroheptyl)oxy]benzoic acid	75895-47-5	OTHERS	-11.058	-49.7933	0.0624415	0.937558	inact.	reliable	0.128602	0.871398	inact.	reliable	Side-chain aromatics	Others	Inactive	reliable	-10.0084	-19.4691	-14.7387	Inactive	Inactive	OC(=O)c1ccc(cc1)OC(C(C(C(C(C(C(F)(F)F)(F)F)(F)F)(F)F)(F)F)(F)F)(F)F	8	9
DTXSID00516671	FC(F)(C(=O)C1=CC=CC=C1)C(F)(F)C(F)(F)C(F)(F)C(=O)C1=CC=CC=C1	2,2,3,3,4,4,5,5-Octafluoro-1,6-diphenylhexane-1,6-dione	2525-80-6	OTHERS	-10.933	-50.4182	0.0624415	0.937558	inact.	reliable	0.128602	0.871398	inact.	reliable	Side-chain aromatics	Others	Inactive	reliable	-11.0256	-18.4585	-14.742	Inactive	Inactive	O=C(C(C(C(C(C(=O)c1ccccc1)(F)F)(F)F)(F)F)(F)F)c1ccccc1	0	5
DTXSID90897507	OC(C1=C(F)C(F)=C(F)C(F)=C1F)(C1=C(F)C(F)=C(F)C(F)=C1F)C(F)(F)OC(F)(F)C(F)(F)OC(F)(F)C(F)(F)F	Perfluoro-2-(2-ethoxyethoxy)-1,1-diphenylethan-1-ol	217824-95-8	OTHERS	-10.043	-54.825	0.0624415	0.937558	inact.	Unreliable	0.128602	0.871398	inact.	Unreliable	Side-chain aromatics	Others	Inactive	Unreliable	-18.2686	-11.3313	-14.8	Inactive	Inactive	Fc1c(F)c(F)c(c(c1C(C(OC(C(OC(C(F)(F)F)(F)F)(F)F)(F)F)(F)F)(c1c(F)c(F)c(c(c1F)F)F)O)F)F	0	2
DTXSID40529604	FC(F)(F)C(F)(F)C(F)(F)C(F)(F)C(F)(F)C(F)(F)S(=O)(=O)CC(SC1=CC=CC=C1)C1=CC=CO1	2-[1-(Phenylsulfanyl)-2-(1,1,2,2,3,3,4,4,5,5,6,6,6-tridecafluorohexane-1-sulfonyl)ethyl]furan	89863-49-0	OTHERS	-8.743	-61.2906	0.0624415	0.937558	inact.	Unreliable	0.187871	0.812129	inact.	Unreliable	Side-chain aromatics	PASF-based substances	Inactive	Unreliable	-28.8482	-0.874476	-14.8613	Inactive	Inactive	O=S(=O)(C(C(C(C(C(C(F)(F)F)(F)F)(F)F)(F)F)(F)F)(F)F)CC(c1ccco1)Sc1ccccc1	6	5
DTXSID6058057	CC(=O)N1C(=O)N(CC2=C1C=CC(=C2)C(F)(C(F)(F)F)C(F)(F)F)NCC1=CN=CC=C1	Pyrifluquinazon	337458-27-2	OTHERS	-8.883	-60.4078	0.0624415	0.937558	inact.	Unreliable	0.187871	0.812129	inact.	reliable	Side-chain aromatics	Others	Inactive	reliable	-27.7088	-2.30223	-15.0055	Inactive	Inactive	CC(=O)N1C(=O)N(NCc2cccnc2)Cc2c1ccc(c2)C(C(F)(F)F)(C(F)(F)F)F	4	2
DTXSID90450691	OCCCCC(I)CC(F)(F)C(F)(F)C(F)(F)C(F)(F)C(F)(F)C(F)(F)F	1-Dodecanol, 7,7,8,8,9,9,10,10,11,11,12,12,12-tridecafluoro-5-iodo-	177722-97-3	OTHERS	-10.997	-49.6729	0.0624415	0.937558	inact.	reliable	0.128602	0.871398	inact.	reliable	Other aliphatics	FTI	Inactive	reliable	-10.5048	-19.6638	-15.0843	Inactive	Inactive	OCCCCC(CC(C(C(C(C(C(F)(F)F)(F)F)(F)F)(F)F)(F)F)(F)F)I	3	6
DTXSID10895282	FC(F)(F)C(F)(F)C(F)(F)C(F)(F)CCCCCCCCC(F)(F)C(F)(F)C(F)(F)C(F)(F)F	1,1,1,2,2,3,3,4,4,13,13,14,14,15,15,16,16,16-Octadecafluorohexadecane	1835252-00-0	OTHERS	-9.717	-56.074	0.0624415	0.937558	inact.	reliable	0.128602	0.871398	inact.	reliable	Other aliphatics	FT	Inactive	reliable	-20.9216	-9.3113	-15.1165	Inactive	Inactive	FC(C(C(C(F)(F)F)(F)F)(F)F)(CCCCCCCCC(C(C(C(F)(F)F)(F)F)(F)F)(F)F)F	2	2
DTXSID50895347	CCCCC(I)CC(F)(F)C(F)(F)C(F)(F)C(F)(F)C(F)(F)C(F)(F)C(F)(F)C(F)(F)C(F)(F)C(F)(F)F	1,1,1,2,2,3,3,4,4,5,5,6,6,7,7,8,8,9,9,10,10-Henicosafluoro-12-iodohexadecane	129838-38-6	OTHERS	-9.395	-57.6421	0.0624415	0.937558	inact.	reliable	0.128602	0.871398	inact.	reliable	Other aliphatics	FTI	Inactive	reliable	-23.5421	-6.77521	-15.1587	Inactive	Inactive	CCCCC(CC(C(C(C(C(C(C(C(C(C(F)(F)F)(F)F)(F)F)(F)F)(F)F)(F)F)(F)F)(F)F)(F)F)(F)F)I	3	6
DTXSID00627110	OCCCCCCCCCCCC(F)(F)C(F)(F)C(F)(F)C(F)(F)F	12,12,13,13,14,14,15,15,15-Nonafluoropentadecan-1-ol	36096-97-6	OTHERS	-10.528	-51.9229	0.0624415	0.937558	inact.	reliable	0.128602	0.871398	inact.	reliable	Other aliphatics	FTOH	Inactive	reliable	-14.3216	-16.0249	-15.1732	Inactive	Inactive	OCCCCCCCCCCCC(C(C(C(F)(F)F)(F)F)(F)F)(F)F	2	2
DTXSID40895270	FC(F)(F)C(F)(F)C(F)(F)C(F)(F)C(F)(F)C(F)(F)CCCCCCCCCCCBr	17-Bromo-1,1,1,2,2,3,3,4,4,5,5,6,6-tridecafluoroheptadecane	155401-47-1	OTHERS	-9.586	-56.6149	0.0624415	0.937558	inact.	reliable	0.128602	0.871398	inact.	reliable	Other aliphatics	FTBr	Inactive	reliable	-21.9877	-8.4365	-15.2121	Inactive	Inactive	BrCCCCCCCCCCCC(C(C(C(C(C(F)(F)F)(F)F)(F)F)(F)F)(F)F)(F)F	2	2
DTXSID30895209	FC(F)(F)C(F)(F)C(F)(F)C(F)(F)CCCCCCCCCCCBr	15-Bromo-1,1,1,2,2,3,3,4,4-nonafluoropentadecane	213207-95-5	OTHERS	-9.625	-56.3642	0.0624415	0.937558	inact.	reliable	0.128602	0.871398	inact.	reliable	Other aliphatics	FTBr	Inactive	reliable	-21.6703	-8.84196	-15.2561	Inactive	Inactive	BrCCCCCCCCCCCC(C(C(C(F)(F)F)(F)F)(F)F)(F)F	2	2
DTXSID60880486	[K+].CCCN(CC([O-])=O)S(=O)(=O)C(F)(F)C(F)(F)C(F)(F)C(F)(F)C(F)(F)C(F)(F)C(F)(F)C(F)(F)F	Potassium N-((heptadecafluorooctyl)sulphonyl)-N-propylglycinate	55910-10-6	CAL	-9.319	-57.8466	0.0624415	0.937558	inact.	reliable	0.128602	0.871398	inact.	reliable	FASA based PFAA precursors	(N-Alkyl) FASAAs	Inactive	reliable	-24.1606	-6.44447	-15.3025	Inactive	Inactive	CCCN(S(=O)(=O)C(C(C(C(C(C(C(C(F)(F)F)(F)F)(F)F)(F)F)(F)F)(F)F)(F)F)(F)F)CC(=O)O	0	7
DTXSID40896409	CCC1=C(SC(C)(C)C)C(=CC=C1C(O)=O)C(F)(C(F)(F)F)C(F)(F)F	3-(tert-Butylsulfanyl)-2-ethyl-4-(1,1,1,2,3,3,3-heptafluoropropan-2-yl)benzoic acid	1355554-81-2	OTHERS	-10.492	-51.9369	0.0624415	0.937558	inact.	reliable	0.128602	0.871398	inact.	reliable	Side-chain aromatics	Others	Inactive	reliable	-14.6146	-16.0023	-15.3084	Inactive	Inactive	CCc1c(SC(C)(C)C)c(ccc1C(=O)O)C(C(F)(F)F)(C(F)(F)F)F	2	3
DTXSID00880607	[Na+].[H]N(CC1=CC=CC=C1S([O-])(=O)=O)S(=O)(=O)C(F)(F)C(F)(F)C(F)(F)C(F)(F)F	Sodium 2-((nonafluorobutylsulfonylamino)methyl)benzenesulfonate	68299-19-4	OTHERS	-9.423	-57.2991	0.0624415	0.937558	inact.	reliable	0.128602	0.871398	inact.	reliable	Side-chain aromatics	PASF-based substances	Inactive	reliable	-23.3142	-7.32994	-15.3221	Inactive	Inactive	O=S(=O)(C(C(C(C(F)(F)F)(F)F)(F)F)(F)F)NCc1ccccc1S(=O)(=O)O	9	0
DTXSID30150360	OC[C@H]1O[C@H]([C@H](O)[C@@H]1O)N1N=C(SC(F)(F)C(F)(F)C(F)(F)F)C(=O)NC1=O	1,2,4-Triazine-3,5(2H,4H)-dione, 6-((heptafluoropropyl)thio)-2-beta-D-ribofuranosyl-	113321-61-2	OTHERS	-10.374	-52.4461	0.0624415	0.937558	inact.	reliable	0.187871	0.812129	inact.	reliable	Side-chain aromatics	Others	Inactive	reliable	-15.5749	-15.1787	-15.3768	Inactive	Inactive	OCC1OC(C(C1O)O)n1nc(SC(C(C(F)(F)F)(F)F)(F)F)c(=O)[nH]c1=O	5	9
DTXSID20897196	CCC(\C=N\NC1=C(C=C(C=C1)[N+]([O-])=O)[N+]([O-])=O)C(F)(F)C(F)(F)C(F)(F)C(F)(F)C(F)(F)C(F)(F)F	2-Ethyl-3,3,4,4,5,5,6,6,7,7,8,8,8-tridecafluorooctanal (2,4-dinitrophenyl)hydrazone	136022-83-8	OTHERS	-8.327	-62.7455	0.0624415	0.937558	inact.	reliable	0.787043	0.212957	act.	reliable	Side-chain aromatics	Others	Inactive	reliable	-32.2336	1.47854	-15.3776	Inactive	Inactive	CCC(C(C(C(C(C(C(F)(F)F)(F)F)(F)F)(F)F)(F)F)(F)F)C=NNc1ccc(cc1[N+](=O)[O-])[N+](=O)[O-]	7	9
DTXSID80895411	OCCCCCCCCCCCC(F)(F)C(F)(F)C(F)(F)C(F)(F)C(F)(F)C(F)(F)F	12,12,13,13,14,14,15,15,16,16,17,17,17-Tridecafluoroheptadecan-1-ol	134052-01-0	OTHERS	-10.06	-53.9182	0.0624415	0.937558	inact.	reliable	0.128602	0.871398	inact.	reliable	Other aliphatics	FTOH	Inactive	reliable	-18.1302	-12.7979	-15.4641	Inactive	Inactive	OCCCCCCCCCCCC(C(C(C(C(C(F)(F)F)(F)F)(F)F)(F)F)(F)F)(F)F	2	2
DTXSID40796596	FC(OC1=CC=CC=C1C(Cl)=O)=C(F)C(F)(F)C(F)(F)C(F)(F)C(F)(F)C(F)(F)C(F)(F)C(F)(F)F	2-[(1,2,3,3,4,4,5,5,6,6,7,7,8,8,9,9,9-Heptadecafluoronon-1-en-1-yl)oxy]benzoyl chloride	62751-26-2	OTHERS	-11.015	-49.0546	0.0624415	0.937558	inact.	reliable	0.187871	0.812129	inact.	reliable	Side-chain aromatics	Others	Inactive	reliable	-10.3583	-20.6638	-15.5111	Inactive	Inactive	FC(=C(C(C(C(C(C(C(C(F)(F)F)(F)F)(F)F)(F)F)(F)F)(F)F)(F)F)F)Oc1ccccc1C(=O)Cl	8	8
DTXSID90895563	OCCC(CO)C(F)(F)C(F)(F)C(F)(F)C(F)(F)C(F)(F)C(F)(F)C(F)(F)C(F)(F)F	2-(Heptadecafluorooctyl)butane-1,4-diol	135440-42-5	OTHERS	-11.032	-48.9487	0.0624415	0.937558	inact.	reliable	0.128602	0.871398	inact.	reliable	Other aliphatics	Others	Inactive	reliable	-10.22	-20.8351	-15.5275	Inactive	Inactive	OCCC(C(C(C(C(C(C(C(C(F)(F)F)(F)F)(F)F)(F)F)(F)F)(F)F)(F)F)(F)F)CO	3	8
DTXSID1071664	CN(CCO)S(=O)(=O)C(F)(F)C(F)(F)C(F)(F)C(F)(F)C(F)(F)C(F)(F)F	N-(2-Hydroxyethyl)-N-methylperfluorohexanesulfonamide	68555-75-9	CAL	-10.825	-49.9303	0.0624415	0.937558	inact.	reliable	0.128602	0.871398	inact.	reliable	FASA based PFAA precursors	(N-Alkyl) FASEs	Inactive	reliable	-11.9046	-19.2475	-15.576	Inactive	Inactive	OCCN(S(=O)(=O)C(C(C(C(C(C(F)(F)F)(F)F)(F)F)(F)F)(F)F)(F)F)C	0	7
DTXSID60896401	CC(C)CSC1=C(C)C(=CC=C1C(F)(C(F)(F)F)C(F)(F)F)C(O)=O	4-(1,1,1,2,3,3,3-Heptafluoropropan-2-yl)-2-methyl-3-[(2-methylpropyl)sulfanyl]benzoic acid	1355554-12-9	OTHERS	-10.675	-50.68	0.0624415	0.937558	inact.	Unreliable	0.187871	0.812129	inact.	Unreliable	Side-chain aromatics	Others	Inactive	Unreliable	-13.1253	-18.035	-15.5802	Inactive	Inactive	CC(CSc1c(C)c(ccc1C(C(F)(F)F)(C(F)(F)F)F)C(=O)O)C	2	3
DTXSID60881130	[Na+].[O-]S(=O)(=O)C1=CC=C(OC(F)(C(=C(C(F)(F)F)C(F)(F)C(F)(F)F)C(F)(F)F)C(F)(F)F)C=C1	Sodium 4-(perfluoro(3,4-dimethylhex-3-en-2-yloxy))benzene-1-sulfonate	94042-94-1	OTHERS	-9.201	-58.0597	0.0624415	0.937558	inact.	reliable	0.187871	0.812129	inact.	reliable	Side-chain aromatics	Others	Inactive	reliable	-25.1209	-6.09982	-15.6104	Inactive	Inactive	FC(C(=C(C(C(F)(F)F)(F)F)C(F)(F)F)C(C(F)(F)F)(Oc1ccc(cc1)S(=O)(=O)O)F)(F)F	8	9
DTXSID00781089	FC(F)(F)C(F)(F)C(F)(F)C(F)(F)CCCCCCCCCCCS	12,12,13,13,14,14,15,15,15-Nonafluoropentadecane-1-thiol	220414-23-3	OTHERS	-10.5	-51.3068	0.0624415	0.937558	inact.	reliable	0.128602	0.871398	inact.	reliable	Other aliphatics	FTS	Inactive	reliable	-14.5495	-17.0213	-15.7854	Inactive	Inactive	SCCCCCCCCCCCC(C(C(C(F)(F)F)(F)F)(F)F)(F)F	2	2
DTXSID2071368	CCN(CCOC(=O)C=C)S(=O)(=O)C(F)(F)C(F)(F)C(F)(F)C(F)(F)C(F)(F)F	2-Propenoic acid, 2-[ethyl[(undecafluoropentyl)sulfonyl]amino]ethyl ester	68298-06-6	OTHERS	-9.893	-54.3486	0.0624415	0.937558	inact.	reliable	0.128602	0.871398	inact.	reliable	FASA based PFAA precursors	N-Alkyl FASACs	Inactive	reliable	-19.4893	-12.1018	-15.7956	Inactive	Inactive	CCN(S(=O)(=O)C(C(C(C(C(F)(F)F)(F)F)(F)F)(F)F)(F)F)CCOC(=O)C=C	1	3
DTXSID9070826	CN(CCCCOC(=O)C(C)=C)S(=O)(=O)C(F)(F)C(F)(F)C(F)(F)C(F)(F)C(F)(F)C(F)(F)C(F)(F)F	4-[Methyl[(pentadecafluoroheptyl)sulfonyl]amino]butyl methacrylate	67906-38-1	OTHERS	-7.688	-65.4436	0.0624415	0.937558	inact.	reliable	0.128602	0.871398	inact.	reliable	Other aliphatics	PASF-based substances	Inactive	reliable	-37.4339	5.84219	-15.7959	Inactive	Inactive	CN(S(=O)(=O)C(C(C(C(C(C(C(F)(F)F)(F)F)(F)F)(F)F)(F)F)(F)F)(F)F)CCCCOC(=O)C(=C)C	0	7
DTXSID30785479	FC(F)(F)C(F)(F)C(F)(F)C(F)(F)C(F)(F)C(F)(F)C(F)(F)C(F)(F)C1=CSC(Br)=C1	2-Bromo-4-(heptadecafluorooctyl)thiophene	426258-05-1	OTHERS	-10.679	-50.3361	0.0624415	0.937558	inact.	reliable	0.222539	0.777461	inact.	Unreliable	Side-chain aromatics	Others	Inactive	reliable	-13.0927	-18.5912	-15.842	Inactive	Inactive	Brc1scc(c1)C(C(C(C(C(C(C(C(F)(F)F)(F)F)(F)F)(F)F)(F)F)(F)F)(F)F)(F)F	1	6
DTXSID70873268	CCCCCCCCCCCCCOC(=O)C(F)(F)C(F)(F)C(F)(F)F	Tridecyloate-2,2,3,3,4,4,4-heptafluorobutanoic acid	959088-59-6	OTHERS	-9.186	-57.7672	0.0624415	0.937558	inact.	reliable	0.128602	0.871398	inact.	reliable	Other aliphatics	PACF-based substances	Inactive	reliable	-25.243	-6.57288	-15.9079	Inactive	Inactive	CCCCCCCCCCCCCOC(=O)C(C(C(F)(F)F)(F)F)(F)F	4	9
DTXSID00881013	OC(=O)\C=C\C(=O)OCCC(F)(F)C(F)(F)C(F)(F)C(F)(F)C(F)(F)C(F)(F)C(F)(F)C(F)(F)F	(Perfluorooctyl)ethyl hydrogen fumarate	86130-60-1	OTHERS	-10.124	-52.9241	0.0624415	0.937558	inact.	reliable	0.128602	0.871398	inact.	reliable	Other aliphatics	Ether based substances	Inactive	reliable	-17.6094	-14.4056	-16.0075	Inactive	Inactive	O=C(C=CC(=O)O)OCCC(C(C(C(C(C(C(C(F)(F)F)(F)F)(F)F)(F)F)(F)F)(F)F)(F)F)(F)F	7	5
DTXSID60858140	[K+].[O-]S(=O)(=O)OCCC(F)(F)C(F)(F)C(F)(F)C(F)(F)C(F)(F)C(F)(F)C(F)(F)C(F)(F)F	Potassium 3,3,4,4,5,5,6,6,7,7,8,8,9,9,10,10,10-heptadecafluorodecyl sulfate	1262446-13-8	OTHERS	-9.241	-57.2169	0.0624415	0.937558	inact.	reliable	0.128602	0.871398	inact.	reliable	Other aliphatics	Others	Inactive	reliable	-24.7954	-7.46289	-16.1291	Inactive	Inactive	OS(=O)(=O)OCCC(C(C(C(C(C(C(C(F)(F)F)(F)F)(F)F)(F)F)(F)F)(F)F)(F)F)(F)F	7	5
DTXSID50895201	CCCCCCCCCCCCC(F)(F)C(F)(F)C(F)(F)C(F)(F)F	1,1,1,2,2,3,3,4,4-Nonafluorohexadecane	106873-68-1	OTHERS	-10.026	-53.258	0.0624415	0.937558	inact.	reliable	0.128602	0.871398	inact.	reliable	Fluorotelomer PFAA precursors	SFAs	Inactive	reliable	-18.4069	-13.8656	-16.1363	Inactive	Inactive	CCCCCCCCCCCCC(C(C(C(F)(F)F)(F)F)(F)F)(F)F	2	2
DTXSID5071333	CN(CCCCO)S(=O)(=O)C(F)(F)C(F)(F)C(F)(F)C(F)(F)C(F)(F)C(F)(F)F	1-Hexanesulfonamide, 1,1,2,2,3,3,4,4,5,5,6,6,6-tridecafluoro-N-(4-hydroxybutyl)-N-methyl-	68239-74-7	OTHERS	-10.345	-51.6251	0.0624415	0.937558	inact.	reliable	0.128602	0.871398	inact.	reliable	Other aliphatics	PASF-based substances	Inactive	reliable	-15.8109	-16.5065	-16.1587	Inactive	Inactive	OCCCCN(S(=O)(=O)C(C(C(C(C(C(F)(F)F)(F)F)(F)F)(F)F)(F)F)(F)F)C	0	7
DTXSID00896445	CCCCS(=O)C1=C(CC)C(=CC=C1C(F)(C(F)(F)F)C(F)(F)F)C(O)=O	3-(Butane-1-sulfinyl)-2-ethyl-4-(1,1,1,2,3,3,3-heptafluoropropan-2-yl)benzoic acid	1355554-97-0	OTHERS	-10.034	-53.1592	0.0624415	0.937558	inact.	Unreliable	0.309714	0.690286	inact.	Unreliable	Side-chain aromatics	Others	Inactive	Unreliable	-18.3418	-14.0254	-16.1836	Inactive	Inactive	CCCC[S+](c1c(CC)c(ccc1C(C(F)(F)F)(C(F)(F)F)F)C(=O)O)[O-]	2	3
DTXSID50771490	[O-][N+](=O)C1=CC=CC(=C1COC(=O)C(F)(F)C(F)(F)C(F)(F)C(F)(F)C(F)(F)C(F)(F)F)[N+]([O-])=O	(2,6-Dinitrophenyl)methyl tridecafluoroheptanoate	143662-85-5	OTHERS	-8.941	-58.6388	0.0624415	0.937558	inact.	reliable	0.187871	0.812129	inact.	reliable	Side-chain aromatics	PACF-based substances	Inactive	reliable	-27.2368	-5.16324	-16.2	Inactive	Inactive	O=C(C(C(C(C(C(C(F)(F)F)(F)F)(F)F)(F)F)(F)F)(F)F)OCc1c(cccc1[N+](=O)[O-])[N+](=O)[O-]	0	5
DTXSID50896415	OC(=O)C1=CC=C(OC(=C(C(F)(C(F)(F)F)C(F)(F)F)C(F)(C(F)(F)F)C(F)(F)F)C(F)(F)F)C=C1	4-{[1,1,1,4,5,5,5-Heptafluoro-3-(1,1,1,2,3,3,3-heptafluoropropan-2-yl)-4-(trifluoromethyl)pent-2-en-2-yl]oxy}benzoic acid	65439-50-1	OTHERS	-10.707	-49.7276	0.0624415	0.937558	inact.	reliable	0.187871	0.812129	inact.	reliable	Side-chain aromatics	Others	Inactive	reliable	-12.8649	-19.5754	-16.2201	Inactive	Inactive	OC(=O)c1ccc(cc1)OC(=C(C(C(F)(F)F)(C(F)(F)F)F)C(C(F)(F)F)(C(F)(F)F)F)C(F)(F)F	4	4
DTXSID70896412	CCC(C)SC1=C(CC)C(=CC=C1C(F)(C(F)(F)F)C(F)(F)F)C(O)=O	3-[(Butan-2-yl)sulfanyl]-2-ethyl-4-(1,1,1,2,3,3,3-heptafluoropropan-2-yl)benzoic acid	1355554-79-8	OTHERS	-10.208	-52.2038	0.0624415	0.937558	inact.	reliable	0.128602	0.871398	inact.	reliable	Side-chain aromatics	Others	Inactive	reliable	-16.9258	-15.5706	-16.2482	Inactive	Inactive	CCC(Sc1c(CC)c(ccc1C(C(F)(F)F)(C(F)(F)F)F)C(=O)O)C	2	3
DTXSID80895350	CCCCCCCCCCCCC=CC(F)(F)C(F)(F)C(F)(F)C(F)(F)F	1,1,1,2,2,3,3,4,4-Nonafluorooctadec-5-ene	160460-03-7	OTHERS	-9.852	-53.9483	0.0624415	0.937558	inact.	reliable	0.128602	0.871398	inact.	reliable	Fluorotelomer PFAA precursors	SFAenes	Inactive	reliable	-19.823	-12.7492	-16.2861	Inactive	Inactive	CCCCCCCCCCCCC=CC(C(C(C(F)(F)F)(F)F)(F)F)(F)F	5	2
DTXSID40893453	OS(=O)(=O)C1=CC=C(OC(F)(F)C(F)(F)C(F)(F)C(F)(F)C(F)=C(F)F)C=C1	4-[(1,1,2,2,3,3,4,4,5,6,6-Undecafluorohex-5-en-1-yl)oxy]benzene-1-sulfonic acid	NOCAS_893453	OTHERS	-10.251	-51.9344	0.0624415	0.937558	inact.	reliable	0.128602	0.871398	inact.	reliable	Side-chain aromatics	Others	Inactive	reliable	-16.5759	-16.0063	-16.2911	Inactive	Inactive	FC(=C(F)F)C(C(C(C(Oc1ccc(cc1)S(=O)(=O)O)(F)F)(F)F)(F)F)(F)F	8	9
DTXSID30710923	FC(OC1=CC=C(C=C1)C(Cl)=O)=C(F)C(F)(F)C(F)(F)C(F)(F)C(F)(F)C(F)(F)C(F)(F)C(F)(F)F	4-[(1,2,3,3,4,4,5,5,6,6,7,7,8,8,9,9,9-Heptadecafluoronon-1-en-1-yl)oxy]benzoyl chloride	59432-83-6	OTHERS	-9.719	-54.5969	0.0624415	0.937558	inact.	reliable	0.48267	0.51733	inact.	reliable	Side-chain aromatics	Others	Inactive	reliable	-20.9053	-11.7002	-16.3028	Inactive	Inactive	FC(=C(C(C(C(C(C(C(C(F)(F)F)(F)F)(F)F)(F)F)(F)F)(F)F)(F)F)F)Oc1ccc(cc1)C(=O)Cl	8	8
DTXSID10896436	CCC1=C(C(=CC=C1C(O)=O)C(F)(C(F)(F)F)C(F)(F)F)S(=O)CC(C)C	2-Ethyl-4-(1,1,1,2,3,3,3-heptafluoropropan-2-yl)-3-(2-methylpropane-1-sulfinyl)benzoic acid	1355554-99-2	OTHERS	-9.912	-53.6153	0.0624415	0.937558	inact.	Unreliable	0.309714	0.690286	inact.	Unreliable	Side-chain aromatics	Others	Inactive	Unreliable	-19.3347	-13.2878	-16.3112	Inactive	Inactive	CCc1c([S+](CC(C)C)[O-])c(ccc1C(=O)O)C(C(F)(F)F)(C(F)(F)F)F	2	3
DTXSID50696538	OCC1=CC=C(OCCCC(F)(F)C(F)(F)C(F)(F)C(F)(F)C(F)(F)C(F)(F)F)C=C1	{4-[(4,4,5,5,6,6,7,7,8,8,9,9,9-Tridecafluorononyl)oxy]phenyl}methanol	957206-65-4	OTHERS	-10.735	-49.4391	0.0624415	0.937558	inact.	reliable	0.394053	0.605947	inact.	reliable	Side-chain aromatics	Others	Inactive	reliable	-12.637	-20.042	-16.3395	Inactive	Inactive	OCc1ccc(cc1)OCCCC(C(C(C(C(C(F)(F)F)(F)F)(F)F)(F)F)(F)F)(F)F	3	9
DTXSID30340244	CC1=CC=C(C=C1)S(=O)(=O)OCC(F)(F)C(F)(F)C(F)(F)C(F)(F)C(F)(F)C(F)F	1H,1H,7H-Perfluoroheptyl 4-methylbenzenesulfonate	424-16-8	OTHERS	-9.497	-55.6684	0.0624415	0.937558	inact.	reliable	0.394053	0.605947	inact.	reliable	Side-chain aromatics	Others	Inactive	reliable	-22.712	-9.96728	-16.3396	Inactive	Inactive	FC(C(C(C(C(C(COS(=O)(=O)c1ccc(cc1)C)(F)F)(F)F)(F)F)(F)F)(F)F)F	3	5
DTXSID20896442	CCCS(=O)(=O)C1=C(CC)C(=CC=C1C(F)(C(F)(F)F)C(F)(F)F)C(O)=O	2-Ethyl-4-(1,1,1,2,3,3,3-heptafluoropropan-2-yl)-3-(propane-1-sulfonyl)benzoic acid	1355555-13-3	OTHERS	-10.549	-50.3725	0.0624415	0.937558	inact.	reliable	0.128602	0.871398	inact.	reliable	Side-chain aromatics	Others	Inactive	reliable	-14.1507	-18.5324	-16.3415	Inactive	Inactive	CCCS(=O)(=O)c1c(CC)c(ccc1C(C(F)(F)F)(C(F)(F)F)F)C(=O)O	2	3
DTXSID80977589	N.OC(=O)C(F)(OC(F)(F)C(F)(OC(F)(F)C(F)(OC(F)(F)C(F)(F)C(F)(F)F)C(F)(F)F)C(F)(F)F)C(F)(F)F	2,3,3,3-Tetrafluoro-2-{1,1,2,3,3,3-hexafluoro-2-[1,1,2,3,3,3-hexafluoro-2-(heptafluoropropoxy)propoxy]propoxy}propanoic acid--ammonia (1/1)	62037-77-8	OTHERS	-9.307	-56.6027	0.0624415	0.937558	inact.	Unreliable	0.128602	0.871398	inact.	Unreliable	PFAAs	PFECAs	Inactive	Unreliable	-24.2583	-8.45623	-16.3572	Inactive	Inactive	OC(=O)C(C(F)(F)F)(OC(C(C(F)(F)F)(OC(C(C(F)(F)F)(OC(C(C(F)(F)F)(F)F)(F)F)F)(F)F)F)(F)F)F	4	3
DTXSID60663074	FC(F)(F)C(F)(F)C(F)(F)OC(F)(C(=O)OC1=C(Br)C=C(Br)C=C1Br)C(F)(F)F	2,4,6-Tribromophenyl 2,3,3,3-tetrafluoro-2-(heptafluoropropoxy)propanoate	189575-10-8	OTHERS	-9.348	-56.3494	0.0624415	0.937558	inact.	Unreliable	0.187871	0.812129	inact.	Unreliable	Side-chain aromatics	Others	Inactive	Unreliable	-23.9246	-8.8659	-16.3952	Inactive	Inactive	O=C(C(C(F)(F)F)(OC(C(C(F)(F)F)(F)F)(F)F)F)Oc1c(Br)cc(cc1Br)Br	4	3
DTXSID70827185	OC(=CC(=O)C(F)(F)C(F)(F)C(F)(F)F)C1=CC2=CC=CC=C2C=C1	4,4,5,5,6,6,6-Heptafluoro-1-hydroxy-1-(naphthalen-2-yl)hex-1-en-3-one	849798-42-1	OTHERS	-11.301	-46.4987	0.0624415	0.937558	inact.	reliable	0.918061	0.0819387	act.	reliable	Side-chain aromatics	Others	Inactive	reliable	-8.0308	-24.7975	-16.4141	Inactive	Inactive	O=C(C(C(C(F)(F)F)(F)F)(F)F)C=C(c1ccc2c(c1)cccc2)O	0	5
DTXSID40895255	FC(F)(F)C(F)(F)C(F)(F)CCCCCCCCCCC(F)(F)C(F)(F)C(F)(F)F	1,1,1,2,2,3,3,14,14,15,15,16,16,16-Tetradecafluorohexadecane	168169-26-4	OTHERS	-9.931	-53.3443	0.0624415	0.937558	inact.	reliable	0.128602	0.871398	inact.	reliable	Other aliphatics	FT	Inactive	reliable	-19.1801	-13.7261	-16.4531	Inactive	Inactive	FC(C(C(F)(F)F)(F)F)(CCCCCCCCCCC(C(C(F)(F)F)(F)F)(F)F)F	2	2
DTXSID30563299	OCC(O)COCCC(F)(F)C(F)(F)C(F)(F)C(F)(F)C(F)(F)C(F)(F)F	3-[(3,3,4,4,5,5,6,6,7,7,8,8,8-Tridecafluorooctyl)oxy]propane-1,2-diol	126814-93-5	OTHERS	-10.864	-48.6453	0.0624415	0.937558	inact.	reliable	0.128602	0.871398	inact.	reliable	Other aliphatics	Ether based substances	Inactive	reliable	-11.5872	-21.3258	-16.4565	Inactive	Inactive	OCC(COCCC(C(C(C(C(C(F)(F)F)(F)F)(F)F)(F)F)(F)F)(F)F)O	7	5
DTXSID90895301	FC(F)(F)C(F)(F)C(F)(F)CC(I)CCCC(I)CC(F)(F)C(F)(F)C(F)(F)F	1,1,1,2,2,3,3,11,11,12,12,13,13,13-Tetradecafluoro-5,9-diiodotridecane	1644-06-0	OTHERS	-10.037	-52.7978	0.0624415	0.937558	inact.	Unreliable	0.128602	0.871398	inact.	Unreliable	Other aliphatics	FTI	Inactive	Unreliable	-18.3174	-14.6099	-16.4637	Inactive	Inactive	IC(CC(C(C(F)(F)F)(F)F)(F)F)CCCC(CC(C(C(F)(F)F)(F)F)(F)F)I	3	6
DTXSID90381976	CCCCCCCCCCC(F)(F)C(F)(F)C(F)(F)C(F)(F)C(F)(F)C(F)(F)C(F)(F)C(F)(F)F	1-(Perfluoro-n-octyl)decane	138472-76-1	OTHERS	-9.17	-57.1255	0.0624415	0.937558	inact.	reliable	0.128602	0.871398	inact.	reliable	Fluorotelomer PFAA precursors	SFAs	Inactive	reliable	-25.3732	-7.61071	-16.4919	Inactive	Inactive	CCCCCCCCCCC(C(C(C(C(C(C(C(F)(F)F)(F)F)(F)F)(F)F)(F)F)(F)F)(F)F)(F)F	2	2
DTXSID10329512	FC(F)(F)C(F)(F)C(F)(F)C(F)(F)C(F)(F)C(F)(F)C(F)(F)CCP(=O)(N1CC1)N1CC1	1-[aziridin-1-yl(3,3,4,4,5,5,6,6,7,7,8,8,9,9,9-pentadecafluorononyl)phosphoryl]aziridine	23068-13-5	OTHERS	-10.134	-52.2208	0.0624415	0.937558	inact.	reliable	0.128602	0.871398	inact.	reliable	Other aliphatics, cyclic	Others, cyclic	Inactive	reliable	-17.528	-15.5431	-16.5356	Inactive	Inactive	O=P(N1CC1)(N1CC1)CCC(C(C(C(C(C(C(F)(F)F)(F)F)(F)F)(F)F)(F)F)(F)F)(F)F	3	9
DTXSID60896042	OC(=O)C1=CC=C(OCC(F)(F)C(F)(F)C(F)(F)C(F)(F)C(F)(F)C(F)(F)C(F)(F)F)C=C1	4-[(2,2,3,3,4,4,5,5,6,6,7,7,8,8,8-Pentadecafluorooctyl)oxy]benzoic acid	129560-87-8	OTHERS	-10.328	-51.1824	0.0624415	0.937558	inact.	reliable	0.187871	0.812129	inact.	reliable	Side-chain aromatics	Others	Inactive	reliable	-15.9492	-17.2225	-16.5859	Inactive	Inactive	OC(=O)c1ccc(cc1)OCC(C(C(C(C(C(C(F)(F)F)(F)F)(F)F)(F)F)(F)F)(F)F)(F)F	3	9
DTXSID80881354	[Na+].OP([O-])(=O)CC1=CC=C(OC(F)=C(F)C(F)(F)C(F)(F)C(F)(F)C(F)(F)C(F)(F)C(F)(F)C(F)(F)F)C=C1	[[4-[(Heptadecafluorononenyl)oxy]phenyl]methyl]phosphonic acid, monosodium salt	63661-51-8	OTHERS	-10.01	-52.7696	0.0624415	0.937558	inact.	reliable	0.655825	0.344175	act.	reliable	Side-chain aromatics	Others	Inactive	reliable	-18.5371	-14.6555	-16.5963	Inactive	Inactive	FC(=C(C(C(C(C(C(C(C(F)(F)F)(F)F)(F)F)(F)F)(F)F)(F)F)(F)F)F)Oc1ccc(cc1)CP(=O)(O)O	8	8
DTXSID70896114	FC(F)(F)C(F)(F)C(F)(F)C(F)(F)C(F)(F)C(F)(F)C1=CC=C(S1)C1=CC=CS1	5-(Tridecafluorohexyl)-2,2'-bithiophene	327630-34-2	OTHERS	-9.941	-53.0769	0.0624415	0.937558	inact.	reliable	0.857484	0.142516	act.	reliable	Side-chain aromatics	Others	Inactive	reliable	-19.0987	-14.1585	-16.6286	Inactive	Inactive	FC(C(C(C(C(F)(F)F)(F)F)(F)F)(F)F)(C(c1ccc(s1)c1cccs1)(F)F)F	1	6
DTXSID70611521	OC(=O)C1=CC=C(C=C1)C(F)(F)C(F)(F)C(F)(F)C(F)(F)C(F)(F)C(F)(F)C(F)(F)C(F)(F)C(F)(F)F	4-(Nonadecafluorononyl)benzoic acid	88950-95-2	OTHERS	-9.579	-54.8745	0.0624415	0.937558	inact.	reliable	0.128602	0.871398	inact.	reliable	Side-chain aromatics	Others	Inactive	reliable	-22.0447	-11.2513	-16.648	Inactive	Inactive	OC(=O)c1ccc(cc1)C(C(C(C(C(C(C(C(C(F)(F)F)(F)F)(F)F)(F)F)(F)F)(F)F)(F)F)(F)F)(F)F	1	6
DTXSID10896279	CC1=NN=C2CC=C(OS(=O)(=O)C(F)(F)C(F)(F)C(F)(F)C(F)(F)F)C3=CC=CC=C3N12	1-Methyl-4H-[1,2,4]triazolo[4,3-a][1]benzazepin-6-yl nonafluorobutane-1-sulfonate	1588522-06-8	OTHERS	-9.255	-56.4357	0.0624415	0.937558	inact.	Unreliable	0.187871	0.812129	inact.	Unreliable	Side-chain aromatics	PASF-based substances	Inactive	Unreliable	-24.6814	-8.72632	-16.7039	Inactive	Inactive	Cc1nnc2n1c1ccccc1C(=CC2)OS(=O)(=O)C(C(C(C(F)(F)F)(F)F)(F)F)(F)F	9	0
DTXSID3070888	CN(CCOC(=O)C(C)=C)S(=O)(=O)C(F)(F)C(F)(F)C(F)(F)C(F)(F)C(F)(F)C(F)(F)C(F)(F)F	2-Propenoic acid, 2-methyl-, 2-[methyl[(pentadecafluoroheptyl)sulfonyl]amino]ethyl ester	67939-96-2	OTHERS	-9.453	-55.427	0.0624415	0.937558	inact.	reliable	0.128602	0.871398	inact.	reliable	FASA based PFAA precursors	N-Alkyl FASMACs	Inactive	reliable	-23.0701	-10.3577	-16.7139	Inactive	Inactive	CN(S(=O)(=O)C(C(C(C(C(C(C(F)(F)F)(F)F)(F)F)(F)F)(F)F)(F)F)(F)F)CCOC(=O)C(=C)C	0	7
DTXSID30896433	CCCS(=O)C1=C(CC)C(=CC=C1C(F)(C(F)(F)F)C(F)(F)F)C(O)=O	2-Ethyl-4-(1,1,1,2,3,3,3-heptafluoropropan-2-yl)-3-(propane-1-sulfinyl)benzoic acid	1355554-90-3	OTHERS	-10.378	-50.7653	0.0624415	0.937558	inact.	Unreliable	0.309714	0.690286	inact.	Unreliable	Side-chain aromatics	Others	Inactive	Unreliable	-15.5423	-17.8971	-16.7197	Inactive	Inactive	CCC[S+](c1c(CC)c(ccc1C(C(F)(F)F)(C(F)(F)F)F)C(=O)O)[O-]	2	3
DTXSID40583342	OCC1=CC=C(OCCCC(F)(F)C(F)(F)C(F)(F)C(F)(F)F)C=C1	4-[3-(Perfluorobutyl)-1-propyloxy]benzyl alcohol	892154-51-7	OTHERS	-10.424	-50.5239	0.0624415	0.937558	inact.	reliable	0.293224	0.706776	inact.	reliable	Side-chain aromatics	Others	Inactive	reliable	-15.168	-18.2875	-16.7277	Inactive	Inactive	OCc1ccc(cc1)OCCCC(C(C(C(F)(F)F)(F)F)(F)F)(F)F	3	4
DTXSID60892923	[H]C(F)(F)C(F)(F)C(F)(F)C(F)(F)C(F)(F)C(F)(F)C(F)(F)C(F)(F)C(F)(F)C(F)(F)C(F)(F)C(O)=O	12-H-Perfluorododecanoic acid	351194-78-0	OTHERS	-10.034	-52.4365	0.0624415	0.937558	inact.	reliable	0.128602	0.871398	inact.	reliable	Other aliphatics	PACF-based substances	Inactive	reliable	-18.3418	-15.1942	-16.768	Inactive	Inactive	FC(C(C(C(C(C(C(C(C(C(C(C(=O)O)(F)F)(F)F)(F)F)(F)F)(F)F)(F)F)(F)F)(F)F)(F)F)(F)F)F	3	0
DTXSID70298795	OP(O)(=O)CCC(F)(F)C(F)(F)C(F)(F)C(F)(F)C(F)(F)C(F)(F)C(F)(F)F	(3,3,4,4,5,5,6,6,7,7,8,8,9,9,9-pentadecafluorononyl)phosphonic acid	23068-11-3	OTHERS	-11.09	-47.1209	0.0624415	0.937558	inact.	reliable	0.128602	0.871398	inact.	reliable	Other aliphatics	FTPO3	Inactive	reliable	-9.74795	-23.7912	-16.7696	Inactive	Inactive	OP(=O)(CCC(C(C(C(C(C(C(F)(F)F)(F)F)(F)F)(F)F)(F)F)(F)F)(F)F)O	3	9
DTXSID1071903	CCOC(=O)CN(CC)S(=O)(=O)C(F)(F)C(F)(F)C(F)(F)C(F)(F)C(F)(F)C(F)(F)C(F)(F)F	Glycine, N-ethyl-N-[(pentadecafluoroheptyl)sulfonyl]-, ethyl ester	68957-54-0	OTHERS	-9.415	-55.4681	0.0624415	0.937558	inact.	reliable	0.187871	0.812129	inact.	reliable	Other aliphatics	PASF-based substances	Inactive	reliable	-23.3793	-10.2912	-16.8353	Inactive	Inactive	CCOC(=O)CN(S(=O)(=O)C(C(C(C(C(C(C(F)(F)F)(F)F)(F)F)(F)F)(F)F)(F)F)(F)F)CC	0	7
DTXSID80896261	COC1=C2OC=CC2=C(OC)C2=C1OC(=CC2=O)C(F)(F)C(F)(F)C(F)(F)C(F)(F)F	4,9-Dimethoxy-7-(nonafluorobutyl)-5H-furo[3,2-g][1]benzopyran-5-one	376380-66-4	OTHERS	-10.005	-52.4909	0.0624415	0.937558	inact.	reliable	0.655825	0.344175	act.	reliable	Side-chain aromatics	Others	Inactive	reliable	-18.5778	-15.1063	-16.842	Inactive	Inactive	COc1c2oc(cc(=O)c2c(c2c1occ2)OC)C(C(C(C(F)(F)F)(F)F)(F)F)(F)F	6	4
DTXSID90896439	CCC(C)S(=O)C1=C(CC)C(=CC=C1C(F)(C(F)(F)F)C(F)(F)F)C(O)=O	3-(Butane-2-sulfinyl)-2-ethyl-4-(1,1,1,2,3,3,3-heptafluoropropan-2-yl)benzoic acid	1355555-01-9	OTHERS	-9.799	-53.4822	0.0624415	0.937558	inact.	Unreliable	0.128602	0.871398	inact.	Unreliable	Side-chain aromatics	Others	Inactive	Unreliable	-20.2543	-13.503	-16.8787	Inactive	Inactive	CCC([S+](c1c(CC)c(ccc1C(C(F)(F)F)(C(F)(F)F)F)C(=O)O)[O-])C	2	3
DTXSID40234928	[K+].CCCN(CC([O-])=O)S(=O)(=O)C(F)(F)C(F)(F)C(F)(F)C(F)(F)C(F)(F)C(F)(F)F	Potassium N-propyl-N-((tridecafluorohexyl)sulphonyl)glycinate	85665-66-3	OTHERS	-10.083	-52.0446	0.0624415	0.937558	inact.	reliable	0.128602	0.871398	inact.	reliable	FASA based PFAA precursors	(N-Alkyl) FASAAs	Inactive	reliable	-17.9431	-15.8281	-16.8856	Inactive	Inactive	CCCN(S(=O)(=O)C(C(C(C(C(C(F)(F)F)(F)F)(F)F)(F)F)(F)F)(F)F)CC(=O)O	0	7
DTXSID30379913	OCC(I)CC(F)(F)C(F)(F)C(F)(F)C(F)(F)C(F)(F)C(F)(F)C(F)(C(F)(F)F)C(F)(F)F	4,4,5,5,6,6,7,7,8,8,9,9,10,11,11,11-Hexadecafluoro-2-iodo-10-(trifluoromethyl)undecan-1-ol	65726-35-4	OTHERS	-10.74	-48.7385	0.0624415	0.937558	inact.	reliable	0.128602	0.871398	inact.	reliable	Other aliphatics	FTIOH	Inactive	reliable	-12.5963	-21.175	-16.8857	Inactive	Inactive	OCC(CC(C(C(C(C(C(C(C(F)(F)F)(C(F)(F)F)F)(F)F)(F)F)(F)F)(F)F)(F)F)(F)F)I	8	7
DTXSID20881318	FC(F)(Cl)C(F)(Cl)C(F)(F)C(F)(Cl)C(F)(F)C(=O)OOC(=O)C(F)(F)C(F)(Cl)C(F)(F)C(F)(Cl)C(F)(F)Cl	Bis(3,5,6-trichloro-2,2,3,4,4,5,6,6-octafluoro-1-oxohexyl)peroxide	28285-49-6	OTHERS	-9.127	-56.756	0.0624415	0.937558	inact.	Unreliable	0.128602	0.871398	inact.	Unreliable	Other aliphatics	PACF-based substances	Inactive	Unreliable	-25.7231	-8.2083	-16.9657	Inactive	Inactive	O=C(C(C(C(C(C(Cl)(F)F)(Cl)F)(F)F)(Cl)F)(F)F)OOC(=O)C(C(C(C(C(Cl)(F)F)(Cl)F)(F)F)(Cl)F)(F)F	0	2
DTXSID7073777	[O-][N+](=O)C1=CC(C#N)=C(NC(=O)C2(F)C(F)(F)C(F)(F)C(F)(F)C(F)(F)C2(F)F)C=C1	Cyclohexanecarboxamide, N-(2-cyano-4-nitrophenyl)-1,2,2,3,3,4,4,5,5,6,6-undecafluoro-	107349-93-9	OTHERS	-9.351	-55.6162	0.0830607	0.916939	inact.	reliable	0.847625	0.152375	act.	reliable	Side-chain aromatics	Others	Inactive	reliable	-23.9002	-10.0517	-16.9759	Inactive	Inactive	N#Cc1cc(ccc1NC(=O)C1(F)C(F)(F)C(F)(F)C(C(C1(F)F)(F)F)(F)F)[N+](=O)[O-]	5	8
DTXSID50881164	CC1(C)OCC(CC(F)(F)C(F)(F)C(F)(F)C(F)(F)C(F)(F)C(F)(F)C(F)(C(F)(F)F)C(F)(F)F)O1	4-((Perfluoro-7-methyloctyl)methyl)-2,2-dimethyl-1,3-dioxolane	94159-90-7	OTHERS	-9.757	-53.5568	0.0624415	0.937558	inact.	Unreliable	0.473283	0.526717	inact.	Unreliable	Other aliphatics, cyclic	Others, cyclic	Inactive	Unreliable	-20.5961	-13.3824	-16.9892	Inactive	Inactive	CC1(C)OCC(O1)CC(C(C(C(C(C(C(C(F)(F)F)(C(F)(F)F)F)(F)F)(F)F)(F)F)(F)F)(F)F)(F)F	4	5
DTXSID80897551	[NH4+].[O-]S(=O)(=O)OCCC(F)(F)C(F)(F)C(F)(F)C(F)(F)C(F)(F)C(F)(F)C(F)(F)C(F)(F)C(F)(F)C(F)(F)F	1H,1H,2H,2H-Perfluorododecanol sulfate ammonium salt	63225-58-1	OTHERS	-8.471	-60.0133	0.0624415	0.937558	inact.	reliable	0.128602	0.871398	inact.	reliable	Other aliphatics	Others	Inactive	reliable	-31.0618	-2.94026	-17.001	Inactive	Inactive	OS(=O)(=O)OCCC(C(C(C(C(C(C(C(C(C(F)(F)F)(F)F)(F)F)(F)F)(F)F)(F)F)(F)F)(F)F)(F)F)(F)F	7	5
DTXSID60894124	CC(NC(=O)CCSCCC(F)(F)C(F)(F)C(F)(F)C(F)(F)C(F)(F)C(F)(F)F)C(O)=O	6:2 Fluorotelomer thioether propanoyl alanine	NOCAS_894124	OTHERS	-9.442	-55.0974	0.0624415	0.937558	inact.	reliable	0.128602	0.871398	inact.	reliable	Other aliphatics	FT	Inactive	reliable	-23.1596	-10.8908	-17.0252	Inactive	Inactive	CC(C(=O)O)NC(=O)CCSCCC(C(C(C(C(C(F)(F)F)(F)F)(F)F)(F)F)(F)F)(F)F	3	9
DTXSID20556195	CCCCCCC(I)CC(F)(F)C(F)(F)C(F)(F)C(F)(F)C(F)(F)C(F)(F)Cl	1-Chloro-1,1,2,2,3,3,4,4,5,5,6,6-dodecafluoro-8-iodotetradecane	118673-04-4	OTHERS	-9.977	-52.3856	0.0624415	0.937558	inact.	reliable	0.128602	0.871398	inact.	reliable	Other aliphatics	FT	Inactive	reliable	-18.8057	-15.2766	-17.0411	Inactive	Inactive	CCCCCCC(CC(C(C(C(C(C(Cl)(F)F)(F)F)(F)F)(F)F)(F)F)(F)F)I	3	6
DTXSID60529606	[O-][N+](=O)CC(CS(=O)(=O)C(F)(F)C(F)(F)C(F)(F)C(F)(F)C(F)(F)C(F)(F)F)C1=CC=CS1	2-[1-Nitro-3-(1,1,2,2,3,3,4,4,5,5,6,6,6-tridecafluorohexane-1-sulfonyl)propan-2-yl]thiophene	89863-55-8	OTHERS	-9.342	-55.5555	0.0624415	0.937558	inact.	reliable	0.187871	0.812129	inact.	Unreliable	Side-chain aromatics	PASF-based substances	Inactive	reliable	-23.9734	-10.1499	-17.0617	Inactive	Inactive	[O-][N+](=O)CC(c1cccs1)CS(=O)(=O)C(C(C(C(C(C(F)(F)F)(F)F)(F)F)(F)F)(F)F)(F)F	6	5
DTXSID00765263	CCCCCCCCCOC(F)(F)C(F)(F)C(F)(F)C(F)(F)C(F)(F)C(F)(F)F	1-[(Tridecafluorohexyl)oxy]nonane	113659-14-6	OTHERS	-9.407	-55.2171	0.0624415	0.937558	inact.	reliable	0.128602	0.871398	inact.	reliable	Other aliphatics	Ether based substances	Inactive	reliable	-23.4444	-10.6972	-17.0708	Inactive	Inactive	CCCCCCCCCOC(C(C(C(C(C(F)(F)F)(F)F)(F)F)(F)F)(F)F)(F)F	4	9
DTXSID00893454	OS(=O)(=O)C1=CC=C(OC(F)(F)C(\F)=C(/F)C(F)(F)C(F)(F)C(F)(F)F)C=C1	4-{[(2E)-1,1,2,3,4,4,5,5,6,6,6-Undecafluorohex-2-en-1-yl]oxy}benzene-1-sulfonic acid	NOCAS_893454	OTHERS	-9.659	-53.9381	0.0624415	0.937558	inact.	reliable	0.187871	0.812129	inact.	reliable	Side-chain aromatics	Others	Inactive	reliable	-21.3936	-12.7657	-17.0797	Inactive	Inactive	FC(=C(C(C(C(F)(F)F)(F)F)(F)F)F)C(Oc1ccc(cc1)S(=O)(=O)O)(F)F	8	9
DTXSID30401167	NC1=CC=CC(=C1)C(F)(F)C(F)(F)C(F)(F)C(F)(F)C(F)(F)C(F)(F)C(F)(F)C(F)(F)F	3-(Heptadecafluorooctyl)aniline	119489-67-7	OTHERS	-10.339	-50.4567	0.0624415	0.937558	inact.	reliable	0.128602	0.871398	inact.	reliable	Side-chain aromatics	Others	Inactive	reliable	-15.8597	-18.3962	-17.1279	Inactive	Inactive	Nc1cccc(c1)C(C(C(C(C(C(C(C(F)(F)F)(F)F)(F)F)(F)F)(F)F)(F)F)(F)F)(F)F	1	6
DTXSID60895378	FC(F)(F)C(F)(F)C(F)(F)C(F)(F)C(F)(F)CCCCCCCCC(F)(F)C(F)(F)C(F)(F)C(F)(F)C(F)(F)F	1,1,1,2,2,3,3,4,4,5,5,14,14,15,15,16,16,17,17,18,18,18-Docosafluorooctadecane	1835255-24-7	OTHERS	-9.139	-56.455	0.0624415	0.937558	inact.	reliable	0.128602	0.871398	inact.	reliable	Other aliphatics	FT	Inactive	reliable	-25.6255	-8.69511	-17.1603	Inactive	Inactive	FC(C(C(C(C(F)(F)F)(F)F)(F)F)(F)F)(CCCCCCCCC(C(C(C(C(F)(F)F)(F)F)(F)F)(F)F)(F)F)F	2	2
DTXSID70888610	NC1=C(O)C=CC(=C1)C(C1=CC(N)=C(O)C=C1)(C(F)(F)F)C(F)(F)F	Phenol, 4,4'-[2,2,2-trifluoro-1-(trifluoromethyl)ethylidene]bis[2-amino-	83558-87-6	OTHERS	-10.854	-47.8049	0.0624415	0.937558	inact.	reliable	0.793324	0.206676	act.	reliable	Side-chain aromatics	Others	Inactive	reliable	-11.6685	-22.685	-17.1767	Inactive	Inactive	Oc1ccc(cc1N)C(C(F)(F)F)(C(F)(F)F)c1ccc(c(c1)N)O	0	9
DTXSID20330477	CC(C)(C)C1=CC(=CC(OS(=O)(=O)C(F)(F)C(F)(F)C(F)(F)C(F)(F)F)=C1)C(C)(C)C	(3,5-ditert-butylphenyl) 1,1,2,2,3,3,4,4,4-nonafluorobutane-1-sulfonate	93131-76-1	OTHERS	-9.684	-53.6761	0.0624415	0.937558	inact.	Unreliable	0.128602	0.871398	inact.	Unreliable	Side-chain aromatics	PASF-based substances	Inactive	Unreliable	-21.1902	-13.1894	-17.1898	Inactive	Inactive	O=S(=O)(C(C(C(C(F)(F)F)(F)F)(F)F)(F)F)Oc1cc(cc(c1)C(C)(C)C)C(C)(C)C	9	0
DTXSID40896429	CC(C)CS(=O)C1=C(C)C(=CC=C1C(F)(C(F)(F)F)C(F)(F)F)C(O)=O	4-(1,1,1,2,3,3,3-Heptafluoropropan-2-yl)-2-methyl-3-(2-methylpropane-1-sulfinyl)benzoic acid	1355554-32-3	OTHERS	-10.231	-50.9107	0.0624415	0.937558	inact.	Unreliable	0.187871	0.812129	inact.	Unreliable	Side-chain aromatics	Others	Inactive	Unreliable	-16.7386	-17.6619	-17.2003	Inactive	Inactive	CC(C[S+](c1c(C)c(ccc1C(C(F)(F)F)(C(F)(F)F)F)C(=O)O)[O-])C	2	3
DTXSID9070377	CN(CCOC(=O)C=C)S(=O)(=O)CC(F)(F)C(F)(F)C(F)(F)C(F)(F)C(F)(F)C(F)(F)F	2-(Methyl((perfluorohexyl)methylsulfonyl)amino)ethyl 2-propenoate	66008-70-6	OTHERS	-9.594	-54.1051	0.0624415	0.937558	inact.	reliable	0.187871	0.812129	inact.	reliable	Other aliphatics	Others	Inactive	reliable	-21.9226	-12.4956	-17.2091	Inactive	Inactive	C=CC(=O)OCCN(S(=O)(=O)CC(C(C(C(C(C(F)(F)F)(F)F)(F)F)(F)F)(F)F)(F)F)C	1	3
DTXSID50895968	CCCCCCCCCCCNC(=O)C(F)(F)C(F)(F)C(F)(F)F	2,2,3,3,4,4,4-Heptafluoro-N-undecylbutanamide	120253-76-1	OTHERS	-9.421	-54.9358	0.0624415	0.937558	inact.	reliable	0.128602	0.871398	inact.	reliable	Other aliphatics	Polyfluorinated amidesÂ	Inactive	reliable	-23.3305	-11.1521	-17.2413	Inactive	Inactive	CCCCCCCCCCCNC(=O)C(C(C(F)(F)F)(F)F)(F)F	6	9
DTXSID6071665	CN(CCO)S(=O)(=O)C(F)(F)C(F)(F)C(F)(F)C(F)(F)C(F)(F)C(F)(F)C(F)(F)F	N-(2-Hydroxyethyl)-N-methyl-perfluoroheptanesulfonamide	68555-76-0	CAL	-10.024	-51.8986	0.0624415	0.937558	inact.	reliable	0.128602	0.871398	inact.	reliable	FASA based PFAA precursors	(N-Alkyl) FASEs	Inactive	reliable	-18.4232	-16.0642	-17.2437	Inactive	Inactive	OCCN(S(=O)(=O)C(C(C(C(C(C(C(F)(F)F)(F)F)(F)F)(F)F)(F)F)(F)F)(F)F)C	0	7
DTXSID70896437	CCCCS(=O)C1=C(C)C(=CC=C1C(F)(C(F)(F)F)C(F)(F)F)C(O)=O	3-(Butane-1-sulfinyl)-4-(1,1,1,2,3,3,3-heptafluoropropan-2-yl)-2-methylbenzoic acid	1355554-30-1	OTHERS	-10.057	-51.7251	0.0624415	0.937558	inact.	reliable	0.187871	0.812129	inact.	Unreliable	Side-chain aromatics	Others	Inactive	reliable	-18.1547	-16.3448	-17.2497	Inactive	Inactive	CCCC[S+](c1c(C)c(ccc1C(C(F)(F)F)(C(F)(F)F)F)C(=O)O)[O-]	2	3
DTXSID00896046	OC1OCCCC1C(F)(F)C(F)(F)C(F)(F)C(F)(F)C(F)(F)C(F)(F)C(F)(F)C(F)(F)F	3-(Heptadecafluorooctyl)oxan-2-ol	169213-95-0	OTHERS	-9.945	-52.2649	0.0624415	0.937558	inact.	reliable	0.128602	0.871398	inact.	reliable	Other aliphatics, cyclic	Others, cyclic	Inactive	reliable	-19.0661	-15.4718	-17.2689	Inactive	Inactive	OC1OCCCC1C(C(C(C(C(C(C(C(F)(F)F)(F)F)(F)F)(F)F)(F)F)(F)F)(F)F)(F)F	4	5
DTXSID80895491	FC(F)(F)C(F)(F)C(F)(F)C(F)(F)CCCCCCCCCCC(Cl)=O	12,12,13,13,14,14,15,15,15-Nonafluoropentadecanoyl chloride	118624-68-3	OTHERS	-9.829	-52.828	0.0624415	0.937558	inact.	reliable	0.128602	0.871398	inact.	reliable	Other aliphatics	FT	Inactive	reliable	-20.0101	-14.5611	-17.2856	Inactive	Inactive	ClC(=O)CCCCCCCCCCC(C(C(C(F)(F)F)(F)F)(F)F)(F)F	2	2
DTXSID40893397	[Li+].CC(CSCCC(F)(F)C(F)(F)C(F)(F)C(F)(F)C(F)(F)C(F)(F)C(F)(F)C(F)(F)F)C([O-])=O	3-[(3,3,4,4,5,5,6,6,7,7,8,8,9,9,10,10,10-Heptadecafluorodecyl)thio]-2-methylpropanoic acid lithium salt	476304-39-9	OTHERS	-9.57	-54.0894	0.0624415	0.937558	inact.	reliable	0.128602	0.871398	inact.	reliable	Other aliphatics	Others	Inactive	reliable	-22.1179	-12.521	-17.3195	Inactive	Inactive	CC(C(=O)O)CSCCC(C(C(C(C(C(C(C(F)(F)F)(F)F)(F)F)(F)F)(F)F)(F)F)(F)F)(F)F	3	9
DTXSID90896555	FC(F)(F)C(F)(F)C(F)(F)OC(F)(C(F)(F)F)C(F)(F)OC(F)(C(=O)NC1=CC=CC=C1)C(F)(F)F	2,3,3,3-Tetrafluoro-2-[1,1,2,3,3,3-hexafluoro-2-(heptafluoropropoxy)propoxy]-N-phenylpropanamide	178167-74-3	OTHERS	-9.52	-54.2726	0.0624415	0.937558	inact.	reliable	0.187871	0.812129	inact.	reliable	Side-chain aromatics	Others	Inactive	reliable	-22.5248	-12.2247	-17.3748	Inactive	Inactive	O=C(C(C(F)(F)F)(OC(C(C(F)(F)F)(OC(C(C(F)(F)F)(F)F)(F)F)F)(F)F)F)Nc1ccccc1	4	3
DTXSID7062295	CCCCN(CCO)S(=O)(=O)C(F)(F)C(F)(F)C(F)(F)C(F)(F)C(F)(F)C(F)(F)C(F)(F)C(F)(F)F	N-Butyl-N-(2-hydroxyethyl)perfluoro-1-octanesulfonamide	2263-09-04	CAL	-8.554	-59.0977	0.0624415	0.937558	inact.	reliable	0.128602	0.871398	inact.	reliable	FASA based PFAA precursors	(N-Alkyl) FASEs	Inactive	reliable	-30.3863	-4.42106	-17.4037	Inactive	Inactive	CCCCN(S(=O)(=O)C(C(C(C(C(C(C(C(F)(F)F)(F)F)(F)F)(F)F)(F)F)(F)F)(F)F)(F)F)CCO	0	7
DTXSID20892601	OC(=O)CCSCCC(F)(F)C(F)(F)C(F)(F)C(F)(F)C(F)(F)C(F)(F)C(F)(F)C(F)(F)F	8:2:2 Fluorotelomer thioether propanoic acid	54207-62-4	OTHERS	-10.131	-51.1484	0.0624415	0.937558	inact.	reliable	0.128602	0.871398	inact.	reliable	Other aliphatics	FT	Inactive	reliable	-17.5524	-17.2775	-17.415	Inactive	Inactive	OC(=O)CCSCCC(C(C(C(C(C(C(C(F)(F)F)(F)F)(F)F)(F)F)(F)F)(F)F)(F)F)(F)F	3	9
DTXSID50896657	[K+].[O-]C(=O)CNS(=O)(=O)C(F)(F)C(F)(F)C(F)(F)C(F)(F)C(F)(F)C(F)(F)C(F)(F)C(F)(F)F	Potassium [(1,1,2,2,3,3,4,4,5,5,6,6,7,7,8,8,8-heptadecafluorooctane-1-sulfonyl)amino]acetate	75260-69-4	OTHERS	-9.953	-51.9792	0.0624415	0.937558	inact.	reliable	0.128602	0.871398	inact.	reliable	FASA based PFAA precursors	(N-Alkyl) FASAAs	Inactive	reliable	-19.001	-15.9338	-17.4674	Inactive	Inactive	OC(=O)CNS(=O)(=O)C(C(C(C(C(C(C(C(F)(F)F)(F)F)(F)F)(F)F)(F)F)(F)F)(F)F)(F)F	5	0
DTXSID60896269	CC(C)(C)C1=NC2=CC(=NN2C(=C1)C(F)(F)C(F)(F)C(F)(F)F)C1=CC=CC=C1	5-tert-Butyl-7-(heptafluoropropyl)-2-phenylpyrazolo[1,5-a]pyrimidine	346637-99-8	OTHERS	-9.492	-54.279	0.0624415	0.937558	inact.	Unreliable	0.723971	0.276029	act.	Unreliable	Side-chain aromatics	Others	Inactive	Unreliable	-22.7527	-12.2144	-17.4835	Inactive	Inactive	FC(C(C(c1cc(nc2n1nc(c2)c1ccccc1)C(C)(C)C)(F)F)(F)F)(F)F	6	4
DTXSID90583372	OCC1=CC=C(CCC(F)(F)C(F)(F)C(F)(F)C(F)(F)F)C=C1	[4-(3,3,4,4,5,5,6,6,6-Nonafluorohexyl)phenyl]methanol	892154-66-4	OTHERS	-11.162	-45.8513	0.0624415	0.937558	inact.	reliable	0.231604	0.768396	inact.	reliable	Side-chain aromatics	Others	Inactive	reliable	-9.162	-25.8445	-17.5033	Inactive	Inactive	OCc1ccc(cc1)CCC(C(C(C(F)(F)F)(F)F)(F)F)(F)F	9	9
DTXSID60892948	C[N+](C)(CCCNC(=O)C(F)(F)C(F)(F)C(F)(F)C(F)(F)C(F)(F)C(F)(F)F)CC([O-])=O	Perfluoroheptane amide betaine	130114-31-7	OTHERS	-9.766	-52.8636	0.0624415	0.937558	inact.	reliable	0.222539	0.777461	inact.	reliable	Other aliphatics	Amide based substances	Inactive	reliable	-20.5229	-14.5035	-17.5132	Inactive	Inactive	O=C(C(C(C(C(C(C(F)(F)F)(F)F)(F)F)(F)F)(F)F)(F)F)NCCC[N+](CC(=O)[O-])(C)C	6	9
DTXSID20880164	OC(=O)C(F)(Cl)C(F)(F)C(F)(Cl)C(F)(F)C(F)(Cl)C(F)(F)C(F)(Cl)C(F)(F)Cl	Nonanoic acid, 2,4,6,8,9-pentachloro-2,3,3,4,5,5,6,7,7,8,9,9-dodecafluoro-	754-87-0	OTHERS	-10.434	-49.4596	0.0624415	0.937558	inact.	reliable	0.128602	0.871398	inact.	reliable	Other aliphatics	PACF-based substances	Inactive	reliable	-15.0866	-20.0088	-17.5477	Inactive	Inactive	OC(=O)C(C(C(C(C(C(C(C(Cl)(F)F)(Cl)F)(F)F)(Cl)F)(F)F)(Cl)F)(F)F)(Cl)F	0	2
DTXSID70896235	NS(=O)(=O)C1=CC=C(CCNS(=O)(=O)C(F)(F)C(F)(F)C(F)(F)C(F)(F)F)C=C1	4-{2-[(1,1,2,2,3,3,4,4,4-Nonafluorobutane-1-sulfonyl)amino]ethyl}benzene-1-sulfonamide	316826-59-2	OTHERS	-8.761	-57.847	0.0624415	0.937558	inact.	reliable	0.128602	0.871398	inact.	reliable	Side-chain aromatics	PASF-based substances	Inactive	reliable	-28.7017	-6.44382	-17.5728	Inactive	Inactive	FC(C(C(C(F)(F)F)(F)F)(F)F)(S(=O)(=O)NCCc1ccc(cc1)S(=O)(=O)N)F	9	0
DTXSID20896548	FC1=C(F)C(=C(F)C(F)=C1Br)C(F)(F)C(F)(OC(F)(F)C(F)(OC(F)(F)C(F)(F)C(F)(F)F)C(F)(F)F)C(F)(F)F	1-Bromo-2,3,5,6-tetrafluoro-4-{1,1,2,3,3,3-hexafluoro-2-[1,1,2,3,3,3-hexafluoro-2-(heptafluoropropoxy)propoxy]propyl}benzene	60799-27-1	OTHERS	-9.78	-52.7022	0.511346	0.488654	inact.	Unreliable	0.394053	0.605947	inact.	Unreliable	Side-chain aromatics	Others	Inactive	Unreliable	-20.4089	-14.7645	-17.5867	Inactive	Inactive	Fc1c(Br)c(F)c(c(c1F)C(C(C(F)(F)F)(OC(C(C(F)(F)F)(OC(C(C(F)(F)F)(F)F)(F)F)F)(F)F)F)(F)F)F	4	3
DTXSID30610494	Cl.FC(F)C(F)(F)COC1=CC=CC(CNCCC2=CNC3=C2C=CC(F)=C3)=C1	2-(6-Fluoro-1H-indol-3-yl)-N-{[3-(2,2,3,3-tetrafluoropropoxy)phenyl]methyl}ethan-1-amine--hydrogen chloride (1/1)	467458-02-2	OTHERS	-8.763	-57.8118	0.0624415	0.937558	inact.	Unreliable	0.48267	0.51733	inact.	Unreliable	Side-chain aromatics	Others	Inactive	Unreliable	-28.6854	-6.50075	-17.5931	Inactive	Inactive	Fc1ccc2c(c1)[nH]cc2CCNCc1cccc(c1)OCC(C(F)F)(F)F	8	4
DTXSID40896702	COP(=O)(CCC(F)(F)C(F)(F)C(F)(F)C(F)(F)C(F)(F)C(F)(F)C(F)(F)C(F)(F)F)OC	Dimethyl (3,3,4,4,5,5,6,6,7,7,8,8,9,9,10,10,10-heptadecafluorodecyl)phosphonate	61726-43-0	OTHERS	-10.372	-49.678	0.0624415	0.937558	inact.	reliable	0.128602	0.871398	inact.	reliable	Other aliphatics	FTPO3	Inactive	reliable	-15.5911	-19.6556	-17.6234	Inactive	Inactive	COP(=O)(CCC(C(C(C(C(C(C(C(F)(F)F)(F)F)(F)F)(F)F)(F)F)(F)F)(F)F)(F)F)OC	3	9
DTXSID40591422	OCC(F)(OC(F)(F)C(F)(OC(F)(F)C(F)(OC(F)(F)C(F)(OC(F)(F)C(F)(F)C(F)(F)F)C(F)(F)F)C(F)(F)F)C(F)(F)F)C(F)(F)F	2,4,4,5,7,7,8,10,10,11,13,13,14,14,15,15,15-Heptadecafluoro-2,5,8,11-tetrakis(trifluoromethyl)-3,6,9,12-tetraoxapentadecan-1-ol	141977-66-4	OTHERS	-9.514	-53.9879	0.0624415	0.937558	inact.	Unreliable	0.231604	0.768396	inact.	Unreliable	Other aliphatics	Ether based substances	Inactive	Unreliable	-22.5737	-12.6852	-17.6294	Inactive	Inactive	OCC(C(F)(F)F)(OC(C(C(F)(F)F)(OC(C(C(F)(F)F)(OC(C(C(F)(F)F)(OC(C(C(F)(F)F)(F)F)(F)F)F)(F)F)F)(F)F)F)(F)F)F	4	3
DTXSID40892507	OS(=O)(=O)C(F)(F)C(F)(F)OC(F)(F)C(F)(F)C(F)(F)C(F)(F)C(F)(F)C(F)(F)C(F)(F)C(F)(F)Cl	2-[(8-Chloro-1,1,2,2,3,3,4,4,5,5,6,6,7,7,8,8-hexadecafluorooctyl)oxy]-1,1,2,2-tetrafluoroethanesulfonic acid	763051-92-9	CAL	-9.51	-54.004	0.0624415	0.937558	inact.	reliable	0.128602	0.871398	inact.	reliable	Other aliphatics	PASF-based substances	Inactive	reliable	-22.6062	-12.6591	-17.6327	Inactive	Inactive	FC(C(C(C(C(C(C(C(Cl)(F)F)(F)F)(F)F)(F)F)(F)F)(F)F)(F)F)(OC(C(S(=O)(=O)O)(F)F)(F)F)F	0	2
DTXSID50306049	CC1=CC=C(C=C1)S(=O)(=O)OCC(F)(F)C(F)(F)C(F)(F)C(F)(F)C(F)(F)C(F)(F)C(F)(F)F	2,2,3,3,4,4,5,5,6,6,7,7,8,8,8-Pentadecafluorooctyl 4-methylbenzene-1-sulfonate	24962-65-0	OTHERS	-9.376	-54.668	0.0624415	0.937558	inact.	reliable	0.187871	0.812129	inact.	reliable	Side-chain aromatics	Others	Inactive	reliable	-23.6967	-11.5852	-17.641	Inactive	Inactive	FC(C(C(C(C(C(C(F)(F)F)(F)F)(F)F)(F)F)(F)F)(F)F)(COS(=O)(=O)c1ccc(cc1)C)F	3	5
DTXSID30896993	CC[NH+](CC)CC.OP([O-])(=O)CCC(F)(F)C(F)(F)C(F)(F)C(F)(F)C(F)(F)C(F)(F)C(F)(F)C(F)(F)F	N,N-diethylethanaminium ((perfluorooctyl)ethyl)phosphonate (1:1)	92678-96-1	OTHERS	-10.624	-48.3845	0.0624415	0.937558	inact.	reliable	0.128602	0.871398	inact.	reliable	Other aliphatics	FTPO3	Inactive	reliable	-13.5403	-21.7476	-17.6439	Inactive	Inactive	OP(=O)(CCC(C(C(C(C(C(C(C(F)(F)F)(F)F)(F)F)(F)F)(F)F)(F)F)(F)F)(F)F)O	3	9
DTXSID60231732	FC(F)(F)C(F)(F)C(F)(F)C(=O)NC1=CC=CC=C1C(=O)SCC1=CC=CC=C1	Thiobenzyl N-heptafluorobutyrylanthranilate	82422-25-1	OTHERS	-9.853	-52.224	0.0624415	0.937558	inact.	reliable	0.723971	0.276029	act.	reliable	Side-chain aromatics	Others	Inactive	reliable	-19.8148	-15.5379	-17.6764	Inactive	Inactive	O=C(C(C(C(F)(F)F)(F)F)(F)F)Nc1ccccc1C(=O)SCc1ccccc1	7	8
DTXSID70895485	CCCCCCCCC=CC(F)(F)C(F)(F)C(F)(F)C(F)(F)C(F)(F)C(F)(F)C(F)(F)F	1,1,1,2,2,3,3,4,4,5,5,6,6,7,7-Pentadecafluoroheptadec-8-ene	52717-06-3	OTHERS	-9.263	-55.1863	0.0624415	0.937558	inact.	reliable	0.128602	0.871398	inact.	reliable	Fluorotelomer PFAA precursors	SFAenes	Inactive	reliable	-24.6163	-10.747	-17.6817	Inactive	Inactive	CCCCCCCCC=CC(C(C(C(C(C(C(F)(F)F)(F)F)(F)F)(F)F)(F)F)(F)F)(F)F	5	2
DTXSID70896396	CCSC1=C(CC)C(=CC=C1C(F)(C(F)(F)F)C(F)(F)F)C(O)=O	2-Ethyl-3-(ethylsulfanyl)-4-(1,1,1,2,3,3,3-heptafluoropropan-2-yl)benzoic acid	1355554-66-3	OTHERS	-10.709	-47.9042	0.0624415	0.937558	inact.	reliable	0.128602	0.871398	inact.	reliable	Side-chain aromatics	Others	Inactive	reliable	-12.8486	-22.5244	-17.6865	Inactive	Inactive	CCSc1c(CC)c(ccc1C(C(F)(F)F)(C(F)(F)F)F)C(=O)O	2	3
DTXSID80546557	CCCCCCC(I)CC(F)(F)C(F)(F)C(F)(F)C(F)(F)C(F)(F)C(F)(F)F	1,1,1,2,2,3,3,4,4,5,5,6,6-Tridecafluoro-8-iodotetradecane	109574-84-7	OTHERS	-9.668	-53.1025	0.0624415	0.937558	inact.	reliable	0.128602	0.871398	inact.	reliable	Other aliphatics	FTI	Inactive	reliable	-21.3204	-14.1171	-17.7188	Inactive	Inactive	CCCCCCC(CC(C(C(C(C(C(F)(F)F)(F)F)(F)F)(F)F)(F)F)(F)F)I	3	6
DTXSID50851029	OC(=O)CCCCCSCCC(F)(F)C(F)(F)C(F)(F)C(F)(F)F	6-[(3,3,4,4,5,5,6,6,6-Nonafluorohexyl)sulfanyl]hexanoic acid	522634-15-7	OTHERS	-10.616	-48.3195	0.0624415	0.937558	inact.	reliable	0.128602	0.871398	inact.	reliable	Other aliphatics	FTCA	Inactive	reliable	-13.6054	-21.8527	-17.7291	Inactive	Inactive	OC(=O)CCCCCSCCC(C(C(C(F)(F)F)(F)F)(F)F)(F)F	3	9
DTXSID70464615	OC1=CC=C(SCCC(F)(F)C(F)(F)C(F)(F)C(F)(F)C(F)(F)C(F)(F)C(F)(F)C(F)(F)F)C=C1	4-(1H,1H,2H,2H-Perfluorodecylthio)phenol	142623-70-9	OTHERS	-9.854	-52.126	0.0624415	0.937558	inact.	reliable	0.956007	0.0439929	act.	reliable	Side-chain aromatics	Others	Inactive	reliable	-19.8067	-15.6964	-17.7516	Inactive	Inactive	FC(C(C(C(C(C(C(C(F)(F)F)(F)F)(F)F)(F)F)(F)F)(F)F)(F)F)(CCSc1ccc(cc1)O)F	3	9
DTXSID80880983	CN(C)(=O)CCCNS(=O)(=O)CCC(F)(F)C(F)(F)C(F)(F)C(F)(F)C(F)(F)C(F)(F)F	N,N-Dimethyl-3-((perfluorohexyl)ethylsulfonyl)aminopropanamine N-oxide	80475-32-7	OTHERS	-8.253	-60.166	0.0624415	0.937558	inact.	reliable	0.187871	0.812129	inact.	reliable	Other aliphatics	Others	Inactive	reliable	-32.8359	-2.6933	-17.7646	Inactive	Inactive	[O-][N+](CCCNS(=O)(=O)CCC(C(C(C(C(C(F)(F)F)(F)F)(F)F)(F)F)(F)F)(F)F)(C)C	7	3
DTXSID60881352	OC(=O)C(F)(F)C(F)(Cl)C(F)(F)C(F)(Cl)C(F)(F)C(F)(Cl)C(F)(F)C(F)(Cl)Cl	3,5,7,9,9-Pentachloro-2,2,3,4,4,5,6,6,7,8,8,9-dodecafluorononanoic acid	53281-25-7	OTHERS	-10.297	-49.8505	0.0624415	0.937558	inact.	reliable	0.128602	0.871398	inact.	reliable	Other aliphatics	PACF-based substances	Inactive	reliable	-16.2015	-19.3766	-17.789	Inactive	Inactive	OC(=O)C(C(C(C(C(C(C(C(Cl)(Cl)F)(F)F)(Cl)F)(F)F)(Cl)F)(F)F)(Cl)F)(F)F	0	2
DTXSID90896232	CN(C)C1=CC=C(C=NNC(=O)C(F)(F)C(F)(F)C(F)(F)C(F)(F)C(F)(F)C(F)(F)F)C=C1	N'-{[4-(Dimethylamino)phenyl]methylidene}-2,2,3,3,4,4,5,5,6,6,7,7,7-tridecafluoroheptanehydrazide	328016-16-6	OTHERS	-9.067	-56.0336	0.0624415	0.937558	inact.	reliable	0.30108	0.69892	inact.	reliable	Side-chain aromatics	Others	Inactive	reliable	-26.2114	-9.37664	-17.794	Inactive	Inactive	CN(c1ccc(cc1)C=NNC(=O)C(C(C(C(C(C(F)(F)F)(F)F)(F)F)(F)F)(F)F)(F)F)C	3	3
DTXSID70895723	OC(=O)C=C(F)C(F)(F)C(F)(F)C(F)(F)C(F)(F)C(F)(F)C(F)(F)C(F)(F)C(F)(F)C(F)(F)F	2H-Perfluoro-2-dodecenoic acid	70887-94-4	OTHERS	-10.708	-47.7735	0.0624415	0.937558	inact.	reliable	0.128602	0.871398	inact.	reliable	Fluorotelomer PFAA precursors	n:2 Fluorotelomer carboxylic acids	Inactive	reliable	-12.8567	-22.7357	-17.7962	Inactive	Inactive	OC(=O)C=C(C(C(C(C(C(C(C(C(C(F)(F)F)(F)F)(F)F)(F)F)(F)F)(F)F)(F)F)(F)F)(F)F)F	3	8
DTXSID00895711	FC(F)(F)C(F)(F)C(F)(F)C(F)(F)C(F)(F)C(F)(F)C(F)(F)C(F)(F)CCC1=CC=CC(Br)=C1	1-Bromo-3-(3,3,4,4,5,5,6,6,7,7,8,8,9,9,10,10,10-heptadecafluorodecyl)benzene	340157-97-3	OTHERS	-9.832	-52.159	0.0624415	0.937558	inact.	reliable	0.394053	0.605947	inact.	reliable	Side-chain aromatics	Others	Inactive	reliable	-19.9857	-15.643	-17.8144	Inactive	Inactive	Brc1cccc(c1)CCC(C(C(C(C(C(C(C(F)(F)F)(F)F)(F)F)(F)F)(F)F)(F)F)(F)F)(F)F	9	9
DTXSID80896281	COC1=CC=C(C=C1)C1CN(C)OC1S(=O)(=O)C(F)(F)C(F)(F)C(F)(F)C(F)(F)C(F)(F)C(F)(F)F	4-(4-Methoxyphenyl)-2-methyl-5-(1,1,2,2,3,3,4,4,5,5,6,6,6-tridecafluorohexane-1-sulfonyl)-1,2-oxazolidine	93416-31-0	OTHERS	-8.975	-56.4606	0.0624415	0.937558	inact.	reliable	0.30108	0.69892	inact.	Unreliable	Side-chain aromatics	PASF-based substances	Inactive	reliable	-26.9601	-8.68605	-17.8231	Inactive	Inactive	COc1ccc(cc1)C1CN(OC1S(=O)(=O)C(C(C(C(C(C(F)(F)F)(F)F)(F)F)(F)F)(F)F)(F)F)C	3	8
DTXSID30896675	CCCCCC\C=C\C(F)(F)C(F)(F)C(F)(F)C(F)(F)C(F)(F)C(F)(F)C(F)(F)C(F)(F)F	(7E)-9,9,10,10,11,11,12,12,13,13,14,14,15,15,16,16,16-Heptadecafluorohexadec-7-ene	84201-60-5	OTHERS	-9.19	-55.3401	0.0624415	0.937558	inact.	reliable	0.128602	0.871398	inact.	reliable	Fluorotelomer PFAA precursors	SFAenes	Inactive	reliable	-25.2104	-10.4982	-17.8543	Inactive	Inactive	CCCCCCC=CC(C(C(C(C(C(C(C(F)(F)F)(F)F)(F)F)(F)F)(F)F)(F)F)(F)F)(F)F	5	2
DTXSID40896404	CCC(C)SC1=C(C)C(=CC=C1C(F)(C(F)(F)F)C(F)(F)F)C(O)=O	3-[(Butan-2-yl)sulfanyl]-4-(1,1,1,2,3,3,3-heptafluoropropan-2-yl)-2-methylbenzoic acid	1355554-14-1	OTHERS	-10.229	-50.0936	0.0624415	0.937558	inact.	Unreliable	0.128602	0.871398	inact.	Unreliable	Side-chain aromatics	Others	Inactive	Unreliable	-16.7549	-18.9834	-17.8692	Inactive	Inactive	CCC(Sc1c(C)c(ccc1C(C(F)(F)F)(C(F)(F)F)F)C(=O)O)C	2	3
DTXSID60896406	CCCCSC1=C(C)C(=CC=C1C(F)(C(F)(F)F)C(F)(F)F)C(O)=O	3-(Butylsulfanyl)-4-(1,1,1,2,3,3,3-heptafluoropropan-2-yl)-2-methylbenzoic acid	1355554-07-2	OTHERS	-10.328	-49.5924	0.0624415	0.937558	inact.	reliable	0.128602	0.871398	inact.	Unreliable	Side-chain aromatics	Others	Inactive	reliable	-15.9492	-19.794	-17.8716	Inactive	Inactive	CCCCSc1c(C)c(ccc1C(C(F)(F)F)(C(F)(F)F)F)C(=O)O	2	3
DTXSID60379860	OC(COC(=O)C=C)CC(F)(F)C(F)(F)C(F)(F)C(F)(F)C(F)(F)C(F)(F)F	3-Perfluorohexyl-2-hydroxypropyl acrylate	127377-12-2	OTHERS	-10.631	-48.0547	0.0624415	0.937558	inact.	reliable	0.128602	0.871398	inact.	reliable	Other aliphatics	Ether based substances	Inactive	reliable	-13.4834	-22.2809	-17.8822	Inactive	Inactive	C=CC(=O)OCC(CC(C(C(C(C(C(F)(F)F)(F)F)(F)F)(F)F)(F)F)(F)F)O	8	7
DTXSID30305272	OC1=CC=C(C=C1)C(F)(F)C(F)(F)C(F)(F)C1=CC=C(O)C=C1	4-[1,1,2,2,3,3-hexafluoro-3-(4-hydroxyphenyl)propyl]phenol	57558-13-1	OTHERS	-11.853	-41.8251	0.0624415	0.937558	inact.	reliable	0.932722	0.0672784	act.	reliable	Side-chain aromatics	Others	Inactive	reliable	-3.53854	-32.3561	-17.9473	Inactive	Inactive	FC(C(c1ccc(cc1)O)(F)F)(C(c1ccc(cc1)O)(F)F)F	1	6
DTXSID40895654	CCOP(O)(=O)CCC(F)(F)C(F)(F)C(F)(F)C(F)(F)C(F)(F)C(F)(F)F	Ethyl hydrogen (3,3,4,4,5,5,6,6,7,7,8,8,8-tridecafluorooctyl)phosphonate	1189052-97-8	OTHERS	-9.898	-51.6403	0.0624415	0.937558	inact.	reliable	0.128602	0.871398	inact.	reliable	Other aliphatics	FTPO3	Inactive	reliable	-19.4486	-16.4819	-17.9653	Inactive	Inactive	CCOP(=O)(CCC(C(C(C(C(C(F)(F)F)(F)F)(F)F)(F)F)(F)F)(F)F)O	3	9
DTXSID80411958	CC(C)OC1=C(C=NNC(=O)C(F)(F)C(F)(F)C(F)(F)F)C=C(Br)C=C1	N-[(5-bromo-2-propan-2-yloxyphenyl)methylideneamino]-2,2,3,3,4,4,4-heptafluorobutanamide	6162-95-4	OTHERS	-10.124	-50.496	0.0624415	0.937558	inact.	Unreliable	0.644075	0.355925	act.	Unreliable	Side-chain aromatics	Others	Inactive	Unreliable	-17.6094	-18.3326	-17.971	Inactive	Inactive	CC(Oc1ccc(cc1C=NNC(=O)C(C(C(F)(F)F)(F)F)(F)F)Br)C	3	3
DTXSID90583413	OCC1=CC=C(CCC(F)(F)C(F)(F)C(F)(F)C(F)(F)C(F)(F)C(F)(F)F)C=C1	4-((Perfluorohexyl)ethyl)phenylmethanol	356055-76-0	OTHERS	-10.686	-47.6658	0.0624415	0.937558	inact.	reliable	0.293224	0.706776	inact.	reliable	Side-chain aromatics	Others	Inactive	reliable	-13.0358	-22.9099	-17.9728	Inactive	Inactive	OCc1ccc(cc1)CCC(C(C(C(C(C(F)(F)F)(F)F)(F)F)(F)F)(F)F)(F)F	9	9
DTXSID1071662	CCN(CCO)S(=O)(=O)C(F)(F)C(F)(F)C(F)(F)C(F)(F)C(F)(F)C(F)(F)C(F)(F)F	N-Ethyl--N-(2-hydroxyethyl)perfluoroheptanesulfonamide	68555-73-7	OTHERS	-9.572	-53.2705	0.0624415	0.937558	inact.	reliable	0.128602	0.871398	inact.	reliable	FASA based PFAA precursors	(N-Alkyl) FASEs	Inactive	reliable	-22.1017	-13.8454	-17.9735	Inactive	Inactive	OCCN(S(=O)(=O)C(C(C(C(C(C(C(F)(F)F)(F)F)(F)F)(F)F)(F)F)(F)F)(F)F)CC	0	7
DTXSID90868151	OC(=O)C(F)(F)C(F)(F)C(F)(F)C(F)(F)C(F)(F)C(F)(F)C(F)(F)C(F)(F)C(F)(F)C(F)(F)C(F)(F)C(F)(F)F	Perfluorotridecanoic acid	72629-94-8	CAL	-10.093	-50.6325	0.0624415	0.937558	inact.	reliable	0.128602	0.871398	inact.	reliable	PFAAs	PFCAs	Inactive	reliable	-17.8617	-18.1119	-17.9868	Inactive	Inactive	OC(=O)C(C(C(C(C(C(C(C(C(C(C(C(F)(F)F)(F)F)(F)F)(F)F)(F)F)(F)F)(F)F)(F)F)(F)F)(F)F)(F)F)(F)F	3	8
DTXSID8070839	CCN(CCOC(=O)C(C)=C)S(=O)(=O)C(F)(F)C(F)(F)C(F)(F)C(F)(F)C(F)(F)C(F)(F)F	2-Propenoic acid, 2-methyl-, 2-[ethyl[(tridecafluorohexyl)sulfonyl]amino]ethyl ester	67906-70-1	OTHERS	-8.291	-59.6998	0.0624415	0.937558	inact.	reliable	0.128602	0.871398	inact.	reliable	FASA based PFAA precursors	N-Alkyl FASMACs	Inactive	reliable	-32.5266	-3.44728	-17.987	Inactive	Inactive	CCN(S(=O)(=O)C(C(C(C(C(C(F)(F)F)(F)F)(F)F)(F)F)(F)F)(F)F)CCOC(=O)C(=C)C	0	7
DTXSID80881157	OCC(O)CC(F)(F)C(F)(F)C(F)(F)C(F)(F)C(F)(F)C(F)(F)C(F)(F)C(F)(F)F	1-(Perfluorofluorooctyl)propane-2,3-diol	94159-84-9	OTHERS	-11.229	-44.9144	0.0624415	0.937558	inact.	reliable	0.128602	0.871398	inact.	reliable	Other aliphatics	Others	Inactive	reliable	-8.61674	-27.3598	-17.9883	Inactive	Inactive	OCC(CC(C(C(C(C(C(C(C(F)(F)F)(F)F)(F)F)(F)F)(F)F)(F)F)(F)F)(F)F)O	8	7
DTXSID40879833	OP(O)(=O)C(F)(F)C(F)(F)C(F)(F)C(F)(F)C(F)(F)C(F)(F)C(F)(F)C(F)(F)C(F)(F)C(F)(F)F	Perfluorodecylphosphonic acid	52299-26-0	OTHERS	-9.424	-53.9917	0.0624415	0.937558	inact.	reliable	0.128602	0.871398	inact.	reliable	PFAAs	PFPAs	Inactive	reliable	-23.3061	-12.679	-17.9926	Inactive	Inactive	FC(C(C(C(C(C(P(=O)(O)O)(F)F)(F)F)(F)F)(F)F)(F)F)(C(C(C(C(F)(F)F)(F)F)(F)F)(F)F)F	3	8
DTXSID10896133	FC(F)(F)C(F)(F)C(F)(F)C(F)(F)C(F)(F)C(F)(F)C(F)(F)C(F)(F)CCOC(=O)C1=CC=CN=C1	3,3,4,4,5,5,6,6,7,7,8,8,9,9,10,10,10-Heptadecafluorodecyl pyridine-3-carboxylate	331716-84-8	OTHERS	-9.299	-54.5271	0.0624415	0.937558	inact.	reliable	0.320863	0.679137	inact.	reliable	Side-chain aromatics	Others	Inactive	reliable	-24.3234	-11.8131	-18.0682	Inactive	Inactive	O=C(c1cccnc1)OCCC(C(C(C(C(C(C(C(F)(F)F)(F)F)(F)F)(F)F)(F)F)(F)F)(F)F)(F)F	7	5
DTXSID50760102	NC1=CC(N)=C(OC(F)(F)C(F)(F)C(F)(F)C(F)(F)C(F)(F)C(F)(F)C(F)(F)C(F)(F)F)C=C1	4-[(Heptadecafluorooctyl)oxy]benzene-1,3-diamine	96573-73-8	OTHERS	-10.525	-48.3329	0.0624415	0.937558	inact.	reliable	0.242217	0.757783	inact.	Unreliable	Side-chain aromatics	Others	Inactive	reliable	-14.346	-21.831	-18.0885	Inactive	Inactive	Nc1ccc(c(c1)N)OC(C(C(C(C(C(C(C(F)(F)F)(F)F)(F)F)(F)F)(F)F)(F)F)(F)F)(F)F	8	9
DTXSID30896438	CCCS(=O)(=O)C1=C(C)C(=CC=C1C(F)(C(F)(F)F)C(F)(F)F)C(O)=O	4-(1,1,1,2,3,3,3-Heptafluoropropan-2-yl)-2-methyl-3-(propane-1-sulfonyl)benzoic acid	1355554-46-9	OTHERS	-10.098	-50.4769	0.0624415	0.937558	inact.	Unreliable	0.128602	0.871398	inact.	Unreliable	Side-chain aromatics	Others	Inactive	Unreliable	-17.821	-18.3635	-18.0923	Inactive	Inactive	CCCS(=O)(=O)c1c(C)c(ccc1C(C(F)(F)F)(C(F)(F)F)F)C(=O)O	2	3
DTXSID20379861	CC(=C)C(=O)OCC(O)CC(F)(F)C(F)(F)C(F)(F)C(F)(F)C(F)(F)C(F)(F)F	4,4,5,5,6,6,7,7,8,8,9,9,9-Tridecafluoro-2-hydroxynonyl 2-methylprop-2-enoate	86994-47-0	OTHERS	-10.682	-47.5253	0.0624415	0.937558	inact.	reliable	0.128602	0.871398	inact.	reliable	Other aliphatics	Ether based substances	Inactive	reliable	-13.0683	-23.1371	-18.1027	Inactive	Inactive	OC(CC(C(C(C(C(C(F)(F)F)(F)F)(F)F)(F)F)(F)F)(F)F)COC(=O)C(=C)C	8	7
DTXSID00780638	OCC(CO)CCC(F)(F)C(F)(F)C(F)(F)C(F)(F)C(F)(F)C(F)(F)F	2-(3,3,4,4,5,5,6,6,7,7,8,8,8-Tridecafluorooctyl)propane-1,3-diol	25664-42-0	OTHERS	-10.911	-46.3429	0.0624415	0.937558	inact.	reliable	0.128602	0.871398	inact.	reliable	Other aliphatics	Others	Inactive	reliable	-11.2047	-25.0494	-18.1271	Inactive	Inactive	OCC(CCC(C(C(C(C(C(F)(F)F)(F)F)(F)F)(F)F)(F)F)(F)F)CO	3	9
DTXSID20380871	CC(=C)C(=O)OCC(O)CC(F)(F)C(F)(F)C(F)(F)C(F)(F)C(F)(F)C(F)(F)C(F)(F)C(F)(F)F	4,4,5,5,6,6,7,7,8,8,9,9,10,10,11,11,11-Heptadecafluoro-2-hydroxyundecyl 2-methylprop-2-enoate	93706-76-4	OTHERS	-9.393	-53.9808	0.0624415	0.937558	inact.	reliable	0.128602	0.871398	inact.	reliable	Other aliphatics	Ether based substances	Inactive	reliable	-23.5584	-12.6966	-18.1275	Inactive	Inactive	OC(CC(C(C(C(C(C(C(C(F)(F)F)(F)F)(F)F)(F)F)(F)F)(F)F)(F)F)(F)F)COC(=O)C(=C)C	8	7
DTXSID30896231	CC(C)[C@@H]1NC(=O)O[C@@H]1CCC(F)(F)C(F)(F)C(F)(F)C(F)(F)C(F)(F)C(F)(F)F	(4S,5R)-4-(Propan-2-yl)-5-(3,3,4,4,5,5,6,6,7,7,8,8,8-tridecafluorooctyl)-1,3-oxazolidin-2-one	871210-22-9	OTHERS	-10.282	-49.5057	0.0624415	0.937558	inact.	reliable	0.187871	0.812129	inact.	reliable	Other aliphatics, cyclic	Others, cyclic	Inactive	reliable	-16.3236	-19.9342	-18.1289	Inactive	Inactive	CC(C1NC(=O)OC1CCC(C(C(C(C(C(F)(F)F)(F)F)(F)F)(F)F)(F)F)(F)F)C	3	9
DTXSID90896419	CC(C)S(=O)C1=C(C)C(=CC=C1C(F)(C(F)(F)F)C(F)(F)F)C(O)=O	4-(1,1,1,2,3,3,3-Heptafluoropropan-2-yl)-2-methyl-3-(propane-2-sulfinyl)benzoic acid	1355554-27-6	OTHERS	-10.496	-48.4229	0.0624415	0.937558	inact.	Unreliable	0.128602	0.871398	inact.	Unreliable	Side-chain aromatics	Others	Inactive	Unreliable	-14.582	-21.6855	-18.1337	Inactive	Inactive	[O-][S+](c1c(C)c(ccc1C(C(F)(F)F)(C(F)(F)F)F)C(=O)O)C(C)C	2	3
DTXSID90895341	FC(F)(F)C(F)(F)C(F)(F)C(F)(F)CC(I)CC(I)CC(F)(F)C(F)(F)C(F)(F)C(F)(F)F	1,1,1,2,2,3,3,4,4,10,10,11,11,12,12,13,13,13-Octadecafluoro-6,8-diiodotridecane	40735-21-5	OTHERS	-9.819	-51.7854	0.0624415	0.937558	inact.	reliable	0.128602	0.871398	inact.	reliable	Other aliphatics	FTI	Inactive	reliable	-20.0915	-16.2473	-18.1694	Inactive	Inactive	IC(CC(C(C(C(F)(F)F)(F)F)(F)F)(F)F)CC(CC(C(C(C(F)(F)F)(F)F)(F)F)(F)F)I	3	4
DTXSID90880616	[K+].[H]N(C(=O)C1=C(C([O-])=O)C(Cl)=C(Cl)C(Cl)=C1Cl)C1=CC(OS(=O)(=O)C(F)(F)C(F)(F)C(F)(F)C(F)(F)F)=CC=C1	Potassium 6-(((3-(perfluorobutylsulphonyloxy)phenyl)amino)carbonyl)perchlorobenzoate	68568-54-7	OTHERS	-6.342	-69.2714	0.0624415	0.937558	inact.	reliable	0.455192	0.544808	inact.	reliable	Side-chain aromatics	PASF-based substances	Inactive	reliable	-48.3879	12.0329	-18.1775	Inactive	Inactive	O=C(c1c(Cl)c(Cl)c(c(c1C(=O)O)Cl)Cl)Nc1cccc(c1)OS(=O)(=O)C(C(C(C(F)(F)F)(F)F)(F)F)(F)F	0	1
DTXSID80508892	FC(F)(F)C(F)(F)C(F)(F)OC(F)(C(F)(F)F)C(F)(F)OC(F)(C1=NC2=CC=CC=C2N1)C(F)(F)F	2-{1,2,2,2-Tetrafluoro-1-[1,1,2,3,3,3-hexafluoro-2-(heptafluoropropoxy)propoxy]ethyl}-1H-benzimidazole	76145-90-9	OTHERS	-9.462	-53.562	0.0624415	0.937558	inact.	Unreliable	0.723971	0.276029	act.	Unreliable	Side-chain aromatics	Others	Inactive	Unreliable	-22.9968	-13.374	-18.1854	Inactive	Inactive	FC(C(c1nc2c([nH]1)cccc2)(OC(C(C(F)(F)F)(OC(C(C(F)(F)F)(F)F)(F)F)F)(F)F)F)(F)F	4	3
DTXSID50750740	COC(=O)C1CCC(CC1)C(F)(F)C(F)(F)C(F)(F)C(F)(F)C(F)(F)C(F)(F)F	Methyl 4-(tridecafluorohexyl)cyclohexane-1-carboxylate	88951-16-0	OTHERS	-10.6	-47.794	0.0624415	0.937558	inact.	reliable	0.187871	0.812129	inact.	reliable	Other aliphatics, cyclic	Others, cyclic	Inactive	reliable	-13.7356	-22.7026	-18.2191	Inactive	Inactive	COC(=O)C1CCC(CC1)C(C(C(C(C(C(F)(F)F)(F)F)(F)F)(F)F)(F)F)(F)F	0	4
DTXSID40881355	CN(CCO)S(=O)(=O)CCC(F)(F)C(F)(F)C(F)(F)C(F)(F)C(F)(F)C(F)(F)F	3,3,4,4,5,5,6,6,7,7,8,8,8-Tridecafluoro-N-(2-hydroxyethyl)-N-methyl-1-octanesulfonamide	51619-73-9	OTHERS	-9.19	-54.887	0.0624415	0.937558	inact.	reliable	0.187871	0.812129	inact.	reliable	Other aliphatics	Others	Inactive	reliable	-25.2104	-11.231	-18.2207	Inactive	Inactive	OCCN(S(=O)(=O)CCC(C(C(C(C(C(F)(F)F)(F)F)(F)F)(F)F)(F)F)(F)F)C	3	9
DTXSID70895465	CCCCC\C=C\C(F)(F)C(F)(F)C(F)(F)C(F)(F)C(F)(F)C(F)(F)C(F)(F)C(F)(F)F	(6E)-8,8,9,9,10,10,11,11,12,12,13,13,14,14,15,15,15-Heptadecafluoropentadec-6-ene	350608-65-0	OTHERS	-9.705	-52.2944	0.0624415	0.937558	inact.	reliable	0.128602	0.871398	inact.	reliable	Fluorotelomer PFAA precursors	SFAenes	Inactive	reliable	-21.0193	-15.4241	-18.2217	Inactive	Inactive	CCCCCC=CC(C(C(C(C(C(C(C(F)(F)F)(F)F)(F)F)(F)F)(F)F)(F)F)(F)F)(F)F	5	2
DTXSID70881161	[K+].CN(CC(O)CC(F)(F)C(F)(F)C(F)(F)C(F)(F)C(F)(F)C(F)(F)C(F)(F)C(F)(F)F)CC([O-])=O	Potassium N-((perfluorooctyl)-2-hydroxypropyl)-N-methylglycinate	94159-87-2	OTHERS	-9.512	-53.2137	0.0624415	0.937558	inact.	reliable	0.128602	0.871398	inact.	reliable	Other aliphatics	Others	Inactive	reliable	-22.5899	-13.9373	-18.2636	Inactive	Inactive	OC(=O)CN(CC(CC(C(C(C(C(C(C(C(F)(F)F)(F)F)(F)F)(F)F)(F)F)(F)F)(F)F)(F)F)O)C	8	7
DTXSID2070924	CCN(CCOP(O)(O)=O)S(=O)(=O)C(F)(F)C(F)(F)C(F)(F)C(F)(F)C(F)(F)C(F)(F)F	N-Ethyl-N-[2-(phosphonooxy)ethyl]perfluorohexanesulfonamide	67969-65-7	OTHERS	-8.884	-56.373	0.0624415	0.937558	inact.	reliable	0.128602	0.871398	inact.	Unreliable	Other aliphatics	PASF-based substances	Inactive	reliable	-27.7007	-8.82773	-18.2642	Inactive	Inactive	CCN(S(=O)(=O)C(C(C(C(C(C(F)(F)F)(F)F)(F)F)(F)F)(F)F)(F)F)CCOP(=O)(O)O	0	7
DTXSID00895973	CCCCCCCCCCCCNC(=O)C(F)(F)C(F)(F)C(F)(F)F	N-Dodecyl-2,2,3,3,4,4,4-heptafluorobutanamide	2284-51-7	OTHERS	-9.064	-55.4288	0.0624415	0.937558	inact.	reliable	0.128602	0.871398	inact.	reliable	Other aliphatics	Polyfluorinated amidesÂ	Inactive	reliable	-26.2358	-10.3548	-18.2953	Inactive	Inactive	CCCCCCCCCCCCNC(=O)C(C(C(F)(F)F)(F)F)(F)F	6	9
DTXSID50806711	OCCOC(=O)C1=CC=C(OC(F)=C(F)C(F)(F)C(F)(F)C(F)(F)C(F)(F)C(F)(F)C(F)(F)C(F)(F)F)C=C1	2-Hydroxyethyl 4-[(1,2,3,3,4,4,5,5,6,6,7,7,8,8,9,9,9-heptadecafluoronon-1-en-1-yl)oxy]benzoate	62623-11-4	OTHERS	-8.6	-57.7236	0.0624415	0.937558	inact.	reliable	0.187871	0.812129	inact.	reliable	Side-chain aromatics	Others	Inactive	reliable	-30.0119	-6.6434	-18.3277	Inactive	Inactive	OCCOC(=O)c1ccc(cc1)OC(=C(C(C(C(C(C(C(C(F)(F)F)(F)F)(F)F)(F)F)(F)F)(F)F)(F)F)F)F	8	8
DTXSID10583713	OC1=CC=C(SCCC(F)(F)C(F)(F)C(F)(F)C(F)(F)C(F)(F)C(F)(F)F)C=C1	4-[(3,3,4,4,5,5,6,6,7,7,8,8,8-Tridecafluorooctyl)sulfanyl]phenol	892155-19-0	OTHERS	-10.707	-47.1086	0.0624415	0.937558	inact.	reliable	0.956007	0.0439929	act.	reliable	Side-chain aromatics	Others	Inactive	reliable	-12.8649	-23.8111	-18.338	Inactive	Inactive	FC(C(C(C(C(C(F)(F)F)(F)F)(F)F)(F)F)(F)F)(CCSc1ccc(cc1)O)F	3	9
DTXSID30551318	OCCOCCSCCC(F)(F)C(F)(F)C(F)(F)C(F)(F)C(F)(F)C(F)(F)F	2-{2-[(3,3,4,4,5,5,6,6,7,7,8,8,8-Tridecafluorooctyl)sulfanyl]ethoxy}ethan-1-ol	104568-24-3	OTHERS	-9.778	-51.7617	0.0624415	0.937558	inact.	reliable	0.128602	0.871398	inact.	reliable	Other aliphatics	Ether based substances	Inactive	reliable	-20.4252	-16.2856	-18.3554	Inactive	Inactive	OCCOCCSCCC(C(C(C(C(C(F)(F)F)(F)F)(F)F)(F)F)(F)F)(F)F	3	9
DTXSID70464958	CC1=C(C2=CC=CC=C2S1)C1=C(C2=C(C)SC3=CC=CC=C23)C(F)(F)C(F)(F)C1(F)F	1,2-Bis[2-methylbenzo[b]thiophen-3-yl]-3,3,4,4,5,5-hexafluoro-1-cyclopentene	137814-07-4	OTHERS	-9.404	-53.6224	0.0624415	0.937558	inact.	reliable	0.584798	0.415202	inact.	reliable	Side-chain aromatics	Others	Inactive	reliable	-23.4689	-13.2763	-18.3726	Inactive	Inactive	Cc1sc2c(c1C1=C(c3c(C)sc4c3cccc4)C(C(C1(F)F)(F)F)(F)F)cccc2	8	0
DTXSID60896204	FC(F)(F)C(F)(F)C(F)(F)C(F)(F)C(F)(F)C(F)(F)C(F)(F)C(F)(F)S(=O)(=O)N1CCOCC1	4-(1,1,2,2,3,3,4,4,5,5,6,6,7,7,8,8,8-Heptadecafluorooctane-1-sulfonyl)morpholine	312-19-6	OTHERS	-8.849	-56.3797	0.0624415	0.937558	inact.	reliable	0.128602	0.871398	inact.	reliable	Other aliphatics, cyclic	PASF-based substances, cyclic	Inactive	reliable	-27.9855	-8.81689	-18.4012	Inactive	Inactive	O=S(=O)(C(C(C(C(C(C(C(C(F)(F)F)(F)F)(F)F)(F)F)(F)F)(F)F)(F)F)(F)F)N1CCOCC1	3	8
DTXSID00158474	FC(F)(F)C(F)(F)C(F)(F)C(F)(F)C(F)(F)C(F)(F)CCOP(=O)(N1CCOCC1)N1CCOCC1	(2-(F-Hexyl)ethyl) dimorpholinophosphoramidate	134051-89-1	OTHERS	-8.054	-60.3543	0.0624415	0.937558	inact.	reliable	0.584798	0.415202	inact.	reliable	Other aliphatics, cyclic	Others, cyclic	Inactive	reliable	-34.4554	-2.38876	-18.4221	Inactive	Inactive	FC(C(C(C(C(C(F)(F)F)(F)F)(F)F)(F)F)(F)F)(CCOP(=O)(N1CCOCC1)N1CCOCC1)F	7	5
DTXSID70897005	OC(C1=CC=CC=C1)C(F)(F)C(F)(F)C(F)(F)C(F)(F)C(F)(F)C(F)(F)C(F)(F)C(F)(F)F	(Perfluorooctyl)phenylmethanol	78960-85-7	OTHERS	-10.476	-48.1521	0.0624415	0.937558	inact.	reliable	0.128602	0.871398	inact.	reliable	Side-chain aromatics	Others	Inactive	reliable	-14.7448	-22.1234	-18.4341	Inactive	Inactive	OC(C(C(C(C(C(C(C(C(F)(F)F)(F)F)(F)F)(F)F)(F)F)(F)F)(F)F)(F)F)c1ccccc1	0	5
DTXSID40873295	CCCCCCCCCCCOC(=O)C(F)(F)C(F)(F)C(F)(F)F	Undecyl heptafluorobutanoate	959103-74-3	OTHERS	-9.792	-51.5935	0.0624415	0.937558	inact.	reliable	0.128602	0.871398	inact.	reliable	Other aliphatics	PACF-based substances	Inactive	reliable	-20.3113	-16.5576	-18.4344	Inactive	Inactive	CCCCCCCCCCCOC(=O)C(C(C(F)(F)F)(F)F)(F)F	4	9
DTXSID90894132	CC(C)(CS(O)(=O)=O)NC(=O)CCS(=O)(=O)CCC(F)(F)C(F)(F)C(F)(F)C(F)(F)C(F)(F)C(F)(F)F	6:2 Fluorotelomer sulfonyl amido sulfonic acid	1911606-13-7	OTHERS	-8.366	-58.7673	0.0624415	0.937558	inact.	reliable	0.187871	0.812129	inact.	reliable	Other aliphatics	Others	Inactive	reliable	-31.9163	-4.95542	-18.4358	Inactive	Inactive	O=C(NC(CS(=O)(=O)O)(C)C)CCS(=O)(=O)CCC(C(C(C(C(C(F)(F)F)(F)F)(F)F)(F)F)(F)F)(F)F	3	9
DTXSID40833359	CC1=CC=C(C=CS(=O)(=O)C(F)(F)C(F)(F)C(F)(F)C(F)(F)C(F)(F)C(F)(F)F)C=C1	1-Methyl-4-[2-(1,1,2,2,3,3,4,4,5,5,6,6,6-tridecafluorohexane-1-sulfonyl)ethenyl]benzene	86525-51-1	OTHERS	-9.654	-52.2774	0.0624415	0.937558	inact.	reliable	0.128602	0.871398	inact.	reliable	Side-chain aromatics	PASF-based substances	Inactive	reliable	-21.4343	-15.4516	-18.4429	Inactive	Inactive	FC(C(C(C(C(C(F)(F)F)(F)F)(F)F)(F)F)(F)F)(S(=O)(=O)C=Cc1ccc(cc1)C)F	3	8
DTXSID40896424	CCC1=C(C(=CC=C1C(O)=O)C(F)(C(F)(F)F)C(F)(F)F)S(=O)C(C)C	2-Ethyl-4-(1,1,1,2,3,3,3-heptafluoropropan-2-yl)-3-(propane-2-sulfinyl)benzoic acid	1355554-94-7	OTHERS	-10.101	-50.0191	0.0624415	0.937558	inact.	Unreliable	0.128602	0.871398	inact.	Unreliable	Side-chain aromatics	Others	Inactive	Unreliable	-17.7966	-19.1039	-18.4502	Inactive	Inactive	CCc1c([S+](C(C)C)[O-])c(ccc1C(=O)O)C(C(F)(F)F)(C(F)(F)F)F	2	3
DTXSID20896427	CC(C)S(=O)(=O)C1=C(C)C(=CC=C1C(F)(C(F)(F)F)C(F)(F)F)C(O)=O	4-(1,1,1,2,3,3,3-Heptafluoropropan-2-yl)-2-methyl-3-(propane-2-sulfonyl)benzoic acid	1355554-50-5	OTHERS	-10.086	-50.0857	0.0624415	0.937558	inact.	Unreliable	0.128602	0.871398	inact.	Unreliable	Side-chain aromatics	Others	Inactive	Unreliable	-17.9186	-18.9962	-18.4574	Inactive	Inactive	OC(=O)c1ccc(c(c1C)S(=O)(=O)C(C)C)C(C(F)(F)F)(C(F)(F)F)F	2	3
DTXSID00896001	OC1=CC=CC(NCC(F)(F)C(F)(F)C(F)(F)C(F)(F)C(F)(F)C(F)(F)F)=C1	3-[(2,2,3,3,4,4,5,5,6,6,7,7,7-Tridecafluoroheptyl)amino]phenol	1441382-30-4	OTHERS	-10.722	-46.8561	0.0624415	0.937558	inact.	reliable	0.655825	0.344175	act.	reliable	Side-chain aromatics	Others	Inactive	reliable	-12.7428	-24.2194	-18.4811	Inactive	Inactive	Oc1cccc(c1)NCC(C(C(C(C(C(F)(F)F)(F)F)(F)F)(F)F)(F)F)(F)F	3	9
DTXSID00896723	FC(F)(F)C(F)(F)C(F)(F)C(F)(F)C1SC2C3=C(C=CC=C3)C1C1=C2C=CC=C1	11-(Nonafluorobutyl)-9,10-dihydro-9,10-(epithiomethano)anthracene	267648-90-8	OTHERS	-10.463	-48.1344	0.0624415	0.937558	inact.	Unreliable	0.584798	0.415202	inact.	Unreliable	Side-chain aromatics	Others	Inactive	Unreliable	-14.8506	-22.152	-18.5013	Inactive	Inactive	FC(C(C(C(F)(F)F)(F)F)(F)F)(C1SC2c3c(C1c1c2cccc1)cccc3)F	6	4
DTXSID60896441	CCC(C)S(=O)(=O)C1=C(C)C(=CC=C1C(F)(C(F)(F)F)C(F)(F)F)C(O)=O	3-(Butane-2-sulfonyl)-4-(1,1,1,2,3,3,3-heptafluoropropan-2-yl)-2-methylbenzoic acid	1355554-57-2	OTHERS	-9.816	-51.3813	0.0624415	0.937558	inact.	Unreliable	0.241513	0.758487	inact.	Unreliable	Side-chain aromatics	Others	Inactive	Unreliable	-20.1159	-16.9008	-18.5084	Inactive	Inactive	CCC(S(=O)(=O)c1c(C)c(ccc1C(C(F)(F)F)(C(F)(F)F)F)C(=O)O)C	2	3
DTXSID50895327	FC(F)(F)C(F)(F)C(F)(F)C(F)(F)C(F)(F)CCCCCCC(F)(F)C(F)(F)C(F)(F)C(F)(F)C(F)(F)F	1,1,1,2,2,3,3,4,4,5,5,12,12,13,13,14,14,15,15,16,16,16-Docosafluorohexadecane	1835255-25-8	OTHERS	-9.8	-51.4355	0.0624415	0.937558	inact.	reliable	0.128602	0.871398	inact.	reliable	Other aliphatics	FT	Inactive	reliable	-20.2462	-16.8132	-18.5297	Inactive	Inactive	FC(C(C(C(C(F)(F)F)(F)F)(F)F)(F)F)(CCCCCCC(C(C(C(C(F)(F)F)(F)F)(F)F)(F)F)(F)F)F	2	2
DTXSID7073775	[O-][N+](=O)C1=CC(Br)=C(NC(=O)C2(F)C(F)(F)C(F)(F)C(F)(F)C(F)(F)C2(F)F)C=C1	Cyclohexanecarboxamide, N-(2-bromo-4-nitrophenyl)-1,2,2,3,3,4,4,5,5,6,6-undecafluoro-	107349-85-9	OTHERS	-9.475	-52.986	0.0624415	0.937558	inact.	reliable	0.781142	0.218858	act.	reliable	Side-chain aromatics	Others	Inactive	reliable	-22.8911	-14.3055	-18.5983	Inactive	Inactive	O=C(C1(F)C(F)(F)C(F)(F)C(C(C1(F)F)(F)F)(F)F)Nc1ccc(cc1Br)[N+](=O)[O-]	5	8
DTXSID70558861	FC(F)(F)C(F)(F)C(F)(F)C(F)(F)C(F)(F)C(F)(F)C1=CC=CC2=CC=CC=C12	1-(Tridecafluorohexyl)naphthalene	93697-17-7	OTHERS	-10.312	-48.7505	0.0624415	0.937558	inact.	reliable	0.655825	0.344175	act.	reliable	Side-chain aromatics	Others	Inactive	reliable	-16.0794	-21.1556	-18.6175	Inactive	Inactive	FC(C(C(C(C(C(F)(F)F)(F)F)(F)F)(F)F)(F)F)(c1cccc2c1cccc2)F	1	6
DTXSID90206195	FC(F)(F)C(F)(F)C(F)(F)C(F)(F)C(F)(F)C(F)(F)C(F)(F)C1=NN=C(O1)C1=CC=CC=C1	2-Perfluoroheptyl-5-phenyl-1,3,4-oxadiazole	5756-55-8	OTHERS	-9.833	-51.1124	0.0624415	0.937558	inact.	Unreliable	0.492839	0.507161	inact.	Unreliable	Side-chain aromatics	Others	Inactive	Unreliable	-19.9776	-17.3357	-18.6567	Inactive	Inactive	FC(C(C(C(C(C(C(F)(F)F)(F)F)(F)F)(F)F)(F)F)(F)F)(c1nnc(o1)c1ccccc1)F	1	6
DTXSID90896398	CCCSC1=C(C)C(=CC=C1C(F)(C(F)(F)F)C(F)(F)F)C(O)=O	4-(1,1,1,2,3,3,3-Heptafluoropropan-2-yl)-2-methyl-3-(propylsulfanyl)benzoic acid	1355554-03-8	OTHERS	-10.504	-47.7329	0.0624415	0.937558	inact.	Unreliable	0.187871	0.812129	inact.	Unreliable	Side-chain aromatics	Others	Inactive	Unreliable	-14.5169	-22.8014	-18.6591	Inactive	Inactive	CCCSc1c(C)c(ccc1C(C(F)(F)F)(C(F)(F)F)F)C(=O)O	2	3
DTXSID30897041	FC(F)(F)C(F)(F)C(F)(F)\C(\C=N\NC1=CC=CC=C1)=N\NC1=CC=CC=C1	(Perfluoropropyl)-2-(2-phenylhydrazinylidene)ethanal phenylhydrazone	57912-15-9	OTHERS	-10.055	-49.9182	0.0624415	0.937558	inact.	reliable	0.956007	0.0439929	act.	Unreliable	Side-chain aromatics	Others	Inactive	reliable	-18.1709	-19.2671	-18.719	Inactive	Inactive	FC(C(C(=NNc1ccccc1)C=NNc1ccccc1)(F)F)(C(F)(F)F)F	0	5
DTXSID80330478	FC(F)(F)C(F)(F)C(F)(F)C(F)(F)S(=O)(=O)OC1=CC=CC2=CC=CC=C12	naphthalen-1-yl 1,1,2,2,3,3,4,4,4-nonafluorobutane-1-sulfonate	32848-17-2	OTHERS	-9.997	-50.1308	0.0624415	0.937558	inact.	reliable	0.799424	0.200576	act.	reliable	Side-chain aromatics	PASF-based substances	Inactive	reliable	-18.6429	-18.9233	-18.7831	Inactive	Inactive	O=S(=O)(C(C(C(C(F)(F)F)(F)F)(F)F)(F)F)Oc1cccc2c1cccc2	9	0
DTXSID20443273	OC(CCl)CN(CCC(F)(F)C(F)(F)C(F)(F)C(F)(F)F)CC(O)CCl	2-Propanol, 1,1'-[(3,3,4,4,5,5,6,6,6-nonafluorohexyl)imino]bis[3-chloro-	194735-07-4	OTHERS	-10.09	-49.6529	0.0624415	0.937558	inact.	reliable	0.128602	0.871398	inact.	reliable	Other aliphatics	Others	Inactive	reliable	-17.8861	-19.6962	-18.7911	Inactive	Inactive	ClCC(CN(CC(CCl)O)CCC(C(C(C(F)(F)F)(F)F)(F)F)(F)F)O	3	4
DTXSID00896440	CC(C)CS(=O)(=O)C1=C(C)C(=CC=C1C(F)(C(F)(F)F)C(F)(F)F)C(O)=O	4-(1,1,1,2,3,3,3-Heptafluoropropan-2-yl)-2-methyl-3-(2-methylpropane-1-sulfonyl)benzoic acid	1355554-54-9	OTHERS	-10.027	-49.9292	0.0624415	0.937558	inact.	Unreliable	0.128602	0.871398	inact.	Unreliable	Side-chain aromatics	Others	Inactive	Unreliable	-18.3988	-19.2493	-18.8241	Inactive	Inactive	CC(CS(=O)(=O)c1c(C)c(ccc1C(C(F)(F)F)(C(F)(F)F)F)C(=O)O)C	2	3
DTXSID20896447	CCC1=C(C(=CC=C1C(O)=O)C(F)(C(F)(F)F)C(F)(F)F)S(=O)(=O)CC(C)C	2-Ethyl-4-(1,1,1,2,3,3,3-heptafluoropropan-2-yl)-3-(2-methylpropane-1-sulfonyl)benzoic acid	1355555-21-3	OTHERS	-9.327	-53.4398	0.0624415	0.937558	inact.	reliable	0.128602	0.871398	inact.	reliable	Side-chain aromatics	Others	Inactive	reliable	-24.0955	-13.5716	-18.8336	Inactive	Inactive	CCc1c(ccc(c1S(=O)(=O)CC(C)C)C(C(F)(F)F)(C(F)(F)F)F)C(=O)O	2	3
DTXSID70769031	[O-][N+](=O)C1=CC(=CC(COCCC(F)(F)C(F)(F)C(F)(F)C(F)(F)F)=C1)[N+]([O-])=O	1,3-Dinitro-5-{[(3,3,4,4,5,5,6,6,6-nonafluorohexyl)oxy]methyl}benzene	138528-18-4	OTHERS	-9.22	-53.9292	0.0624415	0.937558	inact.	reliable	0.877269	0.122731	act.	reliable	Side-chain aromatics	Others	Inactive	reliable	-24.9663	-12.7801	-18.8732	Inactive	Inactive	[O-][N+](=O)c1cc(COCCC(C(C(C(F)(F)F)(F)F)(F)F)(F)F)cc(c1)[N+](=O)[O-]	7	5
DTXSID60448262	OC(=O)C1=CC=C(C=C1)C(F)(F)C(F)(F)C(F)(F)C(F)(F)C(F)(F)C(F)(F)F	Benzoic acid, 4-(tridecafluorohexyl)-	74701-31-8	OTHERS	-10.391	-48.0039	0.0624415	0.937558	inact.	reliable	0.128602	0.871398	inact.	reliable	Side-chain aromatics	Others	Inactive	reliable	-15.4365	-22.3631	-18.8998	Inactive	Inactive	OC(=O)c1ccc(cc1)C(C(C(C(C(C(F)(F)F)(F)F)(F)F)(F)F)(F)F)(F)F	1	6
DTXSID801009441	OS(=O)(=O)CCC(F)(F)C(F)(F)C(F)(F)C(F)(F)C(F)(F)C(F)(F)C(F)(F)C(F)(F)C(F)(F)C(F)(F)C(F)(F)F	12:2 Fluorotelomer sulfonic acid	1034143-66-2	OTHERS	-8.593	-57.0146	0.0624415	0.937558	inact.	reliable	0.128602	0.871398	inact.	reliable	Fluorotelomer PFAA precursors	n:2 Fluorotelomer sulfonic acids	Inactive	reliable	-30.0689	-7.79007	-18.9295	Inactive	Inactive	OS(=O)(=O)CCC(C(C(C(C(C(C(C(C(C(C(F)(F)F)(F)F)(F)F)(F)F)(F)F)(F)F)(F)F)(F)F)(F)F)(F)F)(F)F	3	9
DTXSID30895507	OCC(I)CC(F)(F)C(F)(F)C(F)(F)C(F)(F)C(F)(F)C(F)(F)C(F)(F)C(F)(F)C(F)(F)C(F)(F)F	4,4,5,5,6,6,7,7,8,8,9,9,10,10,11,11,12,12,13,13,13-Henicosafluoro-2-iodotridecan-1-ol	38550-46-8	OTHERS	-9.547	-52.1711	0.0624415	0.937558	inact.	reliable	0.128602	0.871398	inact.	reliable	Other aliphatics	FTIOH	Inactive	reliable	-22.3051	-15.6235	-18.9643	Inactive	Inactive	OCC(CC(C(C(C(C(C(C(C(C(C(F)(F)F)(F)F)(F)F)(F)F)(F)F)(F)F)(F)F)(F)F)(F)F)(F)F)I	3	6
DTXSID60895277	CCCCCC(I)CC(F)(F)C(F)(F)C(F)(F)C(F)(F)C(F)(F)C(F)(F)C(F)(F)F	1,1,1,2,2,3,3,4,4,5,5,6,6,7,7-Pentadecafluoro-9-iodotetradecane	38787-66-5	OTHERS	-9.321	-53.2827	0.0624415	0.937558	inact.	reliable	0.128602	0.871398	inact.	reliable	Other aliphatics	FTI	Inactive	reliable	-24.1443	-13.8257	-18.985	Inactive	Inactive	CCCCCC(CC(C(C(C(C(C(C(F)(F)F)(F)F)(F)F)(F)F)(F)F)(F)F)(F)F)I	3	6
DTXSID40892325	OC(=O)CC(F)(F)C(F)(F)C(F)(F)C(F)(F)C(F)(F)C(F)(F)C(F)(F)C(F)(F)C(F)(F)C(F)(F)F	2-Perfluorodecyl ethanoic acid	53826-13-4	OTHERS	-9.767	-51.0193	0.0624415	0.937558	inact.	reliable	0.128602	0.871398	inact.	reliable	Fluorotelomer PFAA precursors	n:2 Fluorotelomer carboxylic acids	Inactive	reliable	-20.5147	-17.4863	-19.0005	Inactive	Inactive	OC(=O)CC(C(C(C(C(C(C(C(C(C(F)(F)F)(F)F)(F)F)(F)F)(F)F)(F)F)(F)F)(F)F)(F)F)(F)F	3	9
DTXSID60895914	CC(=C)C(=O)OCCCC(F)(F)C(F)(F)C(F)(F)C(F)(F)C(F)(F)C(F)(F)C(F)(F)C(F)(F)F	4,4,5,5,6,6,7,7,8,8,9,9,10,10,11,11,11-Heptadecafluoroundecyl 2-methylprop-2-enoate	150625-20-0	OTHERS	-10.079	-49.4244	0.0624415	0.937558	inact.	reliable	0.128602	0.871398	inact.	reliable	Other aliphatics	Ether based substances	Inactive	reliable	-17.9756	-20.0657	-19.0207	Inactive	Inactive	O=C(C(=C)C)OCCCC(C(C(C(C(C(C(C(F)(F)F)(F)F)(F)F)(F)F)(F)F)(F)F)(F)F)(F)F	7	5
DTXSID30450690	OC1=CC=C(C=C1)C(F)(F)C(F)(F)C(F)(F)C(F)(F)C(F)(F)C(F)(F)C(F)(F)C(F)(F)F	4-Heptadecafluorooctyl-phenol	80804-82-6	OTHERS	-10.159	-48.9884	0.0624415	0.937558	inact.	reliable	0.956007	0.0439929	act.	reliable	Side-chain aromatics	Others	Inactive	reliable	-17.3246	-20.7709	-19.0477	Inactive	Inactive	Oc1ccc(cc1)C(C(C(C(C(C(C(C(F)(F)F)(F)F)(F)F)(F)F)(F)F)(F)F)(F)F)(F)F	1	6
DTXSID80833358	COC1=CC=C(C=CS(=O)(=O)C(F)(F)C(F)(F)C(F)(F)C(F)(F)C(F)(F)C(F)(F)F)C=C1	1-Methoxy-4-[2-(1,1,2,2,3,3,4,4,5,5,6,6,6-tridecafluorohexane-1-sulfonyl)ethenyl]benzene	86525-52-2	OTHERS	-9.51	-52.251	0.0624415	0.937558	inact.	reliable	0.187871	0.812129	inact.	reliable	Side-chain aromatics	PASF-based substances	Inactive	reliable	-22.6062	-15.4943	-19.0502	Inactive	Inactive	COc1ccc(cc1)C=CS(=O)(=O)C(C(C(C(C(C(F)(F)F)(F)F)(F)F)(F)F)(F)F)(F)F	3	8
DTXSID00895630	OP(=O)CCC(F)(F)C(F)(F)C(F)(F)C(F)(F)C(F)(F)C(F)(F)C(F)(F)C(F)(F)C(F)(F)C(F)(F)F	(3,3,4,4,5,5,6,6,7,7,8,8,9,9,10,10,11,11,12,12,12-Henicosafluorododecyl)phosphinic acid	731858-15-4	OTHERS	-10.081	-49.3707	0.0624415	0.937558	inact.	reliable	0.128602	0.871398	inact.	reliable	Other aliphatics	Others	Inactive	reliable	-17.9593	-20.1526	-19.056	Inactive	Inactive	OP(=O)CCC(C(C(C(C(C(C(C(C(C(F)(F)F)(F)F)(F)F)(F)F)(F)F)(F)F)(F)F)(F)F)(F)F)(F)F	3	9
DTXSID40179906	FC(F)(C(=O)C1=CC=CC=C1)C(F)(F)C(F)(F)C(=O)C1=CC=CC=C1	1,5-Pentanedione, 2,2,3,3,4,4-hexafluoro-N,5-diphenyl-	2525-83-9	OTHERS	-10.421	-47.6117	0.0624415	0.937558	inact.	reliable	0.128602	0.871398	inact.	reliable	Side-chain aromatics	Others	Inactive	reliable	-15.1924	-22.9974	-19.0949	Inactive	Inactive	O=C(C(C(C(C(=O)c1ccccc1)(F)F)(F)F)(F)F)c1ccccc1	0	5
DTXSID40896500	OCC(F)(OC(F)(F)C(F)(OC(F)(F)C(F)(OC(F)(F)C(F)(F)C(F)(F)F)C(F)(F)F)C(F)(F)F)C(F)(F)F	2,3,3,3-Tetrafluoro-2-{1,1,2,3,3,3-hexafluoro-2-[1,1,2,3,3,3-hexafluoro-2-(heptafluoropropoxy)propoxy]propoxy}propan-1-ol	14620-81-6	OTHERS	-9.902	-50.2146	0.0624415	0.937558	inact.	Unreliable	0.231604	0.768396	inact.	Unreliable	Other aliphatics	Ether based substances	Inactive	Unreliable	-19.4161	-18.7877	-19.1019	Inactive	Inactive	OCC(C(F)(F)F)(OC(C(C(F)(F)F)(OC(C(C(F)(F)F)(OC(C(C(F)(F)F)(F)F)(F)F)F)(F)F)F)(F)F)F	4	3
DTXSID00766376	FC(F)(F)C1(F)C(F)(F)C(F)(F)C(F)(F)C(F)(F)C1(C(F)(F)F)C(F)(F)C1(C(F)(F)F)C(F)(F)C(F)(F)C(F)(F)C(F)(F)C1(F)C(F)(F)F	1,1'-(Difluoromethylene)bis[2,2,3,3,4,4,5,5,6-nonafluoro-1,6-bis(trifluoromethyl)cyclohexane]	116107-58-5	OTHERS	-9.799	-50.7197	0.0624415	0.937558	inact.	Unreliable	0.128602	0.871398	inact.	Unreliable	Non-PFAA perfluoroalkyls, cyclic	PFAs, cyclic	Inactive	Unreliable	-20.2543	-17.9708	-19.1126	Inactive	Inactive	FC(C1(C(C2(C(F)(F)F)C(F)(F)C(F)(F)C(C(C2(F)C(F)(F)F)(F)F)(F)F)(F)F)C(F)(F)C(F)(F)C(C(C1(F)C(F)(F)F)(F)F)(F)F)(F)F	8	0
DTXSID40773625	OCCC(F)(F)C(F)(F)C(F)(F)C(F)(F)C(F)(F)C(F)(F)C(F)(F)CCO	3,3,4,4,5,5,6,6,7,7,8,8,9,9-Tetradecafluoroundecane-1,11-diol	190909-04-7	OTHERS	-11.483	-42.2117	0.0624415	0.937558	inact.	reliable	0.128602	0.871398	inact.	reliable	Other aliphatics	Others	Inactive	reliable	-6.54965	-31.7309	-19.1403	Inactive	Inactive	OCCC(C(C(C(C(C(C(CCO)(F)F)(F)F)(F)F)(F)F)(F)F)(F)F)(F)F	3	9
DTXSID40703705	CC(C)CCOC(=O)[C@H](CC(C)C)NC(=O)C(F)(F)C(F)(F)C(F)(F)F	3-Methylbutyl N-(2,2,3,3,4,4,4-heptafluorobutanoyl)-L-leucinate	75743-21-4	OTHERS	-9.05	-54.4097	0.0624415	0.937558	inact.	reliable	0.128602	0.871398	inact.	reliable	Other aliphatics	Ether based substances	Inactive	reliable	-26.3498	-12.003	-19.1764	Inactive	Inactive	CC(CC(C(=O)OCCC(C)C)NC(=O)C(C(C(F)(F)F)(F)F)(F)F)C	7	8
DTXSID60895272	CCCCCCC(I)CC(F)(F)C(F)(F)C(F)(F)C(F)(F)C(F)(F)C(F)(F)C(F)(F)F	1,1,1,2,2,3,3,4,4,5,5,6,6,7,7-Pentadecafluoro-9-iodopentadecane	918-32-1	OTHERS	-9.507	-52.1074	0.0624415	0.937558	inact.	reliable	0.128602	0.871398	inact.	reliable	Other aliphatics	FTI	Inactive	reliable	-22.6306	-15.7265	-19.1786	Inactive	Inactive	CCCCCCC(CC(C(C(C(C(C(C(F)(F)F)(F)F)(F)F)(F)F)(F)F)(F)F)(F)F)I	3	6
DTXSID2073489	OCCCSCCC(F)(F)C(F)(F)C(F)(F)C(F)(F)C(F)(F)C(F)(F)C(F)(F)C(F)(F)C(F)(F)C(F)(F)F	1-Propanol, 3-[(3,3,4,4,5,5,6,6,7,7,8,8,9,9,10,10,11,11,12,12,12-heneicosafluorododecyl)thio]-	36880-08-7	OTHERS	-8.733	-55.992	0.0624415	0.937558	inact.	reliable	0.231604	0.768396	inact.	reliable	Other aliphatics	FT	Inactive	reliable	-28.9296	-9.44392	-19.1867	Inactive	Inactive	OCCCSCCC(C(C(C(C(C(C(C(C(C(F)(F)F)(F)F)(F)F)(F)F)(F)F)(F)F)(F)F)(F)F)(F)F)(F)F	3	9
DTXSID10896557	FC(F)(F)C(F)(F)C(F)(F)OC(F)(C(F)(F)F)C(F)(F)OC(F)(C(=O)N1CCOCC1)C(F)(F)F	2,3,3,3-Tetrafluoro-2-[1,1,2,3,3,3-hexafluoro-2-(heptafluoropropoxy)propoxy]-1-(morpholin-4-yl)propan-1-one	176702-76-4	OTHERS	-9.464	-52.2596	0.0624415	0.937558	inact.	reliable	0.187871	0.812129	inact.	Unreliable	Other aliphatics, cyclic	Others, cyclic	Inactive	reliable	-22.9806	-15.4803	-19.2305	Inactive	Inactive	O=C(C(C(F)(F)F)(OC(C(C(F)(F)F)(OC(C(C(F)(F)F)(F)F)(F)F)F)(F)F)F)N1CCOCC1	4	3
DTXSID00880521	FC(F)(F)C(F)(OC1(F)OC(F)(C(F)(F)F)C(F)(F)OC1(F)C(F)(F)F)C(F)(OC1(F)OC(F)(C(F)(F)F)C(F)(F)OC1(F)C(F)(F)F)C(F)(F)F	Perfluoro-2,3-bis(2,5-dimethyl-1,4-dioxan-3-oxy)butane	61097-98-1	OTHERS	-9.255	-53.3068	0.0624415	0.937558	inact.	Unreliable	0.128602	0.871398	inact.	Unreliable	Other aliphatics, cyclic	Others, cyclic	Inactive	Unreliable	-24.6814	-13.7867	-19.2341	Inactive	Inactive	FC(C(C(C(F)(F)F)(OC1(F)OC(F)(C(F)(F)F)C(OC1(F)C(F)(F)F)(F)F)F)(OC1(F)OC(F)(C(F)(F)F)C(OC1(F)C(F)(F)F)(F)F)F)(F)F	8	0
DTXSID30391554	FC(F)(F)C(F)(F)C(F)(F)C(F)(F)C(F)(F)C(F)(F)C(F)(F)C(F)(F)C1=CC(Br)=CC=C1	1-Bromo-3-(heptadecafluorooctyl)benzene	325459-90-3	OTHERS	-9.836	-50.3806	0.0624415	0.937558	inact.	reliable	0.242217	0.757783	inact.	reliable	Side-chain aromatics	Others	Inactive	reliable	-19.9532	-18.5193	-19.2362	Inactive	Inactive	Brc1cccc(c1)C(C(C(C(C(C(C(C(F)(F)F)(F)F)(F)F)(F)F)(F)F)(F)F)(F)F)(F)F	1	6
DTXSID20895672	CC(=O)CC(=O)C(F)(F)C(F)(F)C(F)(F)C(F)(F)C(F)(F)C(F)(F)C(F)(F)C(F)(F)F	5,5,6,6,7,7,8,8,9,9,10,10,11,11,12,12,12-Heptadecafluorododecane-2,4-dione	203201-14-3	OTHERS	-10.282	-48.1186	0.0624415	0.937558	inact.	reliable	0.128602	0.871398	inact.	reliable	Other aliphatics	FT	Inactive	reliable	-16.3236	-22.1776	-19.2506	Inactive	Inactive	CC(=O)CC(=O)C(C(C(C(C(C(C(C(F)(F)F)(F)F)(F)F)(F)F)(F)F)(F)F)(F)F)(F)F	3	8
DTXSID4041284	C[N+](C)(CCCNS(=O)(=O)CCC(F)(F)C(F)(F)C(F)(F)C(F)(F)C(F)(F)C(F)(F)F)CC([O-])=O	6:2 Fluorotelomer sulfonamide betaine	34455-29-3	CAL	-7.577	-61.7286	0.0624415	0.937558	inact.	reliable	0.128602	0.871398	inact.	reliable	Other aliphatics	PASF-based substances	Inactive	reliable	-38.3373	-0.166097	-19.2517	Inactive	Inactive	[O-]C(=O)C[N+](CCCNS(=O)(=O)CCC(C(C(C(C(C(F)(F)F)(F)F)(F)F)(F)F)(F)F)(F)F)(C)C	7	3
DTXSID40529609	CC(=O)C(C(CS(=O)(=O)C(F)(F)C(F)(F)C(F)(F)C(F)(F)C(F)(F)C(F)(F)F)C1=CC=CO1)C(C)=O	3-[1-(Furan-2-yl)-2-(1,1,2,2,3,3,4,4,5,5,6,6,6-tridecafluorohexane-1-sulfonyl)ethyl]pentane-2,4-dione	89863-64-9	OTHERS	-8.843	-55.332	0.0624415	0.937558	inact.	reliable	0.187871	0.812129	inact.	Unreliable	Side-chain aromatics	PASF-based substances	Inactive	reliable	-28.0344	-10.5113	-19.2729	Inactive	Inactive	CC(=O)C(C(c1ccco1)CS(=O)(=O)C(C(C(C(C(C(F)(F)F)(F)F)(F)F)(F)F)(F)F)(F)F)C(=O)C	6	5
DTXSID20529607	[O-][N+](=O)CC(CS(=O)(=O)C(F)(F)C(F)(F)C(F)(F)C(F)(F)C(F)(F)C(F)(F)F)C1=CC=CO1	2-[1-Nitro-3-(1,1,2,2,3,3,4,4,5,5,6,6,6-tridecafluorohexane-1-sulfonyl)propan-2-yl]furan	89863-56-9	OTHERS	-9.065	-54.178	0.0624415	0.937558	inact.	reliable	0.187871	0.812129	inact.	Unreliable	Side-chain aromatics	PASF-based substances	Inactive	reliable	-26.2277	-12.3777	-19.3027	Inactive	Inactive	[O-][N+](=O)CC(c1ccco1)CS(=O)(=O)C(C(C(C(C(C(F)(F)F)(F)F)(F)F)(F)F)(F)F)(F)F	6	5
DTXSID70895440	CCCCCCCC\C=C\C(F)(F)C(F)(F)C(F)(F)C(F)(F)C(F)(F)C(F)(F)F	(7E)-1,1,1,2,2,3,3,4,4,5,5,6,6-Tridecafluorohexadec-7-ene	152128-75-1	OTHERS	-9.459	-52.1922	0.0624415	0.937558	inact.	reliable	0.128602	0.871398	inact.	reliable	Fluorotelomer PFAA precursors	SFAenes	Inactive	reliable	-23.0213	-15.5894	-19.3053	Inactive	Inactive	CCCCCCCCC=CC(C(C(C(C(C(F)(F)F)(F)F)(F)F)(F)F)(F)F)(F)F	5	2
DTXSID50892518	C[N+](C)(CCC(F)C(F)(F)C(F)(F)C(F)(F)C(F)(F)C(F)(F)C(F)(F)C(F)(F)F)CC([O-])=O	7:1:2 Fluorotelomer betaine	171184-03-5	OTHERS	-9.955	-49.6726	0.0624415	0.937558	inact.	reliable	0.128602	0.871398	inact.	reliable	Other aliphatics	Others	Inactive	reliable	-18.9847	-19.6643	-19.3245	Inactive	Inactive	[O-]C(=O)C[N+](CCC(C(C(C(C(C(C(C(F)(F)F)(F)F)(F)F)(F)F)(F)F)(F)F)(F)F)F)(C)C	7	3
DTXSID60880406	FC(OC(F)(F)C(F)(OC(F)(F)C(F)(OC(F)(F)C(F)(OC(F)(F)C(F)(OC(F)(F)C(F)(F)C(F)(F)F)C(F)(F)F)C(F)(F)F)C(F)(F)F)C(F)(F)F)C(F)(F)F	2H-Tricosafluoro-5,8,11,14-tetrakis(trifluoromethyl)-3,6,9,12,15-pentaoxaoctadecane	37486-69-4	CAL	-8.309	-57.9487	0.0624415	0.937558	inact.	Unreliable	0.320863	0.679137	inact.	Unreliable	Other aliphatics	Ether based substances	Inactive	Unreliable	-32.3801	-6.27934	-19.3297	Inactive	Inactive	FC(C(F)(F)F)OC(C(C(F)(F)F)(OC(C(C(F)(F)F)(OC(C(C(F)(F)F)(OC(C(C(F)(F)F)(OC(C(C(F)(F)F)(F)F)(F)F)F)(F)F)F)(F)F)F)(F)F)F)(F)F	4	3
DTXSID00881159	OC(COC=C)CC(F)(F)C(F)(F)C(F)(F)C(F)(F)C(F)(F)C(F)(F)C(F)(F)C(F)(F)F	4,4,5,5,6,6,7,7,8,8,9,9,10,10,11,11,11-Heptadecafluoro-1-(vinyloxy)undecan-2-ol	94159-86-1	OTHERS	-10.479	-46.9897	0.0624415	0.937558	inact.	reliable	0.320863	0.679137	inact.	reliable	Other aliphatics	Ether based substances	Inactive	reliable	-14.7204	-24.0034	-19.3619	Inactive	Inactive	C=COCC(CC(C(C(C(C(C(C(C(F)(F)F)(F)F)(F)F)(F)F)(F)F)(F)F)(F)F)(F)F)O	8	7
DTXSID7070505	[K+].CCN(CC([O-])=O)S(=O)(=O)C(F)(F)C(F)(F)C(F)(F)C(F)(F)C(F)(F)C(F)(F)F	Potassium N-ethyl-N-((tridecafluorohexyl)sulphonyl)glycinate	67584-53-6	CAL	-9.057	-54.1165	0.0624415	0.937558	inact.	reliable	0.128602	0.871398	inact.	reliable	FASA based PFAA precursors	(N-Alkyl) FASAAs	Inactive	reliable	-26.2928	-12.4772	-19.385	Inactive	Inactive	CCN(S(=O)(=O)C(C(C(C(C(C(F)(F)F)(F)F)(F)F)(F)F)(F)F)(F)F)CC(=O)O	0	7
DTXSID60756213	OC1=CC=CC(NCC(F)(F)C(F)(F)C(F)(F)C(F)(F)C(F)(F)C(F)(F)C(F)F)=C1	3-[(2,2,3,3,4,4,5,5,6,6,7,7,8,8-Tetradecafluorooctyl)amino]phenol	89984-91-8	OTHERS	-10.197	-48.3772	0.0624415	0.937558	inact.	reliable	0.835716	0.164284	act.	reliable	Side-chain aromatics	Others	Inactive	reliable	-17.0153	-21.7594	-19.3873	Inactive	Inactive	Oc1cccc(c1)NCC(C(C(C(C(C(C(F)F)(F)F)(F)F)(F)F)(F)F)(F)F)(F)F	3	0
DTXSID60896421	CCC1=C(C(=CC=C1C(O)=O)C(F)(C(F)(F)F)C(F)(F)F)S(=O)CC	3-(Ethanesulfinyl)-2-ethyl-4-(1,1,1,2,3,3,3-heptafluoropropan-2-yl)benzoic acid	1355554-87-8	OTHERS	-10.402	-47.3234	0.0624415	0.937558	inact.	reliable	0.222539	0.777461	inact.	reliable	Side-chain aromatics	Others	Inactive	reliable	-15.347	-23.4637	-19.4053	Inactive	Inactive	CC[S+](c1c(CC)c(ccc1C(C(F)(F)F)(C(F)(F)F)F)C(=O)O)[O-]	2	3
DTXSID60896244	COC1=C2OC=CC2=C(OC)C2=C1OC(=CC2=O)C(F)(F)C(F)(F)C(F)(F)F	7-(Heptafluoropropyl)-4,9-dimethoxy-5H-furo[3,2-g][1]benzopyran-5-one	376383-49-2	OTHERS	-9.759	-50.5503	0.0624415	0.937558	inact.	reliable	0.655825	0.344175	act.	reliable	Side-chain aromatics	Others	Inactive	reliable	-20.5798	-18.2448	-19.4123	Inactive	Inactive	COc1c2oc(cc(=O)c2c(c2c1occ2)OC)C(C(C(F)(F)F)(F)F)(F)F	6	4
DTXSID00896425	CC1=C(C(=CC=C1C(O)=O)C(F)(C(F)(F)F)C(F)(F)F)S(=O)C(C)(C)C	4-(1,1,1,2,3,3,3-Heptafluoropropan-2-yl)-2-methyl-3-(2-methylpropane-2-sulfinyl)benzoic acid	1355554-39-0	OTHERS	-10.103	-48.787	0.0624415	0.937558	inact.	Unreliable	0.128602	0.871398	inact.	Unreliable	Side-chain aromatics	Others	Inactive	Unreliable	-17.7803	-21.0966	-19.4384	Inactive	Inactive	[O-][S+](C(C)(C)C)c1c(C)c(ccc1C(C(F)(F)F)(C(F)(F)F)F)C(=O)O	2	3
DTXSID80577063	CC1=C(C)C=C(C=C1)C1(C2=CC(C)=C(C)C=C2)C(F)(F)C(F)(F)C(F)(F)C1(F)F	1,1'-(2,2,3,3,4,4,5,5-Octafluorocyclopentane-1,1-diyl)bis(3,4-dimethylbenzene)	136525-94-5	OTHERS	-9.846	-50.0071	0.0624415	0.937558	inact.	reliable	0.394053	0.605947	inact.	reliable	Side-chain aromatics	Others	Inactive	reliable	-19.8718	-19.1233	-19.4976	Inactive	Inactive	Cc1ccc(cc1C)C1(c2ccc(c(c2)C)C)C(F)(F)C(C(C1(F)F)(F)F)(F)F	8	0
DTXSID90893403	FC(F)(F)C(F)(F)C(F)(F)C(F)(F)C(F)(F)C(F)(F)C1=NNC(=C1)C1=CC=CC=C1	3-(Perfluorohexyl)-5-phenyl-1H-pyrazole	510768-12-4	OTHERS	-10.009	-49.1668	0.0624415	0.937558	inact.	Unreliable	0.835716	0.164284	act.	Unreliable	Side-chain aromatics	Others	Inactive	Unreliable	-18.5453	-20.4823	-19.5138	Inactive	Inactive	FC(C(C(C(C(C(F)(F)F)(F)F)(F)F)(F)F)(F)F)(c1cc([nH]n1)c1ccccc1)F	6	4
DTXSID10896395	CC(C)SC1=C(C)C(=CC=C1C(F)(C(F)(F)F)C(F)(F)F)C(O)=O	4-(1,1,1,2,3,3,3-Heptafluoropropan-2-yl)-2-methyl-3-[(propan-2-yl)sulfanyl]benzoic acid	1355554-05-0	OTHERS	-10.539	-46.4684	0.0624415	0.937558	inact.	reliable	0.128602	0.871398	inact.	reliable	Side-chain aromatics	Others	Inactive	reliable	-14.2321	-24.8465	-19.5393	Inactive	Inactive	CC(Sc1c(C)c(ccc1C(C(F)(F)F)(C(F)(F)F)F)C(=O)O)C	2	3
DTXSID30896559	[O-][N+](=O)C1=CC=C(NC(=O)C(F)(OC(F)(F)C(F)(F)C(F)(F)F)C(F)(F)F)C(=C1)[N+]([O-])=O	N-(2,4-Dinitrophenyl)-2,3,3,3-tetrafluoro-2-(heptafluoropropoxy)propanamide	105936-30-9	OTHERS	-7.906	-59.6913	0.0624415	0.937558	inact.	reliable	0.956007	0.0439929	act.	reliable	Side-chain aromatics	Others	Inactive	reliable	-35.6598	-3.46103	-19.5604	Inactive	Inactive	O=C(C(C(F)(F)F)(OC(C(C(F)(F)F)(F)F)(F)F)F)Nc1ccc(cc1[N+](=O)[O-])[N+](=O)[O-]	4	3
DTXSID90895760	FC(F)(F)C(F)(F)C(F)(F)C(F)(F)C(F)(F)C(F)(F)C1=CC(=CC=C1)C(F)(F)C(F)(F)C(F)(F)C(F)(F)C(F)(F)C(F)(F)F	1,3-Bis(tridecafluorohexyl)benzene	124389-29-3	OTHERS	-9.907	-49.6175	0.0624415	0.937558	inact.	reliable	0.635405	0.364595	act.	reliable	Side-chain aromatics	Others	Inactive	reliable	-19.3754	-19.7534	-19.5644	Inactive	Inactive	FC(C(C(C(C(C(F)(F)F)(F)F)(F)F)(F)F)(F)F)(c1cccc(c1)C(C(C(C(C(C(F)(F)F)(F)F)(F)F)(F)F)(F)F)(F)F)F	1	6
DTXSID80896448	CCC(C)S(=O)(=O)C1=C(CC)C(=CC=C1C(F)(C(F)(F)F)C(F)(F)F)C(O)=O	3-(Butane-2-sulfonyl)-2-ethyl-4-(1,1,1,2,3,3,3-heptafluoropropan-2-yl)benzoic acid	1355555-25-7	OTHERS	-10.337	-47.4528	0.0624415	0.937558	inact.	reliable	0.187871	0.812129	inact.	reliable	Side-chain aromatics	Others	Inactive	reliable	-15.876	-23.2544	-19.5652	Inactive	Inactive	CCC(S(=O)(=O)c1c(CC)c(ccc1C(C(F)(F)F)(C(F)(F)F)F)C(=O)O)C	2	3
DTXSID60895712	FC(F)(F)C(F)(F)C(F)(F)C(F)(F)C(F)(F)C(F)(F)CCCCOC(=O)C=C	5,5,6,6,7,7,8,8,9,9,10,10,10-Tridecafluorodecyl prop-2-enoate	451456-30-7	OTHERS	-10.171	-48.2847	0.0624415	0.937558	inact.	reliable	0.128602	0.871398	inact.	reliable	Other aliphatics	Ether based substances	Inactive	reliable	-17.2269	-21.909	-19.5679	Inactive	Inactive	C=CC(=O)OCCCCC(C(C(C(C(C(F)(F)F)(F)F)(F)F)(F)F)(F)F)(F)F	1	3
DTXSID10305275	OC1=CC=C(C=C1)C(F)(F)C(F)(F)C(F)(F)C(F)(F)C(F)(F)C(F)(F)C(F)(F)F	4-(Pentadecafluoroheptyl)phenol	57578-99-1	OTHERS	-11.002	-44.0493	0.0624415	0.937558	inact.	reliable	0.956007	0.0439929	act.	reliable	Side-chain aromatics	Others	Inactive	reliable	-10.4641	-28.7589	-19.6115	Inactive	Inactive	Oc1ccc(cc1)C(C(C(C(C(C(C(F)(F)F)(F)F)(F)F)(F)F)(F)F)(F)F)(F)F	1	6
DTXSID501002484	FC(F)(F)C(F)(F)C(F)(F)C(=O)OC1=C(Br)C2=CC=C(Br)C=C2C=C1	1,6-Dibromonaphthalen-2-yl heptafluorobutanoate	82126-64-5	OTHERS	-9.758	-50.3082	0.0624415	0.937558	inact.	Unreliable	0.655825	0.344175	act.	Unreliable	Side-chain aromatics	PACF-based substances	Inactive	Unreliable	-20.588	-18.6364	-19.6122	Inactive	Inactive	Brc1ccc2c(c1)ccc(c2Br)OC(=O)C(C(C(F)(F)F)(F)F)(F)F	7	4
DTXSID00611519	OC(=O)C1=CC=C(C=C1)C(F)(F)C(F)(F)C(F)(F)C(F)(F)C(F)(F)F	4-(Undecafluoropentyl)benzoic acid	25533-93-1	OTHERS	-11.366	-42.2115	0.0624415	0.937558	inact.	reliable	0.128602	0.871398	inact.	reliable	Side-chain aromatics	Others	Inactive	reliable	-7.50182	-31.7312	-19.6165	Inactive	Inactive	OC(=O)c1ccc(cc1)C(C(C(C(C(F)(F)F)(F)F)(F)F)(F)F)(F)F	1	6
DTXSID00896400	CC1=C(SC(C)(C)C)C(=CC=C1C(O)=O)C(F)(C(F)(F)F)C(F)(F)F	3-(tert-Butylsulfanyl)-4-(1,1,1,2,3,3,3-heptafluoropropan-2-yl)-2-methylbenzoic acid	1355554-16-3	OTHERS	-10.33	-47.4157	0.0624415	0.937558	inact.	reliable	0.128602	0.871398	inact.	reliable	Side-chain aromatics	Others	Inactive	reliable	-15.9329	-23.3144	-19.6237	Inactive	Inactive	OC(=O)c1ccc(c(c1C)SC(C)(C)C)C(C(F)(F)F)(C(F)(F)F)F	2	3
DTXSID20234486	[Na+].[O-]S(=O)(=O)C1=CC=C(OC(=C(C(F)(F)F)C(F)(F)F)C(F)(F)C(F)(F)F)C=C1	Sodium 4-(perfluoro(2-methylpent-2-en-3-yl)oxy)benzene-1-sulfonate	85284-17-9	OTHERS	-9.46	-51.782	0.0624415	0.937558	inact.	reliable	0.320863	0.679137	inact.	reliable	Side-chain aromatics	Others	Inactive	reliable	-23.0131	-16.2528	-19.6329	Inactive	Inactive	FC(C(=C(C(C(F)(F)F)(F)F)Oc1ccc(cc1)S(=O)(=O)O)C(F)(F)F)(F)F	0	3
DTXSID80320031	NC1=CC=CC=C1NC(=O)C(F)(F)C(F)(F)C(F)(F)C(=O)NC1=CC=CC=C1N	N,N'-bis(2-aminophenyl)-2,2,3,3,4,4-hexafluoropentanediamide	79834-53-0	OTHERS	-9.549	-51.3341	0.0624415	0.937558	inact.	reliable	0.386671	0.613329	inact.	reliable	Side-chain aromatics	Others	Inactive	reliable	-22.2888	-16.9772	-19.633	Inactive	Inactive	O=C(C(C(C(C(=O)Nc1ccccc1N)(F)F)(F)F)(F)F)Nc1ccccc1N	7	8
DTXSID20880568	OCC(O)CC(F)(F)C(F)(F)C(F)(F)C(F)(F)C(F)(F)C(F)(F)C(F)(C(F)(F)F)C(F)(F)F	4,4,5,5,6,6,7,7,8,8,9,9,10,11,11,11-Hexadecafluoro-10-(trifluoromethyl)undecane-1,2-diol	67824-44-6	OTHERS	-10.76	-45.24	0.0624415	0.937558	inact.	reliable	0.128602	0.871398	inact.	reliable	Other aliphatics	Others	Inactive	reliable	-12.4335	-26.8332	-19.6334	Inactive	Inactive	OCC(CC(C(C(C(C(C(C(C(F)(F)F)(C(F)(F)F)F)(F)F)(F)F)(F)F)(F)F)(F)F)(F)F)O	8	7
DTXSID10705670	CC1=CC=C(OC(F)=C(F)C(F)(F)C(F)(F)C(F)(F)C(F)(F)C(F)(F)C(F)(F)C(F)(F)F)C=C1	1-[(1,2,3,3,4,4,5,5,6,6,7,7,8,8,9,9,9-Heptadecafluoronon-1-en-1-yl)oxy]-4-methylbenzene	55937-43-4	OTHERS	-9.565	-51.2364	0.0624415	0.937558	inact.	reliable	0.50575	0.49425	inact.	reliable	Side-chain aromatics	Others	Inactive	reliable	-22.1586	-17.1352	-19.6469	Inactive	Inactive	Cc1ccc(cc1)OC(=C(C(C(C(C(C(C(C(F)(F)F)(F)F)(F)F)(F)F)(F)F)(F)F)(F)F)F)F	8	8
DTXSID7067033	CCN(CC=C)S(=O)(=O)C(F)(F)C(F)(F)C(F)(F)C(F)(F)C(F)(F)C(F)(F)C(F)(F)C(F)(F)F	N-Allyl-N-ethyl-perfluorooctanesulfonamide	24924-36-5	OTHERS	-8.708	-55.527	0.0624415	0.937558	inact.	reliable	0.128602	0.871398	inact.	reliable	Other aliphatics	PASF-based substances	Inactive	reliable	-29.133	-10.196	-19.6645	Inactive	Inactive	C=CCN(S(=O)(=O)C(C(C(C(C(C(C(C(F)(F)F)(F)F)(F)F)(F)F)(F)F)(F)F)(F)F)(F)F)CC	0	7
DTXSID20904576	OS(=O)(=O)C(F)(F)C(F)(F)C(F)(F)C(F)(F)C(F)(F)C(F)(F)C(F)(F)C(F)(F)C(F)(F)C(F)(F)C(F)(F)C(F)(F)C(F)(F)F	Perfluorotridecanesulfonic acid	791563-89-8	OTHERS	-8.479	-56.6524	0.0624415	0.937558	inact.	reliable	0.128602	0.871398	inact.	reliable	PFAAs	PFSAs	Inactive	reliable	-30.9966	-8.37585	-19.6863	Inactive	Inactive	FC(C(C(C(C(C(C(C(C(S(=O)(=O)O)(F)F)(F)F)(F)F)(F)F)(F)F)(F)F)(F)F)(F)F)(C(C(C(C(F)(F)F)(F)F)(F)F)(F)F)F	3	8
DTXSID10143033	CCCCNC(=O)NS(=O)(=O)C(F)(F)C(F)(F)C(F)(F)C(F)(F)C(F)(F)C(F)(F)C(F)(F)C(F)(F)F	1-butyl-3-(1,1,2,2,3,3,4,4,5,5,6,6,7,7,8,8,8-Heptadecafluorooctylsulfonyl)urea	100221-84-9	OTHERS	-7.08	-63.6658	0.0624415	0.937558	inact.	reliable	0.128602	0.871398	inact.	reliable	Other aliphatics	PASF-based substances	Inactive	reliable	-42.3819	2.96694	-19.7075	Inactive	Inactive	CCCCNC(=O)NS(=O)(=O)C(C(C(C(C(C(C(C(F)(F)F)(F)F)(F)F)(F)F)(F)F)(F)F)(F)F)(F)F	5	0
DTXSID60896426	CCCS(=O)C1=C(C)C(=CC=C1C(F)(C(F)(F)F)C(F)(F)F)C(O)=O	4-(1,1,1,2,3,3,3-Heptafluoropropan-2-yl)-2-methyl-3-(propane-1-sulfinyl)benzoic acid	1355554-25-4	OTHERS	-9.983	-49.0374	0.0624415	0.937558	inact.	Unreliable	0.187871	0.812129	inact.	Unreliable	Side-chain aromatics	Others	Inactive	Unreliable	-18.7569	-20.6916	-19.7242	Inactive	Inactive	CCC[S+](c1c(C)c(ccc1C(C(F)(F)F)(C(F)(F)F)F)C(=O)O)[O-]	2	3
DTXSID80896443	CCC1=C(C(=CC=C1C(O)=O)C(F)(C(F)(F)F)C(F)(F)F)S(=O)(=O)C(C)(C)C	2-Ethyl-4-(1,1,1,2,3,3,3-heptafluoropropan-2-yl)-3-(2-methylpropane-2-sulfonyl)benzoic acid	1355555-26-8	OTHERS	-9.274	-52.5971	0.0624415	0.937558	inact.	reliable	0.128602	0.871398	inact.	reliable	Side-chain aromatics	Others	Inactive	reliable	-24.5268	-14.9345	-19.7307	Inactive	Inactive	CCc1c(ccc(c1S(=O)(=O)C(C)(C)C)C(C(F)(F)F)(C(F)(F)F)F)C(=O)O	2	3
DTXSID80896089	OCCNC(=O)C(F)(F)C(F)(F)C(F)(F)C(F)(F)C(F)(F)C(F)(F)C(F)(F)C(F)(F)F	2,2,3,3,4,4,5,5,6,6,7,7,8,8,9,9,9-Heptadecafluoro-N-(2-hydroxyethyl)nonanamide	6104-17-2	OTHERS	-10.356	-47.1373	0.0624415	0.937558	inact.	reliable	0.128602	0.871398	inact.	reliable	Other aliphatics	Polyfluorinated amidesÂ	Inactive	reliable	-15.7213	-23.7647	-19.743	Inactive	Inactive	OCCNC(=O)C(C(C(C(C(C(C(C(F)(F)F)(F)F)(F)F)(F)F)(F)F)(F)F)(F)F)(F)F	6	9
DTXSID50226011	FC(F)(F)C(F)(F)C(F)(F)C(=O)NC1=CC=C(C=C1)C1=CC=CC=C1	2,2,3,3,4,4,4-Heptafluoro-N-(4-phenylphenyl)utanamide	75042-06-7	OTHERS	-10.239	-47.725	0.0624415	0.937558	inact.	reliable	0.625925	0.374075	act.	reliable	Side-chain aromatics	Others	Inactive	reliable	-16.6735	-22.8142	-19.7438	Inactive	Inactive	O=C(C(C(C(F)(F)F)(F)F)(F)F)Nc1ccc(cc1)c1ccccc1	7	8
DTXSID60850649	FC1=C(F)C(F)=C(C(F)=C1F)C(F)(F)C(F)(F)C(F)(F)C(F)(F)C(F)(F)C(F)(F)C(F)(F)C(F)(F)F	1,2,3,4,5-Pentafluoro-6-(heptadecafluorooctyl)benzene	54387-09-6	OTHERS	-9.561	-51.1303	0.0624415	0.937558	inact.	reliable	0.128602	0.871398	inact.	reliable	Side-chain aromatics	Others	Inactive	reliable	-22.1912	-17.3068	-19.749	Inactive	Inactive	Fc1c(F)c(F)c(c(c1F)F)C(C(C(C(C(C(C(C(F)(F)F)(F)F)(F)F)(F)F)(F)F)(F)F)(F)F)(F)F	6	4
DTXSID10528482	FC(F)(F)C(F)(F)C(F)(F)C(F)(F)C(F)(F)C(F)(F)C(F)(F)C(F)(F)SC1=CC=CC=C1	[(Heptadecafluorooctyl)sulfanyl]benzene	89883-19-2	OTHERS	-9.809	-49.8784	0.0624415	0.937558	inact.	reliable	0.231604	0.768396	inact.	reliable	Side-chain aromatics	Others	Inactive	reliable	-20.1729	-19.3315	-19.7522	Inactive	Inactive	FC(C(C(C(C(C(C(C(F)(F)F)(F)F)(F)F)(F)F)(F)F)(F)F)(F)F)(Sc1ccccc1)F	0	5
DTXSID6027426	CCN(CCO)S(=O)(=O)C(F)(F)C(F)(F)C(F)(F)C(F)(F)C(F)(F)C(F)(F)C(F)(F)C(F)(F)F	N-Ethyl-N-(2-hydroxyethyl)perfluorooctanesulfonamide	1691-99-2	CAL	-9.545	-51.1957	0.0624415	0.937558	inact.	reliable	0.128602	0.871398	inact.	reliable	FASA based PFAA precursors	(N-Alkyl) FASEs	Inactive	reliable	-22.3214	-17.201	-19.7612	Inactive	Inactive	OCCN(S(=O)(=O)C(C(C(C(C(C(C(C(F)(F)F)(F)F)(F)F)(F)F)(F)F)(F)F)(F)F)(F)F)CC	0	7
DTXSID80529608	CC(=O)C(C(CS(=O)(=O)C(F)(F)C(F)(F)C(F)(F)C(F)(F)C(F)(F)C(F)(F)F)C1=CC=CS1)C(C)=O	3-[1-(Thiophen-2-yl)-2-(1,1,2,2,3,3,4,4,5,5,6,6,6-tridecafluorohexane-1-sulfonyl)ethyl]pentane-2,4-dione	89863-63-8	OTHERS	-8.436	-56.7423	0.0624415	0.937558	inact.	reliable	0.187871	0.812129	inact.	Unreliable	Side-chain aromatics	PASF-based substances	Inactive	reliable	-31.3466	-8.23046	-19.7885	Inactive	Inactive	CC(=O)C(C(c1cccs1)CS(=O)(=O)C(C(C(C(C(C(F)(F)F)(F)F)(F)F)(F)F)(F)F)(F)F)C(=O)C	6	5
DTXSID3032620	FC(F)C(F)(F)OC1=C(Cl)C=C(NC(=O)NC(=O)C2=C(F)C=CC=C2F)C=C1Cl	Hexaflumuron	86479-06-3	OTHERS	-8.349	-57.1684	0.0624415	0.937558	inact.	reliable	0.890591	0.109409	act.	reliable	Side-chain aromatics	Others	Inactive	reliable	-32.0546	-7.54133	-19.798	Inactive	Inactive	O=C(NC(=O)c1c(F)cccc1F)Nc1cc(Cl)c(c(c1)Cl)OC(C(F)F)(F)F	7	6
DTXSID90895381	OCCC(I)CC(F)(F)C(F)(F)C(F)(F)C(F)(F)C(F)(F)C(F)(F)F	5,5,6,6,7,7,8,8,9,9,10,10,10-Tridecafluoro-3-iododecan-1-ol	16083-68-4	OTHERS	-10.485	-46.3883	0.0624415	0.937558	inact.	reliable	0.128602	0.871398	inact.	reliable	Other aliphatics	FTI	Inactive	reliable	-14.6715	-24.976	-19.8238	Inactive	Inactive	OCCC(CC(C(C(C(C(C(F)(F)F)(F)F)(F)F)(F)F)(F)F)(F)F)I	3	6
DTXSID3040148	OS(=O)(=O)C(F)(F)C(F)(F)C(F)(F)C(F)(F)C(F)(F)C(F)(F)C(F)(F)C(F)(F)C(F)(F)C(F)(F)F	Perfluorodecanesulfonic acid	335-77-3	CAL	-8.938	-54.1681	0.0624415	0.937558	inact.	reliable	0.128602	0.871398	inact.	reliable	PFAAs	PFSAs	Inactive	reliable	-27.2612	-12.3937	-19.8275	Inactive	Inactive	FC(C(C(C(C(C(S(=O)(=O)O)(F)F)(F)F)(F)F)(F)F)(F)F)(C(C(C(C(F)(F)F)(F)F)(F)F)(F)F)F	3	8
DTXSID80458207	FC(F)(F)C(F)(F)C(F)(F)C(F)(F)C(F)(F)C(F)(F)C(F)(F)C1=NC(=NO1)C1=CC=CC=C1	1,2,4-Oxadiazole, 5-(pentadecafluoroheptyl)-3-phenyl-	21733-14-2	OTHERS	-9.244	-52.6275	0.0624415	0.937558	inact.	reliable	0.713531	0.286469	act.	Unreliable	Side-chain aromatics	Others	Inactive	reliable	-24.771	-14.8853	-19.8282	Inactive	Inactive	FC(C(C(C(C(C(C(F)(F)F)(F)F)(F)F)(F)F)(F)F)(F)F)(c1onc(n1)c1ccccc1)F	1	6
DTXSID00896203	CCC1=CC=C(C=NNC(=O)C(F)(F)C(F)(F)C(F)(F)C(F)(F)C(F)(F)C(F)(F)F)C=C1	N'-[(4-Ethylphenyl)methylidene]-2,2,3,3,4,4,5,5,6,6,7,7,7-tridecafluoroheptanehydrazide	445258-05-9	OTHERS	-9.227	-52.71	0.0624415	0.937558	inact.	reliable	0.187871	0.812129	inact.	reliable	Side-chain aromatics	Others	Inactive	reliable	-24.9093	-14.7519	-19.8306	Inactive	Inactive	CCc1ccc(cc1)C=NNC(=O)C(C(C(C(C(C(F)(F)F)(F)F)(F)F)(F)F)(F)F)(F)F	3	3
DTXSID50846778	FC(F)(F)C(F)(F)C(F)(F)CNC(=O)C1=CC(NC(=O)C2=CC=CC=C2)=CC=C1	3-Benzamido-N-(2,2,3,3,4,4,4-heptafluorobutyl)benzamide	917920-92-4	OTHERS	-8.579	-55.9656	0.0624415	0.937558	inact.	reliable	0.33379	0.66621	inact.	reliable	Side-chain aromatics	Others	Inactive	reliable	-30.1828	-9.48662	-19.8347	Inactive	Inactive	O=C(c1cccc(c1)NC(=O)c1ccccc1)NCC(C(C(F)(F)F)(F)F)(F)F	0	5
DTXSID40399506	FC(F)(F)C(F)(F)C(F)(F)C(F)(F)C(F)(F)C(F)(F)C(F)(F)C(F)(F)C1=CC=C(Br)C=C1	1-Bromo-4-(heptadecafluorooctyl)benzene	206560-77-2	OTHERS	-9.475	-51.4465	0.0624415	0.937558	inact.	reliable	0.128602	0.871398	inact.	reliable	Side-chain aromatics	Others	Inactive	reliable	-22.8911	-16.7954	-19.8432	Inactive	Inactive	Brc1ccc(cc1)C(C(C(C(C(C(C(C(F)(F)F)(F)F)(F)F)(F)F)(F)F)(F)F)(F)F)(F)F	1	6
DTXSID20880402	FC(=O)C(F)(OC(F)(F)C(F)(OC(F)(F)C(F)(OC(F)(F)C(F)(OC(F)(F)C(F)(F)C(F)(F)F)C(F)(F)F)C(F)(F)F)C(F)(F)F)C(F)(F)F	Perfluoro-2,5,8,11-tetramethyl-3,6,9,12-tetraoxapentadecanoyl fluoride	34761-47-2	OTHERS	-9.646	-50.5811	0.0624415	0.937558	inact.	Unreliable	0.187871	0.812129	inact.	Unreliable	Other aliphatics	Ether based substances	Inactive	Unreliable	-21.4994	-18.195	-19.8472	Inactive	Inactive	FC(=O)C(C(F)(F)F)(OC(C(C(F)(F)F)(OC(C(C(F)(F)F)(OC(C(C(F)(F)F)(OC(C(C(F)(F)F)(F)F)(F)F)F)(F)F)F)(F)F)F)(F)F)F	4	3
DTXSID30895401	FC(F)(F)C(F)(F)C(F)(F)C(F)(F)C(F)(F)C(F)(F)CC(I)C(F)(F)C(F)(F)C(F)(F)C(F)(F)C(F)(F)C(F)(F)F	1,1,1,2,2,3,3,4,4,5,5,6,6,9,9,10,10,11,11,12,12,13,13,14,14,14-Hexacosafluoro-7-iodotetradecane	53638-11-2	OTHERS	-8.937	-54.1309	0.0624415	0.937558	inact.	reliable	0.187871	0.812129	inact.	reliable	Other aliphatics	Iodo based substances	Inactive	reliable	-27.2694	-12.4539	-19.8616	Inactive	Inactive	IC(C(C(C(C(C(C(F)(F)F)(F)F)(F)F)(F)F)(F)F)(F)F)CC(C(C(C(C(C(F)(F)F)(F)F)(F)F)(F)F)(F)F)(F)F	3	6
DTXSID20895955	CCCCCCCCCCNC(=O)C(F)(F)C(F)(F)C(F)(F)F	N-Decyl-2,2,3,3,4,4,4-heptafluorobutanamide	120219-44-5	OTHERS	-9.478	-51.3795	0.0624415	0.937558	inact.	reliable	0.128602	0.871398	inact.	reliable	Other aliphatics	Polyfluorinated amidesÂ	Inactive	reliable	-22.8666	-16.9037	-19.8852	Inactive	Inactive	CCCCCCCCCCNC(=O)C(C(C(F)(F)F)(F)F)(F)F	6	9
DTXSID10893364	CC1=CC(=C(C)S1)C1=C(C2=C(C)SC(C)=C2)C(F)(F)C(F)(F)C1(F)F	3,3â€²-(Perfluoro-1-cyclopentene-1,2-diyl)bis(2,5-dimethylthiophene)	190394-25-3	OTHERS	-9.51	-51.2142	0.0624415	0.937558	inact.	Unreliable	0.222539	0.777461	inact.	Unreliable	Side-chain aromatics	Others	Inactive	Unreliable	-22.6062	-17.1711	-19.8886	Inactive	Inactive	Cc1cc(c(s1)C)C1=C(c2cc(sc2C)C)C(C(C1(F)F)(F)F)(F)F	8	0
DTXSID00762252	OCCCS(=O)(=O)CCC(F)(F)C(F)(F)C(F)(F)C(F)(F)C(F)(F)C(F)(F)F	3-(3,3,4,4,5,5,6,6,7,7,8,8,8-Tridecafluorooctane-1-sulfonyl)propan-1-ol	106104-73-8	OTHERS	-9.708	-50.2021	0.0624415	0.937558	inact.	reliable	0.187871	0.812129	inact.	reliable	Other aliphatics	Others	Inactive	reliable	-20.9949	-18.808	-19.9014	Inactive	Inactive	OCCCS(=O)(=O)CCC(C(C(C(C(C(F)(F)F)(F)F)(F)F)(F)F)(F)F)(F)F	3	9
DTXSID00895978	CCOC(=O)C(O)(O)C(F)(F)C(F)(F)C(F)(F)C(F)(F)C(F)(F)C(F)(F)C(F)(F)C(F)(F)F	Ethyl 3,3,4,4,5,5,6,6,7,7,8,8,9,9,10,10,10-heptadecafluoro-2,2-dihydroxydecanoate	1401315-53-4	OTHERS	-10.478	-46.2784	0.0624415	0.937558	inact.	reliable	0.128602	0.871398	inact.	reliable	Other aliphatics	PACF-based substances	Inactive	reliable	-14.7285	-25.1538	-19.9411	Inactive	Inactive	CCOC(=O)C(C(C(C(C(C(C(C(C(F)(F)F)(F)F)(F)F)(F)F)(F)F)(F)F)(F)F)(F)F)(O)O	7	4
DTXSID50379859	OCCCCCCC(F)(F)C(F)(F)C(F)(F)C(F)(F)C(F)(F)C(F)(F)F	6-(Perfluorohexyl)hexanol	161981-35-7	OTHERS	-10.315	-47.0611	0.0624415	0.937558	inact.	reliable	0.128602	0.871398	inact.	reliable	Other aliphatics	FTOH	Inactive	reliable	-16.055	-23.8879	-19.9715	Inactive	Inactive	OCCCCCCC(C(C(C(C(C(F)(F)F)(F)F)(F)F)(F)F)(F)F)(F)F	2	2
DTXSID90627109	OCCCCCCCCC(F)(F)C(F)(F)C(F)(F)C(F)(F)F	9,9,10,10,11,11,12,12,12-Nonafluorododecan-1-ol	133001-14-6	OTHERS	-10.594	-45.6477	0.0624415	0.937558	inact.	reliable	0.128602	0.871398	inact.	reliable	Other aliphatics	FTOH	Inactive	reliable	-13.7845	-26.1738	-19.9791	Inactive	Inactive	OCCCCCCCCC(C(C(C(F)(F)F)(F)F)(F)F)(F)F	2	2
DTXSID70720561	OC(=O)C1CCC(CC1)C(F)(F)C(F)(F)C(F)(F)C(F)(F)C(F)(F)F	4-(Undecafluoropentyl)cyclohexane-1-carboxylic acid	88951-26-2	OTHERS	-10.61	-45.5485	0.0624415	0.937558	inact.	reliable	0.128602	0.871398	inact.	reliable	Other aliphatics, cyclic	Others, cyclic	Inactive	reliable	-13.6543	-26.3342	-19.9942	Inactive	Inactive	OC(=O)C1CCC(CC1)C(C(C(C(C(F)(F)F)(F)F)(F)F)(F)F)(F)F	0	4
DTXSID60583425	OCC1=CC=C(CCC(F)(F)C(F)(F)C(F)(F)C(F)(F)C(F)(F)C(F)(F)C(F)(F)C(F)(F)F)C=C1	[4-(3,3,4,4,5,5,6,6,7,7,8,8,9,9,10,10,10-Heptadecafluorodecyl)phenyl]methanol	356055-77-1	OTHERS	-10.396	-46.5809	0.0624415	0.937558	inact.	reliable	0.231604	0.768396	inact.	reliable	Side-chain aromatics	Others	Inactive	reliable	-15.3958	-24.6645	-20.0302	Inactive	Inactive	OCc1ccc(cc1)CCC(C(C(C(C(C(C(C(F)(F)F)(F)F)(F)F)(F)F)(F)F)(F)F)(F)F)(F)F	9	9
DTXSID80468260	FC(F)(F)C(F)(F)C(F)(F)C(F)(F)C(F)(F)C(F)(F)CC[C@H]1OC(=O)N[C@H]1CC1=CC=CC=C1	CTK5F5734	857637-92-4	OTHERS	-8.692	-55.1151	0.0624415	0.937558	inact.	reliable	0.187871	0.812129	inact.	reliable	Side-chain aromatics	Others	Inactive	reliable	-29.2632	-10.8621	-20.0627	Inactive	Inactive	O=C1NC(C(O1)CCC(C(C(C(C(C(F)(F)F)(F)F)(F)F)(F)F)(F)F)(F)F)Cc1ccccc1	0	5
DTXSID20379982	OC(=O)C(=C)CC(=O)OC(F)(F)C(F)(F)C(F)(F)C(F)(F)C(F)(F)C(F)(F)C(F)(F)C(F)(F)F	Monoperfluorooctyl itaconate	230295-05-3	OTHERS	-9.196	-52.5747	0.0624415	0.937558	inact.	reliable	0.128602	0.871398	inact.	reliable	Other aliphatics	Ether based substances	Inactive	reliable	-25.1616	-14.9707	-20.0662	Inactive	Inactive	O=C(OC(C(C(C(C(C(C(C(F)(F)F)(F)F)(F)F)(F)F)(F)F)(F)F)(F)F)(F)F)CC(=C)C(=O)O	3	8
DTXSID20440585	CCCCCCCCC(F)(F)C(F)(F)C(F)(F)C(F)(F)C(F)(F)C(F)(F)F	1-(Perfluorohexyl)octane	133331-77-8	OTHERS	-9.327	-51.87	0.0624415	0.937558	inact.	reliable	0.128602	0.871398	inact.	reliable	Fluorotelomer PFAA precursors	SFAs	Inactive	reliable	-24.0955	-16.1104	-20.103	Inactive	Inactive	CCCCCCCCC(C(C(C(C(C(F)(F)F)(F)F)(F)F)(F)F)(F)F)(F)F	2	2
DTXSID20892949	C[N+](C)(CCCNC(=O)C(F)(F)C(F)(F)C(F)(F)C(F)(F)C(F)(F)C(F)(F)C(F)(F)C(F)(F)F)CC([O-])=O	Perfluorononane amide betaine	77958-18-0	OTHERS	-9.029	-53.3466	0.0624415	0.937558	inact.	reliable	0.222539	0.777461	inact.	reliable	Other aliphatics	Amide based substances	Inactive	reliable	-26.5207	-13.7223	-20.1215	Inactive	Inactive	O=C(C(C(C(C(C(C(C(C(F)(F)F)(F)F)(F)F)(F)F)(F)F)(F)F)(F)F)(F)F)NCCC[N+](CC(=O)[O-])(C)C	6	9
DTXSID40446665	OCCCC(I)CC(F)(F)C(F)(F)C(F)(F)C(F)(F)C(F)(F)C(F)(F)F	6,6,7,7,8,8,9,9,10,10,11,11,11-Tridecafluoro-4-iodoundecan-1-ol	132665-00-0	OTHERS	-10.442	-46.201	0.0624415	0.937558	inact.	reliable	0.128602	0.871398	inact.	reliable	Other aliphatics	FTI	Inactive	reliable	-15.0215	-25.2789	-20.1502	Inactive	Inactive	OCCCC(CC(C(C(C(C(C(F)(F)F)(F)F)(F)F)(F)F)(F)F)(F)F)I	3	6
DTXSID90880510	FC(OC1=CC=C(C=C1)S(Cl)(=O)=O)=C(F)C(F)(F)C(F)(F)C(F)(F)C(F)(F)C(F)(F)C(F)(F)C(F)(F)F	4-((Heptadecafluorononenyl)oxy)benzenesulphonyl chloride	59536-15-1	OTHERS	-8.115	-57.9096	0.0624415	0.937558	inact.	reliable	0.187871	0.812129	inact.	reliable	Side-chain aromatics	Others	Inactive	reliable	-33.9589	-6.34258	-20.1508	Inactive	Inactive	FC(=C(C(C(C(C(C(C(C(F)(F)F)(F)F)(F)F)(F)F)(F)F)(F)F)(F)F)F)Oc1ccc(cc1)S(=O)(=O)Cl	8	8
DTXSID6062048	CCN(CCOC(=O)C=C)S(=O)(=O)C(F)(F)C(F)(F)C(F)(F)C(F)(F)C(F)(F)C(F)(F)F	2-Propenoic acid, 2-[ethyl[(tridecafluorohexyl)sulfonyl]amino]ethyl ester	1893-52-3	OTHERS	-8.99	-53.4755	0.0624415	0.937558	inact.	reliable	0.128602	0.871398	inact.	reliable	FASA based PFAA precursors	N-Alkyl FASACs	Inactive	reliable	-26.8381	-13.5139	-20.176	Inactive	Inactive	CCN(S(=O)(=O)C(C(C(C(C(C(F)(F)F)(F)F)(F)F)(F)F)(F)F)(F)F)CCOC(=O)C=C	1	3
DTXSID40895295	CCCCCCCCCCC=CC(F)(F)C(F)(F)C(F)(F)C(F)(F)F	1,1,1,2,2,3,3,4,4-Nonafluorohexadec-5-ene	131851-20-2	OTHERS	-9.407	-51.3424	0.0624415	0.937558	inact.	reliable	0.128602	0.871398	inact.	reliable	Fluorotelomer PFAA precursors	SFAenes	Inactive	reliable	-23.4444	-16.9637	-20.2041	Inactive	Inactive	CCCCCCCCCCC=CC(C(C(C(F)(F)F)(F)F)(F)F)(F)F	5	2
DTXSID30772304	[O-][N+](=O)C1=CC=C(OCCC(F)(F)C(F)(F)C(F)(F)C(F)(F)C(F)(F)C(F)(F)F)C=C1	1-Nitro-4-[(3,3,4,4,5,5,6,6,7,7,8,8,8-tridecafluorooctyl)oxy]benzene	147395-05-9	OTHERS	-9.042	-53.1752	0.0624415	0.937558	inact.	reliable	0.956007	0.0439929	act.	reliable	Side-chain aromatics	Others	Inactive	reliable	-26.4149	-13.9995	-20.2072	Inactive	Inactive	[O-][N+](=O)c1ccc(cc1)OCCC(C(C(C(C(C(F)(F)F)(F)F)(F)F)(F)F)(F)F)(F)F	7	5
DTXSID90697584	FC(F)(F)CCC(F)(F)C(F)(F)C(F)(F)C(F)(F)C(F)(F)C(F)(F)C(F)(F)C1=CC=C(Br)C=C1	1-Bromo-4-(1,1,2,2,3,3,4,4,5,5,6,6,7,7,10,10,10-heptadecafluorodecyl)benzene	195324-88-0	OTHERS	-9.201	-52.375	0.0624415	0.937558	inact.	reliable	0.394053	0.605947	inact.	reliable	Side-chain aromatics	Others	Inactive	reliable	-25.1209	-15.2937	-20.2073	Inactive	Inactive	Brc1ccc(cc1)C(C(C(C(C(C(C(CCC(F)(F)F)(F)F)(F)F)(F)F)(F)F)(F)F)(F)F)(F)F	1	6
DTXSID20895177	CCCCCCCCCCCCC(F)(F)C(F)(F)C(F)(F)F	1,1,1,2,2,3,3-Heptafluoropentadecane	106873-69-2	OTHERS	-9.478	-50.9667	0.0624415	0.937558	inact.	reliable	0.128602	0.871398	inact.	reliable	Fluorotelomer PFAA precursors	SFAs	Inactive	reliable	-22.8666	-17.5714	-20.219	Inactive	Inactive	CCCCCCCCCCCCC(C(C(F)(F)F)(F)F)(F)F	2	2
DTXSID00192353	OS(=O)(=O)CCC(F)(F)C(F)(F)C(F)(F)C(F)(F)C(F)(F)C(F)(F)C(F)(F)C(F)(F)F	8:2 Fluorotelomer sulfonic acid	39108-34-4	CAL	-8.976	-53.428	0.0624415	0.937558	inact.	reliable	0.128602	0.871398	inact.	reliable	Fluorotelomer PFAA precursors	n:2 Fluorotelomer sulfonic acids	Inactive	reliable	-26.952	-13.5907	-20.2713	Inactive	Inactive	OS(=O)(=O)CCC(C(C(C(C(C(C(C(F)(F)F)(F)F)(F)F)(F)F)(F)F)(F)F)(F)F)(F)F	3	9
DTXSID50950006	CC1=CC=C(C=C1)S(=O)(=O)OCC(F)(F)C(F)(F)C(F)(F)CO	2,2,3,3,4,4-Hexafluoro-5-hydroxypentyl 4-methylbenzene-1-sulfonate	2728-37-2	OTHERS	-10.661	-44.9441	0.0624415	0.937558	inact.	reliable	0.128602	0.871398	inact.	reliable	Side-chain aromatics	Others	Inactive	reliable	-13.2392	-27.3117	-20.2755	Inactive	Inactive	OCC(C(C(COS(=O)(=O)c1ccc(cc1)C)(F)F)(F)F)(F)F	3	5
DTXSID20790991	CC(=C)C1=CC=CC=C1CC(F)(F)C(F)(F)C(F)(F)C(F)(F)C(F)(F)F	1-(Prop-1-en-2-yl)-2-(2,2,3,3,4,4,5,5,6,6,6-undecafluorohexyl)benzene	676273-93-1	OTHERS	-9.859	-48.9383	0.587337	0.412663	inact.	Unreliable	0.320863	0.679137	inact.	reliable	Side-chain aromatics	Others	Inactive	reliable	-19.766	-20.8519	-20.309	Inactive	Inactive	CC(=C)c1ccccc1CC(C(C(C(C(F)(F)F)(F)F)(F)F)(F)F)(F)F	3	9
DTXSID00895397	FC(F)(F)C(F)(F)C(F)(F)C(F)(F)CC(I)CCCC(I)CC(F)(F)C(F)(F)C(F)(F)C(F)(F)F	1,1,1,2,2,3,3,4,4,12,12,13,13,14,14,15,15,15-Octadecafluoro-6,10-diiodopentadecane	40735-25-9	OTHERS	-9.4	-51.2267	0.0624415	0.937558	inact.	reliable	0.128602	0.871398	inact.	Unreliable	Other aliphatics	FTI	Inactive	reliable	-23.5014	-17.1509	-20.3261	Inactive	Inactive	IC(CC(C(C(C(F)(F)F)(F)F)(F)F)(F)F)CCCC(CC(C(C(C(F)(F)F)(F)F)(F)F)(F)F)I	3	6
DTXSID90895740	CC(=C)C(=O)OCCCC(F)(F)C(F)(F)C(F)(F)C(F)(F)C(F)(F)C(F)(F)F	4,4,5,5,6,6,7,7,8,8,9,9,9-Tridecafluorononyl 2-methylprop-2-enoate	1228350-17-1	OTHERS	-10.118	-47.5953	0.0624415	0.937558	inact.	reliable	0.128602	0.871398	inact.	reliable	Other aliphatics	Ether based substances	Inactive	reliable	-17.6582	-23.0239	-20.3411	Inactive	Inactive	O=C(C(=C)C)OCCCC(C(C(C(C(C(F)(F)F)(F)F)(F)F)(F)F)(F)F)(F)F	7	5
DTXSID30896059	FC(F)(F)COP(=O)(OCC(F)(F)F)OC(C1=CC=CC=C1)C(F)(F)C(F)(F)C(F)(F)C(F)(F)F	2,2,3,3,4,4,5,5,5-Nonafluoro-1-phenylpentyl bis(2,2,2-trifluoroethyl) phosphate	100664-15-1	OTHERS	-8.572	-55.3629	0.0624415	0.937558	inact.	reliable	0.187871	0.812129	inact.	reliable	Side-chain aromatics	Others	Inactive	reliable	-30.2398	-10.4614	-20.3506	Inactive	Inactive	FC(COP(=O)(OC(C(C(C(C(F)(F)F)(F)F)(F)F)(F)F)c1ccccc1)OCC(F)(F)F)(F)F	1	2
DTXSID90895326	FC(F)(F)C(F)(F)C(F)(F)C(F)(F)CCCCCCCCCCC(F)(F)C(F)(F)C(F)(F)C(F)(F)F	1,1,1,2,2,3,3,4,4,15,15,16,16,17,17,18,18,18-Octadecafluorooctadecane	1835251-99-4	OTHERS	-8.464	-55.9039	0.0624415	0.937558	inact.	reliable	0.128602	0.871398	inact.	reliable	Other aliphatics	FT	Inactive	reliable	-31.1187	-9.58641	-20.3526	Inactive	Inactive	FC(C(C(C(F)(F)F)(F)F)(F)F)(CCCCCCCCCCC(C(C(C(F)(F)F)(F)F)(F)F)(F)F)F	2	2
DTXSID50896738	NC1=C2N=C(N([C@@H]3O[C@H](CO)[C@@H](O)[C@H]3O)C2=NC=N1)C(F)(F)C(F)(F)C(F)(F)F	8-(Heptafluoropropyl)adenosine	147916-81-2	OTHERS	-8.592	-55.2544	0.0624415	0.937558	inact.	reliable	0.187871	0.812129	inact.	reliable	Side-chain aromatics	Others	Inactive	reliable	-30.077	-10.6368	-20.3569	Inactive	Inactive	OCC1OC(C(C1O)O)n1c2ncnc(c2nc1C(C(C(F)(F)F)(F)F)(F)F)N	0	6
DTXSID30896276	COC1=C2OC=CC2=C(OC)C2=C1OC(O)(CC2=O)C(F)(F)C(F)(F)C(F)(F)C(F)(F)F	7-Hydroxy-4,9-dimethoxy-7-(nonafluorobutyl)-6,7-dihydro-5H-furo[3,2-g][1]benzopyran-5-one	376382-61-5	OTHERS	-9.75	-49.407	0.0624415	0.937558	inact.	Unreliable	0.187871	0.812129	inact.	reliable	Side-chain aromatics	Others	Inactive	reliable	-20.6531	-20.0939	-20.3735	Inactive	Inactive	COc1c2OC(O)(CC(=O)c2c(c2c1occ2)OC)C(C(C(C(F)(F)F)(F)F)(F)F)(F)F	5	7
DTXSID10896431	CCC1=C(C(=CC=C1C(O)=O)C(F)(C(F)(F)F)C(F)(F)F)S(=O)(=O)C(C)C	2-Ethyl-4-(1,1,1,2,3,3,3-heptafluoropropan-2-yl)-3-(propane-2-sulfonyl)benzoic acid	1355555-15-5	OTHERS	-9.914	-48.5799	0.0624415	0.937558	inact.	reliable	0.128602	0.871398	inact.	reliable	Side-chain aromatics	Others	Inactive	reliable	-19.3184	-21.4315	-20.375	Inactive	Inactive	CCc1c(ccc(c1S(=O)(=O)C(C)C)C(C(F)(F)F)(C(F)(F)F)F)C(=O)O	2	3
DTXSID40746197	FC(F)(F)C(F)(F)C(F)(F)C(F)(F)C(F)(F)C(F)(F)CCC(=O)ON1C(=O)CCC1=O	1-[(4,4,5,5,6,6,7,7,8,8,9,9,9-Tridecafluorononanoyl)oxy]pyrrolidine-2,5-dione	1262770-54-6	OTHERS	-10.329	-46.4874	0.0624415	0.937558	inact.	reliable	0.187871	0.812129	inact.	reliable	Other aliphatics, cyclic	Others, cyclic	Inactive	reliable	-15.9411	-24.8157	-20.3784	Inactive	Inactive	O=C(ON1C(=O)CCC1=O)CCC(C(C(C(C(C(F)(F)F)(F)F)(F)F)(F)F)(F)F)(F)F	7	0
DTXSID20896260	CC1(C)CC2=CC=CC=C2C(NNC(=O)C(F)(F)C(F)(F)C(F)(F)F)=N1	N'-(3,3-Dimethyl-3,4-dihydroisoquinolin-1-yl)-2,2,3,3,4,4,4-heptafluorobutanehydrazide	304435-60-7	OTHERS	-10.216	-47.0442	0.0830607	0.916939	inact.	reliable	0.787043	0.212957	act.	reliable	Side-chain aromatics	Others	Inactive	reliable	-16.8607	-23.9152	-20.388	Inactive	Inactive	O=C(C(C(C(F)(F)F)(F)F)(F)F)NNC1=NC(C)(C)Cc2c1cccc2	2	6
DTXSID40881173	[NH4+].[NH4+].OC(COP([O-])([O-])=O)CC(F)(F)C(F)(F)C(F)(F)C(F)(F)C(F)(F)C(F)(F)C(F)(F)C(F)(F)C(F)(F)C(F)(F)F	Diammonium 3-(perfluorodecyl)-2-hydroxypropyl dihydrogen phosphate	94200-46-1	OTHERS	-9.963	-48.2839	0.0624415	0.937558	inact.	reliable	0.128602	0.871398	inact.	reliable	Other aliphatics	Others	Inactive	reliable	-18.9196	-21.9103	-20.4149	Inactive	Inactive	OC(CC(C(C(C(C(C(C(C(C(C(F)(F)F)(F)F)(F)F)(F)F)(F)F)(F)F)(F)F)(F)F)(F)F)(F)F)COP(=O)(O)O	8	7
DTXSID30724661	OCC1=CC=C(C=C1)C(F)(F)C(F)(F)C(F)(F)C(F)(F)C(F)(F)C(F)(F)C(F)(F)C(F)(F)F	[4-(Heptadecafluorooctyl)phenyl]methanol	163114-33-8	OTHERS	-10.785	-44.1304	0.0624415	0.937558	inact.	reliable	0.231604	0.768396	inact.	reliable	Side-chain aromatics	Others	Inactive	reliable	-12.2301	-28.6277	-20.4289	Inactive	Inactive	OCc1ccc(cc1)C(C(C(C(C(C(C(C(F)(F)F)(F)F)(F)F)(F)F)(F)F)(F)F)(F)F)(F)F	1	6
DTXSID40895730	OC(COCCC(F)(F)C(F)(F)C(F)(F)C(F)(F)F)COCCC(F)(F)C(F)(F)C(F)(F)C(F)(F)F	1,3-Bis[(3,3,4,4,5,5,6,6,6-nonafluorohexyl)oxy]propan-2-ol	384828-83-5	OTHERS	-8.29	-56.6354	0.0624415	0.937558	inact.	reliable	0.231604	0.768396	inact.	reliable	Other aliphatics	Ether based substances	Inactive	reliable	-32.5348	-8.40335	-20.4691	Inactive	Inactive	OC(COCCC(C(C(C(F)(F)F)(F)F)(F)F)(F)F)COCCC(C(C(C(F)(F)F)(F)F)(F)F)(F)F	7	5
DTXSID60234364	[K+].[O-]S(=O)(=O)C(F)(F)C(F)(F)C(F)(F)C(F)(F)C(F)(F)C(F)(F)C(F)(F)C(F)(F)C(F)(F)C(F)(F)C(F)(F)C(F)(F)F	Potassium perfluorododecane-1-sulfonate	85187-17-3	OTHERS	-8.816	-53.9603	0.0624415	0.937558	inact.	reliable	0.128602	0.871398	inact.	reliable	PFAAs	PFSAs	Inactive	reliable	-28.2541	-12.7298	-20.4919	Inactive	Inactive	FC(C(C(C(C(C(C(S(=O)(=O)O)(F)F)(F)F)(F)F)(F)F)(F)F)(F)F)(C(C(C(C(C(F)(F)F)(F)F)(F)F)(F)F)(F)F)F	3	8
DTXSID00896248	COC1=CC(=CC=C1)C(=O)NN\C(C)=C\C(=O)C(F)(F)C(F)(F)C(F)(F)F	N'-[(2E)-5,5,6,6,7,7,7-Heptafluoro-4-oxohept-2-en-2-yl]-3-methoxybenzohydrazide	1164461-08-8	OTHERS	-10.022	-47.8342	0.0624415	0.937558	inact.	reliable	0.655825	0.344175	act.	reliable	Side-chain aromatics	Others	Inactive	reliable	-18.4395	-22.6376	-20.5385	Inactive	Inactive	COc1cccc(c1)C(=O)NNC(=CC(=O)C(C(C(F)(F)F)(F)F)(F)F)C	5	4
DTXSID50583712	OC1=CC=C(SCCC(F)(F)C(F)(F)C(F)(F)C(F)(F)F)C=C1	4-[(3,3,4,4,5,5,6,6,6-Nonafluorohexyl)sulfanyl]phenol	892155-14-5	OTHERS	-10.779	-43.9797	0.0624415	0.937558	inact.	reliable	0.956007	0.0439929	act.	reliable	Side-chain aromatics	Others	Inactive	reliable	-12.2789	-28.8715	-20.5752	Inactive	Inactive	FC(C(C(C(F)(F)F)(F)F)(F)F)(CCSc1ccc(cc1)O)F	3	9
DTXSID50405748	CCCN(CC1CO1)S(=O)(=O)C(F)(F)C(F)(F)C(F)(F)C(F)(F)C(F)(F)C(F)(F)C(F)(F)C(F)(F)F	1,1,2,2,3,3,4,4,5,5,6,6,7,7,8,8,8-Heptadecafluoro-N-[(oxiran-2-yl)methyl]-N-propyloctane-1-sulfonamide	77620-64-5	OTHERS	-8.139	-57.2636	0.0624415	0.937558	inact.	reliable	0.128602	0.871398	inact.	Unreliable	Other aliphatics, cyclic	PASF-based substances, cyclic	Inactive	reliable	-33.7636	-7.38736	-20.5755	Inactive	Inactive	CCCN(S(=O)(=O)C(C(C(C(C(C(C(C(F)(F)F)(F)F)(F)F)(F)F)(F)F)(F)F)(F)F)(F)F)CC1CO1	0	7
DTXSID8062101	CC(=C)C(=O)OCCC(F)(F)C(F)(F)C(F)(F)C(F)(F)C(F)(F)C(F)(F)C(F)(F)C(F)(F)F	8:2 Fluorotelomer methacrylate	1996-88-9	CAL	-10.132	-47.2346	0.0624415	0.937558	inact.	reliable	0.128602	0.871398	inact.	reliable	Fluorotelomer PFAA precursors	n:2 FTMACs	Inactive	reliable	-17.5443	-23.6073	-20.5758	Inactive	Inactive	O=C(C(=C)C)OCCC(C(C(C(C(C(C(C(F)(F)F)(F)F)(F)F)(F)F)(F)F)(F)F)(F)F)(F)F	7	5
DTXSID20704896	OCCCCCCCCCSCCCC(F)(F)C(F)(F)F	9-[(4,4,5,5,5-Pentafluoropentyl)sulfanyl]nonan-1-ol	511545-94-1	OTHERS	-9.104	-52.4008	0.0624415	0.937558	inact.	reliable	0.128602	0.871398	inact.	reliable	Other aliphatics	FT	Inactive	reliable	-25.9103	-15.252	-20.5811	Inactive	Inactive	OCCCCCCCCCSCCCC(C(F)(F)F)(F)F	3	4
DTXSID80895315	CCCCCCCCCCC(I)CC(F)(F)C(F)(F)C(F)(F)C(F)(F)C(F)(F)C(F)(F)F	1,1,1,2,2,3,3,4,4,5,5,6,6-Tridecafluoro-8-iodooctadecane	125081-35-8	OTHERS	-7.014	-62.8954	0.0624415	0.937558	inact.	reliable	0.128602	0.871398	inact.	reliable	Other aliphatics	FTI	Inactive	reliable	-42.919	1.72097	-20.599	Inactive	Inactive	CCCCCCCCCCC(CC(C(C(C(C(C(F)(F)F)(F)F)(F)F)(F)F)(F)F)(F)F)I	3	6
DTXSID70895667	COC(=O)CCC(F)(F)C(F)(F)C(F)(F)C(F)(F)C(F)(F)C(F)(F)C(F)(F)C(F)(F)F	Methyl 4,4,5,5,6,6,7,7,8,8,9,9,10,10,11,11,11-heptadecafluoroundecanoate	132424-37-4	OTHERS	-10.242	-46.6125	0.0624415	0.937558	inact.	reliable	0.128602	0.871398	inact.	reliable	Other aliphatics	PACF-based substances	Inactive	reliable	-16.6491	-24.6134	-20.6313	Inactive	Inactive	COC(=O)CCC(C(C(C(C(C(C(C(F)(F)F)(F)F)(F)F)(F)F)(F)F)(F)F)(F)F)(F)F	3	9
DTXSID80379564	COC(=O)C(F)(OC(F)(F)C(F)(OC(F)(F)C(F)(OC(F)(F)C(F)(OC(F)(F)C(F)(F)C(F)(F)F)C(F)(F)F)C(F)(F)F)C(F)(F)F)C(F)(F)F	Perfluorotetramethyltetraoxapentadecanoicacidme	133609-46-8	OTHERS	-8.301	-56.3709	0.0624415	0.937558	inact.	Unreliable	0.187871	0.812129	inact.	Unreliable	Other aliphatics	Ether and PACF-based substances	Inactive	Unreliable	-32.4452	-8.83113	-20.6382	Inactive	Inactive	COC(=O)C(C(F)(F)F)(OC(C(C(F)(F)F)(OC(C(C(F)(F)F)(OC(C(C(F)(F)F)(OC(C(C(F)(F)F)(F)F)(F)F)F)(F)F)F)(F)F)F)(F)F)F	4	3
DTXSID4070827	CN(CCCCOC(=O)C(C)=C)S(=O)(=O)C(F)(F)C(F)(F)C(F)(F)C(F)(F)F	4-[Methyl[(nonafluorobutyl)sulfonyl]amino]butyl methacrylate	67906-39-2	OTHERS	-8.375	-55.9723	0.0624415	0.937558	inact.	reliable	0.128602	0.871398	inact.	reliable	Other aliphatics	PASF-based substances	Inactive	reliable	-31.843	-9.47578	-20.6594	Inactive	Inactive	CN(S(=O)(=O)C(C(C(C(F)(F)F)(F)F)(F)F)(F)F)CCCCOC(=O)C(=C)C	0	7
DTXSID00775923	FC(F)(F)C(F)(F)C(F)(F)C(F)(F)C(F)(F)C(F)(F)C(F)(F)C(F)(F)C1CCCCCC1	(Heptadecafluorooctyl)cycloheptane	172369-52-7	OTHERS	-9.753	-49.016	0.0624415	0.937558	inact.	reliable	0.128602	0.871398	inact.	reliable	Other aliphatics, cyclic	Others, cyclic	Inactive	reliable	-20.6286	-20.7262	-20.6774	Inactive	Inactive	FC(C(C(C(C(C(C(C(F)(F)F)(F)F)(F)F)(F)F)(F)F)(F)F)(F)F)(C1CCCCCC1)F	0	4
DTXSID90896156	FC(F)(F)C(F)(F)C(F)(F)C(F)(F)C(F)(F)C(F)(F)C(=O)CCCCCC1=NC2=CC=CC=C2N1	1-(1H-Benzimidazol-2-yl)-7,7,8,8,9,9,10,10,11,11,12,12,12-tridecafluorododecan-6-one	237738-71-5	OTHERS	-8.43	-55.6239	0.0624415	0.937558	inact.	reliable	0.187871	0.812129	inact.	reliable	Side-chain aromatics	Others	Inactive	reliable	-31.3954	-10.0393	-20.7173	Inactive	Inactive	O=C(C(C(C(C(C(C(F)(F)F)(F)F)(F)F)(F)F)(F)F)(F)F)CCCCCc1nc2c([nH]1)cccc2	4	1
DTXSID10896416	CCS(=O)C1=C(C)C(=CC=C1C(F)(C(F)(F)F)C(F)(F)F)C(O)=O	3-(Ethanesulfinyl)-4-(1,1,1,2,3,3,3-heptafluoropropan-2-yl)-2-methylbenzoic acid	1355554-21-0	OTHERS	-10.305	-46.1774	0.0624415	0.937558	inact.	reliable	0.128602	0.871398	inact.	reliable	Side-chain aromatics	Others	Inactive	reliable	-16.1364	-25.3171	-20.7268	Inactive	Inactive	CC[S+](c1c(C)c(ccc1C(C(F)(F)F)(C(F)(F)F)F)C(=O)O)[O-]	2	3
DTXSID5067849	CCN(CCO)S(=O)(=O)C(F)(F)C(F)(F)C(F)(F)C(F)(F)C(F)(F)C(F)(F)F	1-Hexanesulfonamide, N-ethyl-1,1,2,2,3,3,4,4,5,5,6,6,6-tridecafluoro-N-(2-hydroxyethyl)-	34455-03-3	OTHERS	-9.848	-48.4745	0.0624415	0.937558	inact.	reliable	0.128602	0.871398	inact.	reliable	FASA based PFAA precursors	(N-Alkyl) FASEs	Inactive	reliable	-19.8555	-21.602	-20.7288	Inactive	Inactive	OCCN(S(=O)(=O)C(C(C(C(C(C(F)(F)F)(F)F)(F)F)(F)F)(F)F)(F)F)CC	0	7
DTXSID00896521	CCCCC(CC)COC(=O)C(F)(OC(F)(F)C(F)(F)C(F)(F)F)C(F)(F)F	2-Ethylhexyl 2,3,3,3-tetrafluoro-2-(heptafluoropropoxy)propanoate	340034-61-9	OTHERS	-8.957	-52.9484	0.0624415	0.937558	inact.	reliable	0.128602	0.871398	inact.	reliable	Other aliphatics	Ether based substances	Inactive	reliable	-27.1066	-14.3663	-20.7365	Inactive	Inactive	CCCCC(COC(=O)C(C(F)(F)F)(OC(C(C(F)(F)F)(F)F)(F)F)F)CC	4	3
DTXSID8031861	OC(=O)C(F)(F)C(F)(F)C(F)(F)C(F)(F)C(F)(F)C(F)(F)C(F)(F)C(F)(F)C(F)(F)C(F)(F)C(F)(F)F	Perfluorododecanoic acid	307-55-1	CAL	-9.91	-48.1397	0.0624415	0.937558	inact.	reliable	0.128602	0.871398	inact.	reliable	PFAAs	PFCAs	Inactive	reliable	-19.351	-22.1435	-20.7472	Inactive	Inactive	OC(=O)C(C(C(C(C(C(C(C(C(C(C(F)(F)F)(F)F)(F)F)(F)F)(F)F)(F)F)(F)F)(F)F)(F)F)(F)F)(F)F	3	8
DTXSID30894131	OC(=O)CCS(=O)CCC(F)(F)C(F)(F)C(F)(F)C(F)(F)C(F)(F)C(F)(F)F	6:2 Fluorotelomer sulfinyl propanoic acid	NOCAS_894131	OTHERS	-10.21	-46.5845	0.0624415	0.937558	inact.	reliable	0.187871	0.812129	inact.	reliable	Other aliphatics	FT	Inactive	reliable	-16.9095	-24.6587	-20.7841	Inactive	Inactive	OC(=O)CC[S+](CCC(C(C(C(C(C(F)(F)F)(F)F)(F)F)(F)F)(F)F)(F)F)[O-]	3	9
DTXSID4070829	CCN(CC=C)S(=O)(=O)C(F)(F)C(F)(F)C(F)(F)C(F)(F)C(F)(F)C(F)(F)C(F)(F)F	N-Ethyl-N-2-propenylperfluoroheptanesulfonamide	67906-41-6	OTHERS	-8.744	-53.9552	0.0624415	0.937558	inact.	reliable	0.128602	0.871398	inact.	reliable	Other aliphatics	PASF-based substances	Inactive	reliable	-28.84	-12.738	-20.789	Inactive	Inactive	C=CCN(S(=O)(=O)C(C(C(C(C(C(C(F)(F)F)(F)F)(F)F)(F)F)(F)F)(F)F)(F)F)CC	0	7
DTXSID50767898	CC(O)=O.OCCCCCCC=CC(F)(F)C(F)(F)C(F)(F)C(F)(F)F	Acetic acid--9,9,10,10,11,11,12,12,12-nonafluorododec-7-en-1-ol (1/1)	130483-36-2	OTHERS	-10.512	-45.0251	0.0624415	0.937558	inact.	reliable	0.128602	0.871398	inact.	reliable	Other aliphatics	Others	Inactive	reliable	-14.4518	-27.1807	-20.8163	Inactive	Inactive	OCCCCCCC=CC(C(C(C(F)(F)F)(F)F)(F)F)(F)F	5	2
DTXSID20508972	FC(F)(F)C(F)(F)C(F)(F)OC(F)(C(F)(F)F)C(F)(F)OC(F)(C(=O)C1=CC=C(Br)C=C1)C(F)(F)F	1-(4-Bromophenyl)-2,3,3,3-tetrafluoro-2-[1,1,2,3,3,3-hexafluoro-2-(heptafluoropropoxy)propoxy]propan-1-one	67727-74-6	OTHERS	-9.596	-49.6045	0.0624415	0.937558	inact.	Unreliable	0.187871	0.812129	inact.	reliable	Side-chain aromatics	Others	Inactive	reliable	-21.9063	-19.7745	-20.8404	Inactive	Inactive	Brc1ccc(cc1)C(=O)C(C(F)(F)F)(OC(C(C(F)(F)F)(OC(C(C(F)(F)F)(F)F)(F)F)F)(F)F)F	4	3
DTXSID80581226	FC(F)(F)C(F)(F)C(F)(F)C(F)(F)S(=O)(=O)OC1=CC2=C(C=C1)N=CC=C2	Quinolin-6-yl nonafluorobutane-1-sulfonate	920491-93-6	OTHERS	-10.092	-47.105	0.0624415	0.937558	inact.	reliable	0.30108	0.69892	inact.	reliable	Side-chain aromatics	PASF-based substances	Inactive	reliable	-17.8698	-23.8169	-20.8434	Inactive	Inactive	O=S(=O)(C(C(C(C(F)(F)F)(F)F)(F)F)(F)F)Oc1ccc2c(c1)cccn2	9	0
DTXSID20234926	CCCN(CCO)S(=O)(=O)C(F)(F)C(F)(F)C(F)(F)C(F)(F)C(F)(F)C(F)(F)F	Tridecafluoro-N-(2-hydroxyethyl)-N-propylhexanesulphonamide	85665-64-1	OTHERS	-9.381	-50.6279	0.0624415	0.937558	inact.	reliable	0.128602	0.871398	inact.	reliable	FASA based PFAA precursors	(N-Alkyl) FASEs	Inactive	reliable	-23.656	-18.1193	-20.8877	Inactive	Inactive	CCCN(S(=O)(=O)C(C(C(C(C(C(F)(F)F)(F)F)(F)F)(F)F)(F)F)(F)F)CCO	0	7
DTXSID00766851	FC(F)(F)C(F)(F)C(F)(F)C(F)(F)CCOCC1=CC=C(C=C)C=C1	1-Ethenyl-4-{[(3,3,4,4,5,5,6,6,6-nonafluorohexyl)oxy]methyl}benzene	117767-64-3	OTHERS	-9.818	-48.3466	0.0624415	0.937558	inact.	reliable	0.231604	0.768396	inact.	reliable	Side-chain aromatics	Others	Inactive	reliable	-20.0997	-21.8089	-20.9543	Inactive	Inactive	C=Cc1ccc(cc1)COCCC(C(C(C(F)(F)F)(F)F)(F)F)(F)F	7	5
DTXSID20163727	CCCCCCCCCCC(F)(F)C(F)(F)C(F)(F)C(F)(F)C(F)(F)C(F)(F)F	1,1,1,2,2,3,3,4,4,5,5,6,6--Tridecafluorohexadecane	147492-59-9	OTHERS	-9.271	-51.0842	0.0624415	0.937558	inact.	reliable	0.128602	0.871398	inact.	reliable	Fluorotelomer PFAA precursors	SFAs	Inactive	reliable	-24.5512	-17.3813	-20.9663	Inactive	Inactive	CCCCCCCCCCC(C(C(C(C(C(F)(F)F)(F)F)(F)F)(F)F)(F)F)(F)F	2	2
DTXSID20896043	CCCCCNC(=O)C(F)(F)C(F)(F)C(F)(F)C(F)(F)C(F)(F)C(F)(F)C(F)(F)C(F)(F)F	2,2,3,3,4,4,5,5,6,6,7,7,8,8,9,9,9-Heptadecafluoro-N-pentylnonanamide	33496-54-7	OTHERS	-9.225	-51.2994	0.0624415	0.937558	inact.	reliable	0.128602	0.871398	inact.	reliable	Other aliphatics	Polyfluorinated amidesÂ	Inactive	reliable	-24.9256	-17.0333	-20.9794	Inactive	Inactive	CCCCCNC(=O)C(C(C(C(C(C(C(C(F)(F)F)(F)F)(F)F)(F)F)(F)F)(F)F)(F)F)(F)F	6	9
DTXSID00573643	OCC(I)CC(F)(F)C(F)(F)C(F)(F)CC(I)CO	4,4,5,5,6,6-Hexafluoro-2,8-diiodononane-1,9-diol	1842-23-5	OTHERS	-10.851	-43.1108	0.0624415	0.937558	inact.	Unreliable	0.128602	0.871398	inact.	Unreliable	Other aliphatics	FTIOH	Inactive	Unreliable	-11.693	-30.2767	-20.9848	Inactive	Inactive	OCC(CC(C(C(CC(CO)I)(F)F)(F)F)(F)F)I	3	4
DTXSID70504247	CC1=CC=C(C=C1)C(=O)C(F)(F)C(F)(F)C(F)(F)C(F)(F)C(=O)C1=CC=C(C)C=C1	2,2,3,3,4,4,5,5-Octafluoro-1,6-bis(4-methylphenyl)hexane-1,6-dione	25871-03-8	OTHERS	-8.331	-55.7717	0.0624415	0.937558	inact.	reliable	0.128602	0.871398	inact.	reliable	Side-chain aromatics	Others	Inactive	reliable	-32.2011	-9.80021	-21.0007	Inactive	Inactive	O=C(C(C(C(C(C(=O)c1ccc(cc1)C)(F)F)(F)F)(F)F)(F)F)c1ccc(cc1)C	0	2
DTXSID40892441	OC(=O)C(F)(OC(F)(F)C(F)(OC(F)(F)C(F)(OC(F)(C(F)(F)F)C(F)(F)F)C(F)(F)F)C(F)(F)F)C(F)(F)F	Perfluoro(2,5,8,10-tetramethyl-3,6,9-trioxaundecanoic) acid	1212077-14-9	OTHERS	-9.455	-50.1121	0.0624415	0.937558	inact.	Unreliable	0.128602	0.871398	inact.	Unreliable	PFAAs	PFECAs	Inactive	Unreliable	-23.0538	-18.9535	-21.0037	Inactive	Inactive	OC(=O)C(C(F)(F)F)(OC(C(C(F)(F)F)(OC(C(C(F)(F)F)(OC(C(F)(F)F)(C(F)(F)F)F)F)(F)F)F)(F)F)F	4	3
DTXSID70896210	COC1=CC=CC(NC(=O)C(F)(F)C(F)(F)C(F)(F)C(F)(F)C(F)(F)C(F)(F)F)=C1	2,2,3,3,4,4,5,5,6,6,7,7,7-Tridecafluoro-N-(3-methoxyphenyl)heptanamide	904565-42-0	OTHERS	-9.378	-50.4789	0.0624415	0.937558	inact.	reliable	0.215577	0.784423	inact.	reliable	Side-chain aromatics	Others	Inactive	reliable	-23.6805	-18.3603	-21.0204	Inactive	Inactive	COc1cccc(c1)NC(=O)C(C(C(C(C(C(F)(F)F)(F)F)(F)F)(F)F)(F)F)(F)F	7	8
DTXSID90896414	CCC1=C(C(=CC=C1C(O)=O)C(F)(C(F)(F)F)C(F)(F)F)S(C)=O	2-Ethyl-4-(1,1,1,2,3,3,3-heptafluoropropan-2-yl)-3-(methanesulfinyl)benzoic acid	1355554-84-5	OTHERS	-10.408	-45.2931	0.0624415	0.937558	inact.	reliable	0.128602	0.871398	inact.	reliable	Side-chain aromatics	Others	Inactive	reliable	-15.2982	-26.7473	-21.0227	Inactive	Inactive	CCc1c([S+](C)[O-])c(ccc1C(=O)O)C(C(F)(F)F)(C(F)(F)F)F	2	3
DTXSID50236731	CCN(CC#C)S(=O)(=O)C(F)(F)C(F)(F)C(F)(F)C(F)(F)C(F)(F)C(F)(F)C(F)(F)C(F)(F)F	1-Octanesulfonamide, N-ethyl-1,1,2,2,3,3,4,4,5,5,6,6,7,7,8,8,8-heptadecafluoro-N-2-propynyl-	87988-63-4	OTHERS	-8.141	-56.6975	0.0624415	0.937558	inact.	reliable	0.128602	0.871398	inact.	reliable	Other aliphatics	PASF-based substances	Inactive	reliable	-33.7473	-8.30291	-21.0251	Inactive	Inactive	C#CCN(S(=O)(=O)C(C(C(C(C(C(C(C(F)(F)F)(F)F)(F)F)(F)F)(F)F)(F)F)(F)F)(F)F)CC	0	7
DTXSID30881162	CC1(C)OCC(CC(F)(F)C(F)(F)C(F)(F)C(F)(F)C(F)(F)C(F)(F)C(F)(F)C(F)(F)F)O1	4-(2,2,3,3,4,4,5,5,6,6,7,7,8,8,9,9,9-Heptadecafluorononyl)-2,2-dimethyl-1,3-dioxolane	94159-88-3	OTHERS	-9.07	-52.0201	0.0624415	0.937558	inact.	reliable	0.293224	0.706776	inact.	reliable	Other aliphatics, cyclic	Others, cyclic	Inactive	reliable	-26.187	-15.8677	-21.0273	Inactive	Inactive	CC1(C)OCC(O1)CC(C(C(C(C(C(C(C(F)(F)F)(F)F)(F)F)(F)F)(F)F)(F)F)(F)F)(F)F	4	5
DTXSID60896289	CCOC(=O)C1=C(NC(=O)C(F)(F)C(F)(F)C(F)(F)F)N(N=C1)C1=CC=CC=C1	Ethyl 5-(2,2,3,3,4,4,4-heptafluorobutanamido)-1-phenyl-1H-pyrazole-4-carboxylate	545359-89-5	OTHERS	-9.579	-49.4391	0.0624415	0.937558	inact.	reliable	0.664953	0.335047	act.	reliable	Side-chain aromatics	Others	Inactive	reliable	-22.0447	-20.042	-21.0433	Inactive	Inactive	CCOC(=O)c1cnn(c1NC(=O)C(C(C(F)(F)F)(F)F)(F)F)c1ccccc1	7	8
DTXSID90441943	FC(F)(F)C(F)(F)C(F)(F)C(F)(F)C(F)(F)C(F)(F)C(F)(F)C(F)(F)C1=CSC=C1	Thiophene, 3-(heptadecafluorooctyl)-	96721-82-3	OTHERS	-10.596	-44.2895	0.0624415	0.937558	inact.	reliable	0.50575	0.49425	inact.	reliable	Side-chain aromatics	Others	Inactive	reliable	-13.7682	-28.3704	-21.0693	Inactive	Inactive	FC(C(C(C(C(C(C(C(F)(F)F)(F)F)(F)F)(F)F)(F)F)(F)F)(F)F)(c1ccsc1)F	1	6
DTXSID60896103	CC1=CC=C(C=C1)S(=O)(=O)OCC(F)(F)C(F)(F)C(F)(F)C(F)(F)C(F)(F)C(F)(F)F	2,2,3,3,4,4,5,5,6,6,7,7,7-Tridecafluoroheptyl 4-methylbenzene-1-sulfonate	883500-11-6	OTHERS	-9.097	-51.8207	0.0624415	0.937558	inact.	reliable	0.187871	0.812129	inact.	reliable	Side-chain aromatics	Others	Inactive	reliable	-25.9673	-16.1902	-21.0787	Inactive	Inactive	FC(C(C(C(C(C(F)(F)F)(F)F)(F)F)(F)F)(F)F)(COS(=O)(=O)c1ccc(cc1)C)F	3	5
DTXSID7070840	CCN(CCOC(=O)C(C)=C)S(=O)(=O)C(F)(F)C(F)(F)C(F)(F)C(F)(F)C(F)(F)F	2-Propenoic acid, 2-methyl-, 2-[ethyl[(undecafluoropentyl)sulfonyl]amino]ethyl ester	67906-73-4	OTHERS	-8.608	-54.2763	0.0624415	0.937558	inact.	reliable	0.128602	0.871398	inact.	reliable	FASA based PFAA precursors	N-Alkyl FASMACs	Inactive	reliable	-29.9468	-12.2187	-21.0828	Inactive	Inactive	CCN(S(=O)(=O)C(C(C(C(C(F)(F)F)(F)F)(F)F)(F)F)(F)F)CCOC(=O)C(=C)C	0	7
DTXSID90893322	[Na+].CCN(CC([O-])=O)C(=O)C(F)(F)C(F)(F)C(F)(F)C(F)(F)C(F)(F)C(F)(F)F	N-Ethyl-N-(perfluoro-1-oxoheptyl)-glycine sodium salt	116537-74-7	OTHERS	-9.638	-49.0692	0.0624415	0.937558	inact.	reliable	0.128602	0.871398	inact.	reliable	Other aliphatics	Amide based substances	Inactive	reliable	-21.5645	-20.6402	-21.1024	Inactive	Inactive	CCN(C(=O)C(C(C(C(C(C(F)(F)F)(F)F)(F)F)(F)F)(F)F)(F)F)CC(=O)O	3	8
DTXSID50896278	CCOC(=O)C1=C(N=C2C=CC=CN12)C(F)(F)C(F)(F)C(F)(F)C(F)(F)C(F)(F)C(F)(F)C(F)(F)F	Ethyl 2-(pentadecafluoroheptyl)imidazo[1,2-a]pyridine-3-carboxylate	135339-05-8	OTHERS	-8.935	-52.5983	0.0624415	0.937558	inact.	reliable	0.187871	0.812129	inact.	reliable	Side-chain aromatics	Others	Inactive	reliable	-27.2857	-14.9326	-21.1091	Inactive	Inactive	CCOC(=O)c1n2ccccc2nc1C(C(C(C(C(C(C(F)(F)F)(F)F)(F)F)(F)F)(F)F)(F)F)(F)F	1	6
DTXSID40330479	FC(F)(F)C(F)(F)C(F)(F)C(F)(F)S(=O)(=O)OC1=CC2=CC=CC=C2C=C1	naphthalen-2-yl 1,1,2,2,3,3,4,4,4-nonafluorobutane-1-sulfonate	42096-34-4	OTHERS	-9.691	-48.7921	0.0624415	0.937558	inact.	reliable	0.48267	0.51733	inact.	reliable	Side-chain aromatics	PASF-based substances	Inactive	reliable	-21.1332	-21.0883	-21.1108	Inactive	Inactive	O=S(=O)(C(C(C(C(F)(F)F)(F)F)(F)F)(F)F)Oc1ccc2c(c1)cccc2	9	0
DTXSID2066064	OC(=O)C(F)(F)C(F)(F)C(F)(F)C(F)(F)C(F)(F)C(F)(F)C(F)(F)C(F)(F)C(F)(F)C(F)(C(F)(F)F)C(F)(F)F	Perfluoro-11-(trifluoromethyl)dodecanoic acid	16486-96-7	OTHERS	-9.836	-47.9827	0.0624415	0.937558	inact.	reliable	0.128602	0.871398	inact.	reliable	PFAAs	PFCAs	Inactive	reliable	-19.9532	-22.3974	-21.1753	Inactive	Inactive	OC(=O)C(C(C(C(C(C(C(C(C(C(C(F)(F)F)(C(F)(F)F)F)(F)F)(F)F)(F)F)(F)F)(F)F)(F)F)(F)F)(F)F)(F)F	3	4
DTXSID10895949	FC(F)(F)C(=O)C1=CC=C(C=C1)C(F)(F)C(F)(F)C(F)(F)C(F)(F)C(F)(F)C(F)(F)F	2,2,2-Trifluoro-1-[4-(tridecafluorohexyl)phenyl]ethan-1-one	171183-94-1	OTHERS	-10.545	-44.4138	0.0624415	0.937558	inact.	reliable	0.128602	0.871398	inact.	reliable	Side-chain aromatics	Others	Inactive	reliable	-14.1832	-28.1694	-21.1763	Inactive	Inactive	O=C(C(F)(F)F)c1ccc(cc1)C(C(C(C(C(C(F)(F)F)(F)F)(F)F)(F)F)(F)F)(F)F	1	6
DTXSID50705679	FC(OC1=CC=C(CCl)C=C1)=C(F)C(F)(F)C(F)(F)C(F)(F)C(F)(F)C(F)(F)C(F)(F)C(F)(F)F	1-(Chloromethyl)-4-[(1,2,3,3,4,4,5,5,6,6,7,7,8,8,9,9,9-heptadecafluoronon-1-en-1-yl)oxy]benzene	59655-42-4	OTHERS	-8.823	-53.0723	0.0624415	0.937558	inact.	reliable	0.655825	0.344175	act.	reliable	Side-chain aromatics	Others	Inactive	reliable	-28.1971	-14.166	-21.1815	Inactive	Inactive	ClCc1ccc(cc1)OC(=C(C(C(C(C(C(C(C(F)(F)F)(F)F)(F)F)(F)F)(F)F)(F)F)(F)F)F)F	8	8
DTXSID30750728	CC1=CC=C(C=C1)C(F)(F)C(F)(F)C(F)(F)C(F)(F)C(F)(F)C(F)(F)C(F)(F)C(F)(F)C(F)(F)F	1-Methyl-4-(nonadecafluorononyl)benzene	88950-99-6	OTHERS	-9.289	-50.7255	0.0624415	0.937558	inact.	reliable	0.128602	0.871398	inact.	reliable	Side-chain aromatics	Others	Inactive	reliable	-24.4047	-17.9615	-21.1831	Inactive	Inactive	Cc1ccc(cc1)C(C(C(C(C(C(C(C(C(F)(F)F)(F)F)(F)F)(F)F)(F)F)(F)F)(F)F)(F)F)(F)F	1	6
DTXSID60896547	CCCCNC(=O)C(F)(OC(F)(F)C(F)(OC(F)(F)C(F)(F)C(F)(F)F)C(F)(F)F)C(F)(F)F	N-Butyl-2,3,3,3-tetrafluoro-2-[1,1,2,3,3,3-hexafluoro-2-(heptafluoropropoxy)propoxy]propanamide	178167-72-1	OTHERS	-9.431	-49.9663	0.0624415	0.937558	inact.	reliable	0.187871	0.812129	inact.	reliable	Other aliphatics	Ether and Amide based substances	Inactive	reliable	-23.2491	-19.1893	-21.2192	Inactive	Inactive	CCCCNC(=O)C(C(F)(F)F)(OC(C(C(F)(F)F)(OC(C(C(F)(F)F)(F)F)(F)F)F)(F)F)F	4	3
DTXSID80896423	CCS(=O)(=O)C1=C(C)C(=CC=C1C(F)(C(F)(F)F)C(F)(F)F)C(O)=O	3-(Ethanesulfonyl)-4-(1,1,1,2,3,3,3-heptafluoropropan-2-yl)-2-methylbenzoic acid	1355554-44-7	OTHERS	-10.013	-47.0288	0.0624415	0.937558	inact.	reliable	0.128602	0.871398	inact.	reliable	Side-chain aromatics	Others	Inactive	reliable	-18.5127	-23.9401	-21.2264	Inactive	Inactive	CCS(=O)(=O)c1c(C)c(ccc1C(C(F)(F)F)(C(F)(F)F)F)C(=O)O	2	3
DTXSID50188165	OC(=O)CCC(F)(F)C(F)(F)C(F)(F)C(F)(F)C(F)(F)C(F)(F)C(F)(F)C(F)(F)F	8:3 Fluorotelomer carboxylic acid	34598-33-9	OTHERS	-10.197	-46.088	0.0624415	0.937558	inact.	reliable	0.128602	0.871398	inact.	reliable	Fluorotelomer PFAA precursors	n:3 Fluorotelomer carboxylic acids	Inactive	reliable	-17.0153	-25.4617	-21.2385	Inactive	Inactive	OC(=O)CCC(C(C(C(C(C(C(C(F)(F)F)(F)F)(F)F)(F)F)(F)F)(F)F)(F)F)(F)F	3	9
DTXSID1071371	FC(F)(F)C(F)(F)C(F)(F)C(F)(F)C(F)(F)C(F)(F)S(=O)(=O)NCC1=CC=CC=C1	1-Hexanesulfonamide, 1,1,2,2,3,3,4,4,5,5,6,6,6-tridecafluoro-N-(phenylmethyl)-	68298-09-9	OTHERS	-9.024	-51.9897	0.0624415	0.937558	inact.	reliable	0.128602	0.871398	inact.	reliable	Side-chain aromatics	PASF-based substances	Inactive	reliable	-26.5614	-15.9169	-21.2391	Inactive	Inactive	FC(C(C(C(C(C(F)(F)F)(F)F)(F)F)(F)F)(F)F)(S(=O)(=O)NCc1ccccc1)F	5	0
DTXSID10833361	FC(F)(F)C(F)(F)C(F)(F)C(F)(F)C(F)(F)C(F)(F)S(=O)(=O)C=CC1=CC=CS1	2-[2-(1,1,2,2,3,3,4,4,5,5,6,6,6-Tridecafluorohexane-1-sulfonyl)ethenyl]thiophene	86525-43-1	OTHERS	-9.685	-48.6528	0.0624415	0.937558	inact.	reliable	0.187871	0.812129	inact.	reliable	Side-chain aromatics	PASF-based substances	Inactive	reliable	-21.182	-21.3136	-21.2478	Inactive	Inactive	O=S(=O)(C(C(C(C(C(C(F)(F)F)(F)F)(F)F)(F)F)(F)F)(F)F)C=Cc1cccs1	3	8
DTXSID60896224	COC1=CC2=C(OS(=O)(=O)C(F)(F)C(F)(F)C(F)(F)C(F)(F)F)C=CN=C2C=C1	6-Methoxyquinolin-4-yl nonafluorobutane-1-sulfonate	1161941-02-1	OTHERS	-9.364	-50.2665	0.0624415	0.937558	inact.	reliable	0.128602	0.871398	inact.	reliable	Side-chain aromatics	PASF-based substances	Inactive	reliable	-23.7944	-18.7038	-21.2491	Inactive	Inactive	COc1ccc2c(c1)c(ccn2)OS(=O)(=O)C(C(C(C(F)(F)F)(F)F)(F)F)(F)F	9	0
DTXSID80567121	OCCCC(O)CC(F)(F)C(F)(F)C(F)(F)C(F)(F)C(F)(F)C(F)(F)F	6,6,7,7,8,8,9,9,10,10,11,11,11-Tridecafluoroundecane-1,4-diol	134298-52-5	OTHERS	-10.685	-43.5656	0.0624415	0.937558	inact.	reliable	0.128602	0.871398	inact.	reliable	Other aliphatics	Others	Inactive	reliable	-13.0439	-29.5412	-21.2925	Inactive	Inactive	OCCCC(CC(C(C(C(C(C(F)(F)F)(F)F)(F)F)(F)F)(F)F)(F)F)O	8	7
DTXSID30896751	CC(NC(=O)C(F)(OC(F)(F)C(F)(F)C(F)(F)F)C(F)(F)F)C1=CC=CC=C1	2,3,3,3-Tetrafluoro-2-(heptafluoropropoxy)-N-(1-phenylethyl)propanamide	98873-61-1	OTHERS	-9.861	-47.7051	0.0624415	0.937558	inact.	reliable	0.187871	0.812129	inact.	reliable	Side-chain aromatics	Others	Inactive	reliable	-19.7497	-22.8464	-21.298	Inactive	Inactive	CC(c1ccccc1)NC(=O)C(C(F)(F)F)(OC(C(C(F)(F)F)(F)F)(F)F)F	4	3
DTXSID2029905	OCCC(F)(F)C(F)(F)C(F)(F)C(F)(F)C(F)(F)C(F)(F)C(F)(F)C(F)(F)C(F)(F)C(F)(F)F	10:2 Fluorotelomer alcohol	865-86-1	CAL	-10.366	-45.1077	0.0624415	0.937558	inact.	reliable	0.128602	0.871398	inact.	reliable	Fluorotelomer PFAA precursors	n:2 FTOHs	Inactive	reliable	-15.64	-27.0471	-21.3436	Inactive	Inactive	OCCC(C(C(C(C(C(C(C(C(C(F)(F)F)(F)F)(F)F)(F)F)(F)F)(F)F)(F)F)(F)F)(F)F)(F)F	3	9
DTXSID2070508	CN(CCOC(=O)C=C)S(=O)(=O)C(F)(F)C(F)(F)C(F)(F)C(F)(F)C(F)(F)F	2-(Methyl((undecafluoropentyl)sulphonyl)amino)ethyl acrylate	67584-56-9	CAL	-9.108	-51.4375	0.0624415	0.937558	inact.	reliable	0.128602	0.871398	inact.	reliable	FASA based PFAA precursors	N-Alkyl FASACs	Inactive	reliable	-25.8778	-16.8099	-21.3438	Inactive	Inactive	C=CC(=O)OCCN(S(=O)(=O)C(C(C(C(C(F)(F)F)(F)F)(F)F)(F)F)(F)F)C	1	3
DTXSID10413743	OC1=CC2=C(C=C1)C=C(C=C2)S(=O)(=O)C(F)(F)C(F)(F)C(F)(F)C(F)(F)C(F)(F)C(F)(F)F	6-(1,1,2,2,3,3,4,4,5,5,6,6,6-tridecafluorohexylsulfonyl)naphthalen-2-ol	7240-48-4	OTHERS	-9.87	-47.6025	0.0624415	0.937558	inact.	reliable	0.918061	0.0819387	act.	reliable	Side-chain aromatics	PASF-based substances	Inactive	reliable	-19.6765	-23.0123	-21.3444	Inactive	Inactive	Oc1ccc2c(c1)ccc(c2)S(=O)(=O)C(C(C(C(C(C(F)(F)F)(F)F)(F)F)(F)F)(F)F)(F)F	3	8
DTXSID00895933	CN(C)C1=CC=C(C=C1)C(F)(F)C(F)(F)C(F)(F)C(F)(F)C(F)(F)C(F)(F)F	N,N-Dimethyl-4-(tridecafluorohexyl)aniline	141822-33-5	OTHERS	-9.344	-50.2046	0.0624415	0.937558	inact.	reliable	0.33379	0.66621	inact.	reliable	Side-chain aromatics	Others	Inactive	reliable	-23.9572	-18.8039	-21.3805	Inactive	Inactive	CN(c1ccc(cc1)C(C(C(C(C(C(F)(F)F)(F)F)(F)F)(F)F)(F)F)(F)F)C	1	6
DTXSID40895351	FC(F)(F)C(F)(F)C(F)(F)C(F)(F)C(F)(F)C(F)(F)C(F)(F)C(F)(F)C(F)(F)C(F)(F)C(Br)CBr	11,12-Dibromo-1,1,1,2,2,3,3,4,4,5,5,6,6,7,7,8,8,9,9,10,10-henicosafluorododecane	214358-54-0	OTHERS	-9.116	-51.327	0.0624415	0.937558	inact.	reliable	0.128602	0.871398	inact.	reliable	Other aliphatics	Others	Inactive	reliable	-25.8126	-16.9886	-21.4006	Inactive	Inactive	BrCC(C(C(C(C(C(C(C(C(C(C(F)(F)F)(F)F)(F)F)(F)F)(F)F)(F)F)(F)F)(F)F)(F)F)(F)F)Br	3	8
DTXSID10892918	OC(=O)C(F)(F)C(F)(F)C(F)(F)C(F)(F)C(F)(F)C(F)(F)C(F)(F)C(F)(F)C(F)(F)C(F)(F)Cl	11-Chloro-Perfluoroundecanoic acid	2823-49-6	OTHERS	-9.541	-49.1743	0.0624415	0.937558	inact.	reliable	0.128602	0.871398	inact.	reliable	Other aliphatics	PACF-based substances	Inactive	reliable	-22.3539	-20.4702	-21.4121	Inactive	Inactive	OC(=O)C(C(C(C(C(C(C(C(C(C(Cl)(F)F)(F)F)(F)F)(F)F)(F)F)(F)F)(F)F)(F)F)(F)F)(F)F	0	2
DTXSID90896277	ON=C1C(=O)NC2=CC=CC=C2NC1(O)C(F)(F)C(F)(F)C(F)(F)C(F)(F)F	4-Hydroxy-3-(hydroxyimino)-4-(nonafluorobutyl)-1,3,4,5-tetrahydro-2H-1,5-benzodiazepin-2-one	216307-12-9	OTHERS	-9.57	-49.0163	0.0624415	0.937558	inact.	Unreliable	0.48267	0.51733	inact.	Unreliable	Side-chain aromatics	Others	Inactive	Unreliable	-22.1179	-20.7257	-21.4218	Inactive	Inactive	ON=C1C(=O)Nc2c(NC1(O)C(C(C(C(F)(F)F)(F)F)(F)F)(F)F)cccc2	6	4
DTXSID30896115	FC(F)(F)C(F)(F)C(F)(F)C(F)(F)C(F)(F)C(F)(F)CCOCC1=CN=NN1	5-{[(3,3,4,4,5,5,6,6,7,7,8,8,8-Tridecafluorooctyl)oxy]methyl}-1H-1,2,3-triazole	1447923-23-0	OTHERS	-9.434	-49.6843	0.0624415	0.937558	inact.	reliable	0.394053	0.605947	inact.	reliable	Side-chain aromatics	Others	Inactive	reliable	-23.2247	-19.6454	-21.4351	Inactive	Inactive	FC(C(C(C(C(C(F)(F)F)(F)F)(F)F)(F)F)(F)F)(CCOCc1cnn[nH]1)F	7	5
DTXSID60549521	FC(F)(F)C(F)(F)C(F)(F)C(CC1=CC=C(C=C1)C#N)(C(F)(F)F)C(F)(F)F	4-[3,3,4,4,5,5,5-Heptafluoro-2,2-bis(trifluoromethyl)pentyl]benzonitrile	104554-44-1	OTHERS	-9.816	-47.7269	0.0624415	0.937558	inact.	reliable	0.30108	0.69892	inact.	reliable	Side-chain aromatics	Others	Inactive	reliable	-20.1159	-22.8111	-21.4635	Inactive	Inactive	N#Cc1ccc(cc1)CC(C(C(C(F)(F)F)(F)F)(F)F)(C(F)(F)F)C(F)(F)F	6	4
DTXSID50896157	FC(F)(F)C(F)(F)C(F)(F)C(F)(F)C(F)(F)C(F)(F)C1=CC=C(S1)C1=CC=C(Br)S1	5-Bromo-5'-(tridecafluorohexyl)-2,2'-bithiophene	327630-35-3	OTHERS	-9.693	-48.3418	0.0624415	0.937558	inact.	reliable	0.187871	0.812129	inact.	Unreliable	Side-chain aromatics	Others	Inactive	reliable	-21.1169	-21.8166	-21.4668	Inactive	Inactive	FC(C(C(C(C(C(F)(F)F)(F)F)(F)F)(F)F)(F)F)(c1ccc(s1)c1ccc(s1)Br)F	1	6
DTXSID00793925	FC(SC1=CC=CC=C1)=C(F)C(F)(F)C(F)(F)C(F)(F)C(F)(F)C(F)(F)C(F)(F)C(F)(F)F	[(1,2,3,3,4,4,5,5,6,6,7,7,8,8,9,9,9-Heptadecafluoronon-1-en-1-yl)sulfanyl]benzene	65079-24-5	OTHERS	-9.383	-49.8937	0.0624415	0.937558	inact.	reliable	0.187871	0.812129	inact.	reliable	Side-chain aromatics	Others	Inactive	reliable	-23.6398	-19.3067	-21.4732	Inactive	Inactive	FC(=C(C(C(C(C(C(C(C(F)(F)F)(F)F)(F)F)(F)F)(F)F)(F)F)(F)F)F)Sc1ccccc1	0	5
DTXSID20838983	FC(F)(F)C(F)(F)C(F)(F)C(F)(F)C(F)(F)C(F)(F)C1=CC=C(C=C1)N1C=CC(=O)C=C1	1-[4-(Tridecafluorohexyl)phenyl]pyridin-4(1H)-one	821789-63-3	OTHERS	-10.231	-45.6057	0.0624415	0.937558	inact.	Unreliable	0.187871	0.812129	inact.	Unreliable	Side-chain aromatics	Others	Inactive	Unreliable	-16.7386	-26.2417	-21.4902	Inactive	Inactive	FC(C(C(C(C(C(F)(F)F)(F)F)(F)F)(F)F)(F)F)(c1ccc(cc1)n1ccc(=O)cc1)F	1	6
DTXSID70892590	C[N+](C)(CCCNC(=O)C(F)(F)C(F)(F)C(F)(F)C(F)(F)C(F)(F)C(F)(F)C(F)(F)F)CC([O-])=O	Perfluorooctaneamide betaine	90179-39-8	OTHERS	-9.066	-51.4534	0.0624415	0.937558	inact.	reliable	0.222539	0.777461	inact.	reliable	Other aliphatics	Amide based substances	Inactive	reliable	-26.2196	-16.7842	-21.5019	Inactive	Inactive	O=C(C(C(C(C(C(C(C(F)(F)F)(F)F)(F)F)(F)F)(F)F)(F)F)(F)F)NCCC[N+](CC(=O)[O-])(C)C	6	9
DTXSID2073776	[O-][N+](=O)C1=CC(=C(NC(=O)C2(F)C(F)(F)C(F)(F)C(F)(F)C(F)(F)C2(F)F)C=C1)[N+]([O-])=O	Cyclohexanecarboxamide, N-(2,4-dinitrophenyl)-1,2,2,3,3,4,4,5,5,6,6-undecafluoro-	107349-88-2	OTHERS	-8.437	-54.5973	0.0624415	0.937558	inact.	reliable	0.940433	0.0595671	act.	reliable	Side-chain aromatics	Others	Inactive	reliable	-31.3385	-11.6996	-21.519	Inactive	Inactive	O=C(C1(F)C(F)(F)C(F)(F)C(C(C1(F)F)(F)F)(F)F)Nc1ccc(cc1[N+](=O)[O-])[N+](=O)[O-]	5	8
DTXSID80897475	OC(COCCC(F)(F)C(F)(F)C(F)(F)C(F)(F)C(F)(F)C(F)(F)F)CN1CCN=C1C1=CC=CC=C1	4,5-Dihydro-2-phenyl-Î±-((perfluorohexyl)ethyloxy)methyl-1H-Imidazole-1-ethanol	1363391-48-3	OTHERS	-8.236	-55.5133	0.0624415	0.937558	inact.	Unreliable	0.723971	0.276029	act.	reliable	Side-chain aromatics	Others	Inactive	reliable	-32.9742	-10.2181	-21.5962	Inactive	Inactive	OC(CN1CCN=C1c1ccccc1)COCCC(C(C(C(C(C(F)(F)F)(F)F)(F)F)(F)F)(F)F)(F)F	9	2
DTXSID50387373	CCCCCCCCC(F)(F)C(F)(F)C(F)(F)C(F)(F)C(F)(F)C(F)(F)C(F)(F)C(F)(F)F	1-Perfluorooctyl octane	6145-05-07	OTHERS	-7.655	-58.4224	0.0624415	0.937558	inact.	reliable	0.128602	0.871398	inact.	reliable	Fluorotelomer PFAA precursors	SFAs	Inactive	reliable	-37.7025	-5.51323	-21.6079	Inactive	Inactive	CCCCCCCCC(C(C(C(C(C(C(C(F)(F)F)(F)F)(F)F)(F)F)(F)F)(F)F)(F)F)(F)F	2	2
DTXSID80864521	CN(CCOC(=O)C(C)=C)S(=O)(=O)C(F)(F)C(F)(F)C(F)(F)C(F)(F)C(F)(F)C(F)(F)C(F)(F)C(F)(F)F	2-(((Heptadecafluorooctyl)sulfonyl)methylamino)ethyl methacrylate	14650-24-9	OTHERS	-7.957	-56.8881	0.0624415	0.937558	inact.	reliable	0.128602	0.871398	inact.	reliable	FASA based PFAA precursors	N-Alkyl FASMACs	Inactive	reliable	-35.2448	-7.99466	-21.6197	Inactive	Inactive	CN(S(=O)(=O)C(C(C(C(C(C(C(C(F)(F)F)(F)F)(F)F)(F)F)(F)F)(F)F)(F)F)(F)F)CCOC(=O)C(=C)C	0	7
DTXSID00895559	OCC(I)CC(F)(F)C(F)(F)C(F)(F)C(F)(F)C(F)(F)C(F)(F)C(F)(F)C(F)(F)C(F)(F)C(F)(F)C(F)(F)C(F)(F)F	4,4,5,5,6,6,7,7,8,8,9,9,10,10,11,11,12,12,13,13,14,14,15,15,15-Pentacosafluoro-2-iodopentadecan-1-ol	80459-24-1	OTHERS	-9.435	-49.4399	0.0624415	0.937558	inact.	reliable	0.128602	0.871398	inact.	reliable	Other aliphatics	FTIOH	Inactive	reliable	-23.2166	-20.0407	-21.6286	Inactive	Inactive	OCC(CC(C(C(C(C(C(C(C(C(C(C(C(F)(F)F)(F)F)(F)F)(F)F)(F)F)(F)F)(F)F)(F)F)(F)F)(F)F)(F)F)(F)F)I	3	6
DTXSID50895468	OCC(I)CC(F)(F)C(F)(F)C(F)(F)C(F)(F)C(F)(F)C(F)(F)C(F)(F)C(F)(F)F	4,4,5,5,6,6,7,7,8,8,9,9,10,10,11,11,11-Heptadecafluoro-2-iodoundecan-1-ol	38550-45-7	OTHERS	-10.42	-44.4802	0.0624415	0.937558	inact.	reliable	0.128602	0.871398	inact.	reliable	Other aliphatics	FTIOH	Inactive	reliable	-15.2005	-28.062	-21.6313	Inactive	Inactive	OCC(CC(C(C(C(C(C(C(C(F)(F)F)(F)F)(F)F)(F)F)(F)F)(F)F)(F)F)(F)F)I	3	6
DTXSID6071902	CCOC(=O)CN(CC)S(=O)(=O)C(F)(F)C(F)(F)C(F)(F)C(F)(F)C(F)(F)C(F)(F)F	Glycine, N-ethyl-N-[(tridecafluorohexyl)sulfonyl]-, ethyl ester	68957-53-9	OTHERS	-8.359	-54.8509	0.0624415	0.937558	inact.	reliable	0.187871	0.812129	inact.	reliable	Other aliphatics	PASF-based substances	Inactive	reliable	-31.9732	-11.2894	-21.6313	Inactive	Inactive	CCOC(=O)CN(S(=O)(=O)C(C(C(C(C(C(F)(F)F)(F)F)(F)F)(F)F)(F)F)(F)F)CC	0	7
DTXSID70896194	FC(F)(F)C1=CC=CC(NC(=O)C(F)(F)C(F)(F)C(F)(F)C(F)(F)C(F)(F)C(F)(F)C(F)(F)C(F)(F)F)=C1	2,2,3,3,4,4,5,5,6,6,7,7,8,8,9,9,9-Heptadecafluoro-N-[3-(trifluoromethyl)phenyl]nonanamide	325989-96-6	OTHERS	-9.372	-49.7342	0.0624415	0.937558	inact.	reliable	0.562214	0.437786	inact.	reliable	Side-chain aromatics	Others	Inactive	reliable	-23.7293	-19.5647	-21.647	Inactive	Inactive	O=C(C(C(C(C(C(C(C(C(F)(F)F)(F)F)(F)F)(F)F)(F)F)(F)F)(F)F)(F)F)Nc1cccc(c1)C(F)(F)F	7	8
DTXSID70382067	CC(C)(O)CCC(F)(F)C(F)(F)C(F)(F)C(F)(F)C(F)(F)C(F)(F)C(F)(F)C(F)(F)F	5,5,6,6,7,7,8,8,9,9,10,10,11,11,12,12,12-Heptadecafluoro-2-methyldodecan-2-ol	141183-94-0	OTHERS	-10.092	-46.1054	0.0624415	0.937558	inact.	reliable	0.128602	0.871398	inact.	reliable	Other aliphatics	Others	Inactive	reliable	-17.8698	-25.4336	-21.6517	Inactive	Inactive	CC(CCC(C(C(C(C(C(C(C(F)(F)F)(F)F)(F)F)(F)F)(F)F)(F)F)(F)F)(F)F)(O)C	3	9
DTXSID80896064	OC(=O)C=CC(=O)OC(F)(F)C(F)(F)C(F)(F)C(F)(F)C(F)(F)C(F)(F)C(F)(F)C(F)(F)F	4-[(Heptadecafluorooctyl)oxy]-4-oxobut-2-enoic acid	152682-85-4	OTHERS	-9.615	-48.5046	0.0624415	0.937558	inact.	reliable	0.187871	0.812129	inact.	reliable	Other aliphatics	Ether based substances	Inactive	reliable	-21.7517	-21.5533	-21.6525	Inactive	Inactive	OC(=O)C=CC(=O)OC(C(C(C(C(C(C(C(F)(F)F)(F)F)(F)F)(F)F)(F)F)(F)F)(F)F)(F)F	3	8
DTXSID40447056	FC(F)(F)C(F)(F)C(F)(F)C(F)(F)C(F)(F)C(F)(F)C(F)(F)C(F)(F)C1=CC=CC=C1	Benzene, (heptadecafluorooctyl)-	87405-83-2	OTHERS	-9.663	-48.2627	0.0624415	0.937558	inact.	reliable	0.128602	0.871398	inact.	reliable	Side-chain aromatics	Others	Inactive	reliable	-21.3611	-21.9445	-21.6528	Inactive	Inactive	FC(C(C(C(C(C(C(F)(F)F)(F)F)(F)F)(F)F)(F)F)(F)F)(C(c1ccccc1)(F)F)F	1	6
DTXSID90869668	FC(F)(F)C(F)(F)C(F)(F)COC1=CC=NC(CS(=O)C2=NC3=CSC=C3N2)=C1	2-{[4-(Perfluorobutoxy)pyridin-2-yl]methanesulfinyl}-1H-thieno[3,4-d]imidazole	NOCAS_869668	OTHERS	-8.121	-56.0218	0.0624415	0.937558	inact.	Unreliable	0.48267	0.51733	inact.	Unreliable	Side-chain aromatics	Others	Inactive	Unreliable	-33.9101	-9.39573	-21.6529	Inactive	Inactive	[O-][S+](c1[nH]c2c(n1)csc2)Cc1nccc(c1)OCC(C(C(F)(F)F)(F)F)(F)F	9	8
DTXSID20895192	CCCCCCCCCCC(F)(F)C(F)(F)C(F)(F)C(F)(F)F	1,1,1,2,2,3,3,4,4-Nonafluorotetradecane	214196-02-8	OTHERS	-9.231	-50.4353	0.0624415	0.937558	inact.	reliable	0.128602	0.871398	inact.	reliable	Fluorotelomer PFAA precursors	SFAs	Inactive	reliable	-24.8768	-18.4308	-21.6538	Inactive	Inactive	CCCCCCCCCCC(C(C(C(F)(F)F)(F)F)(F)F)(F)F	2	2
DTXSID20896169	FC(F)(F)C(F)(F)C(F)(F)C(F)(F)S(=O)(=O)NC1CCCCCCC1	N-Cyclooctyl-1,1,2,2,3,3,4,4,4-nonafluorobutane-1-sulfonamide	1456900-48-3	OTHERS	-9.466	-49.2169	0.0624415	0.937558	inact.	reliable	0.128602	0.871398	inact.	reliable	Other aliphatics, cyclic	PASF-based substances, cyclic	Inactive	reliable	-22.9643	-20.4013	-21.6828	Inactive	Inactive	FC(C(C(C(F)(F)F)(F)F)(F)F)(S(=O)(=O)NC1CCCCCCC1)F	9	0
DTXSID60896264	FC1=C(F)C(F)=C(C2=NC(=NO2)C(F)(F)C(F)(F)C(F)(F)C(F)(F)C(F)(F)C(F)(F)C(F)(F)F)C(F)=C1F	3-(Pentadecafluoroheptyl)-5-(pentafluorophenyl)-1,2,4-oxadiazole	919489-99-9	OTHERS	-9.046	-51.3117	0.0624415	0.937558	inact.	reliable	0.187871	0.812129	inact.	Unreliable	Side-chain aromatics	Others	Inactive	reliable	-26.3823	-17.0134	-21.6979	Inactive	Inactive	Fc1c(c2onc(n2)C(C(C(C(C(C(C(F)(F)F)(F)F)(F)F)(F)F)(F)F)(F)F)(F)F)c(F)c(c(c1F)F)F	6	4
DTXSID00895312	CCCCCCC(I)CC(F)(F)C(F)(F)C(F)(F)C(F)(F)C(F)(F)C(F)(F)C(F)(F)C(F)(F)F	1,1,1,2,2,3,3,4,4,5,5,6,6,7,7,8,8-Heptadecafluoro-10-iodohexadecane	96791-81-0	OTHERS	-8.182	-55.6521	0.0624415	0.937558	inact.	reliable	0.128602	0.871398	inact.	reliable	Other aliphatics	FTI	Inactive	reliable	-33.4137	-9.99364	-21.7037	Inactive	Inactive	CCCCCCC(CC(C(C(C(C(C(C(C(F)(F)F)(F)F)(F)F)(F)F)(F)F)(F)F)(F)F)(F)F)I	3	6
DTXSID00569248	FC(F)(F)C(F)(F)C(F)(F)C(F)(F)C(F)(F)C(F)(F)C(F)(F)C(F)(F)C1=CC(=CC=C1)S(Cl)(=O)=O	3-(Heptadecafluorooctyl)benzene-1-sulfonyl chloride	104818-20-4	OTHERS	-9.427	-49.3672	0.0624415	0.937558	inact.	reliable	0.128602	0.871398	inact.	reliable	Side-chain aromatics	Others	Inactive	reliable	-23.2817	-20.1582	-21.72	Inactive	Inactive	ClS(=O)(=O)c1cccc(c1)C(C(C(C(C(C(C(C(F)(F)F)(F)F)(F)F)(F)F)(F)F)(F)F)(F)F)(F)F	1	6
DTXSID101009907	CC(=O)OCCC(F)(F)C(F)(F)C(F)(F)C(F)(F)C(F)(F)C(F)(F)C(F)(F)C(F)(F)C(F)(F)C(F)(F)F	1H,1H,2H,2H-Perfluorododecyl acetate	37858-05-2	OTHERS	-9.155	-50.725	0.0624415	0.937558	inact.	reliable	0.128602	0.871398	inact.	reliable	Other aliphatics	Ether based substances	Inactive	reliable	-25.4953	-17.9623	-21.7288	Inactive	Inactive	CC(=O)OCCC(C(C(C(C(C(C(C(C(C(F)(F)F)(F)F)(F)F)(F)F)(F)F)(F)F)(F)F)(F)F)(F)F)(F)F	7	5
DTXSID00896268	FC(F)(F)C(F)(F)C(F)(F)C(=O)N1CCN(CC2=CC=C3OCOC3=C2)CC1	1-{4-[(2H-1,3-Benzodioxol-5-yl)methyl]piperazin-1-yl}-2,2,3,3,4,4,4-heptafluorobutan-1-one	546063-97-2	OTHERS	-9.137	-50.7957	0.0624415	0.937558	inact.	reliable	0.187871	0.812129	inact.	reliable	Side-chain aromatics	Others	Inactive	reliable	-25.6417	-17.8479	-21.7448	Inactive	Inactive	O=C(C(C(C(F)(F)F)(F)F)(F)F)N1CCN(CC1)Cc1ccc2c(c1)OCO2	6	1
DTXSID30880554	CN(CCC[N+](C)(C)CC([O-])=O)S(=O)(=O)CCC(F)(F)C(F)(F)C(F)(F)C(F)(F)C(F)(F)C(F)(F)F	N-(Carboxymethyl)-N,N-dimethyl-3-(methyl((perfluorohexyl)ethylsulfonyl)amino)-1-propanaminium	66008-71-7	OTHERS	-6.872	-62.1877	0.0624415	0.937558	inact.	reliable	0.187871	0.812129	inact.	reliable	Other aliphatics	PASF-based substances	Inactive	reliable	-44.0747	0.576407	-21.7491	Inactive	Inactive	CN(S(=O)(=O)CCC(C(C(C(C(C(F)(F)F)(F)F)(F)F)(F)F)(F)F)(F)F)CCC[N+](CC(=O)[O-])(C)C	7	3
DTXSID7070509	CN(CCOC(=O)C=C)S(=O)(=O)C(F)(F)C(F)(F)C(F)(F)C(F)(F)C(F)(F)C(F)(F)F	2-(Methyl((tridecafluorohexyl)sulphonyl)amino)ethyl acrylate	67584-57-0	CAL	-8.975	-51.586	0.0624415	0.937558	inact.	reliable	0.128602	0.871398	inact.	reliable	FASA based PFAA precursors	N-Alkyl FASACs	Inactive	reliable	-26.9601	-16.5698	-21.7649	Inactive	Inactive	C=CC(=O)OCCN(S(=O)(=O)C(C(C(C(C(C(F)(F)F)(F)F)(F)F)(F)F)(F)F)(F)F)C	1	3
DTXSID10892519	C[N+](C)(CCCC(F)(F)C(F)(F)C(F)(F)C(F)(F)C(F)(F)C(F)(F)C(F)(F)F)CC([O-])=O	7:3 Fluorotelomer betaine	171184-15-9	OTHERS	-9.749	-47.646	0.0624415	0.937558	inact.	reliable	0.128602	0.871398	inact.	reliable	Other aliphatics	FT	Inactive	reliable	-20.6612	-22.9419	-21.8016	Inactive	Inactive	[O-]C(=O)C[N+](CCCC(C(C(C(C(C(C(F)(F)F)(F)F)(F)F)(F)F)(F)F)(F)F)(F)F)(C)C	7	3
DTXSID30893366	CC(C)CC(C)OCCC(F)(F)C(F)(F)C(F)(F)C(F)(F)C(F)(F)C(F)(F)F	1-(1,3-Dimethylbutoxy)-2-(perfluorohexyl)ethane	210896-25-6	OTHERS	-9.037	-51.2268	0.0624415	0.937558	inact.	reliable	0.231604	0.768396	inact.	reliable	Other aliphatics	Ether based substances	Inactive	reliable	-26.4556	-17.1507	-21.8031	Inactive	Inactive	CC(CC(C)C)OCCC(C(C(C(C(C(F)(F)F)(F)F)(F)F)(F)F)(F)F)(F)F	7	5
DTXSID40895290	FC(F)(F)C(F)(F)C(F)(F)C(F)(F)C(F)(F)C(F)(F)C(F)(F)C(F)(F)C(F)(F)C(F)(F)CCCI	1,1,1,2,2,3,3,4,4,5,5,6,6,7,7,8,8,9,9,10,10-Henicosafluoro-13-iodotridecane	541547-94-8	OTHERS	-8.867	-52.0752	0.0624415	0.937558	inact.	reliable	0.128602	0.871398	inact.	reliable	Other aliphatics	FTCl	Inactive	reliable	-27.839	-15.7786	-21.8088	Inactive	Inactive	ICCCC(C(C(C(C(C(C(C(C(C(F)(F)F)(F)F)(F)F)(F)F)(F)F)(F)F)(F)F)(F)F)(F)F)(F)F	3	9
DTXSID40292124	FC(F)(F)C(F)(F)C(F)(F)C(=O)CC(=O)C1=CSC2=CC=CC=C12	1,3-Hexanedione, 1-benzo[b]thien-3-yl-4,4,5,5,6,6,6-heptafluoro-	362-57-2	OTHERS	-9.833	-47.2142	0.0624415	0.937558	inact.	Unreliable	0.187871	0.812129	inact.	Unreliable	Side-chain aromatics	Others	Inactive	Unreliable	-19.9776	-23.6403	-21.8089	Inactive	Inactive	O=C(C(C(C(F)(F)F)(F)F)(F)F)CC(=O)c1csc2c1cccc2	0	5
DTXSID20382618	OCC(I)CC(F)(F)C(F)(F)C(F)(F)C(F)(F)C(F)(F)C(F)(F)C(F)(F)F	2-Iodo-1h,1h,2h,3h,3h-perfluorodecan-1-ol	16083-64-0	OTHERS	-10.15	-45.5946	0.0624415	0.937558	inact.	reliable	0.128602	0.871398	inact.	reliable	Other aliphatics	FTIOH	Inactive	reliable	-17.3978	-26.2597	-21.8287	Inactive	Inactive	OCC(CC(C(C(C(C(C(C(F)(F)F)(F)F)(F)F)(F)F)(F)F)(F)F)(F)F)I	3	6
DTXSID40772133	OCCNC(=O)C1=CC=C(OC(F)=C(F)C(F)(F)C(F)(F)C(F)(F)C(F)(F)F)C=C1	N-(2-Hydroxyethyl)-4-[(1,2,3,3,4,4,5,5,6,6,6-undecafluorohex-1-en-1-yl)oxy]benzamide	144770-79-6	OTHERS	-10.126	-45.6879	0.0624415	0.937558	inact.	reliable	0.320863	0.679137	inact.	reliable	Side-chain aromatics	Others	Inactive	reliable	-17.5931	-26.1088	-21.851	Inactive	Inactive	OCCNC(=O)c1ccc(cc1)OC(=C(C(C(C(C(F)(F)F)(F)F)(F)F)(F)F)F)F	8	8
DTXSID00527449	OC(CSC1=CC=CC=C1)C(F)(F)C(F)(F)C(F)(F)C(F)(F)C(F)(F)C(F)(F)F	3,3,4,4,5,5,6,6,7,7,8,8,8-Tridecafluoro-1-(phenylsulfanyl)octan-2-ol	89807-96-5	OTHERS	-9.274	-49.9737	0.0624415	0.937558	inact.	reliable	0.813823	0.186177	act.	reliable	Side-chain aromatics	Others	Inactive	reliable	-24.5268	-19.1773	-21.8521	Inactive	Inactive	OC(C(C(C(C(C(C(F)(F)F)(F)F)(F)F)(F)F)(F)F)(F)F)CSc1ccccc1	0	5
DTXSID00896228	FC(F)(F)C(F)(F)C(F)(F)C(F)(F)C(F)(F)C(F)(F)C1=NC(=NO1)C1=CC=CC=C1	3-Phenyl-5-(tridecafluorohexyl)-1,2,4-oxadiazole	146304-76-9	OTHERS	-9.658	-48.0212	0.0624415	0.937558	inact.	reliable	0.572205	0.427795	inact.	Unreliable	Side-chain aromatics	Others	Inactive	reliable	-21.4018	-22.3351	-21.8685	Inactive	Inactive	FC(C(C(C(C(C(F)(F)F)(F)F)(F)F)(F)F)(F)F)(c1onc(n1)c1ccccc1)F	1	6
DTXSID40320032	FC(F)(C1=NC2=CC=CC=C2N1)C(F)(F)C(F)(F)C1=NC2=CC=CC=C2N1	2,2'-(1,1,2,2,3,3-Hexafluoropropane-1,3-diyl)bis(1H-benzimidazole)	1642-30-4	OTHERS	-10.318	-44.6932	0.0624415	0.937558	inact.	Unreliable	0.128602	0.871398	inact.	Unreliable	Side-chain aromatics	Others	Inactive	Unreliable	-16.0306	-27.7175	-21.8741	Inactive	Inactive	FC(C(c1nc2c([nH]1)cccc2)(F)F)(C(c1nc2c([nH]1)cccc2)(F)F)F	6	4
DTXSID50896556	FC(F)(F)C(F)(F)C(F)(F)OC(F)(C(F)(F)F)C(F)(F)OC(F)(C(=O)N1CCCCC1)C(F)(F)F	2,3,3,3-Tetrafluoro-2-[1,1,2,3,3,3-hexafluoro-2-(heptafluoropropoxy)propoxy]-1-(piperidin-1-yl)propan-1-one	176702-75-3	OTHERS	-8.726	-52.6964	0.0624415	0.937558	inact.	Unreliable	0.187871	0.812129	inact.	Unreliable	Other aliphatics, cyclic	Others, cyclic	Inactive	Unreliable	-28.9865	-14.7739	-21.8802	Inactive	Inactive	O=C(C(C(F)(F)F)(OC(C(C(F)(F)F)(OC(C(C(F)(F)F)(F)F)(F)F)F)(F)F)F)N1CCCCC1	4	3
DTXSID40896166	FC(F)(F)C(F)(F)C(F)(F)C(F)(F)S(=O)(=O)OC1=C2N=CC=CC2=CC=C1	Quinolin-8-yl nonafluorobutane-1-sulfonate	41605-60-1	OTHERS	-9.639	-48.0686	0.0624415	0.937558	inact.	reliable	0.497036	0.502964	inact.	reliable	Side-chain aromatics	PASF-based substances	Inactive	reliable	-21.5564	-22.2585	-21.9074	Inactive	Inactive	O=S(=O)(C(C(C(C(F)(F)F)(F)F)(F)F)(F)F)Oc1cccc2c1nccc2	9	0
DTXSID50892578	OS(=O)(=O)CCC(F)(F)C(F)(F)C(F)(F)C(F)(F)C(F)(F)C(F)(F)C(F)(F)C(F)(F)C(F)(F)C(F)(F)F	10:2 Fluorotelomer sulfonic acid	120226-60-0	OTHERS	-8.255	-55.0274	0.0624415	0.937558	inact.	reliable	0.128602	0.871398	inact.	reliable	Fluorotelomer PFAA precursors	n:2 Fluorotelomer sulfonic acids	Inactive	reliable	-32.8196	-11.004	-21.9118	Inactive	Inactive	OS(=O)(=O)CCC(C(C(C(C(C(C(C(C(C(F)(F)F)(F)F)(F)F)(F)F)(F)F)(F)F)(F)F)(F)F)(F)F)(F)F	3	9
DTXSID10336882	CCCCCCCCCCOC(=O)C(F)(F)C(F)(F)C(F)(F)F	1-Heptafluorobutyryloxydecane	2994-16-3	OTHERS	-9.484	-48.8301	0.0624415	0.937558	inact.	reliable	0.128602	0.871398	inact.	reliable	Other aliphatics	PACF-based substances	Inactive	reliable	-22.8178	-21.0269	-21.9224	Inactive	Inactive	CCCCCCCCCCOC(=O)C(C(C(F)(F)F)(F)F)(F)F	4	9
DTXSID40896005	FC(F)(F)C(F)(F)C(F)(F)COP(=O)(OCC(F)(F)C(F)(F)C(F)(F)F)C1=CC=CC=C1	Bis(2,2,3,3,4,4,4-heptafluorobutyl) phenylphosphonate	31430-72-5	OTHERS	-8.789	-52.2924	0.0624415	0.937558	inact.	reliable	0.128602	0.871398	inact.	reliable	Side-chain aromatics	Others	Inactive	reliable	-28.4738	-15.4273	-21.9506	Inactive	Inactive	FC(C(C(F)(F)F)(F)F)(COP(=O)(c1ccccc1)OCC(C(C(F)(F)F)(F)F)(F)F)F	0	5
DTXSID70896391	CCC1=C(SC)C(=CC=C1C(O)=O)C(F)(C(F)(F)F)C(F)(F)F	2-Ethyl-4-(1,1,1,2,3,3,3-heptafluoropropan-2-yl)-3-(methylsulfanyl)benzoic acid	1355554-62-9	OTHERS	-10.439	-43.9868	0.0624415	0.937558	inact.	reliable	0.128602	0.871398	inact.	reliable	Side-chain aromatics	Others	Inactive	reliable	-15.0459	-28.86	-21.9529	Inactive	Inactive	CSc1c(CC)c(ccc1C(C(F)(F)F)(C(F)(F)F)F)C(=O)O	2	3
DTXSID40895538	FC(F)(F)C(F)(F)C(F)(F)C(F)(F)C(F)(F)C(F)(F)C(F)(F)C(F)(F)C(F)(F)C(F)(F)CC=O	3,3,4,4,5,5,6,6,7,7,8,8,9,9,10,10,11,11,12,12,12-Henicosafluorododecanal	864551-38-2	OTHERS	-9.821	-47.0544	0.0624415	0.937558	inact.	reliable	0.231604	0.768396	inact.	reliable	Fluorotelomer PFAA precursors	n:2 Fluorotelomer aldehydes	Inactive	reliable	-20.0753	-23.8987	-21.987	Inactive	Inactive	O=CCC(C(C(C(C(C(C(C(C(C(F)(F)F)(F)F)(F)F)(F)F)(F)F)(F)F)(F)F)(F)F)(F)F)(F)F	3	9
DTXSID80896529	CC(OC(=O)C(F)(OC(F)(F)C(F)(OC(F)(F)C(F)(F)C(F)(F)F)C(F)(F)F)C(F)(F)F)C(C)(C)C	3,3-Dimethylbutan-2-yl 2,3,3,3-tetrafluoro-2-[1,1,2,3,3,3-hexafluoro-2-(heptafluoropropoxy)propoxy]propanoate	107368-63-8	OTHERS	-8.559	-53.3983	0.0624415	0.937558	inact.	Unreliable	0.128602	0.871398	inact.	Unreliable	Other aliphatics	Ether and PACF-based substances	Inactive	Unreliable	-30.3456	-13.6387	-21.9922	Inactive	Inactive	CC(C(C)(C)C)OC(=O)C(C(F)(F)F)(OC(C(C(F)(F)F)(OC(C(C(F)(F)F)(F)F)(F)F)F)(F)F)F	4	3
DTXSID30896534	NC(=O)C(F)(OC(F)(F)C(F)(OC(F)(F)C(F)(OC(F)(F)C(F)(F)C(F)(F)F)C(F)(F)F)C(F)(F)F)C(F)(F)F	2,3,3,3-Tetrafluoro-2-{1,1,2,3,3,3-hexafluoro-2-[1,1,2,3,3,3-hexafluoro-2-(heptafluoropropoxy)propoxy]propoxy}propanamide	51445-02-4	OTHERS	-9.504	-48.6038	0.0624415	0.937558	inact.	Unreliable	0.187871	0.812129	inact.	Unreliable	Other aliphatics	Ether and Amide based substances	Inactive	Unreliable	-22.655	-21.3929	-22.024	Inactive	Inactive	NC(=O)C(C(F)(F)F)(OC(C(C(F)(F)F)(OC(C(C(F)(F)F)(OC(C(C(F)(F)F)(F)F)(F)F)F)(F)F)F)(F)F)F	4	3
DTXSID40931581	C[N+](C)(C)CC(CC([O-])=O)OC(=O)CCCCC(F)(F)C(F)(F)C(F)(F)C(F)(F)C(F)(F)C(F)(F)F	3-[(6,6,7,7,8,8,9,9,10,10,11,11,11-Tridecafluoroundecanoyl)oxy]-4-(trimethylazaniumyl)butanoate	142674-34-8	OTHERS	-7.531	-58.5275	0.0624415	0.937558	inact.	reliable	0.128602	0.871398	inact.	reliable	Other aliphatics	Ether based substances	Inactive	reliable	-38.7116	-5.34325	-22.0274	Inactive	Inactive	[O-]C(=O)CC(C[N+](C)(C)C)OC(=O)CCCCC(C(C(C(C(C(F)(F)F)(F)F)(F)F)(F)F)(F)F)(F)F	1	0
DTXSID30416337	FC(F)C(F)(F)C(F)(F)C(F)(F)CNC=C1C=CC(=O)C=C1	4-[(2,2,3,3,4,4,5,5-octafluoropentylamino)methylidene]cyclohexa-2,5-dien-1-one	5320-11-06	OTHERS	-10.893	-41.6012	0.0624415	0.937558	inact.	Unreliable	0.320863	0.679137	inact.	Unreliable	Other aliphatics, cyclic	Others, cyclic	Inactive	Unreliable	-11.3512	-32.7182	-22.0347	Inactive	Inactive	FC(C(C(C(CNC=C1C=CC(=O)C=C1)(F)F)(F)F)(F)F)F	3	0
DTXSID60895257	CCCCCCCC(F)(F)C(F)(F)C(F)(F)C(F)(F)C(F)(F)C(F)(F)C(F)(F)C(F)(F)F	1,1,1,2,2,3,3,4,4,5,5,6,6,7,7,8,8-Heptadecafluoropentadecane	182130-15-0	OTHERS	-8.629	-52.9907	0.0624415	0.937558	inact.	reliable	0.128602	0.871398	inact.	reliable	Fluorotelomer PFAA precursors	SFAs	Inactive	reliable	-29.7759	-14.2979	-22.0369	Inactive	Inactive	CCCCCCCC(C(C(C(C(C(C(C(F)(F)F)(F)F)(F)F)(F)F)(F)F)(F)F)(F)F)(F)F	2	2
DTXSID60787022	FC(F)(F)C(F)(F)C(F)(F)C1=NNC(=NN1)C1=CC=C(Cl)C=C1	3-(4-Chlorophenyl)-6-(heptafluoropropyl)-1,4-dihydro-1,2,4,5-tetrazine	59872-89-8	OTHERS	-10.25	-44.7949	0.0624415	0.937558	inact.	Unreliable	0.655825	0.344175	act.	Unreliable	Side-chain aromatics	Others	Inactive	Unreliable	-16.584	-27.553	-22.0685	Inactive	Inactive	Clc1ccc(cc1)c1n[nH]c(n[nH]1)C(C(C(F)(F)F)(F)F)(F)F	6	4
DTXSID10897029	FC(F)(F)C(F)(F)C(F)(F)C(=O)NCCCCCCNC(=O)C(F)(F)C(F)(F)C(F)(F)F	N,N'-bis(Perfluorobutanoyl)1,6-hexanediamine	123665-83-8	OTHERS	-8.822	-51.9508	0.0624415	0.937558	inact.	reliable	0.128602	0.871398	inact.	reliable	Other aliphatics	Polyfluorinated amidesÂ	Inactive	reliable	-28.2053	-15.9798	-22.0925	Inactive	Inactive	O=C(C(C(C(F)(F)F)(F)F)(F)F)NCCCCCCNC(=O)C(C(C(F)(F)F)(F)F)(F)F	6	9
DTXSID5061954	OC(=O)C(F)(F)C(F)(F)C(F)(F)C(F)(F)C(F)(F)C(F)(F)C(F)(F)C(F)(F)C(F)(F)C(F)F	11-H-Perfluoroundecanoic acid	1765-48-6	OTHERS	-9.666	-47.6905	0.0624415	0.937558	inact.	reliable	0.128602	0.871398	inact.	reliable	Other aliphatics	PACF-based substances	Inactive	reliable	-21.3367	-22.87	-22.1033	Inactive	Inactive	FC(C(C(C(C(C(C(C(C(C(C(=O)O)(F)F)(F)F)(F)F)(F)F)(F)F)(F)F)(F)F)(F)F)(F)F)F	3	0
DTXSID40894122	CC(NC(=O)C(C)NC(=O)CCSCCC(F)(F)C(F)(F)C(F)(F)C(F)(F)C(F)(F)C(F)(F)F)C(O)=O	6:2 Fluorotelomer thioether propanoylalanylalanine	NOCAS_894122	OTHERS	-6.797	-62.1194	0.0624415	0.937558	inact.	reliable	0.128602	0.871398	inact.	reliable	Other aliphatics	FT	Inactive	reliable	-44.685	0.465945	-22.1095	Inactive	Inactive	O=C(NC(C(=O)NC(C(=O)O)C)C)CCSCCC(C(C(C(C(C(F)(F)F)(F)F)(F)F)(F)F)(F)F)(F)F	3	9
DTXSID60895651	FC(F)(F)C(F)(F)C(F)(F)C(F)(F)C(F)(F)C(F)(F)CCC1=CC=C(Br)C=C1	1-Bromo-4-(3,3,4,4,5,5,6,6,7,7,8,8,8-tridecafluorooctyl)benzene	195324-87-9	OTHERS	-9.922	-46.3842	0.0624415	0.937558	inact.	reliable	0.293224	0.706776	inact.	reliable	Side-chain aromatics	Others	Inactive	reliable	-19.2533	-24.9827	-22.118	Inactive	Inactive	FC(C(C(C(C(C(F)(F)F)(F)F)(F)F)(F)F)(F)F)(CCc1ccc(cc1)Br)F	9	9
DTXSID20772898	FC(F)(Cl)C(F)(F)C(F)(F)C(F)(F)CC=CCCC(=O)C1=CC=CC=C1	10-Chloro-7,7,8,8,9,9,10,10-octafluoro-1-phenyldec-4-en-1-one	195147-90-1	OTHERS	-10.071	-45.6238	0.0624415	0.937558	inact.	reliable	0.386671	0.613329	inact.	reliable	Side-chain aromatics	Others	Inactive	reliable	-18.0407	-26.2125	-22.1266	Inactive	Inactive	O=C(c1ccccc1)CCC=CCC(C(C(C(Cl)(F)F)(F)F)(F)F)(F)F	0	5
DTXSID00338835	CC(C)CCOC(=O)CC(NC(=O)C(F)(F)C(F)(F)C(F)(F)F)C(=O)OCCC(C)C	Diisopentyl 2-[(2,2,3,3,4,4,4-heptafluorobutanoyl)amino]succinate	75743-06-5	OTHERS	-7.003	-61.0586	0.0624415	0.937558	inact.	reliable	0.128602	0.871398	inact.	reliable	Other aliphatics	Ether based substances	Inactive	reliable	-43.0086	-1.24969	-22.1291	Inactive	Inactive	CC(CCOC(=O)CC(C(=O)OCCC(C)C)NC(=O)C(C(C(F)(F)F)(F)F)(F)F)C	7	8
DTXSID40880984	[Na+].[H]N(CCCN(C)CCCS([O-])(=O)=O)S(=O)(=O)C(F)(F)C(F)(F)C(F)(F)C(F)(F)C(F)(F)C(F)(F)F	Sodium 3-(methyl(3-(((tridecafluorohexyl)sulphonyl)amino)propyl)amino)propanesulphonate	80621-17-6	OTHERS	-6.33	-64.3926	0.0624415	0.937558	inact.	reliable	0.128602	0.871398	inact.	Unreliable	Other aliphatics	PASF-based substances	Inactive	reliable	-48.4855	4.1424	-22.1716	Inactive	Inactive	CN(CCCS(=O)(=O)O)CCCNS(=O)(=O)C(C(C(C(C(C(F)(F)F)(F)F)(F)F)(F)F)(F)F)(F)F	5	0
DTXSID80449453	CN(C)C1=CC=C(C=C1)C(F)(F)C(F)(F)C(F)(F)C(F)(F)C(F)(F)C(F)(F)C(F)(F)C(F)(F)F	Benzenamine, 4-(heptadecafluorooctyl)-N,N-dimethyl-	80791-09-9	OTHERS	-9.094	-50.4491	0.0624415	0.937558	inact.	reliable	0.33379	0.66621	inact.	reliable	Side-chain aromatics	Others	Inactive	reliable	-25.9917	-18.4085	-22.2001	Inactive	Inactive	CN(c1ccc(cc1)C(C(C(C(C(C(C(C(F)(F)F)(F)F)(F)F)(F)F)(F)F)(F)F)(F)F)(F)F)C	1	6
DTXSID00909827	OC(=NC1=C(Br)C=C(C=C1)N(=O)=O)C(F)(C(F)(F)F)C(F)(F)C(F)(F)C(F)(F)F	N-(2-Bromo-4-nitrophenyl)-2,3,3,4,4,5,5,5-octafluoro-2-(trifluoromethyl)pentanimidic acid	105923-79-3	OTHERS	-8.967	-51.0839	0.0624415	0.937558	inact.	reliable	0.918061	0.0819387	act.	reliable	Side-chain aromatics	Others	Inactive	reliable	-27.0252	-17.3818	-22.2035	Inactive	Inactive	Brc1cc(ccc1N=C(C(C(C(C(F)(F)F)(F)F)(F)F)(C(F)(F)F)F)O)[N+](=O)[O-]	3	8
DTXSID90772305	NC1=CC=C(OCCC(F)(F)C(F)(F)C(F)(F)C(F)(F)C(F)(F)C(F)(F)F)C=C1	4-[(3,3,4,4,5,5,6,6,7,7,8,8,8-Tridecafluorooctyl)oxy]aniline	147395-06-0	OTHERS	-9.411	-48.8394	0.0624415	0.937558	inact.	reliable	0.394053	0.605947	inact.	reliable	Side-chain aromatics	Others	Inactive	reliable	-23.4119	-21.0118	-22.2119	Inactive	Inactive	FC(C(C(C(C(C(F)(F)F)(F)F)(F)F)(F)F)(F)F)(CCOc1ccc(cc1)N)F	7	5
DTXSID40763208	FC(F)(F)C(F)(F)C(F)(F)C(F)(F)C(F)(F)C(F)(F)C(F)(F)C(=O)OC1=CC=CC(=C1)C1=CC=CC=C1	[1,1'-Biphenyl]-3-yl pentadecafluorooctanoate	110262-36-7	OTHERS	-7.439	-58.7539	0.0624415	0.937558	inact.	reliable	0.48267	0.51733	inact.	reliable	Side-chain aromatics	PACF-based substances	Inactive	reliable	-39.4603	-4.97709	-22.2187	Inactive	Inactive	O=C(C(C(C(C(C(C(C(F)(F)F)(F)F)(F)F)(F)F)(F)F)(F)F)(F)F)Oc1cccc(c1)c1ccccc1	0	5
DTXSID00512037	COC(=O)C1=CC(=CC=C1)C(F)(F)C(F)(F)C(F)(F)C(F)(F)C(F)(F)C(F)(F)C(F)(F)C(F)(F)F	Methyl 3-(heptadecafluorooctyl)benzoate	80791-11-3	OTHERS	-8.432	-53.7437	0.0624415	0.937558	inact.	reliable	0.128602	0.871398	inact.	reliable	Side-chain aromatics	Others	Inactive	reliable	-31.3791	-13.0801	-22.2296	Inactive	Inactive	COC(=O)c1cccc(c1)C(C(C(C(C(C(C(C(F)(F)F)(F)F)(F)F)(F)F)(F)F)(F)F)(F)F)(F)F	1	6
DTXSID80660146	FC(F)C(F)(F)C(F)(F)C(F)(F)COC1=CC(C#N)=C(C=C1)C#N	4-[(2,2,3,3,4,4,5,5-Octafluoropentyl)oxy]benzene-1,2-dicarbonitrile	121068-03-9	OTHERS	-9.692	-47.3688	0.0624415	0.937558	inact.	Unreliable	0.723971	0.276029	act.	Unreliable	Side-chain aromatics	Others	Inactive	Unreliable	-21.1251	-23.3903	-22.2577	Inactive	Inactive	N#Cc1cc(OCC(C(C(C(F)F)(F)F)(F)F)(F)F)ccc1C#N	3	0
DTXSID80897253	[H][C@@]1(CO)O[C@]([H])(O)[C@@](O)([C@@]1([H])O)C(F)(F)C(F)(F)C(F)(F)C(F)(F)F	2-C-(Nonafluorobutyl)-Î²-L-ribofuranose	467220-84-4	OTHERS	-11.004	-40.7556	0.0624415	0.937558	inact.	Unreliable	0.128602	0.871398	inact.	Unreliable	Other aliphatics, cyclic	Others, cyclic	Inactive	Unreliable	-10.4478	-34.0858	-22.2668	Inactive	Inactive	OCC1OC(C(C1O)(O)C(C(C(C(F)(F)F)(F)F)(F)F)(F)F)O	3	4
DTXSID3070884	CCN(CCOP(O)(O)=O)S(=O)(=O)C(F)(F)C(F)(F)C(F)(F)C(F)(F)C(F)(F)F	N-Ethyl-N-(2-(phosphonooxy)ethyl)perfluoropentanesulfonamide	67939-90-6	OTHERS	-9.035	-50.6303	0.0624415	0.937558	inact.	reliable	0.128602	0.871398	inact.	Unreliable	Other aliphatics	PASF-based substances	Inactive	reliable	-26.4718	-18.1154	-22.2936	Inactive	Inactive	CCN(S(=O)(=O)C(C(C(C(C(F)(F)F)(F)F)(F)F)(F)F)(F)F)CCOP(=O)(O)O	0	7
DTXSID60895237	FC(F)(F)C(F)(F)C(F)(F)CCCCCCCCC(F)(F)C(F)(F)C(F)(F)F	1,1,1,2,2,3,3,12,12,13,13,14,14,14-Tetradecafluorotetradecane	1835251-91-6	OTHERS	-9.062	-50.489	0.0624415	0.937558	inact.	reliable	0.128602	0.871398	inact.	reliable	Other aliphatics	FT	Inactive	reliable	-26.2521	-18.3439	-22.298	Inactive	Inactive	FC(C(C(F)(F)F)(F)F)(CCCCCCCCC(C(C(F)(F)F)(F)F)(F)F)F	2	2
DTXSID20895258	CCCC(I)CC(F)(F)C(F)(F)C(F)(F)C(F)(F)C(F)(F)C(F)(F)C(F)(F)F	1,1,1,2,2,3,3,4,4,5,5,6,6,7,7-Pentadecafluoro-9-iodododecane	25431-48-5	OTHERS	-9.084	-50.3638	0.0624415	0.937558	inact.	reliable	0.128602	0.871398	inact.	reliable	Other aliphatics	FTI	Inactive	reliable	-26.0731	-18.5464	-22.3098	Inactive	Inactive	CCCC(CC(C(C(C(C(C(C(F)(F)F)(F)F)(F)F)(F)F)(F)F)(F)F)(F)F)I	3	6
DTXSID10895429	CCCCCCCC=CC(F)(F)C(F)(F)C(F)(F)C(F)(F)C(F)(F)C(F)(F)F	1,1,1,2,2,3,3,4,4,5,5,6,6-Tridecafluoropentadec-7-ene	1980786-99-9	OTHERS	-9.455	-48.4899	0.0624415	0.937558	inact.	reliable	0.128602	0.871398	inact.	reliable	Fluorotelomer PFAA precursors	SFAenes	Inactive	reliable	-23.0538	-21.5771	-22.3155	Inactive	Inactive	CCCCCCCC=CC(C(C(C(C(C(F)(F)F)(F)F)(F)F)(F)F)(F)F)(F)F	5	2
DTXSID10392660	NC1=CC=C(C=C1)C(F)(F)C(F)(F)C(F)(F)C(F)(F)C(F)(F)C(F)(F)C(F)(F)C(F)(F)F	4-(Perfluorooctyl)aniline	83766-52-3	OTHERS	-9.68	-47.3283	0.0624415	0.937558	inact.	reliable	0.128602	0.871398	inact.	reliable	Side-chain aromatics	Others	Inactive	reliable	-21.2227	-23.4558	-22.3392	Inactive	Inactive	Nc1ccc(cc1)C(C(C(C(C(C(C(C(F)(F)F)(F)F)(F)F)(F)F)(F)F)(F)F)(F)F)(F)F	1	6
DTXSID60794635	OC(C=CC1=CC=CC=C1)C(F)(F)C(F)(F)C(F)(F)C(F)(F)C(F)(F)C(F)(F)F	4,4,5,5,6,6,7,7,8,8,9,9,9-Tridecafluoro-1-phenylnon-1-en-3-ol	64511-24-6	OTHERS	-10.211	-44.6068	0.0624415	0.937558	inact.	reliable	0.128602	0.871398	inact.	reliable	Side-chain aromatics	Others	Inactive	reliable	-16.9014	-27.8573	-22.3793	Inactive	Inactive	OC(C(C(C(C(C(C(F)(F)F)(F)F)(F)F)(F)F)(F)F)(F)F)C=Cc1ccccc1	3	8
DTXSID10770449	FC(F)(F)C(F)(F)C(F)(F)OC(F)(C1=CC2=CC=CC=C2S1)C(F)(F)F	2-[1,2,2,2-Tetrafluoro-1-(heptafluoropropoxy)ethyl]-1-benzothiophene	141734-25-0	OTHERS	-9.659	-47.3383	0.0624415	0.937558	inact.	reliable	0.584798	0.415202	inact.	reliable	Side-chain aromatics	Others	Inactive	reliable	-21.3936	-23.4396	-22.4166	Inactive	Inactive	FC(C(c1cc2c(s1)cccc2)(OC(C(C(F)(F)F)(F)F)(F)F)F)(F)F	3	7
DTXSID90895664	OC1=CC=C(C=C1)C(F)(F)C(F)(F)C(F)(F)C(F)(F)C(F)(F)C(F)(F)F	4-(Tridecafluorohexyl)phenol	106877-15-0	OTHERS	-10.795	-41.6125	0.0624415	0.937558	inact.	reliable	0.932722	0.0672784	act.	reliable	Side-chain aromatics	Others	Inactive	reliable	-12.1487	-32.6999	-22.4243	Inactive	Inactive	Oc1ccc(cc1)C(C(C(C(C(C(F)(F)F)(F)F)(F)F)(F)F)(F)F)(F)F	1	6
DTXSID2061729	CN(CCCCOC(=O)C=C)S(=O)(=O)C(F)(F)C(F)(F)C(F)(F)C(F)(F)F	2-Propenoic acid, 4-[methyl[(nonafluorobutyl)sulfonyl]amino]butyl ester	1492-87-1	OTHERS	-7.958	-55.8874	0.0624415	0.937558	inact.	reliable	0.128602	0.871398	inact.	reliable	Other aliphatics	PASF-based substances	Inactive	reliable	-35.2366	-9.61309	-22.4249	Inactive	Inactive	C=CC(=O)OCCCCN(S(=O)(=O)C(C(C(C(F)(F)F)(F)F)(F)F)(F)F)C	1	3
DTXSID70896679	OCCCC\C(I)=C/C(F)(F)C(F)(F)C(F)(F)C(F)(F)F	(5E)-7,7,8,8,9,9,10,10,10-Nonafluoro-5-iododec-5-en-1-ol	137648-89-6	OTHERS	-10.531	-42.9366	0.0624415	0.937558	inact.	Unreliable	0.187871	0.812129	inact.	Unreliable	Other aliphatics	FTI	Inactive	Unreliable	-14.2972	-30.5585	-22.4278	Inactive	Inactive	OCCCCC(=CC(C(C(C(F)(F)F)(F)F)(F)F)(F)F)I	3	4
DTXSID90881067	[NH4+].[NH4+].[O-]P([O-])(=O)OCCC(F)(F)C(F)(F)C(F)(F)C(F)(F)C(F)(F)C(F)(F)C(F)(F)C(F)(F)F	8:2 Fluorotelomer diammonium phosphate	93857-44-4	OTHERS	-9.884	-46.1863	0.0624415	0.937558	inact.	reliable	0.293224	0.706776	inact.	reliable	Fluorotelomer PFAA precursors	n:2 Polyfluoroalkyl phosphoric acid esters, monoester	Inactive	reliable	-19.5626	-25.3027	-22.4326	Inactive	Inactive	OP(=O)(OCCC(C(C(C(C(C(C(C(F)(F)F)(F)F)(F)F)(F)F)(F)F)(F)F)(F)F)(F)F)O	7	5
DTXSID5072353	CCN(CCCP(O)(O)=O)S(=O)(=O)C(F)(F)C(F)(F)C(F)(F)C(F)(F)C(F)(F)C(F)(F)C(F)(F)C(F)(F)F	Phosphonic acid, [3-[ethyl[(heptadecafluorooctyl)sulfonyl]amino]propyl]-	71463-78-0	OTHERS	-8.417	-53.5578	0.0624415	0.937558	inact.	reliable	0.128602	0.871398	inact.	reliable	Other aliphatics	PASF-based substances	Inactive	reliable	-31.5012	-13.3808	-22.441	Inactive	Inactive	CCN(S(=O)(=O)C(C(C(C(C(C(C(C(F)(F)F)(F)F)(F)F)(F)F)(F)F)(F)F)(F)F)(F)F)CCCP(=O)(O)O	0	7
DTXSID10896390	CCSC1=C(C)C(=CC=C1C(F)(C(F)(F)F)C(F)(F)F)C(O)=O	3-(Ethylsulfanyl)-4-(1,1,1,2,3,3,3-heptafluoropropan-2-yl)-2-methylbenzoic acid	1355553-99-9	OTHERS	-10.235	-44.4028	0.0624415	0.937558	inact.	reliable	0.187871	0.812129	inact.	reliable	Side-chain aromatics	Others	Inactive	reliable	-16.7061	-28.1872	-22.4466	Inactive	Inactive	CCSc1c(C)c(ccc1C(C(F)(F)F)(C(F)(F)F)F)C(=O)O	2	3
DTXSID70343774	COC1=C(OC)C=C(CCNC(=O)C(F)(F)C(F)(F)C(F)(F)F)C=C1	N-[2-(3,4-Dimethoxyphenyl)ethyl]-2,2,3,3,4,4,4-heptafluorobutanamide	13230-87-0	OTHERS	-8.733	-51.9578	0.0624415	0.937558	inact.	reliable	0.128602	0.871398	inact.	reliable	Side-chain aromatics	Others	Inactive	reliable	-28.9296	-15.9684	-22.449	Inactive	Inactive	COc1cc(CCNC(=O)C(C(C(F)(F)F)(F)F)(F)F)ccc1OC	7	8
DTXSID10437924	OCC(O)CCC(F)(F)C(F)(F)C(F)(F)C(F)(F)C(F)(F)C(F)(F)F	1,2-Decanediol, 5,5,6,6,7,7,8,8,9,9,10,10,10-tridecafluoro-	147274-18-8	OTHERS	-10.846	-41.325	0.0624415	0.937558	inact.	reliable	0.128602	0.871398	inact.	reliable	Other aliphatics	Others	Inactive	reliable	-11.7337	-33.1649	-22.4493	Inactive	Inactive	OCC(CCC(C(C(C(C(C(F)(F)F)(F)F)(F)F)(F)F)(F)F)(F)F)O	3	9
DTXSID30882957	C[N+](C)(CCCNC(=O)CSCCC(F)(F)C(F)(F)C(F)(F)C(F)(F)F)CC([O-])=O	4:2 Fluorotelomer thioether amido betaine	1513863-94-9	OTHERS	-7.495	-58.1697	0.0624415	0.937558	inact.	reliable	0.128602	0.871398	inact.	reliable	Other aliphatics	Others	Inactive	reliable	-39.0046	-5.92192	-22.4633	Inactive	Inactive	O=C(NCCC[N+](CC(=O)[O-])(C)C)CSCCC(C(C(C(F)(F)F)(F)F)(F)F)(F)F	7	3
DTXSID70896134	FC(F)(F)C(F)(F)C(F)(F)C(F)(F)C(F)(F)C(=O)NCCC1=CC=CC=C1	2,2,3,3,4,4,5,5,6,6,6-Undecafluoro-N-(2-phenylethyl)hexanamide	70414-01-6	OTHERS	-9.824	-46.4175	0.0624415	0.937558	inact.	reliable	0.128602	0.871398	inact.	reliable	Side-chain aromatics	Others	Inactive	reliable	-20.0508	-24.9288	-22.4898	Inactive	Inactive	O=C(C(C(C(C(C(F)(F)F)(F)F)(F)F)(F)F)(F)F)NCCc1ccccc1	6	9
DTXSID20896028	CC1=CC=C(C=C1)S(=O)(=O)OCCC(F)(F)C(F)(F)C(F)(F)C(F)(F)F	3,3,4,4,5,5,6,6,6-Nonafluorohexyl 4-methylbenzene-1-sulfonate	188492-56-0	OTHERS	-9.078	-50.1581	0.0624415	0.937558	inact.	reliable	0.231604	0.768396	inact.	reliable	Side-chain aromatics	Others	Inactive	reliable	-26.1219	-18.8791	-22.5005	Inactive	Inactive	FC(C(C(C(F)(F)F)(F)F)(F)F)(CCOS(=O)(=O)c1ccc(cc1)C)F	3	5
DTXSID30797092	COCCCOC(=O)C(F)(F)C(F)(F)C(F)(F)C(F)(F)C(=O)OCCCOC	Bis(3-methoxypropyl) octafluorohexanedioate	600700-53-6	OTHERS	-7.68	-57.1803	0.0624415	0.937558	inact.	reliable	0.128602	0.871398	inact.	reliable	Other aliphatics	PACF-based substances	Inactive	reliable	-37.499	-7.52208	-22.5106	Inactive	Inactive	COCCCOC(=O)C(C(C(C(C(=O)OCCCOC)(F)F)(F)F)(F)F)(F)F	4	9
DTXSID40765262	CCCCCCCCCC(F)(F)C(F)(F)C(F)(F)C(F)(F)C(F)(F)C(F)(F)F	1,1,1,2,2,3,3,4,4,5,5,6,6-Tridecafluoropentadecane	113659-13-5	OTHERS	-9.375	-48.6271	0.0624415	0.937558	inact.	reliable	0.128602	0.871398	inact.	reliable	Fluorotelomer PFAA precursors	SFAs	Inactive	reliable	-23.7049	-21.3552	-22.53	Inactive	Inactive	CCCCCCCCCC(C(C(C(C(C(F)(F)F)(F)F)(F)F)(F)F)(F)F)(F)F	2	2
DTXSID00557201	CCCCCCCOC(=O)C(F)C(F)(F)C(F)(F)C(F)(F)C(F)(F)C(F)(F)C(F)(F)F	Heptyl 2,3,3,4,4,5,5,6,6,7,7,8,8,8-tetradecafluorooctanoate	118663-63-1	OTHERS	-9.062	-50.1856	0.0624415	0.937558	inact.	reliable	0.231604	0.768396	inact.	reliable	Other aliphatics	Ether based substances	Inactive	reliable	-26.2521	-18.8346	-22.5434	Inactive	Inactive	CCCCCCCOC(=O)C(C(C(C(C(C(C(F)(F)F)(F)F)(F)F)(F)F)(F)F)(F)F)F	4	9
DTXSID60892600	OC(=O)CSCCC(F)(F)C(F)(F)C(F)(F)C(F)(F)C(F)(F)C(F)(F)F	6:2:1 Fluorotelomer thioether acetic acid	123708-11-2	OTHERS	-9.969	-45.6153	0.0624415	0.937558	inact.	reliable	0.128602	0.871398	inact.	reliable	Other aliphatics	FT	Inactive	reliable	-18.8708	-26.2262	-22.5485	Inactive	Inactive	OC(=O)CSCCC(C(C(C(C(C(F)(F)F)(F)F)(F)F)(F)F)(F)F)(F)F	3	9
DTXSID70895389	CCCCCCC=CC(F)(F)C(F)(F)C(F)(F)C(F)(F)C(F)(F)C(F)(F)F	1,1,1,2,2,3,3,4,4,5,5,6,6-Tridecafluorotetradec-7-ene	120464-26-8	OTHERS	-9.277	-49.0917	0.0624415	0.937558	inact.	reliable	0.128602	0.871398	inact.	reliable	Fluorotelomer PFAA precursors	SFAenes	Inactive	reliable	-24.5024	-20.6038	-22.5531	Inactive	Inactive	CCCCCCC=CC(C(C(C(C(C(F)(F)F)(F)F)(F)F)(F)F)(F)F)(F)F	5	2
DTXSID90881163	[K+].CN(CC(O)CC(F)(F)C(F)(F)C(F)(F)C(F)(F)C(F)(F)C(F)(F)C(F)(C(F)(F)F)C(F)(F)F)CC([O-])=O	Potassium N-((perfluoro-7-methyloctyl)-2-hydroxypropyl)-N-methylaminoacetate	94159-89-4	OTHERS	-8.801	-51.4774	0.0624415	0.937558	inact.	Unreliable	0.128602	0.871398	inact.	Unreliable	Other aliphatics	Others	Inactive	Unreliable	-28.3762	-16.7454	-22.5608	Inactive	Inactive	OC(=O)CN(CC(CC(C(C(C(C(C(C(C(F)(F)F)(C(F)(F)F)F)(F)F)(F)F)(F)F)(F)F)(F)F)(F)F)O)C	8	7
DTXSID70551317	OCCOCCSCCC(F)(F)C(F)(F)C(F)(F)C(F)(F)F	2-{2-[(3,3,4,4,5,5,6,6,6-Nonafluorohexyl)sulfanyl]ethoxy}ethan-1-ol	104568-29-8	OTHERS	-9.81	-46.3794	0.0624415	0.937558	inact.	reliable	0.128602	0.871398	inact.	reliable	Other aliphatics	Ether based substances	Inactive	reliable	-20.1648	-24.9904	-22.5776	Inactive	Inactive	OCCOCCSCCC(C(C(C(F)(F)F)(F)F)(F)F)(F)F	3	9
DTXSID20895915	CC1=CC=C(C)C(=C1)C(F)(F)C(F)(F)C(F)(F)C(F)(F)C(F)(F)C(F)(F)F	1,4-Dimethyl-2-(tridecafluorohexyl)benzene	123524-58-3	OTHERS	-9.579	-47.5259	0.0624415	0.937558	inact.	reliable	0.187871	0.812129	inact.	reliable	Side-chain aromatics	Others	Inactive	reliable	-22.0447	-23.1362	-22.5904	Inactive	Inactive	Cc1ccc(c(c1)C(C(C(C(C(C(F)(F)F)(F)F)(F)F)(F)F)(F)F)(F)F)C	1	6
DTXSID70896250	NC1=C(C=C(C=C1NC(=O)C(F)(F)C(F)(F)C(F)(F)F)C(F)(F)F)[N+]([O-])=O	N-[2-Amino-3-nitro-5-(trifluoromethyl)phenyl]-2,2,3,3,4,4,4-heptafluorobutanamide	57450-70-1	OTHERS	-9.363	-48.5863	0.0624415	0.937558	inact.	reliable	0.890591	0.109409	act.	reliable	Side-chain aromatics	Others	Inactive	reliable	-23.8025	-21.4212	-22.6119	Inactive	Inactive	[O-][N+](=O)c1cc(cc(c1N)NC(=O)C(C(C(F)(F)F)(F)F)(F)F)C(F)(F)F	7	8
DTXSID20895298	FC(F)(F)C(F)(F)C(F)(F)CC(I)CCC(I)CC(F)(F)C(F)(F)C(F)(F)F	1,1,1,2,2,3,3,10,10,11,11,12,12,12-Tetradecafluoro-5,8-diiodododecane	2357-30-4	OTHERS	-9.617	-47.3001	0.0624415	0.937558	inact.	reliable	0.128602	0.871398	inact.	Unreliable	Other aliphatics	FTI	Inactive	reliable	-21.7354	-23.5014	-22.6184	Inactive	Inactive	IC(CC(C(C(F)(F)F)(F)F)(F)F)CCC(CC(C(C(F)(F)F)(F)F)(F)F)I	3	6
DTXSID40456002	FC(F)(F)C(F)(F)C(F)(F)C(F)(F)C(F)(F)C(F)(F)C(=O)C1CCCCC1=O	2-(2,2,3,3,4,4,5,5,6,6,7,7,7-Tridecafluoroheptanoyl)cyclohexan-1-one	141478-89-9	OTHERS	-8.985	-50.4782	0.0624415	0.937558	inact.	reliable	0.187871	0.812129	inact.	reliable	Other aliphatics, cyclic	Others, cyclic	Inactive	reliable	-26.8787	-18.3614	-22.6201	Inactive	Inactive	O=C1CCCCC1C(=O)C(C(C(C(C(C(F)(F)F)(F)F)(F)F)(F)F)(F)F)(F)F	3	8
DTXSID30896519	CCCCOC(=O)C(F)(OC(F)(F)C(F)(OC(F)(F)C(F)(F)C(F)(F)F)C(F)(F)F)C(F)(F)F	Butyl 2,3,3,3-tetrafluoro-2-[1,1,2,3,3,3-hexafluoro-2-(heptafluoropropoxy)propoxy]propanoate	145510-89-0	OTHERS	-9.124	-49.7596	0.0624415	0.937558	inact.	reliable	0.187871	0.812129	inact.	reliable	Other aliphatics	Ether and PACF-based substances	Inactive	reliable	-25.7475	-19.5236	-22.6356	Inactive	Inactive	CCCCOC(=O)C(C(F)(F)F)(OC(C(C(F)(F)F)(OC(C(C(F)(F)F)(F)F)(F)F)F)(F)F)F	4	3
DTXSID90896717	FC(F)(F)C(F)(F)C(F)(F)COP(=O)(C1=CC=CC=C1)C1=CC=CC=C1	2,2,3,3,4,4,4-Heptafluorobutyl diphenylphosphinate	55776-72-2	OTHERS	-9.03	-50.2022	0.0624415	0.937558	inact.	reliable	0.231604	0.768396	inact.	reliable	Side-chain aromatics	Others	Inactive	reliable	-26.5125	-18.8078	-22.6602	Inactive	Inactive	FC(C(C(F)(F)F)(F)F)(COP(=O)(c1ccccc1)c1ccccc1)F	0	5
DTXSID30602213	FC(F)(F)C(F)(F)C(F)(F)C(F)(F)C(F)(F)C(F)(F)C(F)(F)COC1=CSC=C1	3-[(2,2,3,3,4,4,5,5,6,6,7,7,8,8,8-Pentadecafluorooctyl)oxy]thiophene	142214-54-8	OTHERS	-9.649	-47.0692	0.0624415	0.937558	inact.	reliable	0.835716	0.164284	act.	reliable	Side-chain aromatics	Others	Inactive	reliable	-21.475	-23.8748	-22.6749	Inactive	Inactive	FC(C(C(C(C(C(C(F)(F)F)(F)F)(F)F)(F)F)(F)F)(F)F)(COc1ccsc1)F	3	9
DTXSID6070984	CCN.OC(=O)C(F)(F)C(F)(F)C(F)(F)C(F)(F)C(F)(F)C(F)(F)C(F)(F)C(F)(C(F)(F)F)C(F)(F)F	Ethanaminium perfluoro-9-methyldecanoate	68015-85-0	OTHERS	-9.298	-48.759	0.0624415	0.937558	inact.	reliable	0.128602	0.871398	inact.	reliable	PFAAs	PFCAs	Inactive	reliable	-24.3315	-21.1419	-22.7367	Inactive	Inactive	OC(=O)C(C(C(C(C(C(C(C(C(F)(F)F)(C(F)(F)F)F)(F)F)(F)F)(F)F)(F)F)(F)F)(F)F)(F)F	3	4
DTXSID50780683	FC(F)(F)CCCC(F)(F)C(F)(F)C(F)(F)C(F)(F)C(F)(F)C(F)(F)OC(=O)C=C	1,1,2,2,3,3,4,4,5,5,6,6,10,10,10-Pentadecafluorodecyl prop-2-enoate	252669-70-8	OTHERS	-9.204	-49.228	0.0624415	0.937558	inact.	reliable	0.320863	0.679137	inact.	reliable	Other aliphatics	Ether based substances	Inactive	reliable	-25.0965	-20.3834	-22.7399	Inactive	Inactive	C=CC(=O)OC(C(C(C(C(C(CCCC(F)(F)F)(F)F)(F)F)(F)F)(F)F)(F)F)(F)F	3	9
DTXSID00285794	OC(C1=CC=CC=C1)(C1=CC=CC=C1)C(F)(F)C(F)(F)C(F)(F)F	2,2,3,3,4,4,4-heptafluoro-1,1-diphenylbutan-1-ol	559-54-6	OTHERS	-10.205	-44.188	0.0624415	0.937558	inact.	reliable	0.128602	0.871398	inact.	reliable	Side-chain aromatics	Others	Inactive	reliable	-16.9502	-28.5346	-22.7424	Inactive	Inactive	OC(C(C(C(F)(F)F)(F)F)(F)F)(c1ccccc1)c1ccccc1	0	5
DTXSID30895264	FC(F)(F)C(F)(F)C(F)(F)C(F)(F)CCCCCCC(F)(F)C(F)(F)C(F)(F)C(F)(F)F	1,1,1,2,2,3,3,4,4,11,11,12,12,13,13,14,14,14-Octadecafluorotetradecane	1835252-03-3	OTHERS	-9.237	-49.0571	0.0624415	0.937558	inact.	reliable	0.128602	0.871398	inact.	reliable	Other aliphatics	FT	Inactive	reliable	-24.8279	-20.6598	-22.7438	Inactive	Inactive	FC(C(C(C(F)(F)F)(F)F)(F)F)(CCCCCCC(C(C(C(F)(F)F)(F)F)(F)F)(F)F)F	2	2
DTXSID30554561	CCCCCCC(I)CC(F)(F)C(F)(F)C(F)(F)C(F)(F)Cl	1-Chloro-1,1,2,2,3,3,4,4-octafluoro-6-iodododecane	100419-95-2	OTHERS	-9.447	-47.9797	0.0624415	0.937558	inact.	reliable	0.128602	0.871398	inact.	reliable	Other aliphatics	FT	Inactive	reliable	-23.1189	-22.4022	-22.7606	Inactive	Inactive	CCCCCCC(CC(C(C(C(Cl)(F)F)(F)F)(F)F)(F)F)I	3	6
DTXSID40895937	CC(C)CCOC(=O)C(F)(F)C(F)(F)C(F)(F)C(F)(F)C(F)(F)C(F)(F)C(F)(F)C(F)(F)F	3-Methylbutyl heptadecafluorononanoate	117374-32-0	OTHERS	-8.807	-51.1841	0.0624415	0.937558	inact.	reliable	0.128602	0.871398	inact.	reliable	Other aliphatics	PACF-based substances	Inactive	reliable	-28.3273	-17.2198	-22.7735	Inactive	Inactive	CC(CCOC(=O)C(C(C(C(C(C(C(C(F)(F)F)(F)F)(F)F)(F)F)(F)F)(F)F)(F)F)(F)F)C	4	9
DTXSID50379975	OC(COC(=O)C=C)CC(F)(F)C(F)(F)C(F)(F)C(F)(F)C(F)(F)C(F)(F)C(F)(F)C(F)(F)F	3-(Perfluorooctyl)-2-hydroxypropyl acrylate	76962-34-0	OTHERS	-8.987	-50.2771	0.0624415	0.937558	inact.	reliable	0.128602	0.871398	inact.	reliable	Other aliphatics	Ether based substances	Inactive	reliable	-26.8625	-18.6867	-22.7746	Inactive	Inactive	C=CC(=O)OCC(CC(C(C(C(C(C(C(C(F)(F)F)(F)F)(F)F)(F)F)(F)F)(F)F)(F)F)(F)F)O	8	7
DTXSID90896131	C[C@H](NC(=O)C(F)(F)C(F)(F)C(F)(F)C(F)(F)C(F)(F)C(F)(F)C(F)(F)C(F)(F)F)C(O)=O	N-(2,2,3,3,4,4,5,5,6,6,7,7,8,8,9,9,9-Heptadecafluorononanoyl)-L-alanine	330548-64-6	OTHERS	-9.04	-49.9991	0.0624415	0.937558	inact.	reliable	0.128602	0.871398	inact.	reliable	Other aliphatics	Amide based substances	Inactive	reliable	-26.4311	-19.1363	-22.7837	Inactive	Inactive	OC(=O)C(NC(=O)C(C(C(C(C(C(C(C(F)(F)F)(F)F)(F)F)(F)F)(F)F)(F)F)(F)F)(F)F)C	3	8
DTXSID10895707	FC(F)(F)C(F)(F)C(F)(F)C(F)(F)C(F)(F)C(F)(F)CCCOC(=O)C=C	4,4,5,5,6,6,7,7,8,8,9,9,9-Tridecafluorononyl prop-2-enoate	216389-85-4	OTHERS	-10.426	-42.9854	0.0624415	0.937558	inact.	reliable	0.231604	0.768396	inact.	reliable	Other aliphatics	Ether based substances	Inactive	reliable	-15.1517	-30.4795	-22.8156	Inactive	Inactive	C=CC(=O)OCCCC(C(C(C(C(C(F)(F)F)(F)F)(F)F)(F)F)(F)F)(F)F	7	5
DTXSID9070870	CCN(CCOC(=O)C(C)=C)S(=O)(=O)C(F)(F)C(F)(F)C(F)(F)C(F)(F)C(F)(F)C(F)(F)C(F)(F)F	2-Propenoic acid, 2-methyl-, 2-[ethyl[(pentadecafluoroheptyl)sulfonyl]amino]ethyl ester	67939-36-0	OTHERS	-6.769	-61.3738	0.0624415	0.937558	inact.	reliable	0.128602	0.871398	inact.	reliable	FASA based PFAA precursors	N-Alkyl FASMACs	Inactive	reliable	-44.9129	-0.739917	-22.8264	Inactive	Inactive	CCN(S(=O)(=O)C(C(C(C(C(C(C(F)(F)F)(F)F)(F)F)(F)F)(F)F)(F)F)(F)F)CCOC(=O)C(=C)C	0	7
DTXSID80895956	OC1=CC=C(OCC(F)(F)C(F)(F)C(F)(F)C(F)(F)C(F)(F)F)C=C1	4-[(2,2,3,3,4,4,5,5,6,6,6-Undecafluorohexyl)oxy]phenol	129560-96-9	OTHERS	-10.477	-42.7109	0.0624415	0.937558	inact.	reliable	0.918061	0.0819387	act.	reliable	Side-chain aromatics	Others	Inactive	reliable	-14.7366	-30.9235	-22.8301	Inactive	Inactive	FC(C(C(C(C(F)(F)F)(F)F)(F)F)(F)F)(COc1ccc(cc1)O)F	3	9
DTXSID90896530	FC(F)(F)C(F)(F)C(F)(F)OC(F)(C(=O)CC(=O)C(F)(OC(F)(F)C(F)(F)C(F)(F)F)C(F)(F)F)C(F)(F)F	1,1,1,2,6,7,7,7-Octafluoro-2,6-bis(heptafluoropropoxy)heptane-3,5-dione	87405-74-1	OTHERS	-8.47	-52.8098	0.0624415	0.937558	inact.	reliable	0.128602	0.871398	inact.	reliable	Other aliphatics	Ether based substances	Inactive	reliable	-31.0699	-14.5905	-22.8302	Inactive	Inactive	O=C(C(C(F)(F)F)(OC(C(C(F)(F)F)(F)F)(F)F)F)CC(=O)C(C(F)(F)F)(OC(C(C(F)(F)F)(F)F)(F)F)F	4	3
DTXSID30897021	FC(F)(F)C(F)(F)C(F)(F)C(=O)NCCCCCNC(=O)C(F)(F)C(F)(F)C(F)(F)F	N,N'-bis(Perfluorobutanoyl)1,5-pentanediamine	1814-80-8	OTHERS	-8.785	-51.213	0.0624415	0.937558	inact.	reliable	0.128602	0.871398	inact.	reliable	Other aliphatics	Polyfluorinated amidesÂ	Inactive	reliable	-28.5064	-17.173	-22.8397	Inactive	Inactive	O=C(C(C(C(F)(F)F)(F)F)(F)F)NCCCCCNC(=O)C(C(C(F)(F)F)(F)F)(F)F	6	9
DTXSID80892602	OC(=O)CSCCC(F)(F)C(F)(F)C(F)(F)C(F)(F)C(F)(F)C(F)(F)C(F)(F)C(F)(F)F	8:2:1 Fluorotelomer thioether acetic acid	54207-61-3	OTHERS	-9.433	-47.9191	0.0624415	0.937558	inact.	reliable	0.128602	0.871398	inact.	reliable	Other aliphatics	FT	Inactive	reliable	-23.2329	-22.5003	-22.8666	Inactive	Inactive	OC(=O)CSCCC(C(C(C(C(C(C(C(F)(F)F)(F)F)(F)F)(F)F)(F)F)(F)F)(F)F)(F)F	3	9
DTXSID60896542	FC(F)(F)C(F)(F)C(F)(F)OC(F)(C(F)(F)F)C(F)(F)OC(F)(C(=O)OC1=CC=CC=C1)C(F)(F)F	Phenyl 2,3,3,3-tetrafluoro-2-[1,1,2,3,3,3-hexafluoro-2-(heptafluoropropoxy)propoxy]propanoate	312943-34-3	OTHERS	-8.147	-54.3787	0.0624415	0.937558	inact.	reliable	0.655825	0.344175	act.	reliable	Side-chain aromatics	Others	Inactive	reliable	-33.6985	-12.0531	-22.8758	Inactive	Inactive	O=C(C(C(F)(F)F)(OC(C(C(F)(F)F)(OC(C(C(F)(F)F)(F)F)(F)F)F)(F)F)F)Oc1ccccc1	4	3
DTXSID40880520	FC(F)(F)C(F)(OC1(F)OC(F)(C(F)(F)F)C(F)(F)OC1(F)C(F)(F)F)C(=O)C(F)(OC1(F)OC(F)(C(F)(F)F)C(F)(F)OC1(F)C(F)(F)F)C(F)(F)F	Bis(perfluoro(1-[(3,6-dimethyl-1,4-dioxan-2-yl)oxy]ethyl)) ketone	61097-96-9	OTHERS	-8.021	-55.0109	0.0624415	0.937558	inact.	Unreliable	0.128602	0.871398	inact.	Unreliable	Other aliphatics, cyclic	Others, cyclic	Inactive	Unreliable	-34.7239	-11.0307	-22.8773	Inactive	Inactive	O=C(C(C(F)(F)F)(OC1(F)OC(F)(C(F)(F)F)C(OC1(F)C(F)(F)F)(F)F)F)C(C(F)(F)F)(OC1(F)OC(F)(C(F)(F)F)C(OC1(F)C(F)(F)F)(F)F)F	8	0
DTXSID50895286	CCCCC(I)CC(F)(F)C(F)(F)C(F)(F)C(F)(F)C(F)(F)C(F)(F)C(F)(F)C(F)(F)F	1,1,1,2,2,3,3,4,4,5,5,6,6,7,7,8,8-Heptadecafluoro-10-iodotetradecane	92835-74-0	OTHERS	-8.902	-50.573	0.0624415	0.937558	inact.	reliable	0.128602	0.871398	inact.	reliable	Other aliphatics	FTI	Inactive	reliable	-27.5542	-18.2081	-22.8812	Inactive	Inactive	CCCCC(CC(C(C(C(C(C(C(C(F)(F)F)(F)F)(F)F)(F)F)(F)F)(F)F)(F)F)(F)F)I	3	6
DTXSID00379566	COC(=O)C(F)(F)C(F)(F)C(F)(F)C(F)(F)C(F)(F)C(F)(F)C(F)(F)C(F)(F)C(F)(F)C(F)(F)F	Methyl perfluoroundecanoate	203302-98-1	OTHERS	-9.929	-45.3917	0.0624415	0.937558	inact.	reliable	0.128602	0.871398	inact.	reliable	Other aliphatics	PACF-based substances	Inactive	reliable	-19.1963	-26.5878	-22.8921	Inactive	Inactive	COC(=O)C(C(C(C(C(C(C(C(C(C(F)(F)F)(F)F)(F)F)(F)F)(F)F)(F)F)(F)F)(F)F)(F)F)(F)F	3	8
DTXSID4062933	FC(F)(F)C(F)(C(F)(F)F)C(F)(F)C(F)(F)C(F)(F)C(F)(F)C(F)(F)C(F)(F)C(F)(F)C(F)(F)C(F)(F)C(F)(F)I	Perfluoro-2-methyl-12-iodododecane	3248-61-1	OTHERS	-8.873	-50.6893	0.0624415	0.937558	inact.	reliable	0.128602	0.871398	inact.	Unreliable	Perfluoro PFAA precursors	PFAIs	Inactive	reliable	-27.7902	-18.02	-22.9051	Inactive	Inactive	FC(C(C(C(C(C(C(C(C(I)(F)F)(F)F)(F)F)(F)F)(F)F)(F)F)(F)F)(F)F)(C(C(C(F)(F)F)(C(F)(F)F)F)(F)F)F	3	4
DTXSID40896106	CC1=C(NC2=C1C=CC=C2)C(F)(F)C(F)(F)C(F)(F)C(F)(F)F	3-Methyl-2-(nonafluorobutyl)-1H-indole	1622133-36-1	OTHERS	-10.259	-43.7129	0.0624415	0.937558	inact.	reliable	0.187871	0.812129	inact.	reliable	Side-chain aromatics	Others	Inactive	reliable	-16.5107	-29.303	-22.9069	Inactive	Inactive	Cc1c2ccccc2[nH]c1C(C(C(C(F)(F)F)(F)F)(F)F)(F)F	6	4
DTXSID00766972	OC1=CC=C(C=C1)C(=O)OCC(F)(F)C(F)(F)C(F)(F)C(F)F	2,2,3,3,4,4,5,5-Octafluoropentyl 4-hydroxybenzoate	118841-84-2	OTHERS	-10.64	-41.7791	0.0624415	0.937558	inact.	reliable	0.956007	0.0439929	act.	reliable	Side-chain aromatics	Others	Inactive	reliable	-13.4101	-32.4305	-22.9203	Inactive	Inactive	FC(C(C(C(COC(=O)c1ccc(cc1)O)(F)F)(F)F)(F)F)F	3	0
DTXSID90892618	OC(=O)C(F)(F)C(F)(F)C(F)(F)C(F)(F)C(F)(F)C(F)(F)C(F)(F)C(F)(F)C(F)(F)C(F)(F)C(F)(F)Cl	12-Cl-Perfluorododecanoic acid	574715-87-0	OTHERS	-9.152	-49.2606	0.0624415	0.937558	inact.	reliable	0.128602	0.871398	inact.	reliable	Other aliphatics	PACF-based substances	Inactive	reliable	-25.5197	-20.3306	-22.9252	Inactive	Inactive	OC(=O)C(C(C(C(C(C(C(C(C(C(C(Cl)(F)F)(F)F)(F)F)(F)F)(F)F)(F)F)(F)F)(F)F)(F)F)(F)F)(F)F	0	2
DTXSID30895461	CCCC\C=C\C(F)(F)C(F)(F)C(F)(F)C(F)(F)C(F)(F)C(F)(F)C(F)(F)C(F)(F)F	(5E)-7,7,8,8,9,9,10,10,11,11,12,12,13,13,14,14,14-Heptadecafluorotetradec-5-ene	210491-04-6	OTHERS	-9.145	-49.2866	0.0624415	0.937558	inact.	reliable	0.128602	0.871398	inact.	reliable	Fluorotelomer PFAA precursors	SFAenes	Inactive	reliable	-25.5766	-20.2886	-22.9326	Inactive	Inactive	CCCCC=CC(C(C(C(C(C(C(C(F)(F)F)(F)F)(F)F)(F)F)(F)F)(F)F)(F)F)(F)F	5	2
DTXSID70896199	FC(F)(F)C(F)(F)C(F)(F)C1=NNC(=C1Br)C1=CC=CC=C1	4-Bromo-3-(heptafluoropropyl)-5-phenyl-1H-pyrazole	82633-52-1	OTHERS	-10.128	-44.2537	0.194699	0.805301	inact.	reliable	0.723971	0.276029	act.	reliable	Side-chain aromatics	Others	Inactive	reliable	-17.5768	-28.4283	-23.0026	Inactive	Inactive	Brc1c([nH]nc1C(C(C(F)(F)F)(F)F)(F)F)c1ccccc1	6	4
DTXSID70896230	NS(=O)(=O)C1=CC=C(CNC(=O)C(F)(F)C(F)(F)C(F)(F)C(F)(F)F)C=C1	2,2,3,3,4,4,5,5,5-Nonafluoro-N-[(4-sulfamoylphenyl)methyl]pentanamide	165618-98-4	OTHERS	-8.924	-50.28	0.0624415	0.937558	inact.	reliable	0.187871	0.812129	inact.	reliable	Side-chain aromatics	Others	Inactive	reliable	-27.3752	-18.682	-23.0286	Inactive	Inactive	O=C(C(C(C(C(F)(F)F)(F)F)(F)F)(F)F)NCc1ccc(cc1)S(=O)(=O)N	7	8
DTXSID10750741	COC(=O)C1CCC(CC1)C(F)(F)C(F)(F)C(F)(F)C(F)(F)C(F)(F)C(F)(F)C(F)(F)F	Methyl 4-(pentadecafluoroheptyl)cyclohexane-1-carboxylate	88951-17-1	OTHERS	-8.979	-49.9965	0.0624415	0.937558	inact.	reliable	0.187871	0.812129	inact.	reliable	Other aliphatics, cyclic	Others, cyclic	Inactive	reliable	-26.9276	-19.1405	-23.034	Inactive	Inactive	COC(=O)C1CCC(CC1)C(C(C(C(C(C(C(F)(F)F)(F)F)(F)F)(F)F)(F)F)(F)F)(F)F	0	4
DTXSID5071331	CN(CCCCO)S(=O)(=O)C(F)(F)C(F)(F)C(F)(F)C(F)(F)C(F)(F)F	1-Pentanesulfonamide, 1,1,2,2,3,3,4,4,5,5,5-undecafluoro-N-(4-hydroxybutyl)-N-methyl-	68239-72-5	OTHERS	-9.659	-46.5618	0.0624415	0.937558	inact.	reliable	0.128602	0.871398	inact.	reliable	Other aliphatics	PASF-based substances	Inactive	reliable	-21.3936	-24.6954	-23.0445	Inactive	Inactive	OCCCCN(S(=O)(=O)C(C(C(C(C(F)(F)F)(F)F)(F)F)(F)F)(F)F)C	0	7
DTXSID10379911	CC(=C)C(=O)OCC(O)CC(F)(F)C(F)(F)C(F)(F)C(F)(F)C(F)(F)C(F)(F)C(F)(C(F)(F)F)C(F)(F)F	(Perfluoro-7-methyloctyl)-2-hydroxypropyl 2-methylprop-2-enoate	88752-37-8	OTHERS	-8.301	-53.3907	0.0624415	0.937558	inact.	reliable	0.128602	0.871398	inact.	reliable	Other aliphatics	Ether based substances	Inactive	reliable	-32.4452	-13.651	-23.0481	Inactive	Inactive	OC(CC(C(C(C(C(C(C(C(F)(F)F)(C(F)(F)F)F)(F)F)(F)F)(F)F)(F)F)(F)F)(F)F)COC(=O)C(=C)C	8	7
DTXSID40751660	FC(F)(F)C(F)(F)C(F)(F)C(=O)OC1=C(Cl)C(Cl)=C(Cl)C(Cl)=C1Cl	Pentachlorophenyl heptafluorobutanoate	89071-46-5	OTHERS	-9.485	-47.4042	0.0624415	0.937558	inact.	reliable	0.320863	0.679137	inact.	reliable	Side-chain aromatics	PACF-based substances	Inactive	reliable	-22.8097	-23.333	-23.0713	Inactive	Inactive	O=C(C(C(C(F)(F)F)(F)F)(F)F)Oc1c(Cl)c(Cl)c(c(c1Cl)Cl)Cl	7	4
DTXSID40447874	OCCCCCC(F)(F)C(F)(F)C(F)(F)C(F)(F)C(F)(F)C(F)(F)F	6,6,7,7,8,8,9,9,10,10,11,11,11-Tridecafluoroundecan-1-ol	134052-02-1	OTHERS	-10.133	-44.1414	0.0624415	0.937558	inact.	reliable	0.128602	0.871398	inact.	reliable	Other aliphatics	FTOH	Inactive	reliable	-17.5362	-28.6099	-23.073	Inactive	Inactive	OCCCCCC(C(C(C(C(C(F)(F)F)(F)F)(F)F)(F)F)(F)F)(F)F	2	2
DTXSID00379980	CC(C)C(=O)OCCC(F)(F)C(F)(F)C(F)(F)C(F)(F)C(F)(F)C(F)(F)F	3,3,4,4,5,5,6,6,7,7,8,8,8-tridecafluorooctyl 2-methylpropanoate	242812-05-1	OTHERS	-9.898	-45.3094	0.0624415	0.937558	inact.	reliable	0.128602	0.871398	inact.	reliable	Other aliphatics	Ether based substances	Inactive	reliable	-19.4486	-26.7209	-23.0848	Inactive	Inactive	CC(C(=O)OCCC(C(C(C(C(C(F)(F)F)(F)F)(F)F)(F)F)(F)F)(F)F)C	7	5
DTXSID70896432	CCC(C)S(=O)C1=C(C)C(=CC=C1C(F)(C(F)(F)F)C(F)(F)F)C(O)=O	3-(Butane-2-sulfinyl)-4-(1,1,1,2,3,3,3-heptafluoropropan-2-yl)-2-methylbenzoic acid	1355554-34-5	OTHERS	-9.352	-48.0417	0.0624415	0.937558	inact.	Unreliable	0.128602	0.871398	inact.	Unreliable	Side-chain aromatics	Others	Inactive	Unreliable	-23.892	-22.302	-23.097	Inactive	Inactive	CCC([S+](c1c(C)c(ccc1C(C(F)(F)F)(C(F)(F)F)F)C(=O)O)[O-])C	2	3
DTXSID80896428	CCC1=C(C(=CC=C1C(O)=O)C(F)(C(F)(F)F)C(F)(F)F)S(=O)(=O)CC	3-(Ethanesulfonyl)-2-ethyl-4-(1,1,1,2,3,3,3-heptafluoropropan-2-yl)benzoic acid	1355555-11-1	OTHERS	-9.029	-49.6628	0.0624415	0.937558	inact.	reliable	0.128602	0.871398	inact.	reliable	Side-chain aromatics	Others	Inactive	reliable	-26.5207	-19.6802	-23.1004	Inactive	Inactive	CCc1c(ccc(c1S(=O)(=O)CC)C(C(F)(F)F)(C(F)(F)F)F)C(=O)O	2	3
DTXSID70752180	FC(F)(F)C(F)(F)C(F)(F)C(F)(F)C(F)(F)C(F)(F)C(=O)C=CC1=CC=CC=C1	4,4,5,5,6,6,7,7,8,8,9,9,9-Tridecafluoro-1-phenylnon-1-en-3-one	89176-08-9	OTHERS	-9.402	-47.7461	0.0624415	0.937558	inact.	reliable	0.187871	0.812129	inact.	reliable	Side-chain aromatics	Others	Inactive	reliable	-23.4851	-22.78	-23.1326	Inactive	Inactive	O=C(C(C(C(C(C(C(F)(F)F)(F)F)(F)F)(F)F)(F)F)(F)F)C=Cc1ccccc1	0	5
DTXSID40568997	[O-][N+](=O)C1=CC=CC(=C1)C(F)(F)C(F)(F)C(F)(F)C(F)(F)C(F)(F)C(F)(F)F	1-Nitro-3-(tridecafluorohexyl)benzene	132782-24-2	OTHERS	-9.209	-48.7132	0.0624415	0.937558	inact.	reliable	0.548664	0.451336	inact.	reliable	Side-chain aromatics	Others	Inactive	reliable	-25.0558	-21.216	-23.1359	Inactive	Inactive	[O-][N+](=O)c1cccc(c1)C(C(C(C(C(C(F)(F)F)(F)F)(F)F)(F)F)(F)F)(F)F	1	6
DTXSID90855420	FC(F)(F)C(F)(F)C(F)(F)C(F)(F)C(F)(F)C(F)(F)C(F)(F)C(F)(F)S(=O)(=O)N1CCCCC1	1-(1,1,2,2,3,3,4,4,5,5,6,6,7,7,8,8,8-Heptadecafluorooctane-1-sulfonyl)piperidine	339-20-8	OTHERS	-8.676	-51.393	0.0624415	0.937558	inact.	reliable	0.128602	0.871398	inact.	reliable	Other aliphatics, cyclic	PASF-based substances, cyclic	Inactive	reliable	-29.3934	-16.8819	-23.1377	Inactive	Inactive	O=S(=O)(C(C(C(C(C(C(C(C(F)(F)F)(F)F)(F)F)(F)F)(F)F)(F)F)(F)F)(F)F)N1CCCCC1	3	8
DTXSID00897098	CCCCOC(O)[C@H](CC(O)=O)NC(=O)C(F)(F)C(F)(F)C(F)(F)F	N-(Perfluoro-1-oxobutyl)aspartic acid 1-butyl ester	88434-83-7	OTHERS	-8.742	-51.054	0.0624415	0.937558	inact.	reliable	0.128602	0.871398	inact.	Unreliable	Other aliphatics	Ether based substances	Inactive	reliable	-28.8563	-17.4302	-23.1432	Inactive	Inactive	CCCCOC(C(NC(=O)C(C(C(F)(F)F)(F)F)(F)F)CC(=O)O)O	7	8
DTXSID30896130	FC(F)(F)C(F)(F)C(F)(F)C1=C(N=C2C=CC=CC2=N1)C1=CC=CC=C1	2-(Heptafluoropropyl)-3-phenylquinoxaline	69492-70-2	OTHERS	-9.831	-45.5696	0.0624415	0.937558	inact.	reliable	0.723971	0.276029	act.	reliable	Side-chain aromatics	Others	Inactive	reliable	-19.9939	-26.3001	-23.147	Inactive	Inactive	FC(C(c1nc2ccccc2nc1c1ccccc1)(F)F)(C(F)(F)F)F	6	4
DTXSID70452810	CCOC(OCC)(C1=CC=CC=C1N)C(F)(F)C(F)(F)C(F)(F)F	Benzenamine, 2-(1,1-diethoxy-2,2,3,3,4,4,4-heptafluorobutyl)-	181059-80-3	OTHERS	-9.512	-47.1669	0.0624415	0.937558	inact.	reliable	0.562857	0.437143	inact.	reliable	Side-chain aromatics	Others	Inactive	reliable	-22.5899	-23.7168	-23.1534	Inactive	Inactive	CCOC(C(C(C(F)(F)F)(F)F)(F)F)(c1ccccc1N)OCC	6	4
DTXSID30513335	CC(O)CC(F)(F)C(F)(F)C(F)(F)C(F)(F)C(F)(F)C(F)(F)C(F)(F)C(F)(F)F	4,4,5,5,6,6,7,7,8,8,9,9,10,10,11,11,11-Heptadecafluoroundecan-2-ol	61589-61-5	OTHERS	-10.64	-41.4888	0.0624415	0.937558	inact.	reliable	0.128602	0.871398	inact.	reliable	Other aliphatics	Others	Inactive	reliable	-13.4101	-32.9	-23.1551	Inactive	Inactive	CC(CC(C(C(C(C(C(C(C(F)(F)F)(F)F)(F)F)(F)F)(F)F)(F)F)(F)F)(F)F)O	8	7
DTXSID00892341	C[N+](C)(CCCC(F)(F)C(F)(F)C(F)(F)C(F)(F)C(F)(F)F)CC([O-])=O	5:3 Fluorotelomer betaine	171184-14-8	OTHERS	-9.554	-46.9487	0.0624415	0.937558	inact.	reliable	0.128602	0.871398	inact.	reliable	Other aliphatics	FT	Inactive	reliable	-22.2481	-24.0697	-23.1589	Inactive	Inactive	[O-]C(=O)C[N+](CCCC(C(C(C(C(F)(F)F)(F)F)(F)F)(F)F)(F)F)(C)C	7	3
DTXSID30379973	OCCCCCCC(F)(F)C(F)(F)C(F)(F)C(F)(F)C(F)(F)C(F)(F)C(F)(F)C(F)(F)F	7,7,8,8,9,9,10,10,11,11,12,12,13,13,14,14,14-heptadecafluorotetradecan-1-ol	129794-54-3	OTHERS	-9.454	-47.4363	0.0624415	0.937558	inact.	reliable	0.128602	0.871398	inact.	reliable	Other aliphatics	FTOH	Inactive	reliable	-23.062	-23.2811	-23.1715	Inactive	Inactive	OCCCCCCC(C(C(C(C(C(C(C(F)(F)F)(F)F)(F)F)(F)F)(F)F)(F)F)(F)F)(F)F	2	2
DTXSID70881343	CN(CCOP(O)(O)=O)S(=O)(=O)C(F)(F)C(F)(F)C(F)(F)C(F)(F)F	2-{Methyl[(nonafluorobutyl)sulfonyl]amino}ethyl phosphate	147545-41-3	CAL	-8.538	-52.0196	0.0624415	0.937558	inact.	reliable	0.128602	0.871398	inact.	Unreliable	Other aliphatics	PASF-based substances	Inactive	reliable	-30.5165	-15.8685	-23.1925	Inactive	Inactive	CN(S(=O)(=O)C(C(C(C(F)(F)F)(F)F)(F)F)(F)F)CCOP(=O)(O)O	0	7
DTXSID70895369	FC(F)(F)C(F)(F)C(F)(F)C(F)(F)CC(I)CCC(I)CC(F)(F)C(F)(F)C(F)(F)C(F)(F)F	1,1,1,2,2,3,3,4,4,11,11,12,12,13,13,14,14,14-Octadecafluoro-6,9-diiodotetradecane	40735-23-7	OTHERS	-9.356	-47.8865	0.0624415	0.937558	inact.	reliable	0.128602	0.871398	inact.	reliable	Other aliphatics	FTI	Inactive	reliable	-23.8595	-22.553	-23.2062	Inactive	Inactive	IC(CC(C(C(C(F)(F)F)(F)F)(F)F)(F)F)CCC(CC(C(C(C(F)(F)F)(F)F)(F)F)(F)F)I	3	6
DTXSID70896053	FC(F)(F)C(F)(F)C(F)(F)C(F)(F)C(F)(F)C(F)(F)C(F)(F)C(F)(F)C(=O)OCC1=CC=CC=C1	Benzyl heptadecafluorononanoate	117374-38-6	OTHERS	-8.823	-50.546	0.0624415	0.937558	inact.	reliable	0.128602	0.871398	inact.	reliable	Side-chain aromatics	PACF-based substances	Inactive	reliable	-28.1971	-18.2518	-23.2244	Inactive	Inactive	O=C(C(C(C(C(C(C(C(C(F)(F)F)(F)F)(F)F)(F)F)(F)F)(F)F)(F)F)(F)F)OCc1ccccc1	0	5
DTXSID50893303	OC(=O)C1=CC(=CC(OC(F)=C(F)C(F)(F)C(F)(F)C(F)(F)C(F)(F)C(F)(F)C(F)(F)C(F)(F)F)=C1)C(O)=O	5-[(Heptadecafluorononenyl)oxy]-1,3-benzenedicarboxylic acid	96210-37-6	OTHERS	-7.904	-55.1692	0.0624415	0.937558	inact.	reliable	0.309714	0.690286	inact.	reliable	Side-chain aromatics	Others	Inactive	reliable	-35.6761	-10.7746	-23.2254	Inactive	Inactive	FC(=C(C(C(C(C(C(C(C(F)(F)F)(F)F)(F)F)(F)F)(F)F)(F)F)(F)F)F)Oc1cc(cc(c1)C(=O)O)C(=O)O	8	8
DTXSID1071080	CN(CCOC(=O)C=C)S(=O)(=O)C(F)(F)C(F)(F)C(F)(F)C(F)(F)C(F)(F)C(F)(F)C(F)(F)F	2-(Methyl((pentadecafluoroheptyl)sulphonyl)amino)ethyl acrylate	68084-62-8	CAL	-7.741	-55.9847	0.0624415	0.937558	inact.	reliable	0.128602	0.871398	inact.	reliable	FASA based PFAA precursors	N-Alkyl FASACs	Inactive	reliable	-37.0026	-9.45573	-23.2292	Inactive	Inactive	C=CC(=O)OCCN(S(=O)(=O)C(C(C(C(C(C(C(F)(F)F)(F)F)(F)F)(F)F)(F)F)(F)F)(F)F)C	1	3
DTXSID3071303	CN(CCCCOC(=O)C=C)S(=O)(=O)C(F)(F)C(F)(F)C(F)(F)C(F)(F)C(F)(F)F	2-Propenoic acid, 4-[methyl[(undecafluoropentyl)sulfonyl]amino]butyl ester	68227-99-6	OTHERS	-7.736	-55.9993	0.0624415	0.937558	inact.	reliable	0.128602	0.871398	inact.	reliable	Other aliphatics	PASF-based substances	Inactive	reliable	-37.0433	-9.43212	-23.2377	Inactive	Inactive	C=CC(=O)OCCCCN(S(=O)(=O)C(C(C(C(C(F)(F)F)(F)F)(F)F)(F)F)(F)F)C	1	3
DTXSID10895747	FC(F)(F)C(F)(F)C(F)(F)C(F)(F)C(F)(F)C(F)(F)C(F)(F)C(F)(F)CCCOC(=O)C=C	4,4,5,5,6,6,7,7,8,8,9,9,10,10,11,11,11-Heptadecafluoroundecyl prop-2-enoate	1652-60-4	OTHERS	-8.776	-50.7418	0.0624415	0.937558	inact.	reliable	0.231604	0.768396	inact.	reliable	Other aliphatics	Ether based substances	Inactive	reliable	-28.5796	-17.9351	-23.2574	Inactive	Inactive	C=CC(=O)OCCCC(C(C(C(C(C(C(C(F)(F)F)(F)F)(F)F)(F)F)(F)F)(F)F)(F)F)(F)F	7	5
DTXSID40679875	FC(F)(F)C(F)(F)C(F)(F)C(F)(F)C(F)(F)C(F)(F)C(F)(F)C(F)(F)C1=CC=C(C=C)C=C1	1-Ethenyl-4-(heptadecafluorooctyl)benzene	106209-21-6	OTHERS	-9.444	-47.3698	0.0624415	0.937558	inact.	reliable	0.187871	0.812129	inact.	reliable	Side-chain aromatics	Others	Inactive	reliable	-23.1433	-23.3886	-23.266	Inactive	Inactive	C=Cc1ccc(cc1)C(C(C(C(C(C(C(C(F)(F)F)(F)F)(F)F)(F)F)(F)F)(F)F)(F)F)(F)F	1	6
DTXSID30896094	OC1=CC=C(C=C1)C(=O)OCC(F)(F)C(F)(F)C(F)(F)C(F)(F)C(F)(F)C(F)(F)C(F)(F)F	2,2,3,3,4,4,5,5,6,6,7,7,8,8,8-Pentadecafluorooctyl 4-hydroxybenzoate	869308-35-0	OTHERS	-9.23	-48.428	0.0624415	0.937558	inact.	reliable	0.956007	0.0439929	act.	reliable	Side-chain aromatics	Others	Inactive	reliable	-24.8849	-21.6772	-23.2811	Inactive	Inactive	O=C(c1ccc(cc1)O)OCC(C(C(C(C(C(C(F)(F)F)(F)F)(F)F)(F)F)(F)F)(F)F)(F)F	3	9
DTXSID70757539	CCCCCCCCOC(F)(F)C(F)(F)C(F)(F)C(F)(F)C(F)(F)C(F)(F)C(F)(F)F	1-[(Pentadecafluoroheptyl)oxy]octane	91913-68-7	OTHERS	-8.722	-50.9828	0.0624415	0.937558	inact.	reliable	0.128602	0.871398	inact.	reliable	Other aliphatics	Ether based substances	Inactive	reliable	-29.0191	-17.5453	-23.2822	Inactive	Inactive	CCCCCCCCOC(C(C(C(C(C(C(F)(F)F)(F)F)(F)F)(F)F)(F)F)(F)F)(F)F	4	9
DTXSID20195169	CCCN(CCO)S(=O)(=O)C(F)(F)C(F)(F)C(F)(F)C(F)(F)C(F)(F)C(F)(F)C(F)(F)C(F)(F)F	Heptadecafluoro-N-(2-hydroxyethyl)-N-propyloctanesulphonamide	4236-15-1	OTHERS	-8.431	-52.4338	0.0624415	0.937558	inact.	reliable	0.128602	0.871398	inact.	reliable	FASA based PFAA precursors	(N-Alkyl) FASEs	Inactive	reliable	-31.3873	-15.1986	-23.2929	Inactive	Inactive	CCCN(S(=O)(=O)C(C(C(C(C(C(C(C(F)(F)F)(F)F)(F)F)(F)F)(F)F)(F)F)(F)F)(F)F)CCO	0	7
DTXSID20577062	OC1=CC=C(C=C1)C1(C2=CC=C(O)C=C2)C(F)(F)C(F)(F)C(F)(F)C1(F)F	4,4'-(2,2,3,3,4,4,5,5-Octafluorocyclopentane-1,1-diyl)diphenol	136525-92-3	OTHERS	-10.086	-44.0699	0.0624415	0.937558	inact.	reliable	0.932722	0.0672784	act.	reliable	Side-chain aromatics	Others	Inactive	reliable	-17.9186	-28.7256	-23.3221	Inactive	Inactive	FC1(F)C(F)(F)C(C(C1(c1ccc(cc1)O)c1ccc(cc1)O)(F)F)(F)F	8	0
DTXSID6071663	CN(CCO)S(=O)(=O)C(F)(F)C(F)(F)C(F)(F)C(F)(F)C(F)(F)F	1-Pentanesulfonamide, 1,1,2,2,3,3,4,4,5,5,5-undecafluoro-N-(2-hydroxyethyl)-N-methyl-	68555-74-8	CAL	-10.033	-44.335	0.0624415	0.937558	inact.	reliable	0.128602	0.871398	inact.	reliable	FASA based PFAA precursors	(N-Alkyl) FASEs	Inactive	reliable	-18.35	-28.2968	-23.3234	Inactive	Inactive	OCCN(S(=O)(=O)C(C(C(C(C(F)(F)F)(F)F)(F)F)(F)F)(F)F)C	0	7
DTXSID10846774	NC1=C(Br)C(SC(F)(F)C(F)(F)C(F)(F)F)=C(Br)C=C1Br	2,4,6-Tribromo-3-[(heptafluoropropyl)sulfanyl]aniline	917923-97-8	OTHERS	-9.63	-46.3493	0.511346	0.488654	inact.	Unreliable	0.584798	0.415202	inact.	Unreliable	Side-chain aromatics	Others	Inactive	Unreliable	-21.6296	-25.0391	-23.3344	Inactive	Inactive	Brc1cc(Br)c(c(c1SC(C(C(F)(F)F)(F)F)(F)F)Br)N	3	4
DTXSID00895514	FC(F)(F)C(F)(F)C(F)(F)C(F)(F)C(F)(F)C(F)(F)C(F)(F)C(F)(F)C(F)(F)C(F)(F)CCC#N	4,4,5,5,6,6,7,7,8,8,9,9,10,10,11,11,12,12,13,13,13-Henicosafluorotridecanenitrile	140834-59-9	OTHERS	-9.501	-46.9792	0.0624415	0.937558	inact.	reliable	0.128602	0.871398	inact.	reliable	Other aliphatics	Others	Inactive	reliable	-22.6795	-24.0204	-23.3499	Inactive	Inactive	N#CCCC(C(C(C(C(C(C(C(C(C(F)(F)F)(F)F)(F)F)(F)F)(F)F)(F)F)(F)F)(F)F)(F)F)(F)F	3	9
DTXSID60881236	[K+].[O-]S(=O)(=O)C(F)(F)C(F)(F)OC(F)(F)C(F)(F)C(F)(F)C(F)(F)C(F)(F)C(F)(F)Cl	Potassium 9-chlorohexadecafluoro-3-oxanonane-1-sulfonate	73606-19-6	OTHERS	-8.874	-50.0612	0.0624415	0.937558	inact.	reliable	0.128602	0.871398	inact.	reliable	Other aliphatics	PASF-based substances	Inactive	reliable	-27.7821	-19.0358	-23.409	Inactive	Inactive	FC(C(C(C(C(C(Cl)(F)F)(F)F)(F)F)(F)F)(F)F)(OC(C(S(=O)(=O)O)(F)F)(F)F)F	0	2
DTXSID30775956	FC(F)(F)C(F)(F)C(F)(F)C(F)(F)C(F)(F)C(F)(F)C(=O)CC(=O)C1=CC=CS1	4,4,5,5,6,6,7,7,8,8,9,9,9-Tridecafluoro-1-(thiophen-2-yl)nonane-1,3-dione	171520-40-4	OTHERS	-9.579	-46.5054	0.0624415	0.937558	inact.	reliable	0.187871	0.812129	inact.	reliable	Side-chain aromatics	Others	Inactive	reliable	-22.0447	-24.7866	-23.4157	Inactive	Inactive	O=C(C(C(C(C(C(C(F)(F)F)(F)F)(F)F)(F)F)(F)F)(F)F)CC(=O)c1cccs1	0	5
DTXSID30163036	C[N+](C)(CCC(F)(F)C(F)(F)C(F)(F)C(F)(F)C(F)(F)C(F)(F)F)CC([O-])=O	1-Octanaminium, N-(carboxymethyl)-N,N-dimethyl-3,3,4,4,5,5,6,6,7,7,8,8,8-tridecafluoro-, hydroxide, inner salt	145441-31-2	OTHERS	-9.679	-45.985	0.0624415	0.937558	inact.	reliable	0.128602	0.871398	inact.	reliable	Other aliphatics	FT	Inactive	reliable	-21.2309	-25.6283	-23.4296	Inactive	Inactive	[O-]C(=O)C[N+](CCC(C(C(C(C(C(F)(F)F)(F)F)(F)F)(F)F)(F)F)(F)F)(C)C	7	3
DTXSID60896163	FC(F)(F)C(F)(F)C(F)(F)C(F)(F)C1=NNC(=C1)C1=CC=CC=C1	3-(Nonafluorobutyl)-5-phenyl-1H-pyrazole	204130-95-0	OTHERS	-10.09	-43.8707	0.0624415	0.937558	inact.	Unreliable	0.644075	0.355925	act.	Unreliable	Side-chain aromatics	Others	Inactive	Unreliable	-17.8861	-29.0477	-23.4669	Inactive	Inactive	FC(C(C(C(F)(F)F)(F)F)(F)F)(c1cc([nH]n1)c1ccccc1)F	6	4
DTXSID10881165	OC(COC1=CC=CC=C1)CC(F)(F)C(F)(F)C(F)(F)C(F)(F)C(F)(F)C(F)(F)C(F)(F)C(F)(F)F	4,4,5,5,6,6,7,7,8,8,9,9,10,10,11,11,11-Heptadecafluoro-1-phenoxyundecan-2-ol	94159-91-8	OTHERS	-8.62	-51.2558	0.0624415	0.937558	inact.	reliable	0.468028	0.531972	inact.	reliable	Side-chain aromatics	Others	Inactive	reliable	-29.8492	-17.1038	-23.4765	Inactive	Inactive	OC(CC(C(C(C(C(C(C(C(F)(F)F)(F)F)(F)F)(F)F)(F)F)(F)F)(F)F)(F)F)COc1ccccc1	8	7
DTXSID10896274	COC1=C2OC=CC2=C(OC)C2=C1OC(O)(CC2=O)C(F)(F)C(F)(F)C(F)(F)F	7-(Heptafluoropropyl)-7-hydroxy-4,9-dimethoxy-6,7-dihydro-5H-furo[3,2-g][1]benzopyran-5-one	376380-76-6	OTHERS	-9.221	-48.2108	0.0624415	0.937558	inact.	Unreliable	0.187871	0.812129	inact.	reliable	Side-chain aromatics	Others	Inactive	reliable	-24.9581	-22.0285	-23.4933	Inactive	Inactive	COc1c2OC(O)(CC(=O)c2c(c2c1occ2)OC)C(C(C(F)(F)F)(F)F)(F)F	5	7
DTXSID2068557	FC(F)(F)C(F)(F)C(F)(F)C(F)(F)C(F)(F)C(F)(F)C(F)(F)C(F)(F)S(=O)(=O)NCC1=CC=CC=C1	1-Octanesulfonamide, 1,1,2,2,3,3,4,4,5,5,6,6,7,7,8,8,8-heptadecafluoro-N-(phenylmethyl)-	50598-29-3	OTHERS	-7.634	-56.1927	0.0624415	0.937558	inact.	reliable	0.128602	0.871398	inact.	reliable	Side-chain aromatics	PASF-based substances	Inactive	reliable	-37.8734	-9.11933	-23.4964	Inactive	Inactive	FC(C(C(C(C(C(C(C(F)(F)F)(F)F)(F)F)(F)F)(F)F)(F)F)(F)F)(S(=O)(=O)NCc1ccccc1)F	5	0
DTXSID60599940	FC(F)(F)C(F)(F)C(F)(F)C(F)(F)C(F)(F)C(F)(F)C(F)(F)C(F)(F)C(F)(F)C1=CC=C(C=C1)N=C=O	1-Isocyanato-4-(nonadecafluorononyl)benzene	93238-00-7	OTHERS	-9.155	-48.531	0.0624415	0.937558	inact.	reliable	0.128602	0.871398	inact.	reliable	Side-chain aromatics	Others	Inactive	reliable	-25.4953	-21.5106	-23.5029	Inactive	Inactive	O=C=Nc1ccc(cc1)C(C(C(C(C(C(C(C(C(F)(F)F)(F)F)(F)F)(F)F)(F)F)(F)F)(F)F)(F)F)(F)F	1	6
DTXSID10171538	CC(=C)C(=O)OCC(F)(F)C(F)(F)C(F)(F)C(F)(F)C(F)(F)C(F)(F)C(F)(F)C(F)F	1H,1H,9H-perfluorononyl methacrylate	1841-46-9	OTHERS	-9.833	-45.1024	0.0624415	0.937558	inact.	reliable	0.128602	0.871398	inact.	reliable	Other aliphatics	Ether based substances	Inactive	reliable	-19.9776	-27.0557	-23.5167	Inactive	Inactive	CC(=C)C(=O)OCC(C(C(C(C(C(C(C(F)F)(F)F)(F)F)(F)F)(F)F)(F)F)(F)F)(F)F	3	0
DTXSID40457832	FC(F)(F)C(F)(F)C(F)(F)C(F)(F)C(F)(F)C(F)(F)C(F)(F)C(F)(F)CCCNC(=O)CI	N-(4,4,5,5,6,6,7,7,8,8,9,9,10,10,11,11,11-Heptadecafluoroundecyl)iodoacetamide	852527-48-1	OTHERS	-9.015	-49.2126	0.0624415	0.937558	inact.	reliable	0.187871	0.812129	inact.	reliable	Other aliphatics	Others	Inactive	reliable	-26.6346	-20.4083	-23.5214	Inactive	Inactive	ICC(=O)NCCCC(C(C(C(C(C(C(C(F)(F)F)(F)F)(F)F)(F)F)(F)F)(F)F)(F)F)(F)F	3	9
DTXSID30565652	FC(F)(F)C(F)(F)C(F)(F)C(F)(F)C(F)(F)C(F)(F)C(=O)OOC(=O)C(F)(F)C(F)(F)C(F)(F)C(F)(F)C(F)(F)C(F)(F)F	PUBCHEM_14931944	42514-14-7	OTHERS	-8.604	-51.2552	0.0624415	0.937558	inact.	reliable	0.128602	0.871398	inact.	reliable	Other aliphatics	PACF-based substances	Inactive	reliable	-29.9794	-17.1048	-23.5421	Inactive	Inactive	O=C(C(C(C(C(C(C(F)(F)F)(F)F)(F)F)(F)F)(F)F)(F)F)OOC(=O)C(C(C(C(C(C(F)(F)F)(F)F)(F)F)(F)F)(F)F)(F)F	3	8
DTXSID80756891	FC(F)(F)C(F)(F)C(F)(F)C(=O)OC1=CC=CC=C1C1=CC=CC=C1	[1,1'-Biphenyl]-2-yl heptafluorobutanoate	90999-92-1	OTHERS	-9.842	-45.0074	0.0624415	0.937558	inact.	reliable	0.320863	0.679137	inact.	reliable	Side-chain aromatics	PACF-based substances	Inactive	reliable	-19.9044	-27.2094	-23.5569	Inactive	Inactive	O=C(C(C(C(F)(F)F)(F)F)(F)F)Oc1ccccc1c1ccccc1	0	5
DTXSID10895601	OP(=O)CCC(F)(F)C(F)(F)C(F)(F)C(F)(F)C(F)(F)C(F)(F)C(F)(F)C(F)(F)F	(3,3,4,4,5,5,6,6,7,7,8,8,9,9,10,10,10-Heptadecafluorodecyl)phosphinic acid	731858-13-2	OTHERS	-9.722	-45.6084	0.0624415	0.937558	inact.	reliable	0.128602	0.871398	inact.	reliable	Other aliphatics	Others	Inactive	reliable	-20.8809	-26.2374	-23.5591	Inactive	Inactive	OP(=O)CCC(C(C(C(C(C(C(C(F)(F)F)(F)F)(F)F)(F)F)(F)F)(F)F)(F)F)(F)F	3	9
DTXSID60164839	CC(=C)C(=O)OCCC(F)(F)C(F)(F)C(F)(F)C(F)(F)C(F)(F)C(F)(F)C(F)(C(F)(F)F)C(F)(F)F	3,3,4,4,5,5,6,6,7,7,8,8,9,10,10,10-Hexadecafluoro-9-(trifluoromethyl)decyl methacrylate	15166-00-4	OTHERS	-9.033	-49.0747	0.0624415	0.937558	inact.	reliable	0.128602	0.871398	inact.	reliable	Fluorotelomer PFAA precursors	n:2 FTMACs	Inactive	reliable	-26.4881	-20.6313	-23.5597	Inactive	Inactive	O=C(C(=C)C)OCCC(C(C(C(C(C(C(C(F)(F)F)(C(F)(F)F)F)(F)F)(F)F)(F)F)(F)F)(F)F)(F)F	7	5
DTXSID70630919	OS(=O)(=O)CCC(F)(F)C(F)(F)C(F)(F)C(F)(F)C(F)(F)C(F)(F)C(F)(F)F	7:2 Fluorotelomer sulfonic acid	56682-30-5	OTHERS	-9.044	-48.9993	0.0624415	0.937558	inact.	reliable	0.128602	0.871398	inact.	reliable	Fluorotelomer PFAA precursors	n:2 Fluorotelomer sulfonic acids	Inactive	reliable	-26.3986	-20.7532	-23.5759	Inactive	Inactive	OS(=O)(=O)CCC(C(C(C(C(C(C(F)(F)F)(F)F)(F)F)(F)F)(F)F)(F)F)(F)F	3	9
DTXSID60825615	OC(=O)C=C(F)C(F)(F)C(F)(F)C(F)(F)C(F)(F)C(F)(F)C(F)(F)C(F)(F)F	2H-Perfluoro-2-decenoic acid	70887-84-2	OTHERS	-10.254	-42.8621	0.0624415	0.937558	inact.	reliable	0.128602	0.871398	inact.	reliable	Fluorotelomer PFAA precursors	n:2 Fluorotelomer carboxylic acids	Inactive	reliable	-16.5514	-30.679	-23.6152	Inactive	Inactive	OC(=O)C=C(C(C(C(C(C(C(C(F)(F)F)(F)F)(F)F)(F)F)(F)F)(F)F)(F)F)F	3	8
DTXSID30895688	FC(F)(F)C(F)(F)C(F)(F)C(CC1=CC=C(Br)C=C1)(C(F)(F)F)C(F)(F)F	1-Bromo-4-[3,3,4,4,5,5,5-heptafluoro-2,2-bis(trifluoromethyl)pentyl]benzene	149068-60-0	OTHERS	-9.419	-47.0173	0.0624415	0.937558	inact.	reliable	0.128602	0.871398	inact.	reliable	Side-chain aromatics	Others	Inactive	reliable	-23.3468	-23.9587	-23.6528	Inactive	Inactive	Brc1ccc(cc1)CC(C(C(C(F)(F)F)(F)F)(F)F)(C(F)(F)F)C(F)(F)F	6	4
DTXSID20421713	NC(=S)N\N=C/C1=NC=CC2=C1C=CC=C2C(F)(F)C(F)(F)C(F)(F)F	MLS003106944	31181-05-2	OTHERS	-9.699	-45.5976	0.0624415	0.937558	inact.	reliable	0.187871	0.812129	inact.	reliable	Side-chain aromatics	Others	Inactive	reliable	-21.0681	-26.2548	-23.6615	Inactive	Inactive	NC(=S)NN=Cc1nccc2c1cccc2C(C(C(F)(F)F)(F)F)(F)F	5	6
DTXSID90895346	FC(F)(F)C(F)(F)C(F)(F)C(F)(F)C(F)(F)C(F)(F)C(F)(F)C(F)(F)C(Br)(Br)CBr	9,9,10-Tribromo-1,1,1,2,2,3,3,4,4,5,5,6,6,7,7,8,8-heptadecafluorodecane	59665-26-8	OTHERS	-9.188	-48.1473	0.0624415	0.937558	inact.	reliable	0.128602	0.871398	inact.	reliable	Other aliphatics	FTBr	Inactive	reliable	-25.2267	-22.1312	-23.6789	Inactive	Inactive	BrCC(C(C(C(C(C(C(C(C(F)(F)F)(F)F)(F)F)(F)F)(F)F)(F)F)(F)F)(F)F)(Br)Br	3	8
DTXSID90143031	FC(F)(F)C(F)(F)C(F)(F)C(F)(F)C(F)(F)C(F)(F)C(F)(F)C(F)(F)S(=O)(=O)N1CCCCCC1	1-(1,1,2,2,3,3,4,4,5,5,6,6,7,7,8,8,8-Heptadecafluorooctylsulfonyl)azepane	100221-82-7	OTHERS	-8.429	-51.9591	0.0624415	0.937558	inact.	reliable	0.128602	0.871398	inact.	reliable	Other aliphatics, cyclic	PASF-based substances, cyclic	Inactive	reliable	-31.4036	-15.9663	-23.685	Inactive	Inactive	O=S(=O)(C(C(C(C(C(C(C(C(F)(F)F)(F)F)(F)F)(F)F)(F)F)(F)F)(F)F)(F)F)N1CCCCCC1	3	8
DTXSID60994693	Cl.FC(F)(CN(CCCl)CCCl)C(F)(F)C(F)(F)CN(CCCl)CCCl	N~1~,N~1~,N~5~,N~5~-Tetrakis(2-chloroethyl)-2,2,3,3,4,4-hexafluoropentane-1,5-diamine--hydrogen chloride (1/1)	73771-54-7	OTHERS	-9.988	-44.0918	0.0624415	0.937558	inact.	reliable	0.128602	0.871398	inact.	Unreliable	Other aliphatics	Others	Inactive	reliable	-18.7162	-28.6902	-23.7032	Inactive	Inactive	ClCCN(CC(C(C(CN(CCCl)CCCl)(F)F)(F)F)(F)F)CCCl	3	4
DTXSID10782406	FC(F)(F)C(F)(F)C(F)(F)C(F)(F)C(F)(F)C(F)(F)C(F)(F)C(=O)OCC1=CC=CC=C1	Benzyl pentadecafluorooctanoate	208663-34-7	OTHERS	-9.26	-47.7336	0.0624415	0.937558	inact.	reliable	0.128602	0.871398	inact.	reliable	Side-chain aromatics	PACF-based substances	Inactive	reliable	-24.6408	-22.8003	-23.7205	Inactive	Inactive	O=C(C(C(C(C(C(C(C(F)(F)F)(F)F)(F)F)(F)F)(F)F)(F)F)(F)F)OCc1ccccc1	0	5
DTXSID20832340	COC1=CC(COC(=O)C(F)(F)C(F)(F)C(F)(F)F)=C(OC)C=C1C	(2,5-Dimethoxy-4-methylphenyl)methyl heptafluorobutanoate	87461-70-9	OTHERS	-9.436	-46.8405	0.0624415	0.937558	inact.	Unreliable	0.187871	0.812129	inact.	Unreliable	Side-chain aromatics	PACF-based substances	Inactive	Unreliable	-23.2084	-24.2447	-23.7266	Inactive	Inactive	COc1cc(C)c(cc1COC(=O)C(C(C(F)(F)F)(F)F)(F)F)OC	7	4
DTXSID00896026	FC(F)(F)C(F)(F)C(F)(F)C(F)(F)C(F)(F)C(F)(F)C(F)(F)C(F)(F)C(F)(F)C(F)(F)C1=CN=CN1	5-(Henicosafluorodecyl)-1H-imidazole	81769-57-5	OTHERS	-9.469	-46.664	0.0624415	0.937558	inact.	reliable	0.320863	0.679137	inact.	Unreliable	Side-chain aromatics	Others	Inactive	reliable	-22.9399	-24.5301	-23.735	Inactive	Inactive	FC(C(C(C(C(C(C(C(C(F)(F)F)(F)F)(F)F)(F)F)(F)F)(F)F)(F)F)(F)F)(C(c1cnc[nH]1)(F)F)F	6	4
DTXSID50770327	FC(F)(F)N(CCC(F)(F)C(F)(F)C(F)(F)C(F)(F)C(F)(F)C(F)(F)N(C(F)(F)F)C(F)(F)F)C(F)(F)F	1,1,2,2,3,3,4,4,5,5,6,6-Dodecafluoro-N~1~,N~1~,N~8~,N~8~-tetrakis(trifluoromethyl)octane-1,8-diamine	141496-31-3	OTHERS	-9.35	-47.2403	0.0624415	0.937558	inact.	reliable	0.231604	0.768396	inact.	reliable	Other aliphatics	Others	Inactive	reliable	-23.9083	-23.5981	-23.7532	Inactive	Inactive	FC(N(C(F)(F)F)CCC(C(C(C(C(C(N(C(F)(F)F)C(F)(F)F)(F)F)(F)F)(F)F)(F)F)(F)F)(F)F)(F)F	3	9
DTXSID90892517	C[N+](C)(CCC(F)C(F)(F)C(F)(F)C(F)(F)C(F)(F)C(F)(F)F)CC([O-])=O	5:1:2 Fluorotelomer betaine	171184-02-4	OTHERS	-9.304	-47.4547	0.0624415	0.937558	inact.	reliable	0.128602	0.871398	inact.	reliable	Other aliphatics	Others	Inactive	reliable	-24.2827	-23.2513	-23.767	Inactive	Inactive	FC(C(C(C(C(C(F)(F)F)(F)F)(F)F)(F)F)(F)F)CC[N+](CC(=O)[O-])(C)C	7	3
DTXSID40896520	CCC(C)OC(=O)C(F)(OC(F)(F)C(F)(OC(F)(F)C(F)(F)C(F)(F)F)C(F)(F)F)C(F)(F)F	Butan-2-yl 2,3,3,3-tetrafluoro-2-[1,1,2,3,3,3-hexafluoro-2-(heptafluoropropoxy)propoxy]propanoate	330154-39-7	OTHERS	-9.313	-47.3854	0.0624415	0.937558	inact.	Unreliable	0.128602	0.871398	inact.	Unreliable	Other aliphatics	Ether and PACF-based substances	Inactive	Unreliable	-24.2094	-23.3634	-23.7864	Inactive	Inactive	CCC(OC(=O)C(C(F)(F)F)(OC(C(C(F)(F)F)(OC(C(C(F)(F)F)(F)F)(F)F)F)(F)F)F)C	4	3
DTXSID90897582	[Na+].[O-]S(=O)(=O)C1=CC=C(OC(F)(F)C(F)(F)C(F)(F)C(F)(F)C(F)(F)C(F)(F)C(F)(F)C(F)(F)C(F)(F)F)C=C1	4-(Perfluorononyl)oxybenzenesulfonate sodium	91998-13-9	OTHERS	-7.112	-58.4282	0.0624415	0.937558	inact.	reliable	0.128602	0.871398	inact.	reliable	Side-chain aromatics	Others	Inactive	reliable	-42.1215	-5.50385	-23.8127	Inactive	Inactive	OS(=O)(=O)c1ccc(cc1)OC(C(C(C(C(C(C(C(C(F)(F)F)(F)F)(F)F)(F)F)(F)F)(F)F)(F)F)(F)F)(F)F	8	9
DTXSID70769975	CC(=C)C(=O)OC(F)(F)C(F)(F)C(F)(F)C(F)(F)C(F)(F)C(F)(F)C(F)(F)CC(F)(F)F	1,1,2,2,3,3,4,4,5,5,6,6,7,7,9,9,9-Heptadecafluorononyl 2-methylprop-2-enoate	140838-93-3	OTHERS	-10.081	-43.476	0.0624415	0.937558	inact.	reliable	0.320863	0.679137	inact.	reliable	Other aliphatics	Ether based substances	Inactive	reliable	-17.9593	-29.6861	-23.8227	Inactive	Inactive	O=C(C(=C)C)OC(C(C(C(C(C(C(CC(F)(F)F)(F)F)(F)F)(F)F)(F)F)(F)F)(F)F)(F)F	3	9
DTXSID30895188	CCCCCCCCCC(F)(F)C(F)(F)C(F)(F)C(F)(F)F	1,1,1,2,2,3,3,4,4-Nonafluorotridecane	234433-63-7	OTHERS	-9.117	-48.3156	0.0624415	0.937558	inact.	reliable	0.128602	0.871398	inact.	reliable	Fluorotelomer PFAA precursors	SFAs	Inactive	reliable	-25.8045	-21.859	-23.8318	Inactive	Inactive	CCCCCCCCCC(C(C(C(F)(F)F)(F)F)(F)F)(F)F	2	2
DTXSID50896132	FC(F)(F)C(F)(F)C(F)(F)C(=O)N(C1CCCCC1)C1CCCCC1	N,N-Dicyclohexyl-2,2,3,3,4,4,4-heptafluorobutanamide	386-84-5	OTHERS	-9.268	-47.5311	0.0624415	0.937558	inact.	reliable	0.128602	0.871398	inact.	reliable	Other aliphatics, cyclic	Others, cyclic	Inactive	reliable	-24.5756	-23.1278	-23.8517	Inactive	Inactive	O=C(C(C(C(F)(F)F)(F)F)(F)F)N(C1CCCCC1)C1CCCCC1	7	4
DTXSID10896193	CC1=CC=C(C=NNC(=O)C(F)(F)C(F)(F)C(F)(F)C(F)(F)C(F)(F)C(F)(F)F)C=C1	2,2,3,3,4,4,5,5,6,6,7,7,7-Tridecafluoro-N'-[(4-methylphenyl)methylidene]heptanehydrazide	445258-02-6	OTHERS	-9.003	-48.8566	0.0624415	0.937558	inact.	reliable	0.187871	0.812129	inact.	reliable	Side-chain aromatics	Others	Inactive	reliable	-26.7323	-20.984	-23.8581	Inactive	Inactive	O=C(C(C(C(C(C(C(F)(F)F)(F)F)(F)F)(F)F)(F)F)(F)F)NN=Cc1ccc(cc1)C	3	3
DTXSID80895254	CCCCCCC(F)(F)C(F)(F)C(F)(F)C(F)(F)C(F)(F)C(F)(F)C(F)(F)C(F)(F)F	1,1,1,2,2,3,3,4,4,5,5,6,6,7,7,8,8-Heptadecafluorotetradecane	182130-14-9	OTHERS	-8.835	-49.6995	0.0624415	0.937558	inact.	reliable	0.128602	0.871398	inact.	reliable	Fluorotelomer PFAA precursors	SFAs	Inactive	reliable	-28.0995	-19.6208	-23.8601	Inactive	Inactive	CCCCCCC(C(C(C(C(C(C(C(F)(F)F)(F)F)(F)F)(F)F)(F)F)(F)F)(F)F)(F)F	2	2
DTXSID50896258	FC(F)(F)C(F)(F)C(F)(F)C(=O)NC1=CC=CC2=C1C(=O)C1=CC=CC=C1C2=O	N-(9,10-Dioxo-9,10-dihydroanthracen-1-yl)-2,2,3,3,4,4,4-heptafluorobutanamide	162441-56-7	OTHERS	-8.334	-52.1959	0.0624415	0.937558	inact.	reliable	0.394053	0.605947	inact.	reliable	Side-chain aromatics	Others	Inactive	reliable	-32.1767	-15.5834	-23.88	Inactive	Inactive	O=C(C(C(C(F)(F)F)(F)F)(F)F)Nc1cccc2c1C(=O)c1ccccc1C2=O	7	8
DTXSID20895536	CC(=O)CCC(F)(F)C(F)(F)C(F)(F)C(F)(F)C(F)(F)C(F)(F)C(F)(F)C(F)(F)F	5,5,6,6,7,7,8,8,9,9,10,10,11,11,12,12,12-Heptadecafluorododecan-2-one	82486-22-4	OTHERS	-10.555	-41.0057	0.0624415	0.937558	inact.	reliable	0.128602	0.871398	inact.	reliable	Other aliphatics	Others	Inactive	reliable	-14.1019	-33.6813	-23.8916	Inactive	Inactive	CC(=O)CCC(C(C(C(C(C(C(C(F)(F)F)(F)F)(F)F)(F)F)(F)F)(F)F)(F)F)(F)F	3	9
DTXSID40791081	OCCOC(F)(F)C(F)(F)C(F)(F)C(F)(F)C(F)(F)C(F)(F)C(F)(F)C(F)(F)C(F)(F)F	2-[(Nonadecafluorononyl)oxy]ethan-1-ol	675868-33-4	OTHERS	-9.966	-43.9575	0.0624415	0.937558	inact.	reliable	0.128602	0.871398	inact.	reliable	Other aliphatics	Ether based substances	Inactive	reliable	-18.8952	-28.9074	-23.9013	Inactive	Inactive	OCCOC(C(C(C(C(C(C(C(C(F)(F)F)(F)F)(F)F)(F)F)(F)F)(F)F)(F)F)(F)F)(F)F	3	8
DTXSID30239942	FC(F)(F)C(F)(F)C(F)(F)C(F)(F)C(F)(F)C(F)(F)SSC(F)(F)C(F)(F)C(F)(F)C(F)(F)C(F)(F)C(F)(F)F	Bis(tridecafluorohexyl) disulphide	93962-52-8	OTHERS	-9.011	-48.7332	0.0624415	0.937558	inact.	reliable	0.128602	0.871398	inact.	reliable	Other aliphatics	Others	Inactive	reliable	-26.6672	-21.1836	-23.9254	Inactive	Inactive	FC(C(C(C(C(C(F)(F)F)(F)F)(F)F)(F)F)(F)F)(SSC(C(C(C(C(C(F)(F)F)(F)F)(F)F)(F)F)(F)F)(F)F)F	3	8
DTXSID8047553	OC(=O)C(F)(F)C(F)(F)C(F)(F)C(F)(F)C(F)(F)C(F)(F)C(F)(F)C(F)(F)C(F)(F)C(F)(F)F	Perfluoroundecanoic acid	2058-94-8	CAL	-9.594	-45.7881	0.0624415	0.937558	inact.	reliable	0.128602	0.871398	inact.	reliable	PFAAs	PFCAs	Inactive	reliable	-21.9226	-25.9467	-23.9347	Inactive	Inactive	OC(=O)C(C(C(C(C(C(C(C(C(C(F)(F)F)(F)F)(F)F)(F)F)(F)F)(F)F)(F)F)(F)F)(F)F)(F)F	3	8
DTXSID40603731	[H]C12CCC(C1)(C=C2)C(F)(F)C(F)(F)C(F)(F)C(F)(F)C(F)(F)C(F)(F)F	1-(Tridecafluorohexyl)bicyclo[2.2.1]hept-2-ene	116087-09-3	OTHERS	-9.343	-47.0439	0.0624415	0.937558	inact.	reliable	0.309714	0.690286	inact.	Unreliable	Other aliphatics, cyclic	Others, cyclic	Inactive	reliable	-23.9653	-23.9157	-23.9405	Inactive	Inactive	FC(C(C(C(C(F)(F)F)(F)F)(F)F)(F)F)(C(C12CCC(C2)C=C1)(F)F)F	3	8
DTXSID40895977	FC(F)(F)C(F)(F)C(F)(F)C1=C2C=CN=C(C=O)C2=CC=C1	5-(Heptafluoropropyl)isoquinoline-1-carbaldehyde	31181-32-5	OTHERS	-10.691	-40.259	0.0624415	0.937558	inact.	Unreliable	0.187871	0.812129	inact.	Unreliable	Side-chain aromatics	Others	Inactive	Unreliable	-12.9951	-34.889	-23.942	Inactive	Inactive	O=Cc1nccc2c1cccc2C(C(C(F)(F)F)(F)F)(F)F	5	6
DTXSID20893456	F\C(OC1=CC=C(C=C1)S(Cl)(=O)=O)=C(\F)C(F)(F)C(F)(F)C(F)(F)C(F)(F)F	4-{[(1E)-1,2,3,3,4,4,5,5,6,6,6-Undecafluorohex-1-en-1-yl]oxy}benzene-1-sulfonyl chloride	958825-16-6	OTHERS	-8.891	-49.3118	0.0624415	0.937558	inact.	reliable	0.187871	0.812129	inact.	Unreliable	Side-chain aromatics	Others	Inactive	reliable	-27.6437	-20.2478	-23.9458	Inactive	Inactive	FC(=C(C(C(C(C(F)(F)F)(F)F)(F)F)(F)F)F)Oc1ccc(cc1)S(=O)(=O)Cl	8	8
DTXSID80896620	FC(F)(F)C(F)(F)C(F)(F)OC(F)(C(F)(F)F)C(F)(F)OC(F)(C(F)(F)F)C(F)(F)OC(F)(C(F)(F)F)C(F)(OC(F)(F)C(F)(F)C(F)(F)F)C(F)(F)F	1,1,1,2,2,3,3,5,6,6,8,9,9,11,12,14,14,15,15,16,16,16-Docosafluoro-5,8,11,12-tetrakis(trifluoromethyl)-4,7,10,13-tetraoxahexadecane	127003-77-4	OTHERS	-8.582	-50.8644	0.0624415	0.937558	inact.	Unreliable	0.231604	0.768396	inact.	Unreliable	Other aliphatics	Ether based substances	Inactive	Unreliable	-30.1584	-17.7368	-23.9476	Inactive	Inactive	FC(C(C(OC(C(C(F)(F)F)(OC(C(C(F)(F)F)(F)F)(F)F)F)(C(F)(F)F)F)(F)F)(OC(C(C(F)(F)F)(OC(C(C(F)(F)F)(F)F)(F)F)F)(F)F)F)(F)F	4	3
DTXSID80781567	FC(F)(F)C(F)(F)C(F)(F)C(F)(F)C(F)(F)C(F)(F)CC(=O)C1=CC=CC=C1	3,3,4,4,5,5,6,6,7,7,8,8,8-Tridecafluoro-1-phenyloctan-1-one	292863-75-3	OTHERS	-9.375	-46.8636	0.0624415	0.937558	inact.	reliable	0.639286	0.360714	act.	reliable	Side-chain aromatics	Others	Inactive	reliable	-23.7049	-24.2073	-23.9561	Inactive	Inactive	O=C(c1ccccc1)CC(C(C(C(C(C(F)(F)F)(F)F)(F)F)(F)F)(F)F)(F)F	0	5
DTXSID0068523	CN(CCOC(=O)C=C)S(=O)(=O)CCC(F)(F)C(F)(F)C(F)(F)C(F)(F)C(F)(F)C(F)(F)F	2-[Methyl[(perfluorohexyl)ethylsulfonyl]amino]ethyl 2-propenoate	49859-70-3	OTHERS	-6.82	-59.7032	0.0624415	0.937558	inact.	reliable	0.187871	0.812129	inact.	reliable	Other aliphatics	Others	Inactive	reliable	-44.4978	-3.44178	-23.9698	Inactive	Inactive	C=CC(=O)OCCN(S(=O)(=O)CCC(C(C(C(C(C(F)(F)F)(F)F)(F)F)(F)F)(F)F)(F)F)C	1	3
DTXSID80896665	CCCCCCCC\C=C\C(F)(F)C(F)(F)C(F)(F)C(F)(F)F	(5E)-1,1,1,2,2,3,3,4,4-Nonafluorotetradec-5-ene	104504-30-5	OTHERS	-9.407	-46.6847	0.0624415	0.937558	inact.	reliable	0.128602	0.871398	inact.	reliable	Fluorotelomer PFAA precursors	SFAenes	Inactive	reliable	-23.4444	-24.4967	-23.9706	Inactive	Inactive	CCCCCCCCC=CC(C(C(C(F)(F)F)(F)F)(F)F)(F)F	5	2
DTXSID20786152	CC(C)C(=NS(=O)(=O)C(F)(F)C(F)(F)C(F)(F)C(F)(F)F)N1CCCC1	1,1,2,2,3,3,4,4,4-Nonafluoro-N-[2-methyl-1-(pyrrolidin-1-yl)propylidene]butane-1-sulfonamide	496949-61-2	OTHERS	-8.913	-49.1568	0.0624415	0.937558	inact.	reliable	0.187871	0.812129	inact.	Unreliable	Other aliphatics, cyclic	PASF-based substances, cyclic	Inactive	reliable	-27.4647	-20.4985	-23.9816	Inactive	Inactive	CC(C(=NS(=O)(=O)C(C(C(C(F)(F)F)(F)F)(F)F)(F)F)N1CCCC1)C	9	0
DTXSID70379992	OCC=CC(F)(F)C(F)(F)C(F)(F)C(F)(F)C(F)(F)C(F)(F)C(F)(F)C(F)(F)F	4,4,5,5,6,6,7,7,8,8,9,9,10,10,11,11,11-heptadecafluoroundec-2-en-1-ol	2340-84-3	OTHERS	-10.284	-42.253	0.0624415	0.937558	inact.	reliable	0.128602	0.871398	inact.	reliable	Other aliphatics	Others	Inactive	reliable	-16.3073	-31.6641	-23.9857	Inactive	Inactive	OCC=CC(C(C(C(C(C(C(C(F)(F)F)(F)F)(F)F)(F)F)(F)F)(F)F)(F)F)(F)F	5	2
DTXSID50833360	FC(F)(F)C(F)(F)C(F)(F)C(F)(F)C(F)(F)C(F)(F)S(=O)(=O)C=CC1=CC=CO1	2-[2-(1,1,2,2,3,3,4,4,5,5,6,6,6-Tridecafluorohexane-1-sulfonyl)ethenyl]furan	86525-48-6	OTHERS	-9.127	-48.0706	0.0624415	0.937558	inact.	reliable	0.187871	0.812129	inact.	reliable	Side-chain aromatics	PASF-based substances	Inactive	reliable	-25.7231	-22.2552	-23.9892	Inactive	Inactive	O=S(=O)(C(C(C(C(C(C(F)(F)F)(F)F)(F)F)(F)F)(F)F)(F)F)C=Cc1ccco1	3	8
DTXSID50896399	CCC1=C(SC(C)C)C(=CC=C1C(O)=O)C(F)(C(F)(F)F)C(F)(F)F	2-Ethyl-4-(1,1,1,2,3,3,3-heptafluoropropan-2-yl)-3-[(propan-2-yl)sulfanyl]benzoic acid	1355554-70-9	OTHERS	-9.422	-46.5376	0.0624415	0.937558	inact.	reliable	0.128602	0.871398	inact.	reliable	Side-chain aromatics	Others	Inactive	reliable	-23.3224	-24.7346	-24.0285	Inactive	Inactive	CCc1c(SC(C)C)c(ccc1C(=O)O)C(C(F)(F)F)(C(F)(F)F)F	2	3
DTXSID20708738	CCCCCCCCC(=O)OCC(F)(F)C(F)(F)C(F)(F)C(F)(F)C(F)(F)C(F)F	2,2,3,3,4,4,5,5,6,6,7,7-Dodecafluoroheptyl nonanoate	78509-68-9	OTHERS	-7.978	-53.8027	0.0624415	0.937558	inact.	reliable	0.128602	0.871398	inact.	reliable	Other aliphatics	Ether based substances	Inactive	reliable	-35.0739	-12.9847	-24.0293	Inactive	Inactive	CCCCCCCCC(=O)OCC(C(C(C(C(C(F)F)(F)F)(F)F)(F)F)(F)F)(F)F	3	0
DTXSID20381045	OCC(F)(F)OC(F)(F)C(F)(F)OC(F)(F)C(F)(F)OC(F)(F)C(F)(F)C(F)(F)C(F)(F)F	1h,1h-perfluoro-3,6,9-trioxatridecan-1-ol	317817-24-6	OTHERS	-9.121	-48.0499	0.0624415	0.937558	inact.	Unreliable	0.128602	0.871398	inact.	Unreliable	Other aliphatics	Ether based substances	Inactive	Unreliable	-25.772	-22.2887	-24.0303	Inactive	Inactive	OCC(OC(C(OC(C(OC(C(C(C(F)(F)F)(F)F)(F)F)(F)F)(F)F)(F)F)(F)F)(F)F)(F)F	3	4
DTXSID00575046	OC(=O)C1=CC=C(C=C1)S(=O)(=O)C(F)(F)C(F)(F)C(F)(F)F	4-(1,1,2,2,3,3,3-Heptafluoropropane-1-sulfonyl)benzoic acid	88489-80-9	OTHERS	-10.261	-42.3083	0.0624415	0.937558	inact.	reliable	0.128602	0.871398	inact.	reliable	Side-chain aromatics	PASF-based substances	Inactive	reliable	-16.4945	-31.5746	-24.0345	Inactive	Inactive	OC(=O)c1ccc(cc1)S(=O)(=O)C(C(C(F)(F)F)(F)F)(F)F	0	5
DTXSID40896025	FC(F)(F)C(F)(F)C(F)(F)C(=O)NCCCC1=CC=CC=C1	2,2,3,3,4,4,4-Heptafluoro-N-(3-phenylpropyl)butanamide	77970-73-1	OTHERS	-9.99	-43.663	0.0624415	0.937558	inact.	reliable	0.128602	0.871398	inact.	reliable	Side-chain aromatics	Others	Inactive	reliable	-18.6999	-29.3837	-24.0418	Inactive	Inactive	O=C(C(C(C(F)(F)F)(F)F)(F)F)NCCCc1ccccc1	0	5
DTXSID10893344	FC(F)(F)C(C(F)(F)F)(C(F)(F)F)C1(F)C(F)(F)C(F)(F)C2(F)C(F)(F)C(F)(F)C(F)(F)C(F)(F)C2(F)C1(F)F	Perfluorodecahydro-2-t-butylnaphthalene	119107-97-0	OTHERS	-9.181	-47.7256	0.0624415	0.937558	inact.	reliable	0.128602	0.871398	inact.	reliable	Non-PFAA perfluoroalkyls, cyclic	PFAs, cyclic	Inactive	reliable	-25.2837	-22.8132	-24.0484	Inactive	Inactive	FC(C(C1(F)C(F)(F)C(F)(F)C2(C(C1(F)F)(F)C(F)(F)C(C(C2(F)F)(F)F)(F)F)F)(C(F)(F)F)C(F)(F)F)(F)F	8	0
DTXSID40896545	OCCNC(=O)C(F)(OC(F)(F)C(F)(OC(F)(F)C(F)(F)C(F)(F)F)C(F)(F)F)C(F)(F)F	2,3,3,3-Tetrafluoro-2-[1,1,2,3,3,3-hexafluoro-2-(heptafluoropropoxy)propoxy]-N-(2-hydroxyethyl)propanamide	137506-19-5	OTHERS	-9.393	-46.6376	0.0624415	0.937558	inact.	Unreliable	0.128602	0.871398	inact.	Unreliable	Other aliphatics	Ether and Amide based substances	Inactive	Unreliable	-23.5584	-24.5728	-24.0656	Inactive	Inactive	OCCNC(=O)C(C(F)(F)F)(OC(C(C(F)(F)F)(OC(C(C(F)(F)F)(F)F)(F)F)F)(F)F)F	4	3
DTXSID90895543	OCC(O)COCCC(F)(F)C(F)(F)C(F)(F)C(F)(F)F	3-[(3,3,4,4,5,5,6,6,6-Nonafluorohexyl)oxy]propane-1,2-diol	135548-22-0	OTHERS	-10.65	-40.2973	0.0624415	0.937558	inact.	reliable	0.128602	0.871398	inact.	reliable	Other aliphatics	Ether based substances	Inactive	reliable	-13.3287	-34.827	-24.0779	Inactive	Inactive	OCC(COCCC(C(C(C(F)(F)F)(F)F)(F)F)(F)F)O	7	5
DTXSID50451109	OC(=O)CC(F)(F)C(F)(F)C(F)(F)C(F)(F)C(F)(F)C(F)(F)C(F)(F)C(F)(F)F	2-Perfluorooctyl ethanoic acid	27854-31-5	OTHERS	-9.987	-43.5956	0.0624415	0.937558	inact.	reliable	0.128602	0.871398	inact.	reliable	Fluorotelomer PFAA precursors	n:2 Fluorotelomer carboxylic acids	Inactive	reliable	-18.7243	-29.4927	-24.1085	Inactive	Inactive	OC(=O)CC(C(C(C(C(C(C(C(F)(F)F)(F)F)(F)F)(F)F)(F)F)(F)F)(F)F)(F)F	3	9
DTXSID60659230	CCCCCOCCC(F)(F)C(F)(F)C(F)(F)C(F)(F)C(F)(F)C(F)(F)F	1,1,1,2,2,3,3,4,4,5,5,6,6-Tridecafluoro-8-(pentyloxy)octane	1193009-93-6	OTHERS	-8.84	-49.3632	0.0624415	0.937558	inact.	reliable	0.231604	0.768396	inact.	reliable	Other aliphatics	Ether based substances	Inactive	reliable	-28.0588	-20.1647	-24.1117	Inactive	Inactive	CCCCCOCCC(C(C(C(C(C(F)(F)F)(F)F)(F)F)(F)F)(F)F)(F)F	7	5
DTXSID30892571	CN(C)(=O)CCCNC(=O)C(F)(F)C(F)(F)C(F)(F)C(F)(F)C(F)(F)C(F)(F)C(F)(F)F	Perfluorooctaneamido amine oxide	30295-53-5	OTHERS	-8.665	-50.2415	0.0624415	0.937558	inact.	reliable	0.187871	0.812129	inact.	reliable	Other aliphatics	Polyfluorinated amidesÂ	Inactive	reliable	-29.483	-18.7442	-24.1136	Inactive	Inactive	O=C(C(C(C(C(C(C(C(F)(F)F)(F)F)(F)F)(F)F)(F)F)(F)F)(F)F)NCCC[N+](C)(C)[O-]	6	9
DTXSID80892945	CN(C)(=O)CCCNC(=O)C(F)(F)C(F)(F)C(F)(F)C(F)(F)C(F)(F)C(F)(F)F	Perfluoroheptane amido amine oxide	193021-67-9	OTHERS	-9.171	-47.6699	0.0624415	0.937558	inact.	reliable	0.187871	0.812129	inact.	reliable	Other aliphatics	Polyfluorinated amidesÂ	Inactive	reliable	-25.365	-22.9033	-24.1342	Inactive	Inactive	O=C(C(C(C(C(C(C(F)(F)F)(F)F)(F)F)(F)F)(F)F)(F)F)NCCC[N+](C)(C)[O-]	6	9
DTXSID40797028	FC(F)(F)C(F)(F)C(F)(F)C(F)(F)C(F)(F)C(F)(F)C(F)(F)C(F)(F)S(=O)(=O)NCCOC(=O)C=C	2-[(Perfluorooctane-1-sulfonyl)amino]ethyl prop-2-enoate	60194-47-0	OTHERS	-7.967	-53.7265	0.0624415	0.937558	inact.	reliable	0.128602	0.871398	inact.	reliable	Other aliphatics	PASF-based substances	Inactive	reliable	-35.1634	-13.1079	-24.1357	Inactive	Inactive	C=CC(=O)OCCNS(=O)(=O)C(C(C(C(C(C(C(C(F)(F)F)(F)F)(F)F)(F)F)(F)F)(F)F)(F)F)(F)F	1	3
DTXSID30853329	FC(F)(F)C(F)(F)C(F)(F)C(F)(F)C(F)(F)C(F)(F)C(F)(F)C1CCCCC1=O	2-(Pentadecafluoroheptyl)cyclohexan-1-one	56734-77-1	OTHERS	-9.932	-43.8384	0.0624415	0.937558	inact.	reliable	0.128602	0.871398	inact.	reliable	Other aliphatics, cyclic	Others, cyclic	Inactive	reliable	-19.1719	-29.1	-24.136	Inactive	Inactive	O=C1CCCCC1C(C(C(C(C(C(C(F)(F)F)(F)F)(F)F)(F)F)(F)F)(F)F)(F)F	3	8
DTXSID6071372	FC(F)(F)C(F)(F)C(F)(F)C(F)(F)C(F)(F)C(F)(F)C(F)(F)S(=O)(=O)NCC1=CC=CC=C1	1-Heptanesulfonamide, 1,1,2,2,3,3,4,4,5,5,6,6,7,7,7-pentadecafluoro-N-(phenylmethyl)-	68298-10-2	OTHERS	-8.093	-53.0894	0.0624415	0.937558	inact.	reliable	0.128602	0.871398	inact.	reliable	Side-chain aromatics	PASF-based substances	Inactive	reliable	-34.138	-14.1383	-24.1381	Inactive	Inactive	FC(C(C(C(C(C(C(F)(F)F)(F)F)(F)F)(F)F)(F)F)(F)F)(S(=O)(=O)NCc1ccccc1)F	5	0
DTXSID70892616	OC(=O)C(F)(F)C(F)(F)C(F)(F)C(F)(F)C(F)(F)C(F)(F)C(F)(F)C(F)(F)C(F)(F)Cl	10-Chloro-perfluorodecanoic acid	574715-86-9	OTHERS	-9.634	-45.315	0.0624415	0.937558	inact.	reliable	0.128602	0.871398	inact.	reliable	Other aliphatics	PACF-based substances	Inactive	reliable	-21.5971	-26.7119	-24.1545	Inactive	Inactive	OC(=O)C(C(C(C(C(C(C(C(C(Cl)(F)F)(F)F)(F)F)(F)F)(F)F)(F)F)(F)F)(F)F)(F)F	0	2
DTXSID30895269	OCC(CO)CCC(F)(F)C(F)(F)C(F)(F)C(F)(F)F	2-(3,3,4,4,5,5,6,6,6-Nonafluorohexyl)propane-1,3-diol	152220-76-3	OTHERS	-10.962	-38.6289	0.0624415	0.937558	inact.	reliable	0.128602	0.871398	inact.	reliable	Other aliphatics	Others	Inactive	reliable	-10.7896	-37.5253	-24.1575	Inactive	Inactive	OCC(CCC(C(C(C(F)(F)F)(F)F)(F)F)(F)F)CO	3	4
DTXSID30880190	[Na+].[Na+].OP(O)(=O)OCC(F)(F)C(F)(F)C(F)(F)C(F)(F)C(F)(F)C(F)F	Disodium 2,2,3,3,4,4,5,5,6,6,7,7-dodecafluoroheptyl phosphate	3107-32-2	OTHERS	-9.556	-45.7014	0.0624415	0.937558	inact.	Unreliable	0.231604	0.768396	inact.	Unreliable	Other aliphatics	Others	Inactive	Unreliable	-22.2319	-26.0869	-24.1594	Inactive	Inactive	FC(C(C(C(C(C(COP(=O)(O)O)(F)F)(F)F)(F)F)(F)F)(F)F)F	3	0
DTXSID70895703	OC(=O)C(CCC(F)(F)C(F)(F)C(F)(F)C(F)(F)C(F)(F)C(F)(F)C(F)(F)C(F)(F)F)C(O)=O	(3,3,4,4,5,5,6,6,7,7,8,8,9,9,10,10,10-Heptadecafluorodecyl)propanedioic acid	36390-05-3	OTHERS	-7.774	-54.6593	0.0624415	0.937558	inact.	reliable	0.128602	0.871398	inact.	reliable	Other aliphatics	Others	Inactive	reliable	-36.734	-11.5993	-24.1667	Inactive	Inactive	OC(=O)C(C(=O)O)CCC(C(C(C(C(C(C(C(F)(F)F)(F)F)(F)F)(F)F)(F)F)(F)F)(F)F)(F)F	3	9
DTXSID10896178	COCCN(CCOC)S(=O)(=O)C(F)(F)C(F)(F)C(F)(F)C(F)(F)C(F)(F)C(F)(F)F	1,1,2,2,3,3,4,4,5,5,6,6,6-Tridecafluoro-N,N-bis(2-methoxyethyl)hexane-1-sulfonamide	1427176-20-2	OTHERS	-7.482	-56.1242	0.0624415	0.937558	inact.	reliable	0.128602	0.871398	inact.	Unreliable	Other aliphatics	PASF-based substances	Inactive	reliable	-39.1104	-9.23011	-24.1702	Inactive	Inactive	COCCN(S(=O)(=O)C(C(C(C(C(C(F)(F)F)(F)F)(F)F)(F)F)(F)F)(F)F)CCOC	0	7
DTXSID80881359	[Na+].CN(CC([O-])=O)C(=O)C(F)(F)C(F)(F)C(F)(F)C(F)(F)C(F)(F)C(F)(F)C(F)(F)C(F)(F)F	N-(Perfluoro-1-oxononyl)-N-methylglycine sodium salt	51588-53-5	OTHERS	-9.37	-46.5946	0.0624415	0.937558	inact.	reliable	0.128602	0.871398	inact.	reliable	Other aliphatics	Amide based substances	Inactive	reliable	-23.7456	-24.6424	-24.194	Inactive	Inactive	OC(=O)CN(C(=O)C(C(C(C(C(C(C(C(F)(F)F)(F)F)(F)F)(F)F)(F)F)(F)F)(F)F)(F)F)C	3	8
DTXSID10534164	OCCOC(=O)C(F)(F)C(F)(F)C(F)(F)C(F)(F)C(F)(F)C(F)(F)C(F)(F)C(F)(F)F	2-Hydroxyethyl heptadecafluorononanoate	92746-93-5	OTHERS	-9.047	-48.2151	0.0624415	0.937558	inact.	reliable	0.128602	0.871398	inact.	reliable	Other aliphatics	PACF-based substances	Inactive	reliable	-26.3742	-22.0215	-24.1979	Inactive	Inactive	OCCOC(=O)C(C(C(C(C(C(C(C(F)(F)F)(F)F)(F)F)(F)F)(F)F)(F)F)(F)F)(F)F	4	9
DTXSID50382065	CC1=CC=C(C=C1)S(=O)(=O)OCC(F)(F)C(F)(F)C(F)(F)C(F)(F)F	1H,1H-Nonafluoropentyl p-toluenesulfonate	883499-79-4	OTHERS	-8.753	-49.6729	0.0624415	0.937558	inact.	reliable	0.128602	0.871398	inact.	reliable	Side-chain aromatics	Others	Inactive	reliable	-28.7668	-19.6638	-24.2153	Inactive	Inactive	FC(C(C(C(F)(F)F)(F)F)(F)F)(COS(=O)(=O)c1ccc(cc1)C)F	3	5
DTXSID80549523	FC(F)(F)C(F)(F)C(F)(F)C(CC1=CC=CC=C1C#N)(C(F)(F)F)C(F)(F)F	2-[3,3,4,4,5,5,5-Heptafluoro-2,2-bis(trifluoromethyl)pentyl]benzonitrile	111364-00-2	OTHERS	-9.201	-47.4053	0.0624415	0.937558	inact.	reliable	0.128602	0.871398	inact.	reliable	Side-chain aromatics	Others	Inactive	reliable	-25.1209	-23.3312	-24.2261	Inactive	Inactive	N#Cc1ccccc1CC(C(C(C(F)(F)F)(F)F)(F)F)(C(F)(F)F)C(F)(F)F	6	4
DTXSID00479232	CCOP(=O)(CCC(F)(F)C(F)(F)C(F)(F)C(F)(F)C(F)(F)C(F)(F)C(F)(F)C(F)(F)F)OCC	diethyl 3,3,4,4,5,5,6,6,7,7,8,8,9,9,10,10,10-heptadecafluorodecylphosphonate	90146-96-6	OTHERS	-7.283	-57.0553	0.0624415	0.937558	inact.	reliable	0.187871	0.812129	inact.	reliable	Other aliphatics	FTPO3	Inactive	reliable	-40.7299	-7.72424	-24.2271	Inactive	Inactive	CCOP(=O)(CCC(C(C(C(C(C(C(C(F)(F)F)(F)F)(F)F)(F)F)(F)F)(F)F)(F)F)(F)F)OCC	3	9
DTXSID50420375	FC(F)(F)C(F)(F)C(F)(F)C(F)(F)S(=O)(=O)O\C1=C\CCCCCC1	NSC263695	36839-96-0	OTHERS	-8.993	-48.4498	0.0624415	0.937558	inact.	Unreliable	0.309714	0.690286	inact.	Unreliable	Other aliphatics, cyclic	PASF-based substances, cyclic	Inactive	Unreliable	-26.8136	-21.642	-24.2278	Inactive	Inactive	FC(C(C(C(F)(F)F)(F)F)(F)F)(S(=O)(=O)OC1=CCCCCCC1)F	9	0
DTXSID30896610	FC(F)(F)C(F)(F)C(F)(F)C(F)(F)C(F)(F)C(F)(F)CCSCCCCS	4-[(3,3,4,4,5,5,6,6,7,7,8,8,8-Tridecafluorooctyl)sulfanyl]butane-1-thiol	36097-07-1	OTHERS	-9.322	-46.7821	0.0624415	0.937558	inact.	reliable	0.231604	0.768396	inact.	reliable	Other aliphatics	FT	Inactive	reliable	-24.1362	-24.3391	-24.2377	Inactive	Inactive	SCCCCSCCC(C(C(C(C(C(F)(F)F)(F)F)(F)F)(F)F)(F)F)(F)F	3	9
DTXSID60880542	FC(F)(F)C(F)(F)C(F)(F)C(F)(F)C(F)(F)C(F)(F)C(F)(F)C(F)(F)C(F)(F)C(F)(F)CC(Cl)=O	3,3,4,4,5,5,6,6,7,7,8,8,9,9,10,10,11,11,12,12,12-Henicosafluorododecanoyl chloride	64018-26-4	OTHERS	-9.465	-46.058	0.0624415	0.937558	inact.	reliable	0.128602	0.871398	inact.	reliable	Other aliphatics	Others	Inactive	reliable	-22.9724	-25.5102	-24.2413	Inactive	Inactive	ClC(=O)CC(C(C(C(C(C(C(C(C(C(F)(F)F)(F)F)(F)F)(F)F)(F)F)(F)F)(F)F)(F)F)(F)F)(F)F	3	9
DTXSID40436107	OCCCCC(I)CC(F)(F)C(F)(F)C(F)(F)C(F)(F)F	1-Decanol, 7,7,8,8,9,9,10,10,10-nonafluoro-5-iodo-	116486-78-3	OTHERS	-10.144	-42.623	0.0624415	0.937558	inact.	reliable	0.128602	0.871398	inact.	reliable	Other aliphatics	FTI	Inactive	reliable	-17.4466	-31.0657	-24.2561	Inactive	Inactive	OCCCCC(CC(C(C(C(F)(F)F)(F)F)(F)F)(F)F)I	3	6
DTXSID30880978	[Na+].CCN(CCCS([O-])(=O)=O)S(=O)(=O)C(F)(F)C(F)(F)C(F)(F)C(F)(F)C(F)(F)C(F)(F)C(F)(F)C(F)(F)F	1-Propanesulfonic acid, 3-[ethyl[(heptadecafluorooctyl)sulfonyl]amino]-, sodium salt	75032-81-4	OTHERS	-6.013	-63.4023	0.0624415	0.937558	inact.	reliable	0.128602	0.871398	inact.	reliable	Other aliphatics	PASF-based substances	Inactive	reliable	-51.0653	2.54078	-24.2623	Inactive	Inactive	CCN(S(=O)(=O)C(C(C(C(C(C(C(C(F)(F)F)(F)F)(F)F)(F)F)(F)F)(F)F)(F)F)(F)F)CCCS(=O)(=O)O	0	7
DTXSID70896417	CC1=C(C(=CC=C1C(O)=O)C(F)(C(F)(F)F)C(F)(F)F)S(C)(=O)=O	4-(1,1,1,2,3,3,3-Heptafluoropropan-2-yl)-3-(methanesulfonyl)-2-methylbenzoic acid	1355554-41-4	OTHERS	-9.804	-44.305	0.0624415	0.937558	inact.	reliable	0.222539	0.777461	inact.	reliable	Side-chain aromatics	Others	Inactive	reliable	-20.2136	-28.3454	-24.2795	Inactive	Inactive	OC(=O)c1ccc(c(c1C)S(=O)(=O)C)C(C(F)(F)F)(C(F)(F)F)F	2	3
DTXSID30180102	FC(F)(F)C(F)(F)C(F)(F)C(F)(F)C(F)(F)C(F)(F)C(F)(F)C1=CC=C(C=C1)S(Cl)(=O)=O	p-(Pentadecafluoroheptyl)benzenesulphonyl chloride	25444-35-3	OTHERS	-9.157	-47.5554	0.0624415	0.937558	inact.	reliable	0.128602	0.871398	inact.	reliable	Side-chain aromatics	Others	Inactive	reliable	-25.479	-23.0885	-24.2837	Inactive	Inactive	ClS(=O)(=O)c1ccc(cc1)C(C(C(C(C(C(C(F)(F)F)(F)F)(F)F)(F)F)(F)F)(F)F)(F)F	1	6
DTXSID60382071	CC1=CC=C(C=C1)S(=O)(=O)OCC(F)(F)C(F)(F)C(F)(F)C(F)(F)C(F)(F)F	1h,1h-perfluorohexyl p-toluenesulfonate	355-77-1	OTHERS	-9.199	-47.3267	0.0624415	0.937558	inact.	reliable	0.187871	0.812129	inact.	reliable	Side-chain aromatics	Others	Inactive	reliable	-25.1372	-23.4583	-24.2978	Inactive	Inactive	FC(C(C(C(C(F)(F)F)(F)F)(F)F)(F)F)(COS(=O)(=O)c1ccc(cc1)C)F	3	5
DTXSID00627413	FC(=C)C(=O)OCCC(F)(F)C(F)(F)C(F)(F)C(F)(F)C(F)(F)C(F)(F)C(F)(F)C(F)(F)F	3,3,4,4,5,5,6,6,7,7,8,8,9,9,10,10,10-Heptadecafluorodecyl 2-fluoroprop-2-enoate	96250-52-1	OTHERS	-9.731	-44.6417	0.0624415	0.937558	inact.	reliable	0.128602	0.871398	inact.	reliable	Other aliphatics	Ether based substances	Inactive	reliable	-20.8077	-27.8008	-24.3042	Inactive	Inactive	O=C(C(=C)F)OCCC(C(C(C(C(C(C(C(F)(F)F)(F)F)(F)F)(F)F)(F)F)(F)F)(F)F)(F)F	7	5
DTXSID60464260	FC(F)(F)C(F)(F)C(F)(F)C(F)(F)C(F)(F)C(F)(F)C(F)(F)C(F)(F)CCCN=[N+]=[N-]	11-Azido-1,1,1,2,2,3,3,4,4,5,5,6,6,7,7,8,8-heptadecafluoroundecane	852527-61-8	OTHERS	-8.521	-50.7172	0.0624415	0.937558	inact.	reliable	0.128602	0.871398	inact.	reliable	Other aliphatics	Others	Inactive	reliable	-30.6548	-17.9749	-24.3149	Inactive	Inactive	[N-]=[N+]=NCCCC(C(C(C(C(C(C(C(F)(F)F)(F)F)(F)F)(F)F)(F)F)(F)F)(F)F)(F)F	3	9
DTXSID0067054	[K+].[K+].[O-]C1=CC=C(C=C1)C(C1=CC=C([O-])C=C1)(C(F)(F)F)C(F)(F)F	Phenol, 4,4'-[2,2,2-trifluoro-1-(trifluoromethyl)ethylidene]bis-, dipotassium salt	25088-69-1	OTHERS	-10.445	-41.0321	0.0624415	0.937558	inact.	reliable	0.909683	0.0903173	act.	reliable	Side-chain aromatics	Others	Inactive	reliable	-14.9971	-33.6386	-24.3178	Inactive	Inactive	FC(C(C(F)(F)F)(c1ccc(cc1)O)c1ccc(cc1)O)(F)F	0	2
DTXSID60897256	FC(F)(F)C(F)(F)C(F)(F)C(=O)NC1CCCCC1NC(=O)C(F)(F)C(F)(F)C(F)(F)F	(1R-trans)-N,N'-1,2-Cyclohexanediylbis(perfluorobutanamide)	133964-60-0	OTHERS	-9.006	-48.2575	0.0624415	0.937558	inact.	Unreliable	0.128602	0.871398	inact.	Unreliable	Other aliphatics, cyclic	Others, cyclic	Inactive	Unreliable	-26.7078	-21.953	-24.3304	Inactive	Inactive	O=C(C(C(C(F)(F)F)(F)F)(F)F)NC1CCCCC1NC(=O)C(C(C(F)(F)F)(F)F)(F)F	7	8
DTXSID00896243	OC1=CC(=NN1C1=CC=CC=C1)C(F)(F)C(F)(F)C(F)(F)C(F)(F)F	3-(Nonafluorobutyl)-1-phenyl-1H-pyrazol-5-ol	96146-02-0	OTHERS	-9.398	-46.274	0.0624415	0.937558	inact.	reliable	0.655825	0.344175	act.	reliable	Side-chain aromatics	Others	Inactive	reliable	-23.5177	-25.1609	-24.3393	Inactive	Inactive	FC(C(C(C(F)(F)F)(F)F)(F)F)(c1cc(n(n1)c1ccccc1)O)F	6	4
DTXSID2073487	OCCCSCCC(F)(F)C(F)(F)C(F)(F)C(F)(F)C(F)(F)C(F)(F)F	1-Propanol, 3-[(3,3,4,4,5,5,6,6,7,7,8,8,8-tridecafluorooctyl)thio]-	36880-06-5	OTHERS	-9.726	-44.5933	0.0624415	0.937558	inact.	reliable	0.231604	0.768396	inact.	reliable	Other aliphatics	FT	Inactive	reliable	-20.8484	-27.8791	-24.3637	Inactive	Inactive	OCCCSCCC(C(C(C(C(C(F)(F)F)(F)F)(F)F)(F)F)(F)F)(F)F	3	9
DTXSID40880404	OP(O)(=O)OCCC(F)(F)C(F)(F)C(F)(F)C(F)(F)C(F)(F)C(F)(F)C(F)(F)F	7:2 Fluorotelomer dihydrogen phosphate	37013-72-2	OTHERS	-9.541	-45.4644	0.0624415	0.937558	inact.	reliable	0.293224	0.706776	inact.	reliable	Fluorotelomer PFAA precursors	n:2 Polyfluoroalkyl phosphoric acid esters, monoester	Inactive	reliable	-22.3539	-26.4703	-24.4121	Inactive	Inactive	OP(=O)(OCCC(C(C(C(C(C(C(F)(F)F)(F)F)(F)F)(F)F)(F)F)(F)F)(F)F)O	7	5
DTXSID60893339	FC(F)(F)C(F)(F)C(F)(F)C(F)(F)C1(F)C(F)(F)C(F)(F)C2(F)C(F)(F)C(F)(F)C(F)(F)C(F)(F)C2(F)C1(F)F	Perfluorodecahydro-2-n-butylnaphthalene	119107-96-9	OTHERS	-9.402	-46.1229	0.0624415	0.937558	inact.	reliable	0.128602	0.871398	inact.	reliable	Non-PFAA perfluoroalkyls, cyclic	PFAs, cyclic	Inactive	reliable	-23.4851	-25.4053	-24.4452	Inactive	Inactive	FC(C(C(C(C1(F)C(F)(F)C(F)(F)C2(C(C1(F)F)(F)C(F)(F)C(C(C2(F)F)(F)F)(F)F)F)(F)F)(F)F)(F)F)(F)F	8	0
DTXSID20379886	OCCC(F)(F)C(F)(F)C(F)(F)C(F)(F)C(F)(F)C(F)(F)C(F)(C(F)(F)F)C(F)(F)F	2-(Perfluoro-7-methyloctyl)ethanol	31200-98-3	OTHERS	-9.933	-43.445	0.0624415	0.937558	inact.	reliable	0.231604	0.768396	inact.	reliable	Fluorotelomer PFAA precursors	n:2 FTOHs	Inactive	reliable	-19.1638	-29.7362	-24.45	Inactive	Inactive	OCCC(C(C(C(C(C(C(C(F)(F)F)(C(F)(F)F)F)(F)F)(F)F)(F)F)(F)F)(F)F)(F)F	7	5
DTXSID70895480	CC(CO)C(F)(F)C(F)(F)C(F)(F)C(F)(F)C(F)(F)C(F)(F)C(F)(F)C(F)(F)F	3,3,4,4,5,5,6,6,7,7,8,8,9,9,10,10,10-Heptadecafluoro-2-methyldecan-1-ol	136022-91-8	OTHERS	-10.437	-40.9004	0.0624415	0.937558	inact.	reliable	0.128602	0.871398	inact.	reliable	Other aliphatics	Others	Inactive	reliable	-15.0622	-33.8516	-24.4569	Inactive	Inactive	OCC(C(C(C(C(C(C(C(C(F)(F)F)(F)F)(F)F)(F)F)(F)F)(F)F)(F)F)(F)F)C	3	8
DTXSID00573007	FC(F)(F)C(F)(F)C(F)(F)C(F)(F)C(F)(F)C(F)(F)C(F)(F)C(F)(F)CCCCI	1,1,1,2,2,3,3,4,4,5,5,6,6,7,7,8,8-Heptadecafluoro-12-iodododecane	38565-62-7	OTHERS	-8.94	-48.4251	0.0624415	0.937558	inact.	reliable	0.231604	0.768396	inact.	reliable	Other aliphatics	FTCl	Inactive	reliable	-27.245	-21.6819	-24.4634	Inactive	Inactive	ICCCCC(C(C(C(C(C(C(C(F)(F)F)(F)F)(F)F)(F)F)(F)F)(F)F)(F)F)(F)F	3	9
DTXSID90896272	FC(F)(F)C(F)(F)C(F)(F)C1=NN=C2C=CC(=NN12)N1CCOCC1	3-(Heptafluoropropyl)-6-(morpholin-4-yl)[1,2,4]triazolo[4,3-b]pyridazine	296886-61-8	OTHERS	-8.404	-51.0985	0.0624415	0.937558	inact.	Unreliable	0.584798	0.415202	inact.	Unreliable	Side-chain aromatics	Others	Inactive	Unreliable	-31.607	-17.3582	-24.4826	Inactive	Inactive	FC(C(C(c1nnc2n1nc(cc2)N1CCOCC1)(F)F)(F)F)(F)F	4	0
DTXSID00379703	OCCCCCCC(F)(F)C(F)(F)C(F)(F)C(F)(F)F	7,7,8,8,9,9,10,10,10-nonafluorodecan-1-ol	181042-39-7	OTHERS	-10.411	-40.9436	0.0624415	0.937558	inact.	reliable	0.128602	0.871398	inact.	reliable	Other aliphatics	FTOH	Inactive	reliable	-15.2737	-33.7818	-24.5278	Inactive	Inactive	OCCCCCCC(C(C(C(F)(F)F)(F)F)(F)F)(F)F	2	2
DTXSID20379907	OCC(I)CC(F)(F)C(F)(F)C(F)(F)C(F)(F)C(F)(C(F)(F)F)C(F)(F)F	4,4,5,5,6,6,7,7,8,9,9,9-dodecafluoro-2-iodo-8-(trifluoromethyl)nonan-1-ol	16083-62-8	OTHERS	-10.222	-41.8753	0.0624415	0.937558	inact.	Unreliable	0.128602	0.871398	inact.	Unreliable	Other aliphatics	FTIOH	Inactive	Unreliable	-16.8119	-32.2749	-24.5434	Inactive	Inactive	OCC(CC(C(C(C(C(C(F)(F)F)(C(F)(F)F)F)(F)F)(F)F)(F)F)(F)F)I	3	4
DTXSID10895444	CCCCCC=CC(F)(F)C(F)(F)C(F)(F)C(F)(F)C(F)(F)C(F)(F)C(F)(F)F	8,8,9,9,10,10,11,11,12,12,13,13,14,14,14-Pentadecafluorotetradec-6-ene	38787-60-9	OTHERS	-9.139	-47.3145	0.0624415	0.937558	inact.	reliable	0.128602	0.871398	inact.	reliable	Fluorotelomer PFAA precursors	SFAenes	Inactive	reliable	-25.6255	-23.4781	-24.5518	Inactive	Inactive	CCCCCC=CC(C(C(C(C(C(C(F)(F)F)(F)F)(F)F)(F)F)(F)F)(F)F)(F)F	5	2
DTXSID50895241	CCCCCCCC(F)(F)C(F)(F)C(F)(F)C(F)(F)C(F)(F)C(F)(F)C(F)(F)F	1,1,1,2,2,3,3,4,4,5,5,6,6,7,7-Pentadecafluorotetradecane	38787-57-4	OTHERS	-8.951	-48.2584	0.0624415	0.937558	inact.	reliable	0.128602	0.871398	inact.	reliable	Fluorotelomer PFAA precursors	SFAs	Inactive	reliable	-27.1554	-21.9515	-24.5535	Inactive	Inactive	CCCCCCCC(C(C(C(C(C(C(F)(F)F)(F)F)(F)F)(F)F)(F)F)(F)F)(F)F	2	2
DTXSID40437856	FC(F)(F)COC(=O)CCC(F)(F)C(F)(F)C(F)(F)C(F)(F)C(F)(F)C(F)(F)C(F)(F)C(F)(F)F	2,2,2-Trifluoroethyl 4,4,5,5,6,6,7,7,8,8,9,9,10,10,11,11,11-heptadecafluoroundecanoate	344580-04-7	OTHERS	-9.674	-44.6192	0.0624415	0.937558	inact.	reliable	0.128602	0.871398	inact.	reliable	Other aliphatics	PACF-based substances	Inactive	reliable	-21.2716	-27.8372	-24.5544	Inactive	Inactive	O=C(CCC(C(C(C(C(C(C(C(F)(F)F)(F)F)(F)F)(F)F)(F)F)(F)F)(F)F)(F)F)OCC(F)(F)F	3	9
DTXSID80895638	FC(F)(F)C(F)(F)C(F)(F)C(C\C=C\CC(C(F)(F)F)(C(F)(F)F)C(F)(F)C(F)(F)C(F)(F)F)(C(F)(F)F)C(F)(F)F	(6E)-1,1,1,2,2,3,3,10,10,11,11,12,12,12-Tetradecafluoro-4,4,9,9-tetrakis(trifluoromethyl)dodec-6-ene	1946796-71-9	OTHERS	-8.592	-50.0437	0.0624415	0.937558	inact.	reliable	0.128602	0.871398	inact.	Unreliable	Other aliphatics	Others	Inactive	reliable	-30.077	-19.0641	-24.5706	Inactive	Inactive	FC(C(C(C(C(F)(F)F)(F)F)(F)F)(C(F)(F)F)CC=CCC(C(C(C(F)(F)F)(F)F)(F)F)(C(F)(F)F)C(F)(F)F)(F)F	3	4
DTXSID20450285	OCCOCC(F)(F)C(F)(F)C(F)(F)C(F)(F)C(F)(F)C(F)(F)C(F)(F)F	Ethanol, 2-[(2,2,3,3,4,4,5,5,6,6,7,7,8,8,8-pentadecafluorooctyl)oxy]-	38824-96-3	OTHERS	-10.077	-42.5654	0.0624415	0.937558	inact.	reliable	0.128602	0.871398	inact.	reliable	Other aliphatics	Ether based substances	Inactive	reliable	-17.9919	-31.1588	-24.5754	Inactive	Inactive	OCCOCC(C(C(C(C(C(C(F)(F)F)(F)F)(F)F)(F)F)(F)F)(F)F)(F)F	3	9
DTXSID80379882	CC(=C)C(=O)OCC(O)CC(F)(F)C(F)(F)C(F)(C(F)(F)F)C(F)(F)F	4,4,5,5,6,7,7,7-Octafluoro-2-hydroxy-6-(trifluoromethyl)heptyl 2-methylprop-2-enoate	16083-79-7	OTHERS	-9.255	-46.6612	0.0624415	0.937558	inact.	reliable	0.128602	0.871398	inact.	reliable	Other aliphatics	Ether based substances	Inactive	reliable	-24.6814	-24.5347	-24.6081	Inactive	Inactive	OC(CC(C(C(C(F)(F)F)(C(F)(F)F)F)(F)F)(F)F)COC(=O)C(=C)C	7	4
DTXSID40573147	NC1=CC=C(C=C1)S(=O)(=O)C(F)(F)C(F)(F)C(F)(F)C(F)(F)C(F)(F)C(F)(F)F	4-(1,1,2,2,3,3,4,4,5,5,6,6,6-Tridecafluorohexane-1-sulfonyl)aniline	147029-28-5	OTHERS	-9.45	-45.649	0.0624415	0.937558	inact.	reliable	0.128602	0.871398	inact.	reliable	Side-chain aromatics	PASF-based substances	Inactive	reliable	-23.0945	-26.1717	-24.6331	Inactive	Inactive	FC(S(=O)(=O)c1ccc(cc1)N)(C(C(C(C(C(F)(F)F)(F)F)(F)F)(F)F)(F)F)F	3	8
DTXSID1062124	FC(F)(F)C(F)(F)C(F)(F)C(F)(F)C(F)(F)C(F)(F)C(F)(F)C(F)(F)C(F)(F)C(F)(F)CCI	10:2 Fluorotelomer iodide	2043-54-1	CAL	-8.956	-48.0867	0.0624415	0.937558	inact.	reliable	0.128602	0.871398	inact.	reliable	Fluorotelomer PFAA precursors	n:2 FTIs	Inactive	reliable	-27.1148	-22.2292	-24.672	Inactive	Inactive	ICCC(C(C(C(C(C(C(C(C(C(F)(F)F)(F)F)(F)F)(F)F)(F)F)(F)F)(F)F)(F)F)(F)F)(F)F	3	9
DTXSID90908243	CC(F)(C(F)(F)Cl)C(F)(F)C(F)(F)C(F)(F)C(F)(F)C(F)(F)C(F)(F)C(C)(F)C(F)(F)Cl	1,10-Dichloro-1,1,2,3,3,4,4,5,5,6,6,7,7,8,8,9,10,10-octadecafluoro-2,9-dimethyldecane	103188-54-1	OTHERS	-9.205	-46.8268	0.0624415	0.937558	inact.	reliable	0.128602	0.871398	inact.	reliable	Other aliphatics	Others	Inactive	reliable	-25.0884	-24.2668	-24.6776	Inactive	Inactive	FC(C(C(C(C(Cl)(F)F)(F)C)(F)F)(F)F)(C(C(C(C(C(Cl)(F)F)(F)C)(F)F)(F)F)(F)F)F	0	2
DTXSID60896002	FC(F)(F)C(F)(F)C(F)(F)C(F)(F)C(F)(F)C(F)(F)C(F)(F)COS(=O)(=O)C(F)(F)C(F)(F)C(F)(F)C(F)(F)F	2,2,3,3,4,4,5,5,6,6,7,7,8,8,8-Pentadecafluorooctyl nonafluorobutane-1-sulfonate	187039-77-6	OTHERS	-8.472	-50.5141	0.0624415	0.937558	inact.	reliable	0.128602	0.871398	inact.	reliable	Other aliphatics	PASF-based substances	Inactive	reliable	-31.0536	-18.3034	-24.6785	Inactive	Inactive	FC(C(C(C(C(C(C(F)(F)F)(F)F)(F)F)(F)F)(F)F)(F)F)(COS(=O)(=O)C(C(C(C(F)(F)F)(F)F)(F)F)(F)F)F	9	0
DTXSID30549356	FC(F)(F)C(F)(F)C(F)(F)C(F)(F)C(F)(F)C(F)(F)C(F)(F)C1=CC=CC=C1	(Pentadecafluoroheptyl)benzene	1548-88-5	OTHERS	-9.362	-46.0171	0.0624415	0.937558	inact.	reliable	0.128602	0.871398	inact.	reliable	Side-chain aromatics	Others	Inactive	reliable	-23.8107	-25.5764	-24.6935	Inactive	Inactive	FC(C(C(C(C(C(F)(F)F)(F)F)(F)F)(F)F)(F)F)(C(c1ccccc1)(F)F)F	1	6
DTXSID20896543	OC(=O)C1=CC(=CC(OC(F)(F)C(F)OC(F)(F)C(F)(F)C(F)(F)F)=C1)C(O)=O	5-[1,1,2-Trifluoro-2-(heptafluoropropoxy)ethoxy]benzene-1,3-dicarboxylic acid	1268707-97-6	OTHERS	-9.623	-44.6808	0.0624415	0.937558	inact.	reliable	0.478173	0.521827	inact.	reliable	Side-chain aromatics	Others	Inactive	reliable	-21.6866	-27.7376	-24.7121	Inactive	Inactive	FC(C(Oc1cc(cc(c1)C(=O)O)C(=O)O)(F)F)OC(C(C(F)(F)F)(F)F)(F)F	0	5
DTXSID40340351	FC(F)(F)C(F)(F)C(F)(F)C(F)(F)C(F)(F)C(F)(F)C(F)(F)\C=N\CCC1=CC=CC=C1	AC1LBTUH	29723-33-9	OTHERS	-9.012	-47.7274	0.0624415	0.937558	inact.	reliable	0.128602	0.871398	inact.	reliable	Side-chain aromatics	Others	Inactive	reliable	-26.659	-22.8103	-24.7347	Inactive	Inactive	FC(C(C(C(C(C(C(F)(F)F)(F)F)(F)F)(F)F)(F)F)(F)F)(C=NCCc1ccccc1)F	0	5
DTXSID60895373	CCCCC\C=C\C(F)(F)C(F)(F)C(F)(F)C(F)(F)C(F)(F)C(F)(F)F	(6E)-8,8,9,9,10,10,11,11,12,12,13,13,13-Tridecafluorotridec-6-ene	350608-60-5	OTHERS	-8.966	-47.9094	0.0624415	0.937558	inact.	reliable	0.128602	0.871398	inact.	reliable	Fluorotelomer PFAA precursors	SFAenes	Inactive	reliable	-27.0334	-22.5159	-24.7747	Inactive	Inactive	CCCCCC=CC(C(C(C(C(C(F)(F)F)(F)F)(F)F)(F)F)(F)F)(F)F	5	2
DTXSID2070504	[K+].CCN(CC([O-])=O)S(=O)(=O)C(F)(F)C(F)(F)C(F)(F)C(F)(F)C(F)(F)F	Potassium N-ethyl-N-((undecafluoropentyl)sulphonyl)glycinate	67584-52-5	CAL	-8.984	-47.8139	0.0624415	0.937558	inact.	reliable	0.128602	0.871398	inact.	reliable	FASA based PFAA precursors	(N-Alkyl) FASAAs	Inactive	reliable	-26.8869	-22.6704	-24.7786	Inactive	Inactive	CCN(S(=O)(=O)C(C(C(C(C(F)(F)F)(F)F)(F)F)(F)F)(F)F)CC(=O)O	0	7
DTXSID10897544	FC(F)(F)C(F)(F)C(F)(F)OC(F)(C(F)(F)F)C(F)(F)OC(F)(C(=O)NCC=C)C(F)(F)F	N-Allylperfluoro-2-(2-propoxypropoxy)propanamide	174080-50-3	OTHERS	-9.381	-45.8034	0.0624415	0.937558	inact.	Unreliable	0.187871	0.812129	inact.	Unreliable	Other aliphatics	Ether and Amide based substances	Inactive	Unreliable	-23.656	-25.922	-24.789	Inactive	Inactive	C=CCNC(=O)C(C(F)(F)F)(OC(C(C(F)(F)F)(OC(C(C(F)(F)F)(F)F)(F)F)F)(F)F)F	4	3
DTXSID10848511	OCC(F)(F)CC(F)(F)C(F)(F)C(F)(F)C(F)(F)CC(F)(F)CO	2,2,4,4,5,5,6,6,7,7,9,9-Dodecafluorodecane-1,10-diol	90177-97-2	OTHERS	-10.539	-39.9645	0.0624415	0.937558	inact.	reliable	0.128602	0.871398	inact.	reliable	Other aliphatics	Others	Inactive	reliable	-14.2321	-35.3653	-24.7987	Inactive	Inactive	OCC(CC(C(C(C(CC(CO)(F)F)(F)F)(F)F)(F)F)(F)F)(F)F	3	4
DTXSID00880243	FC(OC(F)(F)C(F)(OC(F)(F)C(F)(OC(F)(F)C(F)(OC(F)(F)C(F)(F)C(F)(F)F)C(F)(F)F)C(F)(F)F)C(F)(F)F)C(F)(F)F	Fluoroether E4	26738-51-2	CAL	-8.664	-49.3865	0.0624415	0.937558	inact.	Unreliable	0.320863	0.679137	inact.	Unreliable	Other aliphatics	Ether based substances	Inactive	Unreliable	-29.4911	-20.127	-24.8091	Inactive	Inactive	FC(C(F)(F)F)OC(C(C(F)(F)F)(OC(C(C(F)(F)F)(OC(C(C(F)(F)F)(OC(C(C(F)(F)F)(F)F)(F)F)F)(F)F)F)(F)F)F)(F)F	4	3
DTXSID40896101	FC(F)(F)C(F)(F)C(F)(F)C(F)(F)C(F)(F)C(F)(F)C(=N)NC(=N)C1=CC=CC=C1	N-(2,2,3,3,4,4,5,5,6,6,7,7,7-Tridecafluoroheptanimidoyl)benzenecarboximidamide	123528-68-7	OTHERS	-9.415	-45.5994	0.0624415	0.937558	inact.	reliable	0.394053	0.605947	inact.	reliable	Side-chain aromatics	Others	Inactive	reliable	-23.3793	-26.2519	-24.8156	Inactive	Inactive	N=C(C(C(C(C(C(C(F)(F)F)(F)F)(F)F)(F)F)(F)F)(F)F)NC(=N)c1ccccc1	0	5
DTXSID00524433	FC(F)(C1=CC=CC=C1)C(F)(F)C(F)(F)C1=CC=CC=C1	1,1'-(1,1,2,2,3,3-Hexafluoropropane-1,3-diyl)dibenzene	2647-96-3	OTHERS	-10.307	-41.0998	0.0624415	0.937558	inact.	reliable	0.128602	0.871398	inact.	reliable	Side-chain aromatics	Others	Inactive	reliable	-16.1201	-33.5291	-24.8246	Inactive	Inactive	FC(C(c1ccccc1)(F)F)(C(c1ccccc1)(F)F)F	6	4
DTXSID80382073	CC(=O)OCCCC(F)(F)C(F)(F)C(F)(F)C(F)(F)C(F)(F)C(F)(F)C(F)(F)C(F)(F)F	(Perfluorooctyl)propyl acetate	150225-00-6	OTHERS	-8.485	-50.2622	0.0624415	0.937558	inact.	reliable	0.128602	0.871398	inact.	reliable	Other aliphatics	Ether based substances	Inactive	reliable	-30.9478	-18.7108	-24.8293	Inactive	Inactive	CC(=O)OCCCC(C(C(C(C(C(C(C(F)(F)F)(F)F)(F)F)(F)F)(F)F)(F)F)(F)F)(F)F	3	9
DTXSID10896532	FC(F)(F)C(F)(F)C(F)(F)OC(F)(C(=O)OCC1=CC=CC=C1)C(F)(F)F	Benzyl 2,3,3,3-tetrafluoro-2-(heptafluoropropoxy)propanoate	147224-19-9	OTHERS	-9.012	-47.5875	0.0624415	0.937558	inact.	reliable	0.128602	0.871398	inact.	reliable	Side-chain aromatics	Others	Inactive	reliable	-26.659	-23.0366	-24.8478	Inactive	Inactive	O=C(C(C(F)(F)F)(OC(C(C(F)(F)F)(F)F)(F)F)F)OCc1ccccc1	0	5
DTXSID90896712	OC(=O)[C@H]1CC[C@H](CC1)C(F)(F)C(F)(F)C(F)(F)C(F)(F)F	(1s,4s)-4-(Nonafluorobutyl)cyclohexane-1-carboxylic acid	88951-24-0	OTHERS	-10.192	-41.6195	0.0624415	0.937558	inact.	reliable	0.128602	0.871398	inact.	reliable	Other aliphatics, cyclic	Others, cyclic	Inactive	reliable	-17.056	-32.6886	-24.8723	Inactive	Inactive	OC(=O)C1CCC(CC1)C(C(C(C(F)(F)F)(F)F)(F)F)(F)F	0	4
DTXSID0071332	CN(CCCCO)S(=O)(=O)C(F)(F)C(F)(F)C(F)(F)C(F)(F)C(F)(F)C(F)(F)C(F)(F)C(F)(F)F	N-(4-Hydroxybutyl)-N-methylperfluorooctanesulfonamide	68239-73-6	OTHERS	-7.023	-57.5557	0.0624415	0.937558	inact.	reliable	0.128602	0.871398	inact.	reliable	Other aliphatics	PASF-based substances	Inactive	reliable	-42.8458	-6.91494	-24.8804	Inactive	Inactive	OCCCCN(S(=O)(=O)C(C(C(C(C(C(C(C(F)(F)F)(F)F)(F)F)(F)F)(F)F)(F)F)(F)F)(F)F)C	0	7
DTXSID20896088	CC(C)(C)OC(=O)NCC(I)CC(F)(F)C(F)(F)C(F)(F)C(F)(F)F	tert-Butyl (4,4,5,5,6,6,7,7,7-nonafluoro-2-iodoheptyl)carbamate	1301739-79-6	OTHERS	-8.646	-49.3778	0.0624415	0.937558	inact.	reliable	0.187871	0.812129	inact.	reliable	Other aliphatics	Ether based substances	Inactive	reliable	-29.6376	-20.1411	-24.8893	Inactive	Inactive	IC(CC(C(C(C(F)(F)F)(F)F)(F)F)(F)F)CNC(=O)OC(C)(C)C	7	4
DTXSID00896167	FC(F)(F)C(F)(F)C(F)(F)C(F)(F)C(F)(F)C(F)(F)C(F)(F)C(F)(F)C(=O)NC1CCCCC1	N-Cyclohexyl-2,2,3,3,4,4,5,5,6,6,7,7,8,8,9,9,9-heptadecafluorononanamide	73602-46-7	OTHERS	-8.592	-49.6472	0.0624415	0.937558	inact.	reliable	0.128602	0.871398	inact.	reliable	Other aliphatics, cyclic	Others, cyclic	Inactive	reliable	-30.077	-19.7054	-24.8912	Inactive	Inactive	O=C(C(C(C(C(C(C(C(C(F)(F)F)(F)F)(F)F)(F)F)(F)F)(F)F)(F)F)(F)F)NC1CCCCC1	3	8
DTXSID40895755	OC1=CC=C(OCCC(F)(F)C(F)(F)C(F)(F)C(F)(F)F)C=C1	4-[(3,3,4,4,5,5,6,6,6-Nonafluorohexyl)oxy]phenol	129560-98-1	OTHERS	-10.021	-42.4483	0.0624415	0.937558	inact.	reliable	0.918061	0.0819387	act.	reliable	Side-chain aromatics	Others	Inactive	reliable	-18.4476	-31.3482	-24.8979	Inactive	Inactive	FC(C(C(C(F)(F)F)(F)F)(F)F)(CCOc1ccc(cc1)O)F	7	5
DTXSID50582321	OCCS(=O)CCC(F)(F)C(F)(F)C(F)(F)C(F)(F)C(F)(F)C(F)(F)F	2-(3,3,4,4,5,5,6,6,7,7,8,8,8-Tridecafluorooctane-1-sulfinyl)ethan-1-ol	917966-98-4	OTHERS	-9.967	-42.7169	0.0624415	0.937558	inact.	reliable	0.187871	0.812129	inact.	reliable	Others	Others	Inactive	reliable	-18.8871	-30.9138	-24.9004	Inactive	Inactive	OCC[S+](CCC(C(C(C(C(C(F)(F)F)(F)F)(F)F)(F)F)(F)F)(F)F)[O-]	3	9
DTXSID00880223	FC(F)(F)C(F)(C(F)(F)F)C(F)(F)C(F)(F)C(F)(F)C(F)(F)C(F)(F)C(F)(F)CCOC(=O)C=C	3,3,4,4,5,5,6,6,7,7,8,8,9,10,10,10-Hexadecafluoro-9-(trifluoromethyl)decyl acrylate	15577-26-1	OTHERS	-8.731	-48.929	0.0624415	0.937558	inact.	reliable	0.231604	0.768396	inact.	reliable	Fluorotelomer PFAA precursors	n:2 FTACs	Inactive	reliable	-28.9458	-20.8669	-24.9064	Inactive	Inactive	C=CC(=O)OCCC(C(C(C(C(C(C(C(F)(F)F)(C(F)(F)F)F)(F)F)(F)F)(F)F)(F)F)(F)F)(F)F	7	5
DTXSID40762352	FC1(F)C(F)(F)C(F)(F)C(F)(C(=O)C#CC2=CC=CC=C2)C(F)(F)C1(F)F	3-Phenyl-1-(undecafluorocyclohexyl)prop-2-yn-1-one	106226-84-0	OTHERS	-9.652	-44.2907	0.0624415	0.937558	inact.	reliable	0.584798	0.415202	inact.	reliable	Side-chain aromatics	Others	Inactive	reliable	-21.4506	-28.3685	-24.9095	Inactive	Inactive	O=C(C1(F)C(F)(F)C(F)(F)C(C(C1(F)F)(F)F)(F)F)C#Cc1ccccc1	0	5
DTXSID2073778	FC1(F)C(F)(F)C(F)(F)C(F)(C(=O)NC2=C(Cl)C(Cl)=C(Cl)C(Cl)=C2)C(F)(F)C1(F)F	Cyclohexanecarboxamide, 1,2,2,3,3,4,4,5,5,6,6-undecafluoro-N-(2,3,4,5-tetrachlorophenyl)-	107350-42-5	OTHERS	-8.802	-48.553	0.0624415	0.937558	inact.	Unreliable	0.30108	0.69892	inact.	Unreliable	Side-chain aromatics	Others	Inactive	Unreliable	-28.368	-21.475	-24.9215	Inactive	Inactive	Clc1cc(NC(=O)C2(F)C(F)(F)C(F)(F)C(C(C2(F)F)(F)F)(F)F)c(c(c1Cl)Cl)Cl	5	8
DTXSID90896090	CC(O)CNC(=O)C(F)(F)C(F)(F)C(F)(F)C(F)(F)C(F)(F)C(F)(F)C(F)(F)F	2,2,3,3,4,4,5,5,6,6,7,7,8,8,8-Pentadecafluoro-N-(2-hydroxypropyl)octanamide	1407514-44-6	OTHERS	-9.421	-45.4247	0.0624415	0.937558	inact.	reliable	0.128602	0.871398	inact.	reliable	Other aliphatics	Amide based substances	Inactive	reliable	-23.3305	-26.5345	-24.9325	Inactive	Inactive	CC(CNC(=O)C(C(C(C(C(C(C(F)(F)F)(F)F)(F)F)(F)F)(F)F)(F)F)(F)F)O	6	9
DTXSID90446276	FC(F)(F)C(F)(F)C(F)(F)C(F)(F)C(F)(F)C(F)(F)C(F)(F)C(F)(F)CCC(Cl)=O	(Perfluorooctyl)propanoyl chloride	89373-67-1	OTHERS	-10.075	-42.1025	0.0624415	0.937558	inact.	reliable	0.128602	0.871398	inact.	reliable	Other aliphatics	Others	Inactive	reliable	-18.0082	-31.9075	-24.9578	Inactive	Inactive	ClC(=O)CCC(C(C(C(C(C(C(C(F)(F)F)(F)F)(F)F)(F)F)(F)F)(F)F)(F)F)(F)F	3	9
DTXSID90896212	FC(F)(F)C(F)(F)C(F)(F)COC(=O)C1=C2SN=NC2=CC=C1	2,2,3,3,4,4,4-Heptafluorobutyl 1,2,3-benzothiadiazole-7-carboxylate	1384278-50-5	OTHERS	-9.334	-45.8304	0.0624415	0.937558	inact.	reliable	0.187871	0.812129	inact.	Unreliable	Side-chain aromatics	Others	Inactive	reliable	-24.0385	-25.8783	-24.9584	Inactive	Inactive	O=C(c1cccc2c1snn2)OCC(C(C(F)(F)F)(F)F)(F)F	0	5
DTXSID40895376	FC(F)(F)C(F)(F)C(F)(F)C(F)(F)C(F)(F)C(F)(F)C(F)(F)C(F)(F)C(F)(F)C(F)(F)C(F)(F)C=C	3,3,4,4,5,5,6,6,7,7,8,8,9,9,10,10,11,11,12,12,13,13,13-Tricosafluorotridec-1-ene	1270180-02-3	OTHERS	-8.981	-47.6022	0.0624415	0.937558	inact.	reliable	0.128602	0.871398	inact.	reliable	Fluorotelomer PFAA precursors	n:2 FTOs	Inactive	reliable	-26.9113	-23.0128	-24.962	Inactive	Inactive	C=CC(C(C(C(C(C(C(C(C(C(C(F)(F)F)(F)F)(F)F)(F)F)(F)F)(F)F)(F)F)(F)F)(F)F)(F)F)(F)F	3	8
DTXSID10379991	OCCCC(F)(F)C(F)(F)C(F)(F)C(F)(F)C(F)(F)C(F)(F)C(F)(F)C(F)(F)F	3-(Perfluorooctyl)propanol	1651-41-8	OTHERS	-9.919	-42.8526	0.0624415	0.937558	inact.	reliable	0.128602	0.871398	inact.	reliable	Other aliphatics	FTOH	Inactive	reliable	-19.2777	-30.6943	-24.986	Inactive	Inactive	OCCCC(C(C(C(C(C(C(C(F)(F)F)(F)F)(F)F)(F)F)(F)F)(F)F)(F)F)(F)F	3	9
DTXSID80896408	CC1=C(C(=CC=C1C(O)=O)C(F)(C(F)(F)F)C(F)(F)F)S(C)=O	4-(1,1,1,2,3,3,3-Heptafluoropropan-2-yl)-3-(methanesulfinyl)-2-methylbenzoic acid	1355554-19-6	OTHERS	-9.779	-43.5552	0.0624415	0.937558	inact.	reliable	0.128602	0.871398	inact.	Unreliable	Side-chain aromatics	Others	Inactive	reliable	-20.4171	-29.558	-24.9875	Inactive	Inactive	[O-][S+](c1c(C)c(ccc1C(C(F)(F)F)(C(F)(F)F)F)C(=O)O)C	2	3
DTXSID20895637	CC(C(O)=O)C(F)(F)C(F)(F)C(F)(F)C(F)(F)C(F)(F)C(F)(F)C(F)(F)C(F)(F)F	3,3,4,4,5,5,6,6,7,7,8,8,9,9,10,10,10-Heptadecafluoro-2-methyldecanoic acid	136022-86-1	OTHERS	-9.27	-46.1051	0.0624415	0.937558	inact.	reliable	0.128602	0.871398	inact.	reliable	Other aliphatics	Others	Inactive	reliable	-24.5594	-25.434	-24.9967	Inactive	Inactive	OC(=O)C(C(C(C(C(C(C(C(C(F)(F)F)(F)F)(F)F)(F)F)(F)F)(F)F)(F)F)(F)F)C	3	8
DTXSID50381573	OC(CC(=O)C1=CC=CC=C1)C(F)(F)C(F)(F)C(F)(F)C(F)F	4,4,5,5,6,6,7,7-octafluoro-3-hydroxy-1-phenylheptan-1-one	105602-61-7	OTHERS	-10.027	-42.2718	0.0624415	0.937558	inact.	reliable	0.386671	0.613329	inact.	reliable	Side-chain aromatics	Others	Inactive	reliable	-18.3988	-31.6337	-25.0162	Inactive	Inactive	OC(C(C(C(C(F)F)(F)F)(F)F)(F)F)CC(=O)c1ccccc1	0	5
DTXSID80462864	CCCCCCC(I)CC(F)(F)C(F)(F)C(F)(F)C(F)(F)F	Dodecane, 1,1,1,2,2,3,3,4,4-nonafluoro-6-iodo-	109603-73-8	OTHERS	-9.182	-46.5058	0.0624415	0.937558	inact.	reliable	0.128602	0.871398	inact.	reliable	Other aliphatics	FTI	Inactive	reliable	-25.2755	-24.786	-25.0308	Inactive	Inactive	CCCCCCC(CC(C(C(C(F)(F)F)(F)F)(F)F)(F)F)I	3	6
DTXSID60513540	COC(=O)CC(C)(C)C(Cl)CC(Cl)(Cl)C(F)(F)F	Methyl 4,6,6-trichloro-7,7,7-trifluoro-3,3-dimethylheptanoate	72714-62-6	OTHERS	-10.183	-41.452	0.0624415	0.937558	inact.	reliable	0.128602	0.871398	inact.	reliable	Other aliphatics	Ether based substances	Inactive	reliable	-17.1292	-32.9595	-25.0444	Inactive	Inactive	COC(=O)CC(C(CC(C(F)(F)F)(Cl)Cl)Cl)(C)C	7	4
DTXSID40895972	FC(F)(F)C(F)(F)C(F)(F)C(F)(F)C(F)(F)C(F)(F)C(F)(F)C(F)(F)C1=CC=CS1	2-(Heptadecafluorooctyl)thiophene	80791-16-8	OTHERS	-9.068	-47.0573	0.0624415	0.937558	inact.	reliable	0.320863	0.679137	inact.	Unreliable	Side-chain aromatics	Others	Inactive	reliable	-26.2033	-23.894	-25.0487	Inactive	Inactive	FC(C(C(C(C(C(C(C(F)(F)F)(F)F)(F)F)(F)F)(F)F)(F)F)(F)F)(c1cccs1)F	1	6
DTXSID70880174	FC(F)(CCI)C(F)(F)C(F)(F)C(F)(F)C(F)(F)C(F)(F)CCI	Decane, 3,3,4,4,5,5,6,6,7,7,8,8-dodecafluoro-1,10-diiodo-	1813-83-8	OTHERS	-9.106	-46.8539	0.0624415	0.937558	inact.	reliable	0.231604	0.768396	inact.	reliable	Other aliphatics	FTI	Inactive	reliable	-25.894	-24.223	-25.0585	Inactive	Inactive	ICCC(C(C(C(C(C(CCI)(F)F)(F)F)(F)F)(F)F)(F)F)(F)F	3	9
DTXSID3071301	CN(CCCCOC(=O)C=C)S(=O)(=O)C(F)(F)C(F)(F)C(F)(F)C(F)(F)C(F)(F)C(F)(F)C(F)(F)F	2-Propenoic acid, 4-[methyl[(pentadecafluoroheptyl)sulfonyl]amino]butyl ester	68227-97-4	OTHERS	-7.159	-56.6456	0.0624415	0.937558	inact.	reliable	0.128602	0.871398	inact.	reliable	Other aliphatics	PASF-based substances	Inactive	reliable	-41.739	-8.38685	-25.0629	Inactive	Inactive	C=CC(=O)OCCCCN(S(=O)(=O)C(C(C(C(C(C(C(F)(F)F)(F)F)(F)F)(F)F)(F)F)(F)F)(F)F)C	1	3
DTXSID50572121	FC(F)C(F)(F)C(F)(F)C(F)(F)CS(=O)(=O)CC1=CC=CC=C1	[(2,2,3,3,4,4,5,5-Octafluoropentane-1-sulfonyl)methyl]benzene	201943-30-8	OTHERS	-9.381	-45.4302	0.0624415	0.937558	inact.	reliable	0.128602	0.871398	inact.	reliable	Side-chain aromatics	Others	Inactive	reliable	-23.656	-26.5256	-25.0908	Inactive	Inactive	FC(C(C(C(CS(=O)(=O)Cc1ccccc1)(F)F)(F)F)(F)F)F	3	0
DTXSID20204487	FC(F)(F)C(F)(F)C(F)(F)C(F)(F)C(F)(F)C(F)(F)C(F)(F)C(F)(F)S(=O)(=O)NC1=CC=CC=C1	1-Octanesulfonamide, 1,1,2,2,3,3,4,4,5,5,6,6,7,7,8,8,8-heptadecafluoro-N-phenyl-	559-05-7	OTHERS	-8.584	-49.4328	0.0624415	0.937558	inact.	reliable	0.128602	0.871398	inact.	reliable	Side-chain aromatics	PASF-based substances	Inactive	reliable	-30.1421	-20.0521	-25.0971	Inactive	Inactive	FC(C(C(C(C(C(C(C(F)(F)F)(F)F)(F)F)(F)F)(F)F)(F)F)(F)F)(S(=O)(=O)Nc1ccccc1)F	3	8
DTXSID20464266	FC(F)(F)C(F)(F)C(F)(F)C(F)(F)C(F)(F)C(F)(F)CCCNC(=O)CI	2-Iodo-N-(4,4,5,5,6,6,7,7,8,8,9,9,9-tridecafluorononyl)acetamide	852527-50-5	OTHERS	-9.143	-46.6168	0.0624415	0.937558	inact.	reliable	0.187871	0.812129	inact.	reliable	Other aliphatics	Others	Inactive	reliable	-25.5929	-24.6065	-25.0997	Inactive	Inactive	ICC(=O)NCCCC(C(C(C(C(C(F)(F)F)(F)F)(F)F)(F)F)(F)F)(F)F	3	9
DTXSID00895317	CCCCC(I)CC(C(F)(F)F)(C(F)(F)F)C(F)(F)C(F)(F)C(F)(F)F	1,1,1,2,2,3,3-Heptafluoro-6-iodo-4,4-bis(trifluoromethyl)decane	123629-50-5	OTHERS	-9.133	-46.6569	0.0624415	0.937558	inact.	Unreliable	0.128602	0.871398	inact.	Unreliable	Other aliphatics	FTI	Inactive	Unreliable	-25.6743	-24.5416	-25.108	Inactive	Inactive	CCCCC(CC(C(C(C(F)(F)F)(F)F)(F)F)(C(F)(F)F)C(F)(F)F)I	3	6
DTXSID00896546	FC(F)(F)C(F)(F)C(F)(F)OC(F)(C(F)(F)F)C(F)(F)OC(F)(C(=O)OC1CCCCC1)C(F)(F)F	Cyclohexyl 2,3,3,3-tetrafluoro-2-[1,1,2,3,3,3-hexafluoro-2-(heptafluoropropoxy)propoxy]propanoate	145510-90-3	OTHERS	-8.951	-47.5621	0.0624415	0.937558	inact.	reliable	0.187871	0.812129	inact.	reliable	Other aliphatics, cyclic	Others, cyclic	Inactive	reliable	-27.1554	-23.0776	-25.1165	Inactive	Inactive	O=C(C(C(F)(F)F)(OC(C(C(F)(F)F)(OC(C(C(F)(F)F)(F)F)(F)F)F)(F)F)F)OC1CCCCC1	4	3
DTXSID80825531	OC(=O)C(F)=C(F)C(F)(F)C(F)(F)C(F)(F)C(F)(F)C(F)(F)C(F)(F)C(F)(F)F	2,3,4,4,5,5,6,6,7,7,8,8,9,9,10,10,10-Heptadecafluorodec-2-enoic acid	71178-11-5	OTHERS	-9.597	-44.2615	0.0624415	0.937558	inact.	reliable	0.128602	0.871398	inact.	reliable	Other aliphatics	Others	Inactive	reliable	-21.8982	-28.4157	-25.157	Inactive	Inactive	OC(=O)C(=C(C(C(C(C(C(C(C(F)(F)F)(F)F)(F)F)(F)F)(F)F)(F)F)(F)F)F)F	3	8
DTXSID00880187	OC(=O)C(F)(F)C(F)(Cl)C(F)(F)C(F)(Cl)C(F)(F)C(F)(Cl)C(F)(F)Cl	3,5,7,8-Tetrachloroperfluorooctanoic acid	2923-68-4	OTHERS	-9.617	-44.1537	0.0624415	0.937558	inact.	reliable	0.128602	0.871398	inact.	reliable	Other aliphatics	PACF-based substances	Inactive	reliable	-21.7354	-28.5901	-25.1627	Inactive	Inactive	OC(=O)C(C(C(C(C(C(C(Cl)(F)F)(Cl)F)(F)F)(Cl)F)(F)F)(Cl)F)(F)F	0	2
DTXSID00893353	CC(O)CCC(F)(F)C(F)(F)C(F)(F)C(F)(F)C(F)(F)C(F)(F)C(F)(F)C(F)(F)F	4(perfluorooctyl)-2-butanol	149868-74-6	OTHERS	-9.495	-44.7609	0.0624415	0.937558	inact.	reliable	0.128602	0.871398	inact.	reliable	Other aliphatics	Others	Inactive	reliable	-22.7283	-27.608	-25.1682	Inactive	Inactive	CC(CCC(C(C(C(C(C(C(C(F)(F)F)(F)F)(F)F)(F)F)(F)F)(F)F)(F)F)(F)F)O	3	9
DTXSID00895670	FC(F)(F)C(F)(F)C(F)(F)C(F)(F)C(F)(F)C(F)(F)C1=CC(Br)=CC=C1	1-Bromo-3-(tridecafluorohexyl)benzene	157829-77-1	OTHERS	-9.22	-46.125	0.0624415	0.937558	inact.	reliable	0.39497	0.60503	inact.	reliable	Side-chain aromatics	Others	Inactive	reliable	-24.9663	-25.4019	-25.1841	Inactive	Inactive	Brc1cccc(c1)C(C(C(C(C(C(F)(F)F)(F)F)(F)F)(F)F)(F)F)(F)F	1	6
DTXSID3031860	OC(=O)C(F)(F)C(F)(F)C(F)(F)C(F)(F)C(F)(F)C(F)(F)C(F)(F)C(F)(F)C(F)(F)F	Perfluorodecanoic acid	335-76-2	CAL	-9.256	-45.9306	0.0624415	0.937558	inact.	reliable	0.128602	0.871398	inact.	reliable	PFAAs	PFCAs	Inactive	reliable	-24.6733	-25.7163	-25.1948	Inactive	Inactive	OC(=O)C(C(C(C(C(C(C(C(C(F)(F)F)(F)F)(F)F)(F)F)(F)F)(F)F)(F)F)(F)F)(F)F	3	8
DTXSID70746029	O=[V].[H]C12CCC(C)(C(=O)\C1=C(\O)C(F)(F)C(F)(F)C(F)(F)F)C2(C)C.[H]C12CCC(C)(C(=O)\C1=C(\O)C(F)(F)C(F)(F)C(F)(F)F)C2(C)C	(3E)-3-(2,2,3,3,4,4,4-Heptafluoro-1-hydroxybutylidene)-1,7,7-trimethylbicyclo[2.2.1]heptan-2-one--oxovanadium (2/1)	130552-91-9	OTHERS	-9.134	-46.541	0.0624415	0.937558	inact.	reliable	0.128602	0.871398	inact.	reliable	Other aliphatics, cyclic	Others, cyclic	Inactive	reliable	-25.6662	-24.7291	-25.1976	Inactive	Inactive	OC(=C1C(=O)C2(C(C1CC2)(C)C)C)C(C(C(F)(F)F)(F)F)(F)F	3	4
DTXSID50896213	Cl.OCCN1CCN(CC1)C(=O)C(F)(F)C(F)(F)C(F)(F)C(F)(F)C(F)(F)C(F)(F)F	2,2,3,3,4,4,5,5,6,6,7,7,7-Tridecafluoro-1-[4-(2-hydroxyethyl)piperazin-1-yl]heptan-1-one--hydrogen chloride (1/1)	95851-62-0	OTHERS	-9.537	-44.5122	0.0624415	0.937558	inact.	reliable	0.187871	0.812129	inact.	reliable	Other aliphatics, cyclic	Others, cyclic	Inactive	reliable	-22.3865	-28.0102	-25.1984	Inactive	Inactive	OCCN1CCN(CC1)C(=O)C(C(C(C(C(C(F)(F)F)(F)F)(F)F)(F)F)(F)F)(F)F	3	8
DTXSID30507239	CCN(CC(F)(F)C(F)(F)C(F)(F)C(F)F)C1=CC=CC=C1	N-Ethyl-N-(2,2,3,3,4,4,5,5-octafluoropentyl)aniline	67012-63-9	OTHERS	-9.306	-45.6693	0.0624415	0.937558	inact.	reliable	0.320863	0.679137	inact.	reliable	Side-chain aromatics	Others	Inactive	reliable	-24.2664	-26.1389	-25.2026	Inactive	Inactive	CCN(c1ccccc1)CC(C(C(C(F)F)(F)F)(F)F)(F)F	3	0
DTXSID60896704	COP(=O)(CCC(F)(F)C(F)(F)C(F)(F)C(F)(F)C(F)(F)C(F)(F)C(F)(F)C(F)(F)C(F)(F)C(F)(F)F)OC	Dimethyl (3,3,4,4,5,5,6,6,7,7,8,8,9,9,10,10,11,11,12,12,12-henicosafluorododecyl)phosphonate	61726-45-2	OTHERS	-8.413	-50.1577	0.0624415	0.937558	inact.	reliable	0.128602	0.871398	inact.	reliable	Other aliphatics	FTPO3	Inactive	reliable	-31.5338	-18.8798	-25.2068	Inactive	Inactive	COP(=O)(CCC(C(C(C(C(C(C(C(C(C(F)(F)F)(F)F)(F)F)(F)F)(F)F)(F)F)(F)F)(F)F)(F)F)(F)F)OC	3	9
DTXSID30379933	FC(F)C(F)(F)C(F)(F)C(F)(F)C(F)(F)C(F)(F)C(F)(F)C(F)(F)COCC1CO1	2-{[(2,2,3,3,4,4,5,5,6,6,7,7,8,8,9,9-Hexadecafluorononyl)oxy]methyl}oxirane	125370-60-7	OTHERS	-9.484	-44.7657	0.0624415	0.937558	inact.	reliable	0.320863	0.679137	inact.	reliable	Other aliphatics, cyclic	Others, cyclic	Inactive	reliable	-22.8178	-27.6003	-25.209	Inactive	Inactive	FC(C(C(C(C(C(C(C(COCC1CO1)(F)F)(F)F)(F)F)(F)F)(F)F)(F)F)(F)F)F	3	0
DTXSID70184381	C[N+](C)([O-])CCCC(F)(F)C(F)(F)C(F)(F)C(F)(F)C(F)(F)C(F)(F)C(F)(F)C(F)(F)F	1-Undecanamine, N,N-dimethyl-4,4,5,5,6,6,7,7,8,8,9,9,10,10,11,11,11-heptadecafluoro-, N-oxide	30295-52-4	OTHERS	-8.579	-49.3105	0.0624415	0.937558	inact.	reliable	0.128602	0.871398	inact.	reliable	Other aliphatics	Others	Inactive	reliable	-30.1828	-20.2499	-25.2164	Inactive	Inactive	[O-][N+](CCCC(C(C(C(C(C(C(C(F)(F)F)(F)F)(F)F)(F)F)(F)F)(F)F)(F)F)(F)F)(C)C	3	9
DTXSID00897553	[NH4+].[O-]S(=O)(=O)OCCC(F)(F)C(F)(F)C(F)(F)C(F)(F)C(F)(F)C(F)(F)F	1H,1H,2H,2H-Perfluorooctanol sulfate ammonium salt	63225-56-9	OTHERS	-8.382	-50.3002	0.0624415	0.937558	inact.	reliable	0.128602	0.871398	inact.	reliable	Other aliphatics	Others	Inactive	reliable	-31.786	-18.6493	-25.2177	Inactive	Inactive	OS(=O)(=O)OCCC(C(C(C(C(C(F)(F)F)(F)F)(F)F)(F)F)(F)F)(F)F	7	5
DTXSID50896334	OCCCCCCC(F)(F)C(F)(F)C(F)(F)C(F)(F)C(F)(F)C(F)(F)C(F)(C(F)(F)F)C(F)(F)F	7,7,8,8,9,9,10,10,11,11,12,12,13,14,14,14-Hexadecafluoro-13-(trifluoromethyl)tetradecan-1-ol	390410-82-9	OTHERS	-8.778	-48.2095	0.0624415	0.937558	inact.	reliable	0.128602	0.871398	inact.	reliable	Other aliphatics	FTOH	Inactive	reliable	-28.5633	-22.0306	-25.297	Inactive	Inactive	OCCCCCCC(C(C(C(C(C(C(C(F)(F)F)(C(F)(F)F)F)(F)F)(F)F)(F)F)(F)F)(F)F)(F)F	2	2
DTXSID10806712	OCC1=CC=C(OC(F)=C(F)C(F)(F)C(F)(F)C(F)(F)C(F)(F)C(F)(F)C(F)(F)C(F)(F)F)C=C1	{4-[(1,2,3,3,4,4,5,5,6,6,7,7,8,8,9,9,9-Heptadecafluoronon-1-en-1-yl)oxy]phenyl}methanol	62623-09-0	OTHERS	-9.219	-45.984	0.0624415	0.937558	inact.	reliable	0.33379	0.66621	inact.	reliable	Side-chain aromatics	Others	Inactive	reliable	-24.9744	-25.6299	-25.3022	Inactive	Inactive	OCc1ccc(cc1)OC(=C(C(C(C(C(C(C(C(F)(F)F)(F)F)(F)F)(F)F)(F)F)(F)F)(F)F)F)F	8	8
DTXSID60701107	COC1=CC(CBr)=C(C=C1)\N=C(/Cl)C(F)(F)C(F)(F)C(F)(F)F	(1Z)-N-[2-(Bromomethyl)-4-methoxyphenyl]-2,2,3,3,4,4,4-heptafluorobutanimidoyl chloride	923569-78-2	OTHERS	-8.918	-47.4766	0.0624415	0.937558	inact.	Unreliable	0.723971	0.276029	act.	Unreliable	Side-chain aromatics	Others	Inactive	Unreliable	-27.424	-23.2159	-25.32	Inactive	Inactive	BrCc1cc(OC)ccc1N=C(C(C(C(F)(F)F)(F)F)(F)F)Cl	3	4
DTXSID80895279	CCC(I)CC(F)(F)C(F)(F)C(F)(F)C(F)(F)C(F)(F)C(F)(F)C(F)(F)C(F)(F)F	1,1,1,2,2,3,3,4,4,5,5,6,6,7,7,8,8-Heptadecafluoro-10-iodododecane	99325-00-5	OTHERS	-8.949	-47.32	0.0624415	0.937558	inact.	reliable	0.128602	0.871398	inact.	reliable	Other aliphatics	FTI	Inactive	reliable	-27.1717	-23.4692	-25.3205	Inactive	Inactive	CCC(CC(C(C(C(C(C(C(C(F)(F)F)(F)F)(F)F)(F)F)(F)F)(F)F)(F)F)(F)F)I	3	6
DTXSID60896209	FC(F)(F)C(F)(F)C(F)(F)C(F)(F)C(F)(F)C(F)(F)C1=CC=CC=C1NC(=O)NC1=CC=CC=C1	N-Phenyl-N'-[2-(tridecafluorohexyl)phenyl]urea	288161-40-0	OTHERS	-7.962	-52.2802	0.0624415	0.937558	inact.	reliable	0.187871	0.812129	inact.	reliable	Side-chain aromatics	Others	Inactive	reliable	-35.2041	-15.447	-25.3256	Inactive	Inactive	O=C(Nc1ccccc1C(C(C(C(C(C(F)(F)F)(F)F)(F)F)(F)F)(F)F)(F)F)Nc1ccccc1	0	5
DTXSID30895729	NC1=CC=CC=C1C(F)(F)C(F)(F)C(F)(F)C(F)(F)C(F)(F)C(F)(F)F	2-(Tridecafluorohexyl)aniline	139613-89-1	OTHERS	-9.729	-43.3455	0.0624415	0.937558	inact.	reliable	0.562857	0.437143	inact.	reliable	Side-chain aromatics	Others	Inactive	reliable	-20.824	-29.8972	-25.3606	Inactive	Inactive	Nc1ccccc1C(C(C(C(C(C(F)(F)F)(F)F)(F)F)(F)F)(F)F)(F)F	1	6
DTXSID20206380	OP(O)(=O)OCCC(F)(F)C(F)(F)C(F)(F)C(F)(F)C(F)(F)C(F)(F)C(F)(F)C(F)(F)C(F)(F)C(F)(F)F	10:2 Fluorotelomer dihydrogen phosphate	57678-05-4	OTHERS	-7.989	-52.0953	0.0624415	0.937558	inact.	reliable	0.293224	0.706776	inact.	reliable	Fluorotelomer PFAA precursors	n:2 Polyfluoroalkyl phosphoric acid esters, monoester	Inactive	reliable	-34.9843	-15.7461	-25.3652	Inactive	Inactive	OP(=O)(OCCC(C(C(C(C(C(C(C(C(C(F)(F)F)(F)F)(F)F)(F)F)(F)F)(F)F)(F)F)(F)F)(F)F)(F)F)O	7	5
DTXSID401007893	CCN(CC)S(=O)(=O)C(F)(F)C(F)(F)C(F)(F)C(F)(F)C(F)(F)C(F)(F)C(F)(F)C(F)(F)F	N,N-Diethyl-1,1,2,2,3,3,4,4,5,5,6,6,7,7,8,8,8-heptadecafluorooctane-1-sulfonamide	87988-61-2	OTHERS	-8.527	-49.385	0.0624415	0.937558	inact.	reliable	0.128602	0.871398	inact.	reliable	Other aliphatics	PASF-based substances	Inactive	reliable	-30.606	-20.1294	-25.3677	Inactive	Inactive	CCN(S(=O)(=O)C(C(C(C(C(C(C(C(F)(F)F)(F)F)(F)F)(F)F)(F)F)(F)F)(F)F)(F)F)CC	0	7
DTXSID70895940	CC(C)C(O)C(F)(F)C(=O)OCCC(F)(F)C(F)(F)C(F)(F)C(F)(F)F	3,3,4,4,5,5,6,6,6-Nonafluorohexyl 2,2-difluoro-3-hydroxy-4-methylpentanoate	1370345-78-0	OTHERS	-9.755	-43.1676	0.0624415	0.937558	inact.	reliable	0.128602	0.871398	inact.	reliable	Other aliphatics	PACF-based substances	Inactive	reliable	-20.6124	-30.1849	-25.3986	Inactive	Inactive	CC(C(C(C(=O)OCCC(C(C(C(F)(F)F)(F)F)(F)F)(F)F)(F)F)O)C	7	5
DTXSID80826684	FC(F)(F)C(F)(F)C(F)(F)C(F)(F)C(F)(F)C(OC1=CC=CC=C1)=CC=O	4,4,5,5,6,6,7,7,8,8,8-Undecafluoro-3-phenoxyoct-2-enal	866525-43-1	OTHERS	-9.322	-45.3229	0.0624415	0.937558	inact.	reliable	0.50575	0.49425	inact.	reliable	Side-chain aromatics	Others	Inactive	reliable	-24.1362	-26.6991	-25.4176	Inactive	Inactive	O=CC=C(C(C(C(C(C(F)(F)F)(F)F)(F)F)(F)F)(F)F)Oc1ccccc1	0	5
DTXSID50617581	FC(F)(F)C(F)(F)C(F)(F)C(F)(F)C(F)(F)C(F)(F)S(=O)NS(=O)(=O)C1=CC=CC=C1	N-(1,1,2,2,3,3,4,4,5,5,6,6,6-Tridecafluorohexane-1-sulfinyl)benzenesulfonamide	61424-50-8	OTHERS	-8.134	-51.2593	0.0624415	0.937558	inact.	reliable	0.128602	0.871398	inact.	reliable	Other aliphatics, cyclic	PASF-based substances, cyclic	Inactive	reliable	-33.8043	-17.0981	-25.4512	Inactive	Inactive	FC(C(C(C(C(C(F)(F)F)(F)F)(F)F)(F)F)(F)F)([S+](NS(=O)(=O)c1ccccc1)[O-])F	3	8
DTXSID20893335	FC(F)(F)C(F)(F)C(F)(F)C(F)(F)C1(F)C(F)(F)C(F)(F)C(F)(F)C2(F)C(F)(F)C(F)(F)C(F)(F)C(F)(F)C12F	Perfluorodecahydro-1-(perfluorobutyl)naphthalene	118914-93-5	OTHERS	-9.148	-46.1554	0.0624415	0.937558	inact.	reliable	0.128602	0.871398	inact.	reliable	Non-PFAA perfluoroalkyls, cyclic	PFAs, cyclic	Inactive	reliable	-25.5522	-25.3527	-25.4525	Inactive	Inactive	FC(C(C(C(C1(F)C(F)(F)C(F)(F)C(C2(C1(F)C(F)(F)C(F)(F)C(C2(F)F)(F)F)F)(F)F)(F)F)(F)F)(F)F)(F)F	8	0
DTXSID50895706	CCOC(=O)C(I)CC(F)(F)C(F)(F)C(F)(F)C(F)(F)C(F)(F)C(F)(F)F	Ethyl 4,4,5,5,6,6,7,7,8,8,9,9,9-tridecafluoro-2-iodononanoate	165281-74-3	OTHERS	-9.522	-44.2723	0.0624415	0.937558	inact.	reliable	0.187871	0.812129	inact.	reliable	Other aliphatics	Ether based substances	Inactive	reliable	-22.5086	-28.3982	-25.4534	Inactive	Inactive	CCOC(=O)C(CC(C(C(C(C(C(F)(F)F)(F)F)(F)F)(F)F)(F)F)(F)F)I	3	9
DTXSID50893560	FC(F)(F)C(F)(F)C(F)(F)C(F)(F)C(F)(F)C(F)(F)CCOC(=O)C(Cl)=C	((Perfluorohexyl)ethyl)-2-chloropropenoate	96383-55-0	OTHERS	-9.79	-42.9148	0.0624415	0.937558	inact.	reliable	0.128602	0.871398	inact.	reliable	Other aliphatics	Ether based substances	Inactive	reliable	-20.3275	-30.5937	-25.4606	Inactive	Inactive	O=C(C(=C)Cl)OCCC(C(C(C(C(C(F)(F)F)(F)F)(F)F)(F)F)(F)F)(F)F	7	5
DTXSID50823887	FC(F)(F)C(F)(F)C(F)(F)C(F)(F)C1=CC=C(C=C1)C(=O)OC1=CC=C(C=C1)C#N	4-Cyanophenyl 4-(nonafluorobutyl)benzoate	79049-17-5	OTHERS	-7.641	-53.7143	0.0624415	0.937558	inact.	reliable	0.723971	0.276029	act.	reliable	Side-chain aromatics	Others	Inactive	reliable	-37.8164	-13.1277	-25.472	Inactive	Inactive	N#Cc1ccc(cc1)OC(=O)c1ccc(cc1)C(C(C(C(F)(F)F)(F)F)(F)F)(F)F	1	6
DTXSID20896129	NC1=NC(OCC(F)(F)C(F)(F)C(F)(F)C(F)(F)C(F)(F)C(F)(F)F)=NC(N)=N1	6-[(2,2,3,3,4,4,5,5,6,6,7,7,7-Tridecafluoroheptyl)oxy]-1,3,5-triazine-2,4-diamine	57338-65-5	OTHERS	-8.458	-49.6006	0.0624415	0.937558	inact.	reliable	0.231604	0.768396	inact.	reliable	Side-chain aromatics	Others	Inactive	reliable	-31.1675	-19.7808	-25.4742	Inactive	Inactive	FC(C(C(C(C(C(F)(F)F)(F)F)(F)F)(F)F)(F)F)(COc1nc(N)nc(n1)N)F	3	9
DTXSID40572135	FC(F)(F)C(F)(F)C(F)(F)C(F)(F)C(F)(F)C(F)(F)C(F)(F)C(F)(F)OC(=O)C=C	Heptadecafluorooctyl prop-2-enoate	15498-45-0	OTHERS	-9.898	-42.3539	0.0624415	0.937558	inact.	reliable	0.128602	0.871398	inact.	reliable	Other aliphatics	Ether based substances	Inactive	reliable	-19.4486	-31.5009	-25.4747	Inactive	Inactive	C=CC(=O)OC(C(C(C(C(C(C(C(F)(F)F)(F)F)(F)F)(F)F)(F)F)(F)F)(F)F)(F)F	3	8
DTXSID50896152	CN(C)C1=CC=C(OS(=O)(=O)C(F)(F)C(F)(F)C(F)(F)C(F)(F)F)C=C1	4-(Dimethylamino)phenyl nonafluorobutane-1-sulfonate	1463426-91-6	OTHERS	-8.128	-51.2492	0.0624415	0.937558	inact.	reliable	0.53489	0.46511	inact.	reliable	Side-chain aromatics	PASF-based substances	Inactive	reliable	-33.8531	-17.1145	-25.4838	Inactive	Inactive	CN(c1ccc(cc1)OS(=O)(=O)C(C(C(C(F)(F)F)(F)F)(F)F)(F)F)C	9	0
DTXSID2067535	FC(F)(F)C(F)(F)C(F)(F)C(F)(F)C(F)(F)C(F)(F)C(F)(F)C(F)(F)C(F)(F)C(F)(F)C(F)(F)C(F)(F)CCI	1-Iodo-1H,1H,2H,2H-perfluorotetradecane	30046-31-2	CAL	-8.943	-47.1469	0.0624415	0.937558	inact.	reliable	0.128602	0.871398	inact.	reliable	Fluorotelomer PFAA precursors	n:2 FTIs	Inactive	reliable	-27.2205	-23.7491	-25.4848	Inactive	Inactive	ICCC(C(C(C(C(C(C(C(C(C(C(C(F)(F)F)(F)F)(F)F)(F)F)(F)F)(F)F)(F)F)(F)F)(F)F)(F)F)(F)F)(F)F	3	9
DTXSID30822919	OC(=O)C=CC(F)(F)C(F)(F)C(F)(F)C(F)(F)C(F)(F)C(F)(F)C(F)(F)F	4,4,5,5,6,6,7,7,8,8,9,9,10,10,10-Pentadecafluorodec-2-enoic acid	755-03-3	OTHERS	-10.31	-40.2501	0.0624415	0.937558	inact.	reliable	0.128602	0.871398	inact.	reliable	Fluorotelomer PFAA precursors	n:3 Fluorotelomer unsaturated carboxylic acids	Inactive	reliable	-16.0957	-34.9034	-25.4995	Inactive	Inactive	OC(=O)C=CC(C(C(C(C(C(C(F)(F)F)(F)F)(F)F)(F)F)(F)F)(F)F)(F)F	3	8
DTXSID10630918	OC(=O)C(F)(F)C(F)(F)C(F)(F)C(F)(F)C(F)(F)C(F)(F)C(F)(F)C(F)(F)C(F)F	10-H-Perfluorodecanoic acid	112823-28-6	OTHERS	-9.261	-45.453	0.0624415	0.937558	inact.	reliable	0.128602	0.871398	inact.	reliable	Other aliphatics	PACF-based substances	Inactive	reliable	-24.6326	-26.4887	-25.5607	Inactive	Inactive	FC(C(C(C(C(C(C(C(C(C(=O)O)(F)F)(F)F)(F)F)(F)F)(F)F)(F)F)(F)F)(F)F)F	3	0
DTXSID5067394	CC(=C)C(=O)SCCC(F)(F)C(F)(F)C(F)(F)C(F)(F)C(F)(F)C(F)(F)C(F)(C(F)(F)F)C(F)(F)F	S-((Perfluoro-7-(methyl)octyl)ethyl) thiomethacrylate	28506-33-4	OTHERS	-7.656	-53.5239	0.0624415	0.937558	inact.	reliable	0.231604	0.768396	inact.	reliable	Other aliphatics	Others	Inactive	reliable	-37.6943	-13.4356	-25.565	Inactive	Inactive	O=C(C(=C)C)SCCC(C(C(C(C(C(C(C(F)(F)F)(C(F)(F)F)F)(F)F)(F)F)(F)F)(F)F)(F)F)(F)F	7	5
DTXSID50554563	FC(F)(F)C(F)(F)C(F)(F)C(F)(F)CC(I)CC1=CC=CC=C1	(4,4,5,5,6,6,7,7,7-Nonafluoro-2-iodoheptyl)benzene	116486-80-7	OTHERS	-9.661	-43.4277	0.0624415	0.937558	inact.	reliable	0.128602	0.871398	inact.	reliable	Side-chain aromatics	Others	Inactive	reliable	-21.3774	-29.7642	-25.5708	Inactive	Inactive	IC(Cc1ccccc1)CC(C(C(C(F)(F)F)(F)F)(F)F)(F)F	0	5
DTXSID70751658	FC(F)(F)C(F)(F)C(F)(F)C(=O)OC1=C(Cl)C(Cl)=C(Cl)C=C1Cl	2,3,4,6-Tetrachlorophenyl heptafluorobutanoate	89071-43-2	OTHERS	-9.238	-45.5511	0.0624415	0.937558	inact.	Unreliable	0.723971	0.276029	act.	Unreliable	Side-chain aromatics	PACF-based substances	Inactive	Unreliable	-24.8198	-26.33	-25.5749	Inactive	Inactive	Clc1cc(Cl)c(c(c1OC(=O)C(C(C(F)(F)F)(F)F)(F)F)Cl)Cl	7	4
DTXSID3069306	CCN(CCOC(=O)C=C)S(=O)(=O)C(F)(F)C(F)(F)C(F)(F)C(F)(F)C(F)(F)C(F)(F)C(F)(F)F	2-((Ethyl(pentadecafluoroheptyl)sulfonyl)amino)ethyl acrylate	59071-10-2	CAL	-7.155	-56.0096	0.0624415	0.937558	inact.	reliable	0.128602	0.871398	inact.	reliable	FASA based PFAA precursors	N-Alkyl FASACs	Inactive	reliable	-41.7716	-9.41546	-25.5935	Inactive	Inactive	CCN(S(=O)(=O)C(C(C(C(C(C(C(F)(F)F)(F)F)(F)F)(F)F)(F)F)(F)F)(F)F)CCOC(=O)C=C	1	3
DTXSID70441623	FC(F)(F)C(F)(F)C(F)(F)C(F)(F)C(F)(F)C(F)(F)C(F)(F)C(F)(F)CCCC=O	Dodecanal, 5,5,6,6,7,7,8,8,9,9,10,10,11,11,12,12,12-heptadecafluoro-	88628-84-6	OTHERS	-9.828	-42.5484	0.0624415	0.937558	inact.	reliable	0.128602	0.871398	inact.	reliable	Other aliphatics	Others	Inactive	reliable	-20.0183	-31.1863	-25.6023	Inactive	Inactive	O=CCCCC(C(C(C(C(C(C(C(F)(F)F)(F)F)(F)F)(F)F)(F)F)(F)F)(F)F)(F)F	3	9
DTXSID90896434	CC1=C(C(=CC=C1C(O)=O)C(F)(C(F)(F)F)C(F)(F)F)S(=O)(=O)C(C)(C)C	4-(1,1,1,2,3,3,3-Heptafluoropropan-2-yl)-2-methyl-3-(2-methylpropane-2-sulfonyl)benzoic acid	1355554-59-4	OTHERS	-7.686	-53.3013	0.0624415	0.937558	inact.	Unreliable	0.128602	0.871398	inact.	Unreliable	Side-chain aromatics	Others	Inactive	Unreliable	-37.4502	-13.7956	-25.6229	Inactive	Inactive	OC(=O)c1ccc(c(c1C)S(=O)(=O)C(C)(C)C)C(C(F)(F)F)(C(F)(F)F)F	2	3
DTXSID10787077	FC(OC1=CC=C(CCl)C=C1)=C(F)C(F)(F)C(F)(F)C(F)(F)C(F)(F)F	1-(Chloromethyl)-4-[(1,2,3,3,4,4,5,5,6,6,6-undecafluorohex-1-en-1-yl)oxy]benzene	59655-40-2	OTHERS	-9.33	-45.0071	0.0624415	0.937558	inact.	Unreliable	0.50575	0.49425	inact.	Unreliable	Side-chain aromatics	Others	Inactive	Unreliable	-24.0711	-27.2098	-25.6405	Inactive	Inactive	ClCc1ccc(cc1)OC(=C(C(C(C(C(F)(F)F)(F)F)(F)F)(F)F)F)F	8	8
DTXSID30454097	CCOP(=O)(CCC(F)(F)C(F)(F)C(F)(F)C(F)(F)C(F)(F)C(F)(F)F)OCC	(3,3,4,4,5,5,6,6,7,7,8,8,8-Tridecafluorooctyl)phosphonic acid diethyl ester	350608-55-8	OTHERS	-8.503	-49.1456	0.0624415	0.937558	inact.	reliable	0.128602	0.871398	inact.	reliable	Other aliphatics	FTPO3	Inactive	reliable	-30.8013	-20.5166	-25.659	Inactive	Inactive	CCOP(=O)(OCC)CCC(C(C(C(C(C(F)(F)F)(F)F)(F)F)(F)F)(F)F)(F)F	3	9
DTXSID3062027	CCOC(=O)CN(CC)S(=O)(=O)C(F)(F)C(F)(F)C(F)(F)C(F)(F)C(F)(F)C(F)(F)C(F)(F)C(F)(F)F	Glycine, N-ethyl-N-[(heptadecafluorooctyl)sulfonyl]-, ethyl ester	1869-77-8	OTHERS	-6.458	-59.4058	0.0624415	0.937558	inact.	reliable	0.187871	0.812129	inact.	reliable	Other aliphatics	PASF-based substances	Inactive	reliable	-47.4438	-3.92277	-25.6833	Inactive	Inactive	CCOC(=O)CN(S(=O)(=O)C(C(C(C(C(C(C(C(F)(F)F)(F)F)(F)F)(F)F)(F)F)(F)F)(F)F)(F)F)CC	0	7
DTXSID7027831	CN(CCO)S(=O)(=O)C(F)(F)C(F)(F)C(F)(F)C(F)(F)C(F)(F)C(F)(F)C(F)(F)C(F)(F)F	N-Methyl-N-(2-hydroxyethyl)perfluorooctanesulfonamide	24448-09-7	CAL	-8.964	-46.7805	0.0624415	0.937558	inact.	reliable	0.128602	0.871398	inact.	reliable	FASA based PFAA precursors	(N-Alkyl) FASEs	Inactive	reliable	-27.0496	-24.3417	-25.6957	Inactive	Inactive	OCCN(S(=O)(=O)C(C(C(C(C(C(C(C(F)(F)F)(F)F)(F)F)(F)F)(F)F)(F)F)(F)F)(F)F)C	0	7
DTXSID00896142	FC(F)(F)C(F)(F)C(F)(F)C(F)(F)C(F)(F)C(F)(F)C(F)(F)C(F)(F)C(=O)NC1=CC=CC=C1	2,2,3,3,4,4,5,5,6,6,7,7,8,8,9,9,9-Heptadecafluoro-N-phenylnonanamide	313366-93-7	OTHERS	-8.818	-47.4991	0.0624415	0.937558	inact.	reliable	0.128602	0.871398	inact.	reliable	Side-chain aromatics	Others	Inactive	reliable	-28.2378	-23.1795	-25.7087	Inactive	Inactive	O=C(C(C(C(C(C(C(C(C(F)(F)F)(F)F)(F)F)(F)F)(F)F)(F)F)(F)F)(F)F)Nc1ccccc1	0	5
DTXSID20896245	COC(=O)C1=C(OC)C=CC=C1OS(=O)(=O)C(F)(F)C(F)(F)C(F)(F)C(F)(F)F	Methyl 2-methoxy-6-[(1,1,2,2,3,3,4,4,4-nonafluorobutane-1-sulfonyl)oxy]benzoate	475630-76-3	OTHERS	-8.62	-48.4934	0.0624415	0.937558	inact.	reliable	0.128602	0.871398	inact.	reliable	Side-chain aromatics	PASF-based substances	Inactive	reliable	-29.8492	-21.5714	-25.7103	Inactive	Inactive	COC(=O)c1c(OC)cccc1OS(=O)(=O)C(C(C(C(F)(F)F)(F)F)(F)F)(F)F	9	0
DTXSID30897546	FC(F)(F)C(F)(F)C(F)(F)OC(F)(C(F)(F)F)C(F)(F)OC(F)(C(=O)NC1=CC=CC=N1)C(F)(F)F	N-2-Pyridinylperfluoro-2-(2-propoxypropoxy)propanamide	31339-60-3	OTHERS	-8.52	-48.9908	0.0624415	0.937558	inact.	Unreliable	0.320863	0.679137	inact.	Unreliable	Side-chain aromatics	Others	Inactive	Unreliable	-30.663	-20.767	-25.715	Inactive	Inactive	O=C(C(C(F)(F)F)(OC(C(C(F)(F)F)(OC(C(C(F)(F)F)(F)F)(F)F)F)(F)F)F)Nc1ccccn1	4	3
DTXSID00880420	CC(=C)C(=O)OC(F)C(F)(F)C(F)(F)C(F)(F)C(F)(F)C(F)(F)C(F)(F)C(F)(F)C(F)(F)C(F)(F)CF	2,2,3,3,4,4,5,5,6,6,7,7,8,8,9,9,10,10,11,11-Icosafluoroundecyl methacrylate	41123-44-8	OTHERS	-8.756	-47.799	0.0624415	0.937558	inact.	reliable	0.128602	0.871398	inact.	reliable	Other aliphatics	Ether based substances	Inactive	reliable	-28.7424	-22.6945	-25.7184	Inactive	Inactive	FCC(C(C(C(C(C(C(C(C(C(OC(=O)C(=C)C)F)(F)F)(F)F)(F)F)(F)F)(F)F)(F)F)(F)F)(F)F)(F)F	3	0
DTXSID90549655	FC(F)(F)C(F)(OC(F)(F)C(F)(F)C(F)(F)C(F)(F)C(F)(F)C(F)(F)C(F)(F)C(F)(F)I)C(F)(F)F	1,1,2,2,3,3,4,4,5,5,6,6,7,7,8,8-Hexadecafluoro-1-[(1,1,1,2,3,3,3-heptafluoropropan-2-yl)oxy]-8-iodooctane	25080-19-7	OTHERS	-9.151	-45.7962	0.0624415	0.937558	inact.	Unreliable	0.128602	0.871398	inact.	Unreliable	Other aliphatics	Ether based substances	Inactive	Unreliable	-25.5278	-25.9336	-25.7307	Inactive	Inactive	FC(C(C(C(C(C(C(C(I)(F)F)(F)F)(F)F)(F)F)(F)F)(F)F)(F)F)(OC(C(F)(F)F)(C(F)(F)F)F)F	0	2
DTXSID00164454	[K+].OP([O-])(=O)OCCC(F)(F)C(F)(F)C(F)(F)C(F)(F)C(F)(F)C(F)(F)F	Monopotassium monoperfluorohexyl ethylphosphate	150033-28-6	OTHERS	-9.278	-45.1282	0.0624415	0.937558	inact.	reliable	0.293224	0.706776	inact.	reliable	Fluorotelomer PFAA precursors	n:2 Polyfluoroalkyl phosphoric acid esters, monoester	Inactive	reliable	-24.4943	-27.014	-25.7541	Inactive	Inactive	OP(=O)(OCCC(C(C(C(C(C(F)(F)F)(F)F)(F)F)(F)F)(F)F)(F)F)O	7	5
DTXSID00336619	FC(F)(F)C(F)(F)C(F)(F)C(F)(F)C(F)(F)C(F)(F)C(F)(F)C(F)(F)C(=O)OCC=C	Prop-2-en-1-yl heptadecafluorononanoate	117374-33-1	OTHERS	-9.3	-45.0041	0.0624415	0.937558	inact.	reliable	0.128602	0.871398	inact.	reliable	Other aliphatics	PACF-based substances	Inactive	reliable	-24.3152	-27.2147	-25.765	Inactive	Inactive	C=CCOC(=O)C(C(C(C(C(C(C(C(F)(F)F)(F)F)(F)F)(F)F)(F)F)(F)F)(F)F)(F)F	4	9
DTXSID9066174	[NH4+].[O-]S(=O)(=O)C(F)(F)C(F)(F)C(F)(F)C(F)(F)C(F)(F)C(F)(F)C(F)(F)C(F)(F)C(F)(F)F	Ammonium perfluorononanesulfonate	17202-41-4	CAL	-8.831	-47.3552	0.0624415	0.937558	inact.	reliable	0.128602	0.871398	inact.	reliable	PFAAs	PFSAs	Inactive	reliable	-28.132	-23.4123	-25.7721	Inactive	Inactive	FC(C(C(C(C(C(C(C(C(S(=O)(=O)O)(F)F)(F)F)(F)F)(F)F)(F)F)(F)F)(F)F)(F)F)(F)F	3	8
DTXSID90780228	CC(=NS(=O)(=O)C(F)(F)C(F)(F)C(F)(F)C(F)(F)F)N1CCOCC1	1,1,2,2,3,3,4,4,4-Nonafluoro-N-[1-(morpholin-4-yl)ethylidene]butane-1-sulfonamide	292165-43-6	OTHERS	-8.335	-49.8365	0.0624415	0.937558	inact.	reliable	0.187871	0.812129	inact.	Unreliable	Other aliphatics, cyclic	PASF-based substances, cyclic	Inactive	reliable	-32.1685	-19.3992	-25.7839	Inactive	Inactive	CC(=NS(=O)(=O)C(C(C(C(F)(F)F)(F)F)(F)F)(F)F)N1CCOCC1	9	0
DTXSID10236732	CC(C)NS(=O)(=O)C(F)(F)C(F)(F)C(F)(F)C(F)(F)C(F)(F)C(F)(F)C(F)(F)C(F)(F)F	1-Octanesulfonamide, 1,1,2,2,3,3,4,4,5,5,6,6,7,7,8,8,8-heptadecafluoro-N-(1-methylethyl)-	87988-64-5	OTHERS	-9.004	-46.4469	0.0624415	0.937558	inact.	reliable	0.128602	0.871398	inact.	reliable	Other aliphatics	PASF-based substances	Inactive	reliable	-26.7241	-24.8812	-25.8027	Inactive	Inactive	CC(NS(=O)(=O)C(C(C(C(C(C(C(C(F)(F)F)(F)F)(F)F)(F)F)(F)F)(F)F)(F)F)(F)F)C	3	8
DTXSID80892329	OCCNS(=O)(=O)C(F)(F)C(F)(F)C(F)(F)C(F)(F)C(F)(F)C(F)(F)C(F)(F)C(F)(F)F	Perfluorooctanesulfonamido ethanol	10116-92-4	OTHERS	-8.748	-47.7344	0.0624415	0.937558	inact.	reliable	0.128602	0.871398	inact.	reliable	FASA based PFAA precursors	(N-Alkyl) FASEs	Inactive	reliable	-28.8075	-22.799	-25.8032	Inactive	Inactive	OCCNS(=O)(=O)C(C(C(C(C(C(C(C(F)(F)F)(F)F)(F)F)(F)F)(F)F)(F)F)(F)F)(F)F	5	0
DTXSID10895262	FC(F)(F)C(F)(F)C(F)(F)C(F)(F)C(F)(F)C(F)(F)C(F)(F)C(F)(F)CCCCBr	12-Bromo-1,1,1,2,2,3,3,4,4,5,5,6,6,7,7,8,8-heptadecafluorododecane	99324-99-9	OTHERS	-8.938	-46.7736	0.0624415	0.937558	inact.	reliable	0.128602	0.871398	inact.	reliable	Other aliphatics	FTBr	Inactive	reliable	-27.2612	-24.3529	-25.8071	Inactive	Inactive	BrCCCCC(C(C(C(C(C(C(C(F)(F)F)(F)F)(F)F)(F)F)(F)F)(F)F)(F)F)(F)F	2	2
DTXSID40457130	FC(F)(F)C(F)(F)C(F)(F)C(F)(F)C(F)(F)C(F)(F)C(F)(F)C(F)(F)CCCN1C(=O)C=CC1=O	N-(4,4,5,5,6,6,7,7,8,8,9,9,10,10,11,11,11-Heptadecafluoroundecyl)maleimide	852527-40-3	OTHERS	-8.395	-49.4964	0.0624415	0.937558	inact.	reliable	0.187871	0.812129	inact.	reliable	Other aliphatics, cyclic	Others, cyclic	Inactive	reliable	-31.6803	-19.9493	-25.8148	Inactive	Inactive	O=C1C=CC(=O)N1CCCC(C(C(C(C(C(C(C(F)(F)F)(F)F)(F)F)(F)F)(F)F)(F)F)(F)F)(F)F	3	9
DTXSID40896560	FC(F)(F)C(F)(OC(F)(F)C(F)(F)C(F)(F)F)C(N1N=NC2=CC=CC=C12)N1CCCCC1	1-[2,3,3,3-Tetrafluoro-2-(heptafluoropropoxy)-1-(piperidin-1-yl)propyl]-1H-benzotriazole	133384-08-4	OTHERS	-7.969	-51.6394	0.0624415	0.937558	inact.	reliable	0.468028	0.531972	inact.	Unreliable	Side-chain aromatics	Others	Inactive	reliable	-35.1471	-16.4834	-25.8153	Inactive	Inactive	FC(C(C(n1nnc2c1cccc2)N1CCCCC1)(OC(C(C(F)(F)F)(F)F)(F)F)F)(F)F	6	0
DTXSID50578320	CC1=C(C(C)=CS1)C1=C(C2=C(C)SC=C2C)C(F)(F)C(F)(F)C1(F)F	3,3'-(3,3,4,4,5,5-Hexafluorocyclopent-1-ene-1,2-diyl)bis(2,4-dimethylthiophene)	170658-51-2	OTHERS	-8.938	-46.7576	0.0624415	0.937558	inact.	Unreliable	0.128602	0.871398	inact.	Unreliable	Side-chain aromatics	Others	Inactive	Unreliable	-27.2612	-24.3788	-25.82	Inactive	Inactive	Cc1scc(c1C1=C(c2c(C)csc2C)C(C(C1(F)F)(F)F)(F)F)C	8	0
DTXSID2061147	CN(CCCCO)S(=O)(=O)C(F)(F)C(F)(F)C(F)(F)C(F)(F)F	1-Butanesulfonamide, 1,1,2,2,3,3,4,4,4-nonafluoro-N-(4-hydroxybutyl)-N-methyl-	812-94-2	OTHERS	-9.017	-46.345	0.0624415	0.937558	inact.	reliable	0.128602	0.871398	inact.	reliable	Other aliphatics	PASF-based substances	Inactive	reliable	-26.6183	-25.0461	-25.8322	Inactive	Inactive	OCCCCN(S(=O)(=O)C(C(C(C(F)(F)F)(F)F)(F)F)(F)F)C	0	7
DTXSID00896283	CC1=CC(C)=NC(SC2=NN3C(C=C2)=NN=C3C(F)(F)C(F)(F)C(F)(F)F)=N1	6-[(4,6-Dimethylpyrimidin-2-yl)sulfanyl]-3-(heptafluoropropyl)[1,2,4]triazolo[4,3-b]pyridazine	351346-36-6	OTHERS	-8.526	-48.8008	0.0624415	0.937558	inact.	Unreliable	0.835716	0.164284	act.	Unreliable	Side-chain aromatics	Others	Inactive	Unreliable	-30.6142	-21.0743	-25.8442	Inactive	Inactive	Cc1cc(C)nc(n1)Sc1ccc2n(n1)c(nn2)C(C(C(F)(F)F)(F)F)(F)F	4	0
DTXSID00896485	CC1=NN(C(=O)C2=CC=C(Br)C=C2)C(O)(C1)C(F)(F)OC(F)(F)F	(4-Bromophenyl){5-[difluoro(trifluoromethoxy)methyl]-5-hydroxy-3-methyl-4,5-dihydro-1H-pyrazol-1-yl}methanone	722470-55-5	OTHERS	-9.147	-45.6558	0.0624415	0.937558	inact.	Unreliable	0.187871	0.812129	inact.	reliable	Side-chain aromatics	Others	Inactive	reliable	-25.5604	-26.1607	-25.8605	Inactive	Inactive	O=C(N1N=C(CC1(O)C(OC(F)(F)F)(F)F)C)c1ccc(cc1)Br	0	2
DTXSID90897027	OC(=O)CCNC(=O)C(F)(F)C(F)(F)C(F)(F)C(F)(F)C(F)(F)C(F)(F)F	N-(Perfluoroheptanoyl)-3-aminopropanoic acid	160845-44-3	OTHERS	-9.6	-43.3522	0.0624415	0.937558	inact.	reliable	0.128602	0.871398	inact.	reliable	Other aliphatics	Polyfluorinated amidesÂ	Inactive	reliable	-21.8738	-29.8863	-25.8801	Inactive	Inactive	O=C(C(C(C(C(C(C(F)(F)F)(F)F)(F)F)(F)F)(F)F)(F)F)NCCC(=O)O	6	9
DTXSID10880416	FC(F)(F)C(F)(F)C(F)(F)C(F)(F)C(F)(F)C(F)(F)C(F)(F)C(F)(F)C(F)(F)C(F)(F)CC1CO1	((Perfluorodecyl)methyl)oxirane	38565-54-7	OTHERS	-9.179	-45.4351	0.0624415	0.937558	inact.	reliable	0.128602	0.871398	inact.	reliable	Other aliphatics, cyclic	Others, cyclic	Inactive	reliable	-25.2999	-26.5176	-25.9088	Inactive	Inactive	FC(C(C(C(C(C(C(C(C(C(F)(F)F)(F)F)(F)F)(F)F)(F)F)(F)F)(F)F)(F)F)(F)F)(CC1CO1)F	4	5
DTXSID90895705	CCOC(CC(F)(F)C(F)(F)C(F)(F)C(F)(F)C(F)(F)C(F)(F)C(F)(F)C(F)(F)F)OCC	10,10-Diethoxy-1,1,1,2,2,3,3,4,4,5,5,6,6,7,7,8,8-heptadecafluorodecane	133377-48-7	OTHERS	-7.948	-51.6265	0.0624415	0.937558	inact.	reliable	0.128602	0.871398	inact.	reliable	Other aliphatics	Ether based substances	Inactive	reliable	-35.318	-16.5043	-25.9111	Inactive	Inactive	CCOC(CC(C(C(C(C(C(C(C(F)(F)F)(F)F)(F)F)(F)F)(F)F)(F)F)(F)F)(F)F)OCC	8	7
DTXSID70896018	OC1OCCCC1C(F)(F)C(F)(F)C(F)(F)C(F)(F)C(F)(F)C(F)(F)F	3-(Tridecafluorohexyl)oxan-2-ol	169213-94-9	OTHERS	-9.88	-41.8904	0.0624415	0.937558	inact.	reliable	0.128602	0.871398	inact.	Unreliable	Other aliphatics, cyclic	Others, cyclic	Inactive	reliable	-19.5951	-32.2505	-25.9228	Inactive	Inactive	OC1OCCCC1C(C(C(C(C(C(F)(F)F)(F)F)(F)F)(F)F)(F)F)(F)F	4	5
DTXSID60897034	FC(F)(F)C(F)(F)C(F)(F)C(F)(F)C(=O)NCCNC(=O)C(F)(F)C(F)(F)C(F)(F)C(F)(F)F	N,N'-bis(Perfluoropentanoyl)1,2-ethanediamine	119403-53-1	OTHERS	-8.658	-48.0286	0.0624415	0.937558	inact.	reliable	0.128602	0.871398	inact.	reliable	Other aliphatics	Polyfluorinated amidesÂ	Inactive	reliable	-29.5399	-22.3232	-25.9315	Inactive	Inactive	O=C(C(C(C(C(F)(F)F)(F)F)(F)F)(F)F)NCCNC(=O)C(C(C(C(F)(F)F)(F)F)(F)F)(F)F	6	9
DTXSID40788890	COCCOCC(O)C(F)(F)C(F)(F)C(F)(F)C(F)(F)C(F)(F)C(F)(F)F	3,3,4,4,5,5,6,6,7,7,8,8,8-Tridecafluoro-1-(2-methoxyethoxy)octan-2-ol	52835-31-1	OTHERS	-9.589	-43.2821	0.0624415	0.937558	inact.	reliable	0.128602	0.871398	inact.	reliable	Other aliphatics	Ether based substances	Inactive	reliable	-21.9633	-29.9997	-25.9815	Inactive	Inactive	COCCOCC(C(C(C(C(C(C(F)(F)F)(F)F)(F)F)(F)F)(F)F)(F)F)O	7	4
DTXSID00897033	FC(F)(F)C(F)(F)C(F)(F)C(=O)NC1=CC2=CC=CC=C2C=C1	(2-Naphthalenyl)perfluorobutanamide	582-00-3	OTHERS	-9.776	-42.3359	0.0624415	0.937558	inact.	reliable	0.877269	0.122731	act.	reliable	Side-chain aromatics	Others	Inactive	reliable	-20.4415	-31.53	-25.9857	Inactive	Inactive	O=C(C(C(C(F)(F)F)(F)F)(F)F)Nc1ccc2c(c1)cccc2	7	8
DTXSID00500752	FC(F)C(F)(F)C(F)(F)C(F)(F)C(F)(F)C(F)(F)COC1=CC=C(C=C)C=C1	1-[(2,2,3,3,4,4,5,5,6,6,7,7-Dodecafluoroheptyl)oxy]-4-ethenylbenzene	64253-90-3	OTHERS	-8.7	-47.7309	0.0624415	0.937558	inact.	reliable	0.394053	0.605947	inact.	reliable	Side-chain aromatics	Others	Inactive	reliable	-29.1981	-22.8046	-26.0014	Inactive	Inactive	C=Cc1ccc(cc1)OCC(C(C(C(C(C(F)F)(F)F)(F)F)(F)F)(F)F)(F)F	3	0
DTXSID60793926	FC(SC1=CC=CC=C1)=C(F)C(F)(F)C(F)(F)C(F)(F)C(F)(F)F	[(1,2,3,3,4,4,5,5,6,6,6-Undecafluorohex-1-en-1-yl)sulfanyl]benzene	65079-22-3	OTHERS	-9.402	-44.175	0.0624415	0.937558	inact.	reliable	0.320863	0.679137	inact.	reliable	Side-chain aromatics	Others	Inactive	reliable	-23.4851	-28.5556	-26.0204	Inactive	Inactive	FC(=C(C(C(C(C(F)(F)F)(F)F)(F)F)(F)F)F)Sc1ccccc1	0	5
DTXSID80889133	COC(=O)C(CCC(F)(F)C(F)(F)C(F)(F)C(F)(F)C(F)(F)C(F)(F)F)C(=O)OC	Propanedioic acid, 2-(3,3,4,4,5,5,6,6,7,7,8,8,8-tridecafluorooctyl)-, 1,3-dimethyl ester	220075-01-4	CAL	-8.947	-46.4541	0.0624415	0.937558	inact.	reliable	0.128602	0.871398	inact.	reliable	Other aliphatics	Ether based substances	Inactive	reliable	-27.188	-24.8696	-26.0288	Inactive	Inactive	COC(=O)C(C(=O)OC)CCC(C(C(C(C(C(F)(F)F)(F)F)(F)F)(F)F)(F)F)(F)F	3	9
DTXSID90895947	FC(F)(F)C(F)(F)C(F)(F)C(F)(F)C(F)(F)C(F)(F)C(F)(F)C(F)(F)CCS(=O)(=O)C=C	10-(Ethenesulfonyl)-1,1,1,2,2,3,3,4,4,5,5,6,6,7,7,8,8-heptadecafluorodecane	93345-48-3	OTHERS	-8.796	-47.2127	0.0624415	0.937558	inact.	reliable	0.128602	0.871398	inact.	reliable	Other aliphatics	Others	Inactive	reliable	-28.4169	-23.6427	-26.0298	Inactive	Inactive	C=CS(=O)(=O)CCC(C(C(C(C(C(C(C(F)(F)F)(F)F)(F)F)(F)F)(F)F)(F)F)(F)F)(F)F	3	9
DTXSID60512038	COC(=O)C1=CC=C(C=C1)C(F)(F)C(F)(F)C(F)(F)C(F)(F)C(F)(F)C(F)(F)C(F)(F)C(F)(F)F	Methyl 4-(heptadecafluorooctyl)benzoate	80791-12-4	OTHERS	-8.855	-46.9147	0.0624415	0.937558	inact.	reliable	0.187871	0.812129	inact.	reliable	Side-chain aromatics	Others	Inactive	reliable	-27.9367	-24.1247	-26.0307	Inactive	Inactive	COC(=O)c1ccc(cc1)C(C(C(C(C(C(C(C(F)(F)F)(F)F)(F)F)(F)F)(F)F)(F)F)(F)F)(F)F	1	6
DTXSID40330474	CC1=CC=CC=C1OS(=O)(=O)C(F)(F)C(F)(F)C(F)(F)C(F)(F)F	(2-methylphenyl) 1,1,2,2,3,3,4,4,4-nonafluorobutane-1-sulfonate	42096-33-3	OTHERS	-8.882	-46.7712	0.0624415	0.937558	inact.	reliable	0.386671	0.613329	inact.	reliable	Side-chain aromatics	PASF-based substances	Inactive	reliable	-27.717	-24.3568	-26.0369	Inactive	Inactive	Cc1ccccc1OS(=O)(=O)C(C(C(C(F)(F)F)(F)F)(F)F)(F)F	9	0
DTXSID50896612	FC(F)(COCC1CO1)C(F)(F)C(F)(F)COCC1CO1	2,2'-[(2,2,3,3,4,4-Hexafluoropentane-1,5-diyl)bis(oxymethylene)]bis(oxirane)	4798-39-4	OTHERS	-9.423	-44.0051	0.0624415	0.937558	inact.	reliable	0.128602	0.871398	inact.	reliable	Other aliphatics, cyclic	Others, cyclic	Inactive	reliable	-23.3142	-28.8304	-26.0723	Inactive	Inactive	FC(C(COCC1OC1)(F)F)(C(COCC1OC1)(F)F)F	4	5
DTXSID3059921	OC(=O)C(F)(F)C(F)(F)C(F)(F)C(F)(F)C(F)(F)C(F)(F)C(F)(F)C(F)(F)C(F)(F)C(F)(F)C(F)(F)C(F)(F)C(F)(F)F	Perfluorotetradecanoic acid	376-06-7	CAL	-8.025	-51.0371	0.0624415	0.937558	inact.	reliable	0.128602	0.871398	inact.	reliable	PFAAs	PFCAs	Inactive	reliable	-34.6914	-17.4575	-26.0744	Inactive	Inactive	OC(=O)C(C(C(C(C(C(C(C(C(C(C(C(C(F)(F)F)(F)F)(F)F)(F)F)(F)F)(F)F)(F)F)(F)F)(F)F)(F)F)(F)F)(F)F)(F)F	3	8
DTXSID30895623	CC1=CC=C(C=C1)C(F)(F)C(F)(F)C(F)(F)C(F)(F)C(F)(F)C(F)(F)F	1-Methyl-4-(tridecafluorohexyl)benzene	128720-26-3	OTHERS	-9.172	-45.2616	0.0624415	0.937558	inact.	reliable	0.128602	0.871398	inact.	reliable	Side-chain aromatics	Others	Inactive	reliable	-25.3569	-26.7982	-26.0776	Inactive	Inactive	Cc1ccc(cc1)C(C(C(C(C(C(F)(F)F)(F)F)(F)F)(F)F)(F)F)(F)F	1	6
DTXSID60752179	CCCCCCC=CC(=O)C(F)(F)C(F)(F)C(F)(F)C(F)(F)C(F)(F)C(F)(F)F	1,1,1,2,2,3,3,4,4,5,5,6,6-Tridecafluoropentadec-8-en-7-one	89176-07-8	OTHERS	-8.752	-47.3699	0.0624415	0.937558	inact.	reliable	0.128602	0.871398	inact.	reliable	Other aliphatics	Others	Inactive	reliable	-28.7749	-23.3885	-26.0817	Inactive	Inactive	CCCCCCC=CC(=O)C(C(C(C(C(C(F)(F)F)(F)F)(F)F)(F)F)(F)F)(F)F	5	2
DTXSID90370986	CC(=O)N1CC(CC(F)(F)C(F)(F)C(F)(F)C(F)(F)F)C(=C)C1	1-[3-Methylidene-4-(2,2,3,3,4,4,5,5,5-nonafluoropentyl)pyrrolidin-1-yl]ethan-1-one	31164-13-3	OTHERS	-9.696	-42.6176	0.0624415	0.937558	inact.	Unreliable	0.128602	0.871398	inact.	Unreliable	Other aliphatics, cyclic	Others, cyclic	Inactive	Unreliable	-21.0925	-31.0744	-26.0835	Inactive	Inactive	CC(=O)N1CC(C(=C)C1)CC(C(C(C(F)(F)F)(F)F)(F)F)(F)F	7	4
DTXSID60896087	CCOC(=O)C1=CC=C(SC(F)(F)C(F)(F)C(F)(F)C(F)(F)F)C=C1	Ethyl 4-[(nonafluorobutyl)sulfanyl]benzoate	1262679-06-0	OTHERS	-9.248	-44.8627	0.0624415	0.937558	inact.	reliable	0.187871	0.812129	inact.	reliable	Side-chain aromatics	Others	Inactive	reliable	-24.7384	-27.4434	-26.0909	Inactive	Inactive	CCOC(=O)c1ccc(cc1)SC(C(C(C(F)(F)F)(F)F)(F)F)(F)F	7	4
DTXSID30896554	FC1=C(F)C(F)=C(C(=O)C(F)(OC(F)(F)C(F)(OC(F)(F)C(F)(F)C(F)(F)F)C(F)(F)F)C(F)(F)F)C(F)=C1F	2,3,3,3-Tetrafluoro-2-[1,1,2,3,3,3-hexafluoro-2-(heptafluoropropoxy)propoxy]-1-(pentafluorophenyl)propan-1-one	70627-97-3	OTHERS	-8.964	-46.2621	0.0624415	0.937558	inact.	Unreliable	0.187871	0.812129	inact.	Unreliable	Side-chain aromatics	Others	Inactive	Unreliable	-27.0496	-25.1801	-26.1149	Inactive	Inactive	Fc1c(F)c(c(c(c1F)F)F)C(=O)C(C(F)(F)F)(OC(C(C(F)(F)F)(OC(C(C(F)(F)F)(F)F)(F)F)F)(F)F)F	4	3
DTXSID20825530	OS(=O)(=O)C(F)=C(F)C(F)(F)C(F)(F)C(F)(F)C(F)(F)C(F)(F)C(F)(F)C(F)(F)F	1,2,3,3,4,4,5,5,6,6,7,7,8,8,9,9,9-Heptadecafluoronon-1-ene-1-sulfonic acid	71178-19-3	OTHERS	-9.17	-45.1888	0.0624415	0.937558	inact.	reliable	0.128602	0.871398	inact.	reliable	Other aliphatics	Others	Inactive	reliable	-25.3732	-26.916	-26.1446	Inactive	Inactive	FC(=C(C(C(C(C(C(C(C(F)(F)F)(F)F)(F)F)(F)F)(F)F)(F)F)(F)F)F)S(=O)(=O)O	3	8
DTXSID70507233	OC(=O)C1=CC(SC(F)(F)C(F)(F)C(F)(F)F)=CC=C1	3-[(Heptafluoropropyl)sulfanyl]benzoic acid	79865-60-4	OTHERS	-9.963	-41.197	0.0624415	0.937558	inact.	reliable	0.128602	0.871398	inact.	reliable	Side-chain aromatics	Others	Inactive	reliable	-18.9196	-33.3719	-26.1458	Inactive	Inactive	OC(=O)c1cccc(c1)SC(C(C(F)(F)F)(F)F)(F)F	0	5
DTXSID00896541	CCN(CC)C(=O)C(F)(OC(F)(F)C(F)(OC(F)(F)C(F)(F)C(F)(F)F)C(F)(F)F)C(F)(F)F	N,N-Diethyl-2,3,3,3-tetrafluoro-2-[1,1,2,3,3,3-hexafluoro-2-(heptafluoropropoxy)propoxy]propanamide	176702-74-2	OTHERS	-8.229	-49.9159	0.0624415	0.937558	inact.	Unreliable	0.128602	0.871398	inact.	Unreliable	Other aliphatics	Ether and Amide based substances	Inactive	Unreliable	-33.0312	-19.2708	-26.151	Inactive	Inactive	CCN(C(=O)C(C(F)(F)F)(OC(C(C(F)(F)F)(OC(C(C(F)(F)F)(F)F)(F)F)F)(F)F)F)CC	4	3
DTXSID7073488	OCCCSCCC(F)(F)C(F)(F)C(F)(F)C(F)(F)C(F)(F)C(F)(F)C(F)(F)C(F)(F)F	1-Propanol, 3-[(3,3,4,4,5,5,6,6,7,7,8,8,9,9,10,10,10-heptadecafluorodecyl)thio]-	36880-07-6	OTHERS	-8.742	-47.3043	0.0624415	0.937558	inact.	reliable	0.231604	0.768396	inact.	reliable	Other aliphatics	FT	Inactive	reliable	-28.8563	-23.4946	-26.1754	Inactive	Inactive	OCCCSCCC(C(C(C(C(C(C(C(F)(F)F)(F)F)(F)F)(F)F)(F)F)(F)F)(F)F)(F)F	3	9
DTXSID0059798	OCC(F)(F)C(F)(F)C(F)(F)C(F)(F)C(F)(F)C(F)(F)C(F)(F)C(F)(F)C(F)(F)C(F)F	1H,1H,11H-Eicosafluoro-1-undecanol	307-70-0	CAL	-9.931	-41.2838	0.0624415	0.937558	inact.	reliable	0.128602	0.871398	inact.	reliable	Other aliphatics	Alcohol based substances	Inactive	reliable	-19.1801	-33.2316	-26.2058	Inactive	Inactive	OCC(C(C(C(C(C(C(C(C(C(F)F)(F)F)(F)F)(F)F)(F)F)(F)F)(F)F)(F)F)(F)F)(F)F	3	0
DTXSID60560190	OCCOCCC(F)(F)C(F)(F)C(F)(F)C(F)(F)C(F)(F)C(F)(F)F	2-[(3,3,4,4,5,5,6,6,7,7,8,8,8-Tridecafluorooctyl)oxy]ethan-1-ol	55427-50-4	OTHERS	-10.345	-39.1667	0.0624415	0.937558	inact.	reliable	0.128602	0.871398	inact.	reliable	Other aliphatics	Ether based substances	Inactive	reliable	-15.8109	-36.6555	-26.2332	Inactive	Inactive	OCCOCCC(C(C(C(C(C(F)(F)F)(F)F)(F)F)(F)F)(F)F)(F)F	7	5
DTXSID30894070	[Na+].[O-]C(=O)CCSCCC(F)(F)C(F)(F)C(F)(F)C(F)(F)C(F)(F)C(F)(F)F	Sodium 3-[(3,3,4,4,5,5,6,6,7,7,8,8,8-tridecafluorooctyl)sulfanyl]propanoate	1254255-46-3	OTHERS	-9.054	-45.6469	0.0624415	0.937558	inact.	reliable	0.128602	0.871398	inact.	reliable	Other aliphatics	FT	Inactive	reliable	-26.3172	-26.1751	-26.2462	Inactive	Inactive	OC(=O)CCSCCC(C(C(C(C(C(F)(F)F)(F)F)(F)F)(F)F)(F)F)(F)F	3	9
DTXSID8072877	[Na+].[O-]S(=O)(=O)SCCNC(=O)OCCC(F)(F)C(F)(F)C(F)(F)C(F)(F)C(F)(F)C(F)(F)F	Sodium 2-(((perfluorohexyl)ethyloxy)carbonylamino)ethylsulfanylsulfonate	82199-07-3	OTHERS	-6.689	-57.5422	0.0624415	0.937558	inact.	reliable	0.128602	0.871398	inact.	reliable	Other aliphatics	Others	Inactive	reliable	-45.5639	-6.93678	-26.2504	Inactive	Inactive	O=C(NCCSS(=O)(=O)O)OCCC(C(C(C(C(C(F)(F)F)(F)F)(F)F)(F)F)(F)F)(F)F	7	5
DTXSID90298459	CC(C)OP(=O)(OC(C)C)C1=C(C(F)(F)C(F)(F)C1(F)F)P(=O)(OC(C)C)OC(C)C	1,2-bis[di(propan-2-yloxy)phosphoryl]-3,3,4,4,5,5-hexafluorocyclopentene	41161-76-6	OTHERS	-5.958	-61.2151	0.0624415	0.937558	inact.	reliable	0.128602	0.871398	inact.	reliable	Other aliphatics, cyclic	Others, cyclic	Inactive	reliable	-51.5129	-0.996583	-26.2548	Inactive	Inactive	CC(OP(=O)(C1=C(P(=O)(OC(C)C)OC(C)C)C(C(C1(F)F)(F)F)(F)F)OC(C)C)C	8	0
DTXSID60560453	CCCCC(Br)CC(C(F)(F)F)(C(F)(F)F)C(F)(F)C(F)(F)C(F)(F)F	6-Bromo-1,1,1,2,2,3,3-heptafluoro-4,4-bis(trifluoromethyl)decane	125426-34-8	OTHERS	-9.023	-45.7853	0.0624415	0.937558	inact.	Unreliable	0.128602	0.871398	inact.	Unreliable	Other aliphatics	Others	Inactive	Unreliable	-26.5695	-25.9513	-26.2604	Inactive	Inactive	CCCCC(CC(C(C(C(F)(F)F)(F)F)(F)F)(C(F)(F)F)C(F)(F)F)Br	3	4
DTXSID40896222	CC1=C(C)C=C2N=C(CC(=O)NC2=C1)C(F)(F)C(F)(F)C(F)(F)F	4-(Heptafluoropropyl)-7,8-dimethyl-1,3-dihydro-2H-1,5-benzodiazepin-2-one	505063-74-1	OTHERS	-9.825	-41.7412	0.0624415	0.937558	inact.	Unreliable	0.187871	0.812129	inact.	Unreliable	Side-chain aromatics	Others	Inactive	Unreliable	-20.0427	-32.4918	-26.2672	Inactive	Inactive	O=C1CC(=Nc2c(N1)cc(C)c(c2)C)C(C(C(F)(F)F)(F)F)(F)F	9	6
DTXSID70718943	ONC(=O)C(F)(F)C(F)(F)C(F)(F)C(F)(F)C(F)(F)C(F)(F)C(=O)NC1=CC=CC=C1	2,2,3,3,4,4,5,5,6,6,7,7-Dodecafluoro-N~1~-hydroxy-N~8~-phenyloctanediamide	1308677-14-6	OTHERS	-9.093	-45.4189	0.0624415	0.937558	inact.	reliable	0.16884	0.83116	inact.	reliable	Side-chain aromatics	Others	Inactive	reliable	-25.9998	-26.5438	-26.2718	Inactive	Inactive	ONC(=O)C(C(C(C(C(C(C(=O)Nc1ccccc1)(F)F)(F)F)(F)F)(F)F)(F)F)(F)F	0	5
DTXSID90895649	CCOS(=O)(=O)CCCCC(F)(F)C(F)(F)C(F)(F)C(F)(F)F	Ethyl 5,5,6,6,7,7,8,8,8-nonafluorooctane-1-sulfonate	1604816-68-3	OTHERS	-8.044	-50.6721	0.0624415	0.937558	inact.	reliable	0.128602	0.871398	inact.	reliable	Other aliphatics	Others	Inactive	reliable	-34.5367	-18.0478	-26.2923	Inactive	Inactive	CCOS(=O)(=O)CCCCC(C(C(C(F)(F)F)(F)F)(F)F)(F)F	2	2
DTXSID10880234	OC(COC(=O)C=C)CC(F)(F)C(F)(F)C(F)(F)C(F)(F)C(F)(F)C(F)(F)C(F)(C(F)(F)F)C(F)(F)F	3-(Perfluoro-7-methyloctyl)-2-hydroxypropyl acrylate	24407-09-8	OTHERS	-8.421	-48.7656	0.0624415	0.937558	inact.	reliable	0.231604	0.768396	inact.	reliable	Other aliphatics	Ether based substances	Inactive	reliable	-31.4687	-21.1312	-26.2999	Inactive	Inactive	C=CC(=O)OCC(CC(C(C(C(C(C(C(C(F)(F)F)(C(F)(F)F)F)(F)F)(F)F)(F)F)(F)F)(F)F)(F)F)O	8	7
DTXSID20330598	FC(F)C(F)(F)C(F)(F)C(F)(F)COCC1(COCC(F)(F)C(F)(F)C(F)(F)C(F)F)COC1	3,3-bis(2,2,3,3,4,4,5,5-octafluoropentoxymethyl)oxetane	60176-94-5	OTHERS	-8.213	-49.8071	0.0624415	0.937558	inact.	Unreliable	0.128602	0.871398	inact.	Unreliable	Other aliphatics, cyclic	Others, cyclic	Inactive	Unreliable	-33.1614	-19.4468	-26.3041	Inactive	Inactive	FC(C(C(C(COCC1(COCC(C(C(C(F)F)(F)F)(F)F)(F)F)COC1)(F)F)(F)F)(F)F)F	3	0
DTXSID80895739	CC(=O)OCCC(F)(F)C(F)(F)C(F)(F)C(F)(F)C(F)(F)C(F)(F)C(F)(F)C(F)(F)F	1H,1H,2H,2H-Perfluorodecyl acetate	37858-04-1	OTHERS	-8.634	-47.6863	0.0624415	0.937558	inact.	reliable	0.128602	0.871398	inact.	reliable	Other aliphatics	Ether based substances	Inactive	reliable	-29.7352	-22.8768	-26.306	Inactive	Inactive	CC(=O)OCCC(C(C(C(C(C(C(C(F)(F)F)(F)F)(F)F)(F)F)(F)F)(F)F)(F)F)(F)F	7	5
DTXSID90881345	[K+].C[N+](C)([O-])CCC[N-]S(=O)(=O)C(F)(F)C(F)(F)C(F)(F)C(F)(F)C(F)(F)C(F)(F)C(F)(F)C(F)(F)F	3-[(Perfluorooctane-1-sulfonyl)amino]-N,N-dimethylpropan-1-amine N-oxide potassium	178094-69-4	CAL	-6.904	-56.3883	0.0624415	0.937558	inact.	reliable	0.128602	0.871398	inact.	Unreliable	Other aliphatics	PASF-based substances	Inactive	reliable	-43.8142	-8.80298	-26.3086	Inactive	Inactive	[O-][N+](CCCNS(=O)(=O)C(C(C(C(C(C(C(C(F)(F)F)(F)F)(F)F)(F)F)(F)F)(F)F)(F)F)(F)F)(C)C	5	0
DTXSID10896254	COC(=O)C1=CC=C(Cl)C(OS(=O)(=O)C(F)(F)C(F)(F)C(F)(F)C(F)(F)F)=C1Cl	Methyl 2,4-dichloro-3-[(1,1,2,2,3,3,4,4,4-nonafluorobutane-1-sulfonyl)oxy]benzoate	1451750-40-5	OTHERS	-8.994	-45.8595	0.0624415	0.937558	inact.	reliable	0.187871	0.812129	inact.	reliable	Side-chain aromatics	PASF-based substances	Inactive	reliable	-26.8055	-25.8313	-26.3184	Inactive	Inactive	COC(=O)c1ccc(c(c1Cl)OS(=O)(=O)C(C(C(C(F)(F)F)(F)F)(F)F)(F)F)Cl	9	0
DTXSID90848130	OC(CCC(F)(F)C(F)(F)C(F)(F)C(F)(F)C(F)(F)C(F)(F)F)C(O)=O	5,5,6,6,7,7,8,8,9,9,10,10,10-Tridecafluoro-2-hydroxydecanoic acid	90278-35-6	OTHERS	-9.753	-41.9606	0.0624415	0.937558	inact.	reliable	0.128602	0.871398	inact.	reliable	Other aliphatics	Others	Inactive	reliable	-20.6286	-32.137	-26.3828	Inactive	Inactive	OC(C(=O)O)CCC(C(C(C(C(C(F)(F)F)(F)F)(F)F)(F)F)(F)F)(F)F	3	9
DTXSID00551729	OCCC(F)(F)C(F)(F)C(F)(F)C(F)(F)C(F)(F)C(F)(F)C(F)(F)C(F)(F)C(F)(F)F	3,3,4,4,5,5,6,6,7,7,8,8,9,9,10,10,11,11,11-Nonadecafluoroundecan-1-ol	87017-97-8	OTHERS	-9.99	-40.7602	0.0624415	0.937558	inact.	reliable	0.128602	0.871398	inact.	reliable	Fluorotelomer PFAA precursors	n:2 FTOHs	Inactive	reliable	-18.6999	-34.0784	-26.3891	Inactive	Inactive	OCCC(C(C(C(C(C(C(C(C(F)(F)F)(F)F)(F)F)(F)F)(F)F)(F)F)(F)F)(F)F)(F)F	3	9
DTXSID10699808	FC(F)C(F)(F)C(F)(F)C(F)(F)C(F)(F)C(F)(F)C(F)(F)C(=O)C1=CC=CC=C1	2,2,3,3,4,4,5,5,6,6,7,7,8,8-Tetradecafluoro-1-phenyloctan-1-one	1427-89-0	OTHERS	-9.225	-44.605	0.0624415	0.937558	inact.	reliable	0.187871	0.812129	inact.	reliable	Side-chain aromatics	Others	Inactive	reliable	-24.9256	-27.8602	-26.3929	Inactive	Inactive	O=C(C(C(C(C(C(C(C(F)F)(F)F)(F)F)(F)F)(F)F)(F)F)(F)F)c1ccccc1	3	0
DTXSID30889183	CC1(COCCC(F)(F)C(F)(F)C(F)(F)C(F)(F)F)COC1	Oxetane, 3-methyl-3-[[(3,3,4,4,5,5,6,6,6-nonafluorohexyl)oxy]methyl]-	475678-78-5	CAL	-9.637	-42.5231	0.0624415	0.937558	inact.	reliable	0.231604	0.768396	inact.	reliable	Other aliphatics, cyclic	Others, cyclic	Inactive	reliable	-21.5727	-31.2272	-26.3999	Inactive	Inactive	CC1(COCCC(C(C(C(F)(F)F)(F)F)(F)F)(F)F)COC1	7	5
DTXSID90896393	FC(F)(F)C(F)(C1=CC=C2NC(=O)SC2=C1)C(F)(F)F	6-(1,1,1,2,3,3,3-Heptafluoropropan-2-yl)-1,3-benzothiazol-2(3H)-one	1433216-60-4	OTHERS	-10.863	-36.3382	0.0624415	0.937558	inact.	Unreliable	0.128602	0.871398	inact.	Unreliable	Side-chain aromatics	Others	Inactive	Unreliable	-11.5953	-41.2301	-26.4127	Inactive	Inactive	O=c1[nH]c2c(s1)cc(cc2)C(C(F)(F)F)(C(F)(F)F)F	0	9
DTXSID20896280	CCOC(=O)C1=C(NC(=S)NC1C1=CC=CC=C1)C(F)(F)C(F)(F)C(F)(F)C(F)(F)F	Ethyl 6-(nonafluorobutyl)-4-phenyl-2-sulfanylidene-1,2,3,4-tetrahydropyrimidine-5-carboxylate	281189-83-1	OTHERS	-8.109	-50.1786	0.0624415	0.937558	inact.	reliable	0.309714	0.690286	inact.	reliable	Side-chain aromatics	Others	Inactive	reliable	-34.0078	-18.846	-26.4269	Inactive	Inactive	CCOC(=O)C1=C(NC(=S)NC1c1ccccc1)C(C(C(C(F)(F)F)(F)F)(F)F)(F)F	9	7
DTXSID70560929	FC(F)(F)C(F)(F)C(F)(F)C(F)(F)C(F)(F)C(F)(F)C1=CSC=C1	3-(Tridecafluorohexyl)thiophene	128032-23-5	OTHERS	-9.925	-41.0393	0.0624415	0.937558	inact.	reliable	0.50575	0.49425	inact.	Unreliable	Side-chain aromatics	Others	Inactive	reliable	-19.2289	-33.627	-26.4279	Inactive	Inactive	FC(C(C(C(C(F)(F)F)(F)F)(F)F)(F)F)(C(c1cscc1)(F)F)F	1	6
DTXSID70896351	CC1=CC(=CC(C)=C1C=O)C(F)(C(F)(F)F)C(F)(F)F	4-(1,1,1,2,3,3,3-Heptafluoropropan-2-yl)-2,6-dimethylbenzaldehyde	1771743-29-3	OTHERS	-10.515	-38.0605	0.0624415	0.937558	inact.	reliable	0.128602	0.871398	inact.	reliable	Side-chain aromatics	Others	Inactive	reliable	-14.4274	-38.4446	-26.436	Inactive	Inactive	O=Cc1c(C)cc(cc1C)C(C(F)(F)F)(C(F)(F)F)F	0	9
DTXSID00896389	CSC1=C(C)C(=CC=C1C(F)(C(F)(F)F)C(F)(F)F)C(O)=O	4-(1,1,1,2,3,3,3-Heptafluoropropan-2-yl)-2-methyl-3-(methylsulfanyl)benzoic acid	1355553-97-7	OTHERS	-9.552	-42.9028	0.0624415	0.937558	inact.	reliable	0.128602	0.871398	inact.	reliable	Side-chain aromatics	Others	Inactive	reliable	-22.2644	-30.6131	-26.4388	Inactive	Inactive	CSc1c(C)c(ccc1C(C(F)(F)F)(C(F)(F)F)F)C(=O)O	2	3
DTXSID40892941	[H]C(F)(F)C(F)(F)C(F)(F)C(F)(F)C(F)(F)C(F)(F)C(F)(F)C(F)(F)C(F)(F)C(F)(F)C(F)(F)C(F)(F)C(O)=O	13-H-Perfluorotridecanoic acid	423-73-4	OTHERS	-8.547	-47.9595	0.0624415	0.937558	inact.	reliable	0.128602	0.871398	inact.	reliable	Other aliphatics	PACF-based substances	Inactive	reliable	-30.4433	-22.4349	-26.4391	Inactive	Inactive	FC(C(C(C(C(C(C(C(C(C(C(C(C(=O)O)(F)F)(F)F)(F)F)(F)F)(F)F)(F)F)(F)F)(F)F)(F)F)(F)F)(F)F)F	3	0
DTXSID1070511	CN(CCOC(=O)C(C)=C)S(=O)(=O)C(F)(F)C(F)(F)C(F)(F)C(F)(F)C(F)(F)F	2-Propenoic acid, 2-methyl-, 2-[methyl[(undecafluoropentyl)sulfonyl]amino]ethyl ester	67584-60-5	OTHERS	-7.89	-51.2623	0.0624415	0.937558	inact.	reliable	0.128602	0.871398	inact.	reliable	FASA based PFAA precursors	N-Alkyl FASMACs	Inactive	reliable	-35.79	-17.0933	-26.4417	Inactive	Inactive	CN(S(=O)(=O)C(C(C(C(C(F)(F)F)(F)F)(F)F)(F)F)(F)F)CCOC(=O)C(=C)C	0	7
DTXSID50461485	FC(F)(F)C(F)(F)C(F)(F)C(F)(F)C(F)(F)C(F)(F)CCCN1C(=O)C=CC1=O	1-(4,4,5,5,6,6,7,7,8,8,9,9,9-Tridecafluorononyl)-1H-pyrrole-2,5-dione	852527-41-4	OTHERS	-8.947	-45.9425	0.0624415	0.937558	inact.	reliable	0.187871	0.812129	inact.	reliable	Other aliphatics, cyclic	Others, cyclic	Inactive	reliable	-27.188	-25.697	-26.4425	Inactive	Inactive	FC(C(C(C(C(C(F)(F)F)(F)F)(F)F)(F)F)(F)F)(CCCN1C(=O)C=CC1=O)F	3	9
DTXSID80542670	COC(CC(=O)C1=CC=CC=C1)C(F)(F)C(F)(F)C(F)(F)C(F)(F)F	4,4,5,5,6,6,7,7,7-Nonafluoro-3-methoxy-1-phenylheptan-1-one	105602-77-5	OTHERS	-9.573	-42.7792	0.0624415	0.937558	inact.	reliable	0.497036	0.502964	inact.	reliable	Side-chain aromatics	Others	Inactive	reliable	-22.0935	-30.813	-26.4533	Inactive	Inactive	COC(C(C(C(C(F)(F)F)(F)F)(F)F)(F)F)CC(=O)c1ccccc1	0	5
DTXSID70896275	CC(C)(C)C1=CC=C(C=C1)C1=CC(=NO1)C(=O)NCC(F)(F)C(F)(F)C(F)(F)F	5-(4-tert-Butylphenyl)-N-(2,2,3,3,4,4,4-heptafluorobutyl)-1,2-oxazole-3-carboxamide	922421-40-7	OTHERS	-6.628	-57.598	0.0624415	0.937558	inact.	Unreliable	0.30108	0.69892	inact.	Unreliable	Side-chain aromatics	Others	Inactive	Unreliable	-46.0604	-6.84653	-26.4534	Inactive	Inactive	O=C(c1noc(c1)c1ccc(cc1)C(C)(C)C)NCC(C(C(F)(F)F)(F)F)(F)F	4	7
DTXSID60895515	FC(F)=C(F)C(F)(F)C(F)(F)C(F)(F)C(F)(F)C(F)(F)C(F)(F)C(F)(F)C(F)(F)C(F)(F)C(F)(F)C(F)(F)F	1,1,2,3,3,4,4,5,5,6,6,7,7,8,8,9,9,10,10,11,11,12,12,13,13,13-Hexacosafluorotridec-1-ene	66325-97-1	OTHERS	-9.613	-42.5615	0.0624415	0.937558	inact.	reliable	0.128602	0.871398	inact.	reliable	Non-PFAA perfluoroalkyls	PFAenes	Inactive	reliable	-21.768	-31.1651	-26.4666	Inactive	Inactive	FC(=C(C(C(C(C(C(C(C(C(C(C(C(F)(F)F)(F)F)(F)F)(F)F)(F)F)(F)F)(F)F)(F)F)(F)F)(F)F)(F)F)F)F	3	8
DTXSID80895916	OC(=O)C1=CC=C(OCC(F)(F)C(F)(F)C(F)(F)F)C=C1	4-(2,2,3,3,4,4,4-Heptafluorobutoxy)benzoic acid	129590-24-5	OTHERS	-10.169	-39.7466	0.0624415	0.937558	inact.	reliable	0.128602	0.871398	inact.	reliable	Side-chain aromatics	Others	Inactive	reliable	-17.2432	-35.7177	-26.4804	Inactive	Inactive	OC(=O)c1ccc(cc1)OCC(C(C(F)(F)F)(F)F)(F)F	0	5
DTXSID90896176	FC(F)(F)C(F)(F)C(F)(F)C(F)(F)C(F)(F)C(F)(F)C(F)(F)C(F)(F)S(=O)(=O)N1CCNCC1	1-(1,1,2,2,3,3,4,4,5,5,6,6,7,7,8,8,8-Heptadecafluorooctane-1-sulfonyl)piperazine	113584-32-0	OTHERS	-9.657	-42.3163	0.0624415	0.937558	inact.	reliable	0.128602	0.871398	inact.	reliable	Other aliphatics, cyclic	PASF-based substances, cyclic	Inactive	reliable	-21.4099	-31.5617	-26.4858	Inactive	Inactive	O=S(=O)(C(C(C(C(C(C(C(C(F)(F)F)(F)F)(F)F)(F)F)(F)F)(F)F)(F)F)(F)F)N1CCNCC1	3	8
DTXSID90848039	CCCCC(CC=C(F)C(F)(F)C(F)(F)C(F)(F)F)C(O)=O	2-Butyl-5,6,6,7,7,8,8,8-octafluorooct-4-enoic acid	90292-29-8	OTHERS	-9.87	-41.2327	0.0624415	0.937558	inact.	reliable	0.128602	0.871398	inact.	reliable	Other aliphatics	Others	Inactive	reliable	-19.6765	-33.3142	-26.4953	Inactive	Inactive	CCCCC(C(=O)O)CC=C(C(C(C(F)(F)F)(F)F)(F)F)F	7	4
DTXSID80313488	FC(F)(F)C(F)(F)C(F)(F)C(F)(F)S(=O)(=O)C#CC1=CC=CC=C1	[(1,1,2,2,3,3,4,4,4-Nonafluorobutane-1-sulfonyl)ethynyl]benzene	63369-94-8	OTHERS	-9.156	-44.8236	0.0624415	0.937558	inact.	reliable	0.187871	0.812129	inact.	Unreliable	Side-chain aromatics	PASF-based substances	Inactive	reliable	-25.4871	-27.5066	-26.4969	Inactive	Inactive	FC(C(C(C(F)(F)F)(F)F)(F)F)(S(=O)(=O)C#Cc1ccccc1)F	9	0
DTXSID80896009	FC(F)(F)C(F)(F)C(F)(F)C(F)(F)C(F)(F)C(F)(F)C1=C(I)SC=C1	2-Iodo-3-(tridecafluorohexyl)thiophene	1453469-53-8	OTHERS	-8.883	-46.1653	0.0624415	0.937558	inact.	reliable	0.394053	0.605947	inact.	Unreliable	Side-chain aromatics	Others	Inactive	reliable	-27.7088	-25.3367	-26.5228	Inactive	Inactive	Ic1sccc1C(C(C(C(C(C(F)(F)F)(F)F)(F)F)(F)F)(F)F)(F)F	1	6
DTXSID6071370	FC(F)(F)C(F)(F)C(F)(F)C(F)(F)C(F)(F)S(=O)(=O)NCC1=CC=CC=C1	1-Pentanesulfonamide, 1,1,2,2,3,3,4,4,5,5,5-undecafluoro-N-(phenylmethyl)-	68298-08-8	OTHERS	-8.552	-47.8198	0.0624415	0.937558	inact.	reliable	0.128602	0.871398	inact.	reliable	Side-chain aromatics	PASF-based substances	Inactive	reliable	-30.4026	-22.6609	-26.5317	Inactive	Inactive	FC(C(C(C(C(F)(F)F)(F)F)(F)F)(F)F)(S(=O)(=O)NCc1ccccc1)F	9	0
DTXSID80895299	FC(F)(F)C(F)(F)C(F)(F)C(F)(F)C(F)(F)C(F)(F)C(F)(F)C(F)(F)C(F)(F)C(F)(F)C(F)(F)CCI	1,1,1,2,2,3,3,4,4,5,5,6,6,7,7,8,8,9,9,10,10,11,11-Tricosafluoro-13-iodotridecane	57216-88-3	OTHERS	-8.761	-46.7672	0.0624415	0.937558	inact.	reliable	0.128602	0.871398	inact.	reliable	Fluorotelomer PFAA precursors	n:2 FTIs	Inactive	reliable	-28.7017	-24.3632	-26.5325	Inactive	Inactive	ICCC(C(C(C(C(C(C(C(C(C(C(F)(F)F)(F)F)(F)F)(F)F)(F)F)(F)F)(F)F)(F)F)(F)F)(F)F)(F)F	3	9
DTXSID10893546	[Na+].[H]C([H])(CP(O)([O-])=O)C(F)(F)C(F)(F)C(F)(F)C(F)(F)C(F)(F)C(F)(F)F	Sodium hydrogen ((perfluorohexyl)ethyl)phosphonate	1189052-95-6	OTHERS	-10.037	-40.3416	0.0624415	0.937558	inact.	reliable	0.128602	0.871398	inact.	reliable	Other aliphatics	FTPO3	Inactive	reliable	-18.3174	-34.7554	-26.5364	Inactive	Inactive	OP(=O)(CCC(C(C(C(C(C(F)(F)F)(F)F)(F)F)(F)F)(F)F)(F)F)O	3	9
DTXSID90984683	FC12C(F)(C3(F)C4(F)C1(F)C(F)(F)C(F)(F)C(F)(F)C4(F)C(F)(F)C(F)(F)C3(F)F)C(F)(F)C(F)(F)C(F)(F)C2(F)F	Hexacosafluorohexadecahydrofluoranthene	662-28-2	OTHERS	-9.243	-44.3347	0.0624415	0.937558	inact.	reliable	0.128602	0.871398	inact.	reliable	Non-PFAA perfluoroalkyls, cyclic	PFAs, cyclic	Inactive	reliable	-24.7791	-28.2973	-26.5382	Inactive	Inactive	FC1(F)C(F)(F)C(F)(F)C2(C(C1(F)F)(F)C1(F)C(F)(F)C(F)(F)C(C3(C1(C2(F)C(F)(F)C(C3(F)F)(F)F)F)F)(F)F)F	8	0
DTXSID60896729	FC(F)(F)C(F)(F)C(F)(F)C(=O)N1CCN(CC1)C(=O)C(F)(F)C(F)(F)C(F)(F)F	1,1'-(Piperazine-1,4-diyl)bis(heptafluorobutan-1-one)	120219-50-3	OTHERS	-8.598	-47.5482	0.0624415	0.937558	inact.	reliable	0.128602	0.871398	inact.	reliable	Other aliphatics, cyclic	Others, cyclic	Inactive	reliable	-30.0282	-23.1001	-26.5642	Inactive	Inactive	O=C(C(C(C(F)(F)F)(F)F)(F)F)N1CCN(CC1)C(=O)C(C(C(F)(F)F)(F)F)(F)F	7	4
DTXSID70893562	[K+].C[N+](C)([O-])CCC[N-]S(=O)(=O)C(F)(F)C(F)(F)C(F)(F)C(F)(F)C(F)(F)C(F)(F)F	3-[(Perfluorohexane-1-sulfonyl)amino]-N,N-dimethylpropan-1-amine N-oxide potassium salt	178094-71-8	OTHERS	-7.958	-50.7217	0.0624415	0.937558	inact.	reliable	0.128602	0.871398	inact.	Unreliable	Other aliphatics	PASF-based substances	Inactive	reliable	-35.2366	-17.9676	-26.6021	Inactive	Inactive	FC(C(C(C(C(C(F)(F)F)(F)F)(F)F)(F)F)(F)F)(S(=O)(=O)NCCC[N+](C)(C)[O-])F	5	0
DTXSID70440934	FC(F)(F)C(F)(F)C(F)(F)C(F)(F)C(F)(F)C(F)(F)C(F)(F)C(F)(F)C1=CC=CN1	1H-Pyrrole, 2-(heptadecafluorooctyl)-	80791-17-9	OTHERS	-10.039	-40.2447	0.0624415	0.937558	inact.	reliable	0.128602	0.871398	inact.	Unreliable	Side-chain aromatics	Others	Inactive	reliable	-18.3011	-34.9121	-26.6066	Inactive	Inactive	FC(C(C(C(C(C(C(C(F)(F)F)(F)F)(F)F)(F)F)(F)F)(F)F)(F)F)(c1[nH]ccc1)F	1	6
DTXSID90896015	FC(F)(F)C(F)(F)C(F)(F)C(F)(F)C(F)(F)C(F)(F)C(F)(F)C(F)(F)C1=CN=CN1	5-(Heptadecafluorooctyl)-1H-imidazole	81769-56-4	OTHERS	-10.071	-40.077	0.0624415	0.937558	inact.	reliable	0.320863	0.679137	inact.	Unreliable	Side-chain aromatics	Others	Inactive	reliable	-18.0407	-35.1833	-26.612	Inactive	Inactive	FC(C(C(C(C(C(C(C(F)(F)F)(F)F)(F)F)(F)F)(F)F)(F)F)(F)F)(c1[nH]cnc1)F	6	4
DTXSID40880207	NNC(=O)C(F)(F)C(F)(F)C(F)(F)C(F)(F)C(F)(F)C(F)(F)C(F)(F)C(F)(F)C(F)(F)C(F)(F)C(F)(F)C(F)(F)C(=O)NN	Perfluorotetradecanedioic acid dihydrazide	5102-53-4	OTHERS	-8.157	-49.7031	0.0624415	0.937558	inact.	reliable	0.128602	0.871398	inact.	reliable	Other aliphatics	Amide based substances	Inactive	reliable	-33.6171	-19.615	-26.6161	Inactive	Inactive	NNC(=O)C(C(C(C(C(C(C(C(C(C(C(C(C(=O)NN)(F)F)(F)F)(F)F)(F)F)(F)F)(F)F)(F)F)(F)F)(F)F)(F)F)(F)F)(F)F	0	2
DTXSID80880241	FC(F)(F)C(F)(F)C(F)(F)C(F)(F)C(F)(F)C(F)(F)C(F)(F)C(F)(F)CCSC#N	Thiocyanic acid, 3,3,4,4,5,5,6,6,7,7,8,8,9,9,10,10,10-heptadecafluorodecyl ester	26650-10-2	OTHERS	-8.89	-45.9999	0.0624415	0.937558	inact.	reliable	0.231604	0.768396	inact.	reliable	Other aliphatics	Others	Inactive	reliable	-27.6519	-25.6042	-26.628	Inactive	Inactive	N#CSCCC(C(C(C(C(C(C(C(F)(F)F)(F)F)(F)F)(F)F)(F)F)(F)F)(F)F)(F)F	3	9
DTXSID4071394	CN(CCCCO)S(=O)(=O)C(F)(F)C(F)(F)C(F)(F)C(F)(F)C(F)(F)C(F)(F)C(F)(F)F	N-(4-Hydroxybutyl)-N-methyl-perfluoroheptanesulfonamide	68298-89-5	OTHERS	-8.601	-47.4452	0.0624415	0.937558	inact.	reliable	0.128602	0.871398	inact.	reliable	Other aliphatics	PASF-based substances	Inactive	reliable	-30.0038	-23.2667	-26.6352	Inactive	Inactive	OCCCCN(S(=O)(=O)C(C(C(C(C(C(C(F)(F)F)(F)F)(F)F)(F)F)(F)F)(F)F)(F)F)C	0	7
DTXSID80896180	COC1=CC=C(OS(=O)(=O)C(F)(F)C(F)(F)C(F)(F)C(F)(F)F)C(Cl)=C1	2-Chloro-4-methoxyphenyl nonafluorobutane-1-sulfonate	1131890-97-5	OTHERS	-8.099	-49.9687	0.0624415	0.937558	inact.	reliable	0.128602	0.871398	inact.	reliable	Side-chain aromatics	PASF-based substances	Inactive	reliable	-34.0891	-19.1854	-26.6373	Inactive	Inactive	COc1ccc(c(c1)Cl)OS(=O)(=O)C(C(C(C(F)(F)F)(F)F)(F)F)(F)F	9	0
DTXSID60895954	FC(F)(F)C(F)(F)C(F)(F)C(F)(F)C(F)(F)C(F)(F)C(F)(F)C(F)(F)C(F)(F)C(F)(F)C1=NC=CN1	2-(Henicosafluorodecyl)-1H-imidazole	81769-51-9	OTHERS	-8.584	-47.5253	0.0624415	0.937558	inact.	reliable	0.128602	0.871398	inact.	Unreliable	Side-chain aromatics	Others	Inactive	reliable	-30.1421	-23.1371	-26.6396	Inactive	Inactive	FC(C(C(C(C(C(C(C(C(F)(F)F)(F)F)(F)F)(F)F)(F)F)(F)F)(F)F)(F)F)(C(c1ncc[nH]1)(F)F)F	6	4
DTXSID30512404	OC(=O)CSC(F)(F)C(F)(F)C(F)(F)C(F)(F)C(F)(F)C(F)(F)C(F)(F)C(F)(F)F	[(Heptadecafluorooctyl)sulfanyl]acetic acid	77759-04-7	OTHERS	-8.905	-45.9057	0.0624415	0.937558	inact.	reliable	0.128602	0.871398	inact.	reliable	Other aliphatics	Others	Inactive	reliable	-27.5298	-25.7565	-26.6432	Inactive	Inactive	OC(=O)CSC(C(C(C(C(C(C(C(F)(F)F)(F)F)(F)F)(F)F)(F)F)(F)F)(F)F)(F)F	3	8
DTXSID80575049	OC(=O)C1=CC(=CC=C1)S(=O)(=O)C(F)(F)C(F)(F)C(F)(F)F	3-(1,1,2,2,3,3,3-Heptafluoropropane-1-sulfonyl)benzoic acid	88489-79-6	OTHERS	-10.131	-39.7334	0.0624415	0.937558	inact.	reliable	0.128602	0.871398	inact.	reliable	Side-chain aromatics	PASF-based substances	Inactive	reliable	-17.5524	-35.739	-26.6457	Inactive	Inactive	OC(=O)c1cccc(c1)S(=O)(=O)C(C(C(F)(F)F)(F)F)(F)F	0	5
DTXSID60762632	FC1(F)C(F)(F)C(F)(F)C(F)(C(=O)CC(=O)C2=CC=C(Cl)S2)C(F)(F)C1(F)F	1-(5-Chlorothiophen-2-yl)-3-(undecafluorocyclohexyl)propane-1,3-dione	106876-35-1	OTHERS	-7.955	-50.6813	0.0624415	0.937558	inact.	Unreliable	0.16884	0.83116	inact.	Unreliable	Side-chain aromatics	Others	Inactive	Unreliable	-35.261	-18.0329	-26.647	Inactive	Inactive	O=C(C1(F)C(F)(F)C(F)(F)C(C(C1(F)F)(F)F)(F)F)CC(=O)c1ccc(s1)Cl	8	0
DTXSID00458188	COC(=O)C1=CC=C(OS(=O)(=O)C(F)(F)C(F)(F)C(F)(F)C(F)(F)F)C=C1	Benzoic acid, 4-[[(nonafluorobutyl)sulfonyl]oxy]-, methyl ester	41605-53-2	OTHERS	-8.38	-48.5375	0.0624415	0.937558	inact.	reliable	0.187871	0.812129	inact.	reliable	Side-chain aromatics	PASF-based substances	Inactive	reliable	-31.8023	-21.5001	-26.6512	Inactive	Inactive	COC(=O)c1ccc(cc1)OS(=O)(=O)C(C(C(C(F)(F)F)(F)F)(F)F)(F)F	9	0
DTXSID40457135	FC(F)(F)C(F)(F)C(F)(F)C(F)(F)C(F)(F)C(F)(F)C(F)(F)C(F)(F)CCCI	3-(Perfluorooctyl)propyl iodide	200112-75-0	OTHERS	-8.838	-46.2317	0.0624415	0.937558	inact.	reliable	0.128602	0.871398	inact.	reliable	Other aliphatics	FTCl	Inactive	reliable	-28.0751	-25.2293	-26.6522	Inactive	Inactive	ICCCC(C(C(C(C(C(C(C(F)(F)F)(F)F)(F)F)(F)F)(F)F)(F)F)(F)F)(F)F	3	9
DTXSID80895653	CC1=CC=C(C=C1)C(F)(F)C(F)(F)C(F)(F)C(F)(F)C(F)(F)C(F)(F)C(F)(F)C(F)(F)F	1-(Heptadecafluorooctyl)-4-methylbenzene	82396-51-8	OTHERS	-9.496	-42.9139	0.0624415	0.937558	inact.	reliable	0.128602	0.871398	inact.	reliable	Side-chain aromatics	Others	Inactive	reliable	-22.7202	-30.5952	-26.6577	Inactive	Inactive	Cc1ccc(cc1)C(C(C(C(C(C(C(C(F)(F)F)(F)F)(F)F)(F)F)(F)F)(F)F)(F)F)(F)F	1	6
DTXSID60369822	COC(=O)C(F)(F)C(F)(F)C(F)(F)C(F)(F)C(F)(F)C(F)(F)C(F)(F)C(F)(F)C(F)(F)F	Methyl Perfluorodecanoate	307-79-9	OTHERS	-9.47	-42.992	0.0624415	0.937558	inact.	reliable	0.128602	0.871398	inact.	reliable	Other aliphatics	PACF-based substances	Inactive	reliable	-22.9317	-30.4689	-26.7003	Inactive	Inactive	COC(=O)C(C(C(C(C(C(C(C(C(F)(F)F)(F)F)(F)F)(F)F)(F)F)(F)F)(F)F)(F)F)(F)F	3	8
DTXSID10895762	CCCOC(=O)C(F)(F)C(F)(F)C(F)(F)C(F)(F)C(F)(F)C(F)(F)C(F)(F)C(F)(F)F	Propyl heptadecafluorononanoate	99156-01-1	OTHERS	-9.326	-43.7121	0.0624415	0.937558	inact.	reliable	0.128602	0.871398	inact.	reliable	Other aliphatics	PACF-based substances	Inactive	reliable	-24.1036	-29.3043	-26.7039	Inactive	Inactive	CCCOC(=O)C(C(C(C(C(C(C(C(F)(F)F)(F)F)(F)F)(F)F)(F)F)(F)F)(F)F)(F)F	4	9
DTXSID50858139	O[C@@H]1[C@@H](O)[C@H](OCCC(F)(F)C(F)(F)C(F)(F)C(F)(F)C(F)(F)C(F)(F)C(F)(F)C(F)(F)F)O[C@@H]([C@H]1O)C(O)=O	3,3,4,4,5,5,6,6,7,7,8,8,9,9,10,10,10-Heptadecafluorodecyl beta-D-glucopyranosiduronic acid	864551-34-8	OTHERS	-4.971	-65.6049	0.0624415	0.937558	inact.	reliable	0.187871	0.812129	inact.	reliable	Other aliphatics, cyclic	Others, cyclic	Inactive	reliable	-59.5453	6.10306	-26.7211	Inactive	Inactive	OC(=O)C1OC(OCCC(C(C(C(C(C(C(C(F)(F)F)(F)F)(F)F)(F)F)(F)F)(F)F)(F)F)(F)F)C(C(C1O)O)O	7	5
DTXSID40896141	FC1=CC=C(C=C1)S(=O)(=O)C(F)(F)C(F)(F)C(F)(F)C(F)(F)C(F)(F)C(F)(F)F	1-Fluoro-4-(1,1,2,2,3,3,4,4,5,5,6,6,6-tridecafluorohexane-1-sulfonyl)benzene	149652-30-2	OTHERS	-8.928	-45.6864	0.0624415	0.937558	inact.	reliable	0.128602	0.871398	inact.	Unreliable	Side-chain aromatics	PASF-based substances	Inactive	reliable	-27.3426	-26.1112	-26.7269	Inactive	Inactive	Fc1ccc(cc1)S(=O)(=O)C(C(C(C(C(C(F)(F)F)(F)F)(F)F)(F)F)(F)F)(F)F	3	8
DTXSID40617691	FC(F)(F)C(F)(F)C(F)(F)C(=O)N1C2=CC=CC=C2SC2=CC=CC=C12	2,2,3,3,4,4,4-Heptafluoro-1-(10H-phenothiazin-10-yl)butan-1-one	100234-24-0	OTHERS	-9.266	-43.9772	0.0624415	0.937558	inact.	reliable	0.187871	0.812129	inact.	reliable	Side-chain aromatics	Others	Inactive	reliable	-24.5919	-28.8755	-26.7337	Inactive	Inactive	O=C(C(C(C(F)(F)F)(F)F)(F)F)N1c2ccccc2Sc2c1cccc2	0	5
DTXSID40611518	OC(=O)C1=CC=C(C=C1)C(F)(F)C(F)(F)C(F)(F)C(F)(F)F	4-(Nonafluorobutyl)benzoic acid	13835-88-6	OTHERS	-10.037	-40.0929	0.0624415	0.937558	inact.	reliable	0.128602	0.871398	inact.	reliable	Side-chain aromatics	Others	Inactive	reliable	-18.3174	-35.1576	-26.7375	Inactive	Inactive	OC(=O)c1ccc(cc1)C(C(C(C(F)(F)F)(F)F)(F)F)(F)F	1	6
DTXSID10895722	NC1=CC=CC(=C1)C(F)(F)C(F)(F)C(F)(F)C(F)(F)C(F)(F)C(F)(F)F	3-(Tridecafluorohexyl)aniline	119534-79-1	OTHERS	-9.783	-41.3488	0.0624415	0.937558	inact.	reliable	0.128602	0.871398	inact.	reliable	Side-chain aromatics	Others	Inactive	reliable	-20.3845	-33.1264	-26.7555	Inactive	Inactive	Nc1cccc(c1)C(C(C(C(C(C(F)(F)F)(F)F)(F)F)(F)F)(F)F)(F)F	1	6
DTXSID6071661	CCN(CCO)S(=O)(=O)C(F)(F)C(F)(F)C(F)(F)C(F)(F)C(F)(F)F	1-Pentanesulfonamide, N-ethyl-1,1,2,2,3,3,4,4,5,5,5-undecafluoro-N-(2-hydroxyethyl)-	68555-72-6	OTHERS	-9	-45.2443	0.0624415	0.937558	inact.	reliable	0.128602	0.871398	inact.	reliable	FASA based PFAA precursors	(N-Alkyl) FASEs	Inactive	reliable	-26.7567	-26.8262	-26.7914	Inactive	Inactive	OCCN(S(=O)(=O)C(C(C(C(C(F)(F)F)(F)F)(F)F)(F)F)(F)F)CC	0	7
DTXSID90825522	OCC(F)(F)C(F)C(F)(F)C(F)(F)C(F)(F)C(F)(F)C(F)C(F)(F)CO	2,2,3,4,4,5,5,6,6,7,7,8,9,9-Tetradecafluorodecane-1,10-diol	71222-08-7	OTHERS	-10.371	-38.3449	0.0624415	0.937558	inact.	reliable	0.128602	0.871398	inact.	reliable	Other aliphatics	Others	Inactive	reliable	-15.5993	-37.9846	-26.792	Inactive	Inactive	OCC(C(C(C(C(C(C(C(CO)(F)F)F)(F)F)(F)F)(F)F)(F)F)F)(F)F	3	0
DTXSID10897307	[Eu+3].CC1(C)C2CCC1(C)C(=O)[C-]2C(=O)C(F)(F)C(F)(F)C(F)(F)F.CC1(C)C2CCC1(C)C(=O)[C-]2C(=O)C(F)(F)C(F)(F)C(F)(F)F.CC1(C)C2CCC1(C)C(=O)[C-]2C(=O)C(F)(F)C(F)(F)C(F)(F)F	Europium, tris[3-[2,2,3,3,4,4,4-heptafluoro-1-(oxo-Î²O)butyl]-1,7,7-trimethylbicyclo[2.2.1]heptan-2-onato-Î²O]-	34788-82-4	CAL	-9.206	-44.2046	0.11877	0.88123	inact.	reliable	0.128602	0.871398	inact.	reliable	Other aliphatics, cyclic	Others, cyclic	Inactive	reliable	-25.0802	-28.5077	-26.794	Inactive	Inactive	O=C(C(C(C(F)(F)F)(F)F)(F)F)C1C(=O)C2(C(C1CC2)(C)C)C	7	4
DTXSID90707056	FC(F)C(F)(F)C(F)(F)C(F)(F)COC(=O)C=CC(=O)OCC(F)(F)C(F)(F)C(F)(F)C(F)F	Bis(2,2,3,3,4,4,5,5-octafluoropentyl) but-2-enedioate	63137-87-1	OTHERS	-7.789	-51.3278	0.0624415	0.937558	inact.	reliable	0.128602	0.871398	inact.	reliable	Other aliphatics	Ether based substances	Inactive	reliable	-36.612	-16.9874	-26.7997	Inactive	Inactive	FC(C(C(C(COC(=O)C=CC(=O)OCC(C(C(C(F)F)(F)F)(F)F)(F)F)(F)F)(F)F)(F)F)F	3	0
DTXSID50895302	CC(I)CC(F)(F)C(F)(F)C(F)(F)C(F)(F)C(F)(F)C(F)(F)C(F)(F)C(F)(F)C(F)(F)C(F)(F)F	1,1,1,2,2,3,3,4,4,5,5,6,6,7,7,8,8,9,9,10,10-Henicosafluoro-12-iodotridecane	38550-36-6	OTHERS	-8.634	-47.0607	0.0624415	0.937558	inact.	reliable	0.187871	0.812129	inact.	reliable	Other aliphatics	FTI	Inactive	reliable	-29.7352	-23.8885	-26.8119	Inactive	Inactive	CC(CC(C(C(C(C(C(C(C(C(C(F)(F)F)(F)F)(F)F)(F)F)(F)F)(F)F)(F)F)(F)F)(F)F)(F)F)I	3	9
DTXSID50895221	CCCCCCCC(F)(F)C(F)(F)C(F)(F)C(F)(F)C(F)(F)C(F)(F)F	1,1,1,2,2,3,3,4,4,5,5,6,6-Tridecafluorotridecane	1835249-87-0	OTHERS	-8.91	-45.6692	0.0624415	0.937558	inact.	reliable	0.128602	0.871398	inact.	reliable	Fluorotelomer PFAA precursors	SFAs	Inactive	reliable	-27.4891	-26.139	-26.8141	Inactive	Inactive	CCCCCCCC(C(C(C(C(C(F)(F)F)(F)F)(F)F)(F)F)(F)F)(F)F	2	2
DTXSID20471970	CCOC(=O)CCC(F)(F)C(F)(F)C(F)(F)C(F)(F)C(F)(F)C(F)(F)F	Ethyl 3-(perfluorohexyl)propanoate	60023-26-9	OTHERS	-9.44	-42.9946	0.0624415	0.937558	inact.	reliable	0.128602	0.871398	inact.	reliable	Other aliphatics	PACF-based substances	Inactive	reliable	-23.1759	-30.4647	-26.8203	Inactive	Inactive	CCOC(=O)CCC(C(C(C(C(C(F)(F)F)(F)F)(F)F)(F)F)(F)F)(F)F	3	9
DTXSID10547077	FC(F)(Cl)C(F)(F)C(F)(F)C(F)(F)C(F)(F)C(F)(F)C1=CC=CN1	2-(6-Chloro-1,1,2,2,3,3,4,4,5,5,6,6-dodecafluorohexyl)-1H-pyrrole	110396-63-9	OTHERS	-10.358	-38.3698	0.0624415	0.937558	inact.	Unreliable	0.128602	0.871398	inact.	Unreliable	Side-chain aromatics	Others	Inactive	Unreliable	-15.7051	-37.9444	-26.8247	Inactive	Inactive	FC(C(C(C(C(Cl)(F)F)(F)F)(F)F)(F)F)(C(c1ccc[nH]1)(F)F)F	6	4
DTXSID20897252	[H][C@]1(CO)O[C@]([H])(O)[C@](O)([C@]1([H])O)C(F)(F)C(F)(F)C(F)(F)F	2-C-(Heptafluoropropyl)-Î±-D-ribofuranose	467220-81-1	OTHERS	-11.178	-34.2392	0.0624415	0.937558	inact.	reliable	0.128602	0.871398	inact.	Unreliable	Other aliphatics, cyclic	Others, cyclic	Inactive	reliable	-9.03179	-44.6248	-26.8283	Inactive	Inactive	OCC1OC(C(C1O)(O)C(C(C(F)(F)F)(F)F)(F)F)O	3	4
DTXSID5034357	FC(C(F)(F)F)C(F)(F)OC1=CC(Cl)=C(NC(=O)NC(=O)C2=C(F)C=CC=C2F)C=C1Cl	Lufenuron	103055-07-8	OTHERS	-6.314	-58.7008	0.0624415	0.937558	inact.	reliable	0.48267	0.51733	inact.	reliable	Side-chain aromatics	Others	Inactive	reliable	-48.6157	-5.06297	-26.8394	Inactive	Inactive	O=C(NC(=O)c1c(F)cccc1F)Nc1cc(Cl)c(cc1Cl)OC(C(C(F)(F)F)F)(F)F	7	6
DTXSID40880242	FC(=O)C(F)(OC(F)(F)C(F)(OC(F)(F)C(F)(OC(F)(F)C(F)(F)C(F)(F)F)C(F)(F)F)C(F)(F)F)C(F)(F)F	Perfluoro-2,5,8-trimethyl-3,6,9-trioxadodecanoyl fluoride	27639-98-1	OTHERS	-9.138	-44.4819	0.0624415	0.937558	inact.	Unreliable	0.187871	0.812129	inact.	Unreliable	Other aliphatics	Ether based substances	Inactive	Unreliable	-25.6336	-28.0593	-26.8464	Inactive	Inactive	FC(=O)C(C(F)(F)F)(OC(C(C(F)(F)F)(OC(C(C(F)(F)F)(OC(C(C(F)(F)F)(F)F)(F)F)F)(F)F)F)(F)F)F	4	3
DTXSID10555314	FC(F)(F)C(F)(F)C(F)(F)C(F)(F)C(F)(F)C(F)(F)C1=NC2=CC=CC=C2N1	2-(Tridecafluorohexyl)-1H-benzimidazole	119403-54-2	OTHERS	-9.462	-42.8494	0.0624415	0.937558	inact.	Unreliable	0.215577	0.784423	inact.	Unreliable	Side-chain aromatics	Others	Inactive	Unreliable	-22.9968	-30.6995	-26.8482	Inactive	Inactive	FC(C(C(C(C(F)(F)F)(F)F)(F)F)(F)F)(C(c1nc2c([nH]1)cccc2)(F)F)F	6	4
DTXSID80382179	CCCCC(I)CC(F)(F)C(F)(F)C(F)(F)C(F)(F)C(F)(F)C(F)(F)F	1,1,1,2,2,3,3,4,4,5,5,6,6-Tridecafluoro-8-iodododecane	120695-82-1	OTHERS	-9.161	-44.3117	0.0624415	0.937558	inact.	reliable	0.128602	0.871398	inact.	reliable	Other aliphatics	FTI	Inactive	reliable	-25.4464	-28.3345	-26.8905	Inactive	Inactive	CCCCC(CC(C(C(C(C(C(F)(F)F)(F)F)(F)F)(F)F)(F)F)(F)F)I	3	6
DTXSID60393723	FC(F)(F)C(F)(F)C(F)(F)C(F)(F)C(F)(F)C(F)(F)C(=O)NC1=CC=CC=C1	Heptanamide, 2,2,3,3,4,4,5,5,6,6,7,7,7-tridecafluoro-N-phenyl-	315237-99-1	OTHERS	-9.085	-44.69	0.0624415	0.937558	inact.	reliable	0.128602	0.871398	inact.	reliable	Side-chain aromatics	Others	Inactive	reliable	-26.0649	-27.7227	-26.8938	Inactive	Inactive	O=C(C(C(C(C(C(C(F)(F)F)(F)F)(F)F)(F)F)(F)F)(F)F)Nc1ccccc1	0	5
DTXSID60834146	FC(F)(F)C(F)(F)C(F)(F)C(F)(F)C(F)(F)C(F)(F)C1CC2C1C(=O)OC2=O	6-(Tridecafluorohexyl)-3-oxabicyclo[3.2.0]heptane-2,4-dione	842123-44-8	OTHERS	-10.404	-38.0523	0.0624415	0.937558	inact.	reliable	0.128602	0.871398	inact.	reliable	Other aliphatics, cyclic	Others, cyclic	Inactive	reliable	-15.3307	-38.4579	-26.8943	Inactive	Inactive	O=C1OC(=O)C2C1C(C2)C(C(C(C(C(C(F)(F)F)(F)F)(F)F)(F)F)(F)F)(F)F	4	5
DTXSID50896172	FC1=CC=C(NC(=O)C(F)(F)C(F)(F)C(F)(F)C(F)(F)C(F)(F)C(F)(F)C(F)(F)C(F)(F)F)C=C1	2,2,3,3,4,4,5,5,6,6,7,7,8,8,9,9,9-Heptadecafluoro-N-(4-fluorophenyl)nonanamide	344282-18-4	OTHERS	-8.551	-47.3741	0.0624415	0.937558	inact.	reliable	0.215577	0.784423	inact.	reliable	Side-chain aromatics	Others	Inactive	reliable	-30.4107	-23.3817	-26.8962	Inactive	Inactive	Fc1ccc(cc1)NC(=O)C(C(C(C(C(C(C(C(F)(F)F)(F)F)(F)F)(F)F)(F)F)(F)F)(F)F)(F)F	3	8
DTXSID30895249	CC(I)CC(F)(F)C(F)(F)C(F)(F)C(F)(F)C(F)(F)C(F)(F)C(F)(F)C(F)(F)F	1,1,1,2,2,3,3,4,4,5,5,6,6,7,7,8,8-Heptadecafluoro-10-iodoundecane	38550-35-5	OTHERS	-8.843	-45.8827	0.0624415	0.937558	inact.	reliable	0.187871	0.812129	inact.	reliable	Other aliphatics	FTI	Inactive	reliable	-28.0344	-25.7937	-26.914	Inactive	Inactive	CC(CC(C(C(C(C(C(C(C(F)(F)F)(F)F)(F)F)(F)F)(F)F)(F)F)(F)F)(F)F)I	3	9
DTXSID30896337	OCCC(F)(F)C(F)(F)C(F)(F)C(F)(F)C(F)(F)C(F)(F)C(F)(F)C(F)(F)C(F)(C(F)(F)F)C(F)(F)F	3,3,4,4,5,5,6,6,7,7,8,8,9,9,10,10,11,12,12,12-Icosafluoro-11-(trifluoromethyl)dodecan-1-ol	194427-39-9	OTHERS	-9.39	-43.1235	0.0624415	0.937558	inact.	reliable	0.231604	0.768396	inact.	reliable	Fluorotelomer PFAA precursors	n:2 FTOHs	Inactive	reliable	-23.5828	-30.2562	-26.9195	Inactive	Inactive	OCCC(C(C(C(C(C(C(C(C(C(F)(F)F)(C(F)(F)F)F)(F)F)(F)F)(F)F)(F)F)(F)F)(F)F)(F)F)(F)F	7	5
DTXSID40896085	FC(F)(F)C(F)(F)C(F)(F)C1=NCCN1CC1=CC=CC=C1	1-Benzyl-2-(heptafluoropropyl)-4,5-dihydro-1H-imidazole	1069085-51-3	OTHERS	-8.918	-45.4915	0.0624415	0.937558	inact.	Unreliable	0.241513	0.758487	inact.	Unreliable	Side-chain aromatics	Others	Inactive	Unreliable	-27.424	-26.4264	-26.9252	Inactive	Inactive	FC(C(C(F)(F)F)(F)F)(C1=NCCN1Cc1ccccc1)F	1	4
DTXSID50896490	FC(F)(F)C(F)(F)OC(F)(F)C(F)(OC(F)(F)C(F)(OC(F)(F)C(F)(OC(F)(F)C(F)(F)Br)C(F)(F)F)C(F)(F)F)C(F)(F)F	1-Bromo-1,1,2,2,4,5,5,7,8,8,10,11,11,13,13,14,14,14-octadecafluoro-4,7,10-tris(trifluoromethyl)-3,6,9,12-tetraoxatetradecane	1482416-51-2	OTHERS	-8.274	-48.7226	0.0624415	0.937558	inact.	Unreliable	0.128602	0.871398	inact.	Unreliable	Other aliphatics	Ether based substances	Inactive	Unreliable	-32.665	-21.2008	-26.9329	Inactive	Inactive	FC(C(C(OC(C(OC(C(F)(F)F)(F)F)(F)F)(C(F)(F)F)F)(F)F)(OC(C(C(F)(F)F)(OC(C(Br)(F)F)(F)F)F)(F)F)F)(F)F	0	2
DTXSID40756059	NS(=O)(=O)C1=CC=C(OC(F)(F)C(F)(F)C(F)(F)C(F)(F)C(F)(F)C(F)(F)C(F)(F)C(F)(F)F)C=C1	4-[(Heptadecafluorooctyl)oxy]benzene-1-sulfonamide	89932-76-3	OTHERS	-8.428	-47.9426	0.0624415	0.937558	inact.	reliable	0.128602	0.871398	inact.	reliable	Side-chain aromatics	Others	Inactive	reliable	-31.4117	-22.4622	-26.937	Inactive	Inactive	NS(=O)(=O)c1ccc(cc1)OC(C(C(C(C(C(C(C(F)(F)F)(F)F)(F)F)(F)F)(F)F)(F)F)(F)F)(F)F	8	9
DTXSID20895697	CCOC(=O)CC(=O)CCCC(F)(F)C(F)(F)C(F)(F)C(F)(F)F	Ethyl 7,7,8,8,9,9,10,10,10-nonafluoro-3-oxodecanoate	1444474-83-2	OTHERS	-9.372	-43.1229	0.0624415	0.937558	inact.	reliable	0.128602	0.871398	inact.	reliable	Other aliphatics	PACF-based substances	Inactive	reliable	-23.7293	-30.2572	-26.9932	Inactive	Inactive	CCOC(=O)CC(=O)CCCC(C(C(C(F)(F)F)(F)F)(F)F)(F)F	7	4
DTXSID50369896	OCC(F)(F)C(F)(F)C(F)(F)C(F)(F)C(F)(F)C(F)(F)C(F)(F)C(F)(F)CO	1H,1H,10H,10H-Perfluorodecane-1,10-diol	754-96-1	OTHERS	-10.199	-38.9553	0.0624415	0.937558	inact.	reliable	0.128602	0.871398	inact.	reliable	Other aliphatics	Alcohol based substances	Inactive	reliable	-16.999	-36.9974	-26.9982	Inactive	Inactive	OCC(C(C(C(C(C(C(C(CO)(F)F)(F)F)(F)F)(F)F)(F)F)(F)F)(F)F)(F)F	3	4
DTXSID40571880	CC1=CC2=C(C=C1)N=C(C=C2)C(F)(F)C(F)(F)C(F)(F)F	2-(Heptafluoropropyl)-6-methylquinoline	200617-36-3	OTHERS	-9.607	-41.9297	0.0624415	0.937558	inact.	reliable	0.293224	0.706776	inact.	reliable	Side-chain aromatics	Others	Inactive	reliable	-21.8168	-32.1869	-27.0019	Inactive	Inactive	Cc1ccc2c(c1)ccc(n2)C(C(C(F)(F)F)(F)F)(F)F	6	4
DTXSID40336476	FC(F)(F)C(F)(F)C(F)(F)C(F)(F)C(F)(F)C(F)(F)CCOCC1CO1	2-{[(3,3,4,4,5,5,6,6,7,7,8,8,8-Tridecafluorooctyl)oxy]methyl}oxirane	122193-68-4	OTHERS	-9.463	-42.6513	0.0624415	0.937558	inact.	reliable	0.231604	0.768396	inact.	reliable	Other aliphatics, cyclic	Others, cyclic	Inactive	reliable	-22.9887	-31.0199	-27.0043	Inactive	Inactive	FC(C(C(C(C(C(F)(F)F)(F)F)(F)F)(F)F)(F)F)(CCOCC1OC1)F	7	5
DTXSID00622963	CCCCNS(=O)(=O)C(F)(F)C(F)(F)C(F)(F)C(F)(F)C(F)(F)C(F)(F)C(F)(F)C(F)(F)F	N-Butylperfluorooctane-1-sulfonamide	31506-34-0	OTHERS	-8.264	-48.6595	0.0624415	0.937558	inact.	reliable	0.128602	0.871398	inact.	reliable	FASA based PFAA precursors	N-Alkyl FASAs	Inactive	reliable	-32.7463	-21.3028	-27.0246	Inactive	Inactive	CCCCNS(=O)(=O)C(C(C(C(C(C(C(C(F)(F)F)(F)F)(F)F)(F)F)(F)F)(F)F)(F)F)(F)F	5	0
DTXSID90236730	FC(F)(F)C(F)(F)C(F)(F)C(F)(F)C(F)(F)C(F)(F)C(F)(F)C(F)(F)S(=O)(=O)N1C=CN=C1	1H-Imidazole, 1-((heptadecafluorooctyl)sulfonyl)-	87988-58-7	OTHERS	-8.189	-49.0238	0.0624415	0.937558	inact.	reliable	0.128602	0.871398	inact.	Unreliable	Side-chain aromatics	PASF-based substances	Inactive	reliable	-33.3567	-20.7136	-27.0352	Inactive	Inactive	FC(C(C(C(S(=O)(=O)n1cncc1)(F)F)(F)F)(F)F)(C(C(C(C(F)(F)F)(F)F)(F)F)(F)F)F	3	8
DTXSID20896200	NS(=O)(=O)C1=CC=C(CNC(=O)C(F)(F)C(F)(F)C(F)(F)F)C=C1	2,2,3,3,4,4,4-Heptafluoro-N-[(4-sulfamoylphenyl)methyl]butanamide	165618-97-3	OTHERS	-9.133	-44.2583	0.0624415	0.937558	inact.	reliable	0.187871	0.812129	inact.	reliable	Side-chain aromatics	Others	Inactive	reliable	-25.6743	-28.4209	-27.0476	Inactive	Inactive	O=C(C(C(C(F)(F)F)(F)F)(F)F)NCc1ccc(cc1)S(=O)(=O)N	7	8
DTXSID50893565	C[N+](C)([O-])CCCNS(=O)(=O)C(F)(F)C(F)(F)C(F)(F)C(F)(F)F	3-[(Perfluorobutane-1-sulfonyl)amino]-N,N-dimethylpropan-1-amine N-oxide	178094-76-3	OTHERS	-8.779	-46.0388	0.0624415	0.937558	inact.	reliable	0.128602	0.871398	inact.	reliable	Other aliphatics	PASF-based substances	Inactive	reliable	-28.5552	-25.5413	-27.0482	Inactive	Inactive	FC(C(C(C(F)(F)F)(F)F)(F)F)(S(=O)(=O)NCCC[N+](C)(C)[O-])F	5	0
DTXSID80197407	CC(=C)C(=O)OCC(F)(F)C(F)(F)C(F)(F)C(F)(F)C(F)(F)C(F)(F)C(F)(F)C(F)(F)F	2,2,3,3,4,4,5,5,6,6,7,7,8,8,9,9,9-Heptadecafluorononyl methacrylate	48077-33-4	OTHERS	-8.629	-46.7831	0.0624415	0.937558	inact.	reliable	0.128602	0.871398	inact.	reliable	Other aliphatics	Ether based substances	Inactive	reliable	-29.7759	-24.3375	-27.0567	Inactive	Inactive	CC(=C)C(=O)OCC(C(C(C(C(C(C(C(F)(F)F)(F)F)(F)F)(F)F)(F)F)(F)F)(F)F)(F)F	3	9
DTXSID5067348	FC(F)(F)C(F)(F)C(F)(F)C(F)(F)C(F)(F)C(F)(F)C(F)(F)C(F)(F)CCOC(=O)C=C	8:2 Fluorotelomer acrylate	27905-45-9	CAL	-8.705	-46.3972	0.0624415	0.937558	inact.	reliable	0.128602	0.871398	inact.	reliable	Fluorotelomer PFAA precursors	n:2 FTACs	Inactive	reliable	-29.1574	-24.9616	-27.0595	Inactive	Inactive	C=CC(=O)OCCC(C(C(C(C(C(C(C(F)(F)F)(F)F)(F)F)(F)F)(F)F)(F)F)(F)F)(F)F	7	5
DTXSID20895738	CCCCOC(=O)C(F)(F)C(F)(F)C(F)(F)C(F)(F)C(F)(F)C(F)(F)C(F)(F)F	Butyl pentadecafluorooctanoate	307-96-0	OTHERS	-9	-44.9093	0.0624415	0.937558	inact.	reliable	0.128602	0.871398	inact.	reliable	Other aliphatics	PACF-based substances	Inactive	reliable	-26.7567	-27.368	-27.0623	Inactive	Inactive	CCCCOC(=O)C(C(C(C(C(C(C(F)(F)F)(F)F)(F)F)(F)F)(F)F)(F)F)(F)F	4	9
DTXSID70528483	CCCCSC(F)(F)C(F)(F)C(F)(F)C(F)(F)C(F)(F)C(F)(F)C(F)(F)C(F)(F)F	1-(Butylsulfanyl)-1,1,2,2,3,3,4,4,5,5,6,6,7,7,8,8,8-heptadecafluorooctane	89883-20-5	OTHERS	-8.508	-47.3627	0.0624415	0.937558	inact.	reliable	0.128602	0.871398	inact.	reliable	Other aliphatics	Others	Inactive	reliable	-30.7606	-23.4001	-27.0804	Inactive	Inactive	CCCCSC(C(C(C(C(C(C(C(F)(F)F)(F)F)(F)F)(F)F)(F)F)(F)F)(F)F)(F)F	4	5
DTXSID10184729	FC(F)(F)C(F)(F)C(F)(F)C(F)(F)C(F)(F)C(F)(F)C(F)(F)C(F)(F)COC(=O)C=C	2,2,3,3,4,4,5,5,6,6,7,7,8,8,9,9,9-Heptadecafluorononyl acrylate	307-87-9	OTHERS	-9.407	-42.8297	0.0624415	0.937558	inact.	reliable	0.128602	0.871398	inact.	reliable	Other aliphatics	Ether based substances	Inactive	reliable	-23.4444	-30.7314	-27.0879	Inactive	Inactive	C=CC(=O)OCC(C(C(C(C(C(C(C(F)(F)F)(F)F)(F)F)(F)F)(F)F)(F)F)(F)F)(F)F	3	9
DTXSID40895573	FC(F)(F)C(F)(F)C(F)(F)C(F)(F)C\C=C/C1=CC=CC=C1	[(1Z)-4,4,5,5,6,6,7,7,7-Nonafluorohept-1-en-1-yl]benzene	97041-10-6	OTHERS	-9.434	-42.6709	0.0624415	0.937558	inact.	reliable	0.320863	0.679137	inact.	reliable	Side-chain aromatics	Others	Inactive	reliable	-23.2247	-30.9882	-27.1065	Inactive	Inactive	FC(C(C(C(F)(F)F)(F)F)(F)F)(CC=Cc1ccccc1)F	0	5
DTXSID30881369	FC(F)(F)C(F)(F)C(F)(F)C(F)(F)C(F)(F)C(F)(F)CCC(=O)N1C(=O)CCC1=O	1-(4,4,5,5,6,6,7,7,8,8,9,9,9-Tridecafluoro-1-oxononyl)-2,5-pyrrolidinedione	932710-51-5	OTHERS	-8.862	-45.5365	0.0624415	0.937558	inact.	reliable	0.128602	0.871398	inact.	reliable	Other aliphatics, cyclic	Others, cyclic	Inactive	reliable	-27.8797	-26.3536	-27.1167	Inactive	Inactive	O=C(N1C(=O)CCC1=O)CCC(C(C(C(C(C(F)(F)F)(F)F)(F)F)(F)F)(F)F)(F)F	3	9
DTXSID10880138	FC(F)(F)C(F)(F)C(F)(F)C(F)(F)C(F)(F)C(F)(F)C(F)(F)C(F)(F)C(F)(F)C(F)(F)C(F)(F)C(F)(F)C(F)(F)I	Perfluorotridecyl iodide	376-04-5	OTHERS	-8.466	-47.5281	0.0624415	0.937558	inact.	reliable	0.128602	0.871398	inact.	reliable	Perfluoro PFAA precursors	PFAIs	Inactive	reliable	-31.1024	-23.1326	-27.1175	Inactive	Inactive	FC(C(C(C(C(C(C(C(C(I)(F)F)(F)F)(F)F)(F)F)(F)F)(F)F)(F)F)(F)F)(C(C(C(C(F)(F)F)(F)F)(F)F)(F)F)F	3	8
DTXSID30309992	FC(F)(F)C(F)(F)C(F)(F)COCC1=CNC(=O)NC1=O	NSC221106	59727-25-2	OTHERS	-11.001	-34.7649	0.0624415	0.937558	inact.	reliable	0.128602	0.871398	inact.	reliable	Side-chain aromatics	Others	Inactive	reliable	-10.4722	-43.7746	-27.1234	Inactive	Inactive	O=c1[nH]c(=O)[nH]cc1COCC(C(C(F)(F)F)(F)F)(F)F	3	4
DTXSID00330475	CC(C)C1=CC=C(OS(=O)(=O)C(F)(F)C(F)(F)C(F)(F)C(F)(F)F)C=C1	(4-propan-2-ylphenyl) 1,1,2,2,3,3,4,4,4-nonafluorobutane-1-sulfonate	93131-75-0	OTHERS	-8.795	-45.8441	0.0624415	0.937558	inact.	reliable	0.386671	0.613329	inact.	reliable	Side-chain aromatics	PASF-based substances	Inactive	reliable	-28.425	-25.8562	-27.1406	Inactive	Inactive	CC(c1ccc(cc1)OS(=O)(=O)C(C(C(C(F)(F)F)(F)F)(F)F)(F)F)C	9	0
DTXSID30895749	CC(=O)SCCC(F)(F)C(F)(F)C(F)(F)C(F)(F)C(F)(F)C(F)(F)C(F)(F)C(F)(F)F	S-(3,3,4,4,5,5,6,6,7,7,8,8,9,9,10,10,10-Heptadecafluorodecyl) ethanethioate	125640-21-3	OTHERS	-8.597	-46.8385	0.0624415	0.937558	inact.	reliable	0.128602	0.871398	inact.	reliable	Other aliphatics	Others	Inactive	reliable	-30.0363	-24.2479	-27.1421	Inactive	Inactive	CC(=O)SCCC(C(C(C(C(C(C(C(F)(F)F)(F)F)(F)F)(F)F)(F)F)(F)F)(F)F)(F)F	3	9
DTXSID40896388	FC(F)(F)C(F)(CCC1S(=O)(=O)C(CCC(F)(C(F)(F)F)C(F)(F)F)S1(=O)=O)C(F)(F)F	2,4-Bis[3,4,4,4-tetrafluoro-3-(trifluoromethyl)butyl]-1lambda~6~,3lambda~6~-dithietane-1,1,3,3-tetrone	1346175-94-7	OTHERS	-8.497	-47.3336	0.0624415	0.937558	inact.	Unreliable	0.128602	0.871398	inact.	Unreliable	Other aliphatics, cyclic	Others, cyclic	Inactive	Unreliable	-30.8502	-23.4472	-27.1487	Inactive	Inactive	FC(C(F)(F)F)(C(F)(F)F)CCC1S(=O)(=O)C(S1(=O)=O)CCC(C(F)(F)F)(C(F)(F)F)F	3	4
DTXSID60892327	[H]C([H])(CC(O)=O)C([H])([H])C(F)(F)C(F)(F)C(F)(F)C(F)(F)C(F)(F)C(F)(F)F	4-(Perfluorohexyl)butyric acid	26564-97-6	OTHERS	-9.452	-42.5269	0.0624415	0.937558	inact.	reliable	0.128602	0.871398	inact.	reliable	Other aliphatics	FTCA	Inactive	reliable	-23.0782	-31.2211	-27.1497	Inactive	Inactive	OC(=O)CCCC(C(C(C(C(C(F)(F)F)(F)F)(F)F)(F)F)(F)F)(F)F	3	9
DTXSID10750726	CC1=CC=C(C=C1)C(=O)C(F)(F)C(F)(F)C(F)(F)C(F)(F)C(F)(F)C(F)(F)F	2,2,3,3,4,4,5,5,6,6,7,7,7-Tridecafluoro-1-(4-methylphenyl)heptan-1-one	88950-96-3	OTHERS	-8.828	-45.6611	0.0624415	0.937558	inact.	reliable	0.187871	0.812129	inact.	reliable	Side-chain aromatics	Others	Inactive	reliable	-28.1564	-26.1521	-27.1543	Inactive	Inactive	O=C(C(C(C(C(C(C(F)(F)F)(F)F)(F)F)(F)F)(F)F)(F)F)c1ccc(cc1)C	3	8
DTXSID50896713	OC(=O)\C=C(\C1=CC=CC=C1)C(F)(F)C(F)(F)C(F)(F)F	(2Z)-4,4,5,5,6,6,6-Heptafluoro-3-phenylhex-2-enoic acid	154375-43-6	OTHERS	-10.127	-39.1193	0.0624415	0.937558	inact.	reliable	0.128602	0.871398	inact.	reliable	Side-chain aromatics	Others	Inactive	reliable	-17.585	-36.7322	-27.1586	Inactive	Inactive	OC(=O)C=C(C(C(C(F)(F)F)(F)F)(F)F)c1ccccc1	0	5
DTXSID30892935	OS(=O)(=O)C(F)(F)C(F)(F)C(F)(F)C(F)(F)C(F)(F)C(F)(F)C(F)(F)C(F)(F)Cl	8-Chloro-1,1,2,2,3,3,4,4,5,5,6,6,7,7,8,8-hexadecafluoro-1-octanesulfonic acid	777011-38-8	OTHERS	-8.067	-49.4804	0.0624415	0.937558	inact.	reliable	0.128602	0.871398	inact.	reliable	Other aliphatics	PASF-based substances	Inactive	reliable	-34.3496	-19.9752	-27.1624	Inactive	Inactive	FC(C(C(C(C(S(=O)(=O)O)(F)F)(F)F)(F)F)(F)F)(C(C(C(Cl)(F)F)(F)F)(F)F)F	3	8
DTXSID50896394	FC(F)(F)C(F)(C1=CC=C2NC(=O)OC2=C1)C(F)(F)F	6-(1,1,1,2,3,3,3-Heptafluoropropan-2-yl)-1,3-benzoxazol-2(3H)-one	1248393-88-5	OTHERS	-10.985	-34.7745	0.0624415	0.937558	inact.	reliable	0.128602	0.871398	inact.	reliable	Side-chain aromatics	Others	Inactive	reliable	-10.6025	-43.7591	-27.1808	Inactive	Inactive	O=c1[nH]c2c(o1)cc(cc2)C(C(F)(F)F)(C(F)(F)F)F	0	9
DTXSID10549657	CCCCCC(I)CC(F)(F)C(F)(F)C(F)(F)C(F)(F)Cl	1-Chloro-1,1,2,2,3,3,4,4-octafluoro-6-iodoundecane	103147-30-4	OTHERS	-9.132	-44.0889	0.0624415	0.937558	inact.	reliable	0.128602	0.871398	inact.	reliable	Other aliphatics	FT	Inactive	reliable	-25.6824	-28.6949	-27.1886	Inactive	Inactive	CCCCCC(CC(C(C(C(Cl)(F)F)(F)F)(F)F)(F)F)I	3	6
DTXSID50896273	FC1=CC=C(C=C1F)C1=CSC(NC(=O)C(F)(F)C(F)(F)C(F)(F)F)=N1	N-[4-(3,4-Difluorophenyl)-1,3-thiazol-2-yl]-2,2,3,3,4,4,4-heptafluorobutanamide	299198-90-6	OTHERS	-8.594	-46.7944	0.0624415	0.937558	inact.	reliable	0.956007	0.0439929	act.	Unreliable	Side-chain aromatics	Others	Inactive	reliable	-30.0608	-24.3192	-27.19	Inactive	Inactive	O=C(C(C(C(F)(F)F)(F)F)(F)F)Nc1scc(n1)c1ccc(c(c1)F)F	7	8
DTXSID00194615	FC(F)C(F)(F)C(F)(F)C(F)(F)C(F)(F)C(F)(F)C(F)(F)C(F)(F)COC(=O)C=C	1H,1H,9H-Perfluorononyl acrylate	4180-26-1	OTHERS	-9.445	-42.4947	0.0624415	0.937558	inact.	reliable	0.128602	0.871398	inact.	reliable	Other aliphatics	Ether based substances	Inactive	reliable	-23.1352	-31.2732	-27.2042	Inactive	Inactive	C=CC(=O)OCC(C(C(C(C(C(C(C(F)F)(F)F)(F)F)(F)F)(F)F)(F)F)(F)F)(F)F	3	0
DTXSID20552874	NC1=CC(Cl)=C(OCC(F)(F)C(F)(F)C(F)(F)C(F)F)C(Cl)=C1	3,5-Dichloro-4-[(2,2,3,3,4,4,5,5-octafluoropentyl)oxy]aniline	105406-41-5	OTHERS	-9.469	-42.3667	0.0624415	0.937558	inact.	reliable	0.394053	0.605947	inact.	reliable	Side-chain aromatics	Others	Inactive	reliable	-22.9399	-31.4802	-27.21	Inactive	Inactive	FC(C(C(C(COc1c(Cl)cc(cc1Cl)N)(F)F)(F)F)(F)F)F	3	0
DTXSID30513234	FC(F)(F)C(F)(F)C(F)(F)C(F)(F)C(F)(F)C(F)(F)C1CCCCC1=O	2-(Tridecafluorohexyl)cyclohexan-1-one	56734-76-0	OTHERS	-9.924	-40.0762	0.0624415	0.937558	inact.	reliable	0.128602	0.871398	inact.	reliable	Other aliphatics, cyclic	Others, cyclic	Inactive	reliable	-19.237	-35.1846	-27.2108	Inactive	Inactive	O=C1CCCCC1C(C(C(C(C(C(F)(F)F)(F)F)(F)F)(F)F)(F)F)(F)F	3	8
DTXSID7071656	[Na+].[O-]S(=O)C(F)(F)C(F)(F)C(F)(F)C(F)(F)C(F)(F)C(F)(F)C(F)(F)C(F)(F)F	1-Octanesulfinic acid, 1,1,2,2,3,3,4,4,5,5,6,6,7,7,8,8,8-heptadecafluoro-, sodium salt	68555-67-9	OTHERS	-8.625	-46.598	0.0624415	0.937558	inact.	reliable	0.128602	0.871398	inact.	reliable	PFAAs	PFSiAs	Inactive	reliable	-29.8085	-24.6369	-27.2227	Inactive	Inactive	OS(=O)C(C(C(C(C(C(C(C(F)(F)F)(F)F)(F)F)(F)F)(F)F)(F)F)(F)F)(F)F	3	8
DTXSID20795562	OCCN1CCCN=C1C(F)(F)C(F)(F)C(F)(F)C(F)(F)C(F)(F)C(F)(F)F	2-[2-(Tridecafluorohexyl)-5,6-dihydropyrimidin-1(4H)-yl]ethan-1-ol	63423-26-7	OTHERS	-8.906	-45.1769	0.0624415	0.937558	inact.	reliable	0.128602	0.871398	inact.	reliable	Other aliphatics, cyclic	Others, cyclic	Inactive	reliable	-27.5217	-26.9352	-27.2284	Inactive	Inactive	OCCN1CCCN=C1C(C(C(C(C(C(F)(F)F)(F)F)(F)F)(F)F)(F)F)(F)F	8	2
DTXSID40750739	COC(=O)C1CCC(CC1)C(F)(F)C(F)(F)C(F)(F)C(F)(F)C(F)(F)F	Methyl 4-(undecafluoropentyl)cyclohexane-1-carboxylate	88951-15-9	OTHERS	-9.165	-43.8705	0.0624415	0.937558	inact.	reliable	0.187871	0.812129	inact.	reliable	Other aliphatics, cyclic	Others, cyclic	Inactive	reliable	-25.4139	-29.0481	-27.231	Inactive	Inactive	COC(=O)C1CCC(CC1)C(C(C(C(C(F)(F)F)(F)F)(F)F)(F)F)(F)F	0	4
DTXSID90382069	CC(=O)CC(=O)C(F)(F)C(F)(F)C(F)(F)C(F)(F)C(F)(F)C(F)(F)F	(Perfluoroheptanoyl)acetone	82822-26-2	OTHERS	-9.237	-43.5039	0.0624415	0.937558	inact.	reliable	0.128602	0.871398	inact.	reliable	Other aliphatics	FT	Inactive	reliable	-24.8279	-29.641	-27.2345	Inactive	Inactive	CC(=O)CC(=O)C(C(C(C(C(C(F)(F)F)(F)F)(F)F)(F)F)(F)F)(F)F	3	8
DTXSID20895172	CCCCCCC(I)CC(F)(F)C(F)(F)C(F)(F)F	1,1,1,2,2,3,3-Heptafluoro-5-iodoundecane	23885-16-7	OTHERS	-8.98	-44.7825	0.0624415	0.937558	inact.	reliable	0.128602	0.871398	inact.	reliable	Other aliphatics	FTI	Inactive	reliable	-26.9194	-27.5731	-27.2463	Inactive	Inactive	CCCCCCC(CC(C(C(F)(F)F)(F)F)(F)F)I	3	6
[truncated: 3,591 more rows]
