# Supplementary material for: Prediction of the Interactions of a Large Number of Per- and Poly-Fluoroalkyl Substances with Ten Nuclear Receptors
Source: Environ Sci Technol. 2024 Feb 29;58(10):4487–99. doi: 10.1021/acs.est.3c05974 (PMC10938639; doi:10.1021/acs.est.3c05974)
Supplement: Supplementary file 2 — es3c05974_si_002.zip [file es3c05974_si_002.zip › es3c05974_si_002/PFAS_NR_SI/RXR_FINAL_UPDATED_withSOM.xlsx]

## Sheet: Sheet1
NAMES	can_smiles	PREFERRED_NAME	CASRN	docking score (kcal/mol)	MMGBSA (kcal/mol)	Active	Inactive	Actvity-NR	AD	Activity	% change in docking score	% change in ΔG_bind	Average %change	Strength	Classification	morgan_X	morgan_Y
DTXSID20595367	OC(=O)C1CCC(CC1)C(C(C(C(C(C(C(F)(F)F)(F)F)(F)F)(F)F)(F)F)(F)F)(F)F	4-(Pentadecafluoroheptyl)cyclohexane-1-carboxylic acid	88951-28-4	-12.405	-49.8692	0.778112	0.221888	act.	Reliable	Inactive	-21.1178	-45.0131	-33.0655	Inactive	Inactive	0	4
DTXSID30448517	C=CC(C(C(C(Cl)(F)F)(F)F)(F)F)(F)F	1-Hexene, 6-chloro-3,3,4,4,5,5,6,6-octafluoro-	99930-55-9	-7.365	-22.9206	0.145026	0.854974	inact.	Reliable	Inactive	-53.1667	-74.7272	-63.947	Inactive	Inactive	3	4
DTXSID30574345	FC(=O)C(C(C(C(C(Cl)(F)F)(F)F)(F)F)(F)F)(F)F	6-Chloro-2,2,3,3,4,4,5,5,6,6-decafluorohexanoyl fluoride	335-52-4	-7.365	-26.997	0.145026	0.854974	inact.	Reliable	Inactive	-53.1667	-70.2325	-61.6996	Inactive	Inactive	0	2
DTXSID40963605	CCOP(=O)(C1=C(P(=O)(OCC)OCC)C(C(C1(F)F)(F)F)(F)F)OCC	Tetraethyl (3,3,4,4,5,5-hexafluorocyclopent-1-ene-1,2-diyl)bis(phosphonate)	4655-86-1	-7.365	-51.506	0.145026	0.854974	inact.	Reliable	Inactive	-53.1667	-43.2084	-48.1875	Inactive	Inactive	8	0
DTXSID30506121	IC1=C(Cl)C(F)(F)C(C(C1(F)F)(F)F)(F)F	1-Chloro-3,3,4,4,5,5,6,6-octafluoro-2-iodocyclohex-1-ene	19614-62-1	-7.364	-24.341	0.145026	0.854974	inact.	Unreliable	Inactive	-53.173	-73.1611	-63.1671	Inactive	Inactive	8	0
DTXSID60184810	FC(C(C(C(F)(F)F)(F)F)(F)F)(OC(C(C(C(F)(F)F)(F)F)(F)F)(F)F)F	Ether, bis(nonafluorobutyl)	308-48-5	-7.363	-30.9441	0.145026	0.854974	inact.	Reliable	Inactive	-53.1794	-65.8804	-59.5299	Inactive	Inactive	0	2
DTXSID60896128	COCCN(S(=O)(=O)C(C(C(C(F)(F)F)(F)F)(F)F)(F)F)CCOC	1,1,2,2,3,3,4,4,4-Nonafluoro-N,N-bis(2-methoxyethyl)butane-1-sulfonamide	1427176-19-9	-7.363	-48.1451	0.145026	0.854974	inact.	Reliable	Inactive	-53.1794	-46.9142	-50.0468	Inactive	Inactive	0	7
DTXSID00896965	[O-][S+](C(C(C(C(F)(F)F)(F)F)(F)F)(F)F)Cl	Perfluorobutanesulfinyl chloride	41006-41-1	-7.362	-24.1249	0.145026	0.854974	inact.	Reliable	Inactive	-53.1858	-73.3994	-63.2926	Inactive	Inactive	3	4
DTXSID20556913	FC(C(C(N1C(F)(F)C(F)(F)OC(C1(F)F)(F)F)(F)F)(F)F)(F)F	2,2,3,3,5,5,6,6-Octafluoro-4-(heptafluoropropyl)morpholine	1704-69-4	-7.362	-25.5675	0.145026	0.854974	inact.	Unreliable	Inactive	-53.1858	-71.8087	-62.4972	Inactive	Inactive	8	0
DTXSID70764561	COCC(C(C(C(C(C(C(C(F)F)(F)F)(F)F)(F)F)(F)F)(F)F)(F)F)(F)F	1,1,2,2,3,3,4,4,5,5,6,6,7,7,8,8-Hexadecafluoro-9-methoxynonane	112806-31-2	-7.362	-37.7273	0.145026	0.854974	inact.	Unreliable	Inactive	-53.1858	-58.4011	-55.7934	Inactive	Inactive	3	0
DTXSID20663070	FC(C(C1(F)C(F)(F)C(F)(F)C(C(C1(C(F)(F)F)C(F)(F)F)(F)F)(F)F)(F)F)(F)F	1,1,2,2,3,3,4,4,5-Nonafluoro-5-(pentafluoroethyl)-6,6-bis(trifluoromethyl)cyclohexane	144898-38-4	-7.361	-26.1902	0.145026	0.854974	inact.	Unreliable	Inactive	-53.1921	-71.1221	-62.1571	Inactive	Inactive	8	0
DTXSID00244104	FC(C1(C(F)(F)F)C(F)(F)C(C(C1(F)F)(F)F)(F)F)(F)F	Cyclopentane, octafluorobis(trifluoromethyl)-	99510-46-0	-7.36	-21.9479	0.145026	0.854974	inact.	Unreliable	Inactive	-53.1985	-75.7998	-64.4991	Inactive	Inactive	8	0
DTXSID10896198	FC(C(C(C(C(C(F)(F)F)(F)F)(F)F)(F)F)(F)F)(c1ccc(s1)c1ccc(s1)c1ccc(s1)c1ccc(s1)C(C(C(C(C(C(F)(F)F)(F)F)(F)F)(F)F)(F)F)(F)F)F	1~5~,4~5~-Bis(tridecafluorohexyl)-1~2~,2~2~:2~5~,3~2~:3~5~,4~2~-quaterthiophene	446043-85-2	-7.357	-40.4744	0.145026	0.854974	inact.	Reliable	Inactive	-53.2176	-55.372	-54.2948	Inactive	Inactive	1	6
DTXSID50681080	FC(C(C1(F)C(F)(C(C(F)(F)F)(F)F)C(F)(F)C(C(C1(F)F)(F)F)(F)F)(F)F)(F)F	1,1,2,2,3,3,4,4,5,6-Decafluoro-5,6-bis(pentafluoroethyl)cyclohexane	75169-49-2	-7.356	-30.4596	0.145026	0.854974	inact.	Unreliable	Inactive	-53.2239	-66.4146	-59.8192	Inactive	Inactive	8	0
DTXSID90371599	BrCC(C(C(C(C(F)(F)F)(F)F)(F)F)(F)F)Br	5,6-dibromo-1,1,1,2,2,3,3,4,4-nonafluorohexane	236736-19-9	-7.356	-28.6491	0.145026	0.854974	inact.	Reliable	Inactive	-53.2239	-68.4109	-60.8174	Inactive	Inactive	3	4
DTXSID30896716	NC(=O)OC(C(C(C(C(C(C(F)(F)F)(F)F)(F)F)(F)F)(F)F)(F)F)(C(F)(F)F)F	1,1,1,2,3,3,4,4,5,5,6,6,7,7,8,8,8-Heptadecafluorooctan-2-yl carbamate	92681-65-7	-7.355	-32.0985	0.145026	0.854974	inact.	Reliable	Inactive	-53.2303	-64.6075	-58.9189	Inactive	Inactive	3	8
DTXSID40702839	FC(=C)C(=O)OCC(C(F)(F)F)(OC(C(C(F)(F)F)(F)F)(F)F)F	2,3,3,3-Tetrafluoro-2-(heptafluoropropoxy)propyl 2-fluoroprop-2-enoate	96250-49-6	-7.355	-34.7035	0.145026	0.854974	inact.	Reliable	Inactive	-53.2303	-61.7352	-57.4827	Inactive	Inactive	4	3
DTXSID20823157	FC1(F)C(F)(F)OC2(C(C1(F)F)(F)C(F)(F)C(C(C2(F)F)(F)F)(F)F)F	2,2,3,3,4,4,4a,5,5,6,6,7,7,8,8,8a-Hexadecafluorooctahydro-2H-1-benzopyran	72942-63-3	-7.353	-25.6117	0.145026	0.854974	inact.	Unreliable	Inactive	-53.243	-71.76	-62.5015	Inactive	Inactive	8	0
DTXSID60895737	O=C(C(C(C(F)(F)F)(F)F)(F)F)OCCOC(=O)C(=C)C	2-[(2-Methylprop-2-enoyl)oxy]ethyl heptafluorobutanoate	146615-73-8	-7.347	-38.2857	0.145026	0.854974	inact.	Reliable	Inactive	-53.2811	-57.7853	-55.5332	Inactive	Inactive	4	9
DTXSID30892995	FC(C(C(C(C(C(C(C(F)(F)F)(F)F)(F)F)(F)F)(F)F)(F)F)(F)F)(CCOP(=O)(OCCC(C(C(C(C(C(C(C(F)(F)F)(F)F)(F)F)(F)F)(F)F)(F)F)(F)F)(F)F)O)F	Sodium bis(1H,1H,2H,2H-perfluorodecyl)phosphate	114519-85-6	-7.347	-39.2457	0.145026	0.854974	inact.	Reliable	Inactive	-53.2811	-56.7268	-55.004	Inactive	Inactive	7	5
DTXSID20881277	C=CC(=O)OCCN(S(=O)(=O)CC(C(C(C(C(C(C(C(C(C(C(C(C(C(F)(F)F)(F)F)(F)F)(F)F)(F)F)(F)F)(F)F)(F)F)(F)F)(F)F)(F)F)(F)F)(F)F)(F)F)C	2-(N-(1,1-dihydroperfluoropentadecylsulfonyl)-N-methylamino)ethyl acrylate	68758-55-4	-7.347	-44.6313	0.145026	0.854974	inact.	Reliable	Inactive	-53.2811	-50.7885	-52.0348	Inactive	Inactive	1	3
DTXSID20829831	O=c1cc([nH]c(=S)[nH]1)C(C(C(F)(F)F)(F)F)(F)F	6-(Heptafluoropropyl)-2-sulfanylidene-2,3-dihydropyrimidin-4(1H)-one	88191-88-2	-7.347	-30.993	0.145026	0.854974	inact.	Reliable	Inactive	-53.2811	-65.8264	-59.5538	Inactive	Inactive	6	4
DTXSID20604605	N#CC(C(C(C(OC(=C(F)F)F)(F)F)(F)F)(F)F)(F)F	2,2,3,3,4,4,5,5-Octafluoro-5-[(trifluoroethenyl)oxy]pentanenitrile	19237-73-1	-7.347	-7.7507	0.145026	0.854974	inact.	Unreliable	Inactive	-53.2811	-91.4539	-72.3675	Inactive	Inactive	0	2
DTXSID20896760	FC(=C(C(C(F)(F)F)(C(F)(F)F)F)F)C(I)(F)F	1,1,2,3,4,5,5,5-Octafluoro-1-iodo-4-(trifluoromethyl)-2-pentene	96288-51-6	-7.348	-26.0798	0.145026	0.854974	inact.	Unreliable	Inactive	-53.2748	-71.2438	-62.2593	Inactive	Inactive	0	2
DTXSID20897499	OC1CCC2(C3(C1)OC3CC1C2CCC2(C1CCC2C(CCCC(C(F)(F)F)(C(F)(F)F)F)C)C)C	(3Î²,5Î±,6Î±)-5,6-Epoxy-25,26,26,26,27,27,27-heptafluorocholestan-3-ol	240129-21-9	-7.365	-40.4439	0.145026	0.854974	inact.	Unreliable	Inactive	-53.1667	-55.4057	-54.2862	Inactive	Inactive	7	2
DTXSID70381151	NC(=N)C(C(C(C(C(C(C(F)(F)F)(F)F)(F)F)(F)F)(F)F)(F)F)(F)F	Perfluorooctanamidine	307-31-3	-7.35	-38.5364	0.145026	0.854974	inact.	Reliable	Inactive	-53.2621	-57.5089	-55.3855	Inactive	Inactive	3	8
DTXSID20527446	CCOCC(C(C(C(C(C(C(F)(F)F)(F)F)(F)F)(F)F)(F)F)(F)F)O	1-Ethoxy-3,3,4,4,5,5,6,6,7,7,8,8,8-tridecafluorooctan-2-ol	89807-89-6	-7.35	-34.8136	0.145026	0.854974	inact.	Reliable	Inactive	-53.2621	-61.6138	-57.4379	Inactive	Inactive	3	9
DTXSID0067848	OCCN(S(=O)(=O)C(C(C(C(F)(F)F)(F)F)(F)F)(F)F)C	2-(N-(Perfluorobutylsulfonyl)-N-methylamino)ethanol	34454-97-2	-7.351	-36.9585	0.145026	0.854974	inact.	Reliable	Inactive	-53.2557	-59.2487	-56.2522	Inactive	Inactive	0	7
DTXSID80895193	C=C=CC(C(C(C(F)(F)F)(F)F)(F)F)(F)F	4,4,5,5,6,6,7,7,7-Nonafluorohepta-1,2-diene	132673-98-4	-7.352	-24.8552	0.145026	0.854974	inact.	Reliable	Inactive	-53.2494	-72.5941	-62.9217	Inactive	Inactive	3	4
DTXSID50620171	NCC(C(C(C(C(F)(F)F)(F)F)(F)F)(F)F)(F)F	1H,1H-Perfluorohexylamine	355-34-0	-7.352	-23.4337	0.145026	0.854974	inact.	Reliable	Inactive	-53.2494	-74.1615	-63.7054	Inactive	Inactive	3	9
DTXSID50607462	FC(C(C(C(S)(F)F)(F)F)(F)F)(F)F	Nonafluorobutane-1-thiol	125870-53-3	-7.352	-20.0322	0.145026	0.854974	inact.	Reliable	Inactive	-53.2494	-77.9121	-65.5807	Inactive	Inactive	3	4
DTXSID20873415	OP(=O)(OCCC(C(C(C(C(C(F)(F)F)(F)F)(F)F)(F)F)(F)F)(F)F)OCCC(C(C(C(C(C(C(C(F)(F)F)(F)F)(F)F)(F)F)(F)F)(F)F)(F)F)(F)F	3,3,4,4,5,5,6,6,7,7,8,8,9,9,10,10,10-Heptadecafluorodecyl 3,3,4,4,5,5,6,6,7,7,8,8,8-tridecafluorooctyl hydrogen phosphate	943913-15-3	-7.352	-38.6399	0.145026	0.854974	inact.	Reliable	Inactive	-53.2494	-57.3948	-55.3221	Inactive	Inactive	7	5
DTXSID50536985	[N-]=[N+]=NC(C(C(=O)O)(OC(C(C(F)(F)F)(F)F)(F)F)F)(F)F	3-Azido-2,3,3-trifluoro-2-(heptafluoropropoxy)propanoic acid	95906-13-1	-7.35	-38.4135	0.145026	0.854974	inact.	Unreliable	Inactive	-53.2621	-57.6444	-55.4533	Inactive	Inactive	4	3
DTXSID00896586	OC(=O)C(C(C(C(F)(F)F)(F)F)(F)F)(C(C(F)(F)F)(C(F)(F)F)F)F	2,3,3,4,4,5,5,5-Octafluoro-2-(1,1,1,2,3,3,3-heptafluoropropan-2-yl)pentanoic acid	1882109-76-3	-7.365	-31.7883	0.145026	0.854974	inact.	Reliable	Inactive	-53.1667	-64.9495	-59.0581	Inactive	Inactive	3	4
DTXSID30895961	CCCCNC(=O)C(C(C(C(F)(F)F)(F)F)(F)F)(F)F	N-Butyl-2,2,3,3,4,4,5,5,5-nonafluoropentanamide	73602-44-5	-7.366	-31.2345	0.145026	0.854974	inact.	Reliable	Inactive	-53.1603	-65.5602	-59.3602	Inactive	Inactive	6	9
DTXSID20560459	FC(C(C(C(C(Cl)(Cl)Cl)(F)F)(F)F)(F)F)(F)F	1,1,1-Trichloro-2,2,3,3,4,4,5,5,5-nonafluoropentane	14434-07-2	-7.366	-26.1755	0.145026	0.854974	inact.	Reliable	Inactive	-53.1603	-71.1383	-62.1493	Inactive	Inactive	3	8
DTXSID70895602	CCCCCCCCCCCCCCC=CC(C(C(C(C(C(C(C(C(C(C(C(F)(F)F)(F)F)(F)F)(F)F)(F)F)(F)F)(F)F)(F)F)(F)F)(F)F)(F)F)(F)F	1,1,1,2,2,3,3,4,4,5,5,6,6,7,7,8,8,9,9,10,10,11,11,12,12-Pentacosafluoro-13-octacosene	1151525-71-1	-7.384	-55.0452	0.145026	0.854974	inact.	Reliable	Inactive	-53.0459	-39.306	-46.1759	Inactive	Inactive	5	2
DTXSID60681091	FC(C(C(F)(F)F)(OC(C(C(F)(F)F)(F)F)(F)F)F)(c1ccc(cc1)P(c1ccc(cc1)C(C(C(F)(F)F)(OC(C(C(F)(F)F)(F)F)(F)F)F)(F)F)c1ccc(cc1)C(C(C(F)(F)F)(OC(C(C(F)(F)F)(F)F)(F)F)F)(F)F)F	Tris{4-[1,1,2,3,3,3-hexafluoro-2-(heptafluoropropoxy)propyl]phenyl}phosphane	62512-90-7	-7.384	-48.3569	0.145026	0.854974	inact.	Unreliable	Inactive	-53.0459	-46.6806	-49.8632	Inactive	Inactive	1	6
DTXSID00892361	OC(=O)C(C(F)(F)F)(C(F)(F)F)OC(C(C(F)(F)F)(F)F)(F)F	Perfluoro-2-(perfluoropropoxy)-2-(perfluoromethyl)propanoic acid	NOCAS_892361	-7.384	-32.2425	0.145026	0.854974	inact.	Reliable	Inactive	-53.0459	-64.4487	-58.7473	Inactive	Inactive	4	3
DTXSID60893374	C#CC(C(C(C(F)(F)F)(F)F)(F)F)(C(F)(F)F)C(F)(F)F	1H-Perfluoro-3,3-bis(trifluoromethyl)hexyne	261503-44-0	-7.386	-26.3769	0.145026	0.854974	inact.	Reliable	Inactive	-53.0332	-70.9163	-61.9747	Inactive	Inactive	3	4
DTXSID50895382	FC(=C(C(C(C(C(C(F)(F)F)(F)F)(F)F)(F)F)(F)F)F)C(F)(F)F	Perfluoro-2-octene	65500-50-7	-7.387	-27.4649	0.145026	0.854974	inact.	Reliable	Inactive	-53.0268	-69.7166	-61.3717	Inactive	Inactive	3	8
DTXSID30881086	FC(OC(C(C(C(C(S(=O)(=O)O)(F)F)(F)F)(F)F)(F)F)(F)F)(F)F	5-(Perfluoromethoxy)perfluoropentane sulfonic acid	1651215-28-9	-7.39	-36.7844	0.145026	0.854974	inact.	Reliable	Inactive	-53.0077	-59.4407	-56.2242	Inactive	Inactive	3	8
DTXSID10881125	CNS(=O)(=O)C(C(C(C(C(C(C(F)(F)F)(C(F)(F)F)F)(F)F)(F)F)(F)F)(F)F)(F)F	Heptadecafluoro-N-methylisooctanesulphonamide	93894-71-4	-7.382	-38.0646	0.145026	0.854974	inact.	Reliable	Inactive	-53.0586	-58.0291	-55.5439	Inactive	Inactive	3	8
DTXSID00763345	IC=C(C(C(C(C(C(F)F)(F)F)(F)F)(F)F)(F)F)F	2,3,3,4,4,5,5,6,6,7,7-Undecafluoro-1-iodohept-1-ene	110680-45-0	-7.39	-29.986	0.145026	0.854974	inact.	Unreliable	Inactive	-53.0077	-66.9368	-59.9722	Inactive	Inactive	3	0
DTXSID10517598	CC(C(C(C(C(C(C(C(F)(F)F)(F)F)(F)F)(F)F)(F)F)(F)F)(F)F)O	7:2 sFluorotelomer alcohol	24015-83-6	-7.391	-30.2607	0.301888	0.698112	inact.	Reliable	Inactive	-53.0014	-66.6339	-59.8176	Inactive	Inactive	3	8
DTXSID30996548	CC(=Nc1ccc(cc1)c1ccc(cc1)NC(=O)C(C(C(F)(F)F)(F)F)(F)F)O	N-[4'-(2,2,3,3,4,4,4-Heptafluorobutanamido)[1,1'-biphenyl]-4-yl]ethanimidic acid	75042-08-9	-7.392	-35.4446	0.145026	0.854974	inact.	Reliable	Inactive	-52.995	-60.918	-56.9565	Inactive	Inactive	7	8
DTXSID70880250	FC(=C(C(C(F)(F)F)(C(F)(F)F)F)C(C(F)(F)F)(C(F)(F)F)F)C(F)(F)F	Perfluoro(3-isopropyl-4-methyl-2-pentene)	30320-27-5	-7.393	-30.8971	0.145026	0.854974	inact.	Unreliable	Inactive	-52.9886	-65.9322	-59.4604	Inactive	Inactive	0	2
DTXSID10795854	CCOC(=O)C(C(C(C(=CF)F)(F)F)(F)F)(F)F	Ethyl 2,2,3,3,4,4,5,6-octafluorohex-5-enoate	63284-94-6	-7.393	-27.4371	0.145026	0.854974	inact.	Reliable	Inactive	-52.9886	-69.7473	-61.3679	Inactive	Inactive	7	4
DTXSID50547011	FCC1=C(F)C(F)(F)C(C(C1(F)F)(F)F)(F)F	1,3,3,4,4,5,5,6,6-Nonafluoro-2-(fluoromethyl)cyclohex-1-ene	111180-52-0	-7.394	-22.8463	0.301888	0.698112	inact.	Unreliable	Inactive	-52.9823	-74.8092	-63.8957	Inactive	Inactive	8	0
DTXSID30554440	FC(C1=CC(F)(F)C(C(C1(F)F)(F)F)(F)F)F	1-(Difluoromethyl)-3,3,4,4,5,5,6,6-octafluorocyclohex-1-ene	115880-31-4	-7.395	-23.2131	0.145026	0.854974	inact.	Unreliable	Inactive	-52.9759	-74.4047	-63.6903	Inactive	Inactive	8	0
DTXSID50198289	FC(C(C(C(C(F)(F)F)(C(F)(F)F)F)(C(C(F)(F)F)(C(F)(F)F)F)F)(F)F)(F)F	Perfluoro dimethylethylpentane	50285-18-2	-7.391	-26.7214	0.145026	0.854974	inact.	Reliable	Inactive	-53.0014	-70.5364	-61.7689	Inactive	Inactive	3	4
DTXSID10515736	FC1=C(F)C(F)(F)C(C(C(C1(F)F)F)(F)F)(F)F	1,2,3,3,4,4,5,5,6,7,7-Undecafluorocyclohept-1-ene	85625-25-8	-7.346	-21.8126	0.145026	0.854974	inact.	Unreliable	Inactive	-53.2875	-75.9489	-64.6182	Inactive	Inactive	8	0
DTXSID80763762	CCSC(=O)C(C(C(C(C(C(C(F)(F)F)(F)F)(F)F)(F)F)(F)F)(F)F)(F)F	S-Ethyl pentadecafluorooctanethioate	111918-92-4	-7.382	-35.0841	0.145026	0.854974	inact.	Reliable	Inactive	-53.0586	-61.3155	-57.187	Inactive	Inactive	3	8
DTXSID30567035	O=C1CCCC1C(=O)C(C(C(F)(F)F)(F)F)(F)F	2-(2,2,3,3,4,4,4-Heptafluorobutanoyl)cyclopentan-1-one	141478-83-3	-7.381	-31.8048	0.145026	0.854974	inact.	Reliable	Inactive	-53.0649	-64.9313	-58.9981	Inactive	Inactive	3	4
DTXSID60895434	C=CCOCCC(C(C(C(F)(F)F)(F)F)(F)F)(F)F	1,1,1,2,2,3,3,4,4-Nonafluoro-6-[(prop-2-en-1-yl)oxy]hexane	188298-09-1	-7.368	-32.2762	0.145026	0.854974	inact.	Reliable	Inactive	-53.1476	-64.4116	-58.7796	Inactive	Inactive	7	5
DTXSID60524434	CC(C(C(C(C(C(C(C(F)(F)F)(F)F)(F)F)(F)F)(F)F)(F)F)(F)F)(O)C	3,3,4,4,5,5,6,6,7,7,8,8,9,9,9-Pentadecafluoro-2-methylnonan-2-ol	92914-88-0	-7.368	-31.2273	0.301888	0.698112	inact.	Reliable	Inactive	-53.1476	-65.5681	-59.3579	Inactive	Inactive	3	8
DTXSID30881369	O=C(N1C(=O)CCC1=O)CCC(C(C(C(C(C(F)(F)F)(F)F)(F)F)(F)F)(F)F)(F)F	1-(4,4,5,5,6,6,7,7,8,8,9,9,9-Tridecafluoro-1-oxononyl)-2,5-pyrrolidinedione	932710-51-5	-7.369	-41.1273	0.145026	0.854974	inact.	Reliable	Inactive	-53.1413	-54.6521	-53.8967	Inactive	Inactive	3	9
DTXSID30215029	FC1=C(C)C(F)(F)C(C(C1(F)F)(F)F)(F)F	1-Methylnonafluorocyclohexene	647-53-0	-7.369	-22.9599	0.145026	0.854974	inact.	Unreliable	Inactive	-53.1413	-74.6839	-63.9126	Inactive	Inactive	8	0
DTXSID00239858	OCCN(S(=O)(=O)C(C(C(C(F)F)(F)F)(F)F)(F)F)CCO	1,1,2,2,3,3,4,4-Octafluoro-N,N-bis(2-hydroxyethyl)butane-1-sulphonamide	93894-54-3	-7.37	-39.4292	0.301888	0.698112	inact.	Unreliable	Inactive	-53.1349	-56.5245	-54.8297	Inactive	Inactive	3	0
DTXSID00188998	FC(=C(C(C(C(C(C(F)(F)F)(F)F)(F)F)(F)F)(F)F)F)F	Perfluorohept-1-ene	355-63-5	-7.371	-27.1801	0.145026	0.854974	inact.	Reliable	Inactive	-53.1285	-70.0306	-61.5796	Inactive	Inactive	3	8
DTXSID10379835	NCC(C(C(C(C(C(F)(F)F)(F)F)(F)F)(F)F)(F)F)(F)F	1H,1H-Perfluoroheptylamine	423-49-4	-7.381	-25.0865	0.145026	0.854974	inact.	Reliable	Inactive	-53.0649	-72.3391	-62.702	Inactive	Inactive	3	9
DTXSID70771619	FC(C(C(C1COCC1)(F)F)(F)F)(F)F	3-(Heptafluoropropyl)oxolane	143837-48-3	-7.372	-24.8289	0.145026	0.854974	inact.	Unreliable	Inactive	-53.1222	-72.6231	-62.8726	Inactive	Inactive	3	4
DTXSID10232971	C=CC(C(C(C(C(F)(F)F)(F)F)(F)F)(F)F)(F)F	3,3,4,4,5,5,6,6,7,7,7-Undecafluorohept-1-ene	84100-13-0	-7.372	-24.024	0.145026	0.854974	inact.	Reliable	Inactive	-53.1222	-73.5106	-63.3164	Inactive	Inactive	3	4
DTXSID80896327	FC(=C(C(C(F)(F)F)(C(F)(F)F)F)C(C(F)(F)F)(F)F)C(F)(F)F	(2E)-1,1,1,2,4,4,5,5,5-Nonafluoro-3-(1,1,1,2,3,3,3-heptafluoropropan-2-yl)pent-2-ene	58621-72-0	-7.373	-30.2788	0.145026	0.854974	inact.	Unreliable	Inactive	-53.1158	-66.6139	-59.8649	Inactive	Inactive	0	2
DTXSID50896117	N=C(C(C(C(F)(F)F)(F)F)(F)F)NNS(=O)(=O)c1ccccc1	N'-(Benzenesulfonyl)-2,2,3,3,4,4,4-heptafluorobutanimidohydrazide	4454-57-3	-7.374	-40.7829	0.145026	0.854974	inact.	Reliable	Inactive	-53.1095	-55.0319	-54.0707	Inactive	Inactive	0	5
DTXSID10840171	COC(=O)C=CC(C(C(F)(F)F)(F)F)(F)F	Methyl 3-(perfluoropropyl)acrylate	813-06-9	-7.377	-24.464	0.145026	0.854974	inact.	Reliable	Inactive	-53.0904	-73.0255	-63.0579	Inactive	Inactive	7	4
DTXSID40851114	C=CC(=O)OC(C(C(C(C(CC(F)(F)F)F)(F)F)(F)F)(F)F)(F)F	1,1,2,2,3,3,4,4,5,7,7,7-Dodecafluoroheptyl prop-2-enoate	51855-39-1	-7.38	-36.4051	0.145026	0.854974	inact.	Unreliable	Inactive	-53.0713	-59.8589	-56.4651	Inactive	Inactive	0	2
DTXSID30893346	CN(S(=O)(=O)C(C(C(C(F)(F)F)(F)F)(F)F)(F)F)CCOP(=O)(OCCN(S(=O)(=O)C(C(C(C(F)(F)F)(F)F)(F)F)(F)F)C)O	Bis[N-methyl(perfluorobutyl)sulfonamidoethyl]phosphoric acid	120945-47-3	-7.38	-80.8944	0.301888	0.698112	inact.	Reliable	Inactive	-53.0713	-10.8041	-31.9377	Inactive	Inactive	0	7
DTXSID30895926	FC(C(C(F)(F)F)OS(=O)(=O)C(C(C(C(F)(F)F)(F)F)(F)F)(F)F)(F)F	1,1,1,3,3,3-Hexafluoropropan-2-yl nonafluorobutane-1-sulfonate	118334-96-6	-7.372	-30.5196	0.145026	0.854974	inact.	Reliable	Inactive	-53.1222	-66.3484	-59.7353	Inactive	Inactive	9	0
DTXSID10561152	N#CCCC(C(C(C(F)(F)F)(F)F)(F)F)(F)F	4,4,5,5,6,6,7,7,7-Nonafluoroheptanenitrile	26649-23-0	-7.395	-30.4439	0.145026	0.854974	inact.	Reliable	Inactive	-52.9759	-66.4319	-59.7039	Inactive	Inactive	3	4
DTXSID6071663	OCCN(S(=O)(=O)C(C(C(C(C(F)(F)F)(F)F)(F)F)(F)F)(F)F)C	Undecafluoro-N-(2-hydroxyethyl)-N-methyl-1-pentanesulfonamide	68555-74-8	-7.345	-24.175	0.145026	0.854974	inact.	Reliable	Inactive	-53.2939	-73.3441	-63.319	Inactive	Inactive	0	7
DTXSID60188999	OCC(C(C(C(CO)(F)F)(F)F)(F)F)(F)F	1H,1H,6H,6H-Perfluoro-1,6-hexanediol	355-74-8	-7.342	-22.762	0.145026	0.854974	inact.	Reliable	Inactive	-53.3129	-74.9021	-64.1075	Inactive	Inactive	3	4
DTXSID10896653	OC(=O)C(C(C(C(C(F)(F)F)(F)F)(F)F)(F)F)(C(C(F)(F)F)(F)F)F	Sodium 2,3,3,4,4,5,5,6,6,6-decafluoro-2-(pentafluoroethyl)hexanoate	1195164-59-0	-7.301	-33.8766	0.322571	0.677429	inact.	Reliable	Inactive	-53.5737	-62.6469	-58.1103	Inactive	Inactive	3	8
DTXSID50381038	OCC(OC(C(OC(C(C(C(F)(F)F)(F)F)(F)F)(F)F)(F)F)(F)F)(F)F	1h,1h-perfluoro-3,6-dioxadecan-1-ol	152914-73-3	-7.301	-25.1178	0.145026	0.854974	inact.	Unreliable	Inactive	-53.5737	-72.3046	-62.9391	Inactive	Inactive	3	4
DTXSID40904755	FC(C(S(=O)(=O)O)(F)F)OC(C(C(F)(F)F)(F)F)(F)F	1,1,2-Trifluoro-2-(heptafluoropropoxy)ethane-1-sulfonic acid	935443-55-3	-7.298	-36.748	0.145026	0.854974	inact.	Reliable	Inactive	-53.5927	-59.4808	-56.5368	Inactive	Inactive	0	2
DTXSID40895356	CC(C(C(C(C(C(C(F)(F)F)(F)F)(F)F)(F)F)(F)F)(F)F)O	3,3,4,4,5,5,6,6,7,7,8,8,8-Tridecafluorooctan-2-ol	64773-44-0	-7.296	-28.8186	0.301888	0.698112	inact.	Reliable	Inactive	-53.6055	-68.224	-60.9147	Inactive	Inactive	3	8
DTXSID70895708	CCOC(=O)CC(C(C(C(F)(F)F)(F)F)(F)F)(C(F)(F)F)C(F)(F)F	Ethyl 4,4,5,5,6,6,6-heptafluoro-3,3-bis(trifluoromethyl)hexanoate	161261-13-8	-7.296	-33.4794	0.145026	0.854974	inact.	Reliable	Inactive	-53.6055	-63.0849	-58.3452	Inactive	Inactive	7	4
DTXSID90895942	FC(C(C(C1(F)OC1(F)F)(F)F)(F)F)(C(F)(F)F)F	2,2,3-Trifluoro-3-(nonafluorobutyl)oxirane	72804-48-9	-7.296	-22.929	0.145026	0.854974	inact.	Reliable	Inactive	-53.6055	-74.718	-64.1617	Inactive	Inactive	8	0
DTXSID50895448	CCCCCCCCCCCCCCCCCC(C(C(C(C(C(C(C(C(C(C(C(F)(F)F)(F)F)(F)F)(F)F)(F)F)(F)F)(F)F)(F)F)(F)F)(F)F)(F)F)(F)F	1,1,1,2,2,3,3,4,4,5,5,6,6,7,7,8,8,9,9,10,10,11,11,12,12-Pentacosafluorononacosane	677324-32-2	-7.294	-48.4705	0.145026	0.854974	inact.	Reliable	Inactive	-53.6182	-46.5554	-50.0868	Inactive	Inactive	2	2
DTXSID80204488	C=CC(=O)OCC(C(C(C(C(C(F)(F)F)(F)F)(F)F)(F)F)(F)F)(F)F	1,1-Dihydroperfluoroheptyl acrylate	559-11-5	-7.292	-35.1279	0.145026	0.854974	inact.	Reliable	Inactive	-53.6309	-61.2672	-57.449	Inactive	Inactive	3	9
DTXSID90896575	OC(=O)C(C(C(C(F)(F)F)(C(F)(F)F)F)(F)F)(C(C(F)(F)F)(F)F)F	2,3,3,4,5,5,5-Heptafluoro-2-(pentafluoroethyl)-4-(trifluoromethyl)pentanoic acid	1882109-65-0	-7.292	-31.0611	0.145026	0.854974	inact.	Reliable	Inactive	-53.6309	-65.7513	-59.6911	Inactive	Inactive	3	4
DTXSID50895726	C=CCOC(=O)C(C(C(C(C(C(F)(F)F)(F)F)(F)F)(F)F)(F)F)(F)F	Prop-2-en-1-yl tridecafluoroheptanoate	53378-90-8	-7.291	-34.2486	0.145026	0.854974	inact.	Reliable	Inactive	-53.6372	-62.2367	-57.937	Inactive	Inactive	4	9
DTXSID70897525	FC(C1(C(F)(F)F)C(F)(F)C(C1(F)F)(F)F)(F)F	Perfluoro(1,1-dimethylcyclobutane)	37360-98-8	-7.289	-17.9153	0.145026	0.854974	inact.	Unreliable	Inactive	-53.65	-80.2462	-66.9481	Inactive	Inactive	8	0
DTXSID70540145	IC1=C(F)C(F)(F)C(C(C1(F)F)(F)F)(F)F	1,3,3,4,4,5,5,6,6-Nonafluoro-2-iodocyclohex-1-ene	14315-34-5	-7.285	-25.6842	0.145026	0.854974	inact.	Unreliable	Inactive	-53.6754	-71.68	-62.6777	Inactive	Inactive	8	0
DTXSID30880514	FC(=C(OC1(F)OC(F)(C(F)(F)F)C(OC1(F)C(F)(F)F)(F)F)F)F	2,2,3,5,6-Pentafluoro-3,6-bis(trifluoromethyl)-5-((trifluorovinyl)oxy)-1,4-dioxane	61097-79-8	-7.284	-33.1888	0.145026	0.854974	inact.	Unreliable	Inactive	-53.6818	-63.4053	-58.5435	Inactive	Inactive	0	2
DTXSID50880233	FC(C(C(C(C(C(C(F)(F)F)(I)F)(F)F)(F)F)(F)F)(F)F)(F)F	Pentadecafluoro-2-iodoheptane	24394-25-0	-7.283	-30.2154	0.145026	0.854974	inact.	Reliable	Inactive	-53.6881	-66.6838	-60.186	Inactive	Inactive	3	8
DTXSID90794305	NNC(C(C(C(C(C(C(F)(F)F)(F)F)(F)F)(F)F)(F)F)(F)F)O	2,2,3,3,4,4,5,5,6,6,7,7,7-Tridecafluoro-1-hydrazinylheptan-1-ol	64739-15-7	-7.283	-19.2285	0.145026	0.854974	inact.	Reliable	Inactive	-53.6881	-78.7982	-66.2432	Inactive	Inactive	3	8
DTXSID2044630	FC(=O)C(C(F)(F)F)(OC(C(C(F)(F)F)(OC(C(C(F)(F)F)(F)F)(F)F)F)(F)F)F	Hexafluoropropene oxide trimer	2641-34-1	-7.282	-38.3621	0.145026	0.854974	inact.	Unreliable	Inactive	-53.6945	-57.7011	-55.6978	Inactive	Inactive	4	3
DTXSID20629515	FC(CC(CC(C(C(C(F)(F)F)(F)F)(F)F)(F)F)(F)F)(I)F	1,1,1,2,2,3,3,4,4,6,6,8,8-Tridecafluoro-8-iodooctane	99325-17-4	-7.281	-34.1805	0.145026	0.854974	inact.	Reliable	Inactive	-53.7008	-62.3118	-58.0063	Inactive	Inactive	3	4
DTXSID50432695	CCOC(C1(F)C(F)(F)C(F)(F)C(C(C1(F)F)(F)F)(F)F)(F)F	(Ethoxydifluoromethyl)undecafluorocyclohexane	181214-66-4	-7.271	-29.5158	0.145026	0.854974	inact.	Reliable	Inactive	-53.7644	-67.4552	-60.6098	Inactive	Inactive	8	0
DTXSID20896346	FC(C(F)(F)F)(C(F)(F)F)c1[nH]cnc1	5-(1,1,1,2,3,3,3-Heptafluoropropan-2-yl)-1H-imidazole	81790-01-4	-7.273	-11.2233	0.145026	0.854974	inact.	Unreliable	Inactive	-53.7517	-87.6249	-70.6883	Inactive	Inactive	0	9
DTXSID20178912	O=C(C(C(C(C(C(C(C(F)(F)F)(F)F)(F)F)(F)F)(F)F)(F)F)(F)F)Nc1ccc(cc1NC(=O)C(C(C(C(C(C(C(F)(F)F)(F)F)(F)F)(F)F)(F)F)(F)F)(F)F)S(=O)(=O)Cl	3,4-Bis((perfluoro-1-oxooctyl)amino)benzenesulfonyl chloride	24216-05-5	-7.273	-42.4312	0.145026	0.854974	inact.	Reliable	Inactive	-53.7517	-53.2144	-53.4831	Inactive	Inactive	3	8
DTXSID1032646	CCNS(=O)(=O)C(C(C(C(C(C(C(C(F)(F)F)(F)F)(F)F)(F)F)(F)F)(F)F)(F)F)(F)F	N-Ethylperfluorooctanesulfonamide	4151-50-2	-7.273	-34.3849	0.145026	0.854974	inact.	Reliable	Inactive	-53.7517	-62.0865	-57.9191	Inactive	Inactive	5	0
DTXSID70532883	O=C(C(F)(F)F)ONC(=O)C(C(C(F)(F)F)(F)F)(F)F	2,2,3,3,4,4,4-Heptafluoro-N-[(trifluoroacetyl)oxy]butanamide	88326-80-1	-7.274	-29.5342	0.145026	0.854974	inact.	Reliable	Inactive	-53.7453	-67.4349	-60.5901	Inactive	Inactive	7	8
DTXSID40936117	OC(=Nc1ccc(c(c1)N=C(OCC(C(C(C(C(C(F)F)(F)F)(F)F)(F)F)(F)F)(F)F)O)C)OCC(C(C(C(C(C(F)F)(F)F)(F)F)(F)F)(F)F)(F)F	Bis(2,2,3,3,4,4,5,5,6,6,7,7-dodecafluoroheptyl) (4-methyl-1,3-phenylene)bis(hydrogen carbonimidate)	15953-40-9	-7.274	-15.2843	0.145026	0.854974	inact.	Unreliable	Inactive	-53.7453	-83.1472	-68.4463	Inactive	Inactive	3	0
DTXSID10617582	CN1CCC(=O)C(C1)C(C(C(C(C(C(F)(F)F)(F)F)(F)F)(F)F)(F)F)(F)F	1-Methyl-3-(tridecafluorohexyl)piperidin-4-one	61282-82-4	-7.303	-38.3856	0.145026	0.854974	inact.	Unreliable	Inactive	-53.5609	-57.6752	-55.6181	Inactive	Inactive	3	8
DTXSID70465985	FC(C(C(C(C(C(F)(F)F)(C(F)(F)F)F)(F)F)(F)F)(F)F)(F)F	1,1,1,2,2,3,3,4,4,5,6,6,6-Tridecafluoro-5-(trifluoromethyl)hexane	36610-38-5	-7.275	-24.0858	0.145026	0.854974	inact.	Reliable	Inactive	-53.739	-73.4425	-63.5907	Inactive	Inactive	3	4
DTXSID10542608	OCCC(C(C(C(Cl)(F)F)(F)F)(F)F)(F)F	6-Chloro-3,3,4,4,5,5,6,6-octafluorohexan-1-ol	131118-30-4	-7.275	-28.0324	0.145026	0.854974	inact.	Reliable	Inactive	-53.739	-69.0909	-61.4149	Inactive	Inactive	3	4
DTXSID50524504	FC1=CC(F)(F)C(C(C=C1F)(F)F)(F)F	2,3,5,5,6,6,7,7-Octafluorocyclohepta-1,3-diene	52137-76-5	-7.276	-21.5652	0.145026	0.854974	inact.	Unreliable	Inactive	-53.7326	-76.2217	-64.9772	Inactive	Inactive	8	0
DTXSID00631272	FC(CC(C(C(C(C(C(F)(F)F)(F)F)(F)F)(F)F)(F)F)(F)F)(I)F	1,1,1,2,2,3,3,4,4,5,5,6,6,8,8-Pentadecafluoro-8-iodooctane	53826-16-7	-7.276	-33.3437	0.145026	0.854974	inact.	Reliable	Inactive	-53.7326	-63.2345	-58.4836	Inactive	Inactive	3	9
DTXSID60896007	CN(S(=O)(=O)C(C(C(C(C(C(F)(F)F)(F)F)(F)F)(F)F)(F)F)(F)F)C	1,1,2,2,3,3,4,4,5,5,6,6,6-Tridecafluoro-N,N-dimethylhexane-1-sulfonamide	1270179-82-2	-7.277	-34.7704	0.145026	0.854974	inact.	Reliable	Inactive	-53.7263	-61.6614	-57.6938	Inactive	Inactive	0	7
DTXSID60558532	FC(C(C(C(C(F)(F)F)(F)F)(F)F)(F)F)(N1C(F)(F)C(C(C1(F)F)(F)F)(F)F)F	2,2,3,3,4,4,5,5-Octafluoro-1-(undecafluoropentyl)pyrrolidine	94718-24-8	-7.278	-31.3644	0.301888	0.698112	inact.	Reliable	Inactive	-53.7199	-65.4169	-59.5684	Inactive	Inactive	3	4
DTXSID30870516	FC(C(C1(F)OC(C(C1(F)F)(F)F)(F)F)(F)F)(F)F	Perfluoro-5-(pentafluoroethyl)oxolane	356-48-9	-7.28	-23.2254	0.145026	0.854974	inact.	Unreliable	Inactive	-53.7072	-74.3912	-64.0492	Inactive	Inactive	8	0
DTXSID60379289	FC(C(C(F)(F)F)(F)F)(c1n[nH]c(c1[N+](=O)[O-])C)F	3-(Heptafluoropropyl)-5-methyl-4-nitro-1H-pyrazole	82633-69-0	-7.275	-30.1381	0.145026	0.854974	inact.	Reliable	Inactive	-53.739	-66.7691	-60.254	Inactive	Inactive	6	4
DTXSID7070501	C=CCNS(=O)(=O)C(C(C(C(C(C(C(F)(F)F)(F)F)(F)F)(F)F)(F)F)(F)F)(F)F	N-Allyl-1,1,2,2,3,3,4,4,5,5,6,6,7,7,7-pentadecafluoroheptane-1-sulphonamide	67584-49-0	-7.304	-42.2041	0.145026	0.854974	inact.	Reliable	Inactive	-53.5546	-53.4648	-53.5097	Inactive	Inactive	5	0
DTXSID20897095	FC(C(C(C(C(C(C(F)(F)F)(F)F)(F)F)(F)F)(F)F)(F)F)(C1=NC(=NP(=N1)(N=[N+]=[N-])N=[N+]=[N-])C(C(C(C(C(C(C(F)(F)F)(F)F)(F)F)(F)F)(F)F)(F)F)(F)F)F	2,2-Diazido-2,2-dihydro-4,6-bis(pentadecafluoroheptyl)1,3,5,2-triazaphosphorine	95215-99-9	-7.304	-43.2852	0.145026	0.854974	inact.	Reliable	Inactive	-53.5546	-52.2728	-52.9137	Inactive	Inactive	1	6
DTXSID00787364	FC(C(C(F)(F)F)(F)F)(c1nnc(nn1)C(C(C(F)(F)F)(F)F)(F)F)F	3,6-Bis(heptafluoropropyl)-1,2,4,5-tetrazine	5585-47-7	-7.304	-33.6823	0.145026	0.854974	inact.	Reliable	Inactive	-53.5546	-62.8612	-58.2079	Inactive	Inactive	6	4
DTXSID20897474	OC(C(C(C(C(C(C(C(F)(F)F)(F)F)(F)F)(F)F)(F)F)(F)F)(F)F)NC1CCCCC1NC(C(C(C(C(C(C(C(F)(F)F)(F)F)(F)F)(F)F)(F)F)(F)F)(F)F)O	N,N'-bis(Perfluorooctanoyl)-1,2-cyclohexanediamine	305848-92-4	-7.329	-47.1496	0.301888	0.698112	inact.	Reliable	Inactive	-53.3956	-48.0118	-50.7037	Inactive	Inactive	3	8
DTXSID20895475	FC(C(C(C(C(C(C(C(F)(F)F)(F)F)(F)F)(F)F)(F)F)(F)F)(F)F)(CCCCCCCCC(C(C(C(C(C(C(C(F)(F)F)(F)F)(F)F)(F)F)(F)F)(F)F)(F)F)(F)F)F	1,1,1,2,2,3,3,4,4,5,5,6,6,7,7,8,8,17,17,18,18,19,19,20,20,21,21,22,22,23,23,24,24,24-Tetratriacontafluorotetracosane	100550-08-1	-7.329	-46.0541	0.145026	0.854974	inact.	Reliable	Inactive	-53.3956	-49.2197	-51.3077	Inactive	Inactive	2	2
DTXSID20377827	NC(=O)C(C(C(C(C(C(F)(F)F)(F)F)(F)F)(F)F)(F)F)(F)F	Perfluoroheptanamide	2358-22-7	-7.329	-25.2145	0.145026	0.854974	inact.	Reliable	Inactive	-53.3956	-72.1979	-62.7968	Inactive	Inactive	3	8
DTXSID30895986	CNC(=O)C(C(C(C(C(C(C(C(F)(F)F)(F)F)(F)F)(F)F)(F)F)(F)F)(F)F)(F)F	2,2,3,3,4,4,5,5,6,6,7,7,8,8,9,9,9-Heptadecafluoro-N-methylnonanamide	314053-71-9	-7.33	-31.9835	0.145026	0.854974	inact.	Reliable	Inactive	-53.3893	-64.7343	-59.0618	Inactive	Inactive	3	8
DTXSID30540984	FC(C(C(F)(F)F)(F)F)(P(=O)(C(C(C(F)(F)F)(F)F)(F)F)C(C(C(F)(F)F)(F)F)(F)F)F	Tris(heptafluoropropyl)(oxo)-lambda~5~-phosphane	58431-33-7	-7.332	-29.7835	0.145026	0.854974	inact.	Reliable	Inactive	-53.3765	-67.1601	-60.2683	Inactive	Inactive	3	4
DTXSID70382047	FC(C(COS(=O)(=O)C(C(C(C(F)(F)F)(F)F)(F)F)(F)F)(F)F)(C(F)(F)F)F	1H,1H-Perfluorobutyl perfluorobutanesulfonate	883499-32-9	-7.333	-33.0074	0.145026	0.854974	inact.	Reliable	Inactive	-53.3702	-63.6053	-58.4877	Inactive	Inactive	9	0
DTXSID00382136	O=C(C(=C)F)OCC(C(C(C(C(C(F)F)(F)F)(F)F)(F)F)(F)F)(F)F	2,2,3,3,4,4,5,5,6,6,7,7-dodecafluoroheptyl 2-fluoroprop-2-enoate	119986-76-4	-7.328	-36.0919	0.145026	0.854974	inact.	Reliable	Inactive	-53.402	-60.2043	-56.8031	Inactive	Inactive	3	0
DTXSID20830982	FC(=O)C(=C(C(C(C(F)(F)F)(F)F)(F)F)F)F	2,3,4,4,5,5,6,6,6-Nonafluorohex-2-enoyl fluoride	88022-45-1	-7.333	-21.9695	0.145026	0.854974	inact.	Reliable	Inactive	-53.3702	-75.7759	-64.5731	Inactive	Inactive	7	4
DTXSID40833516	NCCC(C(C(C(C(F)(F)C)(F)F)(F)F)(F)F)(F)F	3,3,4,4,5,5,6,6,7,7-Decafluorooctan-1-amine	860804-22-4	-7.334	-27.7221	0.145026	0.854974	inact.	Reliable	Inactive	-53.3638	-69.433	-61.3984	Inactive	Inactive	3	9
DTXSID70895521	N#CSCCC(C(C(C(F)(F)F)(F)F)(F)F)(F)F	3,3,4,4,5,5,6,6,6-Nonafluorohexyl thiocyanate	26650-08-8	-7.339	-29.6809	0.145026	0.854974	inact.	Reliable	Inactive	-53.332	-67.2732	-60.3026	Inactive	Inactive	3	9
DTXSID10770580	ClC(=NCCC(C(C(C(F)(F)F)(F)F)(F)F)(F)F)Cl	(3,3,4,4,5,5,6,6,6-Nonafluorohexyl)carbonimidoyl	142030-27-1	-7.339	-29.5041	0.145026	0.854974	inact.	Reliable	Inactive	-53.332	-67.4681	-60.4001	Inactive	Inactive	3	4
DTXSID90793994	[N-]=[N+]=N[S+](C(C(C(C(C(C(F)(F)F)(F)F)(F)F)(F)F)(F)F)(F)F)[O-]	Tridecafluorohexane-1-sulfinyl azide	64983-18-2	-7.34	-33.0023	0.145026	0.854974	inact.	Reliable	Inactive	-53.3257	-63.6109	-58.4683	Inactive	Inactive	3	8
DTXSID90526567	FC(C1=C(C(F)(F)F)C(C(C1(F)F)(F)F)(F)F)(F)F	3,3,4,4,5,5-Hexafluoro-1,2-bis(trifluoromethyl)cyclopent-1-ene	34649-46-2	-7.34	-23.3981	0.145026	0.854974	inact.	Unreliable	Inactive	-53.3257	-74.2007	-63.7632	Inactive	Inactive	8	0
DTXSID70379295	FC(C(C(F)(F)F)(O)O)C(C(F)(F)F)(O)O	3H-Perfluoro-2,2,4,4-tetrahydroxypentane	77953-71-0	-7.342	-22.5098	0.145026	0.854974	inact.	Unreliable	Inactive	-53.3129	-75.1802	-64.2466	Inactive	Inactive	0	2
DTXSID1068772	C=CC(=O)OCCC(C(C(C(F)(F)F)(F)F)(F)F)(F)F	2-(Perfluorobutyl)ethyl acrylate	52591-27-2	-7.333	-33.6242	0.145026	0.854974	inact.	Reliable	Inactive	-53.3702	-62.9252	-58.1477	Inactive	Inactive	7	5
DTXSID5059828	FC(C(C(C(C(C(I)(F)F)(F)F)(F)F)(F)F)(F)F)(C(F)(F)F)F	1-Iodopentadecafluoroheptane	335-58-0	-7.342	-30.495	0.145026	0.854974	inact.	Reliable	Inactive	-53.3129	-66.3755	-59.8442	Inactive	Inactive	3	8
DTXSID10896754	OC(=O)CN(CCN(CC(=O)O)CCN(CC(=O)O)CCNCC(=O)O)CCN(S(=O)(=O)C(C(C(C(C(C(C(C(F)(F)F)(F)F)(F)F)(F)F)(F)F)(F)F)(F)F)(F)F)CC(=O)O	Pentapotassium 6,9,12-tris(carboxylatomethyl)-3-(1,1,2,2,3,3,4,4,5,5,6,6,7,7,8,8,8-heptadecafluorooctane-1-sulfonyl)-3,6,9,12,15-pentaazaheptadecane-1,17-dioate	155286-99-0	-7.328	-53.1823	0.145026	0.854974	inact.	Reliable	Inactive	-53.402	-41.36	-47.381	Inactive	Inactive	0	7
DTXSID50382106	FC(C(C(C(C(C(Cl)(F)F)(F)F)(F)F)(F)F)(F)F)F	1-chloro-1,1,2,2,3,3,4,4,5,5,6,6-dodecafluorohexane	307-22-2	-7.326	-25.0852	0.145026	0.854974	inact.	Unreliable	Inactive	-53.4147	-72.3405	-62.8776	Inactive	Inactive	3	0
DTXSID00544671	FC(C(F)(F)F)(C(F)(F)F)OC(C(C(C(I)(F)F)(F)F)(F)F)(F)F	1,1,2,2,3,3,4,4-Octafluoro-1-[(1,1,1,2,3,3,3-heptafluoropropan-2-yl)oxy]-4-iodobutane	25080-17-5	-7.304	-28.3226	0.145026	0.854974	inact.	Unreliable	Inactive	-53.5546	-68.7709	-61.1627	Inactive	Inactive	0	2
DTXSID00380798	OCC(OC(C(OC(C(OC(CO)(F)F)(F)F)(F)F)(F)F)(F)F)(F)F	1H,1H,11H,11H-Perfluorotetraethylene glycol	330562-44-2	-7.305	-35.4263	0.145026	0.854974	inact.	Reliable	Inactive	-53.5482	-60.9382	-57.2432	Inactive	Inactive	0	2
DTXSID10758323	FN1C2=C(F)C(F)(F)C(C(C2(F)C(C(C1(F)F)(F)F)(F)C(F)(F)F)(F)F)(F)F	1,2,2,3,3,4,4a,5,5,6,6,7,7,8-Tetradecafluoro-4-(trifluoromethyl)-1,2,3,4,4a,5,6,7-octahydroquinoline	92942-81-9	-7.307	-30.4216	0.145026	0.854974	inact.	Unreliable	Inactive	-53.5355	-66.4565	-59.996	Inactive	Inactive	8	0
DTXSID40953006	FC(C(N(C1(F)C(F)(F)C(F)(F)C(C(C1(F)F)(F)F)(F)F)C(C(F)(F)F)(F)F)(F)F)(F)F	1,2,2,3,3,4,4,5,5,6,6-Undecafluoro-N,N-bis(pentafluoroethyl)cyclohexan-1-amine	308-95-2	-7.31	-33.0015	0.145026	0.854974	inact.	Unreliable	Inactive	-53.5164	-63.6118	-58.5641	Inactive	Inactive	8	0
DTXSID20382052	ICC(C(C(C(C(C(F)(F)F)(F)F)(F)F)(F)F)(F)F)(F)F	1H,1H-Tridecafluoro-1-iodoheptane	212563-43-4	-7.312	-28.3679	0.145026	0.854974	inact.	Reliable	Inactive	-53.5037	-68.7209	-61.1123	Inactive	Inactive	3	9
DTXSID20239572	OCCN(S(=O)(=O)C(C(C(F)(F)F)(C(F)(F)F)F)(F)F)CCO	1,1,2,3,3,3-Hexafluoro-N,N-bis(2-hydroxyethyl)-2-(trifluoromethyl)propane-1-sulphonamide	93762-12-0	-7.314	-33.6411	0.145026	0.854974	inact.	Reliable	Inactive	-53.491	-62.9066	-58.1988	Inactive	Inactive	3	4
DTXSID80895537	FC(C(C(C(C(C(C(C(C(C(C(C(F)(F)F)(F)F)(F)F)(F)F)(F)F)(F)F)(F)F)(F)F)(F)F)(F)F)(F)F)(CCCCCCCCC(C(C(C(C(C(C(C(C(C(C(C(F)(F)F)(F)F)(F)F)(F)F)(F)F)(F)F)(F)F)(F)F)(F)F)(F)F)(F)F)(F)F)F	1,1,1,2,2,3,3,4,4,5,5,6,6,7,7,8,8,9,9,10,10,11,11,12,12,21,21,22,22,23,23,24,24,25,25,26,26,27,27,28,28,29,29,30,30,31,31,32,32,32-Pentacontafluorodotriacontane	100550-09-2	-7.328	-41.8584	0.145026	0.854974	inact.	Reliable	Inactive	-53.402	-53.846	-53.624	Inactive	Inactive	2	2
DTXSID80544033	N#CC(C(C(C(C(F)(F)F)(F)F)(F)F)(F)F)(F)F	Undecafluorohexanenitrile	23790-49-0	-7.315	-25.1385	0.145026	0.854974	inact.	Reliable	Inactive	-53.4846	-72.2817	-62.8832	Inactive	Inactive	3	8
DTXSID80880180	O=C(C1CCC(C1(C)C)(C)C(=O)OCC(C(C(C(C(C(F)F)(F)F)(F)F)(F)F)(F)F)(F)F)OCC(C(C(C(C(C(F)F)(F)F)(F)F)(F)F)(F)F)(F)F	Bis-(1H,1H,7H-perfluoroheptyl) (1S,3R)-camphorate	2355-57-9	-7.319	-35.3693	0.145026	0.854974	inact.	Unreliable	Inactive	-53.4592	-61.001	-57.2301	Inactive	Inactive	3	0
DTXSID70799318	COC(C(C(C(C(C(F)(F)F)(F)F)(F)F)(F)F)(F)F)(C(Cl)F)F	7-Chloro-1,1,1,2,2,3,3,4,4,5,5,6,7-tridecafluoro-6-methoxyheptane	651733-01-6	-7.319	-31.4433	0.145026	0.854974	inact.	Reliable	Inactive	-53.4592	-65.3299	-59.3946	Inactive	Inactive	3	8
DTXSID80826629	CCCCN1C=CN(C1)C	1-Butyl-3-methyl-2,3-dihydro-1H-imidazol-1-ium 2,2,3,3,4,4,5,5-octafluoropentyl sulfate	868850-24-2	-7.322	-41.8165	0.145026	0.854974	inact.	Unreliable	Inactive	-53.4401	-53.8922	-53.6662	Inactive	Inactive	0	2
DTXSID1071664	OCCN(S(=O)(=O)C(C(C(C(C(C(F)(F)F)(F)F)(F)F)(F)F)(F)F)(F)F)C	Tridecafluoro-N-(2-hydroxyethyl)-N-methyl-1-hexanesulfonamide	68555-75-9	-7.322	-27.8489	0.145026	0.854974	inact.	Reliable	Inactive	-53.4401	-69.2932	-61.3667	Inactive	Inactive	0	7
DTXSID90881062	OC(CC(C(C(C(C(C(C(C(C(C(F)(F)F)(C(F)(F)F)F)(F)F)(F)F)(F)F)(F)F)(F)F)(F)F)(F)F)(F)F)CNCCC[N+](CCC(=O)[O-])(C)C	(2-Carboxylatoethyl)-3-((perfluoro-9-methyldecyl)-2-hydroxypropyl)aminopropyldimethylammonium	93777-12-9	-7.323	-48.9412	0.145026	0.854974	inact.	Unreliable	Inactive	-53.4338	-46.0364	-49.7351	Inactive	Inactive	8	7
DTXSID10471409	FC(=O)C1(F)OC(C(C1(F)F)(F)F)(F)F	2-Furancarbonyl fluoride, 2,3,3,4,4,5,5-heptafluorotetrahydro-	65601-73-2	-7.324	-2.0043	0.145026	0.854974	inact.	Unreliable	Inactive	-53.4274	-97.79	-75.6087	Inactive	Inactive	8	0
DTXSID60536673	COC(C(C(C(C(C(C(F)(F)F)(F)F)(F)F)(F)F)(F)F)F)(F)F	1,1,1,2,2,3,3,4,4,5,5,6,7,7-Tetradecafluoro-7-methoxyheptane	355-70-4	-7.315	-29.2528	0.301888	0.698112	inact.	Reliable	Inactive	-53.4846	-67.7452	-60.6149	Inactive	Inactive	3	8
DTXSID00758852	O=C(C(C(F)(F)F)(C(F)(F)F)F)C(C(I)(F)F)(F)F	1,1,1,2,4,4,5,5-Octafluoro-5-iodo-2-(trifluoromethyl)pentan-3-one	93822-96-9	-7.268	-24.8247	0.145026	0.854974	inact.	Unreliable	Inactive	-53.7835	-72.6277	-63.2056	Inactive	Inactive	0	2
DTXSID80896201	O=C(C1CCCC1)NS(=O)(=O)C(C(C(C(F)(F)F)(F)F)(F)F)(F)F	N-(1,1,2,2,3,3,4,4,4-Nonafluorobutane-1-sulfonyl)cyclopentanecarboxamide	1440968-21-7	-7.396	-43.0153	0.145026	0.854974	inact.	Reliable	Inactive	-52.9696	-52.5704	-52.77	Inactive	Inactive	9	0
DTXSID4067513	FC(C(C(C(C(C(C(C(C(C(C(C(C(C(I)(F)F)(F)F)(F)F)(F)F)(F)F)(F)F)(F)F)(F)F)(F)F)(F)F)(F)F)(F)F)(F)F)(C(C(C(C(C(C(F)(F)F)(F)F)(F)F)(F)F)(F)F)(F)F)F	Perfluoroeicosyl iodide	29809-34-5	-7.397	-38.8048	0.145026	0.854974	inact.	Reliable	Inactive	-52.9632	-57.213	-55.0881	Inactive	Inactive	3	8
DTXSID10895727	FC(C(C(C(C(C(C(C(F)(F)F)(F)F)(F)F)(F)F)(F)F)(F)F)(F)F)(CCSCCC(C(C(C(C(C(C(C(F)(F)F)(F)F)(F)F)(F)F)(F)F)(F)F)(F)F)(F)F)F	1,1,1,2,2,3,3,4,4,5,5,6,6,7,7,8,8-Heptadecafluoro-10-[(3,3,4,4,5,5,6,6,7,7,8,8,9,9,10,10,10-heptadecafluorodecyl)sulfanyl]decane	96497-21-1	-7.493	-37.9176	0.145026	0.854974	inact.	Reliable	Inactive	-52.3527	-58.1912	-55.272	Inactive	Inactive	3	9
DTXSID50452833	O=C(C(C(C(F)(F)F)(F)F)(F)F)OOC(=O)C(C(C(F)(F)F)(F)F)(F)F	Bis(perfluorobutyryl)peroxide	336-64-1	-7.493	-31.9723	0.145026	0.854974	inact.	Reliable	Inactive	-52.3527	-64.7466	-58.5497	Inactive	Inactive	7	4
DTXSID00468500	COc1ccc(cc1)C(c1ccc(cc1)OC)(c1ccc(cc1)CCC(C(C(C(C(C(C(C(F)(F)F)(F)F)(F)F)(F)F)(F)F)(F)F)(F)F)(F)F)Cl	1,1-Di-(4-methoxyphenyl)-1-[4-(1H,1H,2H,2H-perfluorodecyl)phenyl]methyl chloride	865758-36-7	-7.492	-44.0763	0.145026	0.854974	inact.	Reliable	Inactive	-52.3591	-51.4005	-51.8798	Inactive	Inactive	9	9
DTXSID80562292	OC(C(C(C(F)(F)F)(F)F)(F)F)(F)F	Perfluorobutanol	3056-01-07	-7.492	-25.7858	0.145026	0.854974	inact.	Reliable	Inactive	-52.3591	-71.568	-61.9636	Inactive	Inactive	3	4
DTXSID40382054	ICC(C(C(C(C(C(C(F)(F)F)(F)F)(F)F)(F)F)(F)F)(F)F)(F)F	1-Iodo-1H,1H-perfluorooctane	10258-49-8	-7.489	-33.0988	0.145026	0.854974	inact.	Reliable	Inactive	-52.3782	-63.5045	-57.9414	Inactive	Inactive	3	9
DTXSID70631441	FC(C(C(C1(F)C(F)(F)OC(C(C1(F)F)(F)F)(F)F)(F)F)(F)F)(F)F	2,2,3,3,4,4,5,6,6-Nonafluoro-5-(heptafluoropropyl)oxane	801-26-3	-7.487	-26.2834	0.145026	0.854974	inact.	Unreliable	Inactive	-52.3909	-71.0193	-61.7051	Inactive	Inactive	8	0
DTXSID00336619	C=CCOC(=O)C(C(C(C(C(C(C(C(F)(F)F)(F)F)(F)F)(F)F)(F)F)(F)F)(F)F)(F)F	Prop-2-en-1-yl heptadecafluorononanoate	117374-33-1	-7.486	-39.5367	0.145026	0.854974	inact.	Reliable	Inactive	-52.3973	-56.406	-54.4016	Inactive	Inactive	4	9
DTXSID30895163	ClCC(C(C(C(F)(F)F)(F)F)(F)F)Cl	4,5-Dichloro-1,1,1,2,2,3,3-heptafluoropentane	577773-57-0	-7.485	-24.8231	0.145026	0.854974	inact.	Reliable	Inactive	-52.4036	-72.6295	-62.5166	Inactive	Inactive	3	4
DTXSID10561137	FC(C(C(C(C(=O)C(C(F)(F)F)(C(F)(F)F)F)(F)F)(F)F)(F)F)F	1,1,1,2,4,4,5,5,6,6,7,7-Dodecafluoro-2-(trifluoromethyl)heptan-3-one	680-07-9	-7.484	-25.7797	0.157385	0.842615	inact.	Unreliable	Inactive	-52.41	-71.5747	-61.9924	Inactive	Inactive	3	0
DTXSID20893355	FC(C(C(C(C(C(F)(F)F)(F)F)(C(F)(F)F)F)(F)F)(F)F)(C(F)(F)F)F	Perfluoro-3-methylheptane	153273-33-7	-7.482	-26.5061	0.145026	0.854974	inact.	Reliable	Inactive	-52.4227	-70.7738	-61.5982	Inactive	Inactive	3	8
DTXSID40895194	CCCCCC(C(C(C(C(F)(F)F)(F)F)(F)F)(F)F)(F)F	1,1,1,2,2,3,3,4,4,5,5-Undecafluorodecane	1287702-46-8	-7.482	-35.15	0.145026	0.854974	inact.	Reliable	Inactive	-52.4227	-61.2428	-56.8328	Inactive	Inactive	2	2
DTXSID80895456	NC(=N)C(C(C(C(C(F)(F)F)(F)F)(F)F)(F)F)(F)F	2,2,3,3,4,4,5,5,6,6,6-Undecafluorohexanimidamide	464-21-1	-7.481	-22.3101	0.145026	0.854974	inact.	Reliable	Inactive	-52.4291	-75.4004	-63.9147	Inactive	Inactive	3	8
DTXSID9059969	OC(C(C(F)(F)F)(F)F)O	1H-Perfluoro-1,1-propanediol	422-63-9	-7.479	-15.7243	0.145026	0.854974	inact.	Reliable	Inactive	-52.4418	-82.662	-67.5519	Inactive	Inactive	0	2
DTXSID10380022	FC(C(C(C(C(C(C(C(C(C(C(C(F)(F)F)(F)F)(F)F)(F)F)(F)F)(F)F)(F)F)(F)F)(F)F)(F)F)(F)F)(C(C(C(C(C(C(C(C(C(C(C(C(F)(F)F)(F)F)(F)F)(F)F)(F)F)(F)F)(F)F)(F)F)(F)F)(F)F)(F)F)(F)F)F	Perfluorotetracosane	1766-41-2	-7.477	-46.2961	0.145026	0.854974	inact.	Reliable	Inactive	-52.4545	-48.9529	-50.7037	Inactive	Inactive	3	8
DTXSID10895166	CCCCCCCCCC(C(C(F)(F)F)(F)F)(F)F	1,1,1,2,2,3,3-Heptafluorododecane	69125-78-6	-7.477	-41.5799	0.145026	0.854974	inact.	Reliable	Inactive	-52.4545	-54.1531	-53.3038	Inactive	Inactive	2	2
DTXSID60896608	C=CC(C(C(C(I)(F)F)(F)F)(F)F)(F)F	3,3,4,4,5,5,6,6-Octafluoro-6-iodohex-1-ene	203929-12-8	-7.477	-24.7862	0.145026	0.854974	inact.	Unreliable	Inactive	-52.4545	-72.6702	-62.5623	Inactive	Inactive	0	2
DTXSID40178853	O=C(C(C(C(C(C(C(C(F)(F)F)(F)F)(F)F)(F)F)(F)F)(F)F)(F)F)Nc1ccc(cc1)NC(=O)C(C(C(C(C(C(C(F)(F)F)(F)F)(F)F)(F)F)(F)F)(F)F)(F)F	N,N'-(1,2-Phenylene)bis(2,2,3,3,4,4,5,5,6,6,7,7,8,8,8-pentadecafluorooctanamide)	24151-81-3	-7.476	-38.9508	0.145026	0.854974	inact.	Reliable	Inactive	-52.4609	-57.052	-54.7564	Inactive	Inactive	3	8
DTXSID30895300	FC(C=CC(C(C(C(C(F)(F)F)(F)F)(F)F)(F)F)(F)F)(F)F	1,1,1,4,4,5,5,6,6,7,7,8,8,8-Tetradecafluorooct-2-ene	935476-95-2	-7.463	-27.3309	0.145026	0.854974	inact.	Reliable	Inactive	-52.5435	-69.8643	-61.2039	Inactive	Inactive	3	4
DTXSID00880147	O=C(C(C(C(F)(F)F)(F)F)(F)F)C(C(F)(F)F)(C(F)(F)F)F	1,1,1,2,4,4,5,5,6,6,6-Undecafluoro-2-(trifluoromethyl)-3-hexanone	813-45-6	-7.465	-23.6569	0.145026	0.854974	inact.	Reliable	Inactive	-52.5308	-73.9154	-63.2231	Inactive	Inactive	7	4
DTXSID90505695	ClOCC(C(C(C(C(C(F)F)(F)F)(F)F)(F)F)(F)F)(F)F	2,2,3,3,4,4,5,5,6,6,7,7-Dodecafluoroheptyl hypochlorite	76441-89-9	-7.466	-30.216	0.145026	0.854974	inact.	Unreliable	Inactive	-52.5244	-66.6832	-59.6038	Inactive	Inactive	3	0
DTXSID80285777	O=C(C(C(C(F)(F)F)(F)F)(F)F)CC(=O)C=C(C)C	7,7,8,8,9,9,9-Heptafluoro-2-methylnon-2-ene-4,6-dione	559-99-9	-7.466	-36.5803	0.145026	0.854974	inact.	Reliable	Inactive	-52.5244	-59.6658	-56.0951	Inactive	Inactive	7	4
DTXSID90896358	NCC(CC(C(C(C(C(C(C(C(F)(F)F)(C(F)(F)F)F)(F)F)(F)F)(F)F)(F)F)(F)F)(F)F)O	1-Amino-4,4,5,5,6,6,7,7,8,8,9,9,10,11,11,11-hexadecafluoro-10-(trifluoromethyl)undecan-2-ol	54735-87-4	-7.467	-34.7981	0.145026	0.854974	inact.	Reliable	Inactive	-52.5181	-61.6309	-57.0745	Inactive	Inactive	8	7
DTXSID50775877	FC(C(C(C(C(OC(C(C(C(F)(F)F)(F)F)(F)F)(F)F)(F)F)(F)F)(F)F)(F)F)F	1,1,2,2,3,3,4,4,5,5-Decafluoro-1-(nonafluorobutoxy)pentane	173350-69-1	-7.467	-33.1694	0.145026	0.854974	inact.	Unreliable	Inactive	-52.5181	-63.4267	-57.9724	Inactive	Inactive	3	0
DTXSID10880996	C=CCC(=C(C(C(F)(F)F)(F)F)F)C(F)(F)F	5,6,6,7,7,7-Hexafluoro-4-(trifluoromethyl)-1,4-heptadiene	84100-12-9	-7.493	-26.2362	0.145026	0.854974	inact.	Unreliable	Inactive	-52.3527	-71.0714	-61.7121	Inactive	Inactive	0	2
DTXSID00663114	O=C(C(C(C(C(C(C(C(C(C(F)(F)F)(F)F)(F)F)(F)F)(F)F)(F)F)(F)F)(F)F)(F)F)OC(=O)C(C(C(C(C(C(C(C(C(F)(F)F)(F)F)(F)F)(F)F)(F)F)(F)F)(F)F)(F)F)(F)F	Perfluorodecanoic anhydride	942199-24-8	-7.467	-42.2864	0.145026	0.854974	inact.	Reliable	Inactive	-52.5181	-53.3741	-52.9461	Inactive	Inactive	3	8
DTXSID30379857	CCC(C(C(C(C(C(F)(F)F)(F)F)(F)F)(F)F)(F)F)(F)F	1-(Perfluorohexyl)ethane	80793-17-5	-7.471	-29.5665	0.145026	0.854974	inact.	Reliable	Inactive	-52.4926	-67.3993	-59.946	Inactive	Inactive	3	9
DTXSID90620170	FC(C(C(F)(F)F)(F)F)(CNCC(C(C(F)(F)F)(F)F)(F)F)F	2,2,3,3,4,4,4-Heptafluoro-N-(2,2,3,3,4,4,4-heptafluorobutyl)butan-1-amine	356-08-1	-7.472	-32.1264	0.145026	0.854974	inact.	Reliable	Inactive	-52.4863	-64.5767	-58.5315	Inactive	Inactive	3	4
DTXSID60379941	FC(C(C(C(C(C(C(C(F)F)(F)F)(F)F)(F)F)(F)F)(F)F)(F)F)F	1H,8H-Perfluorooctane	307-99-3	-7.474	-28.706	0.301888	0.698112	inact.	Unreliable	Inactive	-52.4736	-68.3481	-60.4109	Inactive	Inactive	3	0
DTXSID70895182	ICCCCC(C(C(C(F)(F)F)(F)F)(F)F)(F)F	1,1,1,2,2,3,3,4,4-Nonafluoro-8-iodooctane	99324-98-8	-7.475	-31.5935	0.145026	0.854974	inact.	Reliable	Inactive	-52.4672	-65.1643	-58.8158	Inactive	Inactive	2	2
DTXSID10881286	C=CCC(C(C(C(F)(F)F)(F)F)(F)F)(C(F)(F)F)C(=O)OC	Methyl 2-(heptafluoropropyl)-2-(trifluoromethyl)pent-4-en-1-	83846-71-3	-7.475	-30.9763	0.145026	0.854974	inact.	Reliable	Inactive	-52.4672	-65.8449	-59.156	Inactive	Inactive	7	4
DTXSID00404882	OCCNC(=O)C(C(C(F)(F)F)(F)F)(F)F	N-(2-Hydroxyethyl)perfluorobutanamide	377-66-2	-7.475	-27.421	0.145026	0.854974	inact.	Reliable	Inactive	-52.4672	-69.765	-61.1161	Inactive	Inactive	7	8
DTXSID80379827	BrC(=O)C(C(C(C(C(C(F)(F)F)(F)F)(F)F)(F)F)(F)F)(F)F	tridecafluoroheptanoyl bromide	159623-34-4	-7.469	-31.7272	0.145026	0.854974	inact.	Reliable	Inactive	-52.5054	-65.0169	-58.7611	Inactive	Inactive	3	8
DTXSID60897473	O=C(C(C(C(C(C(C(C(F)(F)F)(F)F)(F)F)(F)F)(F)F)(F)F)(F)F)NC1CCCCC1NC(=O)C(C(C(C(C(C(C(F)(F)F)(F)F)(F)F)(F)F)(F)F)(F)F)(F)F	(1R,2R)-N,N'-bis(Perfluorooctanoyl)-1,2-cyclohexanediamine	864149-62-2	-7.494	-40.6442	0.145026	0.854974	inact.	Reliable	Inactive	-52.3464	-55.1848	-53.7656	Inactive	Inactive	3	8
DTXSID50515856	FC(C(C(C1(F)C(F)(F)C(F)(F)C(C(C1(F)F)(F)F)(F)F)(F)F)(F)F)(F)F	Undecafluoro(heptafluoropropyl)cyclohexane	374-59-4	-7.494	-29.5486	0.145026	0.854974	inact.	Unreliable	Inactive	-52.3464	-67.4191	-59.8827	Inactive	Inactive	8	0
DTXSID70895162	BrCC(C(C(C(F)(F)F)(F)F)(F)F)Br	4,5-Dibromo-1,1,1,2,2,3,3-heptafluoropentane	377-46-8	-7.495	-27.6424	0.145026	0.854974	inact.	Reliable	Inactive	-52.34	-69.5209	-60.9305	Inactive	Inactive	3	4
DTXSID20207771	O=C(C(=C)C)OCC(C(C(C(F)(F)F)(F)F)(F)F)(F)F	2,2,3,3,4,4,5,5,5-Nonafluoropentyl methacrylate	59006-65-4	-7.506	-32.3134	0.145026	0.854974	inact.	Reliable	Inactive	-52.2701	-64.3705	-58.3203	Inactive	Inactive	7	4
DTXSID10895247	OCCOCC(C(C(F)(F)F)(F)F)(F)F	2-(2,2,3,3,4,4,4-Heptafluorobutoxy)ethan-1-ol	2266-43-5	-7.507	-29.2446	0.145026	0.854974	inact.	Reliable	Inactive	-52.2637	-67.7543	-60.009	Inactive	Inactive	3	4
DTXSID20626382	FC1(F)C(F)(F)C(F)(F)C(C2(C(C1(F)F)(F)C(F)(F)C(C2(F)F)(F)F)F)(F)F	Octadecafluorodecahydroazulene	68697-63-2	-7.509	-31.0887	0.145026	0.854974	inact.	Reliable	Inactive	-52.251	-65.7209	-58.986	Inactive	Inactive	8	0
DTXSID50896551	O=C(C(C(F)(F)F)(OC(C(C(F)(F)F)(F)F)(F)F)F)N1CCOCC1	2,3,3,3-Tetrafluoro-2-(heptafluoropropoxy)-1-(morpholin-4-yl)propan-1-one	176702-73-1	-7.511	-36.914	0.145026	0.854974	inact.	Reliable	Inactive	-52.2383	-59.2978	-55.7681	Inactive	Inactive	4	3
DTXSID50893565	FC(C(C(C(F)(F)F)(F)F)(F)F)(S(=O)(=O)NCCC[N+](C)(C)[O-])F	3-[(Perfluorobutane-1-sulfonyl)amino]-N,N-dimethylpropan-1-amine N-oxide	178094-76-3	-7.511	-53.2079	0.145026	0.854974	inact.	Reliable	Inactive	-52.2383	-41.3318	-46.785	Inactive	Inactive	5	0
DTXSID9059834	FC(C(C(F)(F)F)(F)F)(N(C(C(C(F)(F)F)(F)F)(F)F)C(C(C(F)(F)F)(F)F)(F)F)F	Perfluamine	338-83-0	-7.513	-32.5689	0.145026	0.854974	inact.	Reliable	Inactive	-52.2256	-64.0888	-58.1572	Inactive	Inactive	3	4
DTXSID80382593	NCCC(C(C(C(C(C(C(C(F)(F)F)(F)F)(F)F)(F)F)(F)F)(F)F)(F)F)(F)F	1H,1H,2H,2H-Perfluorodecylamine	30670-30-5	-7.506	-37.3241	0.145026	0.854974	inact.	Reliable	Inactive	-52.2701	-58.8456	-55.5579	Inactive	Inactive	3	9
DTXSID60897498	OC1CCC2(C(=CC(=O)C3C2CCC2(C3CCC2C(CCCC(C(F)(F)F)(C(F)(F)F)F)C)C)C1)C	(3Î²)-25,26,26,26,27,27,27-Heptafluoro-3-hydroxycholest-5-en-7-one	215094-37-4	-7.514	-36.8338	0.145026	0.854974	inact.	Reliable	Inactive	-52.2192	-59.3862	-55.8027	Inactive	Inactive	7	2
DTXSID20187140	FC(C(C1(F)C(F)(F)C(F)(F)C(C(C1(F)F)(F)F)(F)F)(F)F)(F)F	Perfluoroethylcyclohexane	335-21-7	-7.517	-25.7841	0.145026	0.854974	inact.	Unreliable	Inactive	-52.2001	-71.5699	-61.885	Inactive	Inactive	8	0
DTXSID50379930	NCC(C(C(C(C(C(C(C(F)(F)F)(F)F)(F)F)(F)F)(F)F)(F)F)(F)F)(F)F	1H,1H-Perfluorononylamine	355-47-5	-7.518	-31.3529	0.145026	0.854974	inact.	Reliable	Inactive	-52.1938	-65.4296	-58.8117	Inactive	Inactive	3	9
DTXSID6071665	OCCN(S(=O)(=O)C(C(C(C(C(C(C(F)(F)F)(F)F)(F)F)(F)F)(F)F)(F)F)(F)F)C	Pentadecafluoro-N-(2-hydroxyethyl)-N-methyl-1-heptanesulfonamide	68555-76-0	-7.52	-44.8568	0.145026	0.854974	inact.	Reliable	Inactive	-52.1811	-50.5399	-51.3605	Inactive	Inactive	0	7
DTXSID50285683	CC(CC(=O)CC(=O)C(C(C(F)(F)F)(F)F)(F)F)C	1,1,1,2,2,3,3-heptafluoro-8-methylnonane-4,6-dione	6304-28-5	-7.52	-33.3662	0.145026	0.854974	inact.	Reliable	Inactive	-52.1811	-63.2097	-57.6954	Inactive	Inactive	7	4
DTXSID10515852	FC(C(S(=O)O)(F)F)(C(C(S(=O)O)(F)F)(F)F)F	Octafluorobutane-1,4-disulfinic acid	115416-68-7	-7.52	4.9132	0.145026	0.854974	inact.	Unreliable	Inactive	-52.1811	-105.417	-78.7992	Inactive	Inactive	3	4
DTXSID10290778	FC(C(C(F)(F)F)(F)F)(c1nnc(o1)C(C(C(F)(F)F)(F)F)(F)F)F	2,5-bis(heptafluoropropyl)-1,3,4-oxadiazole	647-79-0	-7.521	-29.9683	0.145026	0.854974	inact.	Unreliable	Inactive	-52.1747	-66.9563	-59.5655	Inactive	Inactive	6	4
DTXSID50478336	CNC(=O)C(C(C(C(C(C(C(F)(F)F)(F)F)(F)F)(F)F)(F)F)(F)F)(F)F	N-Methylpentadecafluorooctanamide	89685-56-3	-7.514	-35.9571	0.145026	0.854974	inact.	Reliable	Inactive	-52.2192	-60.3529	-56.2861	Inactive	Inactive	3	8
DTXSID30897506	N#CCCOP(N(C(C)C)C(C)C)OC1CC(OC1COC(c1ccc(cc1)OC)(c1ccccc1)c1ccc(cc1)CCC(C(C(C(C(C(C(C(F)(F)F)(F)F)(F)F)(F)F)(F)F)(F)F)(F)F)(F)F)n1cnc2c1nc(NC(=O)C(C)C)[nH]c2=O	N-[9-[(4S,5R)-4-[2-cyanoethoxy-[di(propan-2-yl)amino]phosphanyl]oxy-5-[[[4-(3,3,4,4,5,5,6,6,7,7,8,8,9,9,10,10,10-heptadecafluorodecyl)phenyl]-(4-methoxyphenyl)-phenylmethoxy]methyl]oxolan-2-yl]-6-oxo-1H-purin-2-yl]-2-methylpropanamide	1401422-22-7	-7.46	-11.3881	0.145026	0.854974	inact.	Unreliable	Inactive	-52.5626	-87.4432	-70.0029	Inactive	Inactive	2	8
DTXSID00760218	CC(=CCC(C(C(C(F)(F)F)(F)F)(F)F)(F)F)C	5,5,6,6,7,7,8,8,8-Nonafluoro-2-methyloct-2-ene	97294-02-5	-7.505	-26.4965	0.145026	0.854974	inact.	Reliable	Inactive	-52.2764	-70.7844	-61.5304	Inactive	Inactive	3	4
DTXSID80895335	OCCOCCOCC(C(C(F)(F)F)(F)F)(F)F	2-[2-(2,2,3,3,4,4,4-Heptafluorobutoxy)ethoxy]ethan-1-ol	54336-56-0	-7.505	-38.2157	0.145026	0.854974	inact.	Reliable	Inactive	-52.2764	-57.8625	-55.0695	Inactive	Inactive	3	4
DTXSID60896380	OCCNCCCS(=O)(=O)CCC(C(F)(F)F)(C(F)(F)F)F	2-({3-[3,4,4,4-Tetrafluoro-3-(trifluoromethyl)butane-1-sulfonyl]propyl}amino)ethan-1-ol	1353009-40-1	-7.496	-40.8746	0.145026	0.854974	inact.	Reliable	Inactive	-52.3337	-54.9308	-53.6322	Inactive	Inactive	3	4
DTXSID30896211	O=C(C1CCCCC1)NS(=O)(=O)C(C(C(C(F)(F)F)(F)F)(F)F)(F)F	N-(1,1,2,2,3,3,4,4,4-Nonafluorobutane-1-sulfonyl)cyclohexanecarboxamide	1440968-37-5	-7.496	-42.5194	0.145026	0.854974	inact.	Reliable	Inactive	-52.3337	-53.1172	-52.7254	Inactive	Inactive	9	0
DTXSID90896696	COP(=O)(CCC(C(C(C(C(C(F)(F)F)(F)F)(F)F)(F)F)(F)F)(F)F)OC	Dimethyl (3,3,4,4,5,5,6,6,7,7,8,8,8-tridecafluorooctyl)phosphonatato	61726-44-1	-7.497	-39.9536	0.145026	0.854974	inact.	Reliable	Inactive	-52.3273	-55.9463	-54.1368	Inactive	Inactive	3	9
DTXSID50184809	C=CC(=O)OCC(C(C(C(F)(F)F)(F)F)(F)F)(F)F	2,2,3,3,4,4,5,5,5-Nonafluoropentyl acrylate	308-26-9	-7.497	-30.2908	0.145026	0.854974	inact.	Reliable	Inactive	-52.3273	-66.6007	-59.464	Inactive	Inactive	7	4
DTXSID2047565	ICCC(C(C(C(C(C(F)(F)F)(F)F)(F)F)(F)F)(F)F)(F)F	1H,1H,2H,2H-Perfluorooctyl iodide	2043-57-4	-7.497	-33.154	0.145026	0.854974	inact.	Reliable	Inactive	-52.3273	-63.4437	-57.8855	Inactive	Inactive	3	9
DTXSID10471560	Cn1cccc1C(C(C(C(C(C(F)(F)F)(F)F)(F)F)(F)F)(F)F)(F)F	1-Methyl-2-(tridecafluorohexyl)-1H-pyrrole	64435-67-2	-7.498	-38.9006	0.301888	0.698112	inact.	Reliable	Inactive	-52.321	-57.1073	-54.7142	Inactive	Inactive	1	6
DTXSID2061147	OCCCCN(S(=O)(=O)C(C(C(C(F)(F)F)(F)F)(F)F)(F)F)C	1,1,2,2,3,3,4,4,4-Nonafluoro-N-(4-hydroxybutyl)-N-methylbutane-1-sulphonamide	812-94-2	-7.505	-45.8337	0.301888	0.698112	inact.	Reliable	Inactive	-52.2764	-49.4628	-50.8696	Inactive	Inactive	0	7
DTXSID50837949	FC(=O)C(COC(C(C(C(F)(F)F)(F)F)(F)F)(F)F)(F)F	2,2-Difluoro-3-(nonafluorobutoxy)propanoyl fluoride	824393-38-6	-7.499	-32.1388	0.145026	0.854974	inact.	Reliable	Inactive	-52.3146	-64.5631	-58.4388	Inactive	Inactive	7	4
DTXSID70593893	FCCC(C(C(C(C(C(F)(F)F)(F)F)(F)F)(F)F)(F)F)(F)F	1,1,1,2,2,3,3,4,4,5,5,6,6,8-Tetradecafluorooctane	361532-17-4	-7.501	-30.18	0.145026	0.854974	inact.	Reliable	Inactive	-52.3019	-66.7229	-59.5124	Inactive	Inactive	3	9
DTXSID50895261	FC(=CC(C(C(F)(F)F)(F)F)(F)F)C(C(F)(F)F)(F)F	1,1,1,2,2,3,5,5,6,6,7,7,7-Tridecafluoro-3-heptene	648-39-5	-7.501	-25.2663	0.145026	0.854974	inact.	Unreliable	Inactive	-52.3019	-72.1408	-62.2214	Inactive	Inactive	3	4
DTXSID10556664	OCCOCC(C(F)(F)F)(OC(C(C(F)(F)F)(F)F)(F)F)F	2-[2,3,3,3-Tetrafluoro-2-(heptafluoropropoxy)propoxy]ethan-1-ol	67822-71-3	-7.501	-34.4873	0.145026	0.854974	inact.	Reliable	Inactive	-52.3019	-61.9735	-57.1377	Inactive	Inactive	4	3
DTXSID70754563	FC(C(C(F)(F)F)(F)F)(C=C1CCOC1=O)F	3-(2,2,3,3,4,4,4-Heptafluorobutylidene)dihydro-2(3H)-furanone	89608-45-7	-7.503	-28.8707	0.145026	0.854974	inact.	Unreliable	Inactive	-52.2892	-68.1665	-60.2278	Inactive	Inactive	3	4
DTXSID20556918	N#CC(C(C(C(C(OC(=C(F)F)F)(F)F)(F)F)(F)F)(F)F)(F)F	2,2,3,3,4,4,5,5,6,6-Decafluoro-6-[(trifluoroethenyl)oxy]hexanenitrile	120903-40-4	-7.503	-5.9771	0.145026	0.854974	inact.	Unreliable	Inactive	-52.2892	-93.4095	-72.8493	Inactive	Inactive	0	2
DTXSID10344962	IC=CC(C(C(C(F)(F)F)(F)F)(F)F)(C(F)(F)F)C(F)(F)F	(1E)-4,4,5,5,6,6,6-Heptafluoro-1-iodo-3,3-bis(trifluoromethyl)-1-hexene	126681-21-8	-7.504	-29.2176	0.145026	0.854974	inact.	Reliable	Inactive	-52.2828	-67.784	-60.0334	Inactive	Inactive	3	4
DTXSID70237967	ClSC(C(C(C(C(C(F)(F)F)(F)F)(F)F)(F)F)(F)F)(F)F	Tridecafluorohexanesulphenyl chloride	89987-98-4	-7.5	-30.2535	0.145026	0.854974	inact.	Reliable	Inactive	-52.3082	-66.6418	-59.475	Inactive	Inactive	3	8
DTXSID30790740	OCCC(C(C(C(F)(F)F)(F)F)(F)F)CCO	3-(Heptafluoropropyl)pentane-1,5-diol	678-93-3	-7.396	-29.8686	0.145026	0.854974	inact.	Reliable	Inactive	-52.9696	-67.0662	-60.0179	Inactive	Inactive	3	4
DTXSID50755513	FC(=C(C(C(C(F)(F)F)(F)F)(F)F)C(F)(F)F)N1CCCC1	1-[1,3,3,4,4,5,5,5-Octafluoro-2-(trifluoromethyl)pent-1-en-1-yl]pyrrolidine	89810-71-9	-7.46	-37.2737	0.145026	0.854974	inact.	Unreliable	Inactive	-52.5626	-58.9012	-55.7319	Inactive	Inactive	3	4
DTXSID10379719	ClC(=O)C(C(C(C(C(=O)Cl)(F)F)(F)F)(F)F)(F)F	Perfluoroadipoyl chloride	336-06-1	-7.458	-27.6461	0.145026	0.854974	inact.	Reliable	Inactive	-52.5753	-69.5168	-61.0461	Inactive	Inactive	0	2
DTXSID00551769	COC(=O)CCC(C(C(C(C(C(F)(F)F)(F)F)(F)F)(F)F)(F)F)(F)F	Methyl 3-(perfluorohexyl)propanoate	110260-75-8	-7.427	-36.054	0.145026	0.854974	inact.	Reliable	Inactive	-52.7724	-60.2461	-56.5093	Inactive	Inactive	3	9
DTXSID10519219	O=C(C(C(C(F)(F)F)(F)F)(F)F)C(C(C(F)(F)F)(F)F)(F)F	Tetradecafluoroheptan-4-one	378-90-5	-7.424	-24.0454	0.145026	0.854974	inact.	Reliable	Inactive	-52.7915	-73.487	-63.1393	Inactive	Inactive	7	4
DTXSID70892959	CN(CCCNC(=O)C(C(C(C(C(C(F)(F)F)(F)F)(F)F)(F)F)(F)F)(F)F)C	N-[3-(Dimethylamino)propyl]perfluoroheptanamide	103831-28-3	-7.424	-52.5156	0.145026	0.854974	inact.	Reliable	Inactive	-52.7915	-42.0951	-47.4433	Inactive	Inactive	6	9
DTXSID20531068	CCOP(=O)(OCC)OCC(C(C(C(F)F)(F)F)(F)F)(F)F	Diethyl 2,2,3,3,4,4,5,5-octafluoropentyl phosphate	91847-53-9	-7.423	-41.1978	0.145026	0.854974	inact.	Reliable	Inactive	-52.7979	-54.5744	-53.6861	Inactive	Inactive	3	0
DTXSID90848034	CN(CC=C(C(C(C(F)(F)F)(F)F)(F)F)F)C	3,4,4,5,5,6,6,6-Octafluoro-N,N-dimethylhex-2-en-1-amine	90292-36-7	-7.423	-35.0004	0.145026	0.854974	inact.	Unreliable	Inactive	-52.7979	-61.4078	-57.1028	Inactive	Inactive	7	4
DTXSID90895285	FC(C(C=CC(C(C(C(F)(F)F)(F)F)(F)F)(F)F)(F)F)(F)F	1,1,1,2,2,5,5,6,6,7,7,8,8,8-Tetradecafluoro-3-octene	84808-65-1	-7.423	-29.5183	0.145026	0.854974	inact.	Reliable	Inactive	-52.7979	-67.4525	-60.1252	Inactive	Inactive	3	4
DTXSID40895659	CCOC(=O)C(=C)C(C(C(C(F)(F)F)(F)F)(F)F)(F)F	Ethyl 3,3,4,4,5,5,6,6,6-nonafluoro-2-methylidenehexanoate	117374-41-1	-7.422	-31.299	0.145026	0.854974	inact.	Reliable	Inactive	-52.8042	-65.489	-59.1466	Inactive	Inactive	7	4
DTXSID40960275	CC(C(C(C(F)(F)O)(F)F)(F)F)(F)F	1,1,2,2,3,3,4,4-Octafluoropentan-1-ol	39660-55-4	-7.421	-27.8975	0.145026	0.854974	inact.	Reliable	Inactive	-52.8106	-69.2396	-61.0251	Inactive	Inactive	0	2
DTXSID60522410	O=CC(C(C(C(Cl)(F)F)(F)F)(F)F)(F)F	5-Chloro-2,2,3,3,4,4,5,5-octafluoropentanal	88332-86-9	-7.421	-21.5443	0.145026	0.854974	inact.	Reliable	Inactive	-52.8106	-76.2448	-64.5277	Inactive	Inactive	0	2
DTXSID90289322	O=C(C(C(C(F)(F)F)(F)F)(F)F)NNC(=O)C(C(C(F)(F)F)(F)F)(F)F	2,2,3,3,4,4,4-heptafluoro-n'-(2,2,3,3,4,4,4-heptafluorobutanoyl)butanehydrazide	648-19-1	-7.421	-31.2445	0.145026	0.854974	inact.	Reliable	Inactive	-52.8106	-65.5491	-59.1799	Inactive	Inactive	7	8
DTXSID10896178	COCCN(S(=O)(=O)C(C(C(C(C(C(F)(F)F)(F)F)(F)F)(F)F)(F)F)(F)F)CCOC	1,1,2,2,3,3,4,4,5,5,6,6,6-Tridecafluoro-N,N-bis(2-methoxyethyl)hexane-1-sulfonamide	1427176-20-2	-7.42	-54.5476	0.145026	0.854974	inact.	Reliable	Inactive	-52.8169	-39.8546	-46.3358	Inactive	Inactive	0	7
DTXSID30232271	O=NN(CC(C(C(F)(F)F)(F)F)(F)F)CC(C(C(F)(F)F)(F)F)(F)F	N-Nitrosobis(2,2,3,3,4,4,4-heptafluorobutyl)amine	83329-16-2	-7.42	-34.1303	0.145026	0.854974	inact.	Reliable	Inactive	-52.8169	-62.3672	-57.5921	Inactive	Inactive	3	4
DTXSID60217076	OC(C(F)(F)F)(CC(C(F)(F)F)(O)O)O	Hexafluoroacetylacetone dihydrate	66922-83-6	-7.42	-22.5952	0.145026	0.854974	inact.	Reliable	Inactive	-52.8169	-75.086	-63.9515	Inactive	Inactive	0	2
DTXSID80617574	FC(C(C(F)(F)F)(C(F)(F)F)C(F)(F)F)(C(C(F)(F)F)(C(F)(F)F)C(F)(F)F)F	1,1,1,3,3,5,5,5-Octafluoro-2,2,4,4-tetrakis(trifluoromethyl)pentane	62375-54-6	-7.417	-27.7412	0.145026	0.854974	inact.	Reliable	Inactive	-52.836	-69.4119	-61.124	Inactive	Inactive	3	4
DTXSID60567048	CCOC(C(CC(C(C(F)(F)F)(F)F)(F)F)I)OCC	6,6-Diethoxy-1,1,1,2,2,3,3-heptafluoro-5-iodohexane	89608-39-9	-7.415	-41.1304	0.145026	0.854974	inact.	Unreliable	Inactive	-52.8487	-54.6487	-53.7487	Inactive	Inactive	3	4
DTXSID80188996	FC(C(C(C(C(Cl)(F)F)(F)F)(F)F)(F)F)(C(F)(F)F)F	Perfluorohexylchloride	355-41-9	-7.414	-26.3807	0.145026	0.854974	inact.	Reliable	Inactive	-52.8551	-70.9121	-61.8836	Inactive	Inactive	3	8
DTXSID10896037	CCOC(=O)C(=C)[S+](C(C(C(C(F)(F)F)(F)F)(F)F)(F)F)[O-]	Ethyl 2-(1,1,2,2,3,3,4,4,4-nonafluorobutane-1-sulfinyl)prop-2-enoate	1606997-40-3	-7.413	-33.5074	0.145026	0.854974	inact.	Reliable	Inactive	-52.8615	-63.054	-57.9577	Inactive	Inactive	7	4
DTXSID90456411	CCOC(=O)CC(C(C(C(C(C(F)(F)F)(F)F)(F)F)(F)F)(F)F)(F)F	Octanoic acid, 3,3,4,4,5,5,6,6,7,7,8,8,8-tridecafluoro-, ethyl ester	153296-01-6	-7.398	-34.5287	0.145026	0.854974	inact.	Reliable	Inactive	-52.9568	-61.9279	-57.4424	Inactive	Inactive	3	9
DTXSID10290773	FC(C(c1noc(n1)C(C(C(F)(F)F)(F)F)(F)F)(F)F)(C(F)(F)F)F	3,5-bis(heptafluoropropyl)-1,2,4-oxadiazole	4314-46-9	-7.399	-29.9431	0.145026	0.854974	inact.	Unreliable	Inactive	-52.9505	-66.9841	-59.9673	Inactive	Inactive	6	4
DTXSID80897495	OC1CCC2(C(=CCC3C2CCC2(C3CCC2C(CCCC(C(F)(F)F)(C(F)(F)F)F)C)C)C1)C	(3Î²)-25,26,26,26,27,27,27-Heptafluoro-cholest-5-en-3-ol	153463-21-9	-7.401	-42.9701	0.145026	0.854974	inact.	Reliable	Inactive	-52.9378	-52.6202	-52.779	Inactive	Inactive	7	2
DTXSID10757210	O=C(C(C(C(F)(F)F)(F)F)(F)F)OOC(C)(C)C	tert-Butyl heptafluorobutaneperoxoate	91481-65-1	-7.401	-31.44	0.145026	0.854974	inact.	Reliable	Inactive	-52.9378	-65.3336	-59.1357	Inactive	Inactive	7	4
DTXSID00469991	FC=C(C(C(C(C(C(F)(F)F)(F)F)(F)F)(F)F)(F)F)F	1H-Perfluoro-1-heptene	75180-14-2	-7.404	-26.4897	0.145026	0.854974	inact.	Reliable	Inactive	-52.9187	-70.7919	-61.8553	Inactive	Inactive	3	8
DTXSID40382155	O=C(C(F)(F)F)CC(=O)C(C(C(C(F)(F)F)(F)F)(F)F)(F)F	1,1,1,5,5,6,6,7,7,8,8,8-dodecafluorooctane-2,4-dione	261503-40-6	-7.406	-32.9865	0.145026	0.854974	inact.	Reliable	Inactive	-52.906	-63.6284	-58.2672	Inactive	Inactive	7	4
DTXSID00379925	ClC(=O)C(C(C(C(C(C(C(C(F)(F)F)(F)F)(F)F)(F)F)(F)F)(F)F)(F)F)(F)F	Perfluorononanoyl chloride	52447-23-1	-7.428	-31.4794	0.145026	0.854974	inact.	Reliable	Inactive	-52.7661	-65.2901	-59.0281	Inactive	Inactive	3	8
DTXSID3071351	FC(C(C(C(C(C(C(C(C(S(=O)(=O)F)(F)F)(F)F)(F)F)(F)F)(F)F)(F)F)(F)F)(F)F)(F)F	Perfluorononanesulfonyl fluoride	68259-06-3	-7.407	-31.3902	0.145026	0.854974	inact.	Reliable	Inactive	-52.8996	-65.3885	-59.144	Inactive	Inactive	3	8
DTXSID40371286	BrCCC(C(C(C(F)(F)F)(F)F)(F)F)(C(F)(F)F)C(F)(F)F	6-Bromo-1,1,1,2,2,3,3-heptafluoro-4,4-bis(trifluoromethyl)hexane	128454-91-1	-7.408	-31.9869	0.145026	0.854974	inact.	Reliable	Inactive	-52.8933	-64.7305	-58.8119	Inactive	Inactive	3	4
DTXSID00896081	CCOC(=O)CNC(C(C(C(C(F)(F)F)(F)F)(F)F)(F)F)CC(=O)OCC	Ethyl 3-[(2-ethoxy-2-oxoethyl)amino]-4,4,5,5,6,6,7,7,7-nonafluoroheptanoate	132114-64-8	-7.408	-48.4595	0.145026	0.854974	inact.	Reliable	Inactive	-52.8933	-46.5675	-49.7304	Inactive	Inactive	7	4
DTXSID90404578	CCCCC(CC(C(C(F)(F)F)(F)F)(F)F)I	1,1,1,2,2,3,3-heptafluoro-5-iodononane	755-48-6	-7.409	-30.7689	0.145026	0.854974	inact.	Unreliable	Inactive	-52.8869	-66.0735	-59.4802	Inactive	Inactive	3	6
DTXSID10412978	CC12SC(=CC1=C1C(=C3C2(C)SC(=C3)C2CCCCC2)C(C(C1(F)F)(F)F)(F)F)C1CCNCC1	copper(2+) 4-(8-cyclohexyl-4,4,5,5,6,6-hexafluoro-9a,9b-dimethyl-5,6,9a,9b-tetrahydro-4H-indeno[5,4-b:6,7-b']bisthiophen-2-yl)piperidin-1-ideâ€”1,1,1,5,5,5-hexafluoropentane-2,4-diol (1/2/2)	7229-93-8	-7.41	-49.9872	0.145026	0.854974	inact.	Reliable	Inactive	-52.8805	-44.883	-48.8818	Inactive	Inactive	8	0
DTXSID70896376	Fc1nc(nc(n1)C(C(F)(F)F)(C(F)(F)F)F)C(C(F)(F)F)(C(F)(F)F)F	2-Fluoro-4,6-bis(1,1,1,2,3,3,3-heptafluoropropan-2-yl)-1,3,5-triazine	10271-36-0	-7.411	-32.7979	0.145026	0.854974	inact.	Unreliable	Inactive	-52.8742	-63.8363	-58.3552	Inactive	Inactive	0	9
DTXSID30187297	ClC1=C(Cl)C(F)(F)C(C(C1(F)F)(F)F)(F)F	1,2-Dichloroperfluorocyclohexene	336-19-6	-7.412	-23.6567	0.145026	0.854974	inact.	Reliable	Inactive	-52.8678	-73.9156	-63.3917	Inactive	Inactive	8	0
DTXSID10895681	FC(C(C(F)(F)F)(F)F)(c1cc[nH]n1)F	3-(Heptafluoropropyl)-1H-pyrazole	158148-63-1	-7.407	-18.4414	0.145026	0.854974	inact.	Unreliable	Inactive	-52.8996	-79.6661	-66.2829	Inactive	Inactive	6	4
DTXSID80880145	C=CC(C(C(C(C=C)(F)F)(F)F)(F)F)(F)F	1,4-Divinylperfluorobutane	678-65-9	-7.429	-23.1169	0.145026	0.854974	inact.	Reliable	Inactive	-52.7597	-74.5108	-63.6353	Inactive	Inactive	0	2
DTXSID20774317	O=C(C(C(C(F)(F)F)(F)F)(F)F)C=C(C(C)(C)C)N	6-Amino-1,1,1,2,2,3,3-heptafluoro-7,7-dimethyl-5-octen-4-one	188838-46-2	-7.432	-32.4683	0.145026	0.854974	inact.	Unreliable	Inactive	-52.7406	-64.1997	-58.4702	Inactive	Inactive	7	4
DTXSID80771781	CC[N+](C(C(C(C(C(C(C(C(C(F)C)(F)F)(F)F)(F)F)(F)F)(F)F)(F)F)(F)F)(F)F)(CC)CC	N,N,N-Triethyl-1,1,2,2,3,3,4,4,5,5,6,6,7,7,8,8,9-heptadecafluorodecan-1-aminium chloride	144094-08-6	-7.433	-29.6498	0.301888	0.698112	inact.	Unreliable	Inactive	-52.7343	-67.3075	-60.0209	Inactive	Inactive	3	0
DTXSID40474908	FC(C(C(C(C(C(F)(F)F)(F)F)(F)F)(F)F)(F)F)(c1ccc(cc1)P(c1ccc(cc1)C(C(C(C(C(C(F)(F)F)(F)F)(F)F)(F)F)(F)F)(F)F)c1ccc(cc1)C(C(C(C(C(C(F)(F)F)(F)F)(F)F)(F)F)(F)F)(F)F)F	Tris[4-(tridecafluorohexyl)phenyl]phosphine	193197-68-1	-7.447	-51.1344	0.145026	0.854974	inact.	Reliable	Inactive	-52.6453	-43.6181	-48.1317	Inactive	Inactive	1	6
DTXSID10547012	FC(C1=C(F)C(F)(F)C(C(C1(F)F)(F)F)(F)F)F	1-(Difluoromethyl)-2,3,3,4,4,5,5,6,6-nonafluorocyclohex-1-ene	10534-43-7	-7.447	-22.991	0.145026	0.854974	inact.	Unreliable	Inactive	-52.6453	-74.6496	-63.6474	Inactive	Inactive	8	0
DTXSID50896152	CN(c1ccc(cc1)OS(=O)(=O)C(C(C(C(F)(F)F)(F)F)(F)F)(F)F)C	4-(Dimethylamino)phenyl nonafluorobutane-1-sulfonate	1463426-91-6	-7.448	-45.9406	0.145026	0.854974	inact.	Reliable	Inactive	-52.6389	-49.3449	-50.9919	Inactive	Inactive	9	0
DTXSID50462159	Oc1ccc2c(c1)CC(C1C2CCC2(C1CCC2O)C)CCCCCCCCCSCCCC(C(F)(F)F)(F)F	S-Deoxo fulvestrant	153004-31-0	-7.448	-58.0788	0.145026	0.854974	inact.	Reliable	Inactive	-52.6389	-35.961	-44.3	Inactive	Inactive	5	5
DTXSID40631438	CCC(=O)C(C(C(C(F)(F)F)(F)F)(F)F)C	5,5,6,6,7,7,7-Heptafluoro-4-methylheptan-3-one	61282-89-1	-7.448	-25.3749	0.145026	0.854974	inact.	Reliable	Inactive	-52.6389	-72.0211	-62.33	Inactive	Inactive	7	4
DTXSID20444220	NCCCC(C(C(C(C(C(C(C(F)(F)F)(F)F)(F)F)(F)F)(F)F)(F)F)(F)F)(F)F	3-(Perfluorooctyl)propylamine	139175-50-1	-7.449	-41.3842	0.145026	0.854974	inact.	Reliable	Inactive	-52.6325	-54.3689	-53.5007	Inactive	Inactive	3	9
DTXSID40379782	C=CC(=O)OCC1(F)C(F)(F)C(F)(F)C(C(C1(F)F)(F)F)(F)F	(Perfluorocyclohexyl)methyl prop-2-enoate	40677-94-9	-7.446	-30.2799	0.145026	0.854974	inact.	Reliable	Inactive	-52.6516	-66.6127	-59.6322	Inactive	Inactive	8	0
DTXSID10381993	O=C(C=CC(=O)OCCC(C(C(C(C(C(F)(F)F)(F)F)(F)F)(F)F)(F)F)(F)F)OCCC(C(C(C(C(C(F)(F)F)(F)F)(F)F)(F)F)(F)F)(F)F	Bis(1H,1H,2H,2H-perfluorooctyl) maleate	55003-96-8	-7.449	-65.5852	0.145026	0.854974	inact.	Reliable	Inactive	-52.6325	-27.6843	-40.1584	Inactive	Inactive	7	5
DTXSID30235085	FC(C(F)(F)F)(c1nc(nc(n1)C(C(F)(F)F)(F)F)C(C(F)(F)F)(F)F)F	2,4,6-Tris(pentafluoroethyl)-1,3,5-triazine	858-46-8	-7.453	-35.2831	0.145026	0.854974	inact.	Unreliable	Inactive	-52.6071	-61.0961	-56.8516	Inactive	Inactive	6	4
DTXSID00371287	BrC=CC(C(C(C(F)(F)F)(F)F)(F)F)(C(F)(F)F)C(F)(F)F	1-bromo-4,4,5,5,6,6,6-heptafluoro-3,3-bis(trifluoromethyl)hex-1-ene	128454-94-4	-7.454	-31.2498	0.145026	0.854974	inact.	Reliable	Inactive	-52.6007	-65.5433	-59.072	Inactive	Inactive	3	4
DTXSID70896174	O=C(ON1C(=O)CCC1=O)CCC(C(C(C(F)(F)F)(F)F)(F)F)(F)F	1-[(4,4,5,5,6,6,7,7,7-Nonafluoroheptanoyl)oxy]pyrrolidine-2,5-dione	852527-43-6	-7.455	-36.7088	0.145026	0.854974	inact.	Reliable	Inactive	-52.5944	-59.5241	-56.0592	Inactive	Inactive	7	0
DTXSID40893256	[O-][S+](C(C(C(C(C(C(C(C(C(F)(F)F)(F)F)(F)F)(F)F)(F)F)(F)F)(F)F)(F)F)(F)F)NCCC[N+](C)(C)C	Perfluorononane sulfonamido ammonium iodide	69091-20-9	-7.455	-60.1248	0.145026	0.854974	inact.	Reliable	Inactive	-52.5944	-33.7051	-43.1497	Inactive	Inactive	3	8
DTXSID70660317	FC(C(C(C(C(C(C(F)(F)F)(C(F)(F)F)F)(F)F)(F)F)(F)F)(C(F)(F)F)F)F	2-(Difluoromethyl)-1,1,1,2,3,3,4,4,5,5,6,7,7,7-tetradecafluoro-6-(trifluoromethyl)heptane	801287-29-6	-7.457	-31.2508	0.145026	0.854974	inact.	Unreliable	Inactive	-52.5817	-65.5422	-59.0619	Inactive	Inactive	3	4
DTXSID30560460	FC(C(C(C(C(C(Cl)(Cl)Cl)(F)F)(F)F)(F)F)(F)F)(C(F)(F)F)F	1,1,1-Trichloro-2,2,3,3,4,4,5,5,6,6,7,7,7-tridecafluoroheptane	88639-56-9	-7.457	-32.6686	0.145026	0.854974	inact.	Reliable	Inactive	-52.5817	-63.9789	-58.2803	Inactive	Inactive	3	8
DTXSID10381190	FC(C(C(C(C(C(C(Br)(F)F)(Br)F)(F)F)(F)F)(F)F)(F)F)(F)F	1,2-Dibromoperfluoroheptane	678-32-0	-7.449	-31.8438	0.145026	0.854974	inact.	Reliable	Inactive	-52.6325	-64.8883	-58.7604	Inactive	Inactive	3	8
DTXSID30510945	N#CC1=C(Cl)C(F)(F)C(C(C1(F)F)(F)F)(F)F	2-Chloro-3,3,4,4,5,5,6,6-octafluorocyclohex-1-ene-1-carbonitrile	84439-72-5	-7.459	-26.151	0.145026	0.854974	inact.	Unreliable	Inactive	-52.569	-71.1653	-61.8671	Inactive	Inactive	8	0
DTXSID10215385	FC(C(C(C(COC(C(F)(F)F)C(F)(F)F)(F)F)(F)F)(F)F)F	2,2,3,3,4,4,5,5-Octafluoropentyl-1',1',2',3',3',3'-hexafluoropropyl ether	65064-81-5	-7.445	-29.2993	0.145026	0.854974	inact.	Unreliable	Inactive	-52.658	-67.6939	-60.176	Inactive	Inactive	3	0
DTXSID50617541	CCN(C(=O)C(C(C(C(C(C(=O)N(CC)CC)(F)F)(F)F)(F)F)(F)F)F)CC	N~1~,N~1~,N~7~,N~7~-Tetraethyl-2,2,3,3,4,4,5,5,6-nonafluoroheptanediamide	60934-65-8	-7.444	-47.2728	0.145026	0.854974	inact.	Unreliable	Inactive	-52.6643	-47.876	-50.2702	Inactive	Inactive	7	4
DTXSID40561004	FC(=C(OC(C(C(C(=C(F)F)F)(F)F)(F)F)(F)F)F)F	1,1,2,3,3,4,4,5,5-Nonafluoro-5-[(trifluoroethenyl)oxy]pent-1-ene	122440-16-8	-7.434	-26.1913	0.145026	0.854974	inact.	Unreliable	Inactive	-52.7279	-71.1209	-61.9244	Inactive	Inactive	0	2
DTXSID2061729	C=CC(=O)OCCCCN(S(=O)(=O)C(C(C(C(F)(F)F)(F)F)(F)F)(F)F)C	4-(Methyl((nonafluorobutyl)sulfonyl)amino)butyl prop-2-enoate	1492-87-1	-7.434	-52.5118	0.301888	0.698112	inact.	Reliable	Inactive	-52.7279	-42.0993	-47.4136	Inactive	Inactive	1	3
DTXSID40895750	C=CCOC(=O)C(C(C(C(C(C(C(F)(F)F)(F)F)(F)F)(F)F)(F)F)(F)F)(F)F	Prop-2-en-1-yl pentadecafluorooctanoate	20120-44-9	-7.436	-38.7541	0.145026	0.854974	inact.	Reliable	Inactive	-52.7152	-57.2689	-54.992	Inactive	Inactive	4	9
DTXSID40765040	ClCC(C(C(C(C(F)(F)F)(F)F)(F)F)(F)F)I	6-Chloro-1,1,1,2,2,3,3,4,4-nonafluoro-5-iodohexane	113419-03-7	-7.437	-29.6889	0.145026	0.854974	inact.	Reliable	Inactive	-52.7088	-67.2644	-59.9866	Inactive	Inactive	3	4
DTXSID00379884	FC(C(C(C(F)(F)F)(C(F)(F)F)F)(F)F)(CC1OC1)F	3-(Perfluoro-3-methylbutyl)-1,2-propenoxide	54009-81-3	-7.437	-26.0983	0.145026	0.854974	inact.	Reliable	Inactive	-52.7088	-71.2234	-61.9661	Inactive	Inactive	4	5
DTXSID80757262	C=CC(=O)OC(C(C(CCC(F)(F)F)(F)F)(F)F)(F)F	1,1,2,2,3,3,6,6,6-Nonafluorohexyl prop-2-enoate	91528-57-3	-7.438	-30.5994	0.145026	0.854974	inact.	Reliable	Inactive	-52.7025	-66.2604	-59.4815	Inactive	Inactive	0	2
DTXSID5046560	FC(C(C(C(C(C(C(C(Br)(F)F)(F)F)(F)F)(F)F)(F)F)(F)F)(F)F)(F)F	1-Bromoheptadecafluorooctane	423-55-2	-7.445	-33.4484	0.145026	0.854974	inact.	Reliable	Inactive	-52.658	-63.1191	-57.8885	Inactive	Inactive	3	8
DTXSID3066184	CCN(S(=O)(=O)C(C(C(C(F)(F)F)(F)F)(F)F)(F)F)CCOC(=O)C=C	2-Propenoic acid, 2-(ethyl((nonafluorobutyl)sulfonyl)amino)ethyl ester	17329-79-2	-7.438	-45.5405	0.145026	0.854974	inact.	Reliable	Inactive	-52.7025	-49.786	-51.2443	Inactive	Inactive	1	3
DTXSID60159528	ICCC(C(C(C(C(C(C(C(F)F)(F)F)(F)F)(F)F)(F)F)(F)F)(F)F)(F)F	Silicon(4+) 3,3,4,4,5,5,6,6,7,7,8,8,9,9,10,10-hexadecafluoro-1-iododecan-1-ide 2,2',2''-nitrilotriethanolate (1:1:1)	135798-17-3	-7.44	-43.5465	0.145026	0.854974	inact.	Reliable	Inactive	-52.6898	-51.9847	-52.3372	Inactive	Inactive	3	0
DTXSID70379250	ICCC(C(C(C(F)(F)F)(F)F)(F)F)(C(F)(F)F)C(F)(F)F	1,1,1,2,2,3,3-heptafluoro-6-iodo-4,4-bis(trifluoromethyl)hexane	115347-68-7	-7.442	-29.0604	0.145026	0.854974	inact.	Reliable	Inactive	-52.6771	-67.9574	-60.3172	Inactive	Inactive	3	4
DTXSID40897012	OC(C(C(C(F)(F)F)(F)F)(F)F)c1ccc[nH]1	1H-Pyrrol-2-yl(perfluoropropyl)methanol	159355-62-1	-7.442	-15.2277	0.145026	0.854974	inact.	Unreliable	Inactive	-52.6771	-83.2096	-67.9433	Inactive	Inactive	3	4
DTXSID40545622	OCCCC(C(C(C(F)(F)F)(F)F)(F)F)(C(F)(F)F)C(F)(F)F	5,5,6,6,7,7,7-Heptafluoro-4,4-bis(trifluoromethyl)heptan-1-ol	110254-90-5	-7.442	-32.0884	0.145026	0.854974	inact.	Reliable	Inactive	-52.6771	-64.6186	-58.6478	Inactive	Inactive	3	4
DTXSID80412546	NNC(=NNC(=O)C(C(C(F)(F)F)(F)F)(F)F)C(C(C(F)(F)F)(F)F)(F)F	1,2-bis(Heptafluorobutyryl)hydrazine hydrazone	5611-44-9	-7.444	-41.8706	0.145026	0.854974	inact.	Unreliable	Inactive	-52.6643	-53.8326	-53.2484	Inactive	Inactive	7	8
DTXSID60379284	OCC(C(F)(F)F)(OC(C(C(F)(F)F)(F)F)(F)F)F	2-(Perfluoropropoxy)-1H,1H-perfluoropropanol	26537-88-2	-7.444	-24.7494	0.145026	0.854974	inact.	Reliable	Inactive	-52.6643	-72.7108	-62.6876	Inactive	Inactive	4	3
DTXSID80896084	Nc1nc(nc2c1nc[nH]2)C(C(C(F)(F)F)(F)F)(F)F	2-(Heptafluoropropyl)-9H-purin-6-amine	147916-77-6	-7.44	-30.8602	0.145026	0.854974	inact.	Unreliable	Inactive	-52.6898	-65.9729	-59.3313	Inactive	Inactive	6	4
DTXSID90870315	CCOC(C(C(C(F)(F)F)(F)F)(F)F)(C(C(F)(F)F)(C(F)(F)F)F)F	3-Ethoxyperfluoro(2-methylhexane)	297730-93-9	-7.522	-29.2106	0.145026	0.854974	inact.	Reliable	Inactive	-52.1683	-67.7918	-59.98	Inactive	Inactive	3	4
DTXSID50826631	OCC(C(C(OC(=C(F)F)F)(F)F)(F)F)(F)F	2,2,3,3,4,4-Hexafluoro-4-[(trifluoroethenyl)oxy]butan-1-ol	86883-85-4	-7.268	-13.9277	0.250206	0.749794	inact.	Unreliable	Inactive	-53.7835	-84.643	-69.2133	Inactive	Inactive	0	2
DTXSID50896495	OCCCC(C(F)(F)F)(OC(C(C(F)(F)F)(F)F)(F)F)F	4,5,5,5-Tetrafluoro-4-(heptafluoropropoxy)pentan-1-ol	243128-41-8	-7.264	-32.2706	0.145026	0.854974	inact.	Reliable	Inactive	-53.8089	-64.4177	-59.1133	Inactive	Inactive	4	3
DTXSID60371288	BrC(=C)C(C(C(F)(F)F)(F)F)(F)F	2-bromo-3,3,4,4,5,5,5-heptafluoropent-1-ene	96916-53-9	-7.098	-22.7952	0.145026	0.854974	inact.	Reliable	Inactive	-54.8645	-74.8655	-64.865	Inactive	Inactive	3	4
DTXSID60873414	FC(C(C(C(F)(F)F)(F)F)(F)F)(C(C(C(C(C(C(CCOP(=O)(OCCC(C(C(C(C(C(C(C(F)(F)F)(F)F)(F)F)(F)F)(F)F)(F)F)(F)F)(F)F)O)(F)F)(F)F)(F)F)(F)F)(F)F)(F)F)F	3,3,4,4,5,5,6,6,7,7,8,8,9,9,10,10,11,11,12,12,12-Henicosafluorododecyl 3,3,4,4,5,5,6,6,7,7,8,8,9,9,10,10,10-heptadecafluorodecyl hydrogen phosphate	1158182-60-5	-7.097	-36.9531	0.145026	0.854974	inact.	Reliable	Inactive	-54.8709	-59.2547	-57.0628	Inactive	Inactive	7	5
DTXSID80893290	CC(OC(=Nc1cc(ccc1C)N=C(OCCCCN(S(=O)(=O)C(C(C(C(F)(F)F)(F)F)(F)F)(F)F)C)O)O)COC(=O)C(=C)C	2-(((2-Methyl-5-(((4-(methyl((nonafluorobutyl)sulfonyl)amino)butoxy)carbonyl)amino)phenyl)carbamoyl)oxy)propyl methacrylate	70900-38-8	-7.097	-58.2834	0.145026	0.854974	inact.	Unreliable	Inactive	-54.8709	-35.7354	-45.3032	Inactive	Inactive	0	8
DTXSID80895759	FC(C(COS(=O)(=O)C(C(C(C(F)(F)F)(F)F)(F)F)(F)F)(F)F)(F)F	2,2,3,3,3-Pentafluoropropyl nonafluorobutane-1-sulfonate	893556-35-9	-7.097	-30.1863	0.145026	0.854974	inact.	Reliable	Inactive	-54.8709	-66.7159	-60.7934	Inactive	Inactive	9	0
DTXSID2072594	CN(CCCN(S(=O)(=O)C(C(C(C(C(C(C(C(F)(F)F)(F)F)(F)F)(F)F)(F)F)(F)F)(F)F)(F)F)CCCS(=O)(=O)O)C	((3-(Dimethylamino)propyl)((heptadecafluorooctyl)sulfonyl)amino)-1-Propanesulfonic acid	72785-08-1	-7.095	-39.1287	0.145026	0.854974	inact.	Reliable	Inactive	-54.8836	-56.8558	-55.8697	Inactive	Inactive	0	7
DTXSID40338632	FC(C(C(C(F)(F)F)(F)F)(F)F)C(C(F)(F)F)(F)F	1,1,1,2,2,3,3,4,5,5,6,6,6-Tridecafluorohexane	1998-67-0	-7.095	-23.6891	0.145026	0.854974	inact.	Reliable	Inactive	-54.8836	-73.8799	-64.3817	Inactive	Inactive	3	4
DTXSID00895231	FC(C(C=CC(C(C(F)(F)F)(F)F)(F)F)(F)F)(F)F	1,1,1,2,2,5,5,6,6,7,7,7-Dodecafluoro-3-heptene	887111-61-7	-7.094	-26.2139	0.145026	0.854974	inact.	Reliable	Inactive	-54.89	-71.096	-62.993	Inactive	Inactive	3	4
DTXSID20337466	O=CC(C(C(C(F)F)(F)F)(F)F)(F)F	5H-Perfluoropentanal	2648-47-7	-7.094	-1.6878	0.145026	0.854974	inact.	Unreliable	Inactive	-54.89	-98.139	-76.5145	Inactive	Inactive	3	0
DTXSID90896611	O=C(C(=C)C)OC(C(F)(F)F)(C(F)(F)F)C(F)(F)F	1,1,1,3,3,3-Hexafluoro-2-(trifluoromethyl)propan-2-yl 2-methylprop-2-enoate	17526-97-5	-7.094	-26.8343	0.145026	0.854974	inact.	Reliable	Inactive	-54.89	-70.4119	-62.6509	Inactive	Inactive	0	2
DTXSID80184039	C=CC(=O)OCC(C(C(C(C(C(F)F)(F)F)(F)F)(F)F)(F)F)(F)F	(6H-Perfluorohexyl)methyl acrylate	2993-85-3	-7.093	-35.1742	0.145026	0.854974	inact.	Reliable	Inactive	-54.8963	-61.2162	-58.0562	Inactive	Inactive	3	0
DTXSID40572135	C=CC(=O)OC(C(C(C(C(C(C(C(F)(F)F)(F)F)(F)F)(F)F)(F)F)(F)F)(F)F)(F)F	Heptadecafluorooctyl prop-2-enoate	15498-45-0	-7.092	-38.7218	0.145026	0.854974	inact.	Reliable	Inactive	-54.9027	-57.3045	-56.1036	Inactive	Inactive	3	8
DTXSID50895569	CCCCCCOC(=O)C(C(C(F)(F)F)(F)F)(F)F	Hexyl perfluorobutanoate	336-65-2	-7.092	-31.8024	0.145026	0.854974	inact.	Reliable	Inactive	-54.9027	-64.934	-59.9183	Inactive	Inactive	4	9
DTXSID30379938	OCC(C(C(C(C(C(C(C(C(C(C(C(C(C(C(C(C(F)(F)F)(F)F)(F)F)(F)F)(F)F)(F)F)(F)F)(F)F)(F)F)(F)F)(F)F)(F)F)(F)F)(F)F)(F)F)(F)F)(F)F	1h,1h-perfluorooctadecan-1-ol	242142-82-1	-7.09	-37.3415	0.145026	0.854974	inact.	Reliable	Inactive	-54.9154	-58.8264	-56.8709	Inactive	Inactive	3	9
DTXSID50880132	FC(C1(F)OC(F)(F)C(C(C1(F)F)(F)F)(F)F)(F)F	Perfluoro-2-methyloxane	356-47-8	-7.089	-24.4032	0.145026	0.854974	inact.	Unreliable	Inactive	-54.9217	-73.0925	-64.0071	Inactive	Inactive	8	0
DTXSID7046548	FC(C(C(F)(F)F)(F)F)(C(C(C(F)(F)F)(F)F)(F)F)F	Perfluorohexane	355-42-0	-7.089	-23.3213	0.145026	0.854974	inact.	Reliable	Inactive	-54.9217	-74.2854	-64.6036	Inactive	Inactive	3	8
DTXSID10880198	FC(=C(C(C(F)(F)F)(C(F)(F)F)F)F)C(F)(F)F	2-Pentene, 1,1,1,2,3,4,5,5,5-nonafluoro-4-(trifluoromethyl)-, (Z)-	3709-70-4	-7.088	-21.6249	0.301888	0.698112	inact.	Unreliable	Inactive	-54.9281	-76.1559	-65.542	Inactive	Inactive	0	2
DTXSID20933760	CCN(C(=Nc1ccc(c(c1)C(=O)C)OCC(CN(C(C(C(F)(F)F)(F)F)(F)F)C(C)(C)C)O)O)CC	N'-(3-Acetyl-4-{3-[tert-butyl(heptafluoropropyl)amino]-2-hydroxypropoxy}phenyl)-N,N-diethylcarbamimidic acid--hydrogen iodide (1/1)	149825-34-3	-7.088	-75.9676	0.145026	0.854974	inact.	Unreliable	Inactive	-54.9281	-16.2365	-35.5823	Inactive	Inactive	3	2
DTXSID30618238	O=C(C(C(C(F)(F)F)(F)F)(F)F)N1CCNCC1	2,2,3,3,4,4,4-Heptafluoro-1-(piperazin-1-yl)butan-1-one	89245-13-6	-7.081	-33.9172	0.145026	0.854974	inact.	Unreliable	Inactive	-54.9726	-62.6022	-58.7874	Inactive	Inactive	7	4
DTXSID3059973	FC(C(C(C(C(C(S(=O)(=O)F)(F)F)(F)F)(F)F)(F)F)(F)F)(F)F	Perfluorohexanesulfonyl fluoride	423-50-7	-7.081	-27.9622	0.145026	0.854974	inact.	Reliable	Inactive	-54.9726	-69.1683	-62.0704	Inactive	Inactive	3	8
DTXSID70459607	FC(C(C(C(COS(=O)Cl)(F)F)(F)F)(F)F)F	Chlorosulfurous acid, 2,2,3,3,4,4,5,5-octafluoropentyl ester	254756-55-3	-7.082	-28.602	0.145026	0.854974	inact.	Unreliable	Inactive	-54.9663	-68.4628	-61.7145	Inactive	Inactive	3	0
DTXSID50896218	CC(=O)Nc1ncnc2c1nc([nH]2)C(C(C(F)(F)F)(F)F)(F)F	N-[8-(Heptafluoropropyl)-9H-purin-6-yl]acetamide	147916-78-7	-7.082	-39.1848	0.145026	0.854974	inact.	Unreliable	Inactive	-54.9663	-56.794	-55.8801	Inactive	Inactive	6	4
DTXSID90601121	FC(C(C(C1(C(F)(F)F)C(F)(F)C(F)(F)C(C(C1(F)F)(F)F)(F)F)(F)F)(F)F)(F)F	1,1,2,2,3,3,4,4,5,5-Decafluoro-6-(heptafluoropropyl)-6-(trifluoromethyl)cyclohexane	73188-76-8	-7.083	-33.2167	0.145026	0.854974	inact.	Unreliable	Inactive	-54.9599	-63.3745	-59.1672	Inactive	Inactive	8	0
DTXSID70527416	FC(C(C(F)(F)F)(F)F)(P(=O)(C(C(C(F)(F)F)(F)F)(F)F)Cl)F	Bis(heptafluoropropyl)phosphinic chloride	90403-29-5	-7.083	-26.2058	0.145026	0.854974	inact.	Reliable	Inactive	-54.9599	-71.1049	-63.0324	Inactive	Inactive	3	4
DTXSID50881381	CCCCCCCCCCCCCCCCCCCCC(C(C(C(C(C(C(F)(F)F)(F)F)(F)F)(F)F)(F)F)(F)F)(F)F	1,1,1,2,2,3,3,4,4,5,5,6,6,7,7-Pentadecafluoroheptacosane	1980063-56-6	-7.099	-54.6618	0.145026	0.854974	inact.	Reliable	Inactive	-54.8582	-39.7287	-47.2934	Inactive	Inactive	2	2
DTXSID50188029	OCCN(S(=O)(=O)C(C(C(C(F)(F)F)(F)F)(F)F)(F)F)CCO	N,N-Bis(2-hydroxyethyl)perfluorobutanesulfonamide	34455-00-0	-7.083	-36.4528	0.145026	0.854974	inact.	Reliable	Inactive	-54.9599	-59.8063	-57.3831	Inactive	Inactive	0	7
DTXSID80407235	O=C(C(C(C(C(C(C(C(F)(F)F)(F)F)(F)F)(F)F)(F)F)(F)F)(F)F)CC(=O)C(C(C(C(C(C(C(F)(F)F)(F)F)(F)F)(F)F)(F)F)(F)F)(F)F	9H,9H-Triacontafluoro-8,10-heptadecanedione	36554-97-9	-7.084	-36.7815	0.145026	0.854974	inact.	Reliable	Inactive	-54.9535	-59.4439	-57.1987	Inactive	Inactive	3	8
DTXSID70895208	BrC(=C)C(C(C(C(F)(F)F)(F)F)(F)F)(F)F	2-Bromo-3,3,4,4,5,5,6,6,6-nonafluorohex-1-ene	59665-23-5	-7.084	-24.0527	0.145026	0.854974	inact.	Reliable	Inactive	-54.9535	-73.479	-64.2163	Inactive	Inactive	3	4
DTXSID30881304	FC(C(C(C(C(F)(F)F)(I)F)(F)F)(F)F)(F)F	1,1,1,2,2,3,3,4,5,5,5-Undecafluoro-4-iodopentane	68158-13-4	-7.085	-23.2801	0.145026	0.854974	inact.	Reliable	Inactive	-54.9472	-74.3309	-64.639	Inactive	Inactive	3	4
DTXSID10861881	O=C(C(C(C(F)(F)F)(F)F)(F)F)OC(=O)C(C(C(F)(F)F)(F)F)(F)F	Heptafluorobutanoic anhydride	336-59-4	-7.085	-27.9591	0.145026	0.854974	inact.	Reliable	Inactive	-54.9472	-69.1717	-62.0594	Inactive	Inactive	7	4
DTXSID40466747	C=CS(=O)(=O)C(C(C(C(C(C(F)(F)F)(F)F)(F)F)(F)F)(F)F)(F)F	1-(Ethenylsulfonyl)-1,1,2,2,3,3,4,4,5,5,6,6,6-tridecafluorohexane	680187-86-4	-7.086	-31.8008	0.145026	0.854974	inact.	Reliable	Inactive	-54.9408	-64.9357	-59.9383	Inactive	Inactive	3	8
DTXSID20793427	NC(=O)C1(F)OC(C(C1(F)F)(F)F)(F)F	2,3,3,4,4,5,5-Heptafluorooxolane-2-carboxamide	65578-60-1	-7.087	-7.7971	0.145026	0.854974	inact.	Unreliable	Inactive	-54.9345	-91.4027	-73.1686	Inactive	Inactive	8	0
DTXSID10539058	FC1(F)C(F)(F)C(F)(F)C(N2C1(F)C(F)(F)C(F)(F)C(C(C2(F)F)(F)F)(F)F)(F)F	1,1,2,2,3,3,4,4,6,6,7,7,8,8,9,9,10,10,10a-Nonadecafluorodecahydropyrido[1,2-a]azepine	95827-25-1	-7.083	-29.6147	0.145026	0.854974	inact.	Unreliable	Inactive	-54.9599	-67.3462	-61.153	Inactive	Inactive	8	0
DTXSID00880980	C=COCC(C(C(C(C(C(F)F)(F)F)(F)F)(F)F)(F)F)(F)F	1,1,2,2,3,3,4,4,5,5,6,6-Dodecafluoro-7-(vinyloxy)heptane	78971-81-0	-7.099	-31.4832	0.145026	0.854974	inact.	Unreliable	Inactive	-54.8582	-65.2859	-60.072	Inactive	Inactive	3	0
DTXSID40895735	O=C(C(C(C(F)(F)F)(F)F)(F)F)OC(C(F)(F)F)(C(F)(F)F)C(F)(F)F	1,1,1,3,3,3-Hexafluoro-2-(trifluoromethyl)propan-2-yl heptafluorobutanoate	922168-38-5	-7.1	-29.4918	0.145026	0.854974	inact.	Reliable	Inactive	-54.8518	-67.4817	-61.1667	Inactive	Inactive	7	4
DTXSID50792928	FC(C(C(C(I)(Cl)F)(F)F)(F)F)(F)F	1-Chloro-1,2,2,3,3,4,4,4-octafluoro-1-iodobutane	65975-08-8	-7.101	-22.6417	0.145026	0.854974	inact.	Reliable	Inactive	-54.8454	-75.0348	-64.9401	Inactive	Inactive	3	4
DTXSID80826669	FC(C(C(C(C(C(F)(F)F)(C(F)(F)F)F)(C(F)(F)F)C(F)(F)F)(F)F)(F)F)(F)F	1,1,1,2,2,3,3,5,6,6,6-Undecafluoro-4,4,5-tris(trifluoromethyl)hexane	86714-23-0	-7.126	-3.8047	0.145026	0.854974	inact.	Reliable	Inactive	-54.6865	-95.8049	-75.2457	Inactive	Inactive	3	4
DTXSID80382053	ICC(C(C(C(C(F)(F)F)(F)F)(F)F)(F)F)(F)F	1-Iodo-1H,1H-perfluorohexane	335-50-2	-7.126	-26.1551	0.145026	0.854974	inact.	Reliable	Inactive	-54.6865	-71.1608	-62.9236	Inactive	Inactive	3	9
DTXSID00895695	FC(=O)C(OC(C(OC(C(C(C(F)(F)F)(F)F)(F)F)(F)F)(F)F)(F)F)(F)F	Difluoro[1,1,2,2-tetrafluoro-2-(nonafluorobutoxy)ethoxy]acetyl fluoride	172897-75-5	-7.126	-31.7719	0.145026	0.854974	inact.	Reliable	Inactive	-54.6865	-64.9676	-59.827	Inactive	Inactive	4	3
DTXSID90379717	ClC(=O)C(C(C(C(F)(F)F)(F)F)(F)F)(F)F	Nonafluoropentanoyl chloride	375-60-0	-7.127	-21.3997	0.145026	0.854974	inact.	Reliable	Inactive	-54.6801	-76.4042	-65.5422	Inactive	Inactive	7	4
DTXSID70880210	O=C1OC(F)(C(F)(F)F)C(OC1(F)C(F)(F)F)(F)F	Perfluoro-3,6-dimethyl-1,4-dioxan-2-one	7309-84-4	-7.128	-21.7065	0.145026	0.854974	inact.	Unreliable	Inactive	-54.6737	-76.0659	-65.3698	Inactive	Inactive	8	0
DTXSID80767604	CCCCC(C(C(C(F)(F)F)(F)F)(F)F)F	1,1,1,2,2,3,3,4-Octafluorooctane	126038-55-9	-7.13	-30.1521	0.145026	0.854974	inact.	Unreliable	Inactive	-54.661	-66.7536	-60.7073	Inactive	Inactive	3	4
DTXSID50601122	FC(C1(F)C(C(F)(F)F)(C(F)(F)F)C(F)(F)C(C(C1(F)F)(F)F)(F)F)(F)F	1,1,2,2,3,3,4,4,5-Nonafluoro-5,6,6-tris(trifluoromethyl)cyclohexane	73196-05-1	-7.125	-27.0004	0.145026	0.854974	inact.	Unreliable	Inactive	-54.6928	-70.2288	-62.4608	Inactive	Inactive	8	0
DTXSID90382140	O=CCC(C(C(F)(F)F)(F)F)(F)F	3,3,4,4,5,5,5-heptafluoropentanal	126015-32-5	-7.131	-19.5333	0.145026	0.854974	inact.	Reliable	Inactive	-54.6547	-78.4622	-66.5584	Inactive	Inactive	3	4
DTXSID7047566	FC(C(C(C(C(I)(F)F)(F)F)(F)F)(F)F)(C(F)(F)F)F	Perfluoro-1-iodohexane	355-43-1	-7.131	-28.2526	0.145026	0.854974	inact.	Reliable	Inactive	-54.6547	-68.8481	-61.7514	Inactive	Inactive	3	8
DTXSID20619613	C=CC(=O)OC1(F)C(F)(F)C(F)(F)C(C(C1(F)F)(F)F)(F)F	Undecafluorocyclohexyl prop-2-enoate	16621-95-7	-7.131	-25.5405	0.145026	0.854974	inact.	Reliable	Inactive	-54.6547	-71.8385	-63.2466	Inactive	Inactive	8	0
DTXSID40326539	C=CCNCC(C(C(C(C(C(C(F)(F)F)(F)F)(F)F)(F)F)(F)F)(F)F)O	2-Octanol, 3,3,4,4,5,5,6,6,7,7,8,8,8-tridecafluoro-1-(2-propenylamino)-	89807-93-2	-7.132	-39.7635	0.145026	0.854974	inact.	Reliable	Inactive	-54.6483	-56.1559	-55.4021	Inactive	Inactive	3	4
DTXSID30635667	FC(C(C(F)(F)F)(OC(C(C(C(F)(F)F)(C(F)(F)F)O)(F)F)(F)F)F)(F)F	Lithium 1,1,1,3,3,4,4-heptafluoro-4-[(1,1,1,2,3,3,3-heptafluoropropan-2-yl)oxy]-2-(trifluoromethyl)butan-2-olate	78740-39-3	-7.132	-37.3577	0.145026	0.854974	inact.	Unreliable	Inactive	-54.6483	-58.8086	-56.7284	Inactive	Inactive	0	2
DTXSID20158476	O=P(N1CCOCC1)(N1CCOCC1)OCCCCCCCCCCCC(C(C(C(C(C(F)(F)F)(F)F)(F)F)(F)F)(F)F)(F)F	(11-(F-Hexyl)undecyl) dimorpholinophosphoramidate	134051-91-5	-7.132	-69.8552	0.145026	0.854974	inact.	Reliable	Inactive	-54.6483	-22.9761	-38.8122	Inactive	Inactive	2	2
DTXSID00758594	BrCC(C(C(C(F)(F)F)(F)F)(F)F)(C(Br)C)O	2-Bromo-3-(bromomethyl)-4,4,5,5,6,6,6-heptafluorohexan-3-ol	93339-87-8	-7.134	-33.7448	0.145026	0.854974	inact.	Unreliable	Inactive	-54.6356	-62.7922	-58.7139	Inactive	Inactive	3	4
DTXSID80803157	CC1OOC(O1)C(C(C(C(C(C(F)(F)F)(F)F)(F)F)(F)F)(F)F)(F)F	3-Methyl-5-(tridecafluorohexyl)-1,2,4-trioxolane	63967-44-2	-7.131	-34.7881	0.145026	0.854974	inact.	Reliable	Inactive	-54.6547	-61.6419	-58.1483	Inactive	Inactive	4	5
DTXSID9061881	ICCC(C(C(C(C(F)(F)F)(F)F)(F)F)(F)F)(F)F	1-Iodo-1H,1H,2H,2H-perfluoroheptane	1682-31-1	-7.081	-31.6361	0.145026	0.854974	inact.	Reliable	Inactive	-54.9726	-65.1173	-60.045	Inactive	Inactive	3	9
DTXSID30580360	FC(C12C(C(F)(F)F)(C(F)(F)F)C(F)(F)C(C(C2(F)F)(C(C(C1(F)F)(F)F)(F)F)F)(F)F)(F)F	Tridecafluorotris(trifluoromethyl)bicyclo[3.3.1]nonane	67711-54-0	-7.123	-32.2353	0.145026	0.854974	inact.	Unreliable	Inactive	-54.7055	-64.4567	-59.5811	Inactive	Inactive	8	0
DTXSID80228205	FC1(F)C(F)(F)C=CC(C1(F)F)(F)F	3,3,4,4,5,5,6,6-Octafluorocyclohexene	775-40-6	-7.121	-18.1153	0.145026	0.854974	inact.	Unreliable	Inactive	-54.7183	-80.0257	-67.372	Inactive	Inactive	8	0
DTXSID60896486	OC(=O)C(C(F)(F)F)(OC(C(F)(F)F)(F)F)F	Perfluoro-2-ethoxypropanoic acid	267239-61-2	-7.104	-33.5693	0.145026	0.854974	inact.	Reliable	Inactive	-54.8264	-62.9858	-58.9061	Inactive	Inactive	0	2
DTXSID60379269	OCCCC(C(C(F)(F)F)(F)F)(F)F	3-(Perfluoropropyl)propanol	679-02-7	-7.104	-26.1584	0.145026	0.854974	inact.	Reliable	Inactive	-54.8264	-71.1572	-62.9918	Inactive	Inactive	3	4
DTXSID30557350	COC(=O)C(OC(C(C(C(C(C(C(C(F)(F)F)(F)F)(F)F)(F)F)(F)F)(F)F)(F)F)(F)F)(F)F	Methyl difluoro[(heptadecafluorooctyl)oxy]acetate	121591-26-2	-7.104	-39.8624	0.145026	0.854974	inact.	Reliable	Inactive	-54.8264	-56.0468	-55.4366	Inactive	Inactive	3	8
DTXSID00896985	IC(CC(C(C(F)(F)F)(F)F)(F)F)COC(=O)C	3-(Perfluoropropyl)-2-iodopropanol acetate	3108-05-02	-7.107	-34.2689	0.145026	0.854974	inact.	Reliable	Inactive	-54.8073	-62.2144	-58.5108	Inactive	Inactive	7	4
DTXSID90371231	FC(C(C(C(C(F)(F)F)(C(F)(F)F)Br)(F)F)(F)F)(F)F	2-bromo-1,1,1,3,3,4,4,5,5,5-decafluoro-2-(trifluoromethyl)pentane	22528-67-2	-7.109	-24.733	0.145026	0.854974	inact.	Reliable	Inactive	-54.7946	-72.7289	-63.7617	Inactive	Inactive	3	4
DTXSID70896598	OC(=O)C(C(C(C(C(F)(F)F)(C(F)(F)F)C(F)(F)F)(F)F)(F)F)(F)F	2,2,3,3,4,4,6,6,6-Nonafluoro-5,5-bis(trifluoromethyl)hexanoic acid	1144512-34-4	-7.109	-33.9611	0.145026	0.854974	inact.	Reliable	Inactive	-54.7946	-62.5537	-58.6742	Inactive	Inactive	0	2
DTXSID40600245	OCCOCC(C(C(C(F)F)(F)F)(F)F)(F)F	2-[(2,2,3,3,4,4,5,5-Octafluoropentyl)oxy]ethan-1-ol	50997-69-8	-7.121	-34.7107	0.145026	0.854974	inact.	Reliable	Inactive	-54.7183	-61.7272	-58.2227	Inactive	Inactive	3	0
DTXSID20818942	CCOC(=O)C=C(C(C(C(C(C(F)(F)F)(F)F)(F)F)(F)F)(F)F)F	Ethyl 3,4,4,5,5,6,6,7,7,8,8,8-dodecafluorooct-2-enoate	61282-87-9	-7.109	-35.2111	0.145026	0.854974	inact.	Reliable	Inactive	-54.7946	-61.1755	-57.985	Inactive	Inactive	7	4
DTXSID0060985	ClC(=O)C(C(C(C(=O)Cl)(F)F)(F)F)(F)F	Hexafluoroglutaryl chloride	678-77-3	-7.112	-23.7944	0.145026	0.854974	inact.	Reliable	Inactive	-54.7755	-73.7638	-64.2696	Inactive	Inactive	0	2
DTXSID50880192	FC(C(F)(F)F)OC(C(C(F)(F)F)(OC(C(C(F)(F)F)(F)F)(F)F)F)(F)F	2H-Perfluoro-5-methyl-3,6-dioxanonane	3330-14-1	-7.113	-35.0928	0.145026	0.854974	inact.	Unreliable	Inactive	-54.7691	-61.3059	-58.0375	Inactive	Inactive	4	3
DTXSID30432436	COC(C(C(C(C(C(C(C(F)(F)F)(F)F)(F)F)(F)F)(F)F)(F)F)(F)F)(F)F	1,1,1,2,2,3,3,4,4,5,5,6,6,7,7,8,8-Heptadecafluoro-8-methoxyoctane	22052-87-5	-7.117	-32.1034	0.301888	0.698112	inact.	Reliable	Inactive	-54.7437	-64.6021	-59.6729	Inactive	Inactive	3	8
DTXSID40895957	COC(=O)C(C(F)(F)F)(OC(C(C(C(C(F)(F)F)(F)F)(F)F)(F)F)(F)F)F	Methyl 2,3,3,3-tetrafluoro-2-[(undecafluoropentyl)oxy]propanoate	220369-95-9	-7.118	-33.1593	0.145026	0.854974	inact.	Reliable	Inactive	-54.7373	-63.4378	-59.0876	Inactive	Inactive	4	3
DTXSID80562853	CC(=C)C(=O)OCCC(C(C(F)(F)F)(F)F)(F)F	3,3,4,4,5,5,5-Heptafluoropentyl 2-methylprop-2-enoate	2145-81-5	-7.119	-32.1821	0.145026	0.854974	inact.	Reliable	Inactive	-54.731	-64.5153	-59.6231	Inactive	Inactive	7	5
DTXSID40897310	FC(C([C](C(C(F)(F)F)(C(F)(F)F)F)C(C(F)(F)F)(C(F)(F)F)F)(F)F)(F)F	Perfluoro-2-methyl-3-(propan-2-yl)pentan-3-yl	93683-27-3	-7.12	-31.4784	0.145026	0.854974	inact.	Unreliable	Inactive	-54.7246	-65.2912	-60.0079	Inactive	Inactive	0	2
DTXSID80895931	CCOC(=O)C(=O)C(C(C(C(C(C(F)(F)F)(F)F)(F)F)(F)F)(F)F)(F)F	Ethyl 3,3,4,4,5,5,6,6,7,7,8,8,8-tridecafluoro-2-oxooctanoate	117516-21-9	-7.11	-36.0545	0.145026	0.854974	inact.	Reliable	Inactive	-54.7882	-60.2455	-57.5169	Inactive	Inactive	7	4
DTXSID70824497	OCCCS(=O)(=O)C(C(C(C(F)(F)F)(F)F)(F)F)(F)F	3-(1,1,2,2,3,3,4,4,4-Nonafluorobutane-1-sulfonyl)propan-1-ol	762241-70-3	-7.135	-32.0387	0.145026	0.854974	inact.	Reliable	Inactive	-54.6292	-64.6734	-59.6513	Inactive	Inactive	9	0
DTXSID40338657	O=C(C(C(C(C(F)(F)F)(F)F)(F)F)(C(F)(F)F)F)C(C(F)(F)F)(C(F)(F)F)F	1,1,1,2,4,5,5,6,6,7,7,7-dodecafluoro-2,4-bis(trifluoromethyl)heptan-3-one	95639-15-9	-7.08	-28.5235	0.145026	0.854974	inact.	Reliable	Inactive	-54.979	-68.5494	-61.7642	Inactive	Inactive	0	2
DTXSID20529900	N#CC1=C(F)C(F)(F)C(C(C1(F)F)(F)F)(F)F	2,3,3,4,4,5,5,6,6-Nonafluorocyclohex-1-ene-1-carbonitrile	90408-45-0	-7.074	-23.5985	0.145026	0.854974	inact.	Unreliable	Inactive	-55.0171	-73.9798	-64.4985	Inactive	Inactive	8	0
DTXSID40504259	N#CC1(F)C(F)(F)C(F)(F)C(C(C1(F)F)(F)F)(F)F	1,2,2,3,3,4,4,5,5,6,6-Undecafluorocyclohexane-1-carbonitrile	51579-56-7	-7.033	-19.1516	0.145026	0.854974	inact.	Unreliable	Inactive	-55.2778	-78.883	-67.0804	Inactive	Inactive	8	0
DTXSID70884379	FC(=O)C1(OC(C(O1)(F)C(F)(F)F)(F)F)C(F)(F)F	4,4,5-Trifluoro-2,5-bis(trifluoromethyl)- 1,3-Dioxolane-2-carbonyl fluoride	7385-65-1	-7.032	-24.5027	0.145026	0.854974	inact.	Unreliable	Inactive	-55.2842	-72.9828	-64.1335	Inactive	Inactive	8	0
DTXSID20756890	C=COCCC(C(F)(F)F)(C(F)(F)F)F	4-(Ethenyloxy)-1,1,1,2-tetrafluoro-2-(trifluoromethyl)butane	90999-86-3	-7.031	-23.1038	0.145026	0.854974	inact.	Reliable	Inactive	-55.2906	-74.5252	-64.9079	Inactive	Inactive	3	4
DTXSID60329603	O=C(Nc1ccc(c(c1)NC(=O)OCC(C(C(C(C(C(C(C(C(C(F)F)(F)F)(F)F)(F)F)(F)F)(F)F)(F)F)(F)F)(F)F)(F)F)C)OCC(C(C(C(C(C(C(C(C(C(F)F)(F)F)(F)F)(F)F)(F)F)(F)F)(F)F)(F)F)(F)F)(F)F	2,2,3,3,4,4,5,5,6,6,7,7,8,8,9,9,10,10,11,11-icosafluoroundecyl N-[3-(2,2,3,3,4,4,5,5,6,6,7,7,8,8,9,9,10,10,11,11-icosafluoroundecoxycarbonylamino)-4-methylphenyl]carbamate	15953-41-0	-7.031	-45.27	0.145026	0.854974	inact.	Reliable	Inactive	-55.2906	-50.0843	-52.6874	Inactive	Inactive	3	0
DTXSID30896074	CN1CCN(CC1)C(=O)C(C(C(F)(F)F)(F)F)(F)F	2,2,3,3,4,4,4-Heptafluoro-1-(4-methylpiperazin-1-yl)butan-1-one	499975-92-7	-7.03	-39.3846	0.145026	0.854974	inact.	Reliable	Inactive	-55.2969	-56.5737	-55.9353	Inactive	Inactive	7	4
DTXSID90895548	FC(C(C(F)(F)F)(F)F)(c1ncccn1)F	2-(Heptafluoropropyl)pyrimidine	133391-64-7	-7.03	-24.2428	0.145026	0.854974	inact.	Unreliable	Inactive	-55.2969	-73.2694	-64.2831	Inactive	Inactive	6	4
DTXSID00552276	C=CCOCC(C(C(C(C(C(F)F)(F)F)(F)F)(F)F)(F)F)(F)F	1,1,2,2,3,3,4,4,5,5,6,6-Dodecafluoro-7-[(prop-2-en-1-yl)oxy]heptane	678-50-2	-7.029	-32.8887	0.145026	0.854974	inact.	Reliable	Inactive	-55.3033	-63.7362	-59.5197	Inactive	Inactive	3	0
DTXSID20895435	FC(C(OCC(C(C(F)(F)F)(F)F)(F)F)(F)F)C(F)(F)F	1,1,1,2,2,3,3-Heptafluoro-4-(1,1,2,3,3,3-hexafluoropropoxy)butane	1184-97-0	-7.029	-25.218	0.145026	0.854974	inact.	Unreliable	Inactive	-55.3033	-72.1941	-63.7487	Inactive	Inactive	3	4
DTXSID40895593	O=C(C(C(C(F)(F)F)(F)F)(F)F)OC(C)(C)C	tert-Butyl heptafluorobutanoate	425-24-1	-7.029	-25.8471	0.145026	0.854974	inact.	Reliable	Inactive	-55.3033	-71.5004	-63.4019	Inactive	Inactive	7	4
DTXSID40774950	CCCCCCCCCCCCCCCCCCC(CC(C(C(C(F)(F)F)(F)F)(F)F)(F)F)CCCCCCCCC(=O)Cl	10-(2,2,3,3,4,4,5,5,5-Nonafluoropentyl)octacosanoyl chloride	185033-98-1	-7.028	-54.5158	0.145026	0.854974	inact.	Reliable	Inactive	-55.3096	-39.8897	-47.5997	Inactive	Inactive	3	6
DTXSID10895202	FC(C(CCC(C(C(C(F)(F)F)(F)F)(F)F)(F)F)(F)F)(F)F	1,1,1,2,2,3,3,4,4,7,7,8,8,8-Tetradecafluorooctane	343627-66-7	-7.027	-28.379	0.145026	0.854974	inact.	Reliable	Inactive	-55.316	-68.7087	-62.0123	Inactive	Inactive	3	4
DTXSID50378443	CCCCCCC(C(Br)(F)F)(F)F	1-bromo-1,1,2,2-tetrafluorooctane	231630-92-5	-7.027	-31.232	0.145026	0.854974	inact.	Reliable	Inactive	-55.316	-65.5629	-60.4395	Inactive	Inactive	2	2
DTXSID80159525	OCCN(CCO)CCO	Silicon(4+) 2,2',2''-nitrilotriethanolate 3,3,4,4,5,5,6,6-octafluoro-1-iodohexan-1-ide (1:1:1)	135798-14-0	-7.027	-27.9831	0.145026	0.854974	inact.	Reliable	Inactive	-55.316	-69.1452	-62.2306	Inactive	Inactive	8	0
DTXSID50896112	NC(C(C)C)CNS(=O)(=O)C(C(C(C(F)(F)F)(F)F)(F)F)(F)F	N-[(2S)-2-Amino-3-methylbutyl]-1,1,2,2,3,3,4,4,4-nonafluorobutane-1-sulfonamide	1417316-15-4	-7.026	-40.2151	0.145026	0.854974	inact.	Reliable	Inactive	-55.3224	-55.6579	-55.4902	Inactive	Inactive	9	0
DTXSID60570714	ClC(C(C(C(C(F)F)(F)F)(F)F)(F)F)N=C=O	1-Chloro-2,2,3,3,4,4,5,5-octafluoro-1-isocyanatopentane	189244-65-3	-7.026	-28.2748	0.157385	0.842615	inact.	Unreliable	Inactive	-55.3224	-68.8236	-62.073	Inactive	Inactive	3	0
DTXSID00522414	COC(C(C(C(C(Cl)(F)F)(F)F)(F)F)(F)F)O	5-Chloro-2,2,3,3,4,4,5,5-octafluoro-1-methoxypentan-1-ol	88332-85-8	-7.024	-14.0115	0.145026	0.854974	inact.	Unreliable	Inactive	-55.3351	-84.5506	-69.9428	Inactive	Inactive	0	2
DTXSID5062849	CCOC(=O)C(C(C(C(C(C(C(F)(F)F)(F)F)(F)F)(F)F)(F)F)(F)F)(F)F	Ethyl perfluorooctanoate	3108-24-5	-7.023	-34.1468	0.145026	0.854974	inact.	Reliable	Inactive	-55.3414	-62.349	-58.8452	Inactive	Inactive	4	9
DTXSID90501334	O=C(C(C(C(F)(F)F)(C(F)(F)F)F)(F)F)C(F)(F)F	1,1,1,3,3,4,5,5,5-Nonafluoro-4-(trifluoromethyl)pentan-2-one	73041-05-1	-7.007	-21.9769	0.145026	0.854974	inact.	Reliable	Inactive	-55.4432	-75.7678	-65.6055	Inactive	Inactive	0	2
DTXSID00892962	CN(CCCNC(=O)C(C(C(C(C(C(C(C(C(C(F)(F)F)(F)F)(F)F)(F)F)(F)F)(F)F)(F)F)(F)F)(F)F)(F)F)C	N-[3-(Dimethylamino)propyl]-perfluoroundecanamide	1513863-78-9	-7.009	-62.4493	0.145026	0.854974	inact.	Reliable	Inactive	-55.4305	-31.142	-43.2862	Inactive	Inactive	6	9
DTXSID30848033	COCC=C(C(C(C(F)(F)F)(F)F)(F)F)F	(2Z)-3,4,4,5,5,6,6,6-Octafluoro-1-methoxy-2-hexene	90292-38-9	-7.01	-13.2698	0.145026	0.854974	inact.	Unreliable	Inactive	-55.4241	-85.3684	-70.3963	Inactive	Inactive	7	4
DTXSID80379721	C=CC(=O)OCC(C(C(C(COC(=O)C=C)(F)F)(F)F)(F)F)(F)F	1H,1H,6H,6H-Perfluorohexane-1,6-diol diacrylate	2264-01-09	-7.012	-36.6786	0.145026	0.854974	inact.	Reliable	Inactive	-55.4114	-59.5574	-57.4844	Inactive	Inactive	7	4
DTXSID40699730	BrCCCCOC(C(F)(F)F)(C(F)(F)F)F	1-Bromo-4-[(1,1,1,2,3,3,3-heptafluoropropan-2-yl)oxy]butane	37027-49-9	-7.012	-31.1193	0.145026	0.854974	inact.	Reliable	Inactive	-55.4114	-65.6872	-60.5493	Inactive	Inactive	0	2
DTXSID0059877	FC(=O)C(C(C(C(C(F)(F)F)(F)F)(F)F)(F)F)(F)F	Perfluorohexanoyl fluoride	355-38-4	-7.012	-24.0293	0.145026	0.854974	inact.	Reliable	Inactive	-55.4114	-73.5048	-64.4581	Inactive	Inactive	3	8
DTXSID70896295	ICCCCC(C(F)(F)F)(C(F)(F)F)F	1,1,1,2-Tetrafluoro-6-iodo-2-(trifluoromethyl)hexane	99324-97-7	-7.035	-30.8638	0.145026	0.854974	inact.	Reliable	Inactive	-55.2651	-65.9689	-60.617	Inactive	Inactive	3	4
DTXSID10896693	CCOP(=O)(OCC)CCC(C(C(C(F)(F)F)(F)F)(F)F)(F)F	Diethyl (3,3,4,4,5,5,6,6,6-nonafluorohexyl)phosphonate	627909-24-4	-7.013	-37.8267	0.145026	0.854974	inact.	Reliable	Inactive	-55.405	-58.2915	-56.8482	Inactive	Inactive	3	4
DTXSID90277906	FC(C1(F)C(F)(F)C(F)(F)C(C(C1(F)F)(F)F)(F)C(F)(F)F)(F)F	1,1,2,2,3,4,4,5,5,6-Decafluoro-3,6-bis(trifluoromethyl)cyclohexane	374-77-6	-7.017	-24.0027	0.145026	0.854974	inact.	Unreliable	Inactive	-55.3796	-73.5341	-64.4568	Inactive	Inactive	8	0
DTXSID90896494	ICCC(C(F)(F)F)(OC(C(C(F)(F)F)(F)F)(F)F)F	1,1,1,2-Tetrafluoro-2-(heptafluoropropoxy)-4-iodobutane	243128-38-3	-7.02	-32.0337	0.145026	0.854974	inact.	Reliable	Inactive	-55.3605	-64.6789	-60.0197	Inactive	Inactive	4	3
DTXSID80703062	CC(CC(=CC(C(C(C(C(C(F)(F)F)(C(F)(F)F)F)(F)F)(F)F)(F)F)(F)F)C(=O)O)O	4,4,5,5,6,6,7,7,8,9,9,9-Dodecafluoro-2-hydroxy-8-(trifluoromethyl)nonyl acrylate	16083-75-3	-7.02	-39.7059	0.145026	0.854974	inact.	Reliable	Inactive	-55.3605	-56.2194	-55.79	Inactive	Inactive	3	4
DTXSID30175730	O=C(C(C(F)(F)F)(F)F)CC(=O)C(C)(C)C	4H,4H-Perfluoro-6,6-dimethylheptane-3,5-dione	2145-68-8	-7.02	-27.8291	0.145026	0.854974	inact.	Reliable	Inactive	-55.3605	-69.315	-62.3378	Inactive	Inactive	7	4
DTXSID70522805	ClCC(=O)OCC(C(C(C(C(C(F)F)(F)F)(F)F)(F)F)(F)F)(F)F	2,2,3,3,4,4,5,5,6,6,7,7-Dodecafluoroheptyl chloroacetate	87925-99-3	-7.021	-34.542	0.145026	0.854974	inact.	Reliable	Inactive	-55.3542	-61.9132	-58.6337	Inactive	Inactive	3	0
DTXSID60193068	CC(C(=O)CC(=O)C(C(C(F)(F)F)(F)F)(F)F)C	6,6,7,7,8,8,8-Heptafluoro-2-methylocta-3,5-dione	40002-62-8	-7.021	-33.4516	0.145026	0.854974	inact.	Reliable	Inactive	-55.3542	-63.1155	-59.2348	Inactive	Inactive	7	4
DTXSID50881144	OCC[N+](CC(CC(C(C(C(C(C(C(C(C(C(C(C(F)(F)F)(C(F)(F)F)F)(F)F)(F)F)(F)F)(F)F)(F)F)(F)F)(F)F)(F)F)(F)F)(F)F)O)(CCO)C	Bis(2-hydroxyethyl)methyl(1-(perfluoro-11-methyldodecyl))-2-hydroxyprop-3-ylammonium iodide	94159-76-9	-7.014	-43.3257	0.145026	0.854974	inact.	Reliable	Inactive	-55.3987	-52.2281	-53.8134	Inactive	Inactive	8	7
DTXSID90881284	COC(=O)C(C(OC(C(OC(C(F)(F)F)(C(=O)F)F)(F)F)(C(F)(F)F)F)(F)F)(F)F	Methyl perfluoro(8-(fluoroformyl)-5-methyl-4,7-dioxanonanoate)	69116-73-0	-7.037	-39.6106	0.145026	0.854974	inact.	Unreliable	Inactive	-55.2524	-56.3245	-55.7884	Inactive	Inactive	4	3
DTXSID20881151	CN(CCCNCC(CC(C(C(C(C(C(C(C(C(C(F)(F)F)(F)F)(F)F)(F)F)(F)F)(F)F)(F)F)(F)F)(F)F)(F)F)O)C	1-((3-(Dimethylamino)propyl)amino)-(3-(perfluorodecyl))propan-2-ol	94159-80-5	-7.038	-71.46	0.145026	0.854974	inact.	Reliable	Inactive	-55.2461	-21.2066	-38.2263	Inactive	Inactive	8	7
DTXSID70895203	FC(C(C(F)(F)F)(F)F)(CCC(C(C(F)(F)F)(F)F)(F)F)F	1,1,1,2,2,3,3,6,6,7,7,8,8,8-Tetradecafluorooctane	1835251-92-7	-7.041	-27.5812	0.145026	0.854974	inact.	Reliable	Inactive	-55.227	-69.5884	-62.4077	Inactive	Inactive	3	4
DTXSID50895564	CC(CC(C(C(F)(F)F)(F)F)(F)F)OC(=O)C	4,4,5,5,6,6,6-Heptafluorohexan-2-yl acetate	136909-75-6	-7.06	-28.5369	0.145026	0.854974	inact.	Reliable	Inactive	-55.1062	-68.5346	-61.8204	Inactive	Inactive	7	4
DTXSID60501189	FC(C(C(C1(F)OC1(F)C(F)(F)F)(F)F)(F)F)(F)F	2,3-Difluoro-2-(heptafluoropropyl)-3-(trifluoromethyl)oxirane	71917-16-3	-7.062	-24.409	0.145026	0.854974	inact.	Unreliable	Inactive	-55.0934	-73.0861	-64.0898	Inactive	Inactive	8	0
DTXSID50235603	FC(C(C(C(F)(F)F)(F)F)(C(C(F)(F)F)(F)F)F)(F)F	1,1,1,2,2,3,4,4,5,5,5-Undecafluoro-3-(trifluoromethyl)pentane	865-71-4	-7.062	-22.3042	0.145026	0.854974	inact.	Reliable	Inactive	-55.0934	-75.4069	-65.2502	Inactive	Inactive	3	4
DTXSID60188994	FC(C(C(Cl)(F)F)(F)F)(C(Cl)(F)F)F	1,4-Dichloro-1,1,2,2,3,3,4,4-octafluorobutane	355-24-8	-7.063	-21.0127	0.145026	0.854974	inact.	Reliable	Inactive	-55.0871	-76.8309	-65.959	Inactive	Inactive	0	2
DTXSID80459577	FC(=O)C1(F)OC(F)(F)C(C(C1(F)F)(F)F)(F)F	2H-Pyran-2-carbonyl fluoride, 2,3,3,4,4,5,5,6,6-nonafluorotetrahydro-	65601-67-4	-7.064	-22.1507	0.145026	0.854974	inact.	Unreliable	Inactive	-55.0807	-75.5762	-65.3284	Inactive	Inactive	8	0
DTXSID3059925	CCOC(=O)C(C(C(C(C(=O)OCC)(F)F)(F)F)(F)F)(F)F	Diethyl octafluorohexanedioate	376-50-1	-7.064	-36.3502	0.145026	0.854974	inact.	Reliable	Inactive	-55.0807	-59.9195	-57.5001	Inactive	Inactive	7	4
DTXSID80171484	CCOC(=O)C(C(C(C(=O)Cl)(F)F)(F)F)(F)F	4-Carbethoxyhexafluorobutyryl chloride	18381-53-8	-7.059	-27.9081	0.145026	0.854974	inact.	Reliable	Inactive	-55.1125	-69.2279	-62.1702	Inactive	Inactive	7	4
DTXSID00395302	FC(C(C(C(C(C(C(C(F)(F)F)(F)F)(F)F)(F)F)(F)F)(F)F)(F)F)(c1ccc(cc1)P(c1ccc(cc1)C(C(C(C(C(C(C(C(F)(F)F)(F)F)(F)F)(F)F)(F)F)(F)F)(F)F)(F)F)c1ccc(cc1)C(C(C(C(C(C(C(C(F)(F)F)(F)F)(F)F)(F)F)(F)F)(F)F)(F)F)(F)F)F	Tris[4-(heptadecafluorooctyl)phenyl]phosphine	284472-92-0	-7.066	-19.3281	0.145026	0.854974	inact.	Reliable	Inactive	-55.068	-78.6884	-66.8782	Inactive	Inactive	1	6
DTXSID80672906	NCC(C(C(C(C(C(C(F)(F)F)(F)F)(F)F)(F)F)(F)F)(F)F)(F)F	2,2,3,3,4,4,5,5,6,6,7,7,8,8,8-Pentadecafluorooctan-1-amine--hydrogen chloride (1/1)	5678-75-1	-7.07	-30.0013	0.145026	0.854974	inact.	Reliable	Inactive	-55.0426	-66.9199	-60.9812	Inactive	Inactive	3	9
DTXSID20896740	OCC=CC(C(F)(F)F)(C(F)(F)F)F	(2Z)-4,5,5,5-Tetrafluoro-4-(trifluoromethyl)pent-2-en-1-ol	83706-99-4	-7.07	-20.5623	0.145026	0.854974	inact.	Reliable	Inactive	-55.0426	-77.3276	-66.1851	Inactive	Inactive	3	4
DTXSID10711635	C=CC(C(C(C(F)(F)F)(C(F)(F)F)F)(F)F)(F)F	3,3,4,4,5,6,6,6-Octafluoro-5-(trifluoromethyl)hex-1-ene	139060-76-7	-7.07	-23.3938	0.145026	0.854974	inact.	Unreliable	Inactive	-55.0426	-74.2055	-64.624	Inactive	Inactive	3	4
DTXSID10880158	FC(C(C(C(C(F)(F)F)(F)F)(C(F)(F)F)F)(F)F)(C(F)(F)F)F	1,1,1,2,2,3,3,4,5,5,6,6,6-Tridecafluoro-4-(trifluoromethyl)-hexane	558-69-0	-7.072	-25.2946	0.145026	0.854974	inact.	Reliable	Inactive	-55.0298	-72.1096	-63.5697	Inactive	Inactive	3	4
DTXSID20895490	CCCCOC(=O)C(C(C(F)(F)F)(F)F)(F)F	Butyl perfluorobutanoate	1559-07-5	-7.073	-28.1779	0.145026	0.854974	inact.	Reliable	Inactive	-55.0235	-68.9304	-61.977	Inactive	Inactive	4	9
DTXSID20892065	FC(C(C(OC(C(F)(F)F)(F)F)(F)F)(F)F)(OC(C(C(F)(F)F)(F)F)(F)F)F	Perfluoroethoxy-3-propoxypropane	1464062-44-9	-7.074	-35.8146	0.145026	0.854974	inact.	Reliable	Inactive	-55.0171	-60.51	-57.7636	Inactive	Inactive	4	3
DTXSID60730538	IC(C(F)(F)F)CC(C(F)(F)F)(C(F)(F)F)F	1,1,1,2,5,5,5-Heptafluoro-4-iodo-2-(trifluoromethyl)pentane	922523-98-6	-7.068	-25.3326	0.145026	0.854974	inact.	Unreliable	Inactive	-55.0553	-72.0677	-63.5615	Inactive	Inactive	3	4
DTXSID30896574	OC(=O)C(C(C(F)(F)F)(F)F)(C(C(C(F)(F)F)(F)F)(C(F)(F)F)F)F	2,3,4,4,5,5,5-Heptafluoro-2-(pentafluoroethyl)-3-(trifluoromethyl)pentanoic acid	1882109-64-9	-7.078	-29.0436	0.145026	0.854974	inact.	Reliable	Inactive	-54.9917	-67.9759	-61.4838	Inactive	Inactive	3	4
DTXSID40896606	O=C(C(=C)C)OC(C(C(F)(F)F)(F)F)(C(F)(F)F)C(F)(F)F	1,1,1,3,3,4,4,4-Octafluoro-2-(trifluoromethyl)butan-2-yl 2-methylprop-2-enoate	101061-05-6	-7.058	-31.4795	0.250206	0.749794	inact.	Reliable	Inactive	-55.1189	-65.29	-60.2044	Inactive	Inactive	7	4
DTXSID40507664	FCC(C(C(C(C(C(F)F)(F)F)(F)F)(F)F)(F)F)(F)F	1,1,2,2,3,3,4,4,5,5,6,6,7-Tridecafluoroheptane	2708-11-04	-7.054	-24.9628	0.145026	0.854974	inact.	Unreliable	Inactive	-55.1443	-72.4755	-63.8099	Inactive	Inactive	3	0
DTXSID50895625	O=C(C(C(C(C(F)(F)F)(F)F)(F)F)(F)F)C(C(=O)C)C(=O)C	3-Acetyl-5,5,6,6,7,7,8,8,8-nonafluorooctane-2,4-dione	120110-91-0	-7.041	-29.0529	0.145026	0.854974	inact.	Reliable	Inactive	-55.227	-67.9656	-61.5963	Inactive	Inactive	7	4
DTXSID50672892	ICC(C(C(OC(C(F)(F)F)F)(F)F)(F)F)C(F)(F)F	1,1,2,2,4,4,4-Heptafluoro-3-(iodomethyl)-1-(1,2,2,2-tetrafluoroethoxy)butane	25080-20-0	-7.042	-30.1641	0.145026	0.854974	inact.	Unreliable	Inactive	-55.2206	-66.7404	-60.9805	Inactive	Inactive	0	2
DTXSID30896099	COc1ccc(cc1)NC(=O)C(C(C(F)(F)F)(F)F)(F)F	2,2,3,3,4,4,4-Heptafluoro-N-(4-methoxyphenyl)butanamide	793-36-2	-7.043	-34.2801	0.145026	0.854974	inact.	Reliable	Inactive	-55.2143	-62.202	-58.7081	Inactive	Inactive	7	8
DTXSID60896300	O=CCC(C(F)(F)F)(C(F)(F)F)F	3,4,4,4-Tetrafluoro-3-(trifluoromethyl)butanal	131118-41-7	-7.044	-17.8653	0.145026	0.854974	inact.	Reliable	Inactive	-55.2079	-80.3013	-67.7546	Inactive	Inactive	3	4
DTXSID40188992	FC(C(C(C(C(F)(F)F)(C(F)(F)F)F)(F)F)(F)F)(F)F	Perfluoroisohexane	355-04-4	-7.044	-23.5795	0.145026	0.854974	inact.	Reliable	Inactive	-55.2079	-74.0007	-64.6043	Inactive	Inactive	3	4
DTXSID80880120	FC(C(C(C(C(F)(F)F)(C(F)(F)F)F)(C(C(F)(F)F)(F)F)F)(F)F)(F)F	Perfluoro-2-methyl-3-ethylpentane	354-97-2	-7.045	-27.4712	0.145026	0.854974	inact.	Reliable	Inactive	-55.2015	-69.7097	-62.4556	Inactive	Inactive	3	4
DTXSID70188389	FC(C(C(C(F)(F)F)(F)F)(F)F)(CCO[N+](=O)[O-])F	3,3,4,4,5,5,6,6,6-Nonafluorohexyl nitrate	34839-44-6	-7.057	-35.8895	0.145026	0.854974	inact.	Reliable	Inactive	-55.1252	-60.4274	-57.7763	Inactive	Inactive	7	5
DTXSID30532884	FC(C1(Cl)ON=C(O1)C(C(C(F)(F)F)(F)F)(F)F)(F)F	5-Chloro-3-(heptafluoropropyl)-5-(trifluoromethyl)-5H-1,4,2-dioxazole	88326-81-2	-7.047	-28.5542	0.145026	0.854974	inact.	Unreliable	Inactive	-55.1888	-68.5155	-61.8522	Inactive	Inactive	6	4
DTXSID30880433	CN(CCCNS(=O)(=O)CCC(C(C(C(C(C(F)(F)F)(F)F)(F)F)(F)F)(F)F)(F)F)C	6:2 Fluorotelomer sulfonamide amine	34455-22-6	-7.048	-61.0241	0.145026	0.854974	inact.	Reliable	Inactive	-55.1825	-32.7135	-43.948	Inactive	Inactive	3	9
DTXSID30895547	IC(CC(C(C(C(C(C(C(F)(F)F)(F)F)(F)F)(F)F)(F)F)(F)F)(F)F)CCC(CC(C(C(C(C(C(C(F)(F)F)(F)F)(F)F)(F)F)(F)F)(F)F)(F)F)I	1,1,1,2,2,3,3,4,4,5,5,6,6,7,7,14,14,15,15,16,16,17,17,18,18,19,19,20,20,20-Triacontafluoro-9,12-diiodoicosane	25474-72-0	-7.051	-40.831	0.145026	0.854974	inact.	Reliable	Inactive	-55.1634	-54.9788	-55.0711	Inactive	Inactive	3	6
DTXSID70384425	FC(C(C(F)(F)F)(F)F)(c1nnc(s1)N)F	5-(Heptafluoropropyl)-1,3,4-thiadiazol-2-amine	299937-37-4	-7.052	-21.831	0.145026	0.854974	inact.	Unreliable	Inactive	-55.157	-75.9287	-65.5428	Inactive	Inactive	6	4
DTXSID40475879	ICCCC(C(C(C(F)(F)F)(F)F)(F)F)(F)F	4,4,5,5,6,6,7,7,7-Nonafluoroheptyl iodide	183547-74-2	-7.053	-31.1734	0.145026	0.854974	inact.	Reliable	Inactive	-55.1507	-65.6275	-60.3891	Inactive	Inactive	3	4
DTXSID50896571	OC(=O)C(C(C(F)(F)F)(C(F)(F)F)F)(C(C(F)(F)F)(C(F)(F)F)F)F	2,3,4,4,4-Pentafluoro-2-(1,1,1,2,3,3,3-heptafluoropropan-2-yl)-3-(trifluoromethyl)butanoic acid	1882109-61-6	-7.054	-30.4303	0.145026	0.854974	inact.	Reliable	Inactive	-55.1443	-66.4469	-60.7956	Inactive	Inactive	0	2
DTXSID50895165	CCCCC(C(C(C(F)(F)F)(F)F)(F)F)(F)F	1,1,1,2,2,3,3,4,4-Nonafluorooctane	253342-14-2	-7.054	-30.6462	0.145026	0.854974	inact.	Reliable	Inactive	-55.1443	-66.2088	-60.6766	Inactive	Inactive	2	2
DTXSID90660157	CC(C(=O)OC(C(F)(F)F)(C(F)(F)F)C(F)(F)F)C	Perfluoro-tert-butyl isobutyrate	914637-43-7	-7.048	-27.1237	0.145026	0.854974	inact.	Reliable	Inactive	-55.1825	-70.0928	-62.6376	Inactive	Inactive	0	2
DTXSID70893320	C=CC(=O)OCCNCCCS(=O)(=O)C(C(C(C(C(C(C(C(F)(F)F)(F)F)(F)F)(F)F)(F)F)(F)F)(F)F)(F)F	2-[[3-[(Perfluorooctyl)sulfonyl]propyl]amino]ethyl-2-propenoate	110570-90-6	-7.268	-54.8797	0.145026	0.854974	inact.	Reliable	Inactive	-53.7835	-39.4884	-46.636	Inactive	Inactive	1	3
DTXSID60379709	FC(C(C(C(F)(F)F)(F)F)(F)F)(CC1OC1)F	2-(2,2,3,3,4,4,5,5,5-Nonafluoropentyl)oxirane	81190-28-5	-7.138	-24.7581	0.145026	0.854974	inact.	Reliable	Inactive	-54.6102	-72.7012	-63.6557	Inactive	Inactive	4	5
DTXSID80895158	CCCCCCC(C(C(F)(F)F)(F)F)(F)F	1,1,1,2,2,3,3-Heptafluorononane	755-89-5	-7.141	-30.0696	0.145026	0.854974	inact.	Reliable	Inactive	-54.5911	-66.8446	-60.7178	Inactive	Inactive	2	2
DTXSID90895189	CCCC=CC(C(C(F)(F)F)(F)F)(F)F	1,1,1,2,2,3,3-Heptafluorooct-4-ene	2707-72-4	-7.232	-25.2201	0.145026	0.854974	inact.	Reliable	Inactive	-54.0124	-72.1918	-63.1021	Inactive	Inactive	5	2
DTXSID90896171	O=C(C(C(C(C(F)(F)F)(F)F)(F)F)(F)F)Nc1ccc(cc1)[N+](=O)[O-]	2,2,3,3,4,4,5,5,5-Nonafluoro-N-(4-nitrophenyl)pentanamide	150333-62-3	-7.232	-41.3617	0.145026	0.854974	inact.	Reliable	Inactive	-54.0124	-54.3937	-54.2031	Inactive	Inactive	7	8
DTXSID80880943	N#CC(C(OC(C(OC(=C(F)F)F)(F)F)(C(F)(F)F)F)(F)F)(F)F	Perfluoro(3-(1-(ethenyloxy)propan-2-yloxy)propanenitrile)	69804-19-9	-7.231	-35.5063	0.145026	0.854974	inact.	Unreliable	Inactive	-54.0188	-60.85	-57.4344	Inactive	Inactive	0	2
DTXSID10791336	FC(=C(C(F)(F)F)C(F)(F)F)C(C(C(F)F)(F)F)(F)F	1,1,1,3,4,4,5,5,6,6-Decafluoro-2-(trifluoromethyl)hex-2-ene	67437-94-9	-7.23	-26.5527	0.157385	0.842615	inact.	Unreliable	Inactive	-54.0251	-70.7224	-62.3738	Inactive	Inactive	0	2
DTXSID50896091	O=Cc1[nH]c(cc1C(C(C(F)(F)F)(F)F)(F)F)C	3-(Heptafluoropropyl)-5-methyl-1H-pyrrole-2-carbaldehyde	123825-55-8	-7.23	-31.5091	0.145026	0.854974	inact.	Unreliable	Inactive	-54.0251	-65.2574	-59.6413	Inactive	Inactive	6	4
DTXSID00344572	CN(C(=O)C(C(C(F)(F)F)(F)F)(F)F)C(=O)C(C(C(F)(F)F)(F)F)(F)F	N-Methyl-bis-heptafluorobutyramide	73980-71-9	-7.229	-36.62	0.145026	0.854974	inact.	Reliable	Inactive	-54.0315	-59.622	-56.8267	Inactive	Inactive	7	4
DTXSID10184724	FC(C(C(C(C(C(C(C(Cl)(F)F)(F)F)(F)F)(F)F)(F)F)(F)F)(F)F)(F)F	1-Chloroheptadecafluorooctane	307-33-5	-7.228	-30.257	0.145026	0.854974	inact.	Reliable	Inactive	-54.0379	-66.638	-60.3379	Inactive	Inactive	3	8
DTXSID40502856	FC(C(C(C(C(C(F)(F)F)(F)F)(F)F)(F)F)(F)F)(c1nc(nc(n1)C(C(C(C(C(C(F)(F)F)(F)F)(F)F)(F)F)(F)F)(F)F)C(C(C(C(C(C(F)(F)F)(F)F)(F)F)(F)F)(F)F)(F)F)F	2,4,6-Tris(tridecafluorohexyl)-1,3,5-triazine	25761-65-3	-7.226	-40.9637	0.145026	0.854974	inact.	Reliable	Inactive	-54.0506	-54.8325	-54.4416	Inactive	Inactive	6	4
DTXSID90895624	CCOC(=O)CC(C(C(C(F)(F)F)(F)F)(F)F)O	Ethyl 4,4,5,5,6,6,6-heptafluoro-3-hydroxyhexanoate	2707-76-8	-7.226	-28.69	0.145026	0.854974	inact.	Reliable	Inactive	-54.0506	-68.3658	-61.2082	Inactive	Inactive	7	4
DTXSID20896588	OC(=O)C(C(C(C(F)(F)F)(F)F)(C(C(C(F)(F)F)(F)F)(F)F)F)(F)F	2,2,3,4,4,5,5,6,6,6-Decafluoro-3-(pentafluoroethyl)hexanoic acid	1882109-78-5	-7.223	-33.2479	0.145026	0.854974	inact.	Reliable	Inactive	-54.0697	-63.3401	-58.7049	Inactive	Inactive	3	4
DTXSID80983620	FC(C(OCC(C(C(C(C(C(F)F)(F)F)(F)F)(F)F)(F)F)(F)F)(F)F)Cl	7-(2-Chloro-1,1,2-trifluoroethoxy)-1,1,2,2,3,3,4,4,5,5,6,6-dodecafluoroheptane	65064-85-9	-7.223	-35.1826	0.145026	0.854974	inact.	Unreliable	Inactive	-54.0697	-61.2069	-57.6383	Inactive	Inactive	3	0
DTXSID10402617	CCN(C(=O)C(C(C(C(C(C(F)(F)F)(F)F)(F)F)(F)F)(F)F)(F)F)CC	Heptanamide, N,N-diethyl-2,2,3,3,4,4,5,5,6,6,7,7,7-tridecafluoro-	61881-15-0	-7.222	-37.819	0.145026	0.854974	inact.	Reliable	Inactive	-54.076	-58.2999	-56.188	Inactive	Inactive	3	8
DTXSID10530520	FC(C(C(C(C(C(C(C(Br)(F)F)(F)F)(F)F)(F)F)(F)F)(F)F)(F)F)F	1-Bromo-1,1,2,2,3,3,4,4,5,5,6,6,7,7,8,8-hexadecafluorooctane	89740-38-5	-7.222	-28.9427	0.145026	0.854974	inact.	Reliable	Inactive	-54.076	-68.0871	-61.0816	Inactive	Inactive	3	0
DTXSID7067324	ClS(=O)(=O)CCC(C(C(C(C(C(C(F)(F)F)(F)F)(F)F)(F)F)(F)F)(F)F)(F)F	3,3,4,4,5,5,6,6,7,7,8,8,9,9,9-Pentadecafluorononanesulphonyl chloride	27607-61-0	-7.222	-38.7761	0.145026	0.854974	inact.	Reliable	Inactive	-54.076	-57.2446	-55.6603	Inactive	Inactive	3	9
DTXSID70895187	CCCC(C(C(C(C(F)(F)F)(F)F)(F)F)(F)F)(F)F	1,1,1,2,2,3,3,4,4,5,5-Undecafluorooctane	1645298-12-9	-7.222	-29.121	0.145026	0.854974	inact.	Reliable	Inactive	-54.076	-67.8905	-60.9833	Inactive	Inactive	3	9
DTXSID10694136	FC(=C(C(C(C(C(F)(F)F)(F)F)(F)F)(F)F)F)C(F)(F)F	2-Perfluoroheptene	1582-32-7	-7.22	-26.0389	0.145026	0.854974	inact.	Reliable	Inactive	-54.0887	-71.2889	-62.6888	Inactive	Inactive	3	4
DTXSID40766557	COC(=O)C(C(C(C(C(F)(F)F)(F)F)(F)F)(F)F)Cl	Methyl 2-chloro-3,3,4,4,5,5,6,6,6-nonafluorohexanoate	116356-70-8	-7.22	-28.736	0.145026	0.854974	inact.	Reliable	Inactive	-54.0887	-68.3151	-61.2019	Inactive	Inactive	7	4
DTXSID60775146	CC=CC(=O)C(C(F)(F)F)(C(F)(F)F)F	1,1,1,2-Tetrafluoro-2-(trifluoromethyl)-4-hexen-3-one	184711-88-4	-7.208	-20.8381	0.301888	0.698112	inact.	Unreliable	Inactive	-54.165	-77.0235	-65.5942	Inactive	Inactive	0	2
DTXSID20895718	CS(=O)(=O)OCCC(C(C(C(C(C(F)(F)F)(F)F)(F)F)(F)F)(F)F)(F)F	3,3,4,4,5,5,6,6,7,7,8,8,8-Tridecafluorooctyl methanesulfonate	156575-40-5	-7.208	-36.7236	0.145026	0.854974	inact.	Reliable	Inactive	-54.165	-59.5078	-56.8364	Inactive	Inactive	7	5
DTXSID20649455	FC(C(C(C(CC(C#N)C#N)(F)F)(F)F)(F)F)F	(2,2,3,3,4,4,5,5-Octafluoropentyl)propanedinitrile	771561-37-6	-7.208	-32.1104	0.145026	0.854974	inact.	Unreliable	Inactive	-54.165	-64.5944	-59.3797	Inactive	Inactive	3	0
DTXSID10868577	CN(CCCN(S(=O)(=O)CCC(C(C(C(C(C(F)(F)F)(F)F)(F)F)(F)F)(F)F)(F)F)O)C	N-[3-(Dimethylamino)propyl]-3,3,4,4,5,5,6,6,7,7,8,8,8-tridecafluoro-N-hydroxyoctane-1-sulfonamide	958822-85-0	-7.208	-48.6925	0.145026	0.854974	inact.	Reliable	Inactive	-54.165	-46.3106	-50.2378	Inactive	Inactive	3	9
DTXSID50469320	FC(C(C(C(C(C(S(=O)(=O)N)(F)F)(F)F)(F)F)(F)F)(F)F)(F)F	Perfluorohexanesulfonamide	41997-13-1	-7.21	-38.0307	0.145026	0.854974	inact.	Reliable	Inactive	-54.1523	-58.0665	-56.1094	Inactive	Inactive	3	8
DTXSID20880361	OC(C(C(F)(F)F)(C(F)(F)F)F)C(C(F)(F)F)(C(F)(F)F)F	3-Pentanol, 1,1,1,2,4,5,5,5-octafluoro-2,4-bis(trifluoromethyl)-, compd. with tetrahydrofuran (1:1)	6884-92-0	-7.21	-31.3528	0.145026	0.854974	inact.	Unreliable	Inactive	-54.1523	-65.4297	-59.791	Inactive	Inactive	0	2
DTXSID10880471	FC(C(C(C(C(C(C(C(C(C(C(C(C(F)(F)F)(C(F)(F)F)F)(F)F)(F)F)(F)F)(F)F)(F)F)(F)F)(F)F)(F)F)(F)F)(F)F)(C(C(C(CC1OC1)(F)F)(F)F)(F)F)F	(1H,1H-Perfluoro-16-methylheptadecyl)oxirane	54009-79-9	-7.232	-38.6024	0.145026	0.854974	inact.	Reliable	Inactive	-54.0124	-57.4361	-55.7243	Inactive	Inactive	4	5
DTXSID20165701	OC(=O)CC(C(F)(F)F)(C(F)(F)F)O	3,3-Bis(trifluoromethyl)-3-hydroxypropionic acid	1547-36-0	-7.21	-30.9298	0.145026	0.854974	inact.	Reliable	Inactive	-54.1523	-65.8961	-60.0242	Inactive	Inactive	0	2
DTXSID10895404	CCCCCCCCCCCCCCCCCCC(C(C(C(C(C(C(C(C(F)(F)F)(F)F)(F)F)(F)F)(F)F)(F)F)(F)F)(F)F)(F)F	1,1,1,2,2,3,3,4,4,5,5,6,6,7,7,8,8,9,9-Nonadecafluoroheptacosane	117948-74-0	-7.213	-60.7731	0.145026	0.854974	inact.	Reliable	Inactive	-54.1332	-32.9902	-43.5617	Inactive	Inactive	2	2
DTXSID00896541	CCN(C(=O)C(C(F)(F)F)(OC(C(C(F)(F)F)(OC(C(C(F)(F)F)(F)F)(F)F)F)(F)F)F)CC	N,N-Diethyl-2,3,3,3-tetrafluoro-2-[1,1,2,3,3,3-hexafluoro-2-(heptafluoropropoxy)propoxy]propanamide	176702-74-2	-7.213	-44.3325	0.145026	0.854974	inact.	Unreliable	Inactive	-54.1332	-51.118	-52.6256	Inactive	Inactive	4	3
DTXSID80382139	CC(=O)CC(C(C(F)(F)F)(F)F)(F)F	3-(Perfluoropropyl)-2-propanone	136909-72-3	-7.216	-21.2537	0.145026	0.854974	inact.	Reliable	Inactive	-54.1142	-76.5652	-65.3397	Inactive	Inactive	7	4
DTXSID10880118	FC(C(C(C(C(F)(F)F)(C(F)(F)F)F)(C(F)(F)F)F)(F)F)(F)F	Perfluoro-2,3-dimethylpentane	335-14-8	-7.218	-25.5379	0.145026	0.854974	inact.	Reliable	Inactive	-54.1014	-71.8414	-62.9714	Inactive	Inactive	3	4
DTXSID50662975	ICCCCC(C(C(F)(F)F)(F)F)(F)F	1,1,1,2,2,3,3-Heptafluoro-7-iodoheptane	2967-60-4	-7.219	-31.1923	0.145026	0.854974	inact.	Reliable	Inactive	-54.0951	-65.6067	-59.8509	Inactive	Inactive	3	4
DTXSID40611957	FC(C(C(C(=O)OOC(=O)C(C(C(F)F)(F)F)(F)F)(F)F)(F)F)F	Bis(2,2,3,3,4,4-hexafluoro-1-oxobutyl)peroxide	308-71-4	-7.219	-31.5225	0.145026	0.854974	inact.	Unreliable	Inactive	-54.0951	-65.2426	-59.6688	Inactive	Inactive	0	2
DTXSID40610223	FC(C(C(C(C(C(C(F)F)(F)F)(F)F)(F)F)(F)F)(F)F)F	1,1,2,2,3,3,4,4,5,5,6,6,7,7-Tetradecafluoroheptane	19493-30-2	-7.212	-25.9148	0.301888	0.698112	inact.	Unreliable	Inactive	-54.1396	-71.4258	-62.7827	Inactive	Inactive	3	0
DTXSID10143033	CCCCNC(=O)NS(=O)(=O)C(C(C(C(C(C(C(C(F)(F)F)(F)F)(F)F)(F)F)(F)F)(F)F)(F)F)(F)F	1-butyl-3-(1,1,2,2,3,3,4,4,5,5,6,6,7,7,8,8,8-Heptadecafluorooctylsulfonyl)urea	100221-84-9	-7.232	-54.0663	0.145026	0.854974	inact.	Reliable	Inactive	-54.0124	-40.3853	-47.1989	Inactive	Inactive	5	0
DTXSID30850393	FC(=C(C(C(C(C(C(C(C(F)(F)F)(F)F)(F)F)(F)F)(F)F)(F)F)(F)F)F)Oc1cccc(c1)OC(=C(C(C(C(C(C(C(C(F)(F)F)(F)F)(F)F)(F)F)(F)F)(F)F)(F)F)F)F	1,3-Bis[(1,2,3,3,4,4,5,5,6,6,7,7,8,8,9,9,9-heptadecafluoronon-1-en-1-yl)oxy]benzene	55987-23-0	-7.235	-43.9951	0.145026	0.854974	inact.	Reliable	Inactive	-53.9933	-51.49	-52.7417	Inactive	Inactive	8	8
DTXSID20880987	OCC[N+](CCCN(S(=O)(=O)C(C(C(C(C(C(F)(F)F)(F)F)(F)F)(F)F)(F)F)(F)F)CC(CS(=O)(=O)[O-])O)(C)C	N,N-Dimethyl-N-(2-hydroxyethyl)-3-((2-hydroxy-3-sulfopropyl)((perfluorohexyl)sulfonyl)amino)propanaminium hydroxide sodium	81190-38-7	-7.236	-66.4211	0.145026	0.854974	inact.	Reliable	Inactive	-53.987	-26.7626	-40.3748	Inactive	Inactive	0	7
DTXSID00454443	FC(C(=C1C(F)(F)C(C1(F)F)(F)F)C(F)(F)F)(F)F	Hexafluoro[2,2,2-trifluoro-1-(trifluoromethyl)ethylidene]cyclobutane	74693-96-2	-7.252	-23.7498	0.145026	0.854974	inact.	Unreliable	Inactive	-53.8852	-73.8129	-63.8491	Inactive	Inactive	8	0
DTXSID0036926	FC1(C(F)(F)F)C(F)(F)C(F)(C(F)(F)F)C(C(C1(F)F)(F)F)(F)F	Perfluoro-1,3-dimethylcyclohexane	335-27-3	-7.252	-26.2517	0.145026	0.854974	inact.	Unreliable	Inactive	-53.8852	-71.0543	-62.4698	Inactive	Inactive	8	0
DTXSID40895316	CCCOCCC(C(C(C(F)(F)F)(F)F)(F)F)(F)F	1,1,1,2,2,3,3,4,4-Nonafluoro-6-propoxyhexane	1193009-98-1	-7.253	-34.7942	0.145026	0.854974	inact.	Reliable	Inactive	-53.8789	-61.6352	-57.757	Inactive	Inactive	7	5
DTXSID00895635	CC(OC(=O)C)OCC(C(C(F)(F)F)(F)F)(F)F	1-(2,2,3,3,4,4,4-Heptafluorobutoxy)ethyl acetate	378-08-5	-7.254	-30.1542	0.145026	0.854974	inact.	Reliable	Inactive	-53.8725	-66.7513	-60.3119	Inactive	Inactive	7	4
DTXSID40522413	COC(C(C(C(C(F)F)(F)F)(F)F)(F)F)O	2,2,3,3,4,4,5,5-Octafluoro-1-methoxypentan-1-ol	88332-84-7	-7.255	-18.5376	0.145026	0.854974	inact.	Unreliable	Inactive	-53.8662	-79.56	-66.7131	Inactive	Inactive	3	0
DTXSID1067629	CNS(=O)(=O)C(C(C(C(C(C(C(C(F)(F)F)(F)F)(F)F)(F)F)(F)F)(F)F)(F)F)(F)F	N-Methylperfluorooctanesulfonamide	31506-32-8	-7.255	-34.2517	0.145026	0.854974	inact.	Reliable	Inactive	-53.8662	-62.2333	-58.0497	Inactive	Inactive	3	8
DTXSID70335836	FC(C(C(C(C(C(C(C(C(F)(F)F)(F)F)(F)F)(F)F)(F)F)(F)F)(F)F)(F)F)F	1H-Perfluorononane	375-94-0	-7.252	-30.3926	0.301888	0.698112	inact.	Reliable	Inactive	-53.8852	-66.4885	-60.1868	Inactive	Inactive	3	0
DTXSID70233868	FC(C(C1(F)C(F)(F)C(F)(F)C(C(C1(F)F)(F)F)(F)F)(C(F)(F)F)C(F)(F)F)(F)F	Perfluoro tert-butylcyclohexane	84808-64-0	-7.257	-29.1897	0.145026	0.854974	inact.	Unreliable	Inactive	-53.8535	-67.8148	-60.8341	Inactive	Inactive	8	0
DTXSID10524505	FC1=C(F)C(F)(F)C(C(C(=C1)F)(F)F)(F)F	1,2,4,5,5,6,6,7,7-Nonafluorocyclohepta-1,3-diene	89537-38-2	-7.258	-21.1495	0.145026	0.854974	inact.	Unreliable	Inactive	-53.8471	-76.6801	-65.2636	Inactive	Inactive	8	0
DTXSID90822874	FC(C(C(C(C(C(C(C(C(F)(F)F)(F)F)(F)F)(F)F)(F)F)(F)F)(F)F)(F)F)(Oc1ccc(c(c1)S(=O)(=O)O)OC(C(C(C(C(C(C(C(C(F)(F)F)(F)F)(F)F)(F)F)(F)F)(F)F)(F)F)(F)F)(F)F)F	2,5-Bis[(nonadecafluorononyl)oxy]benzene-1-sulfonic acid	76069-15-3	-7.259	-39.4224	0.301888	0.698112	inact.	Reliable	Inactive	-53.8407	-56.532	-55.1864	Inactive	Inactive	8	9
DTXSID10379254	FC(C(C(F)(F)F)(F)F)(CC1OC1)F	1H,1H-Heptafluorobutyl epoxide	1765-92-0	-7.26	-22.7291	0.145026	0.854974	inact.	Reliable	Inactive	-53.8344	-74.9384	-64.3864	Inactive	Inactive	4	5
DTXSID80371528	FC(C(C(C(C(F)(F)F)(C(F)(F)F)Cl)(F)F)(F)F)(F)F	2-Chloro(perfluoro-2-methylpentane)	67437-97-2	-7.261	-25.4969	0.145026	0.854974	inact.	Reliable	Inactive	-53.828	-71.8866	-62.8573	Inactive	Inactive	3	4
DTXSID80377686	COC(=O)C(OC(C(OC(C(C(C(F)(F)F)(F)F)(F)F)(F)F)(F)F)(F)F)(F)F	Methyl difluoro[1,1,2,2-tetrafluoro-2-(nonafluorobutoxy)ethoxy]acetate	129301-40-2	-7.262	-37.6222	0.145026	0.854974	inact.	Unreliable	Inactive	-53.8217	-58.5169	-56.1693	Inactive	Inactive	4	3
DTXSID9059919	FC(C(C(C(C(C(Br)(F)F)(F)F)(F)F)(F)F)(F)F)(C(F)(F)F)F	1-Bromopentadecafluoroheptane	375-88-2	-7.263	-31.2309	0.145026	0.854974	inact.	Reliable	Inactive	-53.8153	-65.5641	-59.6897	Inactive	Inactive	3	8
DTXSID0059794	FC(C(C(C(F)(F)F)(F)F)(F)F)(C(C(C(C(F)(F)F)(F)F)(F)F)(F)F)F	Perfluorooctane	307-34-6	-7.257	-27.1062	0.145026	0.854974	inact.	Reliable	Inactive	-53.8535	-70.1121	-61.9828	Inactive	Inactive	3	8
DTXSID20895596	FC(C(C(c1ccc[nH]1)(F)F)(F)F)(F)F	2-(Heptafluoropropyl)-1H-pyrrole	118425-75-5	-7.206	-23.0897	0.145026	0.854974	inact.	Reliable	Inactive	-54.1778	-74.5408	-64.3593	Inactive	Inactive	6	4
DTXSID00471251	BrCC(=O)OCCC(C(C(C(C(C(F)(F)F)(F)F)(F)F)(F)F)(F)F)(F)F	Acetic acid, bromo-, 3,3,4,4,5,5,6,6,7,7,8,8,8-tridecafluorooctyl ester	132711-05-8	-7.251	-43.8484	0.145026	0.854974	inact.	Reliable	Inactive	-53.8916	-51.6518	-52.7717	Inactive	Inactive	7	5
DTXSID20672905	OCC(COCC(C(F)F)(F)F)O	3-(2,2,3,3-Tetrafluoropropoxy)propane-1,2-diol	25385-68-6	-7.25	-31.8811	0.145026	0.854974	inact.	Reliable	Inactive	-53.898	-64.8472	-59.3726	Inactive	Inactive	0	2
DTXSID70510909	ClC1=C(F)C(F)(F)C(C(C1(F)F)(F)F)(F)F	1-Chloro-2,3,3,4,4,5,5,6,6-nonafluorocyclohex-1-ene	15145-21-8	-7.237	-22.5264	0.145026	0.854974	inact.	Unreliable	Inactive	-53.9806	-75.1619	-64.5713	Inactive	Inactive	8	0
DTXSID30850994	O=C(C(C(C(F)(F)F)(F)F)(F)F)Oc1cccc(c1)[N+](=O)[O-]	3-Nitrophenyl heptafluorobutanoate	52512-15-9	-7.239	-34.335	0.145026	0.854974	inact.	Reliable	Inactive	-53.9679	-62.1415	-58.0547	Inactive	Inactive	7	8
DTXSID90880939	FC(C(C(C(C(C(F)(F)F)(F)F)(F)F)(F)F)(F)F)(S(=O)(=O)NCCC[N+](C)(C)C)F	3-((Perfluorohexylsulfonyl)amino)-N,N,N-trimethyl-1-propanaminium iodide	68957-58-4	-7.244	-53.9624	0.145026	0.854974	inact.	Reliable	Inactive	-53.9361	-40.4999	-47.218	Inactive	Inactive	5	0
DTXSID80380256	OC(=O)CCC(C(F)(F)F)(C(F)(F)F)F	4,4-bis(Trifluoromethyl)-4-fluoropropanoic acid	243139-62-0	-7.244	-37.1518	0.145026	0.854974	inact.	Reliable	Inactive	-53.9361	-59.0356	-56.4859	Inactive	Inactive	0	2
DTXSID40896207	Cn1c(=CC(=O)C(C(C(F)(F)F)(F)F)(F)F)sc2c1cccc2	3,3,4,4,5,5,5-Heptafluoro-1-(3-methyl-1,3-benzothiazol-2(3H)-ylidene)-2-pentanone	41131-07-1	-7.244	-41.2284	0.145026	0.854974	inact.	Reliable	Inactive	-53.9361	-54.5407	-54.2384	Inactive	Inactive	0	5
DTXSID90851386	ClC(=O)C(C(C(C(C(F)(F)F)(F)F)(F)F)(F)F)C(=O)Cl	(Nonafluorobutyl)propanedioyl dichloride	502768-31-2	-7.246	-35.0069	0.145026	0.854974	inact.	Reliable	Inactive	-53.9234	-61.4006	-57.662	Inactive	Inactive	7	4
DTXSID10527450	BrCC(C(C(C(C(C(C(F)(F)F)(F)F)(F)F)(F)F)(F)F)(F)F)O	1-Bromo-3,3,4,4,5,5,6,6,7,7,8,8,8-tridecafluorooctan-2-ol	89807-98-7	-7.25	-32.0429	0.145026	0.854974	inact.	Reliable	Inactive	-53.898	-64.6688	-59.2834	Inactive	Inactive	3	8
DTXSID90338647	C=CC(C(C(C(F)(F)F)(F)F)(F)F)(C(F)(F)F)C(F)(F)F	4,4,5,5,6,6,6-Heptafluoro-3,3-bis(trifluoromethyl)hex-1-ene	79272-26-7	-7.246	-27.8774	0.145026	0.854974	inact.	Reliable	Inactive	-53.9234	-69.2618	-61.5926	Inactive	Inactive	3	4
DTXSID00379829	FC(C(C(C(C(C(C(=O)Cl)(F)F)(F)F)(F)F)(F)F)(F)F)F	7H-Perfluoroheptanoyl chloride	41405-35-0	-7.246	-28.884	0.145026	0.854974	inact.	Reliable	Inactive	-53.9234	-68.1519	-61.0376	Inactive	Inactive	3	0
DTXSID80889315	FC(=O)C1(F)C(F)(F)C(C(C1(F)F)(F)F)(F)C(F)(F)F	1,2,2,3,3,4,5,5-Octafluoro-4-(trifluoromethyl)-Cyclopentanecarbonyl fluoride	1646599-70-3	-7.247	-21.0723	0.145026	0.854974	inact.	Unreliable	Inactive	-53.917	-76.7652	-65.3411	Inactive	Inactive	8	0
DTXSID60556851	FC(C(C(C(F)(F)F)(F)F)(F)F)(P(=O)(C(C(C(C(F)(F)F)(F)F)(F)F)(F)F)O)F	Bis(nonafluorobutyl)phosphinic acid	52299-25-9	-7.247	-33.3438	0.145026	0.854974	inact.	Reliable	Inactive	-53.917	-63.2344	-58.5757	Inactive	Inactive	3	4
DTXSID50880995	FC(C(F)(F)F)(OC1(F)OC(F)(C(F)(F)F)C(OC1(F)C(F)(F)F)(F)F)F	2,2,3,5,6-Pentafluoro-5-(pentafluoroethoxy)-3,6-bis(trifluoromethyl)-1,4-dioxane	84041-66-7	-7.247	-33.9924	0.145026	0.854974	inact.	Unreliable	Inactive	-53.917	-62.5192	-58.2181	Inactive	Inactive	8	0
DTXSID20897313	CCCCCCCCCC(CCC(C(C(C(C(C(C(C(F)(F)F)(F)F)(F)F)(F)F)(F)F)(F)F)(F)F)(F)F)OCCCCCOP(=O)(OCC(C(C(C(C=O)O)O)O)O)O	D-Galactose-6-[5-[(3(-perfluorooctyl)-1-nonylpropyl)oxy]pentylhydrogen phosphate]	172916-27-7	-7.248	-51.4338	0.145026	0.854974	inact.	Unreliable	Inactive	-53.9107	-43.288	-48.5993	Inactive	Inactive	7	5
DTXSID80881238	FC(C(F)(F)F)(C(F)(F)F)CC1OC1	[2,3,3,3-Tetrafluoro-2-(trifluoromethyl)propyl]oxirane	74328-57-7	-7.249	-22.0686	0.145026	0.854974	inact.	Reliable	Inactive	-53.9043	-75.6667	-64.7855	Inactive	Inactive	4	5
DTXSID30881384	CCCCCCCCCCCCCCCCCCCCCCC(C(C(C(C(C(C(C(F)(F)F)(F)F)(F)F)(F)F)(F)F)(F)F)(F)F)(F)F	1,1,1,2,2,3,3,4,4,5,5,6,6,7,7,8,8-Heptadecafluorotriacontane	137338-40-0	-7.246	-58.1373	0.145026	0.854974	inact.	Reliable	Inactive	-53.9234	-35.8965	-44.91	Inactive	Inactive	2	2
DTXSID60896502	CC(OC(=O)C(C(F)(F)F)(OC(C(C(F)(F)F)(F)F)(F)F)F)C	Propan-2-yl 2,3,3,3-tetrafluoro-2-(heptafluoropropoxy)propanoate	147224-17-7	-7.14	-32.6956	0.145026	0.854974	inact.	Reliable	Inactive	-54.5974	-63.9491	-59.2733	Inactive	Inactive	4	3
DTXSID60880461	FC(C(C(C(F)(F)F)(F)F)(F)F)(S(=O)(=O)NCCC[N+](C)(C)C)F	Trimethyl-3-((perfluorobutylsulphonyl)amino)propylammonium chloride	53518-00-6	-7.206	-46.298	0.145026	0.854974	inact.	Reliable	Inactive	-54.1778	-48.9508	-51.5643	Inactive	Inactive	5	0
DTXSID00896824	O=C(OCC(C(C(F)(F)F)(F)F)(F)F)OCC(C(C(F)(F)F)(F)F)(F)F	Bis(2,2,3,3,4,4,4-heptafluorobutyl) carbonate	1026739-75-2	-7.204	-35.7662	0.145026	0.854974	inact.	Reliable	Inactive	-54.1905	-60.5634	-57.3769	Inactive	Inactive	7	4
DTXSID30880115	FC(C(C(C(C(C(F)(F)F)(I)F)(F)F)(F)F)(F)F)(F)F	1,1,1,2,2,3,3,4,4,5,6,6,6-Tridecafluoro-5-iodohexane	355-44-2	-7.168	-26.3503	0.145026	0.854974	inact.	Reliable	Inactive	-54.4194	-70.9456	-62.6825	Inactive	Inactive	3	8
DTXSID60896507	CCC(OC(=O)C(C(F)(F)F)(OC(C(C(F)(F)F)(F)F)(F)F)F)C	Butan-2-yl 2,3,3,3-tetrafluoro-2-(heptafluoropropoxy)propanoate	340034-57-3	-7.168	-35.6251	0.145026	0.854974	inact.	Unreliable	Inactive	-54.4194	-60.719	-57.5692	Inactive	Inactive	4	3
DTXSID70850039	C=COCCOCC(C(C(C(F)(F)F)(F)F)(F)F)(F)F	5-[2-(Ethenyloxy)ethoxy]-1,1,1,2,2,3,3,4,4-nonafluoropentane	572911-07-0	-7.168	-34.1596	0.145026	0.854974	inact.	Reliable	Inactive	-54.4194	-62.3349	-58.3771	Inactive	Inactive	3	4
DTXSID20895218	FC=C(C(C(C(C(F)(F)F)(F)F)(F)F)(F)F)F	1,2,3,3,4,4,5,5,6,6,6-Undecafluoro-1-hexene	66249-21-6	-7.165	-22.18	0.145026	0.854974	inact.	Reliable	Inactive	-54.4385	-75.5438	-64.9912	Inactive	Inactive	3	8
DTXSID50895180	C=CCC(C(C(C(F)(F)F)(F)F)(F)F)(F)F	4,4,5,5,6,6,7,7,7-Nonafluorohept-1-ene	129846-67-9	-7.165	-24.7807	0.145026	0.854974	inact.	Reliable	Inactive	-54.4385	-72.6763	-63.5574	Inactive	Inactive	3	4
DTXSID60239571	OCCN(S(=O)(=O)C(C(C(F)(F)F)(C(F)(F)F)F)(F)F)C	N-(2-hydroxyethyl)-N-methylperfluoro-2-methylpropanesulfonamide	93762-11-9	-7.163	-35.6205	0.145026	0.854974	inact.	Reliable	Inactive	-54.4512	-60.7241	-57.5876	Inactive	Inactive	0	7
DTXSID00187143	FC(C(C(C(C(C(C(C(F)(F)F)(F)F)(F)F)(F)F)(F)F)(F)F)(F)F)F	8H-Perfluorooctane	335-65-9	-7.162	-27.3096	0.301888	0.698112	inact.	Reliable	Inactive	-54.4575	-69.8878	-62.1727	Inactive	Inactive	3	0
DTXSID00530519	FC(C(C(C(Br)(F)F)(F)F)(F)F)(Cl)F	1-Bromo-4-chloro-1,1,2,2,3,3,4,4-octafluorobutane	89740-37-4	-7.162	-21.9724	0.145026	0.854974	inact.	Reliable	Inactive	-54.4575	-75.7727	-65.1151	Inactive	Inactive	0	2
DTXSID10897468	COC(=O)Nc1ccc(c(c1)C(C(C(F)(F)F)(F)F)(F)F)NC(=O)OC	Dimethyl 2-(perfluoropropyl)-p-benzenedicarbamate	25642-22-2	-7.162	-48.3909	0.145026	0.854974	inact.	Reliable	Inactive	-54.4575	-46.6431	-50.5503	Inactive	Inactive	6	4
DTXSID80897556	CCCCCCCCC=CCCCCCCCC(=O)OCCC(C(C(C(C(C(C(C(F)(F)F)(F)F)(F)F)(F)F)(F)F)(F)F)(F)F)(F)F	(Z)-(Perfluorooctyl)ethyl 9-octadecenoate	167289-73-8	-7.162	-50.1751	0.145026	0.854974	inact.	Reliable	Inactive	-54.4575	-44.6758	-49.5667	Inactive	Inactive	7	5
DTXSID70880477	O=C(CC(S(=O)(=O)O)C(=O)OCCC(C(C(C(C(C(F)(F)F)(F)F)(F)F)(F)F)(F)F)(F)F)OCCC(C(C(C(C(C(F)(F)F)(F)F)(F)F)(F)F)(F)F)(F)F	1,4-Bis((perfluorohexyl)ethyl) sulphonatosuccinate sodium	54950-05-9	-7.16	-42.3161	0.145026	0.854974	inact.	Reliable	Inactive	-54.4703	-53.3413	-53.9058	Inactive	Inactive	7	5
DTXSID40439436	NCCC(C(C(C(C(C(F)(F)F)(F)F)(F)F)(F)F)(F)F)(F)F	3,3,4,4,5,5,6,6,7,7,8,8,8-Tridecafluorooctylamine	30556-86-6	-7.159	-31.8572	0.145026	0.854974	inact.	Reliable	Inactive	-54.4766	-64.8736	-59.6751	Inactive	Inactive	3	9
DTXSID00896349	NCC(CC(C(C(C(C(C(F)(F)F)(C(F)(F)F)F)(F)F)(F)F)(F)F)(F)F)O	1-Amino-4,4,5,5,6,6,7,7,8,9,9,9-dodecafluoro-8-(trifluoromethyl)nonan-2-ol	58935-89-0	-7.157	-31.2441	0.145026	0.854974	inact.	Reliable	Inactive	-54.4893	-65.5496	-60.0195	Inactive	Inactive	8	7
DTXSID60895732	CCC(NC(=O)C(C(C(F)(F)F)(F)F)(F)F)C	N-(Butan-2-yl)-2,2,3,3,4,4,4-heptafluorobutanamide	75668-26-7	-7.156	-25.5073	0.145026	0.854974	inact.	Reliable	Inactive	-54.4957	-71.8751	-63.1854	Inactive	Inactive	7	8
DTXSID70527451	ICC(C(C(C(C(C(C(F)(F)F)(F)F)(F)F)(F)F)(F)F)(F)F)O	3,3,4,4,5,5,6,6,7,7,8,8,8-Tridecafluoro-1-iodooctan-2-ol	89807-99-8	-7.156	-33.5191	0.145026	0.854974	inact.	Reliable	Inactive	-54.4957	-63.0411	-58.7684	Inactive	Inactive	3	8
DTXSID00290782	FC(C(c1n[nH]c(n1)C(C(C(F)(F)F)(F)F)(F)F)(F)F)(C(F)(F)F)F	3,5-Bis(heptafluoropropyl)-1H-1,2,4-triazole	801-28-5	-7.155	-36.0418	0.145026	0.854974	inact.	Unreliable	Inactive	-54.5021	-60.2595	-57.3808	Inactive	Inactive	6	4
DTXSID60895919	O=C(C(C(C(F)(F)F)(F)F)(F)F)NC(C)(C)C	N-tert-Butyl-2,2,3,3,4,4,4-heptafluorobutanamide	99089-22-2	-7.155	-28.7888	0.145026	0.854974	inact.	Reliable	Inactive	-54.5021	-68.2568	-61.3794	Inactive	Inactive	7	8
DTXSID80871634	FC(C(C(C(C(C(C(F)(F)F)(F)F)(F)F)(F)F)(F)F)(F)F)F	1-Hydroperfluoroheptane	375-83-7	-7.141	-27.7159	0.301888	0.698112	inact.	Reliable	Inactive	-54.5911	-69.4398	-62.0155	Inactive	Inactive	3	0
DTXSID20895197	IC(C(F)(F)F)CC(C(C(C(F)(F)F)(F)F)(F)F)(F)F	1,1,1,2,2,3,3,4,4,7,7,7-Dodecafluoro-6-iodoheptane	935553-88-1	-7.142	-26.6218	0.145026	0.854974	inact.	Reliable	Inactive	-54.5847	-70.6462	-62.6155	Inactive	Inactive	3	4
DTXSID50501875	FC(=C(F)F)OC(C(C(C(C(C(OC(=C(F)F)F)(F)F)(F)F)(F)F)(F)F)(F)F)(F)F	1,1,2,2,3,3,4,4,5,5,6,6-Dodecafluoro-1,6-bis[(trifluoroethenyl)oxy]hexane	69818-04-8	-7.143	-36.4851	0.145026	0.854974	inact.	Unreliable	Inactive	-54.5784	-59.7707	-57.1745	Inactive	Inactive	0	2
DTXSID80575766	CC1(F)C(F)(F)C(C)(F)C(C(C1(F)F)(F)F)(F)F	1,1,2,2,3,3,4,5,5,6-Decafluoro-4,6-dimethylcyclohexane	29917-43-9	-7.144	-24.0514	0.145026	0.854974	inact.	Unreliable	Inactive	-54.572	-73.4804	-64.0262	Inactive	Inactive	8	0
DTXSID8052019	FC(C(C(C(F)(F)F)(F)F)(F)F)(C(C(C(F)(F)F)(F)F)(F)F)F	Perfluoroheptane	335-57-9	-7.144	-27.2518	0.145026	0.854974	inact.	Reliable	Inactive	-54.572	-69.9516	-62.2618	Inactive	Inactive	3	8
DTXSID60550319	CCC(C(C(C(F)(F)F)(F)F)(F)F)(C(F)(F)F)C(F)(F)F	1,1,1,2,2,3,3-Heptafluoro-4,4-bis(trifluoromethyl)hexane	100646-00-2	-7.15	-27.3123	0.145026	0.854974	inact.	Reliable	Inactive	-54.5339	-69.8849	-62.2094	Inactive	Inactive	3	4
DTXSID90659945	CCC(=O)C(C(C(C(C(F)(F)F)(F)F)(F)F)(F)F)(F)F	Ethyl perfluoropentanyl ketone	383177-55-7	-7.17	-27.9052	0.145026	0.854974	inact.	Reliable	Inactive	-54.4067	-69.2311	-61.8189	Inactive	Inactive	7	4
DTXSID60520390	FC1(F)OC2(OC1(F)F)C(F)(F)C(C(C2(F)F)(F)F)(F)F	2,2,3,3,6,6,7,7,8,8,9,9-Dodecafluoro-1,4-dioxaspiro[4.4]nonane	87901-77-7	-7.15	-25.4215	0.145026	0.854974	inact.	Unreliable	Inactive	-54.5339	-71.9697	-63.2518	Inactive	Inactive	8	0
DTXSID10420770	O=C(C=CC(=O)OCC(C(C(C(C(C(C(F)(F)F)(F)F)(F)F)(F)F)(F)F)(F)F)(F)F)OCC(C(C(C(C(C(C(F)(F)F)(F)F)(F)F)(F)F)(F)F)(F)F)(F)F	Bis((perfluoroheptyl)methyl) (2E)-but-2-enedioate	24120-18-1	-7.15	-68.5075	0.145026	0.854974	inact.	Reliable	Inactive	-54.5339	-24.4621	-39.498	Inactive	Inactive	3	9
DTXSID60895499	FC(C(C(C(C(C(C(C(C(C(C(F)(F)F)(F)F)(F)F)(F)F)(F)F)(F)F)(F)F)(F)F)(F)F)(F)F)(C(C(C(C(C(C(C(C(C(C(C(F)(F)F)(F)F)(F)F)(F)F)(F)F)(F)F)(F)F)(F)F)(F)F)(F)F)(F)F)F	Hexatetracontafluorodocosane	1127427-64-8	-7.151	-44.625	0.145026	0.854974	inact.	Reliable	Inactive	-54.5275	-50.7955	-52.6615	Inactive	Inactive	3	8
DTXSID40896242	COc1ccc(c(c1)[N+](=O)[O-])NC(=O)C(C(C(F)(F)F)(F)F)(F)F	2,2,3,3,4,4,4-Heptafluoro-N-(4-methoxy-2-nitrophenyl)butanamide	1799-52-6	-7.151	-44.7064	0.145026	0.854974	inact.	Reliable	Inactive	-54.5275	-50.7057	-52.6166	Inactive	Inactive	7	8
DTXSID10818330	FC(C1(F)C(F)(F)OC(C(C1(F)F)(F)F)(F)F)(F)F	2,2,3,3,4,4,5,6,6-Nonafluoro-5-(trifluoromethyl)oxane	61340-74-7	-7.151	-22.6891	0.145026	0.854974	inact.	Unreliable	Inactive	-54.5275	-74.9825	-64.755	Inactive	Inactive	8	0
DTXSID40895159	BrCCCCC(C(C(F)(F)F)(F)F)(F)F	7-Bromo-1,1,1,2,2,3,3-heptafluoroheptane	1391033-22-9	-7.152	-31.6011	0.145026	0.854974	inact.	Reliable	Inactive	-54.5211	-65.1559	-59.8385	Inactive	Inactive	3	4
DTXSID60436109	FC(C(C1(F)C(F)(F)C(F)(F)C(C(C1(F)F)(F)F)(F)F)(C(F)(F)F)F)(F)F	Undecafluoro(1,1,1,2,3,3,3-heptafluoropropan-2-yl)cyclohexane	423-02-9	-7.154	-25.8327	0.145026	0.854974	inact.	Unreliable	Inactive	-54.5084	-71.5163	-63.0124	Inactive	Inactive	8	0
DTXSID30896312	FC(=C(C(C(C(F)(F)F)(C(F)(F)F)F)(F)F)F)F	1,1,2,3,3,4,5,5,5-Nonafluoro-4-(trifluoromethyl)pent-1-ene	287101-12-6	-7.15	-22.0746	0.145026	0.854974	inact.	Unreliable	Inactive	-54.5339	-75.6601	-65.097	Inactive	Inactive	0	2
DTXSID90379555	CC(=O)C(C(C(C(F)(F)F)(F)F)(F)F)(F)F	Methyl perfluorobutyl ketone	678-18-2	-7.17	-20.5554	0.145026	0.854974	inact.	Reliable	Inactive	-54.4067	-77.3352	-65.8709	Inactive	Inactive	7	4
DTXSID40897097	FC(C(C(C(F)(F)F)(F)F)(F)F)(N1OC1(F)C(C(C(F)(F)F)(F)F)(F)F)F	Perfluoro-2-butyl-3-propyloxaziridine	143813-70-1	-7.17	-31.4389	0.145026	0.854974	inact.	Reliable	Inactive	-54.4067	-65.3348	-59.8707	Inactive	Inactive	3	4
DTXSID90605583	ICCC(C(C(C(OC(C(F)(F)F)(C(F)(F)F)F)(F)F)(F)F)(F)F)(F)F	1,1,2,2,3,3,4,4-Octafluoro-1-[(1,1,1,2,3,3,3-heptafluoropropan-2-yl)oxy]-6-iodohexane	25080-24-4	-7.171	-39.4813	0.145026	0.854974	inact.	Reliable	Inactive	-54.4003	-56.4671	-55.4337	Inactive	Inactive	4	3
DTXSID60895590	IC(CC(C(C(C(C(C(C(C(C(C(F)(F)F)(F)F)(F)F)(F)F)(F)F)(F)F)(F)F)(F)F)(F)F)(F)F)CCC(CC(C(C(C(C(C(C(C(C(C(F)(F)F)(F)F)(F)F)(F)F)(F)F)(F)F)(F)F)(F)F)(F)F)(F)F)I	1,1,1,2,2,3,3,4,4,5,5,6,6,7,7,8,8,9,9,10,10,17,17,18,18,19,19,20,20,21,21,22,22,23,23,24,24,25,25,26,26,26-Dotetracontafluoro-12,15-diiodohexacosane	1980086-18-7	-7.187	-46.4309	0.145026	0.854974	inact.	Reliable	Inactive	-54.2986	-48.8043	-51.5514	Inactive	Inactive	3	6
DTXSID80187141	FC(C(C(C(C(Br)(F)F)(F)F)(F)F)(F)F)(C(F)(F)F)F	Perfluorohexylbromide	335-56-8	-7.188	-27.6403	0.145026	0.854974	inact.	Reliable	Inactive	-54.2922	-69.5232	-61.9077	Inactive	Inactive	3	8
DTXSID50880950	FC(C(C(F)(F)F)(C(F)(F)F)C1OC(C(C1(F)F)(F)F)(F)F)(F)F	Furan, 2,2,3,3,4,4-hexafluorotetrahydro-5-(2,2,2-trifluoro-1,1-bis(trifluoromethyl)ethyl)-	71302-72-2	-7.19	-26.2065	0.145026	0.854974	inact.	Unreliable	Inactive	-54.2795	-71.1041	-62.6918	Inactive	Inactive	8	0
DTXSID30182964	OCC1(F)C(F)(F)C(F)(F)C(C(C1(F)F)(F)F)(F)F	(Perfluorocyclohexyl)methanol	28788-68-3	-7.191	-23.3803	0.145026	0.854974	inact.	Unreliable	Inactive	-54.2731	-74.2204	-64.2468	Inactive	Inactive	8	0
DTXSID3038939	FC(C(C(C(C(S(=O)(=O)N)(F)F)(F)F)(F)F)(F)F)(C(C(C(F)(F)F)(F)F)(F)F)F	Perfluorooctanesulfonamide	754-91-6	-7.192	-37.3122	0.145026	0.854974	inact.	Reliable	Inactive	-54.2668	-58.8587	-56.5628	Inactive	Inactive	3	8
DTXSID70880952	OCC[N+]1(CCN(CC1)C(=O)C(C(C(C(C(C(C(C(C(F)(F)F)(F)F)(F)F)(F)F)(F)F)(F)F)(F)F)(F)F)(F)F)CC(=O)[O-]	1-(Carboxymethyl)-1-(2-hydroxyethyl)-4-(perfluoro-1-oxodecyl)piperazinium	71356-38-2	-7.193	-46.8782	0.145026	0.854974	inact.	Reliable	Inactive	-54.2604	-48.3111	-51.2857	Inactive	Inactive	3	8
DTXSID50896733	CN(CCN(S(=O)(=O)C(C(C(C(C(C(C(C(F)(F)F)(F)F)(F)F)(F)F)(F)F)(F)F)(F)F)(F)F)CC(=O)O)C	Sodium {[2-(dimethylamino)ethyl](1,1,2,2,3,3,4,4,5,5,6,6,7,7,8,8,8-heptadecafluorooctane-1-sulfonyl)amino}acetate	96426-90-3	-7.185	-39.7229	0.145026	0.854974	inact.	Reliable	Inactive	-54.3113	-56.2007	-55.256	Inactive	Inactive	0	7
DTXSID40892446	FC(C(C(OC(C(F)(F)F)(F)F)(F)F)(OC(C(C(F)(F)F)(F)F)(F)F)F)(F)F	5-Trifluoromethylperfluoro-3,6-dioxanonane	66804-94-2	-7.193	-32.3085	0.145026	0.854974	inact.	Unreliable	Inactive	-54.2604	-64.3759	-59.3182	Inactive	Inactive	4	3
DTXSID10897302	OC(=CC(=O)C(C([2H])([2H])[2H])(C([2H])([2H])[2H])C([2H])([2H])[2H])C(C(C(F)(F)F)(F)F)(F)F	Praseodymium, tris[6,6,7,7,8,8,8-heptafluoro-2,2-di(methyl-d3)-3,5-octanedion-1,1,1-d3-ato-O,O']- (9CI)	42942-19-8	-7.194	-32.9764	0.301888	0.698112	inact.	Reliable	Inactive	-54.2541	-63.6395	-58.9468	Inactive	Inactive	7	4
DTXSID90896757	O=CC(C(C(C(F)(F)F)(F)F)(F)F)(F)F	2,2,3,3,4,4,5,5,5-Nonafluoropentanal hydrate (1:1)	907607-08-3	-7.198	-19.3909	0.145026	0.854974	inact.	Reliable	Inactive	-54.2286	-78.6192	-66.4239	Inactive	Inactive	3	4
DTXSID60595543	FC(C(F)(F)F)C(C(C(C(C(F)(F)F)(F)F)(F)F)(F)F)F	1,1,1,2,2,3,3,4,4,5,6,7,7,7-Tetradecafluoroheptane	142347-10-2	-7.2	-24.0292	0.301888	0.698112	inact.	Reliable	Inactive	-54.2159	-73.5049	-63.8604	Inactive	Inactive	3	4
DTXSID90880590	FC(C1(F)C(F)(F)C(F)(F)C(C(C1(F)F)(F)F)(F)S(=O)(=O)F)(C(F)(F)F)F	1,2,2,3,3,4,5,5,6,6-Decafluoro-4-(pentafluoroethyl)cyclohexanesulfonyl fluoride	68156-06-9	-7.201	-29.0102	0.145026	0.854974	inact.	Unreliable	Inactive	-54.2095	-68.0127	-61.1111	Inactive	Inactive	8	0
DTXSID80896221	CC(=O)Nc1ccc(cc1)OS(=O)(=O)C(C(C(C(F)(F)F)(F)F)(F)F)(F)F	4-Acetamidophenyl nonafluorobutane-1-sulfonate	41605-57-6	-7.203	-43.4912	0.145026	0.854974	inact.	Reliable	Inactive	-54.1968	-52.0456	-53.1212	Inactive	Inactive	9	0
DTXSID90880131	FC(C(C(C(COC(=O)C(=C)C)(F)F)(F)F)(F)F)F	1H,1H,5H-Perfluoropentyl methacrylate	355-93-1	-7.204	-31.2143	0.145026	0.854974	inact.	Reliable	Inactive	-54.1905	-65.5824	-59.8865	Inactive	Inactive	3	0
DTXSID20897297	O=C(C(C(C(F)(F)F)(F)F)(F)F)C=C(C(C)(C)C)O	Praseodymium, tris(6,6,7,7,8,8,8-heptafluoro-2,2-dimethyl-3,5-octanedionato-Î²O3,Î²O5)-	17978-77-7	-7.194	-31.7445	0.301888	0.698112	inact.	Reliable	Inactive	-54.2541	-64.9978	-59.6259	Inactive	Inactive	7	4
DTXSID00895211	ClC(=C)C(C(C(C(F)(F)F)(F)F)(F)F)(F)F	2-Chloro-3,3,4,4,5,5,6,6,6-nonafluorohex-1-ene	110927-72-5	-7.205	-24.5781	0.145026	0.854974	inact.	Reliable	Inactive	-54.1841	-72.8996	-63.5419	Inactive	Inactive	3	4
DTXSID60895292	FC(C(C1OC1)(F)F)(C(F)(F)F)F	2-(Heptafluoropropyl)oxirane	51035-20-2	-7.185	-18.8453	0.145026	0.854974	inact.	Unreliable	Inactive	-54.3113	-79.2208	-66.766	Inactive	Inactive	4	5
DTXSID70697901	N#CC(C(C(C(C(C#N)(F)F)(F)F)(F)F)(F)F)(F)F	Decafluoroheptanedinitrile	23843-73-4	-7.183	-26.7383	0.301888	0.698112	inact.	Reliable	Inactive	-54.324	-70.5178	-62.4209	Inactive	Inactive	3	4
DTXSID90895164	CCCCCCCCC(C(C(F)(F)F)(F)F)(F)F	1,1,1,2,2,3,3-Heptafluoroundecane	1190430-20-6	-7.172	-38.861	0.145026	0.854974	inact.	Reliable	Inactive	-54.394	-57.151	-55.7725	Inactive	Inactive	2	2
DTXSID30836652	FC1(F)C(F)(F)OC(C(C1(F)F)(F)F)(F)I	2,2,3,3,4,4,5,5,6-Nonafluoro-6-iodooxane	827601-56-9	-7.172	-23.3729	0.145026	0.854974	inact.	Unreliable	Inactive	-54.394	-74.2285	-64.3112	Inactive	Inactive	8	0
DTXSID30380044	OCC(C(C(C(C(F)(F)F)(C(F)(F)F)C(F)(F)F)(F)F)(C(F)(F)F)F)(F)F	1H,1H-Perfluoro(3,5,5-trimethylhexan-1-ol)	232267-34-4	-7.172	-32.1202	0.145026	0.854974	inact.	Reliable	Inactive	-54.394	-64.5836	-59.4888	Inactive	Inactive	3	4
DTXSID60893410	COC(=O)C(C(OC(C(C(OC(F)(F)F)(F)F)(F)F)(F)F)F)(F)F	Methyl perfluoro-3-(3-methoxypropoxy)-3H-propanoate	958445-54-0	-7.173	-32.7523	0.145026	0.854974	inact.	Unreliable	Inactive	-54.3876	-63.8866	-59.1371	Inactive	Inactive	0	2
DTXSID30896332	CC(=O)SCCC(C(F)(F)F)(C(F)(F)F)F	S-[3,4,4,4-Tetrafluoro-3-(trifluoromethyl)butyl] ethanethioate	1097631-01-0	-7.175	-28.6664	0.145026	0.854974	inact.	Unreliable	Inactive	-54.3749	-68.3918	-61.3833	Inactive	Inactive	0	2
DTXSID70983619	FC(C(OCC(C(C(C(F)F)(F)F)(F)F)(F)F)(F)F)Cl	5-(2-Chloro-1,1,2-trifluoroethoxy)-1,1,2,2,3,3,4,4-octafluoropentane	65064-84-8	-7.176	-28.9694	0.145026	0.854974	inact.	Unreliable	Inactive	-54.3685	-68.0577	-61.2131	Inactive	Inactive	3	0
DTXSID50371095	IC(CC(C(C(C(C(C(C(C(F)(F)F)(F)F)(F)F)(F)F)(F)F)(F)F)(F)F)(F)F)COC(=O)CCCCC(=O)OCC(CC(C(C(C(C(C(C(C(F)(F)F)(F)F)(F)F)(F)F)(F)F)(F)F)(F)F)(F)F)I	Bis[2-iodo-3-(perfluorooctyl)propyl] adipate	238742-84-2	-7.183	-40.791	0.145026	0.854974	inact.	Reliable	Inactive	-54.324	-55.0229	-54.6735	Inactive	Inactive	3	6
DTXSID20795840	FC(C(C(C(C(C(C(F)(F)F)(F)F)(F)F)(F)F)(F)F)(F)F)(CCOP(=O)(OCCC(C(C(C(C(C(C(F)(F)F)(F)F)(F)F)(F)F)(F)F)(F)F)(F)F)O)F	7:2 Fluorotelomer phosphate diester	63295-25-0	-7.176	-45.2886	0.145026	0.854974	inact.	Reliable	Inactive	-54.3685	-50.0638	-52.2162	Inactive	Inactive	7	5
DTXSID90881148	OCC[N+](CC(CC(C(C(C(C(C(C(C(C(C(F)(F)F)(C(F)(F)F)F)(F)F)(F)F)(F)F)(F)F)(F)F)(F)F)(F)F)(F)F)O)(CCO)C	Bis(2-hydroxyethyl)methyl(1-(perfluoro-9-methyldecyl))-2-hydroxyprop-3-ylammonium iodide	94159-77-0	-7.177	-65.4252	0.145026	0.854974	inact.	Reliable	Inactive	-54.3622	-27.8607	-41.1115	Inactive	Inactive	8	7
DTXSID80895173	CCC(C(C(C(C(F)(F)F)(F)F)(F)F)(F)F)(F)F	1,1,1,2,2,3,3,4,4,5,5-Undecafluoroheptane	503189-10-4	-7.177	-26.8052	0.145026	0.854974	inact.	Reliable	Inactive	-54.3622	-70.444	-62.4031	Inactive	Inactive	3	9
DTXSID70619002	FC(C(C(C(F)(F)F)(F)F)(F)F)(S(=O)(=O)ON1C(=O)CCC1=O)F	1-[(1,1,2,2,3,3,4,4,4-Nonafluorobutane-1-sulfonyl)oxy]pyrrolidine-2,5-dione	252937-66-9	-7.178	-33.7817	0.145026	0.854974	inact.	Reliable	Inactive	-54.3558	-62.7516	-58.5537	Inactive	Inactive	9	0
DTXSID30894136	SCCC(C(C(C(C(C(F)(F)F)(F)F)(F)F)(F)F)(F)F)(F)F	Sodium-2-(Perfluorohexyl)ethanethiolate	1248568-70-8	-7.178	-9.6415	0.145026	0.854974	inact.	Reliable	Inactive	-54.3558	-89.3691	-71.8624	Inactive	Inactive	3	9
DTXSID50768582	FC(=C(C(F)(F)F)OC(C(C(F)(F)F)(F)F)(F)F)C(C(F)(F)F)(F)F	1,1,1,3,4,4,5,5,5-Nonafluoro-2-(heptafluoropropoxy)pent-2-ene	137741-06-1	-7.179	-31.1841	0.145026	0.854974	inact.	Unreliable	Inactive	-54.3494	-65.6157	-59.9826	Inactive	Inactive	0	2
DTXSID80880488	O=C(c1c(Cl)c(Cl)c(c(c1C(=O)O)Cl)Cl)Nc1cccc(c1)OS(=O)(=O)C(C(C(C(C(C(C(C(F)(F)F)(F)F)(F)F)(F)F)(F)F)(F)F)(F)F)(F)F	Potassium 2,3,4,5-tetrachloro-6-(((3-(((heptadecafluorooctyl)sulphonyl)oxy)phenyl)amino)carbonyl)benzoate	57589-85-2	-7.183	-41.8399	0.145026	0.854974	inact.	Reliable	Inactive	-54.324	-53.8664	-54.0952	Inactive	Inactive	0	1
DTXSID0067846	OCCN(S(=O)(=O)C(C(C(C(F)(F)F)(F)F)(F)F)(F)F)CC	N-Ethyl-1,1,2,2,3,3,4,4,4-nonafluoro-N-(2-hydroxyethyl)butane-1-sulphonamide	34449-89-3	-7.176	-38.0473	0.145026	0.854974	inact.	Reliable	Inactive	-54.3685	-58.0482	-56.2084	Inactive	Inactive	0	7
DTXSID7061982	FC(C1(F)C(F)(F)C(C(C1(F)F)(F)F)(F)F)(F)F	Perfluoromethylcyclopentane	1805-22-7	-7.006	-20.597	0.145026	0.854974	inact.	Unreliable	Inactive	-55.4495	-77.2893	-66.3694	Inactive	Inactive	8	0
DTXSID90806710	FC(=C(C(C(C(C(C(C(C(F)(F)F)(F)F)(F)F)(F)F)(F)F)(F)F)(F)F)F)Oc1ccc(c(c1)OC(=C(C(C(C(C(C(C(C(F)(F)F)(F)F)(F)F)(F)F)(F)F)(F)F)(F)F)F)F)S(=O)(=O)Cl	2,4-Bis[(1,2,3,3,4,4,5,5,6,6,7,7,8,8,9,9,9-heptadecafluoronon-1-en-1-yl)oxy]benzene-1-sulfonyl chloride	62623-17-0	-7.522	-44.8516	0.145026	0.854974	inact.	Reliable	Inactive	-52.1683	-50.5456	-51.357	Inactive	Inactive	8	8
DTXSID90896237	OC(=O)c1[nH]c(c(c1CC(C(C(F)(F)F)(F)F)(F)F)CC(C(C(F)(F)F)(F)F)(F)F)C(=O)O	3,4-Bis(2,2,3,3,4,4,4-heptafluorobutyl)-1H-pyrrole-2,5-dicarboxylic acid	83650-67-3	-7.523	-39.1817	0.145026	0.854974	inact.	Unreliable	Inactive	-52.162	-56.7974	-54.4797	Inactive	Inactive	7	4
DTXSID80889133	COC(=O)C(C(=O)OC)CCC(C(C(C(C(C(F)(F)F)(F)F)(F)F)(F)F)(F)F)(F)F	Dimethyl 2-(3,3,4,4,5,5,6,6,7,7,8,8,8-tridecafluorooctyl)-1,3-propanedioate	220075-01-4	-7.942	-49.4404	0.145026	0.854974	inact.	Reliable	Inactive	-49.4976	-45.4859	-47.4918	Inactive	Inactive	3	9
DTXSID30896418	FC(C(=C(C(C(F)(F)F)(C(F)(F)F)F)C(C(F)(F)F)(C(F)(F)F)F)Oc1cc(N)cc(c1)N)(F)F	5-{[1,1,1,4,5,5,5-Heptafluoro-3-(1,1,1,2,3,3,3-heptafluoropropan-2-yl)-4-(trifluoromethyl)pent-2-en-2-yl]oxy}benzene-1,3-diamine	138781-42-7	-7.941	-44.9207	0.145026	0.854974	inact.	Unreliable	Inactive	-49.504	-50.4695	-49.9867	Inactive	Inactive	4	4
DTXSID40880121	FC(C1(F)C(F)(F)C(F)(F)C2(C(C1(F)F)(F)C(F)(F)C(C(C2(F)F)(F)F)(F)F)F)(F)F	Perfluoro-2-methyldecalin	306-95-6	-7.941	-26.3139	0.145026	0.854974	inact.	Reliable	Inactive	-49.504	-70.9857	-60.2448	Inactive	Inactive	8	0
DTXSID20895293	IC#CC(C(C(C(C(C(F)(F)F)(F)F)(F)F)(F)F)(F)F)(F)F	3,3,4,4,5,5,6,6,7,7,8,8,8-Tridecafluoro-1-iodooct-1-yne	58292-95-8	-7.94	-35.1153	0.301888	0.698112	inact.	Reliable	Inactive	-49.5103	-61.2811	-55.3957	Inactive	Inactive	3	8
DTXSID50369896	OCC(C(C(C(C(C(C(C(CO)(F)F)(F)F)(F)F)(F)F)(F)F)(F)F)(F)F)(F)F	1H,1H,10H,10H-Perfluorodecane-1,10-diol	754-96-1	-7.94	-32.7789	0.145026	0.854974	inact.	Reliable	Inactive	-49.5103	-63.8573	-56.6838	Inactive	Inactive	3	4
DTXSID20382153	N#CC(C(C(C(C(C(F)(F)F)(F)F)(F)F)(F)F)(F)F)(F)F	Perfluoroheptanenitrile	62038-08-8	-7.939	-26.5075	0.301888	0.698112	inact.	Reliable	Inactive	-49.5167	-70.7722	-60.1445	Inactive	Inactive	3	8
DTXSID40781806	SCCC(C(C(C(C(C(C(F)(F)F)(F)F)(F)F)(F)F)(F)F)(F)F)(F)F	3,3,4,4,5,5,6,6,7,7,8,8,9,9,9-Pentadecafluorononane-1-thiol	26166-99-4	-7.939	-33.7032	0.145026	0.854974	inact.	Reliable	Inactive	-49.5167	-62.8381	-56.1774	Inactive	Inactive	3	9
DTXSID30896392	Nc1nc(F)c(c(c1F)C(C(F)(F)F)(C(F)(F)F)F)F	3,5,6-Trifluoro-4-(1,1,1,2,3,3,3-heptafluoropropan-2-yl)pyridin-2-amine	55181-17-4	-7.937	-27.1232	0.301888	0.698112	inact.	Unreliable	Inactive	-49.5294	-70.0934	-59.8114	Inactive	Inactive	0	9
DTXSID80801476	BrCCC(C(C(C(C(C(Br)(F)F)(F)F)(F)F)(F)F)(F)F)(F)F	1,8-Dibromo-1,1,2,2,3,3,4,4,5,5,6,6-dodecafluorooctane	647-41-6	-7.933	-37.9136	0.145026	0.854974	inact.	Reliable	Inactive	-49.5548	-58.1956	-53.8752	Inactive	Inactive	3	9
DTXSID10754941	CCNC(=O)C(C(C(C(C(C(C(F)(F)F)(F)F)(F)F)(F)F)(F)F)(F)F)(F)F	N-Ethyl-2,2,3,3,4,4,5,5,6,6,7,7,8,8,8-pentadecafluorooctanamide	89685-57-4	-7.931	-38.8676	0.145026	0.854974	inact.	Reliable	Inactive	-49.5676	-57.1437	-53.3556	Inactive	Inactive	6	9
DTXSID50896556	O=C(C(C(F)(F)F)(OC(C(C(F)(F)F)(OC(C(C(F)(F)F)(F)F)(F)F)F)(F)F)F)N1CCCCC1	2,3,3,3-Tetrafluoro-2-[1,1,2,3,3,3-hexafluoro-2-(heptafluoropropoxy)propoxy]-1-(piperidin-1-yl)propan-1-one	176702-75-3	-7.93	-39.234	0.145026	0.854974	inact.	Unreliable	Inactive	-49.5739	-56.7397	-53.1568	Inactive	Inactive	4	3
DTXSID00507665	ClS(=O)OCC(C(C(C(C(C(F)F)(F)F)(F)F)(F)F)(F)F)(F)F	2,2,3,3,4,4,5,5,6,6,7,7-Dodecafluoroheptyl sulfurochloridoite	254756-56-4	-7.929	-12.9785	0.145026	0.854974	inact.	Unreliable	Inactive	-49.5803	-85.6896	-67.6349	Inactive	Inactive	3	0
DTXSID00806160	CCCCCC(=O)C(=O)C(C(C(C(F)F)(F)F)(F)F)(F)F	1,1,2,2,3,3,4,4-Octafluoroundecane-5,6-dione	62679-64-5	-7.929	-28.4487	0.250206	0.749794	inact.	Reliable	Inactive	-49.5803	-68.6318	-59.1061	Inactive	Inactive	3	0
DTXSID10896310	Fc1ccc(cc1)C(C(F)(F)F)(C(F)(F)F)F	1-Fluoro-4-(1,1,1,2,3,3,3-heptafluoropropan-2-yl)benzene	2396-25-0	-7.929	-26.8769	0.145026	0.854974	inact.	Reliable	Inactive	-49.5803	-70.3649	-59.9726	Inactive	Inactive	0	9
DTXSID30895340	FC(C(C=CC(C(C(C(F)(F)F)(F)F)(F)F)(F)F)(F)F)(C(F)(F)F)F	1,1,1,2,2,3,3,6,6,7,7,8,8,9,9,9-Hexadecafluoro-4-nonene	935477-07-9	-7.929	-29.8003	0.145026	0.854974	inact.	Reliable	Inactive	-49.5803	-67.1415	-58.3609	Inactive	Inactive	3	4
DTXSID80528474	OC(=O)C(C(F)(F)F)(OC(F)(F)F)F	Perfluoro-2-(perfluoromethoxy)propanoic acid	13140-29-9	-7.928	-24.4273	0.145026	0.854974	inact.	Reliable	Inactive	-49.5866	-73.0659	-61.3263	Inactive	Inactive	0	2
DTXSID00895978	CCOC(=O)C(C(C(C(C(C(C(C(C(F)(F)F)(F)F)(F)F)(F)F)(F)F)(F)F)(F)F)(F)F)(O)O	Ethyl 3,3,4,4,5,5,6,6,7,7,8,8,9,9,10,10,10-heptadecafluoro-2,2-dihydroxydecanoate	1401315-53-4	-7.927	-44.9713	0.145026	0.854974	inact.	Reliable	Inactive	-49.593	-50.4137	-50.0033	Inactive	Inactive	7	4
DTXSID80458500	FC(C(C(C(F)(F)F)(F)F)(F)F)(CC[S+](C)[O-])F	1,1,1,2,2,3,3,4,4-Nonafluoro-6-(methanesulfinyl)hexane	357604-65-0	-7.917	-30.4184	0.145026	0.854974	inact.	Reliable	Inactive	-49.6566	-66.46	-58.0583	Inactive	Inactive	3	4
DTXSID20371305	BrC(=C)C(C(C(C(C(C(F)(F)F)(F)F)(F)F)(F)F)(F)F)(F)F	2-Bromo-2-(Perfluorohexyl)ethene	51249-64-0	-7.917	-31.6508	0.145026	0.854974	inact.	Reliable	Inactive	-49.6566	-65.1011	-57.3789	Inactive	Inactive	3	8
DTXSID80698666	FC(C(F)(F)F)(C(F)(F)F)c1cc(cc(c1)[N+](=O)[O-])[N+](=O)[O-]	1-(1,1,1,2,3,3,3-Heptafluoropropan-2-yl)-3,5-dinitrobenzene	24813-57-8	-7.92	-36.3846	0.145026	0.854974	inact.	Reliable	Inactive	-49.6375	-59.8815	-54.7595	Inactive	Inactive	0	9
DTXSID90292119	Brc1ccc(s1)C(=O)CC(=O)C(C(C(F)(F)F)(F)F)(F)F	1-(5-bromothiophen-2-yl)-4,4,5,5,6,6,6-heptafluorohexane-1,3-dione	326-07-8	-7.921	-41.7077	0.145026	0.854974	inact.	Unreliable	Inactive	-49.6311	-54.0122	-51.8217	Inactive	Inactive	7	4
DTXSID60765522	FC(C(C(C(C(F)(F)F)(F)F)(F)F)(F)F)(c1[nH]cnc1)F	5-(Undecafluoropentyl)-1H-imidazole	113934-18-2	-7.921	-27.1131	0.145026	0.854974	inact.	Reliable	Inactive	-49.6311	-70.1045	-59.8678	Inactive	Inactive	6	4
DTXSID00895650	FC(C(C(C(C(C(C(F)(F)F)(F)F)(F)F)(F)F)(F)F)(F)F)(CC1CO1)F	2-(2,2,3,3,4,4,5,5,6,6,7,7,8,8,8-Pentadecafluorooctyl)oxirane	20084-49-5	-7.921	-34.6596	0.145026	0.854974	inact.	Reliable	Inactive	-49.6311	-61.7836	-55.7074	Inactive	Inactive	4	5
DTXSID30552709	CC(C(C(C(C(C(C(C(C(F)(F)F)(F)F)(F)F)(F)F)(F)F)(F)F)(F)F)(F)F)O	3,3,4,4,5,5,6,6,7,7,8,8,9,9,10,10,10-Heptadecafluorodecan-2-ol	70616-99-8	-7.943	-29.6855	0.301888	0.698112	inact.	Reliable	Inactive	-49.4912	-67.2681	-58.3797	Inactive	Inactive	3	8
DTXSID30379357	OCCCC(C(C(F)(F)F)(F)F)(C(F)(F)F)F	3(Perfluoro-2-butyl)propanol	239463-96-8	-7.922	-23.7113	0.145026	0.854974	inact.	Reliable	Inactive	-49.6248	-73.8554	-61.7401	Inactive	Inactive	3	4
DTXSID10896350	Brc1cncc(c1)C(C(F)(F)F)(C(F)(F)F)F	3-Bromo-5-(1,1,1,2,3,3,3-heptafluoropropan-2-yl)pyridine	1816285-38-7	-7.924	-29.7721	0.145026	0.854974	inact.	Unreliable	Inactive	-49.6121	-67.1726	-58.3923	Inactive	Inactive	0	9
DTXSID80895496	COc1ccc(cc1)C(C(C(F)(F)F)(F)F)(F)F	1-(Heptafluoropropyl)-4-methoxybenzene	97745-82-9	-7.925	-35.5709	0.145026	0.854974	inact.	Reliable	Inactive	-49.6057	-60.7787	-55.1922	Inactive	Inactive	1	6
DTXSID30895224	BrCC(C(C(C(C(C(C(F)(F)F)(F)F)(F)F)(F)F)(F)F)(F)F)Br	7,8-Dibromo-1,1,1,2,2,3,3,4,4,5,5,6,6-tridecafluorooctane	51249-62-8	-7.925	-34.9184	0.145026	0.854974	inact.	Reliable	Inactive	-49.6057	-61.4982	-55.552	Inactive	Inactive	3	8
DTXSID70292117	Cc1ccc(s1)C(=O)CC(=O)C(C(C(F)(F)F)(F)F)(F)F	4,4,5,5,6,6,6-heptafluoro-1-(5-methylthiophen-2-yl)hexane-1,3-dione	582-74-1	-7.926	-35.4467	0.145026	0.854974	inact.	Unreliable	Inactive	-49.5993	-60.9157	-55.2575	Inactive	Inactive	7	4
DTXSID60195123	NC(=O)C(C(C(C(C(C(C(F)(F)F)(F)F)(F)F)(F)F)(F)F)(F)F)(F)F	Perfluorooctanamide	423-54-1	-7.926	-29.7245	0.145026	0.854974	inact.	Reliable	Inactive	-49.5993	-67.2251	-58.4122	Inactive	Inactive	3	8
DTXSID40895699	FC(C(C(F)(F)F)(F)F)(c1nccc(c1)Br)F	4-Bromo-2-(heptafluoropropyl)pyridine	1816283-37-0	-7.927	-28.7921	0.145026	0.854974	inact.	Unreliable	Inactive	-49.593	-68.2532	-58.9231	Inactive	Inactive	6	4
DTXSID60896668	CC=CC(C(C(C(C(C(C(F)(F)F)(F)F)(F)F)(F)F)(F)F)(F)F)(F)F	(2E)-4,4,5,5,6,6,7,7,8,8,9,9,10,10,10-Pentadecafluorodec-2-ene	89889-22-5	-7.924	-29.9751	0.145026	0.854974	inact.	Reliable	Inactive	-49.6121	-66.9488	-58.2804	Inactive	Inactive	3	8
DTXSID6070512	CN(S(=O)(=O)C(C(C(C(C(C(F)(F)F)(F)F)(F)F)(F)F)(F)F)(F)F)CCOC(=O)C(=C)C	2-(Methyl((tridecafluorohexyl)sulphonyl)amino)ethyl methacrylate	67584-61-6	-7.947	-50.8411	0.145026	0.854974	inact.	Reliable	Inactive	-49.4658	-43.9415	-46.7036	Inactive	Inactive	0	7
DTXSID30544245	FC(C(C(C(COC(=O)C(=O)OCC(C(C(C(F)F)(F)F)(F)F)(F)F)(F)F)(F)F)(F)F)F	Bis(2,2,3,3,4,4,5,5-octafluoropentyl) ethanedioate	866-11-5	-7.948	-38.3939	0.157385	0.842615	inact.	Unreliable	Inactive	-49.4594	-57.666	-53.5627	Inactive	Inactive	3	0
DTXSID60831377	OCC(C(C(C(C(C(F)F)(F)F)(F)F)(F)F)(F)F)(F)F	Benzoic acid--2,2,3,3,4,4,5,5,6,6,7,7-dodecafluoroheptan-1-ol (1/1)	87926-00-9	-7.948	-28.2395	0.145026	0.854974	inact.	Reliable	Inactive	-49.4594	-68.8625	-59.161	Inactive	Inactive	3	0
DTXSID10379810	OCC(C(C(C(C(C(C(F)(F)F)(C(F)(F)F)F)(F)F)(F)F)(F)F)(C(F)(F)F)F)(F)F	2,2,3,4,4,5,5,6,6,7,8,8,8-Tridecafluoro-3,7-bis(trifluoromethyl)octan-1-ol	232587-50-7	-7.964	-33.3998	0.145026	0.854974	inact.	Reliable	Inactive	-49.3577	-63.1726	-56.2652	Inactive	Inactive	3	4
DTXSID00369826	OCC(C(C(C(C(C(C(C(C(F)(F)F)(F)F)(F)F)(F)F)(F)F)(F)F)(F)F)(F)F)(F)F	9:1 Fluorotelomer alcohol	307-37-9	-7.965	-33.8191	0.145026	0.854974	inact.	Reliable	Inactive	-49.3513	-62.7103	-56.0308	Inactive	Inactive	3	9
DTXSID40501349	FC1=C(C2(F)C(F)(F)C(C2(F)F)(F)F)C(C1(F)F)(F)F	1',2,2',2',3,3,3',3',4,4,4',4'-Dodecafluoro[1,1'-bi(cyclobutan)]-1-ene	68252-06-2	-7.966	-22.233	0.145026	0.854974	inact.	Unreliable	Inactive	-49.345	-75.4854	-62.4152	Inactive	Inactive	8	0
DTXSID90185113	FC(C(C(F)(F)F)(F)F)(C12OCC(CO1)(CO2)C)F	1â€(1,1,2,2,3,3,3â€Heptafluoropropyl)â€4â€methylâ€2,6,7â€trioxabicyclo[2.2.2]octane	31185-67-8	-7.967	-34.4201	0.145026	0.854974	inact.	Unreliable	Inactive	-49.3386	-62.0476	-55.6931	Inactive	Inactive	3	4
DTXSID50615724	OCCC(C(C(C(C(C(C(C(F)F)(F)F)(F)F)(F)F)(F)F)(F)F)(F)F)(F)F	3,3,4,4,5,5,6,6,7,7,8,8,9,9,10,10-Hexadecafluorodecan-1-ol	29803-16-5	-7.969	-34.519	0.145026	0.854974	inact.	Reliable	Inactive	-49.3259	-61.9386	-55.6323	Inactive	Inactive	3	0
DTXSID00379783	O=C(C(=C)C)OCC1(F)C(F)(F)C(F)(F)C(C(C1(F)F)(F)F)(F)F	(Perfluorocyclohexyl)methyl methacrylate	25965-83-7	-7.969	-30.7658	0.145026	0.854974	inact.	Reliable	Inactive	-49.3259	-66.077	-57.7014	Inactive	Inactive	8	0
DTXSID60895595	FC(C(C(F)(F)F)(F)F)(c1ccc(cc1)[N+](=O)[O-])F	1-(Heptafluoropropyl)-4-nitrobenzene	1300746-85-3	-7.963	-35.6302	0.145026	0.854974	inact.	Reliable	Inactive	-49.3641	-60.7134	-55.0387	Inactive	Inactive	1	6
DTXSID0072356	CCOP(=O)(OCC)CCCN(S(=O)(=O)C(C(C(C(C(C(C(F)(F)F)(F)F)(F)F)(F)F)(F)F)(F)F)(F)F)CC	Phosphonic acid, (3-(ethyl((pentadecafluoroheptyl)sulfonyl)amino)propyl)-, diethyl ester	71463-81-5	-7.97	-64.2246	0.145026	0.854974	inact.	Reliable	Inactive	-49.3196	-29.1845	-39.2521	Inactive	Inactive	0	7
DTXSID40190838	FC(C(C(C(C1(F)C(F)(F)C(F)(F)C(C(C1(F)F)(F)F)(F)F)(F)F)(F)F)(F)F)(F)F	Perfluorobutylcyclohexane	374-60-7	-7.971	-30.9679	0.145026	0.854974	inact.	Reliable	Inactive	-49.3132	-65.8541	-57.5837	Inactive	Inactive	8	0
DTXSID50896672	C=CC=CC(C(C(C(C(C(F)(F)F)(F)F)(F)F)(F)F)(F)F)(F)F	(3E)-5,5,6,6,7,7,8,8,9,9,10,10,10-Tridecafluorodeca-1,3-diene	148626-04-4	-7.973	-33.9637	0.301888	0.698112	inact.	Reliable	Inactive	-49.3005	-62.5509	-55.9257	Inactive	Inactive	3	8
DTXSID90895987	FC(C(C(C(C(F)(F)F)(F)F)(F)F)(F)F)(COS(=O)(=O)C(C(C(C(F)(F)F)(F)F)(F)F)(F)F)F	2,2,3,3,4,4,5,5,6,6,6-Undecafluorohexyl nonafluorobutane-1-sulfonate	924894-08-6	-7.978	-35.2617	0.145026	0.854974	inact.	Reliable	Inactive	-49.2687	-61.1197	-55.1942	Inactive	Inactive	9	0
DTXSID9065443	CN(CCCNS(=O)(=O)C(C(C(C(C(C(C(C(F)(F)F)(F)F)(F)F)(F)F)(F)F)(F)F)(F)F)(F)F)C	Perfluorooctane sulfonamido amine	13417-01-1	-7.979	-51.6235	0.145026	0.854974	inact.	Reliable	Inactive	-49.2623	-43.0788	-46.1706	Inactive	Inactive	5	0
DTXSID40895275	CC(CCC(C(C(C(F)(F)F)(F)F)(F)F)(F)F)(O)C	5,5,6,6,7,7,8,8,8-Nonafluoro-2-methyloctan-2-ol	269394-08-3	-7.98	-27.6718	0.145026	0.854974	inact.	Reliable	Inactive	-49.256	-69.4885	-59.3722	Inactive	Inactive	3	4
DTXSID50895443	N#CC(CC(C(C(C(C(C(F)(F)F)(F)F)(F)F)(F)F)(F)F)(F)F)C	4,4,5,5,6,6,7,7,8,8,9,9,9-Tridecafluoro-2-methylnonanenitrile	1274722-59-6	-7.982	-34.3451	0.145026	0.854974	inact.	Reliable	Inactive	-49.2432	-62.1303	-55.6868	Inactive	Inactive	3	9
DTXSID70895925	COc1ccc(cc1C(C(C(F)(F)F)(F)F)(F)F)OC	2-(Heptafluoropropyl)-1,4-dimethoxybenzene	80790-98-3	-7.971	-32.4399	0.145026	0.854974	inact.	Reliable	Inactive	-49.3132	-64.2311	-56.7721	Inactive	Inactive	6	4
DTXSID90896090	CC(CNC(=O)C(C(C(C(C(C(C(F)(F)F)(F)F)(F)F)(F)F)(F)F)(F)F)(F)F)O	2,2,3,3,4,4,5,5,6,6,7,7,8,8,8-Pentadecafluoro-N-(2-hydroxypropyl)octanamide	1407514-44-6	-7.917	-36.7796	0.145026	0.854974	inact.	Reliable	Inactive	-49.6566	-59.446	-54.5513	Inactive	Inactive	6	9
DTXSID10880239	O=C=Nc1ccc2c(c1)C(F)(F)OC(O2)(F)F	6-Isocyanato-2,2,4,4-tetrefluoro-1,3-benzodioxene	26030-46-6	-7.962	-36.5613	0.145026	0.854974	inact.	Reliable	Inactive	-49.3704	-59.6867	-54.5286	Inactive	Inactive	8	0
DTXSID40896363	N#Cc1ccnc(c1)C(C(F)(F)F)(C(F)(F)F)F	2-(1,1,1,2,3,3,3-Heptafluoropropan-2-yl)pyridine-4-carbonitrile	929211-36-9	-7.962	-28.8702	0.145026	0.854974	inact.	Reliable	Inactive	-49.3704	-68.1671	-58.7688	Inactive	Inactive	0	9
DTXSID20544057	O=C=NCC(C(C(C(C(C(CN=C=O)(F)F)(F)F)(F)F)(F)F)(F)F)(F)F	2,2,3,3,4,4,5,5,6,6,7,7-Dodecafluoro-1,8-diisocyanatooctane	83354-58-9	-7.949	-11.0736	0.145026	0.854974	inact.	Unreliable	Inactive	-49.4531	-87.79	-68.6215	Inactive	Inactive	3	4
DTXSID30773270	CN(C(=O)C(C(C(F)(F)F)(F)F)(F)F)O	2,2,3,3,4,4,4-Heptafluoro-N-hydroxy-N-methylbutanamide	193008-44-5	-7.95	-26.3755	0.145026	0.854974	inact.	Reliable	Inactive	-49.4467	-70.9178	-60.1823	Inactive	Inactive	7	4
DTXSID30382048	OCC(CC(C(C(F)(F)F)(F)F)(F)F)O	3-(Perfluoro-1-propyl)-1,2-propanediol	1992-91-2	-7.951	-26.1686	0.145026	0.854974	inact.	Reliable	Inactive	-49.4404	-71.1459	-60.2932	Inactive	Inactive	3	4
DTXSID80896403	COc1nc(F)c(c(c1F)C(C(F)(F)F)(C(F)(F)F)F)F	2,3,5-Trifluoro-4-(1,1,1,2,3,3,3-heptafluoropropan-2-yl)-6-methoxypyridine	20017-48-5	-7.952	-30.9719	0.145026	0.854974	inact.	Unreliable	Inactive	-49.434	-65.8497	-57.6419	Inactive	Inactive	0	9
DTXSID40895199	CCCCCCC(C(C(C(C(F)(F)F)(F)F)(F)F)(F)F)(F)F	1,1,1,2,2,3,3,4,4,5,5-Undecafluoroundecane	1287702-50-4	-7.952	-32.6587	0.145026	0.854974	inact.	Reliable	Inactive	-49.434	-63.9898	-56.7119	Inactive	Inactive	2	2
DTXSID70379912	ICCC(C(C(C(C(C(F)(F)F)(C(F)(F)F)F)(F)F)(F)F)(F)F)(F)F	1,1,1,2,3,3,4,4,5,5,6,6-dodecafluoro-8-iodo-2-(trifluoromethyl)octane	18017-20-4	-7.953	-36.3845	0.145026	0.854974	inact.	Reliable	Inactive	-49.4277	-59.8817	-54.6547	Inactive	Inactive	3	4
DTXSID20895253	FC(C(C(F)(F)F)(F)F)(Cc1ccccc1)F	(2,2,3,3,4,4,4-Heptafluorobutyl)benzene	81664-99-5	-7.962	-30.9069	0.145026	0.854974	inact.	Reliable	Inactive	-49.3704	-65.9214	-57.6459	Inactive	Inactive	0	5
DTXSID20477311	OCCSC(C(C(C(F)(F)F)(F)F)(F)F)(F)F	2-(Perfluorobutylsulfanyl)ethanol	113304-06-6	-7.954	-30.1731	0.145026	0.854974	inact.	Reliable	Inactive	-49.4213	-66.7305	-58.0759	Inactive	Inactive	3	4
DTXSID40526456	ONC(=O)C(C(C(F)(F)F)(F)F)(F)F	2,2,3,3,4,4,4-Heptafluoro-N-hydroxybutanamide	87050-96-2	-7.957	-25.0099	0.145026	0.854974	inact.	Reliable	Inactive	-49.4022	-72.4235	-60.9129	Inactive	Inactive	7	8
DTXSID20806167	CC(CC(=O)CC(=O)C(C(C(C(F)F)(F)F)(F)F)(F)F)C	7,7,8,8,9,9,10,10-Octafluoro-2-methyldecane-4,6-dione	62679-43-0	-7.958	-31.2581	0.145026	0.854974	inact.	Reliable	Inactive	-49.3959	-65.5341	-57.465	Inactive	Inactive	3	0
DTXSID90825522	OCC(C(C(C(C(C(C(C(CO)(F)F)F)(F)F)(F)F)(F)F)(F)F)F)(F)F	2,2,3,4,4,5,5,6,6,7,7,8,9,9-Tetradecafluorodecane-1,10-diol	71222-08-7	-7.959	-37.6586	0.145026	0.854974	inact.	Reliable	Inactive	-49.3895	-58.4768	-53.9332	Inactive	Inactive	3	0
DTXSID10205721	FC(C(C(C(C(C(C(C(C(F)(F)F)(F)F)(F)F)(F)F)(F)F)(F)F)(F)F)(F)F)(c1nc(nc(n1)C(C(C(C(C(C(C(C(C(F)(F)F)(F)F)(F)F)(F)F)(F)F)(F)F)(F)F)(F)F)(F)F)C(C(C(C(C(C(C(C(C(F)(F)F)(F)F)(F)F)(F)F)(F)F)(F)F)(F)F)(F)F)(F)F)F	2,4,6-Tris(nonadecafluorononyl)-1,3,5-triazine	57101-59-4	-7.959	-46.289	0.301888	0.698112	inact.	Reliable	Inactive	-49.3895	-48.9607	-49.1751	Inactive	Inactive	6	4
DTXSID00430904	FC1C(F)C(F)C(C(C1C(C(C(F)(F)F)(F)F)(F)F)F)F	1,2,3,4,5-Pentafluoro-6-(1,1,2,2,3,3,3-heptafluoropropyl)cyclohexane	918409-18-4	-7.961	-28.3178	0.145026	0.854974	inact.	Unreliable	Inactive	-49.3768	-68.7762	-59.0765	Inactive	Inactive	3	4
DTXSID90852338	O=S(=O)(C(C(C(C(C(C(C(C(F)(F)F)(F)F)(F)F)(F)F)(F)F)(F)F)(F)F)(F)F)C(=Cc1cccc2c1cccc2)S(=O)(=O)C(C(C(C(C(C(C(C(F)(F)F)(F)F)(F)F)(F)F)(F)F)(F)F)(F)F)(F)F	1-[2,2-Bis(1,1,2,2,3,3,4,4,5,5,6,6,7,7,8,8,8-heptadecafluorooctane-1-sulfonyl)ethenyl]naphthalene	58510-86-4	-7.962	-49.5205	0.145026	0.854974	inact.	Reliable	Inactive	-49.3704	-45.3976	-47.384	Inactive	Inactive	3	8
DTXSID90880954	C=COCC(C(C(C(C(C(C(C(F)F)(F)F)(F)F)(F)F)(F)F)(F)F)(F)F)(F)F	1,1,2,2,3,3,4,4,5,5,6,6,7,7,8,8-Hexadecafluoro-9-(vinyloxy)nonane	71726-31-3	-7.957	-35.7468	0.145026	0.854974	inact.	Unreliable	Inactive	-49.4022	-60.5848	-54.9935	Inactive	Inactive	3	0
DTXSID7060332	O=C(C(C(C(F)(F)F)(F)F)(F)F)CC(=O)c1cccs1	(Perfluorobutyryl)-2-thenoylmethane	559-94-4	-7.983	-37.7981	0.145026	0.854974	inact.	Reliable	Inactive	-49.2369	-58.323	-53.7799	Inactive	Inactive	0	5
DTXSID60880204	[O-][N+](=O)c1ccc2c(c1)[nH]c(n2)C(C(F)(F)F)(F)F	6-Nitro-2-(pentafluoroethyl)-1H-benzimidazole	4229-01-0	-7.916	-29.0445	0.145026	0.854974	inact.	Reliable	Inactive	-49.6629	-67.9749	-58.8189	Inactive	Inactive	6	4
DTXSID8061979	O=C(C(=C)C)OCCC(C(C(C(F)(F)F)(F)F)(F)F)(F)F	1H,1H,2H,2H-Perfluorohexyl methacrylate	1799-84-4	-7.915	-38.6638	0.145026	0.854974	inact.	Reliable	Inactive	-49.6693	-57.3684	-53.5189	Inactive	Inactive	7	5
DTXSID30433024	FC(C(C(C(F)(F)F)(F)F)(F)F)(CCC(C(C(C(F)(F)F)(F)F)(F)F)(F)F)F	Decane, 1,1,1,2,2,3,3,4,4,7,7,8,8,9,9,10,10,10-octadecafluoro-	142083-52-1	-7.879	-32.3299	0.145026	0.854974	inact.	Reliable	Inactive	-49.8982	-64.3523	-57.1253	Inactive	Inactive	3	4
DTXSID7070509	C=CC(=O)OCCN(S(=O)(=O)C(C(C(C(C(C(F)(F)F)(F)F)(F)F)(F)F)(F)F)(F)F)C	[N-Methylperfluorohexane-1-sulfonamide]ethyl acrylate	67584-57-0	-7.878	-48.386	0.145026	0.854974	inact.	Reliable	Inactive	-49.9046	-46.6485	-48.2766	Inactive	Inactive	1	3
DTXSID60191024	FC(C(C(C(C(C(C(C(C(C(F)(F)F)(F)F)(F)F)(F)F)(F)F)(F)F)(F)F)(F)F)(F)F)(C(C(C(C(C(C(C(C(C(C(F)(F)F)(F)F)(F)F)(F)F)(F)F)(F)F)(F)F)(F)F)(F)F)(F)F)F	Dotetracontafluoroicosane	37589-57-4	-7.874	-39.942	0.145026	0.854974	inact.	Reliable	Inactive	-49.93	-55.9591	-52.9445	Inactive	Inactive	3	8
DTXSID60502010	FC1(F)C(=C2C(F)(F)C(C2(F)F)(F)F)C(C1(F)F)(F)F	2,2,2',2',3,3,3',3',4,4,4',4'-Dodecafluoro-1,1'-bi(cyclobutylidene)	68252-05-1	-7.874	-23.9215	0.145026	0.854974	inact.	Unreliable	Inactive	-49.93	-73.6236	-61.7768	Inactive	Inactive	8	0
DTXSID90180087	C=CC(C(C(C(C(C(C(F)(F)F)(F)F)(F)F)(F)F)(F)F)(F)F)(F)F	(Perfluoroheptyl)ethene	25431-45-2	-7.874	-32.0024	0.301888	0.698112	inact.	Reliable	Inactive	-49.93	-64.7135	-57.3217	Inactive	Inactive	3	8
DTXSID80881278	O=C(c1c(Cl)c(Cl)c(c(c1C(=O)O)Cl)Cl)Nc1cccc(c1)OS(=O)(=O)C(C(C(C(C(C(F)(F)F)(F)F)(F)F)(F)F)(F)F)(F)F	Potassium 6-(3-(perfluorohexyl)sulfonyloxyphenylaminocarbonyl)perchlorobenzoate	68815-72-5	-7.872	-44.8167	0.145026	0.854974	inact.	Reliable	Inactive	-49.9427	-50.5841	-50.2634	Inactive	Inactive	0	1
DTXSID20896826	IC(CC(C(C(C(C(C(C(C(C(C(C(C(F)(F)F)(F)F)(F)F)(F)F)(F)F)(F)F)(F)F)(F)F)(F)F)(F)F)(F)F)(F)F)CCCCC(CC(C(C(C(C(C(C(C(C(C(C(C(F)(F)F)(F)F)(F)F)(F)F)(F)F)(F)F)(F)F)(F)F)(F)F)(F)F)(F)F)(F)F)I	1,8-Bis(perfluorododecyl)-2,7-diiodooctane	1980044-62-9	-7.869	-49.5624	0.145026	0.854974	inact.	Reliable	Inactive	-49.9618	-45.3514	-47.6566	Inactive	Inactive	3	6
DTXSID80371164	OCC(C(F)(F)F)(OC(C(C(F)(F)F)(OC(C(C(F)(F)F)(F)F)(F)F)F)(F)F)F	Perfluoro(2-(2-propoxypropoxy)-1H,1H-propan-1-ol)	14548-74-4	-7.869	-36.317	0.145026	0.854974	inact.	Unreliable	Inactive	-49.9618	-59.9561	-54.9589	Inactive	Inactive	4	3
DTXSID80895996	FC(C(C(C(C(C(F)(F)F)(F)F)(F)F)(F)F)(F)F)(C(c1cnc[nH]1)(F)F)F	5-(Pentadecafluoroheptyl)-1H-imidazole	81769-55-3	-7.869	-31.3715	0.145026	0.854974	inact.	Reliable	Inactive	-49.9618	-65.4091	-57.6854	Inactive	Inactive	6	4
DTXSID20896543	FC(C(Oc1cc(cc(c1)C(=O)O)C(=O)O)(F)F)OC(C(C(F)(F)F)(F)F)(F)F	5-[1,1,2-Trifluoro-2-(heptafluoropropoxy)ethoxy]benzene-1,3-dicarboxylic acid	1268707-97-6	-7.867	-47.0736	0.250206	0.749794	inact.	Reliable	Inactive	-49.9745	-48.0956	-49.0351	Inactive	Inactive	0	5
DTXSID90790221	FC(=C(C(C(C(F)(F)F)(F)F)(F)F)C(F)(F)F)C(C(F)(F)F)C(F)(F)F	1,1,1,3,5,5,6,6,7,7,7-Undecafluoro-2,4-bis(trifluoromethyl)hept-3-ene	500339-30-0	-7.867	-31.017	0.145026	0.854974	inact.	Unreliable	Inactive	-49.9745	-65.8	-57.8872	Inactive	Inactive	3	4
DTXSID80420762	OCC=CC(C(C(C(C(C(F)(F)F)(F)F)(F)F)(F)F)(F)F)(F)F	4,4,5,5,6,6,7,7,8,8,9,9,9-Tridecafluoro-2-nonen-1-ol	38550-47-9	-7.866	-31.9717	0.145026	0.854974	inact.	Reliable	Inactive	-49.9809	-64.7473	-57.3641	Inactive	Inactive	5	2
DTXSID60730715	CCN(S(=O)(=O)C(C(C(C(C(C(C(C(F)(F)F)(F)F)(F)F)(F)F)(F)F)(F)F)(F)F)(F)F)CS(=O)(=O)O	[Ethyl(1,1,2,2,3,3,4,4,5,5,6,6,7,7,8,8,8-heptadecafluorooctane-1-sulfonyl)amino]methanesulfonic acid	94196-26-6	-7.866	-51.5192	0.145026	0.854974	inact.	Reliable	Inactive	-49.9809	-43.1938	-46.5873	Inactive	Inactive	0	7
DTXSID70454874	FC(C(C(C(C(C(F)(F)F)(F)F)(F)F)(F)F)(F)F)(CCc1cccc(c1)P(c1cccc(c1)CCC(C(C(C(C(C(F)(F)F)(F)F)(F)F)(F)F)(F)F)(F)F)c1cccc(c1)CCC(C(C(C(C(C(F)(F)F)(F)F)(F)F)(F)F)(F)F)(F)F)F	Phosphine, tris[3-(3,3,4,4,5,5,6,6,7,7,8,8,8-tridecafluorooctyl)phenyl]-	195324-93-7	-7.865	-62.2136	0.145026	0.854974	inact.	Reliable	Inactive	-49.9872	-31.4019	-40.6946	Inactive	Inactive	9	9
DTXSID40518139	FC(C(C(C(C(=O)CC(=O)C(C)(C)C)(F)F)(F)F)(F)F)F	6,6,7,7,8,8,9,9-Octafluoro-2,2-dimethylnonane-3,5-dione	62679-65-6	-7.862	-38.8718	0.145026	0.854974	inact.	Reliable	Inactive	-50.0063	-57.1391	-53.5727	Inactive	Inactive	3	0
DTXSID20371481	FC(C(C(C(C(C(C(C(I)(F)F)(F)F)(F)F)(F)F)(F)F)(F)F)(F)F)(Cl)F	1-Chloro-8-iodoperfluorooctane	16486-98-9	-7.859	-32.3193	0.145026	0.854974	inact.	Reliable	Inactive	-50.0254	-64.364	-57.1947	Inactive	Inactive	0	2
DTXSID50880415	FC(C(C(C(C(C(C(F)(F)F)(F)F)(F)F)(F)F)(F)F)(F)F)(C(CC1OC1)(F)F)F	3-(Perfluorooctyl)-1,2-propenoxide	38565-53-6	-7.857	-35.4821	0.145026	0.854974	inact.	Reliable	Inactive	-50.0381	-60.8767	-55.4574	Inactive	Inactive	4	5
DTXSID70777055	FC(C(C(C(C(C(C(C(=O)F)(F)F)(F)F)(F)F)(F)F)(F)F)(F)F)F	2,2,3,3,4,4,5,5,6,6,7,7,8,8-Tetradecafluorooctanoyl fluoride	14042-24-1	-7.84	-27.7056	0.145026	0.854974	inact.	Reliable	Inactive	-50.1462	-69.4512	-59.7987	Inactive	Inactive	3	0
DTXSID60702452	ICCC(C(C(C(C(C(Cl)(F)F)(F)F)(F)F)(F)F)(F)F)(F)F	1-Chloro-1,1,2,2,3,3,4,4,5,5,6,6-dodecafluoro-8-iodooctane	150223-08-8	-7.843	-35.2424	0.145026	0.854974	inact.	Reliable	Inactive	-50.1271	-61.141	-55.634	Inactive	Inactive	3	9
DTXSID30380766	C=COC(=O)C(C(C(C(C(C(C(F)(F)F)(F)F)(F)F)(F)F)(F)F)(F)F)(F)F	Ethenyl perfluorooctanoate	307-93-7	-7.843	-32.8884	0.145026	0.854974	inact.	Reliable	Inactive	-50.1271	-63.7365	-56.9318	Inactive	Inactive	3	8
DTXSID70896159	O=C(C(C(C(F)(F)F)(F)F)(F)F)Nc1ccnc(=O)[nH]1	2,2,3,3,4,4,4-Heptafluoro-N-(2-oxo-2,3-dihydropyrimidin-4-yl)butanamide	94720-20-4	-7.844	-34.9863	0.145026	0.854974	inact.	Unreliable	Inactive	-50.1208	-61.4233	-55.7721	Inactive	Inactive	7	8
DTXSID40895477	C=CC=CC(C(C(C(F)(F)F)(F)F)(F)F)(C(F)(F)F)C(F)(F)F	6,6,7,7,8,8,8-Heptafluoro-5,5-bis(trifluoromethyl)-1,3-octadiene	1429188-77-1	-7.844	-29.4811	0.145026	0.854974	inact.	Reliable	Inactive	-50.1208	-67.4935	-58.8071	Inactive	Inactive	3	4
DTXSID90276353	FC(C(C(C(F)(F)F)(F)F)(F)F)(C1CCCO1)F	Perfluorobutyltetrahydrofuran	25962-44-1	-7.845	-27.4139	0.145026	0.854974	inact.	Unreliable	Inactive	-50.1144	-69.7728	-59.9436	Inactive	Inactive	4	5
DTXSID90278736	O=C(C(C(C(F)(F)F)(F)F)(F)F)CC(=O)c1ccco1	4,4,5,5,6,6,6-Heptafluoro-1-(furan-2-yl)hexane-1,3-dione	595-26-6	-7.88	-35.0847	0.145026	0.854974	inact.	Reliable	Inactive	-49.8919	-61.3148	-55.6033	Inactive	Inactive	0	5
DTXSID50441560	COC(=O)CCC(C(C(C(F)(F)F)(F)F)(F)F)(F)F	Methyl 2H,2H,3H,3H-perfluoroheptanoate	132424-36-3	-7.845	-29.9576	0.145026	0.854974	inact.	Reliable	Inactive	-50.1144	-66.9681	-58.5413	Inactive	Inactive	3	9
DTXSID60296260	[O-][N+](=O)CC(C(C(C(F)(F)F)(F)F)(F)F)CC(=O)O	4,4,5,5,6,6,6-Heptafluoro-3-(nitromethyl)hexanoic acid	7079-86-9	-7.849	-41.1806	0.145026	0.854974	inact.	Reliable	Inactive	-50.089	-54.5934	-52.3412	Inactive	Inactive	7	4
DTXSID5044572	OCCC(C(C(C(C(C(F)(F)F)(F)F)(F)F)(F)F)(F)F)(F)F	6:2 Fluorotelomer alcohol	647-42-7	-7.849	-32.7181	0.145026	0.854974	inact.	Reliable	Inactive	-50.089	-63.9243	-57.0066	Inactive	Inactive	3	9
DTXSID40895992	O=C1CCCC1C(=O)C(C(C(C(F)(F)F)(F)F)(F)F)(F)F	2-(2,2,3,3,4,4,5,5,5-Nonafluoropentanoyl)cyclopentan-1-one	347361-45-9	-7.851	-32.8642	0.145026	0.854974	inact.	Reliable	Inactive	-50.0763	-63.7632	-56.9197	Inactive	Inactive	3	4
DTXSID10896072	FC(C(C(F)(F)F)(F)F)(c1n[nH]c(c1Br)C)F	4-Bromo-3-(heptafluoropropyl)-5-methyl-1H-pyrazole	82633-48-5	-7.852	-26.6217	0.145026	0.854974	inact.	Unreliable	Inactive	-50.0699	-70.6463	-60.3581	Inactive	Inactive	6	4
DTXSID30896236	CCOC(=O)Cc1cc(n(n1)C)C(C(C(F)(F)F)(F)F)(F)F	Ethyl [5-(heptafluoropropyl)-1-methyl-1H-pyrazol-3-yl]acetate	1428569-19-0	-7.854	-43.6315	0.145026	0.854974	inact.	Reliable	Inactive	-50.0572	-51.891	-50.9741	Inactive	Inactive	7	4
DTXSID40292861	CC(C(C(C(C(C(C(F)F)(F)F)(F)F)(F)F)(F)F)(F)F)O	3,3,4,4,5,5,6,6,7,7,8,8-DODECAFLUORO-2-OCTANOL	156122-84-8	-7.856	-28.8491	0.322571	0.677429	inact.	Unreliable	Inactive	-50.0445	-68.1903	-59.1174	Inactive	Inactive	3	0
DTXSID40895174	CCCCCC(CC(C(C(F)(F)F)(F)F)(F)F)I	1,1,1,2,2,3,3-Heptafluoro-5-iododecane	755-49-7	-7.847	-34.0004	0.145026	0.854974	inact.	Reliable	Inactive	-50.1017	-62.5104	-56.3061	Inactive	Inactive	3	6
DTXSID30770784	BrCC(C(C(C(C(C(C(F)(F)F)(F)F)(F)F)(F)F)(F)F)(F)F)(F)F	8-Bromo-1,1,1,2,2,3,3,4,4,5,5,6,6,7,7-pentadecafluorooctane	142494-31-3	-7.881	-34.6209	0.145026	0.854974	inact.	Reliable	Inactive	-49.8855	-61.8262	-55.8559	Inactive	Inactive	3	9
DTXSID60895979	O=C(C(C(C(F)(F)F)(F)F)(F)F)c1ccc(cc1)[N+](=O)[O-]	2,2,3,3,4,4,4-Heptafluoro-1-(4-nitrophenyl)butan-1-one	144459-62-1	-7.882	-38.3759	0.145026	0.854974	inact.	Reliable	Inactive	-49.8791	-57.6859	-53.7825	Inactive	Inactive	7	4
DTXSID80896140	O=c1cc([nH]c(=S)[nH]1)C(C(C(C(F)(F)F)(F)F)(F)F)(F)F	6-(Nonafluorobutyl)-2-sulfanylidene-2,3-dihydropyrimidin-4(1H)-one	1426894-99-6	-7.884	-33.4147	0.145026	0.854974	inact.	Reliable	Inactive	-49.8664	-63.1562	-56.5113	Inactive	Inactive	6	4
DTXSID80813332	S=C(C(C(C(F)(F)F)(F)F)(F)F)Nc1ccccc1	2,2,3,3,4,4,4-Heptafluoro-N-phenylbutanethioamide	61881-12-7	-7.909	-31.3247	0.145026	0.854974	inact.	Reliable	Inactive	-49.7074	-65.4607	-57.5841	Inactive	Inactive	0	5
DTXSID60896643	FC(C(OC(C(F)(F)F)(F)F)(F)F)(C(F)(F)F)OC(C(S(=O)(=O)O)(F)F)(F)F	Potassium 1,1,2,2-tetrafluoro-2-{[1,1,1,2,3,3-hexafluoro-3-(pentafluoroethoxy)propan-2-yl]oxy}ethane-1-sulfonate	70755-50-9	-7.909	-38.8514	0.145026	0.854974	inact.	Reliable	Inactive	-49.7074	-57.1616	-53.4345	Inactive	Inactive	0	2
DTXSID10880193	FC(C(F)(F)F)OC(C(C(F)(F)F)(OC(C(C(F)(F)F)(OC(C(C(F)(F)F)(F)F)(F)F)F)(F)F)F)(F)F	2H-Perfluoro(5,8-dimethyl-3,6,9-trioxadodecane)	3330-16-3	-7.909	-40.4413	0.145026	0.854974	inact.	Unreliable	Inactive	-49.7074	-55.4085	-52.558	Inactive	Inactive	4	3
DTXSID10184729	C=CC(=O)OCC(C(C(C(C(C(C(C(F)(F)F)(F)F)(F)F)(F)F)(F)F)(F)F)(F)F)(F)F	2,2,3,3,4,4,5,5,6,6,7,7,8,8,9,9,9-Heptadecafluorononyl acrylate	307-87-9	-7.909	-41.9422	0.145026	0.854974	inact.	Reliable	Inactive	-49.7074	-53.7536	-51.7305	Inactive	Inactive	3	9
DTXSID90648137	O=C(C(C(F)(F)F)(C(F)(F)F)F)CCC(=O)O	5,6,6,6-Tetrafluoro-4-oxo-5-(trifluoromethyl)hexanoic acid	62656-74-0	-7.91	-30.9814	0.145026	0.854974	inact.	Reliable	Inactive	-49.7011	-65.8392	-57.7702	Inactive	Inactive	0	2
DTXSID90516569	CC(=O)CC(C(C(C(F)(F)F)(F)F)(F)F)(F)F	4,4,5,5,6,6,7,7,7-Nonafluoroheptan-2-one	86358-19-2	-7.911	-24.5872	0.145026	0.854974	inact.	Reliable	Inactive	-49.6947	-72.8896	-61.2922	Inactive	Inactive	7	4
DTXSID40186211	O=C(C(C(C(F)(F)F)(F)F)(F)F)n1cncc1	1-(Heptafluorobutyryl)imidazole	32477-35-3	-7.906	-28.3909	0.145026	0.854974	inact.	Reliable	Inactive	-49.7265	-68.6956	-59.211	Inactive	Inactive	7	4
DTXSID40895639	O=C=NCCC(C(C(C(C(C(F)(F)F)(F)F)(F)F)(F)F)(F)F)(F)F	1,1,1,2,2,3,3,4,4,5,5,6,6-Tridecafluoro-8-isocyanatooctane	142010-49-9	-7.911	-34.882	0.145026	0.854974	inact.	Reliable	Inactive	-49.6947	-61.5383	-55.6165	Inactive	Inactive	3	9
DTXSID10823025	C=CC=C(C(C(C(C(C(F)(F)F)(F)F)(F)F)(F)F)(F)F)F	4,5,5,6,6,7,7,8,8,9,9,9-Dodecafluoro-1,3-nonadiene	74338-55-9	-7.912	-31.5132	0.145026	0.854974	inact.	Reliable	Inactive	-49.6884	-65.2529	-57.4706	Inactive	Inactive	3	8
DTXSID60896082	S=C(C(C(C(F)(F)F)(F)F)(F)F)N1CCOCC1	2,2,3,3,4,4,4-Heptafluoro-1-(morpholin-4-yl)butane-1-thione	1206684-15-2	-7.913	-31.617	0.145026	0.854974	inact.	Reliable	Inactive	-49.682	-65.1384	-57.4102	Inactive	Inactive	3	4
DTXSID60895419	FC(C(C=CC(C(C(C(C(F)(F)F)(F)F)(F)F)(F)F)(F)F)(F)F)(C(F)(F)F)F	1,1,1,2,2,3,3,6,6,7,7,8,8,9,9,10,10,10-Octadecafluoro-4-decene	935477-16-0	-7.913	-31.3441	0.145026	0.854974	inact.	Reliable	Inactive	-49.682	-65.4393	-57.5607	Inactive	Inactive	3	4
DTXSID70880235	CC(CC(C(C(C(C(C(C(F)(F)F)(F)F)(F)F)(F)F)(F)F)(F)F)(F)F)I	1-(Perfluoroheptyl)-2-iodopropane	25291-12-7	-7.914	-36.6438	0.145026	0.854974	inact.	Reliable	Inactive	-49.6757	-59.5957	-54.6357	Inactive	Inactive	3	9
DTXSID10536340	FC(C(C(C(C(C(Cl)(Cl)Cl)(F)F)(F)F)(F)F)(F)F)(C(Cl)(F)F)F	1,1,1,7-Tetrachloro-2,2,3,3,4,4,5,5,6,6,7,7-dodecafluoroheptane	1550-21-6	-7.914	-33.8188	0.145026	0.854974	inact.	Reliable	Inactive	-49.6757	-62.7106	-56.1932	Inactive	Inactive	0	2
DTXSID00775302	COC(=O)C1OC1C(C(C(C(C(C(C(F)(F)F)(F)F)(F)F)(F)F)(F)F)(F)F)(F)F	Methyl (2R,3S)-3-(pentadecafluoroheptyl)oxirane-2-carboxylate	184007-51-0	-7.914	-35.0736	0.145026	0.854974	inact.	Reliable	Inactive	-49.6757	-61.3271	-55.5014	Inactive	Inactive	3	8
DTXSID60379880	C=CC(=O)OCC(CC(C(C(C(F)(F)F)(C(F)(F)F)F)(F)F)(F)F)O	(Perfluoro-3-methylbutyl)-2-hydroxypropyl acrylate	16083-76-4	-7.912	-39.0626	0.145026	0.854974	inact.	Reliable	Inactive	-49.6884	-56.9287	-53.3085	Inactive	Inactive	3	4
DTXSID70706284	CCCC(C(C(C(C(C(F)(F)F)(F)F)(F)F)(F)F)(F)F)F	1,1,1,2,2,3,3,4,4,5,5,6-Dodecafluorononane	126038-58-2	-7.916	-34.8216	0.145026	0.854974	inact.	Reliable	Inactive	-49.6629	-61.6049	-55.6339	Inactive	Inactive	3	4
DTXSID70896659	CCCCCC=CC(C(C(F)(F)F)(F)F)(F)F	(4E)-1,1,1,2,2,3,3-Heptafluorodec-4-ene	57325-42-5	-7.904	-33.8435	0.145026	0.854974	inact.	Reliable	Inactive	-49.7392	-62.6834	-56.2113	Inactive	Inactive	5	2
DTXSID80382154	ClC(=O)C(C(C(C(C(C(F)(F)F)(F)F)(F)F)(F)F)(F)F)(F)F	Perfluoroheptanoyl chloride	52447-22-0	-7.9	-28.5704	0.145026	0.854974	inact.	Reliable	Inactive	-49.7647	-68.4977	-59.1312	Inactive	Inactive	3	8
DTXSID70611905	CCCCC(C(C(C(C(C(F)(F)F)(F)F)(F)F)(F)F)(F)F)(F)F	1,1,1,2,2,3,3,4,4,5,5,6,6-Tridecafluorodecane	154478-86-1	-7.884	-33.8158	0.145026	0.854974	inact.	Reliable	Inactive	-49.8664	-62.714	-56.2902	Inactive	Inactive	2	2
DTXSID80784073	O=C=NC(N=C=O)CCC(C(C(C(F)(F)F)(F)F)(F)F)(F)F	1,1,1,2,2,3,3,4,4-Nonafluoro-7,7-diisocyanatoheptane	306976-22-7	-7.885	-42.9017	0.145026	0.854974	inact.	Reliable	Inactive	-49.8601	-52.6956	-51.2779	Inactive	Inactive	3	4
DTXSID10895500	NC(C(=O)O)CCC(C(C(F)(F)F)(F)F)(F)F	2-Amino-5,5,6,6,7,7,7-heptafluoroheptanoic acid	10325-10-7	-7.885	-28.1928	0.145026	0.854974	inact.	Reliable	Inactive	-49.8601	-68.914	-59.387	Inactive	Inactive	7	4
DTXSID50848035	CCCCSCC=C(C(C(C(F)(F)F)(F)F)(F)F)F	(2Z)-1-(Butylthio)-3,4,4,5,5,6,6,6-octafluoro-2-hexene	90292-35-6	-7.887	-36.0802	0.145026	0.854974	inact.	Unreliable	Inactive	-49.8473	-60.2172	-55.0323	Inactive	Inactive	7	4
DTXSID00895170	CCCCCCC(C(C(C(F)(F)F)(F)F)(F)F)(F)F	1,1,1,2,2,3,3,4,4-Nonafluorodecane	1190430-19-3	-7.887	-31.0514	0.145026	0.854974	inact.	Reliable	Inactive	-49.8473	-65.762	-57.8047	Inactive	Inactive	2	2
DTXSID80895971	NNC(=O)C(C(C(C(C(C(F)(F)F)(F)F)(F)F)(F)F)(F)F)(F)F	2,2,3,3,4,4,5,5,6,6,7,7,7-Tridecafluoroheptanehydrazide	33843-69-5	-7.888	-30.497	0.145026	0.854974	inact.	Reliable	Inactive	-49.841	-66.3733	-58.1072	Inactive	Inactive	3	8
DTXSID40880242	FC(=O)C(C(F)(F)F)(OC(C(C(F)(F)F)(OC(C(C(F)(F)F)(OC(C(C(F)(F)F)(F)F)(F)F)F)(F)F)F)(F)F)F	Perfluoro-2,5,8-trimethyl-3,6,9-trioxadodecanoyl fluoride	27639-98-1	-7.903	-39.6935	0.145026	0.854974	inact.	Unreliable	Inactive	-49.7456	-56.2331	-52.9893	Inactive	Inactive	4	3
DTXSID30892551	CN(CCCN(S(=O)(=O)C(C(C(C(C(C(C(C(F)(F)F)(F)F)(F)F)(F)F)(F)F)(F)F)(F)F)(F)F)CCC(=O)O)C	N-[3-(Dimethylamino)propyl]-N-[(heptadecafluorooctyl)sulfonyl]-beta-alanine	1432486-92-4	-7.891	-38.5111	0.145026	0.854974	inact.	Reliable	Inactive	-49.8219	-57.5368	-53.6794	Inactive	Inactive	0	7
DTXSID10896991	FC(C(C(F)(F)F)(F)F)(COP(=O)(OCC(C(C(F)(F)F)(F)F)(F)F)Cl)F	bis((Perfluoropropyl)methyl) phosphorochloridoate	6780-81-0	-7.894	-35.4095	0.157385	0.842615	inact.	Unreliable	Inactive	-49.8028	-60.9567	-55.3798	Inactive	Inactive	3	4
DTXSID00895175	OCCCCC(C(C(F)(F)F)(F)F)(F)F	5,5,6,6,7,7,7-Heptafluoroheptan-1-ol	883543-64-4	-7.894	-32.8624	0.145026	0.854974	inact.	Reliable	Inactive	-49.8028	-63.7652	-56.784	Inactive	Inactive	3	4
DTXSID30503857	FC(C(C(C(C1(F)OC(C(C1(F)F)(F)F)(F)F)(F)F)(F)F)(F)F)(C(F)(F)F)F	2,2,3,3,4,4,5-Heptafluoro-5-(undecafluoropentyl)oxolane	374-91-4	-7.895	-31.902	0.145026	0.854974	inact.	Reliable	Inactive	-49.7965	-64.8242	-57.3103	Inactive	Inactive	8	0
DTXSID80510950	FC(C(C(C(C(C(C(C(Cl)(F)F)(F)F)(F)F)(F)F)(F)F)(F)F)(F)F)(OC(C(S(=O)(=O)F)(F)F)(F)F)F	11-chloroperfluoro-3-oxaundecanesulfonyl fluoride	73606-15-2	-7.896	-39.5764	0.145026	0.854974	inact.	Reliable	Inactive	-49.7901	-56.3622	-53.0762	Inactive	Inactive	0	2
DTXSID30896514	COC(=O)C(C(F)(F)F)(OC(C(C(F)(F)F)(OC(C(C(F)(F)F)(F)F)(F)F)F)(F)F)F	Methyl 2,3,3,3-tetrafluoro-2-[1,1,2,3,3,3-hexafluoro-2-(heptafluoropropoxy)propoxy]propanoate	26131-32-8	-7.896	-37.5456	0.145026	0.854974	inact.	Unreliable	Inactive	-49.7901	-58.6014	-54.1958	Inactive	Inactive	4	3
DTXSID60895338	FC(C=CC(C(C(C(C(C(F)(F)F)(F)F)(F)F)(F)F)(F)F)(F)F)(F)F	1,1,1,4,4,5,5,6,6,7,7,8,8,9,9,9-Hexadecafluoro-2-nonene	935477-01-3	-7.898	-30.811	0.145026	0.854974	inact.	Reliable	Inactive	-49.7774	-66.0271	-57.9023	Inactive	Inactive	3	8
DTXSID50895706	CCOC(=O)C(CC(C(C(C(C(C(F)(F)F)(F)F)(F)F)(F)F)(F)F)(F)F)I	Ethyl 4,4,5,5,6,6,7,7,8,8,9,9,9-tridecafluoro-2-iodononanoate	165281-74-3	-7.892	-42.982	0.145026	0.854974	inact.	Reliable	Inactive	-49.8155	-52.6071	-51.2113	Inactive	Inactive	3	9
DTXSID50379879	O=C(C(=C)C)OCCC(C(C(C(F)(F)F)(C(F)(F)F)F)(F)F)(F)F	2-(Perfluoro-3-methylbutyl)ethyl methacrylate	65195-44-0	-7.839	-35.7274	0.145026	0.854974	inact.	Reliable	Inactive	-50.1526	-60.6062	-55.3794	Inactive	Inactive	7	5
DTXSID60895494	OCCSCCC(C(C(C(F)(F)F)(F)F)(F)F)(F)F	2-[(3,3,4,4,5,5,6,6,6-Nonafluorohexyl)sulfanyl]ethan-1-ol	104568-28-7	-7.984	-35.2127	0.145026	0.854974	inact.	Reliable	Inactive	-49.2305	-61.1737	-55.2021	Inactive	Inactive	3	9
DTXSID40767605	CCCCC(C(C(C(C(F)(F)F)(F)F)(F)F)(F)F)F	1,1,1,2,2,3,3,4,4,5-Decafluorononane	126038-57-1	-7.984	-33.4674	0.301888	0.698112	inact.	Unreliable	Inactive	-49.2305	-63.0981	-56.1643	Inactive	Inactive	3	4
DTXSID00883911	CCCCC(C(=O)Nc1ccc(c(c1)O)NC(=O)C(C(C(F)(F)F)(F)F)(F)F)Oc1ccc(cc1C(CC)(C)C)C(CC)(C)C	2-[2,4-Bis(1,1-dimethylpropyl)phenoxy]-N-[4-[(2,2,3,3,4,4,4-heptafluoro-1-oxobutyl)amino]-3-hydroxyphenyl]-Hexanamide	2923-93-5	-8.086	-45.5141	0.145026	0.854974	inact.	Unreliable	Inactive	-48.5819	-49.8152	-49.1985	Inactive	Inactive	2	1
DTXSID00598553	OC(=O)C1(F)C2(F)C(F)(F)C(F)(F)C(C(C2(F)C(C(C1(F)F)(F)F)(F)F)(F)F)(F)F	1,2,2,3,3,4,4,4a,5,5,6,6,7,7,8,8,8a-Heptadecafluorodecahydronaphthalene-1-carboxylic acid	172155-05-4	-8.085	-34.5688	0.145026	0.854974	inact.	Reliable	Inactive	-48.5883	-61.8837	-55.236	Inactive	Inactive	8	0
DTXSID50787071	FC(C(C(C(C(C(C(F)(F)F)(F)F)(F)F)(F)F)(F)F)(F)F)(OC(C1(F)OC1(F)F)(F)F)F	2-{Difluoro[(pentadecafluoroheptyl)oxy]methyl}-2,3,3-trifluorooxirane	596807-60-2	-8.085	-36.7902	0.145026	0.854974	inact.	Reliable	Inactive	-48.5883	-59.4343	-54.0113	Inactive	Inactive	3	8
DTXSID50896071	FC(C(C(C(C(F)(F)F)(F)F)(F)F)(F)F)(c1nc(nc(n1)C(C(C(C(C(F)(F)F)(F)F)(F)F)(F)F)(F)F)C(C(C(C(C(F)(F)F)(F)F)(F)F)(F)F)(F)F)F	2,4,6-Tris(undecafluoropentyl)-1,3,5-triazine	23790-50-3	-8.085	-40.6614	0.145026	0.854974	inact.	Reliable	Inactive	-48.5883	-55.1658	-51.8771	Inactive	Inactive	6	4
DTXSID50177978	Fc1c(F)c(F)c(c2c1C(F)(F)C(C(C2(F)F)(F)F)(F)F)F	Perfluorotetralin	2342-07-06	-8.084	-23.5606	0.145026	0.854974	inact.	Unreliable	Inactive	-48.5946	-74.0216	-61.3081	Inactive	Inactive	8	0
DTXSID40896126	CNc1nnc(o1)C(C(C(F)(F)F)(F)F)(F)F	5-(Heptafluoropropyl)-N-methyl-1,3,4-oxadiazol-2-amine	714975-29-8	-8.082	-27.472	0.145026	0.854974	inact.	Unreliable	Inactive	-48.6074	-69.7088	-59.1581	Inactive	Inactive	6	4
DTXSID70823021	Cc1ccsc1C1=C(F)C(C(C1(F)F)(F)F)(F)F	2-(2,3,3,4,4,5,5-Heptafluorocyclopent-1-en-1-yl)-3-methylthiophene	743457-67-2	-8.082	-29.7086	0.145026	0.854974	inact.	Unreliable	Inactive	-48.6074	-67.2426	-57.925	Inactive	Inactive	8	0
DTXSID30952942	FC12C3(F)C(F)(F)C(C(C2(F)C(C(C1(F)C(C(C3(F)F)(F)F)(F)F)(F)F)(F)F)(F)F)(F)F	Icosafluorododecahydroacenaphthylene	307-07-3	-8.081	-28.8738	0.145026	0.854974	inact.	Reliable	Inactive	-48.6137	-68.1631	-58.3884	Inactive	Inactive	8	0
DTXSID00848040	FC(=CC=C(C)C)C(C(C(F)(F)F)(F)F)(F)F	5,6,6,7,7,8,8,8-Octafluoro-2-methylocta-2,4-diene	90292-28-7	-8.08	-30.9146	0.145026	0.854974	inact.	Unreliable	Inactive	-48.6201	-65.9129	-57.2665	Inactive	Inactive	7	4
DTXSID00895251	OCCC(CC(C(C(C(F)(F)F)(F)F)(F)F)(F)F)I	5,5,6,6,7,7,8,8,8-Nonafluoro-3-iodooctan-1-ol	109574-81-4	-8.08	-33.4208	0.145026	0.854974	inact.	Reliable	Inactive	-48.6201	-63.1495	-55.8848	Inactive	Inactive	3	6
DTXSID40285778	O=C1CCCCC1C(=O)C(C(C(F)(F)F)(F)F)(F)F	2-(2,2,3,3,4,4,4-Heptafluorobutanoyl)cyclohexan-1-one	37172-87-5	-8.08	-31.6306	0.145026	0.854974	inact.	Reliable	Inactive	-48.6201	-65.1234	-56.8717	Inactive	Inactive	7	4
DTXSID10896512	CCCCCCOC(=O)C(C(F)(F)F)(OC(C(C(F)(F)F)(F)F)(F)F)F	Hexyl 2,3,3,3-tetrafluoro-2-(heptafluoropropoxy)propanoate	183873-57-6	-8.079	-45.681	0.145026	0.854974	inact.	Reliable	Inactive	-48.6264	-49.6311	-49.1288	Inactive	Inactive	4	9
DTXSID30896019	CCCCNC(=O)C(C(C(C(C(C(C(F)(F)F)(F)F)(F)F)(F)F)(F)F)(F)F)(F)F	N-Butyl-2,2,3,3,4,4,5,5,6,6,7,7,8,8,8-pentadecafluorooctanamide	37696-83-6	-8.079	-41.042	0.145026	0.854974	inact.	Reliable	Inactive	-48.6264	-54.7462	-51.6863	Inactive	Inactive	6	9
DTXSID60546555	OCCC(CC(C(C(F)(F)F)(F)F)(F)F)I	5,5,6,6,7,7,7-Heptafluoro-3-iodoheptan-1-ol	89621-93-2	-8.079	-29.7943	0.145026	0.854974	inact.	Reliable	Inactive	-48.6264	-67.1482	-57.8873	Inactive	Inactive	3	4
DTXSID70896270	FC(C(C(C(F)(F)F)(F)F)(F)F)(S(=O)(=O)ON1C(=O)C2C(C1=O)C1CC2C=C1)F	2-[(1,1,2,2,3,3,4,4,4-Nonafluorobutane-1-sulfonyl)oxy]-3a,4,7,7a-tetrahydro-1H-4,7-methanoisoindole-1,3(2H)-dione	307531-76-6	-8.078	-46.4372	0.145026	0.854974	inact.	Reliable	Inactive	-48.6328	-48.7973	-48.7151	Inactive	Inactive	9	0
DTXSID80478889	O=S(=O)(C(C(C(C(F)(F)F)(F)F)(F)F)(F)F)Oc1cccnc1	1-Butanesulfonic acid, 1,1,2,2,3,3,4,4,4-nonafluoro-, 3-pyridinyl ester	32848-20-7	-8.078	-33.5461	0.145026	0.854974	inact.	Reliable	Inactive	-48.6328	-63.0113	-55.8221	Inactive	Inactive	9	0
DTXSID60895459	CCCCCCCCCCCCCCCCCCCC(C(C(C(C(C(C(C(C(C(C(C(F)(F)F)(F)F)(F)F)(F)F)(F)F)(F)F)(F)F)(F)F)(F)F)(F)F)(F)F)(F)F	1,1,1,2,2,3,3,4,4,5,5,6,6,7,7,8,8,9,9,10,10,11,11,12,12-Pentacosafluorohentriacontane	264229-79-0	-8.077	-58.9167	0.145026	0.854974	inact.	Reliable	Inactive	-48.6392	-35.0372	-41.8382	Inactive	Inactive	2	2
DTXSID60337465	O=CC(C(C(C(C(C(F)F)(F)F)(F)F)(F)F)(F)F)(F)F	7H-Perfluoroheptanal	647-44-9	-8.061	-3.8848	0.301888	0.698112	inact.	Unreliable	Inactive	-48.7409	-95.7165	-72.2287	Inactive	Inactive	3	0
DTXSID50897028	O=C(C(C(C(F)(F)F)(F)F)(F)F)Nc1ccccn1	N-2-Pyridinylperfluorobutanamide	283172-09-8	-8.062	-28.016	0.145026	0.854974	inact.	Reliable	Inactive	-48.7345	-69.1089	-58.9217	Inactive	Inactive	7	8
DTXSID50895529	NOCCCC(C(C(C(C(C(C(C(F)(F)F)(F)F)(F)F)(F)F)(F)F)(F)F)(F)F)(F)F	O-(3-Perfluorooctyl)-propylhydroxylamine hydrochloride	1228693-32-0	-8.062	-42.6588	0.145026	0.854974	inact.	Reliable	Inactive	-48.7345	-52.9635	-50.849	Inactive	Inactive	3	9
DTXSID10895964	CCCCNC(C(C(C(F)(F)F)(F)F)(F)F)CC(=O)OCC	Ethyl 3-(butylamino)-4,4,5,5,6,6,6-heptafluorohexanoate	2802-65-5	-8.062	-40.153	0.145026	0.854974	inact.	Reliable	Inactive	-48.7345	-55.7264	-52.2305	Inactive	Inactive	7	4
DTXSID80531145	C#CC(C(C(C(C(C(C(C(C(F)F)(F)F)(F)F)(F)F)(F)F)(F)F)(F)F)(F)F)(F)F	3,3,4,4,5,5,6,6,7,7,8,8,9,9,10,10,11,11-Octadecafluoroundec-1-yne	90441-62-6	-8.064	-34.6033	0.301888	0.698112	inact.	Unreliable	Inactive	-48.7218	-61.8456	-55.2837	Inactive	Inactive	3	0
DTXSID60895191	OC(C(C(C(F)(F)F)(F)F)(F)F)O	2,2,3,3,4,4,4-Heptafluorobutane-1,1-diol	375-21-3	-8.064	-19.0528	0.145026	0.854974	inact.	Reliable	Inactive	-48.7218	-78.992	-63.8569	Inactive	Inactive	3	4
DTXSID40381269	OCCCC(C(C(C(F)(F)F)(F)F)(F)F)(F)F	3-(Perfluorobutyl)-1-propanol	83310-97-8	-8.087	-31.5287	0.145026	0.854974	inact.	Reliable	Inactive	-48.5756	-65.2358	-56.9057	Inactive	Inactive	3	4
DTXSID80897470	FC(C(C(C(C(F)(F)F)(F)F)(F)F)(F)F)(C(c1ccc(cc1)C(c1ccc(cc1)C(C(C(C(C(C(F)(F)F)(F)F)(F)F)(F)F)(F)F)(F)F)(C1CCCN1)O)(F)F)F	(2S)-2-Pyrrolidinyl-bis(4-(perfluorohexyl)phenyl)methanol	1075687-38-5	-8.065	-21.0396	0.145026	0.854974	inact.	Unreliable	Inactive	-48.7155	-76.8013	-62.7584	Inactive	Inactive	1	6
DTXSID20379927	CC=CC(C(C(C(C(C(F)(F)F)(F)F)(F)F)(F)F)(F)F)(F)F	(2E)-4,4,5,5,6,6,7,7,8,8,9,9,9-Tridecafluoro-2-nonene	80793-20-0	-8.068	-32.4382	0.145026	0.854974	inact.	Reliable	Inactive	-48.6964	-64.2329	-56.4647	Inactive	Inactive	3	8
DTXSID50896192	CC(=O)Nc1nnc(s1)C(C(C(F)(F)F)(F)F)(F)F	N-[5-(Heptafluoropropyl)-1,3,4-thiadiazol-2-yl]acetamide	356795-59-0	-8.069	-31.1019	0.145026	0.854974	inact.	Reliable	Inactive	-48.69	-65.7064	-57.1982	Inactive	Inactive	6	4
DTXSID20730539	IC(C(F)(F)F)CC(C(C(C(C(C(F)(F)F)(F)F)(F)F)(F)F)(F)F)(F)F	1,1,1,2,2,3,3,4,4,5,5,6,6,9,9,9-Hexadecafluoro-8-iodononane	922524-02-5	-8.069	-32.4095	0.145026	0.854974	inact.	Reliable	Inactive	-48.69	-64.2646	-56.4773	Inactive	Inactive	3	6
DTXSID80896564	FC(C(C(OC(C(F)(F)F)(C(F)(F)F)F)(F)F)(F)F)(C(OC(C(F)(F)F)(C(F)(F)F)F)(F)F)F	1,1,2,2,3,3,4,4-Octafluoro-1,4-bis[(1,1,1,2,3,3,3-heptafluoropropan-2-yl)oxy]butane	23228-90-2	-8.072	-35.0246	0.145026	0.854974	inact.	Unreliable	Inactive	-48.6709	-61.3811	-55.026	Inactive	Inactive	4	3
DTXSID60184456	CCOC(=O)C(C(C(C(C(C(C(C(F)(F)F)(F)F)(F)F)(F)F)(F)F)(F)F)(F)F)(F)F	Ethyl perfluorononanoate	30377-52-7	-8.072	-39.0747	0.145026	0.854974	inact.	Reliable	Inactive	-48.6709	-56.9154	-52.7932	Inactive	Inactive	4	9
DTXSID40895457	FC(=C(C(C(C(C(C(C(C(C(C(F)(F)F)(F)F)(F)F)(F)F)(F)F)(F)F)(F)F)(F)F)(F)F)F)F	1,1,2,3,3,4,4,5,5,6,6,7,7,8,8,9,9,10,10,11,11,11-Docosafluoroundec-1-ene	66256-52-8	-8.073	-35.5413	0.145026	0.854974	inact.	Reliable	Inactive	-48.6646	-60.8114	-54.738	Inactive	Inactive	3	8
DTXSID60895212	ICCC(CC(CC(C(C(C(F)(F)F)(F)F)(F)F)(F)F)(F)F)(F)F	1,1,1,2,2,3,3,4,4,6,6,8,8-Tridecafluoro-10-iododecane	272451-64-6	-8.068	-38.9231	0.145026	0.854974	inact.	Reliable	Inactive	-48.6964	-57.0825	-52.8895	Inactive	Inactive	3	4
DTXSID30892354	FC(=C(F)F)OC(C(C(F)(F)F)(OC(C(S(=O)(=O)O)(F)F)(F)F)F)(F)F	Perfluoro-3,6-dioxa-4-methyl-7-octene-1-sulfonic acid	29311-67-9	-8.088	-44.75	0.145026	0.854974	inact.	Reliable	Inactive	-48.5692	-50.6577	-49.6134	Inactive	Inactive	0	2
DTXSID30419363	Clc1nc2[nH]c(nc2nc1Cl)C(C(C(F)(F)F)(F)F)(F)F	5,6-Dichloro-2-(heptafluoropropyl)-1H-imidazo[4,5-b]pyrazine	53338-42-4	-8.091	-37.345	0.145026	0.854974	inact.	Unreliable	Inactive	-48.5501	-58.8226	-53.6864	Inactive	Inactive	6	4
DTXSID20462500	C=C[S+](C(C(C(C(C(C(F)(F)F)(F)F)(F)F)(F)F)(F)F)(F)F)[O-]	1-(Ethenylsulfinyl)-1,1,2,2,3,3,4,4,5,5,6,6,6-tridecafluorohexane	680187-85-3	-8.091	-31.8024	0.145026	0.854974	inact.	Reliable	Inactive	-48.5501	-64.934	-56.7421	Inactive	Inactive	3	8
DTXSID60197405	O=C(C(=C)C)OCC(C(C(C(C(C(F)(F)F)(F)F)(F)F)(F)F)(F)F)(F)F	(Perfluorohexyl)methyl methacrylate	48076-44-4	-8.116	-39.9978	0.145026	0.854974	inact.	Reliable	Inactive	-48.3912	-55.8975	-52.1444	Inactive	Inactive	3	9
DTXSID20755484	OCC(C(C(C(C(F)(F)F)(F)F)(F)F)(F)F)Br	Acetic acid--2-bromo-3,3,4,4,5,5,6,6,6-nonafluorohexan-1-ol (1/1)	89807-81-8	-8.117	-27.9099	0.145026	0.854974	inact.	Reliable	Inactive	-48.3848	-69.2259	-58.8054	Inactive	Inactive	3	4
DTXSID40896287	CCOC(=O)C1C(c2ccccc2)C(C(=O)OCC)C(OC1(O)C(C(C(C(F)(F)F)(F)F)(F)F)(F)F)(O)C(C(C(C(F)(F)F)(F)F)(F)F)(F)F	Diethyl 2,6-dihydroxy-2,6-bis(nonafluorobutyl)-4-phenyloxane-3,5-dicarboxylate	359875-73-3	-8.118	-39.9802	0.145026	0.854974	inact.	Reliable	Inactive	-48.3784	-55.917	-52.1477	Inactive	Inactive	9	7
DTXSID80590878	O=CC(C(C(C(C(F)(F)F)(F)F)(F)F)(F)F)(F)F	2,2,3,3,4,4,5,5,6,6,6-Undecafluorohexanal	754-79-0	-8.119	-21.7128	0.301888	0.698112	inact.	Reliable	Inactive	-48.3721	-76.059	-62.2155	Inactive	Inactive	3	8
DTXSID20896720	CC(NC(=O)C(C(C(F)(F)F)(F)F)(F)F)CNC(=O)C(C(C(F)(F)F)(F)F)(F)F	N,N'-(Propane-1,2-diyl)bis(2,2,3,3,4,4,4-heptafluorobutanamide)	133911-24-7	-8.119	-40.7222	0.145026	0.854974	inact.	Unreliable	Inactive	-48.3721	-55.0988	-51.7354	Inactive	Inactive	7	8
DTXSID60776335	OCCCCC(C(C(C(F)(F)F)(F)F)(F)F)(F)F	4-Methylbenzene-1-sulfonic acid--5,5,6,6,7,7,8,8,8-nonafluorooctan-1-ol (1/1)	162082-63-5	-8.12	-32.6591	0.145026	0.854974	inact.	Reliable	Inactive	-48.3657	-63.9894	-56.1775	Inactive	Inactive	2	2
DTXSID60896603	OC(=O)C(C(C(C(C(F)(F)F)(F)F)(F)F)(C(F)(F)F)F)(C(F)(F)F)F	2,3,4,4,5,5,6,6,6-Nonafluoro-2,3-bis(trifluoromethyl)hexanoic acid	1812247-18-9	-8.114	-30.9385	0.301888	0.698112	inact.	Reliable	Inactive	-48.4039	-65.8865	-57.1452	Inactive	Inactive	3	4
DTXSID80755485	OCC(C(C(C(C(C(C(F)(F)F)(F)F)(F)F)(F)F)(F)F)(F)F)Br	Acetic acid--2-bromo-3,3,4,4,5,5,6,6,7,7,8,8,8-tridecafluorooctan-1-ol (1/1)	89807-82-9	-8.121	-33.0536	0.145026	0.854974	inact.	Reliable	Inactive	-48.3594	-63.5544	-55.9569	Inactive	Inactive	3	4
DTXSID60895671	FC(C(C(OC(C(C(C(C(F)(F)F)(F)F)(F)F)(F)F)(F)F)(F)F)(C(F)(F)F)F)(F)F	1,1,1,2,2,3,3,4,4,5,5-Undecafluoro-5-[1,1,2,3,3,3-hexafluoro-2-(trifluoromethyl)propoxy]pentane	169477-62-7	-8.123	-32.8572	0.145026	0.854974	inact.	Reliable	Inactive	-48.3466	-63.7709	-56.0588	Inactive	Inactive	3	8
DTXSID30880236	CC[N+](C(OS(=O)(=O)C(C(C(C(F)(F)F)(F)F)(F)F)(F)F)C)(CC)CC	N,N,N,-Triethylethanaminium 1,1,2,2,3,3,4,4,4-nonafluorobutane-1-sulfonate	25628-08-4	-8.124	-46.9902	0.145026	0.854974	inact.	Reliable	Inactive	-48.3403	-48.1876	-48.2639	Inactive	Inactive	9	0
DTXSID30505795	FS(=O)OCC(C(C(C(C(C(F)F)(F)F)(F)F)(F)F)(F)F)(F)F	2,2,3,3,4,4,5,5,6,6,7,7-Dodecafluoroheptyl sulfurofluoridoite	78499-30-6	-8.125	-13.1249	0.145026	0.854974	inact.	Unreliable	Inactive	-48.3339	-85.5282	-66.9311	Inactive	Inactive	3	0
DTXSID2073776	O=C(C1(F)C(F)(F)C(F)(F)C(C(C1(F)F)(F)F)(F)F)Nc1ccc(cc1[N+](=O)[O-])[N+](=O)[O-]	N-(2,4-Dinitrophenyl)-1,2,2,3,3,4,4,5,5,6,6-undecafluorocyclohexanecarboxamide	107349-88-2	-8.125	-52.4502	0.145026	0.854974	inact.	Reliable	Inactive	-48.3339	-42.1673	-45.2506	Inactive	Inactive	5	8
DTXSID30895724	NS(=O)(=O)CCC(C(C(C(C(C(F)(F)F)(F)F)(F)F)(F)F)(F)F)(F)F	3,3,4,4,5,5,6,6,7,7,8,8,8-Tridecafluorooctane-1-sulfonamide	29765-95-5	-8.127	-22.4954	0.145026	0.854974	inact.	Reliable	Inactive	-48.3212	-75.1961	-61.7586	Inactive	Inactive	3	9
DTXSID00895498	OCCCSC(C(C(C(F)(F)F)(F)F)(F)F)(F)F	3-[(Nonafluorobutyl)sulfanyl]propan-1-ol	875628-33-4	-8.127	-33.3152	0.145026	0.854974	inact.	Reliable	Inactive	-48.3212	-63.2659	-55.7936	Inactive	Inactive	3	4
DTXSID30895502	O=COCCC(C(C(C(F)(F)F)(F)F)(F)F)(F)F	3,3,4,4,5,5,6,6,6-Nonafluorohexyl formate	78689-20-0	-8.122	-31.6919	0.145026	0.854974	inact.	Reliable	Inactive	-48.353	-65.0558	-56.7044	Inactive	Inactive	7	5
DTXSID60593589	FC1(F)C(F)(F)C(F)(F)C(C2(C1(F)C(F)(F)C(C(C2(C(F)(F)F)C(F)(F)F)(F)F)(F)F)F)(F)F	Perfluoro(dimethyldecalin)	54471-59-9	-8.06	-35.496	0.145026	0.854974	inact.	Reliable	Inactive	-48.7473	-60.8613	-54.8043	Inactive	Inactive	8	0
DTXSID20896604	OC(=O)C(C(C(C(C(F)(F)F)(F)F)(C(F)(F)F)F)(F)F)(C(F)(F)F)F	2,3,3,4,5,5,6,6,6-Nonafluoro-2,4-bis(trifluoromethyl)hexanoic acid	1812247-19-0	-8.113	-35.2838	0.301888	0.698112	inact.	Reliable	Inactive	-48.4102	-61.0953	-54.7528	Inactive	Inactive	3	4
DTXSID70627107	BrCCCCCCC(C(C(C(F)(F)F)(F)F)(F)F)(F)F	10-Bromo-1,1,1,2,2,3,3,4,4-nonafluorodecane	457603-91-7	-8.112	-41.6028	0.145026	0.854974	inact.	Reliable	Inactive	-48.4166	-54.1278	-51.2722	Inactive	Inactive	2	2
DTXSID70177132	O=C(C(=C)C)OCC(C(C(C(C(C(F)F)(F)F)(F)F)(F)F)(F)F)(F)F	(6H-Perfluorohexyl)methyl methacrylate	2261-99-6	-8.093	-35.232	0.145026	0.854974	inact.	Reliable	Inactive	-48.5374	-61.1524	-54.8449	Inactive	Inactive	3	0
DTXSID20881156	OC(CCC(C(C(C(C(C(C(C(C(C(F)(F)F)(C(F)(F)F)F)(F)F)(F)F)(F)F)(F)F)(F)F)(F)F)(F)F)(F)F)NCCCN(C)C	1-((3-(Dimethylamino)propyl)amino)-(3-(perfluoro-9-methyldecyl))propanol	94159-83-8	-8.093	-27.0433	0.145026	0.854974	inact.	Reliable	Inactive	-48.5374	-70.1815	-59.3594	Inactive	Inactive	8	7
DTXSID80750738	COC(=O)C1CCC(CC1)C(C(C(C(F)(F)F)(F)F)(F)F)(F)F	Methyl 4-(nonafluorobutyl)cyclohexane-1-carboxylate	88951-14-8	-8.094	-37.9615	0.145026	0.854974	inact.	Reliable	Inactive	-48.531	-58.1428	-53.3369	Inactive	Inactive	0	4
DTXSID40897476	Oc1ccc2c(c1)CC(C1C2CCC2(C1CCC2=O)C)CCCCCCCCC(C(=O)O)CCCC(C(C(C(F)(F)F)(F)F)(F)F)(F)F	(Î±R,7Î±)-3-Hydroxy-Î±-((perfluorobutyl)propyl)-17-oxo-estra-1,3,5(10)-triene-7-decanoic acid	615563-01-4	-8.096	-47.2634	0.145026	0.854974	inact.	Reliable	Inactive	-48.5183	-47.8863	-48.2023	Inactive	Inactive	5	5
DTXSID50622170	FC(CC(C(C(C(C(C(C(C(F)(F)F)(F)F)(F)F)(F)F)(F)F)(F)F)(F)F)(F)F)I	1,1,1,2,2,3,3,4,4,5,5,6,6,7,7,8,8,10-Octadecafluoro-10-iododecane	89608-43-5	-8.097	-38.7329	0.145026	0.854974	inact.	Reliable	Inactive	-48.512	-57.2923	-52.9021	Inactive	Inactive	3	9
DTXSID40615894	Fc1c(c(F)c(c(c1F)F)F)N1C(F)(F)C(F)(F)C(C(C1(F)F)(F)F)(F)F	2,2,3,3,4,4,5,5,6,6-Decafluoro-1-(pentafluorophenyl)piperidine	58955-19-4	-8.097	-32.7192	0.301888	0.698112	inact.	Unreliable	Inactive	-48.512	-63.9231	-56.2175	Inactive	Inactive	8	0
DTXSID50895226	ClCC(C(C(C(C(C(C(F)(F)F)(F)F)(F)F)(F)F)(F)F)(F)F)Cl	7,8-Dichloro-1,1,1,2,2,3,3,4,4,5,5,6,6-tridecafluorooctane	319490-55-6	-8.113	-31.9639	0.301888	0.698112	inact.	Reliable	Inactive	-48.4102	-64.7559	-56.5831	Inactive	Inactive	3	4
DTXSID1071903	CCOC(=O)CN(S(=O)(=O)C(C(C(C(C(C(C(F)(F)F)(F)F)(F)F)(F)F)(F)F)(F)F)(F)F)CC	Ethyl N-ethyl-N-((pentadecafluoroheptyl)sulfonyl)glycinate	68957-54-0	-8.098	-52.2079	0.145026	0.854974	inact.	Reliable	Inactive	-48.5056	-42.4344	-45.47	Inactive	Inactive	0	7
DTXSID30896054	Fc1ccc(cc1)NC(=O)C(C(C(F)(F)F)(F)F)(F)F	2,2,3,3,4,4,4-Heptafluoro-N-(4-fluorophenyl)butanamide	550301-92-3	-8.103	-28.6072	0.145026	0.854974	inact.	Reliable	Inactive	-48.4738	-68.4571	-58.4654	Inactive	Inactive	7	8
DTXSID40896186	CCOC(=O)Cc1cc([nH]n1)C(C(C(F)(F)F)(F)F)(F)F	Ethyl [5-(heptafluoropropyl)-1H-pyrazol-3-yl]acetate	1428569-15-6	-8.106	-44.9354	0.145026	0.854974	inact.	Reliable	Inactive	-48.4547	-50.4532	-49.454	Inactive	Inactive	7	4
DTXSID90880156	ICCC(C(C(C(C(C(C(F)(F)F)(F)F)(F)F)(F)F)(F)F)(F)F)(F)F	1-Iodo-1H,1H,2H,2H-perfluorononane	2043-52-9	-8.107	-35.3708	0.145026	0.854974	inact.	Reliable	Inactive	-48.4484	-60.9994	-54.7239	Inactive	Inactive	3	9
DTXSID20577986	CC(=O)CCC(C(C(C(F)(F)F)(F)F)(F)F)(F)F	4-(Perfluorobutyl)-2-butanone	140834-64-6	-8.107	-29.9886	0.145026	0.854974	inact.	Reliable	Inactive	-48.4484	-66.9339	-57.6911	Inactive	Inactive	3	9
DTXSID20896508	CCCCCOC(=O)C(C(F)(F)F)(OC(C(C(F)(F)F)(F)F)(F)F)F	Pentyl 2,3,3,3-tetrafluoro-2-(heptafluoropropoxy)propanoate	183873-55-4	-8.111	-42.5539	0.145026	0.854974	inact.	Reliable	Inactive	-48.4229	-53.0791	-50.751	Inactive	Inactive	4	9
DTXSID20896048	OCCNC(=O)C(C(C(C(C(C(F)(F)F)(F)F)(F)F)(F)F)(F)F)(F)F	2,2,3,3,4,4,5,5,6,6,7,7,7-Tridecafluoro-N-(2-hydroxyethyl)heptanamide	58301-28-3	-8.111	-36.5404	0.145026	0.854974	inact.	Reliable	Inactive	-48.4229	-59.7098	-54.0664	Inactive	Inactive	6	9
DTXSID90896510	CC(CCOC(=O)C(C(F)(F)F)(OC(C(C(F)(F)F)(F)F)(F)F)F)C	3-Methylbutyl 2,3,3,3-tetrafluoro-2-(heptafluoropropoxy)propanoate	183873-56-5	-8.101	-43.1134	0.145026	0.854974	inact.	Reliable	Inactive	-48.4865	-52.4622	-50.4744	Inactive	Inactive	4	3
DTXSID50225766	ClCCN(C(=O)NC1C(F)(F)C(F)(F)C(C(C1(F)F)(F)F)(F)F)N=O	N-(2-Chloroethyl)-N'-(2,2,3,3,4,4,5,5,6,6-decafluorocyclohexyl)-N-nitrosourea	74795-00-9	-7.984	-36.8541	0.145026	0.854974	inact.	Reliable	Inactive	-49.2305	-59.3639	-54.2972	Inactive	Inactive	8	0
DTXSID90535038	OCC#CC(C(C(C(F)(F)F)(F)F)(F)F)(F)F	4,4,5,5,6,6,7,7,7-Nonafluorohept-2-yn-1-ol	81190-31-0	-8.06	-33.5443	0.145026	0.854974	inact.	Reliable	Inactive	-48.7473	-63.0133	-55.8803	Inactive	Inactive	3	4
DTXSID80895512	CCC(C#CC(C(C(C(F)(F)F)(F)F)(F)F)(F)F)(O)C	6,6,7,7,8,8,9,9,9-Nonafluoro-3-methylnon-4-yn-3-ol	82721-69-5	-8.058	-30.2282	0.301888	0.698112	inact.	Reliable	Inactive	-48.76	-66.6697	-57.7148	Inactive	Inactive	3	4
DTXSID90764184	CC(=CC(C(C(C(C(C(F)(F)F)(F)F)(F)F)(F)F)(F)F)(F)F)C	4,4,5,5,6,6,7,7,8,8,9,9,9-Tridecafluoro-2-methylnon-2-ene	112343-55-2	-8.015	-34.432	0.145026	0.854974	inact.	Reliable	Inactive	-49.0334	-62.0345	-55.534	Inactive	Inactive	3	8
DTXSID20535647	CCCCC(CC(C(C(C(F)(F)F)(F)F)(F)F)(F)F)I	1,1,1,2,2,3,3,4,4-Nonafluoro-6-iododecane	40735-32-8	-8.014	-37.0415	0.145026	0.854974	inact.	Reliable	Inactive	-49.0398	-59.1572	-54.0985	Inactive	Inactive	3	6
DTXSID00379248	OC(=O)CCC(C(C(C(F)(F)F)(F)F)(F)F)(C(F)(F)F)C(F)(F)F	5,5,6,6,7,7,7-heptafluoro-4,4-bis(trifluoromethyl)heptanoic Acid	129991-14-6	-8.013	-35.4027	0.145026	0.854974	inact.	Reliable	Inactive	-49.0461	-60.9642	-55.0052	Inactive	Inactive	7	4
DTXSID80896362	Fc1c(F)c(F)c(c(c1F)C(F)(F)F)C(C(F)(F)F)(C(F)(F)F)F	1,2,3,4-Tetrafluoro-5-(1,1,1,2,3,3,3-heptafluoropropan-2-yl)-6-(trifluoromethyl)benzene	112754-12-8	-8.012	-32.2174	0.145026	0.854974	inact.	Unreliable	Inactive	-49.0525	-64.4764	-56.7644	Inactive	Inactive	0	9
DTXSID5059793	OCC(C(C(C(C(C(C(F)(F)F)(F)F)(F)F)(F)F)(F)F)(F)F)(F)F	7:1 Fluorotelomer alcohol	307-30-2	-8.011	-7.5097	0.145026	0.854974	inact.	Reliable	Inactive	-49.0588	-91.7196	-70.3892	Inactive	Inactive	3	9
DTXSID10895747	C=CC(=O)OCCCC(C(C(C(C(C(C(C(F)(F)F)(F)F)(F)F)(F)F)(F)F)(F)F)(F)F)(F)F	(Perfluorooctyl)-1-propyl prop-2-enoate	1652-60-4	-8.01	-48.5613	0.145026	0.854974	inact.	Reliable	Inactive	-49.0652	-46.4552	-47.7602	Inactive	Inactive	7	5
DTXSID20881196	FC(C(=C1C(F)(OCCOC1(C(F)(F)F)C(F)(F)F)C(F)(F)F)C(F)(F)F)(F)F	5-Fluoro-5,7,7-tris(trifluoromethyl)-6-(2,2,2-trifluoro-1-(trifluoromethyl)ethylidene)-1,4-dioxepane	94333-56-9	-8.009	-33.9126	0.145026	0.854974	inact.	Unreliable	Inactive	-49.0716	-62.6072	-55.8394	Inactive	Inactive	8	0
DTXSID10430859	Fc1c(F)c(F)c(c2c1C(F)(F)C(C2(F)F)(F)F)F	Perfluoroindane	1736-47-6	-8.006	-25.5912	0.145026	0.854974	inact.	Unreliable	Inactive	-49.0906	-71.7826	-60.4366	Inactive	Inactive	8	0
DTXSID30895628	Fc1cc(F)c(c(c1F)C(C(C(F)(F)F)(F)F)(F)F)F	1,2,4,5-Tetrafluoro-3-(heptafluoropropyl)benzene	153817-18-6	-8.005	-26.1213	0.145026	0.854974	inact.	Unreliable	Inactive	-49.097	-71.1981	-60.1475	Inactive	Inactive	6	4
DTXSID60895176	CCCCCCCC(C(C(C(F)(F)F)(F)F)(F)F)(F)F	1,1,1,2,2,3,3,4,4-Nonafluoroundecane	1190430-22-8	-8.005	-38.6694	0.145026	0.854974	inact.	Reliable	Inactive	-49.097	-57.3623	-53.2296	Inactive	Inactive	2	2
DTXSID10236732	CC(NS(=O)(=O)C(C(C(C(C(C(C(C(F)(F)F)(F)F)(F)F)(F)F)(F)F)(F)F)(F)F)(F)F)C	1,1,2,2,3,3,4,4,5,5,6,6,7,7,8,8,8-Heptadecafluoro-N-(1-methylethyl)-1-octanesulfonamide	87988-64-5	-8.004	-42.7085	0.145026	0.854974	inact.	Reliable	Inactive	-49.1034	-52.9087	-51.006	Inactive	Inactive	3	8
DTXSID30848038	FC(=CCC([N+](=O)[O-])(C)C)C(C(C(F)(F)F)(F)F)(F)F	(4Z)-1,1,1,2,2,3,3,4-Octafluoro-7-methyl-7-nitro-4-octene	90292-31-2	-8.004	-34.9585	0.145026	0.854974	inact.	Reliable	Inactive	-49.1034	-61.454	-55.2787	Inactive	Inactive	7	4
DTXSID30880413	FC(C(C(C(C(C(F)(F)F)(F)F)(F)F)(F)F)(F)F)(CC1CO1)F	3-(Perfluorohexyl)-1,2-epoxypropane	38565-52-5	-8.003	-32.8562	0.145026	0.854974	inact.	Reliable	Inactive	-49.1097	-63.772	-56.4409	Inactive	Inactive	4	5
DTXSID5067841	C=CC(=O)OCCC(C(C(C(C(C(C(C(C(C(C(C(F)(F)F)(F)F)(F)F)(F)F)(F)F)(F)F)(F)F)(F)F)(F)F)(F)F)(F)F)(F)F	1,1,2,2-Tetrahydroperfluorotetradecyl acrylate	34395-24-9	-8.002	-48.4986	0.145026	0.854974	inact.	Reliable	Inactive	-49.1161	-46.5244	-47.8202	Inactive	Inactive	7	5
DTXSID00190950	OCC(C(C(C(C(C(F)(F)F)(F)F)(F)F)(F)F)(F)F)(F)F	6:1 Fluorotelomer alcohol	375-82-6	-7.998	-28.255	0.145026	0.854974	inact.	Reliable	Inactive	-49.1415	-68.8454	-58.9935	Inactive	Inactive	3	9
DTXSID80895552	IC(CC(C(C(C(C(C(C(C(F)(F)F)(F)F)(F)F)(F)F)(F)F)(F)F)(F)F)(F)F)CC(CC(C(C(C(C(C(C(C(F)(F)F)(F)F)(F)F)(F)F)(F)F)(F)F)(F)F)(F)F)I	1,1,1,2,2,3,3,4,4,5,5,6,6,7,7,8,8,14,14,15,15,16,16,17,17,18,18,19,19,20,20,21,21,21-Tetratriacontafluoro-10,12-diiodohenicosane	1254971-75-9	-7.998	-40.388	0.145026	0.854974	inact.	Reliable	Inactive	-49.1415	-55.4673	-52.3044	Inactive	Inactive	3	6
DTXSID30746888	C(=C(C(C([2H])([2H])[2H])(C([2H])([2H])[2H])C([2H])([2H])[2H])O)([2H])C(=O)C(C(C(F)(F)F)(F)F)(F)F	5-Octen-4-one-5,8,8,8-d4, 1,1,1,2,2,3,3-heptafluoro-6-hydroxy-7,7-di(methyl-d3)-, compd. with (5Z)-1,1,1,2,2,3,3-heptafluoro-6-hydroxy-7,7-di(methyl-d3)-5-octen-4-one-5,8,8,8-d4, europium salt (2:1:1)	56689-47-5	-7.996	-35.0816	0.322571	0.677429	inact.	Reliable	Inactive	-49.1542	-61.3183	-55.2362	Inactive	Inactive	7	4
DTXSID30828097	FC(C(C(C(C(C(C(C(C(O)(C)C)(F)F)(F)F)(F)F)(F)F)(F)F)(F)F)(F)F)F	3,3,4,4,5,5,6,6,7,7,8,8,9,9,10,10-Hexadecafluoro-2-methyldecan-2-ol	80466-32-6	-7.984	-9.3494	0.301888	0.698112	inact.	Unreliable	Inactive	-49.2305	-89.6911	-69.4608	Inactive	Inactive	3	0
DTXSID10897004	NC(C(C(C(C(F)(F)F)(F)F)(F)F)O)Cc1ccccc1	2-Amino-3-(perfluoropropyl)-1-phenyl-3-propanol	322392-46-1	-7.985	-32.9677	0.145026	0.854974	inact.	Reliable	Inactive	-49.2242	-63.6491	-56.4366	Inactive	Inactive	0	5
DTXSID90453223	ClCC(C(C(C(C(C(F)F)(F)F)(F)F)(F)F)(F)F)(Cl)F	Heptane, 6,7-dichloro-1,1,2,2,3,3,4,4,5,5,6-undecafluoro-	538345-75-4	-7.986	-28.4705	0.145026	0.854974	inact.	Unreliable	Inactive	-49.2178	-68.6078	-58.9128	Inactive	Inactive	3	0
DTXSID70215028	N#CC(C(C(C(C(C(C(F)(F)F)(F)F)(F)F)(F)F)(F)F)(F)F)(F)F	Perfluorooctanenitrile	647-12-1	-7.986	-29.3712	0.301888	0.698112	inact.	Reliable	Inactive	-49.2178	-67.6147	-58.4162	Inactive	Inactive	3	8
DTXSID60895939	FC(C(C(F)(F)F)(F)F)(c1nc(Cl)cc(n1)Cl)F	4,6-Dichloro-2-(heptafluoropropyl)pyrimidine	1023815-51-1	-7.986	-28.0947	0.145026	0.854974	inact.	Unreliable	Inactive	-49.2178	-69.0222	-59.12	Inactive	Inactive	6	4
DTXSID00895716	Nc1ccc(nc1)C(C(C(F)(F)F)(F)F)(F)F	6-(Heptafluoropropyl)pyridin-3-amine	317810-57-4	-7.987	-24.5373	0.145026	0.854974	inact.	Reliable	Inactive	-49.2115	-72.9446	-61.078	Inactive	Inactive	6	4
DTXSID80766399	O=CC(=O)C(C(C(C(F)F)(F)F)(F)F)(F)F	3,3,4,4,5,5,6,6-Octafluoro-2-oxohexanal	116142-52-0	-8.015	-22.7585	0.145026	0.854974	inact.	Unreliable	Inactive	-49.0334	-74.906	-61.9697	Inactive	Inactive	3	0
DTXSID70195598	FC(C(C(C(C(C(C(C(F)(F)F)(F)F)(F)F)(F)F)(F)F)(F)F)(F)F)(CCSSCCC(C(C(C(C(C(C(C(F)(F)F)(F)F)(F)F)(F)F)(F)F)(F)F)(F)F)(F)F)F	Bis(3,3,4,4,5,5,6,6,7,7,8,8,9,9,10,10,10-heptadecafluorodecyl) disulphide	42977-21-9	-7.988	-42.5066	0.145026	0.854974	inact.	Reliable	Inactive	-49.2051	-53.1313	-51.1682	Inactive	Inactive	3	9
DTXSID5073797	O=C(C(C(C(F)(F)F)(F)F)(F)F)Nc1ccc(cc1Br)[N+](=O)[O-]	N-(2-Bromo-4-nitrophenyl)-2,2,3,3,4,4,4-heptafluorobutanamide	111189-67-4	-7.99	-41.1995	0.145026	0.854974	inact.	Reliable	Inactive	-49.1924	-54.5725	-51.8825	Inactive	Inactive	7	8
DTXSID10896052	FC(C(C(C(C(F)(F)F)(F)F)(F)F)(F)F)(COc1ccc(cc1)[N+](=O)[O-])F	1-Nitro-4-[(2,2,3,3,4,4,5,5,6,6,6-undecafluorohexyl)oxy]benzene	183997-46-8	-7.99	-37.981	0.145026	0.854974	inact.	Reliable	Inactive	-49.1924	-58.1213	-53.6568	Inactive	Inactive	3	9
DTXSID40338359	FC(C(C(OC1(F)C2C=CC(C1(F)F)C2)(F)F)(F)F)(F)F	Bicyclo[2.2.1]hept-2-ene, 5,5,6-trifluoro-6-(heptafluoropropoxy)-	154717-36-9	-7.991	-30.4633	0.145026	0.854974	inact.	Unreliable	Inactive	-49.186	-66.4105	-57.7983	Inactive	Inactive	3	4
DTXSID201004429	CC[N+](CCCN=C(C(C(F)(F)F)(OC(C(C(F)(F)F)(OC(C(C(F)(F)F)(F)F)(F)F)F)(F)F)F)[O-])(CC)C	N-{3-[Diethyl(methyl)azaniumyl]propyl}-2,3,3,3-tetrafluoro-2-[1,1,2,3,3,3-hexafluoro-2-(heptafluoropropoxy)propoxy]propanimidate--hydrogen iodide (1/1)	84166-38-1	-7.991	-59.9443	0.145026	0.854974	inact.	Unreliable	Inactive	-49.186	-33.9041	-41.5451	Inactive	Inactive	4	3
DTXSID90473901	FC1(F)C(F)(F)C(=C2C(F)(F)C(C(C2(F)F)(F)F)(F)F)C1(F)F	Cyclopentane, octafluoro(hexafluorocyclobutylidene)-	74693-91-7	-7.993	-25.3032	0.145026	0.854974	inact.	Unreliable	Inactive	-49.1733	-72.1001	-60.6367	Inactive	Inactive	8	0
DTXSID50638594	O=C(C(C(C(F)(F)F)(F)F)(F)F)CC(=O)C(C)(C)C	Sodium 6,6,7,7,8,8,8-heptafluoro-2,2-dimethyl-3,5-dioxooctan-4-ide	24347-13-5	-7.995	-35.5514	0.145026	0.854974	inact.	Reliable	Inactive	-49.1606	-60.8002	-54.9804	Inactive	Inactive	7	4
DTXSID10895409	FC(C(C(C(F)(F)F)(F)F)(F)F)(C=CC(C(C(C(F)(F)F)(F)F)(F)F)(F)F)F	1,2-Bis(perfluorobutyl)ethene	84551-43-9	-7.988	-33.219	0.145026	0.854974	inact.	Reliable	Inactive	-49.2051	-63.372	-56.2885	Inactive	Inactive	3	4
DTXSID50896233	CCOC(=O)Cc1cc(nn1C)C(C(C(F)(F)F)(F)F)(F)F	Ethyl [3-(heptafluoropropyl)-1-methyl-1H-pyrazol-5-yl]acetate	1428569-18-9	-8.017	-38.0918	0.145026	0.854974	inact.	Reliable	Inactive	-49.0207	-57.9991	-53.5099	Inactive	Inactive	7	4
DTXSID40607395	OCCC(C(C(C(C(C(F)F)(F)F)(F)F)(F)F)(F)F)(F)F	3,3,4,4,5,5,6,6,7,7,8,8-Dodecafluorooctan-1-ol	800382-22-3	-8.019	-24.3099	0.145026	0.854974	inact.	Reliable	Inactive	-49.008	-73.1954	-61.1017	Inactive	Inactive	3	0
DTXSID40540213	COc1ccc(cc1OC(=O)C(C(C(F)(F)F)(F)F)(F)F)OC	2,5-Dimethoxyphenyl heptafluorobutanoate	87461-68-5	-8.019	-38.295	0.145026	0.854974	inact.	Reliable	Inactive	-49.008	-57.7751	-53.3915	Inactive	Inactive	7	4
DTXSID30535037	CC(C#CC(C(C(C(F)(F)F)(F)F)(F)F)(F)F)(O)C	5,5,6,6,7,7,8,8,8-Nonafluoro-2-methyloct-3-yn-2-ol	82721-68-4	-8.04	-30.6914	0.145026	0.854974	inact.	Reliable	Inactive	-48.8744	-66.159	-57.5167	Inactive	Inactive	3	4
DTXSID3071430	[O-]C(=O)CN(S(=O)(=O)C(C(C(C(C(C(C(C(F)(F)F)(F)F)(F)F)(F)F)(F)F)(F)F)(F)F)(F)F)CCC[N+](C)(C)C	N,N,N-Trimethyl-3-(carboxymethyl(perfluorooctylsulfonyl)amino)-1-propanaminium	68318-36-5	-8.041	-41.6177	0.145026	0.854974	inact.	Reliable	Inactive	-48.8681	-54.1114	-51.4897	Inactive	Inactive	0	7
DTXSID90895205	CCCCCC(C(C(C(C(C(F)(F)F)(F)F)(F)F)(F)F)(F)F)(F)F	1,1,1,2,2,3,3,4,4,5,5,6,6-Tridecafluoroundecane	1287702-48-0	-8.042	-38.5973	0.145026	0.854974	inact.	Reliable	Inactive	-48.8617	-57.4418	-53.1517	Inactive	Inactive	2	2
DTXSID8062600	FC(C(C(C(C(S(=O)(=O)O)(F)F)(F)F)(F)F)(F)F)(F)F	Perfluoropentanesulfonic acid	2706-91-4	-8.043	-35.0334	0.145026	0.854974	inact.	Reliable	Inactive	-48.8554	-61.3714	-55.1134	Inactive	Inactive	3	8
DTXSID90895684	Brc1ccc(nc1)C(C(C(F)(F)F)(F)F)(F)F	5-Bromo-2-(heptafluoropropyl)pyridine	1816282-96-8	-8.044	-26.2441	0.145026	0.854974	inact.	Unreliable	Inactive	-48.849	-71.0627	-59.9558	Inactive	Inactive	6	4
DTXSID00896662	CCCCC=CC(C(C(C(F)(F)F)(F)F)(F)F)(F)F	(5E)-1,1,1,2,2,3,3,4,4-Nonafluorodec-5-ene	131294-67-2	-8.044	-34.868	0.301888	0.698112	inact.	Reliable	Inactive	-48.849	-61.5538	-55.2014	Inactive	Inactive	5	2
DTXSID00895458	N#CC(C(C(C(C(C(C(C(F)(F)F)(F)F)(F)F)(F)F)(F)F)(F)F)(F)F)(F)F	Heptadecafluorononanenitrile	82416-71-5	-8.039	-30.3471	0.301888	0.698112	inact.	Reliable	Inactive	-48.8808	-66.5386	-57.7097	Inactive	Inactive	3	8
DTXSID40896383	Fc1c(F)c([N+](=O)[O-])c(c(c1C(C(F)(F)F)(C(F)(F)F)F)F)F	1,2,4,5-Tetrafluoro-3-(1,1,1,2,3,3,3-heptafluoropropan-2-yl)-6-nitrobenzene	20017-50-9	-8.048	-32.5572	0.145026	0.854974	inact.	Reliable	Inactive	-48.8236	-64.1017	-56.4626	Inactive	Inactive	0	9
DTXSID60709981	CC=CC(C(C(C(C(C(C(C(F)(F)F)(F)F)(F)F)(F)F)(F)F)(F)F)(F)F)(F)F	1-(Perfluorooctyl)propene	67103-04-2	-8.049	-32.7458	0.145026	0.854974	inact.	Reliable	Inactive	-48.8172	-63.8938	-56.3555	Inactive	Inactive	3	8
DTXSID80896241	CCOC(=O)c1c(C)n[nH]c1C(C(C(C(F)(F)F)(F)F)(F)F)(F)F	Ethyl 3-methyl-5-(nonafluorobutyl)-1H-pyrazole-4-carboxylate	119403-58-6	-8.05	-35.9106	0.145026	0.854974	inact.	Reliable	Inactive	-48.8108	-60.4042	-54.6075	Inactive	Inactive	7	4
DTXSID20795562	OCCN1CCCN=C1C(C(C(C(C(C(F)(F)F)(F)F)(F)F)(F)F)(F)F)(F)F	2-[2-(Tridecafluorohexyl)-5,6-dihydropyrimidin-1(4H)-yl]ethan-1-ol	63423-26-7	-8.052	-45.51	0.145026	0.854974	inact.	Reliable	Inactive	-48.7981	-49.8197	-49.3089	Inactive	Inactive	8	2
DTXSID7074616	C=CC(C(C(C(C(C(C(C(F)(F)F)(F)F)(F)F)(F)F)(F)F)(F)F)(F)F)(F)F	1H,1H,2H-Perfluoro-1-decene	21652-58-4	-8.053	-31.9422	0.301888	0.698112	inact.	Reliable	Inactive	-48.7918	-64.7798	-56.7858	Inactive	Inactive	3	8
DTXSID20337446	SCCC(C(C(C(C(C(C(C(F)(F)F)(F)F)(F)F)(F)F)(F)F)(F)F)(F)F)(F)F	2-(Perfluorooctyl)ethanthiol	34143-74-3	-8.054	-34.5926	0.145026	0.854974	inact.	Reliable	Inactive	-48.7854	-61.8574	-55.3214	Inactive	Inactive	3	9
DTXSID40896444	Fc1c(F)c(F)c2c(c1F)C(=O)OC2(F)C(C(F)(F)F)(C(F)(F)F)F	3,4,5,6,7-Pentafluoro-3-(1,1,1,2,3,3,3-heptafluoropropan-2-yl)-2-benzofuran-1(3H)-one	1419865-31-8	-8.056	-31.9147	0.145026	0.854974	inact.	Unreliable	Inactive	-48.7727	-64.8102	-56.7914	Inactive	Inactive	8	0
DTXSID40895235	CCCCCC=CC(C(C(C(F)(F)F)(F)F)(F)F)(F)F	1,1,1,2,2,3,3,4,4-Nonafluoro-5-undecene	383145-46-8	-8.048	-32.3301	0.145026	0.854974	inact.	Reliable	Inactive	-48.8236	-64.3521	-56.5878	Inactive	Inactive	5	2
DTXSID90896176	O=S(=O)(C(C(C(C(C(C(C(C(F)(F)F)(F)F)(F)F)(F)F)(F)F)(F)F)(F)F)(F)F)N1CCNCC1	1-(1,1,2,2,3,3,4,4,5,5,6,6,7,7,8,8,8-Heptadecafluorooctane-1-sulfonyl)piperazine	113584-32-0	-8.059	-47.4271	0.145026	0.854974	inact.	Reliable	Inactive	-48.7536	-47.7058	-48.2297	Inactive	Inactive	3	8
DTXSID20896245	COC(=O)c1c(OC)cccc1OS(=O)(=O)C(C(C(C(F)(F)F)(F)F)(F)F)(F)F	Methyl 2-methoxy-6-[(1,1,2,2,3,3,4,4,4-nonafluorobutane-1-sulfonyl)oxy]benzoate	475630-76-3	-8.039	-46.0126	0.145026	0.854974	inact.	Reliable	Inactive	-48.8808	-49.2655	-49.0731	Inactive	Inactive	9	0
DTXSID10806398	O=C(Nc1ccccc1)COC(C(F)(F)F)(C(F)(F)F)F	2-[(1,1,1,2,3,3,3-Heptafluoropropan-2-yl)oxy]-N-phenylacetamide	62656-67-1	-8.034	-34.0832	0.145026	0.854974	inact.	Reliable	Inactive	-48.9126	-62.4191	-55.6658	Inactive	Inactive	0	5
DTXSID10810516	OCC(COCC(COCC(COCC(COCC(COCC(COCC(COCC(COCC(C(C(C(C(C(F)F)(F)F)(F)F)(F)F)(F)F)(F)F)O)O)O)O)O)O)O)O	34,34,35,35,36,36,37,37,38,38,39,39-Dodecafluoro-4,8,12,16,20,24,28,32-octaoxanonatriacontane-1,2,6,10,14,18,22,26,30-nonol	62240-24-8	-8.019	-62.2592	0.145026	0.854974	inact.	Reliable	Inactive	-49.008	-31.3516	-40.1798	Inactive	Inactive	3	0
DTXSID60896709	CC(OP(=O)(OC(C)C)CCC(C(C(C(C(C(C(C(F)(F)F)(F)F)(F)F)(F)F)(F)F)(F)F)(F)F)(F)F)C	Dipropan-2-yl (3,3,4,4,5,5,6,6,7,7,8,8,9,9,10,10,10-heptadecafluorodecyl)phosphonate	90183-56-5	-8.02	-53.9235	0.145026	0.854974	inact.	Reliable	Inactive	-49.0016	-40.5428	-44.7722	Inactive	Inactive	3	9
DTXSID10435829	CC(=C)C(=O)OC(C(C(C(C(C(C(C(F)(F)F)(F)F)(F)F)(F)F)(F)F)(F)F)(F)F)(F)F	perfluorooctyl methacrylate	15498-46-1	-8.02	-40.9535	0.145026	0.854974	inact.	Reliable	Inactive	-49.0016	-54.8438	-51.9227	Inactive	Inactive	3	8
DTXSID30806395	O=C(C(C(F)(F)F)(C(F)(F)F)F)c1ccccc1C(=O)O	2-[2,3,3,3-Tetrafluoro-2-(trifluoromethyl)propanoyl]benzoic acid	62656-73-9	-8.022	-31.9097	0.145026	0.854974	inact.	Reliable	Inactive	-48.9889	-64.8157	-56.9023	Inactive	Inactive	0	5
DTXSID60569865	FC1(F)S(=O)(=O)C(c2ccccc2)S(=O)(=O)C(C1(F)F)(F)F	4,4,5,5,6,6-Hexafluoro-2-phenyl-1lambda~6~,3lambda~6~-dithiane-1,1,3,3-tetrone	152192-93-3	-8.023	-29.2999	0.145026	0.854974	inact.	Reliable	Inactive	-48.9825	-67.6933	-58.3379	Inactive	Inactive	8	0
DTXSID80893295	CC(NS(=O)(=O)C(C(C(C(C(C(C(C(F)(F)F)(F)F)(F)F)(F)F)(F)F)(F)F)(F)F)(F)F)C[N+](C)(C)C	2-[[(Heptadecafluorooctyl)sulfonyl]amino]-N,N,N-trimethyl-1-propanaminium iodide	75033-26-0	-8.025	-53.9758	0.145026	0.854974	inact.	Reliable	Inactive	-48.9698	-40.4851	-44.7275	Inactive	Inactive	5	0
DTXSID50379910	OCCC(C(C(C(C(C(F)(F)F)(C(F)(F)F)F)(F)F)(F)F)(F)F)(F)F	3,3,4,4,5,5,6,6,7,8,8,8-Dodecafluoro-7-(trifluoromethyl)octan-1-ol	20015-46-7	-8.036	-31.6765	0.145026	0.854974	inact.	Reliable	Inactive	-48.8999	-65.0728	-56.9863	Inactive	Inactive	3	4
DTXSID70599471	FC(C(C(C(C(C(C(C(C(C(C(F)(F)F)(F)F)(F)F)(F)F)(F)F)(F)F)(F)F)(F)F)(F)F)(F)F)F	1,1,1,2,2,3,3,4,4,5,5,6,6,7,7,8,8,9,9,10,10,11,11-Tricosafluoroundecane	66256-53-9	-8.025	-33.0696	0.301888	0.698112	inact.	Reliable	Inactive	-48.9698	-63.5367	-56.2533	Inactive	Inactive	3	0
DTXSID20880240	N#CSCCC(C(C(C(C(C(F)(F)F)(F)F)(F)F)(F)F)(F)F)(F)F	3,3,4,4,5,5,6,6,7,7,8,8,8-Tridecafluorooctyl thiocyanate	26650-09-9	-8.027	-38.2642	0.145026	0.854974	inact.	Reliable	Inactive	-48.9571	-57.8091	-53.3831	Inactive	Inactive	3	9
DTXSID30382003	BrCCC(C(C(C(C(C(C(C(F)(F)F)(F)F)(F)F)(F)F)(F)F)(F)F)(F)F)(F)F	10-Bromo-1,1,1,2,2,3,3,4,4,5,5,6,6,7,7,8,8-heptadecafluorodecane	21652-57-3	-8.029	-39.4103	0.145026	0.854974	inact.	Reliable	Inactive	-48.9444	-56.5453	-52.7449	Inactive	Inactive	3	9
DTXSID70477563	FC(C(C(C(COCC(C(C(C(F)F)(F)F)(F)F)(F)F)(F)F)(F)F)(F)F)F	1,1'-Oxybis[2,2,3,3,4,4,5,5-octafluoropentane	774595-25-4	-8.03	-34.409	0.145026	0.854974	inact.	Unreliable	Inactive	-48.938	-62.0599	-55.499	Inactive	Inactive	3	0
DTXSID30379791	O=C(C(F)(F)F)CC(=O)C(C(C(C(C(C(F)(F)F)(F)F)(F)F)(F)F)(F)F)(F)F	1,1,1,5,5,6,6,7,7,8,8,9,9,10,10,10-hexadecafluorodecane-2,4-dione	147874-76-8	-8.03	-36.9414	0.145026	0.854974	inact.	Reliable	Inactive	-48.938	-59.2676	-54.1028	Inactive	Inactive	7	4
DTXSID80276084	OCCC(C(C(C(C(C(F)(F)F)(F)F)(F)C)(F)F)(F)F)(F)F	3,3,4,4,5,5,6,7,7,8,8,8-dodecafluoro-6-methyloctan-1-ol	68308-14-5	-8.031	-31.2998	0.145026	0.854974	inact.	Reliable	Inactive	-48.9317	-65.4882	-57.2099	Inactive	Inactive	3	4
DTXSID90551319	SCCSCCC(C(C(C(C(C(F)(F)F)(F)F)(F)F)(F)F)(F)F)(F)F	2-[(3,3,4,4,5,5,6,6,7,7,8,8,8-Tridecafluorooctyl)sulfanyl]ethane-1-thiol	104568-31-2	-8.034	-38.5303	0.145026	0.854974	inact.	Reliable	Inactive	-48.9126	-57.5156	-53.2141	Inactive	Inactive	3	9
DTXSID3032620	O=C(NC(=O)c1c(F)cccc1F)Nc1cc(Cl)c(c(c1)Cl)OC(C(F)F)(F)F	Hexaflumuron	86479-06-3	-8.025	-50.5023	0.145026	0.854974	inact.	Reliable	Inactive	-48.9698	-44.3151	-46.6424	Inactive	Inactive	7	6
DTXSID20895975	COc1cc(OC)cc(c1C(C(C(F)(F)F)(F)F)(F)F)OC	2-(Heptafluoropropyl)-1,3,5-trimethoxybenzene	1422444-58-3	-7.522	-36.5024	0.145026	0.854974	inact.	Reliable	Inactive	-52.1683	-59.7517	-55.96	Inactive	Inactive	6	4
DTXSID00796638	NCC(CCC(C(C(C(C(C(F)(F)F)(F)F)(F)F)(F)F)(F)F)(F)F)O	1-Amino-5,5,6,6,7,7,8,8,9,9,10,10,10-tridecafluorodecan-2-ol	62571-57-7	-7.838	-30.8885	0.145026	0.854974	inact.	Reliable	Inactive	-50.1589	-65.9417	-58.0503	Inactive	Inactive	3	9
DTXSID70375111	FC(C(C(F)(F)F)(F)F)([I+]c1ccccc1)F	(Heptafluoropropyl)(phenyl)iodanium trifluoromethanesulfonate	77758-79-3	-7.835	-32.102	0.145026	0.854974	inact.	Reliable	Inactive	-50.178	-64.6036	-57.3908	Inactive	Inactive	0	5
DTXSID60552712	FC(C(C(C(C(Cl)(Cl)Cl)(Cl)Cl)(F)F)(F)F)(F)F	1,1,1,2,2-Pentachloro-3,3,4,4,5,5,5-heptafluoropentane	116046-22-1	-7.647	-30.2735	0.145026	0.854974	inact.	Reliable	Inactive	-51.3735	-66.6198	-58.9966	Inactive	Inactive	3	4
DTXSID70881000	FC(C(C(C(C(F)(F)F)(C(F)(F)F)F)(F)F)(C(C(C(F)(F)F)(C(F)(F)F)F)(F)F)F)(F)F	Heptane, 1,1,1,2,3,3,4,5,5,6,7,7,7-tridecafluoro-2,4,6-tris(trifluoromethyl)-	84808-63-9	-7.647	-30.1039	0.145026	0.854974	inact.	Reliable	Inactive	-51.3735	-66.8068	-59.0901	Inactive	Inactive	3	4
DTXSID30458595	FC(C(C(C(C(C(I)(F)F)(F)F)(F)F)(F)F)(F)F)(OC(C(S(=O)(=O)F)(F)F)(F)F)F	9-Iodoperfluoro-3-oxanonanesulphonyl fluoride	67990-77-6	-7.646	-32.0263	0.145026	0.854974	inact.	Unreliable	Inactive	-51.3798	-64.6871	-58.0335	Inactive	Inactive	0	2
DTXSID20315906	O=C(C(C(C(F)(F)F)(F)F)(F)F)N1CCCC1	2,2,3,3,4,4,4-heptafluoro-1-pyrrolidin-1-ylbutan-1-one	424-54-4	-7.645	-27.9969	0.145026	0.854974	inact.	Reliable	Inactive	-51.3862	-69.13	-60.2581	Inactive	Inactive	7	4
DTXSID70895283	FC(=C(C(C(C(F)(F)F)(F)F)(F)F)F)C(C(F)(F)F)(F)F	3-Perfluoroheptene	71039-88-8	-7.645	-25.7982	0.145026	0.854974	inact.	Unreliable	Inactive	-51.3862	-71.5543	-61.4703	Inactive	Inactive	3	4
DTXSID7067328	ClS(=O)(=O)CCC(C(C(C(C(C(F)(F)F)(F)F)(F)F)(F)F)(F)F)(F)F	3,3,4,4,5,5,6,6,7,7,8,8,8-Tridecafluorooctanesulphonyl chloride	27619-89-2	-7.644	-33.6368	0.145026	0.854974	inact.	Reliable	Inactive	-51.3926	-62.9113	-57.1519	Inactive	Inactive	3	9
DTXSID20579920	CCCSC(C(C(C(C(F)F)(F)F)(F)F)(F)F)(Cl)Cl	1,1-Dichloro-2,2,3,3,4,4,5,5-octafluoro-1-(propylsulfanyl)pentane	141700-49-4	-7.643	-31.527	0.301888	0.698112	inact.	Unreliable	Inactive	-51.3989	-65.2376	-58.3183	Inactive	Inactive	3	0
DTXSID30710605	FC(=C(C(C(C(C(F)(F)F)(F)F)(F)F)(F)F)F)C(C(F)(F)F)(F)F	1,1,1,2,2,3,4,5,5,6,6,7,7,8,8,8-Hexadecafluorooct-3-ene	35844-82-7	-7.643	-26.8955	0.145026	0.854974	inact.	Reliable	Inactive	-51.3989	-70.3444	-60.8717	Inactive	Inactive	3	4
DTXSID4051372	FC1(COP(=O)(O)O)C(F)(F)C(F)(F)C(C(C1(F)F)(F)F)(F)F	Undecafluorocyclohexanemethanol dihydrogen phosphate	32582-74-4	-7.639	-33.3203	0.145026	0.854974	inact.	Unreliable	Inactive	-51.4244	-63.2603	-57.3423	Inactive	Inactive	8	0
DTXSID50895680	FC(C(C(C(F)(F)F)(F)F)(F)F)(c1cccs1)F	2-(Nonafluorobutyl)thiophene	96721-81-2	-7.637	-27.8627	0.157385	0.842615	inact.	Unreliable	Inactive	-51.4371	-69.278	-60.3575	Inactive	Inactive	6	4
DTXSID40380257	OC(=O)C=CC(C(F)(F)F)(C(F)(F)F)F	3-(Perfluoroisopropyl)-2-propenoic acid	243139-64-2	-7.631	-36.5726	0.145026	0.854974	inact.	Reliable	Inactive	-51.4752	-59.6742	-55.5747	Inactive	Inactive	0	2
DTXSID10880618	FC(C(C(C(C(F)(F)F)(F)F)(F)F)(F)F)(S(=O)(=O)NCCC[N+](C)(C)C)F	3-((Perfluoropentylsulfonyl)amino)-N,N,N-trimethylpropanaminium chloride	68957-55-1	-7.63	-48.5067	0.145026	0.854974	inact.	Reliable	Inactive	-51.4816	-46.5154	-48.9985	Inactive	Inactive	5	0
DTXSID30895744	CC(CNC(=O)C(C(C(F)(F)F)(F)F)(F)F)C	2,2,3,3,4,4,4-Heptafluoro-N-(2-methylpropyl)butanamide	75668-25-6	-7.63	-29.0475	0.145026	0.854974	inact.	Reliable	Inactive	-51.4816	-67.9716	-59.7266	Inactive	Inactive	7	8
DTXSID70759053	CCCCCOC(=O)CCC(C(C(C(F)(F)F)(F)F)(F)F)(F)F	Pentyl 4,4,5,5,6,6,7,7,7-nonafluoroheptanoate	94345-13-8	-7.63	-44.0065	0.145026	0.854974	inact.	Reliable	Inactive	-51.4816	-51.4775	-51.4795	Inactive	Inactive	3	9
DTXSID40896065	O=C(C(C(C(F)(F)F)(F)F)(F)F)N1CCOCC1	2,2,3,3,4,4,4-Heptafluoro-1-(morpholin-4-yl)butan-1-one	425-20-7	-7.629	-30.1948	0.145026	0.854974	inact.	Reliable	Inactive	-51.4879	-66.7066	-59.0972	Inactive	Inactive	7	4
DTXSID60334479	FC(C(C(C(C(F)(F)F)(F)F)(F)F)(F)F)(C(C(C(C(F)(F)F)(F)F)(F)F)(F)F)F	Perfluorononane	375-96-2	-7.627	-29.5961	0.145026	0.854974	inact.	Reliable	Inactive	-51.5007	-67.3667	-59.4337	Inactive	Inactive	3	8
DTXSID20896023	CCOC(=O)CS(=O)(=O)C(C(C(C(F)(F)F)(F)F)(F)F)(F)F	Ethyl (1,1,2,2,3,3,4,4,4-nonafluorobutane-1-sulfonyl)acetate	161123-65-5	-7.626	-32.2623	0.145026	0.854974	inact.	Reliable	Inactive	-51.507	-64.4269	-57.9669	Inactive	Inactive	9	0
DTXSID40775124	FC(C(C(C(C1NCCNCCN1)(F)F)(F)F)(F)F)F	2-(1,1,2,2,3,3,4,4-Octafluorobutyl)-1,3,6-triazocane	184773-24-8	-7.604	-36.7201	0.145026	0.854974	inact.	Unreliable	Inactive	-51.6469	-59.5116	-55.5793	Inactive	Inactive	3	0
DTXSID50612617	FCC(C(C(C(C(C(C(F)(F)F)(F)F)(F)F)(F)F)(F)F)(F)F)(F)F	1,1,1,2,2,3,3,4,4,5,5,6,6,7,7,8-Hexadecafluorooctane	2070-78-2	-7.607	-28.8285	0.145026	0.854974	inact.	Reliable	Inactive	-51.6278	-68.2131	-59.9204	Inactive	Inactive	3	9
DTXSID10346749	OCC(=CC(C(C(F)(F)F)(F)F)(F)F)I	(2E)-4,4,5,5,6,6,6-Heptafluoro-2-iodo-2-hexen-1-ol	92835-82-0	-7.608	-30.197	0.145026	0.854974	inact.	Unreliable	Inactive	-51.6215	-66.7041	-59.1628	Inactive	Inactive	3	4
DTXSID50896450	Fc1c(F)c(F)c2c(c1F)C(=O)OC2(O)C(C(F)(F)F)(C(F)(F)F)F	4,5,6,7-Tetrafluoro-3-(1,1,1,2,3,3,3-heptafluoropropan-2-yl)-3-hydroxy-2-benzofuran-1(3H)-one	1419865-32-9	-7.609	-32.9498	0.250206	0.749794	inact.	Unreliable	Inactive	-51.6151	-63.6688	-57.642	Inactive	Inactive	8	0
DTXSID50881361	C[N+](CCNS(=O)(=O)C(C(C(C(C(C(C(C(F)(F)F)(F)F)(F)F)(F)F)(F)F)(F)F)(F)F)(F)F)(C)C	2-[[(Heptadecafluorooctyl)sulfonyl]amino]-N,N,N-trimethylethanaminium iodide	57765-32-9	-7.61	-55.2212	0.145026	0.854974	inact.	Reliable	Inactive	-51.6088	-39.1119	-45.3603	Inactive	Inactive	5	0
DTXSID80881011	FC(C(C(C(C(F)(F)F)(C(F)(F)F)F)(Cl)F)(Cl)F)(F)F	2,3-Dichloro-1,1,1,2,3,4,5,5,5-nonafluoro-4-(trifluoromethyl)pentane	85720-79-2	-7.614	-27.9292	0.145026	0.854974	inact.	Reliable	Inactive	-51.5833	-69.2047	-60.394	Inactive	Inactive	0	2
DTXSID50540603	O=C1CCCCC1C(C(C(F)(F)F)(F)F)(F)F	2-(Heptafluoropropyl)cyclohexan-1-one	61282-91-5	-7.647	-28.7526	0.145026	0.854974	inact.	Reliable	Inactive	-51.3735	-68.2968	-59.8351	Inactive	Inactive	3	4
DTXSID00194615	C=CC(=O)OCC(C(C(C(C(C(C(C(F)F)(F)F)(F)F)(F)F)(F)F)(F)F)(F)F)(F)F	1H,1H,9H-Perfluorononyl acrylate	4180-26-1	-7.617	-36.7925	0.145026	0.854974	inact.	Reliable	Inactive	-51.5642	-59.4318	-55.498	Inactive	Inactive	3	0
DTXSID00178152	FC1=C(OCC(F)(F)F)C(F)(F)C(C(C1(F)F)(F)F)(F)F	1-(2,2,2-Trifluoroethoxy)nonafluorocyclohexene	2356-01-06	-7.619	-28.7603	0.145026	0.854974	inact.	Unreliable	Inactive	-51.5515	-68.2883	-59.9199	Inactive	Inactive	8	0
DTXSID50834392	Fc1ccc(cc1)[I+]C(C(C(C(C(C(C(C(F)(F)F)(F)F)(F)F)(F)F)(F)F)(F)F)(F)F)(F)F	(4-Fluorophenyl)(heptadecafluorooctyl)iodanium hydrogen sulfate	83609-32-9	-7.62	-50.9992	0.145026	0.854974	inact.	Reliable	Inactive	-51.5452	-43.7672	-47.6562	Inactive	Inactive	3	8
DTXSID90565678	O=C(C(C(C(C(C(C(F)F)(F)F)(F)F)(F)F)(F)F)(F)F)C(F)(F)F	1,1,1,3,3,4,4,5,5,6,6,7,7,8,8-Pentadecafluorooctan-2-one	63703-12-8	-7.621	-27.9338	0.322571	0.677429	inact.	Reliable	Inactive	-51.5388	-69.1996	-60.3692	Inactive	Inactive	3	0
DTXSID00370992	C=CCOCC(C(C(C(C(C(C(F)(F)F)(F)F)(F)F)(F)F)(F)F)(F)F)(F)F	Allyl 1H,1H-perfluorooctyl ether	812-72-6	-7.623	-37.9646	0.145026	0.854974	inact.	Reliable	Inactive	-51.5261	-58.1394	-54.8327	Inactive	Inactive	3	9
DTXSID2063050	FC(C(C(C(C(C(I)(F)F)(F)F)(F)F)(F)F)(C(F)(F)F)F)(F)F	Perfluoroisoheptyl Iodide	3486-08-06	-7.624	-29.7888	0.145026	0.854974	inact.	Reliable	Inactive	-51.5197	-67.1542	-59.337	Inactive	Inactive	3	4
DTXSID70895248	OC(C(C(C(C(F)(F)F)(F)F)(F)F)(F)F)O	2,2,3,3,4,4,5,5,5-Nonafluoropentane-1,1-diol	355-30-6	-7.626	-23.1476	0.145026	0.854974	inact.	Reliable	Inactive	-51.507	-74.4769	-62.992	Inactive	Inactive	3	4
DTXSID10895181	BrCCCCC(C(C(C(F)(F)F)(F)F)(F)F)(F)F	8-Bromo-1,1,1,2,2,3,3,4,4-nonafluorooctane	38436-18-9	-7.619	-33.4827	0.145026	0.854974	inact.	Reliable	Inactive	-51.5515	-63.0812	-57.3164	Inactive	Inactive	2	2
DTXSID40895932	C=COC(=O)C(C(C(C(C(C(C(C(C(F)(F)F)(F)F)(F)F)(F)F)(F)F)(F)F)(F)F)(F)F)(F)F	Ethenyl perfluorodecanoate	423-88-1	-7.648	-39.8959	0.145026	0.854974	inact.	Reliable	Inactive	-51.3671	-56.0099	-53.6885	Inactive	Inactive	3	8
DTXSID50518347	BrCC(C(C(C(C(C(F)F)(F)F)(F)F)(F)F)(F)F)(F)F	7-Bromo-1,1,2,2,3,3,4,4,5,5,6,6-dodecafluoroheptane	376-31-8	-7.649	-29.5093	0.145026	0.854974	inact.	Unreliable	Inactive	-51.3608	-67.4624	-59.4116	Inactive	Inactive	3	0
DTXSID50895721	FC(C(C(F)(F)F)(F)F)(COc1ccc(cc1)N)F	4-(2,2,3,3,4,4,4-Heptafluorobutoxy)aniline	142706-74-9	-7.65	-29.918	0.145026	0.854974	inact.	Reliable	Inactive	-51.3544	-67.0118	-59.1831	Inactive	Inactive	3	4
DTXSID00818945	CCC(=C(C(C(C(C(C(F)(F)F)(F)F)(F)F)(F)F)(F)F)F)C=O	2-Ethyl-3,4,4,5,5,6,6,7,7,8,8,8-dodecafluorooct-2-enal	61282-83-5	-7.666	-30.6099	0.145026	0.854974	inact.	Reliable	Inactive	-51.2527	-66.2489	-58.7508	Inactive	Inactive	3	8
DTXSID10631142	FC(C(C(C(C(C(C(C(F)(F)F)(F)F)(F)F)(F)F)(F)F)(F)F)(F)F)(c1c2cc3ccccc3cc2c(c2c1cc1ccccc1c2)C(C(C(C(C(C(C(C(F)(F)F)(F)F)(F)F)(F)F)(F)F)(F)F)(F)F)(F)F)F	6,13-Bis(heptadecafluorooctyl)pentacene	876517-48-5	-7.667	-47.6167	0.301888	0.698112	inact.	Reliable	Inactive	-51.2463	-47.4968	-49.3715	Inactive	Inactive	1	6
DTXSID70382168	OCC(CC(C(F)(F)F)(C(F)(F)F)F)I	4,5,5,5-Tetrafluoro-2-iodo-4-(trifluoromethyl)pentan-1-ol	114810-56-9	-7.67	-26.3651	0.145026	0.854974	inact.	Unreliable	Inactive	-51.2272	-70.9293	-61.0782	Inactive	Inactive	3	4
DTXSID30799319	FCC(C(C(C(C(C(F)F)(F)F)(F)F)(F)F)(F)F)(Cl)F	6-Chloro-1,1,2,2,3,3,4,4,5,5,6,7-dodecafluoroheptane	651732-97-7	-7.671	-27.0913	0.145026	0.854974	inact.	Unreliable	Inactive	-51.2209	-70.1285	-60.6747	Inactive	Inactive	3	0
DTXSID90895508	FC(C(C(c1ncc[nH]1)(F)F)(F)F)(F)F	2-(Heptafluoropropyl)-1H-imidazole	81769-47-3	-7.672	-22.2825	0.145026	0.854974	inact.	Unreliable	Inactive	-51.2145	-75.4308	-63.3227	Inactive	Inactive	6	4
DTXSID90455222	C=CCC(C(C(C(C(C(F)(F)F)(F)F)(F)F)(F)F)(F)F)(F)F	4,4,5,5,6,6,7,7,8,8,9,9,9-tridecafluoro-1-nonene	80793-18-6	-7.672	-30.6934	0.145026	0.854974	inact.	Reliable	Inactive	-51.2145	-66.1568	-58.6856	Inactive	Inactive	3	9
DTXSID60896320	OCC(=CC(C(F)(F)F)(C(F)(F)F)F)I	4,5,5,5-Tetrafluoro-2-iodo-4-(trifluoromethyl)pent-2-en-1-ol	261760-25-2	-7.666	-23.62	0.157385	0.842615	inact.	Unreliable	Inactive	-51.2527	-73.9561	-62.6044	Inactive	Inactive	3	4
DTXSID90380883	O=C(C=CC(=O)OCC(C(C(F)(F)F)(F)F)(F)F)OCC(C(C(F)(F)F)(F)F)(F)F	Bis(1,1-dihydroperfluorobutyl) fumarate	24120-17-0	-7.672	-43.9101	0.145026	0.854974	inact.	Reliable	Inactive	-51.2145	-51.5838	-51.3991	Inactive	Inactive	7	4
DTXSID60465994	FC(C(C(C(C(C(F)(F)F)(F)F)(F)F)(F)F)(F)F)(CCCN=[N+]=[N-])F	4,4,5,5,6,6,7,7,8,8,9,9,9-Tridecafluorononyl azide	852527-60-7	-7.674	-39.7529	0.145026	0.854974	inact.	Reliable	Inactive	-51.2018	-56.1676	-53.6847	Inactive	Inactive	3	9
DTXSID60830981	COC(=O)C(=C(C(C(C(F)(F)F)(F)F)(F)F)F)F	Methyl 2,3,4,4,5,5,6,6,6-nonafluoro-2-hexenoate	88022-46-2	-7.675	-29.4098	0.145026	0.854974	inact.	Reliable	Inactive	-51.1954	-67.5721	-59.3838	Inactive	Inactive	7	4
DTXSID3062601	O=C(C(C(C(F)(F)F)(F)F)(F)F)Nc1ccc(cc1O)[N+](=O)[O-]	2,2,3,3,4,4,4-Heptafluoro-N-(2-hydroxy-4-nitrophenyl)butyramide	2712-83-6	-7.675	-26.9573	0.145026	0.854974	inact.	Reliable	Inactive	-51.1954	-70.2763	-60.7359	Inactive	Inactive	7	8
DTXSID10895924	FC(C(COS(=O)(=O)C(C(C(C(F)(F)F)(F)F)(F)F)(F)F)(F)F)C(F)(F)F	2,2,3,4,4,4-Hexafluorobutyl nonafluorobutane-1-sulfonate	1205020-79-6	-7.675	-35.0311	0.145026	0.854974	inact.	Unreliable	Inactive	-51.1954	-61.3739	-56.2847	Inactive	Inactive	9	0
DTXSID9038840	C=CC(=O)OCCC(C(C(C(C(C(F)(F)F)(F)F)(F)F)(F)F)(F)F)(F)F	Perfluorohexylethyl acrylate	17527-29-6	-7.676	-40.3535	0.145026	0.854974	inact.	Reliable	Inactive	-51.1891	-55.5053	-53.3472	Inactive	Inactive	7	5
DTXSID00895519	OS(=O)C(C(C(C(F)(F)F)(F)F)(F)F)(F)F	Perfluorobutane-1-sulfinic acid	34642-43-8	-7.676	-31.1958	0.145026	0.854974	inact.	Reliable	Inactive	-51.1891	-65.6028	-58.3959	Inactive	Inactive	3	4
DTXSID90298459	CC(OP(=O)(C1=C(P(=O)(OC(C)C)OC(C)C)C(C(C1(F)F)(F)F)(F)F)OC(C)C)C	1,2-bis[di(propan-2-yloxy)phosphoryl]-3,3,4,4,5,5-hexafluorocyclopentene	41161-76-6	-7.674	-57.3061	0.145026	0.854974	inact.	Reliable	Inactive	-51.2018	-36.813	-44.0074	Inactive	Inactive	8	0
DTXSID60452864	FC(C(C(C(C(C(F)(F)F)(F)F)(F)F)(F)F)(F)F)(CCc1ccc(cc1)P(c1ccc(cc1)CCC(C(C(C(C(C(F)(F)F)(F)F)(F)F)(F)F)(F)F)(F)F)c1ccc(cc1)CCC(C(C(C(C(C(F)(F)F)(F)F)(F)F)(F)F)(F)F)(F)F)F	Tris[4-(3,3,4,4,5,5,6,6,7,7,8,8,8-tridecafluorooctyl)phenyl]phosphine	219985-31-6	-7.604	-60.0342	0.145026	0.854974	inact.	Reliable	Inactive	-51.6469	-33.805	-42.7259	Inactive	Inactive	9	9
DTXSID90895644	O=C(C(C(C(F)(F)F)(F)F)(F)F)OC(C(F)(F)F)C(F)(F)F	1,1,1,3,3,3-Hexafluoropropan-2-yl heptafluorobutanoate	922168-41-0	-7.666	-26.4242	0.145026	0.854974	inact.	Reliable	Inactive	-51.2527	-70.8641	-61.0584	Inactive	Inactive	7	4
DTXSID20895339	FC(C(C=CC(C(C(C(C(F)(F)F)(F)F)(F)F)(F)F)(F)F)(F)F)(F)F	1,1,1,2,2,5,5,6,6,7,7,8,8,9,9,9-Hexadecafluoro-3-nonene	935477-04-6	-7.662	-31.8988	0.145026	0.854974	inact.	Reliable	Inactive	-51.2781	-64.8277	-58.0529	Inactive	Inactive	3	4
DTXSID90893524	O=C(N=NC(=O)OCCC(C(C(C(C(C(F)(F)F)(F)F)(F)F)(F)F)(F)F)(F)F)OCCC(C(C(C(C(C(F)(F)F)(F)F)(F)F)(F)F)(F)F)(F)F	Bis((perfluorohexyl)ethyl) diazene-1,2-dicarboxylate	452912-11-7	-7.651	-62.4767	0.145026	0.854974	inact.	Reliable	Inactive	-51.348	-31.1118	-41.2299	Inactive	Inactive	7	5
DTXSID90895649	CCOS(=O)(=O)CCCCC(C(C(C(F)(F)F)(F)F)(F)F)(F)F	Ethyl 5,5,6,6,7,7,8,8,8-nonafluorooctane-1-sulfonate	1604816-68-3	-7.652	-47.0082	0.145026	0.854974	inact.	Reliable	Inactive	-51.3417	-48.1677	-49.7547	Inactive	Inactive	2	2
DTXSID8067076	C=CC(C(C(C(C(C(F)(F)F)(F)F)(F)F)(F)F)(F)F)(F)F	(Perfluorohexyl)ethylene	25291-17-2	-7.652	-26.7353	0.145026	0.854974	inact.	Reliable	Inactive	-51.3417	-70.5211	-60.9314	Inactive	Inactive	3	8
DTXSID1047029	FC1(F)C(F)(F)C(F)(F)C(C2(C1(F)C1(F)C(F)(F)C(F)(F)C(C(C1(F)C(C2(F)F)(F)F)(F)F)(F)F)F)(F)F	Perfluorotetradecahydrophenanthrene	306-91-2	-7.653	-32.0966	0.145026	0.854974	inact.	Reliable	Inactive	-51.3353	-64.6096	-57.9725	Inactive	Inactive	8	0
DTXSID40896666	FC(C(C(F)(F)F)(F)F)(C=CC(C(C(F)(F)F)(F)F)(F)F)F	(4E)-1,1,1,2,2,3,3,6,6,7,7,8,8,8-Tetradecafluorooct-4-ene	35709-14-9	-7.654	-27.8682	0.145026	0.854974	inact.	Reliable	Inactive	-51.329	-69.2719	-60.3004	Inactive	Inactive	3	4
DTXSID00895413	FC(C(C(F)(F)F)(F)F)(COCC(C(C(F)(F)F)(F)F)(F)F)F	1,1,1,2,2,3,3-Heptafluoro-4-(2,2,3,3,4,4,4-heptafluorobutoxy)butane	647-91-6	-7.654	-29.5869	0.145026	0.854974	inact.	Reliable	Inactive	-51.329	-67.3768	-59.3529	Inactive	Inactive	3	4
DTXSID20471970	CCOC(=O)CCC(C(C(C(C(C(F)(F)F)(F)F)(F)F)(F)F)(F)F)(F)F	Ethyl 3-(perfluorohexyl)propanoate	60023-26-9	-7.662	-41.9806	0.145026	0.854974	inact.	Reliable	Inactive	-51.2781	-53.7113	-52.4947	Inactive	Inactive	3	9
DTXSID20896129	FC(C(C(C(C(C(F)(F)F)(F)F)(F)F)(F)F)(F)F)(COc1nc(N)nc(n1)N)F	6-[(2,2,3,3,4,4,5,5,6,6,7,7,7-Tridecafluoroheptyl)oxy]-1,3,5-triazine-2,4-diamine	57338-65-5	-7.655	-42.8085	0.145026	0.854974	inact.	Reliable	Inactive	-51.3226	-52.7984	-52.0605	Inactive	Inactive	3	9
DTXSID10191034	FC(=C(C(C(C(C(C(C(C(F)(F)F)(F)F)(F)F)(F)F)(F)F)(F)F)(F)F)F)F	Perfluoronon-1-ene	376-22-7	-7.655	-33.1549	0.145026	0.854974	inact.	Reliable	Inactive	-51.3226	-63.4427	-57.3826	Inactive	Inactive	3	8
DTXSID3061211	Nc1ccc(c(c1)O)NC(=O)C(C(C(F)(F)F)(F)F)(F)F	N-(4-Amino-2-hydroxyphenyl)-2,2,3,3,4,4,4-heptafluorobutyramide	847-51-8	-7.656	-21.0631	0.145026	0.854974	inact.	Reliable	Inactive	-51.3162	-76.7754	-64.0458	Inactive	Inactive	7	8
DTXSID30761218	FC(=C(C(C(C(C(C(F)(F)F)(F)F)(F)F)(F)F)(F)F)F)I	1,2,3,3,4,4,5,5,6,6,7,7,7-Tridecafluoro-1-iodohept-1-ene	102682-83-7	-7.657	-31.0232	0.145026	0.854974	inact.	Reliable	Inactive	-51.3099	-65.7931	-58.5515	Inactive	Inactive	3	8
DTXSID60183949	FC(C(C(C(C(I)(F)F)(F)F)(F)F)(F)F)(C(C(C(C(C(C(C(C(C(C(C(C(C(C(C(C(C(F)(F)F)(F)F)(F)F)(F)F)(F)F)(F)F)(F)F)(F)F)(F)F)(F)F)(F)F)(F)F)(F)F)(F)F)(F)F)(F)F)(F)F)F	Pentatetracontafluoro-22-iododocosane	29809-36-7	-7.658	-41.0343	0.145026	0.854974	inact.	Reliable	Inactive	-51.3035	-54.7547	-53.0291	Inactive	Inactive	3	8
DTXSID60821435	FC(C(C(C(C(C(C1OCCO1)(F)F)(F)F)(F)F)(F)F)(F)F)F	2-(1,1,2,2,3,3,4,4,5,5,6,6-Dodecafluorohexyl)-1,3-dioxolane	60895-96-7	-7.661	-33.6496	0.145026	0.854974	inact.	Unreliable	Inactive	-51.2845	-62.8972	-57.0908	Inactive	Inactive	3	0
DTXSID50371479	FC(C(C(C(C(I)(F)F)(F)F)(F)F)(F)F)(C(Cl)(F)F)F	1-Chloro-6-iodoperfluorohexane	16486-97-8	-7.661	-29.8831	0.145026	0.854974	inact.	Reliable	Inactive	-51.2845	-67.0502	-59.1673	Inactive	Inactive	0	2
DTXSID20895410	FC(C(C(P(=O)(O)O)(F)F)(F)F)(C(F)(F)F)F	(Nonafluorobutyl)phosphonic acid	52299-24-8	-7.655	-20.081	0.301888	0.698112	inact.	Reliable	Inactive	-51.3226	-77.8582	-64.5904	Inactive	Inactive	3	4
DTXSID20893411	OC(C[N+](CC[N+](CC(COCC(C(F)F)(F)F)O)(C)C)(C)C)COCC(C(F)F)(F)F	N,N'-bis(2-hydroxy-6,6,7,7-tetrafluoro-4-oxaheptyl)tetramethylethylenediaminium chloride	1220100-43-5	-7.677	-85.2022	0.145026	0.854974	inact.	Unreliable	Inactive	-51.1827	-6.05418	-28.6184	Inactive	Inactive	0	2
DTXSID6071661	OCCN(S(=O)(=O)C(C(C(C(C(F)(F)F)(F)F)(F)F)(F)F)(F)F)CC	N-Ethylundecafluoro-N-(2-hydroxyethyl)-1-pentanesulfonamide	68555-72-6	-7.604	-41.768	0.145026	0.854974	inact.	Reliable	Inactive	-51.6469	-53.9457	-52.7963	Inactive	Inactive	0	7
DTXSID00542591	CN(CC(C(C(C(C(C(F)F)(F)F)(F)F)(F)F)(F)F)(F)F)C	N,N-Dimethyl-1H,1H,7H-perfluoroheptanamine	104312-38-1	-7.602	-32.5394	0.145026	0.854974	inact.	Unreliable	Inactive	-51.6596	-64.1213	-57.8905	Inactive	Inactive	3	0
DTXSID70769814	C[n+]1ccc(cc1C)OCC(C(C(F)(F)F)(F)F)(F)F	4-(2,2,3,3,4,4,4-Heptafluorobutoxy)-1,2-dimethylpyridin-1-ium	140160-19-6	-7.564	-35.4849	0.145026	0.854974	inact.	Unreliable	Inactive	-51.9013	-60.8736	-56.3874	Inactive	Inactive	3	4
DTXSID50896516	CCCOC(=O)C(C(F)(F)F)(OC(C(C(F)(F)F)(OC(C(C(F)(F)F)(F)F)(F)F)F)(F)F)F	Propyl 2,3,3,3-tetrafluoro-2-[1,1,2,3,3,3-hexafluoro-2-(heptafluoropropoxy)propoxy]propanoate	145510-87-8	-7.563	-46.0606	0.145026	0.854974	inact.	Reliable	Inactive	-51.9076	-49.2126	-50.5601	Inactive	Inactive	4	3
DTXSID10892610	CNCCCNS(=O)(=O)CCC(C(C(C(C(C(C(C(F)(F)F)(F)F)(F)F)(F)F)(F)F)(F)F)(F)F)(F)F	8:2 Fluorotelomer sulfonamido N-monomethyl amine	90851-71-1	-7.562	-39.7223	0.145026	0.854974	inact.	Reliable	Inactive	-51.914	-56.2013	-54.0577	Inactive	Inactive	3	9
DTXSID30511174	FC(=C(C(C(C(C(C(S(=O)(=O)F)F)(F)F)(F)F)(F)F)(F)F)F)F	1,2,2,3,3,4,4,5,5,6,7,7-Dodecafluorohept-6-ene-1-sulfonyl fluoride	84933-49-3	-7.561	-29.8359	0.145026	0.854974	inact.	Unreliable	Inactive	-51.9203	-67.1023	-59.5113	Inactive	Inactive	3	0
DTXSID40880161	FC(C(C(C1(F)C(F)(F)OC(C1(F)F)(F)F)(F)F)(F)F)(C(F)(F)F)F	2,2,3,3,4,5,5-Heptafluorotetrahydro-4-(1,1,2,2,3,3,4,4,4-nonafluorobutyl)furan	646-85-5	-7.558	-26.6736	0.145026	0.854974	inact.	Unreliable	Inactive	-51.9394	-70.5891	-61.2643	Inactive	Inactive	8	0
DTXSID40527448	CCN(CC(C(C(C(C(C(C(F)(F)F)(F)F)(F)F)(F)F)(F)F)(F)F)O)CC	1-(Diethylamino)-3,3,4,4,5,5,6,6,7,7,8,8,8-tridecafluorooctan-2-ol	53269-56-0	-7.556	-39.1163	0.145026	0.854974	inact.	Reliable	Inactive	-51.9521	-56.8695	-54.4108	Inactive	Inactive	3	4
DTXSID50773272	C=CCOCC(C(C(C(C(C(C(F)(F)F)(F)F)(F)F)(F)F)(F)F)F)(F)F	1,1,1,2,2,3,3,4,4,5,5,6,7,7-Tetradecafluoro-8-[(prop-2-en-1-yl)oxy]octane	192998-90-6	-7.555	-39.0084	0.145026	0.854974	inact.	Reliable	Inactive	-51.9585	-56.9885	-54.4735	Inactive	Inactive	3	0
DTXSID70347030	O=C(C(C(C(F)(F)F)(F)F)(F)F)CC(=O)C(C(C(F)(F)F)(F)F)(F)F	5H,5H-Perfluoro-4,6-nonanedione	113116-18-0	-7.555	-36.611	0.145026	0.854974	inact.	Reliable	Inactive	-51.9585	-59.6319	-55.7952	Inactive	Inactive	7	4
DTXSID00203453	FC1(F)C2=C(C(C(C1(F)F)(F)F)(F)F)C(F)(F)C(C(C2(F)F)(F)F)(F)F	Perfluorobicyclo-(4.4.0)-dec-1,6-ene	54939-04-7	-7.551	-25.3634	0.145026	0.854974	inact.	Unreliable	Inactive	-51.9839	-72.0338	-62.0088	Inactive	Inactive	8	0
DTXSID00895190	ClCC(C(C(C(C(F)(F)F)(F)F)(F)F)(F)F)Cl	5,6-Dichloro-1,1,1,2,2,3,3,4,4-nonafluorohexane	136483-77-7	-7.55	-28.2418	0.145026	0.854974	inact.	Reliable	Inactive	-51.9903	-68.86	-60.4251	Inactive	Inactive	3	4
DTXSID10896375	FC(C1(OC1(C(F)(F)F)C(F)(F)F)C(C(F)(F)F)(C(F)(F)F)F)(C(F)(F)F)F	2-(1,1,1,2,3,3,3-Heptafluoropropan-2-yl)-2-(pentafluoroethyl)-3,3-bis(trifluoromethyl)oxirane	103697-21-8	-7.549	-28.9763	0.145026	0.854974	inact.	Unreliable	Inactive	-51.9967	-68.0501	-60.0234	Inactive	Inactive	8	0
DTXSID20895233	OCC=CC(C(C(F)(F)F)(F)F)(F)F	4,4,5,5,6,6,6-Heptafluoro-2-hexen-1-ol	679-03-8	-7.548	-26.6065	0.145026	0.854974	inact.	Reliable	Inactive	-52.003	-70.6631	-61.333	Inactive	Inactive	5	2
DTXSID90705597	O=C(C(C(C(F)(F)F)(F)F)(F)F)OCC(C(C(F)(F)F)(F)F)(F)F	2,2,3,3,4,4,4-Heptafluorobutyl heptafluorobutanoate	308-45-2	-7.548	-27.9134	0.145026	0.854974	inact.	Reliable	Inactive	-52.003	-69.2221	-60.6125	Inactive	Inactive	7	4
DTXSID00559083	C#CCC(C(C(C(C(C(C(F)F)(F)F)(F)F)(F)F)(F)F)(F)F)O	5,5,6,6,7,7,8,8,9,9,10,10-Dodecafluorodec-1-yn-4-ol	124612-86-8	-7.545	-31.2945	0.301888	0.698112	inact.	Unreliable	Inactive	-52.0221	-65.494	-58.758	Inactive	Inactive	3	0
DTXSID50617581	FC(C(C(C(C(C(F)(F)F)(F)F)(F)F)(F)F)(F)F)([S+](NS(=O)(=O)c1ccccc1)[O-])F	N-(1,1,2,2,3,3,4,4,5,5,6,6,6-Tridecafluorohexane-1-sulfinyl)benzenesulfonamide	61424-50-8	-7.545	-47.6811	0.145026	0.854974	inact.	Reliable	Inactive	-52.0221	-47.4258	-49.7239	Inactive	Inactive	3	8
DTXSID30526480	O=C(C(C(C(C(F)(F)F)(F)F)(F)F)C(F)(F)F)N1CCCC1	3,3,4,4,5,5,5-Heptafluoro-1-(pyrrolidin-1-yl)-2-(trifluoromethyl)pentan-1-one	89810-85-5	-7.544	-32.336	0.145026	0.854974	inact.	Unreliable	Inactive	-52.0284	-64.3456	-58.187	Inactive	Inactive	7	4
DTXSID90375294	ClC(=O)C(C(C(C(C(Cl)(F)F)(Cl)F)(F)F)(Cl)F)(F)F	3,5,6-Trichloro-2,2,3,4,4,5,6,6-octafluorohexanoyl chloride	1422-98-6	-7.543	-32.3921	0.145026	0.854974	inact.	Reliable	Inactive	-52.0348	-64.2838	-58.1593	Inactive	Inactive	0	2
DTXSID40451956	FC(C(C(C(C(Br)(F)F)(F)F)(F)F)(F)F)(C(Cl)(F)F)F	1-Bromo-6-chloro-1,1,2,2,3,3,4,4,5,5,6,6-dodecafluorohexane	105198-06-9	-7.524	-29.1383	0.145026	0.854974	inact.	Reliable	Inactive	-52.1556	-67.8715	-60.0135	Inactive	Inactive	0	2
DTXSID50813187	CCN(C(=S)C(C(C(C(C(C(F)(F)F)(F)F)(F)F)(F)F)(F)F)(F)F)CC	N,N-Diethyl-2,2,3,3,4,4,5,5,6,6,7,7,7-tridecafluoroheptanethioamide	61906-64-7	-7.526	-40.0731	0.145026	0.854974	inact.	Reliable	Inactive	-52.1429	-55.8145	-53.9787	Inactive	Inactive	3	8
DTXSID70409405	CCN(C(=O)C(C(C(C(C(C(F)F)(F)F)(F)F)(F)F)(F)F)(F)F)CC	Heptanamide, N,N-diethyl-2,2,3,3,4,4,5,5,6,6,7,7-dodecafluoro-	60895-94-5	-7.528	-35.8246	0.145026	0.854974	inact.	Reliable	Inactive	-52.1302	-60.499	-56.3146	Inactive	Inactive	3	0
DTXSID60893354	FC(C(C(C(C(C(C(F)(F)F)(C(F)(F)F)F)(F)F)(F)F)(F)F)(F)F)(F)F	Perfluoro-2-methylheptane	153273-32-6	-7.528	-27.4173	0.145026	0.854974	inact.	Reliable	Inactive	-52.1302	-69.7691	-60.9496	Inactive	Inactive	3	4
DTXSID50792746	CCCCOC(=O)C(C(C(C(F)C)(F)F)(F)F)(F)F	Butyl 2,2,3,3,4,4,5-heptafluorohexanoate	66152-49-6	-7.528	-33.3634	0.145026	0.854974	inact.	Reliable	Inactive	-52.1302	-63.2128	-57.6715	Inactive	Inactive	4	9
DTXSID80896524	NC(=O)C(C(F)(F)F)(OC(C(C(F)(F)F)(OC(C(C(F)(F)F)(F)F)(F)F)F)(F)F)F	2,3,3,3-Tetrafluoro-2-[1,1,2,3,3,3-hexafluoro-2-(heptafluoropropoxy)propoxy]propanamide	60308-67-0	-7.53	-35.3013	0.145026	0.854974	inact.	Unreliable	Inactive	-52.1175	-61.076	-56.5967	Inactive	Inactive	4	3
DTXSID10325413	O=C(C(C(C(F)(F)F)(F)F)(F)F)NCCNC(=O)C(C(C(F)(F)F)(F)F)(F)F	N,N'-1,2-Ethanediylbis(2,2,3,3,4,4,4-heptafluorobutanamide)	86273-64-5	-7.564	-37.5782	0.145026	0.854974	inact.	Reliable	Inactive	-51.9013	-58.5655	-55.2334	Inactive	Inactive	7	8
DTXSID70896492	OCC(C(OC(C(C(F)(F)F)(F)F)(F)F)F)(F)F	2,2,3-Trifluoro-3-(heptafluoropropoxy)propan-1-ol	73320-57-7	-7.531	-26.4017	0.145026	0.854974	inact.	Unreliable	Inactive	-52.1111	-70.8889	-61.5	Inactive	Inactive	3	4
DTXSID80880564	OC(=O)C(C(F)(F)F)(OC(C(C(F)(F)F)(OC(C(C(F)(F)F)(F)F)(F)F)F)(F)F)F	Potassium perfluoro(2-(2-propoxypropoxy)propanoate)	67118-57-4	-7.531	-41.7802	0.145026	0.854974	inact.	Reliable	Inactive	-52.1111	-53.9322	-53.0217	Inactive	Inactive	4	3
DTXSID10379279	CCCCC=CC(C(C(F)(F)F)(F)F)(F)F	(4E)-1,1,1,2,2,3,3-Heptafluoro-4-nonene	57325-40-3	-7.532	-33.5485	0.145026	0.854974	inact.	Reliable	Inactive	-52.1048	-63.0087	-57.5567	Inactive	Inactive	5	2
DTXSID601006972	FC1(N2C(F)(F)C(F)(F)C(C(C2(F)F)(F)F)(F)F)C(F)(F)C(F)(F)C(C(C1(F)F)(F)F)(F)C(F)(F)F	1-[1,2,2,3,3,4,5,5,6,6-Decafluoro-4-(trifluoromethyl)cyclohexyl]-2,2,3,3,4,4,5,5,6,6-decafluoropiperidine	86630-50-4	-7.533	-33.6331	0.145026	0.854974	inact.	Unreliable	Inactive	-52.0984	-62.9154	-57.5069	Inactive	Inactive	8	0
DTXSID30896559	O=C(C(C(F)(F)F)(OC(C(C(F)(F)F)(F)F)(F)F)F)Nc1ccc(cc1[N+](=O)[O-])[N+](=O)[O-]	N-(2,4-Dinitrophenyl)-2,3,3,3-tetrafluoro-2-(heptafluoropropoxy)propanamide	105936-30-9	-7.534	-51.8386	0.145026	0.854974	inact.	Reliable	Inactive	-52.092	-42.8416	-47.4668	Inactive	Inactive	4	3
DTXSID60335704	CCCOC(=O)C(C(C(C(C(C(F)(F)F)(F)F)(F)F)(F)F)(F)F)(F)F	Propyl perfluoroheptanoate	134638-94-1	-7.538	-32.1381	0.145026	0.854974	inact.	Reliable	Inactive	-52.0666	-64.5638	-58.3152	Inactive	Inactive	4	9
DTXSID00567047	OCC(CC(C(C(F)(F)F)(F)F)(F)F)I	4,4,5,5,6,6,6-Heptafluoro-2-iodohexan-1-ol	647-84-7	-7.54	-26.0271	0.145026	0.854974	inact.	Reliable	Inactive	-52.0539	-71.3019	-61.6779	Inactive	Inactive	3	4
DTXSID40380272	BrCC(C(C(C(C(F)(F)F)(F)F)(F)F)(F)F)(Br)Br	1,1,2-Tribromo-1-(nonafluorobutyl)ethane	59665-24-6	-7.531	-31.8084	0.145026	0.854974	inact.	Reliable	Inactive	-52.1111	-64.9274	-58.5192	Inactive	Inactive	3	4
DTXSID40543663	COC(=O)c1ccc(o1)C(C(C(F)(F)F)(F)F)(F)F	Methyl 5-(heptafluoropropyl)furan-2-carboxylate	104939-25-5	-7.565	-31.1563	0.145026	0.854974	inact.	Reliable	Inactive	-51.8949	-65.6464	-58.7706	Inactive	Inactive	6	4
DTXSID90580361	CCCCC1(F)OC(C(C1(F)F)(F)F)(F)F	2-Butyl-2,3,3,4,4,5,5-heptafluorooxolane	76298-23-2	-7.567	-26.6282	0.145026	0.854974	inact.	Unreliable	Inactive	-51.8822	-70.6392	-61.2607	Inactive	Inactive	8	0
DTXSID70999811	FC(C(C(OC(C(OC(C(F)(F)F)(F)F)(F)F)(C(F)(F)F)F)(F)F)(OC(C(C(F)(F)F)(F)F)(F)F)F)(F)F	1,1,1,2,2,3,3-Heptafluoro-3-[(1,1,1,2,3,3-hexafluoro-3-{[1,1,1,2,3,3-hexafluoro-3-(pentafluoroethoxy)propan-2-yl]oxy}propan-2-yl)oxy]propane	78522-49-3	-7.567	-41.5694	0.145026	0.854974	inact.	Unreliable	Inactive	-51.8822	-54.1647	-53.0234	Inactive	Inactive	4	3
DTXSID00881018	CC(COCC(OCC(CC(C(C(C(C(C(C(C(C(C(F)(F)F)(F)F)(F)F)(F)F)(F)F)(F)F)(F)F)(F)F)(F)F)(F)F)O)C)OCC(CC(C(C(C(C(C(C(C(C(C(F)(F)F)(F)F)(F)F)(F)F)(F)F)(F)F)(F)F)(F)F)(F)F)(F)F)O	1,1'-[Oxybis[(1-methyl-2,1-ethanediyl)oxy]]bis[3-(perfluorodecyl)propan-2-ol]	93776-01-3	-7.587	-60.2615	0.145026	0.854974	inact.	Reliable	Inactive	-51.755	-33.5543	-42.6547	Inactive	Inactive	8	7
DTXSID50477844	Cc1[nH]nc(n1)C(C(C(C(C(C(C(C(F)(F)F)(F)F)(F)F)(F)F)(F)F)(F)F)(F)F)(F)F	1H-1,2,4-Triazole, 3-(heptadecafluorooctyl)-5-methyl-	667873-26-9	-7.59	-45.67	0.301888	0.698112	inact.	Reliable	Inactive	-51.7359	-49.6433	-50.6896	Inactive	Inactive	6	4
DTXSID00583621	FC(=C(C(C(F)(F)F)(C(F)(F)F)F)C(F)(F)F)C(C(F)(F)F)(C(F)(F)F)F	Hexafluoropropene Trimer	6792-31-0	-7.59	-29.3651	0.145026	0.854974	inact.	Unreliable	Inactive	-51.7359	-67.6214	-59.6787	Inactive	Inactive	0	2
DTXSID90823902	CC(OCC(C(C(C(C(C(F)F)(F)F)(F)F)(F)F)(F)F)(F)F)O	Acetic acid--1-[(2,2,3,3,4,4,5,5,6,6,7,7-dodecafluoroheptyl)oxy]ethan-1-ol (1/1)	78971-79-6	-7.591	-31.2473	0.145026	0.854974	inact.	Unreliable	Inactive	-51.7296	-65.546	-58.6378	Inactive	Inactive	3	0
DTXSID70503856	FC(C(C(C1(F)OC(C(C1(F)F)(F)F)(F)F)(F)F)(F)F)(F)F	2,2,3,3,4,4,5-Heptafluoro-5-(heptafluoropropyl)oxolane	423-22-3	-7.592	-24.0463	0.145026	0.854974	inact.	Unreliable	Inactive	-51.7232	-73.486	-62.6046	Inactive	Inactive	8	0
DTXSID50896137	O=C(C(C(C(F)(F)F)(F)F)(F)F)NN=Cc1ccncc1	2,2,3,3,4,4,4-Heptafluoro-N'-[(pyridin-4-yl)methylidene]butanehydrazide	109373-81-1	-7.594	-38.6095	0.145026	0.854974	inact.	Reliable	Inactive	-51.7105	-57.4283	-54.5694	Inactive	Inactive	3	3
DTXSID10789379	FC(C(C(F)(F)F)(F)F)(P(C(C(C(F)(F)F)(F)F)(F)F)C(C(C(F)(F)F)(F)F)(F)F)F	Tris(heptafluoropropyl)phosphane	51761-69-4	-7.586	-37.7121	0.145026	0.854974	inact.	Reliable	Inactive	-51.7614	-58.4178	-55.0896	Inactive	Inactive	3	4
DTXSID60544056	O=C=NCC(C(C(C(CN=C=O)(F)F)(F)F)(F)F)(F)F	2,2,3,3,4,4,5,5-Octafluoro-1,6-diisocyanatohexane	30983-17-6	-7.597	-34.0762	0.145026	0.854974	inact.	Reliable	Inactive	-51.6914	-62.4268	-57.0591	Inactive	Inactive	3	4
DTXSID1062122	OCCC(C(C(C(F)(F)F)(F)F)(F)F)(F)F	4:2 Fluorotelomer alcohol	2043-47-2	-7.598	-22.881	0.145026	0.854974	inact.	Reliable	Inactive	-51.6851	-74.7709	-63.228	Inactive	Inactive	3	4
DTXSID20335129	FC(C(C(Br)(F)F)(F)F)(C(C(C(Br)(F)F)(F)F)(F)F)F	1,6-Dibromododecafluorohexane	918-22-9	-7.599	-29.4697	0.145026	0.854974	inact.	Reliable	Inactive	-51.6787	-67.5061	-59.5924	Inactive	Inactive	0	2
DTXSID00893292	FC(C(C(F)(F)F)(C(F)(F)F)C(F)(F)F)(C(C(C(F)(F)F)(C(F)(F)F)C(F)(F)F)(F)F)F	Perfluoro-2,2,5,5-tetramethylhexane	71076-47-6	-7.6	-30.0665	0.145026	0.854974	inact.	Reliable	Inactive	-51.6723	-66.848	-59.2602	Inactive	Inactive	3	4
DTXSID30824711	FC(C12C(F)(C(F)(F)F)C(F)(F)C(C(C2(F)F)(C(C(C1(F)F)(F)F)(F)F)F)(F)F)(F)F	1,2,2,3,3,4,4,6,7,7,8,8,9,9-Tetradecafluoro-5,6-bis(trifluoromethyl)bicyclo[3.3.1]nonane	75108-51-9	-7.601	46.7081	0.145026	0.854974	inact.	Unreliable	Inactive	-51.666	-151.501	-101.584	Inactive	Inactive	8	0
DTXSID00490109	FC(C(C(C(F)(F)F)(F)F)(F)F)(Oc1ccc(cc1)N)F	4-(Nonafluorobutoxy)aniline	62315-18-8	-7.601	-30.7938	0.145026	0.854974	inact.	Reliable	Inactive	-51.666	-66.0461	-58.856	Inactive	Inactive	8	9
DTXSID00438405	[N-]=[N+]=NCCC(C(C(C(C(C(F)(F)F)(F)F)(F)F)(F)F)(F)F)(F)F	8-azido-1,1,1,2,2,3,3,4,4,5,5,6,6-tridecafluorooctane	62571-55-5	-7.601	-34.9416	0.145026	0.854974	inact.	Reliable	Inactive	-51.666	-61.4726	-56.5693	Inactive	Inactive	3	9
DTXSID30893563	FC(C(C(C(C(F)(F)F)(F)F)(F)F)(F)F)(S(=O)(=O)NCCC[N+](C)(C)[O-])F	3-[(Perfluoropentane-1-sulfonyl)amino]-N,N-dimethylpropan-1-amine N-oxide potassium salt	178094-72-9	-7.598	-46.8124	0.145026	0.854974	inact.	Reliable	Inactive	-51.6851	-48.3836	-50.0343	Inactive	Inactive	5	0
DTXSID80896504	CCCCOC(=O)C(C(F)(F)F)(OC(C(C(F)(F)F)(F)F)(F)F)F	Butyl 2,3,3,3-tetrafluoro-2-(heptafluoropropoxy)propanoate	147224-18-8	-7.603	-38.0548	0.145026	0.854974	inact.	Reliable	Inactive	-51.6533	-58.0399	-54.8466	Inactive	Inactive	4	3
DTXSID70411487	FC(C(C(C(C(C(C(=O)N)(F)F)(F)F)(F)F)(F)F)(F)F)F	7H-Perfluoroheptanamide	6395-47-7	-7.585	-26.9764	0.301888	0.698112	inact.	Reliable	Inactive	-51.7677	-70.2552	-61.0115	Inactive	Inactive	3	0
DTXSID20895970	FC(C(C(F)(F)F)(F)F)(COc1ccc(cc1)[N+](=O)[O-])F	1-(2,2,3,3,4,4,4-Heptafluorobutoxy)-4-nitrobenzene	109230-68-4	-7.584	-40.8845	0.145026	0.854974	inact.	Reliable	Inactive	-51.7741	-54.9199	-53.347	Inactive	Inactive	7	4
DTXSID60440221	[N-]=[N+]=NCCC(C(C(C(C(C(C(C(F)(F)F)(F)F)(F)F)(F)F)(F)F)(F)F)(F)F)(F)F	Decane, 10-azido-1,1,1,2,2,3,3,4,4,5,5,6,6,7,7,8,8-heptadecafluoro-	121177-79-5	-7.568	-38.8638	0.145026	0.854974	inact.	Reliable	Inactive	-51.8758	-57.1479	-54.5119	Inactive	Inactive	3	9
DTXSID20527007	FC(C(C(C(C(C(F)(F)F)(F)F)(F)F)(F)F)(F)F)(OC(C(S(=O)(=O)F)(F)F)(F)F)F	1,1,2,2-Tetrafluoro-2-[(tridecafluorohexyl)oxy]ethane-1-sulfonyl fluoride	67990-80-1	-7.568	-31.5347	0.145026	0.854974	inact.	Reliable	Inactive	-51.8758	-65.2291	-58.5525	Inactive	Inactive	3	8
DTXSID00895195	ICCC(CC(C(C(C(F)(F)F)(F)F)(F)F)(F)F)(F)F	1,1,1,2,2,3,3,4,4,6,6-Undecafluoro-8-iodooctane	53626-95-2	-7.568	-32.6739	0.145026	0.854974	inact.	Reliable	Inactive	-51.8758	-63.973	-57.9244	Inactive	Inactive	3	4
DTXSID40896489	Fc1c(OC(C(F)(F)F)(F)F)c(F)c(c(c1F)F)F	1,2,3,4,5-Pentafluoro-6-(pentafluoroethoxy)benzene	159752-92-8	-7.569	-26.9017	0.301888	0.698112	inact.	Unreliable	Inactive	-51.8695	-70.3376	-61.1035	Inactive	Inactive	0	2
DTXSID40798156	COCCOCC(C(C(C(C(C(F)F)(F)F)(F)F)(F)F)(F)F)(F)F	1,1,2,2,3,3,4,4,5,5,6,6-Dodecafluoro-7-(2-methoxyethoxy)heptane	657349-05-8	-7.572	-41.633	0.145026	0.854974	inact.	Reliable	Inactive	-51.8504	-54.0945	-52.9725	Inactive	Inactive	3	0
DTXSID20571181	CCOP(=O)(NS(=O)(=O)C(C(C(C(F)(F)F)(F)F)(F)F)(F)F)OCC	Diethyl N-(1,1,2,2,3,3,4,4,4-nonafluorobutane-1-sulfonyl)phosphoramidate	181649-25-2	-7.573	-46.6782	0.145026	0.854974	inact.	Reliable	Inactive	-51.844	-48.5316	-50.1878	Inactive	Inactive	9	0
DTXSID10896537	CCCNCCCC(C(F)(F)F)(OC(C(C(F)(F)F)(OC(C(C(F)(F)F)(OC(C(C(F)(F)F)(F)F)(F)F)F)(F)F)F)(F)F)F	4,5,5,5-Tetrafluoro-4-{1,1,2,3,3,3-hexafluoro-2-[1,1,2,3,3,3-hexafluoro-2-(heptafluoropropoxy)propoxy]propoxy}-N-propylpentan-1-amine	928655-42-9	-7.584	-65.94	0.145026	0.854974	inact.	Unreliable	Inactive	-51.7741	-27.2931	-39.5336	Inactive	Inactive	4	3
DTXSID9041578	OC(=O)C(F)(F)F	Trifluoroacetic acid	76-05-1	-7.575	-17.9657	0.301888	0.698112	inact.	Reliable	Inactive	-51.8313	-80.1906	-66.011	Inactive	Inactive	0	2
DTXSID30880615	FC(C(C(C(C(C(C(F)(F)F)(F)F)(F)F)(F)F)(F)F)(F)F)(S(=O)(=O)NCCC[N+](C)(C)C)F	Trimethyl-3-(((pentadecafluoroheptyl)sulphonyl)amino)propylammonium chloride	68555-81-7	-7.576	-49.9576	0.145026	0.854974	inact.	Reliable	Inactive	-51.825	-44.9157	-48.3703	Inactive	Inactive	5	0
DTXSID50945174	CCOC1=C(F)C(F)(F)C(C(C1(F)F)(F)F)(F)F	1-Ethoxy-2,3,3,4,4,5,5,6,6-nonafluorocyclohex-1-ene	2251-83-4	-7.577	-24.1156	0.301888	0.698112	inact.	Unreliable	Inactive	-51.8186	-73.4096	-62.6141	Inactive	Inactive	8	0
DTXSID50560189	C=COCCC(C(C(C(C(C(F)(F)F)(F)F)(F)F)(F)F)(F)F)(F)F	8-(Ethenyloxy)-1,1,1,2,2,3,3,4,4,5,5,6,6-tridecafluorooctane	125660-00-6	-7.578	-32.4745	0.145026	0.854974	inact.	Reliable	Inactive	-51.8122	-64.1929	-58.0026	Inactive	Inactive	7	5
DTXSID9075246	FC(C(C(C(C(C(C(C(Cl)(F)F)(F)F)(F)F)(F)F)(F)F)(F)F)(F)F)F	1-Chloro-1,1,2,2,3,3,4,4,5,5,6,6,7,7,8,8-hexadecafluorooctane	423-53-0	-7.58	-32.8542	0.301888	0.698112	inact.	Unreliable	Inactive	-51.7995	-63.7742	-57.7869	Inactive	Inactive	3	0
DTXSID90315130	FC(C(C(C(C(S(=O)(=O)Cl)(F)F)(F)F)(F)F)(F)F)(C(C(C(F)(F)F)(F)F)(F)F)F	Perfluoro-1-octanesulfonyl chloride	423-60-9	-7.581	-35.507	0.145026	0.854974	inact.	Reliable	Inactive	-51.7932	-60.8492	-56.3212	Inactive	Inactive	3	8
DTXSID00880546	NCCNCCNCCNOS(=O)(=O)C(C(C(C(C(C(C(C(F)(F)F)(F)F)(F)F)(F)F)(F)F)(F)F)(F)F)(F)F	N1-(2-Aminoethyl)-N2-(2-{[(1,1,2,2,3,3,4,4,5,5,6,6,7,7,8,8,8-heptadecafluorooctane-1-sulfonyl)oxy]amino}ethyl)ethane-1,2-diamine	NOCAS_880546	-7.581	-37.4441	0.145026	0.854974	inact.	Reliable	Inactive	-51.7932	-58.7133	-55.2532	Inactive	Inactive	3	8
DTXSID80889254	COC1(OC(C(C1(F)F)(F)F)(F)C(C(F)(F)F)(C(F)(F)F)F)C(C(F)(F)F)(C(F)(F)F)F	2-Methoxyperfluoro(2,5-di(propan-2-yl)oxolane)	957209-18-6	-7.576	-33.4966	0.145026	0.854974	inact.	Unreliable	Inactive	-51.825	-63.0659	-57.4454	Inactive	Inactive	8	0
DTXSID00880541	ClCCC(C(C(C(C(C(F)(F)F)(F)F)(F)F)(F)F)(F)F)(F)F	3,3,4,4,5,5,6,6,7,7,8,8,8-Tridecafluorooctyl chloride	64018-25-3	-7.837	-33.1177	0.145026	0.854974	inact.	Reliable	Inactive	-50.1653	-63.4837	-56.8245	Inactive	Inactive	3	9
DTXSID80895719	NC(=O)C(C(C(C(C(C(C(C(F)(F)F)(F)F)(F)F)(F)F)(F)F)(F)F)(F)F)(F)F	2,2,3,3,4,4,5,5,6,6,7,7,8,8,9,9,9-Heptadecafluorononanamide	82854-34-0	-7.679	-32.8248	0.145026	0.854974	inact.	Reliable	Inactive	-51.17	-63.8067	-57.4883	Inactive	Inactive	3	8
DTXSID40895578	FC(C(C(F)(F)F)(F)F)(COCC1OC1)F	2-[(2,2,3,3,4,4,4-Heptafluorobutoxy)methyl]oxirane	648-43-1	-7.68	-29.1921	0.145026	0.854974	inact.	Reliable	Inactive	-51.1636	-67.8121	-59.4879	Inactive	Inactive	4	5
DTXSID10893405	O=C(C(=C)Cl)OCCC(C(C(C(F)(F)F)(F)F)(F)F)(F)F	2-Chloro-2-propenoic acid 3,3,4,4,5,5,6,6,6-nonafluorohexyl ester	701909-41-3	-7.792	-37.4443	0.145026	0.854974	inact.	Reliable	Inactive	-50.4514	-58.7131	-54.5823	Inactive	Inactive	7	5
DTXSID60896729	O=C(C(C(C(F)(F)F)(F)F)(F)F)N1CCN(CC1)C(=O)C(C(C(F)(F)F)(F)F)(F)F	1,1'-(Piperazine-1,4-diyl)bis(heptafluorobutan-1-one)	120219-50-3	-7.792	-45.1057	0.145026	0.854974	inact.	Reliable	Inactive	-50.4514	-50.2655	-50.3585	Inactive	Inactive	7	4
DTXSID30190786	FC(C(C(C(C(C(F)(F)F)(F)F)(F)F)(F)F)(F)F)(OC(C(F)(F)F)(C(F)(F)F)F)F	Caroxin F	37340-18-4	-7.789	-31.1672	0.145026	0.854974	inact.	Reliable	Inactive	-50.4705	-65.6344	-58.0524	Inactive	Inactive	3	8
DTXSID9071393	CCCCN(S(=O)(=O)C(C(C(C(C(C(C(F)(F)F)(F)F)(F)F)(F)F)(F)F)(F)F)(F)F)CCOC(=O)C=C	2-(Butyl((pentadecafluoroheptyl)sulphonyl)amino)ethyl acrylate	68298-60-2	-7.789	-53.0678	0.145026	0.854974	inact.	Reliable	Inactive	-50.4705	-41.4863	-45.9784	Inactive	Inactive	1	3
DTXSID60887450	O=C(c1c(Cl)c(Cl)c(c(c1C(=O)O)Cl)Cl)Nc1cccc(c1)OS(=O)(=O)C(C(C(C(C(F)(F)F)(F)F)(F)F)(F)F)(F)F	Potassium 2,3,4,5-tetrachloro-6-(((3-(((undecafluoropentyl)sulphonyl)oxy)phenyl)amino)carbonyl)benzoate	68541-02-6	-7.788	-43.5333	0.145026	0.854974	inact.	Reliable	Inactive	-50.4769	-51.9992	-51.2381	Inactive	Inactive	0	1
DTXSID30566780	N#CC(C(C(C(C(C(C#N)(F)F)(F)F)(F)F)(F)F)(F)F)(F)F	Dodecafluorooctanedinitrile	3885-85-6	-7.786	-28.8702	0.301888	0.698112	inact.	Reliable	Inactive	-50.4896	-68.1671	-59.3283	Inactive	Inactive	3	4
DTXSID50895645	FC(C(C(C(F)(F)F)(C(F)(F)F)CC1OC1)(F)F)(C(F)(F)F)F	2-[3,3,4,4,5,5,5-Heptafluoro-2,2-bis(trifluoromethyl)pentyl]oxirane	119285-89-1	-7.782	-29.6425	0.145026	0.854974	inact.	Reliable	Inactive	-50.515	-67.3155	-58.9153	Inactive	Inactive	4	5
DTXSID60584836	ClC(=O)OCC1c2cc(CCC(C(C(C(C(C(F)(F)F)(F)F)(F)F)(F)F)(F)F)(F)F)ccc2c2c1cc(CCC(C(C(C(C(C(F)(F)F)(F)F)(F)F)(F)F)(F)F)(F)F)cc2	[2,7-Bis((perfluorohexyl)ethyl)-9H-fluoren-9-yl]methyl carbonochloridate	932710-57-1	-7.782	-50.445	0.145026	0.854974	inact.	Reliable	Inactive	-50.515	-44.3782	-47.4466	Inactive	Inactive	9	9
DTXSID50179755	FC(C(C(C(C(C(C(F)(F)F)(F)F)(F)F)(F)F)(F)F)(F)F)(C[n+]1ccccc1)F	1-(2,2,3,3,4,4,5,5,6,6,7,7,8,8,8-Pentadecafluorooctyl)pyridinium trifluoromethanesulfonate	25061-59-0	-7.78	-41.3063	0.145026	0.854974	inact.	Reliable	Inactive	-50.5277	-54.4548	-52.4913	Inactive	Inactive	3	9
DTXSID30483726	O=c1n(C)c(=O)n(cc1C(C(C(F)(F)F)(F)F)(F)F)C	5-(Heptafluoropropyl)-1,3-dimethylpyrimidine-2,4-dione	60007-33-2	-7.778	-33.2453	0.145026	0.854974	inact.	Unreliable	Inactive	-50.5405	-63.343	-56.9417	Inactive	Inactive	6	4
DTXSID0046511	FC12C(F)(C(F)(F)C(C(C2(F)F)(F)F)(F)F)C(F)(F)C(C(C1(F)F)(F)F)(F)F	Perflunafene	306-94-5	-7.777	-26.9847	0.145026	0.854974	inact.	Reliable	Inactive	-50.5468	-70.2461	-60.3964	Inactive	Inactive	8	0
DTXSID40544670	FC(C(C(C(C(C(C(C(Cl)(Cl)Cl)(F)F)(F)F)(F)F)(F)F)(F)F)(F)F)(F)F	1,1,1-Trichloro-2,2,3,3,4,4,5,5,6,6,7,7,8,8,8-pentadecafluorooctane	88639-57-0	-7.774	-31.6928	0.145026	0.854974	inact.	Reliable	Inactive	-50.5659	-65.0548	-57.8104	Inactive	Inactive	3	8
DTXSID80895734	C=COC(=O)C(C(C(C(C(C(F)(F)F)(F)F)(F)F)(F)F)(F)F)(F)F	Ethenyl perfluoroheptanoate	240408-96-2	-7.774	-34.8526	0.145026	0.854974	inact.	Reliable	Inactive	-50.5659	-61.5708	-56.0683	Inactive	Inactive	3	8
DTXSID00448605	FC1=C(C(C(F)(F)F)(F)F)C(F)(F)C(C(C1(F)F)(F)F)(F)F	1,3,3,4,4,5,5,6,6-Nonafluoro-2-(pentafluoroethyl)cyclohexene	80308-96-9	-7.773	-25.32	0.145026	0.854974	inact.	Unreliable	Inactive	-50.5723	-72.0816	-61.3269	Inactive	Inactive	8	0
DTXSID60871632	FC(C(C(C1(F)OC(C(C1(F)F)(F)F)(F)F)(F)F)(F)F)(C(F)(F)F)F	Perfluoro-2-butyltetrahydrofuran	335-36-4	-7.773	-24.6199	0.145026	0.854974	inact.	Unreliable	Inactive	-50.5723	-72.8536	-61.7129	Inactive	Inactive	8	0
DTXSID30897561	FC1(F)C(F)(F)C(F)(F)C(C2(C1(F)C(F)(F)C(C(C2(F)C(F)(F)F)(F)F)(F)F)F)(F)F	1-(Trifluoromethyl)perfluorodecalin	306-92-3	-7.771	-29.5825	0.145026	0.854974	inact.	Reliable	Inactive	-50.585	-67.3817	-58.9833	Inactive	Inactive	8	0
DTXSID3059923	OCC(C(C(C(C(C(C(C(F)F)(F)F)(F)F)(F)F)(F)F)(F)F)(F)F)(F)F	1H,1H,9H-Hexadecafluoro-1-nonanol	376-18-1	-7.77	-31.7063	0.145026	0.854974	inact.	Reliable	Inactive	-50.5913	-65.0399	-57.8156	Inactive	Inactive	3	0
DTXSID50544181	OC1(OOC2(O)C(F)(F)C(C(C2(F)F)(F)F)(F)F)C(F)(F)C(C(C1(F)F)(F)F)(F)F	1,1'-Peroxybis(2,2,3,3,4,4,5,5-octafluorocyclopentan-1-ol)	106813-72-3	-7.759	-44.5206	0.145026	0.854974	inact.	Unreliable	Inactive	-50.6613	-50.9106	-50.7859	Inactive	Inactive	8	0
DTXSID10896552	OCc1cc(OC(C(OC(C(C(F)(F)F)(F)F)(F)F)F)(F)F)c(c(c1)OC(C(OC(C(C(F)(F)F)(F)F)(F)F)F)(F)F)OC(C(OC(C(C(F)(F)F)(F)F)(F)F)F)(F)F	{3,4,5-Tris[1,1,2-trifluoro-2-(heptafluoropropoxy)ethoxy]phenyl}methanol	1233312-87-2	-7.759	-45.0983	0.459668	0.540332	inact.	Unreliable	Inactive	-50.6613	-50.2736	-50.4675	Inactive	Inactive	3	4
DTXSID10896118	[O-][N+](=O)c1ccc2c(c1)[nH]c(n2)C(C(C(F)(F)F)(F)F)(F)F	2-(Heptafluoropropyl)-6-nitro-1H-benzimidazole	6826-38-6	-7.76	-30.491	0.145026	0.854974	inact.	Reliable	Inactive	-50.6549	-66.38	-58.5174	Inactive	Inactive	6	4
DTXSID20896265	O=C(c1c(C(=O)OCC(C(C(C(C(C(C(F)(F)F)(F)F)(F)F)(F)F)(F)F)(F)F)(F)F)c(Cl)c(c(c1Cl)Cl)Cl)OCC(C(C(C(C(C(C(F)(F)F)(F)F)(F)F)(F)F)(F)F)(F)F)(F)F	Bis(2,2,3,3,4,4,5,5,6,6,7,7,8,8,8-pentadecafluorooctyl) 3,4,5,6-tetrachlorobenzene-1,2-dicarboxylate	2212-77-3	-7.761	-45.4289	0.145026	0.854974	inact.	Reliable	Inactive	-50.6486	-49.9091	-50.2788	Inactive	Inactive	3	9
DTXSID10508825	FC1(F)c2ccccc2C(C1(F)F)(F)F	1,1,2,2,3,3-Hexafluoro-2,3-dihydro-1H-indene	2338-64-9	-7.762	-25.281	0.145026	0.854974	inact.	Unreliable	Inactive	-50.6422	-72.1246	-61.3834	Inactive	Inactive	8	0
DTXSID90190949	FC(C(C(I)(F)F)(F)F)(C(C(C(I)(F)F)(F)F)(F)F)F	1,6-Diiodoperfluorohexane	375-80-4	-7.763	-31.7719	0.145026	0.854974	inact.	Reliable	Inactive	-50.6358	-64.9676	-57.8017	Inactive	Inactive	0	2
DTXSID00448983	FC(C(C(C(Cl)(F)F)(F)F)(F)F)(c1[nH]ccc1)F	2-(4-Chloro-1,1,2,2,3,3,4,4-octafluorobutyl)-1H-pyrrole	110396-62-8	-7.792	-25.4537	0.145026	0.854974	inact.	Unreliable	Inactive	-50.4514	-71.9342	-61.1928	Inactive	Inactive	6	4
DTXSID70775359	FC(C(C(C(F)(F)F)(F)F)(F)F)(CC[n+]1ccccc1)F	1-(3,3,4,4,5,5,6,6,6-Nonafluorohexyl)pyridin-1-ium bromide	183849-01-6	-7.767	-34.7412	0.145026	0.854974	inact.	Reliable	Inactive	-50.6104	-61.6936	-56.152	Inactive	Inactive	3	4
DTXSID70805307	FC(C(C(F)(F)F)(F)F)(C=Nc1ccccc1)F	(1E)-2,2,3,3,4,4,4-Heptafluoro-N-phenylbutan-1-imine	62765-24-6	-7.768	-28.2889	0.145026	0.854974	inact.	Reliable	Inactive	-50.6041	-68.808	-59.706	Inactive	Inactive	0	5
DTXSID6071902	CCOC(=O)CN(S(=O)(=O)C(C(C(C(C(C(F)(F)F)(F)F)(F)F)(F)F)(F)F)(F)F)CC	Ethyl N-ethyl-N-((tridecafluorohexyl)sulfonyl)glycinate	68957-53-9	-7.768	-49.7789	0.145026	0.854974	inact.	Reliable	Inactive	-50.6041	-45.1127	-47.8584	Inactive	Inactive	0	7
DTXSID50896177	CN1CCN(CC1)C(=O)C(C(C(C(C(C(F)(F)F)(F)F)(F)F)(F)F)(F)F)(F)F	2,2,3,3,4,4,5,5,6,6,7,7,7-Tridecafluoro-1-(4-methylpiperazin-1-yl)heptan-1-one	560092-29-7	-7.769	-43.3102	0.145026	0.854974	inact.	Reliable	Inactive	-50.5977	-52.2452	-51.4215	Inactive	Inactive	3	8
DTXSID40895997	CCN(C(=O)C(C(C(C(C(C(C(C(F)(F)F)(F)F)(F)F)(F)F)(F)F)(F)F)(F)F)(F)F)CC	N,N-Diethyl-2,2,3,3,4,4,5,5,6,6,7,7,8,8,9,9,9-heptadecafluorononanamide	90403-88-6	-7.769	-35.0963	0.145026	0.854974	inact.	Reliable	Inactive	-50.5977	-61.302	-55.9499	Inactive	Inactive	3	8
DTXSID30891564	FC(C(C(C(F)(F)F)(F)F)(F)F)(CCS(=O)(=O)O)F	4:2 Fluorotelomer sulfonic acid	757124-72-4	-7.769	-36.358	0.145026	0.854974	inact.	Reliable	Inactive	-50.5977	-59.9109	-55.2543	Inactive	Inactive	3	9
DTXSID90880979	CCC(C(C(C(C(C(C(C(F)(F)F)(F)F)(F)F)(F)F)(F)F)(F)F)(F)F)(F)F	(Perfluoro-n-octyl)ethane	77117-48-7	-7.77	-33.3492	0.145026	0.854974	inact.	Reliable	Inactive	-50.5913	-63.2284	-56.9099	Inactive	Inactive	3	9
DTXSID80545621	C=CCC(C(C(C(F)(F)F)(F)F)(F)F)(C(F)(F)F)C(F)(F)F	5,5,6,6,7,7,7-Heptafluoro-4,4-bis(trifluoromethyl)hept-1-ene	72487-68-4	-7.768	-29.0888	0.145026	0.854974	inact.	Reliable	Inactive	-50.6041	-67.9261	-59.2651	Inactive	Inactive	3	4
DTXSID70895667	COC(=O)CCC(C(C(C(C(C(C(C(F)(F)F)(F)F)(F)F)(F)F)(F)F)(F)F)(F)F)(F)F	Methyl 4,4,5,5,6,6,7,7,8,8,9,9,10,10,11,11,11-heptadecafluoroundecanoate	132424-37-4	-7.794	-37.0579	0.145026	0.854974	inact.	Reliable	Inactive	-50.4387	-59.1391	-54.7889	Inactive	Inactive	3	9
DTXSID50895367	FC(C(C(F)(F)F)(F)F)(c1ccc(cc1)I)F	1-(Heptafluoropropyl)-4-iodobenzene	1417885-93-8	-7.794	-34.3405	0.145026	0.854974	inact.	Reliable	Inactive	-50.4387	-62.1354	-56.2871	Inactive	Inactive	1	6
DTXSID00451977	FC(C(C(C(C(C(C(F)(F)F)(F)F)(F)F)(F)F)(F)F)(F)F)(COS(=O)(=O)C(F)(F)F)F	2,2,3,3,4,4,5,5,6,6,7,7,8,8,8-Pentadecafluorooctyl trifluoromethanesulfonate	17352-09-9	-7.795	-36.738	0.145026	0.854974	inact.	Reliable	Inactive	-50.4324	-59.4919	-54.9621	Inactive	Inactive	3	9
DTXSID80896600	OC(=O)C(C(C(C(C(F)(F)F)(C(F)(F)F)F)(C(F)(F)F)F)(F)F)(F)F	2,2,3,3,4,5,6,6,6-Nonafluoro-4,5-bis(trifluoromethyl)hexanoic acid	1144512-36-6	-7.818	-34.4378	0.145026	0.854974	inact.	Reliable	Inactive	-50.2861	-62.0281	-56.1571	Inactive	Inactive	0	2
DTXSID20701380	CC(OC(=O)C(C(C(C(C(C(C(C(F)(F)F)(F)F)(F)F)(F)F)(F)F)(F)F)(F)F)(F)F)C	Propan-2-yl heptadecafluorononanoate	70910-41-7	-7.818	-37.7298	0.301888	0.698112	inact.	Reliable	Inactive	-50.2861	-58.3983	-54.3422	Inactive	Inactive	3	8
DTXSID70379290	FC(C(C(F)(F)F)(F)F)(c1cc([nH]n1)C)F	3-(Heptafluoropropyl)-5-methyl-1H-pyrazole	75823-64-2	-7.82	-25.2188	0.145026	0.854974	inact.	Unreliable	Inactive	-50.2734	-72.1932	-61.2333	Inactive	Inactive	6	4
DTXSID60190951	FC(C(C(C(C(C(C(C(C(C(F)(F)F)(F)F)(F)F)(F)F)(F)F)(F)F)(F)F)(F)F)(F)F)F	1-H-Perfluorodecane	375-97-3	-7.82	-35.5579	0.301888	0.698112	inact.	Reliable	Inactive	-50.2734	-60.7931	-55.5332	Inactive	Inactive	3	0
DTXSID50895746	Clc1ccnc(n1)C(C(C(F)(F)F)(F)F)(F)F	4-Chloro-2-(heptafluoropropyl)pyrimidine	937676-00-1	-7.822	-25.4038	0.301888	0.698112	inact.	Unreliable	Inactive	-50.2607	-71.9892	-61.1249	Inactive	Inactive	6	4
DTXSID00896506	CC(COC(=O)C(C(F)(F)F)(OC(C(C(F)(F)F)(F)F)(F)F)F)C	2-Methylpropyl 2,3,3,3-tetrafluoro-2-(heptafluoropropoxy)propanoate	183873-54-3	-7.822	-37.8774	0.145026	0.854974	inact.	Reliable	Inactive	-50.2607	-58.2355	-54.2481	Inactive	Inactive	4	3
DTXSID10226012	O=C(C(C(C(F)(F)F)(F)F)(F)F)Nc1ccc(cc1)c1ccc(cc1)NC(=O)C(C(C(F)(F)F)(F)F)(F)F	Butanamide, N,N'-(1,1'-biphenyl)-4,4'-diylbis(2,2,3,3,4,4,4-heptafluoro-	75042-07-8	-7.815	-41.2667	0.145026	0.854974	inact.	Reliable	Inactive	-50.3052	-54.4984	-52.4018	Inactive	Inactive	7	8
DTXSID40190398	FC(C(C(C(F)(F)F)(F)F)(F)F)(S(=O)(=O)OS(=O)(=O)C(C(C(C(F)(F)F)(F)F)(F)F)(F)F)F	Perfluorobutanesulfonic anhydride	36913-91-4	-7.826	-37.1548	0.145026	0.854974	inact.	Reliable	Inactive	-50.2352	-59.0323	-54.6338	Inactive	Inactive	9	0
DTXSID20292864	FC(C(C(C(C(C(C(O)(C)C)(F)F)(F)F)(F)F)(F)F)(F)F)F	3,3,4,4,5,5,6,6,7,7,8,8-dodecafluoro-2-methyloctan-2-ol	55793-32-3	-7.827	-29.8792	0.301888	0.698112	inact.	Unreliable	Inactive	-50.2289	-67.0545	-58.6417	Inactive	Inactive	3	0
DTXSID10770469	OCCN(C(=O)C(C(C(C(F)(F)F)(F)F)(F)F)(F)F)CCO	2,2,3,3,4,4,5,5,5-Nonafluoro-N,N-bis(2-hydroxyethyl)pentanamide	141791-73-3	-7.828	-37.8187	0.145026	0.854974	inact.	Reliable	Inactive	-50.2225	-58.3003	-54.2614	Inactive	Inactive	7	4
DTXSID0060147	FC(C(C(C(C(C(C(C(I)(F)F)(F)F)(F)F)(F)F)(F)F)(F)F)(F)F)(F)F	Perfluorooctyl iodide	507-63-1	-7.828	-31.2725	0.145026	0.854974	inact.	Reliable	Inactive	-50.2225	-65.5183	-57.8704	Inactive	Inactive	3	8
DTXSID00895256	CC(C(C(C(C(C(F)(F)F)(F)F)(F)F)F)(F)F)O	3,3,4,5,5,6,6,7,7,7-Decafluoroheptan-2-ol	7618-17-9	-7.829	-27.4834	0.145026	0.854974	inact.	Unreliable	Inactive	-50.2162	-69.6962	-59.9562	Inactive	Inactive	3	4
DTXSID80768818	CCOC(=O)COCC(C(C(C(F)F)(F)F)(F)F)(F)F	Ethyl [(2,2,3,3,4,4,5,5-octafluoropentyl)oxy]acetate	138224-54-1	-7.831	-39.9118	0.145026	0.854974	inact.	Reliable	Inactive	-50.2034	-55.9924	-53.0979	Inactive	Inactive	3	0
DTXSID10522804	CCCC(=O)OCC(C(C(C(C(C(F)F)(F)F)(F)F)(F)F)(F)F)(F)F	2,2,3,3,4,4,5,5,6,6,7,7-Dodecafluoroheptyl butanoate	87925-98-2	-7.834	-36.4314	0.145026	0.854974	inact.	Reliable	Inactive	-50.1844	-59.8299	-55.0072	Inactive	Inactive	3	0
DTXSID5071331	OCCCCN(S(=O)(=O)C(C(C(C(C(F)(F)F)(F)F)(F)F)(F)F)(F)F)C	Undecafluoro-N-(4-hydroxybutyl)-N-methyl-1-pentanesulfonamide	68239-72-5	-7.827	-49.0323	0.301888	0.698112	inact.	Reliable	Inactive	-50.2289	-45.9359	-48.0824	Inactive	Inactive	0	7
DTXSID10896017	O=C(C(C(C(F)(F)F)(F)F)(F)F)N1CCCCC1	2,2,3,3,4,4,4-Heptafluoro-1-(piperidin-1-yl)butan-1-one	425-19-4	-7.758	-31.0002	0.145026	0.854974	inact.	Reliable	Inactive	-50.6676	-65.8185	-58.2431	Inactive	Inactive	7	4
DTXSID8059976	C=CCNS(=O)(=O)C(C(C(C(C(C(C(C(F)(F)F)(F)F)(F)F)(F)F)(F)F)(F)F)(F)F)(F)F	N-Allylheptadecafluorooctanesulphonamide	423-86-9	-7.815	-44.7085	0.145026	0.854974	inact.	Reliable	Inactive	-50.3052	-50.7034	-50.5043	Inactive	Inactive	5	0
DTXSID80896004	N#Cc1cnc(nc1N)C(C(C(F)(F)F)(F)F)(F)F	4-Amino-2-(heptafluoropropyl)pyrimidine-5-carbonitrile	647-78-9	-7.813	-35.1617	0.145026	0.854974	inact.	Unreliable	Inactive	-50.3179	-61.2299	-55.7739	Inactive	Inactive	6	4
DTXSID70544062	C=CCOCCC(C(C(C(C(C(F)(F)F)(F)F)(F)F)(F)F)(F)F)(F)F	1,1,1,2,2,3,3,4,4,5,5,6,6-Tridecafluoro-8-[(prop-2-en-1-yl)oxy]octane	103628-86-0	-7.797	-41.2001	0.145026	0.854974	inact.	Reliable	Inactive	-50.4196	-54.5719	-52.4958	Inactive	Inactive	7	5
DTXSID80881117	FC(C(C(C(S(=O)(=O)OS(=O)(=O)C(C(C(C(F)F)(F)F)(F)F)(F)F)(F)F)(F)F)(F)F)F	1,1,2,2,3,3,4,4-Octafluorobutane-1-sulphonic anhydride	93894-55-4	-7.798	-32.7096	0.145026	0.854974	inact.	Reliable	Inactive	-50.4133	-63.9337	-57.1735	Inactive	Inactive	3	0
DTXSID90896151	CNc1nc(n(n1)C)C(C(C(F)(F)F)(F)F)(F)F	5-(Heptafluoropropyl)-N,1-dimethyl-1H-1,2,4-triazol-3-amine	714975-28-7	-7.8	-28.8236	0.145026	0.854974	inact.	Unreliable	Inactive	-50.4006	-68.2185	-59.3095	Inactive	Inactive	6	4
DTXSID80513168	CC(CC(C(C(C(C(C(F)(F)F)(F)F)(F)F)(F)F)(F)F)(F)F)O	4,4,5,5,6,6,7,7,8,8,9,9,9-Tridecafluorononan-2-ol	80363-03-7	-7.801	-31.875	0.145026	0.854974	inact.	Reliable	Inactive	-50.3942	-64.8539	-57.6241	Inactive	Inactive	8	7
DTXSID40895215	IC(C(C(C(C(F)(F)F)(F)F)(F)F)(F)F)CC(C(F)(F)F)(F)F	1,1,1,2,2,3,3,4,4,7,7,8,8,8-Tetradecafluoro-5-iodooctane	935553-89-2	-7.801	-31.2364	0.301888	0.698112	inact.	Reliable	Inactive	-50.3942	-65.5581	-57.9761	Inactive	Inactive	3	4
DTXSID00631393	FC(=O)C(C(C(C(C(C(C(=O)F)(F)F)(F)F)(F)F)(F)F)(F)F)(F)F	Dodecafluorooctanedioyl difluoride	24647-09-4	-7.804	-26.7686	0.145026	0.854974	inact.	Reliable	Inactive	-50.3751	-70.4844	-60.4297	Inactive	Inactive	0	2
DTXSID00881154	CN(CCCNCC(CC(C(C(C(C(C(C(C(C(C(C(C(F)(F)F)(C(F)(F)F)F)(F)F)(F)F)(F)F)(F)F)(F)F)(F)F)(F)F)(F)F)(F)F)(F)F)O)C	1-((3-(Dimethylamino)propyl)amino)-(3-(perfluoro-11-methyldodecyl))propan-2-ol	94159-82-7	-7.813	-31.8899	0.145026	0.854974	inact.	Reliable	Inactive	-50.3179	-64.8375	-57.5777	Inactive	Inactive	8	7
DTXSID60346052	IC=CC(C(C(C(C(C(F)(F)F)(F)F)(F)F)(F)F)(F)F)(F)F	3,3,4,4,5,5,6,6,7,7,8,8,8-Tridecafluoro-1-iodooct-1-ene	150223-14-6	-7.804	-33.3326	0.145026	0.854974	inact.	Reliable	Inactive	-50.3751	-63.2467	-56.8109	Inactive	Inactive	3	8
DTXSID70896371	FC(C(C(F)(F)F)(c1ccc2c(c1)[nH]nn2)F)(F)F	6-(1,1,1,2,3,3,3-Heptafluoropropan-2-yl)-1H-benzotriazole	1433216-34-2	-7.807	-31.0735	0.145026	0.854974	inact.	Unreliable	Inactive	-50.3561	-65.7377	-58.0469	Inactive	Inactive	0	9
DTXSID90624471	CC(=C)C(=O)OC(C(C(C(C(C(C(F)(F)F)(F)F)(F)F)(F)F)(F)F)(F)F)(F)F	Pentadecafluoroheptyl 2-methylprop-2-enoate	96724-20-8	-7.81	-35.9871	0.145026	0.854974	inact.	Reliable	Inactive	-50.337	-60.3198	-55.3284	Inactive	Inactive	3	8
DTXSID90895669	[O-][N+](=O)C(C(C(C(C(C(C(F)(F)F)(F)F)(F)F)(F)F)(F)F)(F)F)(C)C	1,1,1,2,2,3,3,4,4,5,5,6,6-Tridecafluoro-7-methyl-7-nitrooctane	84108-41-8	-7.811	-34.2188	0.145026	0.854974	inact.	Reliable	Inactive	-50.3306	-62.2696	-56.3001	Inactive	Inactive	3	8
DTXSID50397558	OC(=O)C(=C(C(C(F)(F)F)(C(F)(F)F)F)F)F	3-(Perfluoroisopropyl)-(2E)-difluoropropenoic acid	103229-89-6	-7.811	-34.13	0.145026	0.854974	inact.	Unreliable	Inactive	-50.3306	-62.3675	-56.3491	Inactive	Inactive	0	2
DTXSID90872298	FC(C(C(C(C(F)(F)F)(F)F)(F)F)(F)F)(C(C(C(C(C(F)(F)F)(F)F)(F)F)(F)F)(F)F)F	Perfluorodecane	307-45-9	-7.812	-31.5273	0.145026	0.854974	inact.	Reliable	Inactive	-50.3243	-65.2373	-57.7808	Inactive	Inactive	3	8
DTXSID90764967	CCN(C(C(C(F)(F)F)(F)F)(F)F)S(=O)(=O)CCO	N-Ethyl-N-(heptafluoropropyl)-2-hydroxyethane-1-sulfonamide	113366-08-8	-7.812	-34.7753	0.145026	0.854974	inact.	Unreliable	Inactive	-50.3243	-61.656	-55.9901	Inactive	Inactive	3	4
DTXSID10895929	C=COC(=O)C(C(C(C(C(C(C(C(F)(F)F)(F)F)(F)F)(F)F)(F)F)(F)F)(F)F)(F)F	Ethenyl perfluorononanoate	54640-64-1	-7.805	-35.6664	0.145026	0.854974	inact.	Reliable	Inactive	-50.3688	-60.6734	-55.5211	Inactive	Inactive	3	8
DTXSID70477447	FC(C(C(C(C(C(C1(F)OC1(F)F)(F)F)(F)F)(F)F)(F)F)(F)F)(F)F	Trifluoro(tridecafluorohexyl)oxirane	87375-53-9	-7.68	-31.1759	0.145026	0.854974	inact.	Reliable	Inactive	-51.1636	-65.6248	-58.3942	Inactive	Inactive	3	8
DTXSID90382600	BrCCC(C(C(C(C(C(F)(F)F)(F)F)(F)F)(F)F)(F)F)(F)F	1-bromo-1h,1h,2h,2h-perfluorooctane	161583-34-2	-7.758	-33.9479	0.145026	0.854974	inact.	Reliable	Inactive	-50.6676	-62.5683	-56.618	Inactive	Inactive	3	9
DTXSID90813489	FC1=C(F)C(F)(F)C(C(C1(F)C1(F)C(F)(F)C(F)(F)C(C(C1(F)F)(F)F)(F)F)(F)F)(F)F	1,1',2,2',2',3,3',3',4,4,4',4',5,5,5',5',6,6,6',6'-Icosafluoro[1,1'-bi(cyclohexan)]-2-ene	61855-74-1	-7.754	-30.3588	0.145026	0.854974	inact.	Unreliable	Inactive	-50.6931	-66.5257	-58.6094	Inactive	Inactive	8	0
DTXSID50895307	FC(=CCC(C(F)(F)F)(F)F)C(C(C(F)(F)F)(F)F)(F)F	1,1,1,2,2,3,3,4,7,7,8,8,8-Tridecafluoro-4-octene	343627-68-9	-7.712	-28.561	0.145026	0.854974	inact.	Unreliable	Inactive	-50.9602	-68.508	-59.7341	Inactive	Inactive	3	4
DTXSID1070511	CN(S(=O)(=O)C(C(C(C(C(F)(F)F)(F)F)(F)F)(F)F)(F)F)CCOC(=O)C(=C)C	2-(Methyl((undecafluoropentyl)sulphonyl)amino)ethyl methacrylate	67584-60-5	-7.71	-49.9204	0.145026	0.854974	inact.	Reliable	Inactive	-50.9729	-44.9567	-47.9648	Inactive	Inactive	0	7
DTXSID80895673	O=C(C(C(C(C(F)(F)F)(F)F)(F)F)(F)F)CC(=O)C(C(C(C(F)(F)F)(F)F)(F)F)(F)F	1,1,1,2,2,3,3,4,4,8,8,9,9,10,10,11,11,11-Octadecafluoroundecane-5,7-dione	261503-82-6	-7.71	-36.3219	0.145026	0.854974	inact.	Reliable	Inactive	-50.9729	-59.9507	-55.4618	Inactive	Inactive	7	4
DTXSID30375112	FC(OC(C(OC(C(OC(C(C(C(F)(F)F)(F)F)(F)F)(F)F)(F)F)(F)F)(F)F)(F)F)(Br)F	1-Bromoperfluoro-2,5,8-trioxadodecane	330562-47-5	-7.709	-44.3408	0.145026	0.854974	inact.	Reliable	Inactive	-50.9792	-51.1089	-51.044	Inactive	Inactive	0	2
DTXSID50785153	C=CC(=O)OCCNCCCS(=O)(=O)C(C(C(C(F)(F)F)(F)F)(F)F)(F)F	2-{[3-(1,1,2,2,3,3,4,4,4-Nonafluorobutane-1-sulfonyl)propyl]amino}ethyl prop-2-enoate	499776-70-4	-7.709	-54.0575	0.145026	0.854974	inact.	Reliable	Inactive	-50.9792	-40.395	-45.6871	Inactive	Inactive	1	3
DTXSID70880412	CC(CC(C(C(C(C(C(F)(F)F)(F)F)(F)F)(F)F)(F)F)(F)F)I	1-(Perfluorohexyl)-2-iodopropane	38550-34-4	-7.709	-33.721	0.145026	0.854974	inact.	Reliable	Inactive	-50.9792	-62.8185	-56.8989	Inactive	Inactive	3	9
DTXSID60535646	ICCCC(C(C(C(C(C(F)(F)F)(F)F)(F)F)(F)F)(F)F)(F)F	1,1,1,2,2,3,3,4,4,5,5,6,6-Tridecafluoro-9-iodononane	89889-20-3	-7.708	-35.493	0.145026	0.854974	inact.	Reliable	Inactive	-50.9856	-60.8646	-55.9251	Inactive	Inactive	3	9
DTXSID20895950	CC(N(C(C)C)CC(C(C(C(C(C(C(F)(F)F)(F)F)(F)F)(F)F)(F)F)(F)F)O)C	1-[Di(propan-2-yl)amino]-3,3,4,4,5,5,6,6,7,7,8,8,8-tridecafluorooctan-2-ol	125672-20-0	-7.706	-46.1499	0.301888	0.698112	inact.	Reliable	Inactive	-50.9983	-49.1141	-50.0562	Inactive	Inactive	3	8
DTXSID60892524	CN(CCCNS(=O)(=O)CCC(C(C(C(C(C(C(C(F)(F)F)(F)F)(F)F)(F)F)(F)F)(F)F)(F)F)(F)F)C	8:2 Fluorotelomer sulfonamido N,N-dimethyl amine	34455-23-7	-7.704	-35.1031	0.145026	0.854974	inact.	Reliable	Inactive	-51.011	-61.2946	-56.1528	Inactive	Inactive	3	9
DTXSID70379715	O=C(C(C(C(C(F)(F)F)(F)F)(F)F)(F)F)CC(=O)C	(Perfluoro-1-butyl)butane-1,3-dione	355-84-0	-7.703	-30.955	0.145026	0.854974	inact.	Reliable	Inactive	-51.0174	-65.8683	-58.4429	Inactive	Inactive	7	4
DTXSID10871521	CCCC(C(C(C(C(C(F)(F)F)(F)F)(F)F)(F)F)(F)F)(F)F	(Perfluorohexyl)propane	168834-06-8	-7.702	-32.7591	0.145026	0.854974	inact.	Reliable	Inactive	-51.0237	-63.8791	-57.4514	Inactive	Inactive	3	9
DTXSID80895239	O=CCC(C(C(C(F)(F)F)(F)F)(F)F)(F)F	3,3,4,4,5,5,6,6,6-Nonafluorohexanal	135984-67-7	-7.702	-22.5946	0.145026	0.854974	inact.	Reliable	Inactive	-51.0237	-75.0867	-63.0552	Inactive	Inactive	3	4
DTXSID40896742	FC(=C(C(C(F)(F)F)(C(F)(F)F)F)F)C(=O)C(C(F)(F)F)(F)F	(4Z)-1,1,1,2,2,4,5,6,7,7,7-Undecafluoro-6-(trifluoromethyl)hept-4-en-3-one	134330-92-0	-7.701	-28.1392	0.145026	0.854974	inact.	Unreliable	Inactive	-51.0301	-68.9731	-60.0016	Inactive	Inactive	0	2
DTXSID00382070	OCC(C(C(C(C(F)(F)F)(F)F)(F)F)(F)F)(F)F	5:1 Fluorotelomer alcohol	423-46-1	-7.701	-25.915	0.145026	0.854974	inact.	Reliable	Inactive	-51.0301	-71.4256	-61.2278	Inactive	Inactive	3	4
DTXSID30382169	OCC(C(F)(F)F)(OC(C(C(C(C(F)(F)F)(F)F)(F)F)(F)F)(F)F)F	2,3,3,3-Tetrafluoro-2-(perfluoropentoxy)propan-1-ol	78693-85-3	-7.7	-30.4952	0.145026	0.854974	inact.	Reliable	Inactive	-51.0365	-66.3753	-58.7059	Inactive	Inactive	3	4
DTXSID10896299	CCCCC(CC(C(F)(F)F)(C(F)(F)F)F)I	1,1,1,2-Tetrafluoro-4-iodo-2-(trifluoromethyl)octane	161094-94-6	-7.697	-32.4286	0.157385	0.842615	inact.	Unreliable	Inactive	-51.0555	-64.2435	-57.6495	Inactive	Inactive	3	6
DTXSID20767880	N#CC(=C)C(=O)OCC(C(C(F)(F)F)(F)F)(F)F	2,2,3,3,4,4,4-Heptafluorobutyl 2-cyanoprop-2-enoate	130192-28-8	-7.695	-31.1745	0.145026	0.854974	inact.	Reliable	Inactive	-51.0683	-65.6263	-58.3473	Inactive	Inactive	7	4
DTXSID70897020	C=CCNC(=O)C(C(C(C(C(C(C(C(F)(F)F)(F)F)(F)F)(F)F)(F)F)(F)F)(F)F)(F)F	N-Allylperfluorononanamide	221466-77-9	-7.683	-39.3496	0.145026	0.854974	inact.	Reliable	Inactive	-51.1446	-56.6123	-53.8784	Inactive	Inactive	6	9
DTXSID30787933	C=CC(=O)OC(C(C(C(C(C(CC(F)(F)F)(F)F)(F)F)(F)F)(F)F)(F)F)(F)F	1,1,2,2,3,3,4,4,5,5,6,6,8,8,8-Pentadecafluorooctyl prop-2-enoate	54841-42-8	-7.683	-11.8572	0.145026	0.854974	inact.	Unreliable	Inactive	-51.1446	-86.926	-69.0353	Inactive	Inactive	0	2
DTXSID20895571	CCOC(=O)CCC(C(C(C(F)(F)F)(F)F)(F)F)(F)F	Ethyl 4,4,5,5,6,6,7,7,7-nonafluoroheptanoate	136905-37-8	-7.683	-36.3023	0.145026	0.854974	inact.	Reliable	Inactive	-51.1446	-59.9723	-55.5584	Inactive	Inactive	7	4
DTXSID10895707	C=CC(=O)OCCCC(C(C(C(C(C(F)(F)F)(F)F)(F)F)(F)F)(F)F)(F)F	(Perfluorohexyl)-1-propyl prop-2-enoate	216389-85-4	-7.683	-42.9626	0.145026	0.854974	inact.	Reliable	Inactive	-51.1446	-52.6285	-51.8865	Inactive	Inactive	7	5
DTXSID60896986	FC(CC(C(C(C(F)(F)F)(F)F)(F)F)(F)F)(CCS(=O)(=O)Cl)F	4-(Perfluorobutyl)-3,3-difluorobutanesulfonyl chloride	1225375-54-1	-7.684	-33.4969	0.145026	0.854974	inact.	Reliable	Inactive	-51.1382	-63.0656	-57.1019	Inactive	Inactive	3	4
DTXSID90707056	FC(C(C(C(COC(=O)C=CC(=O)OCC(C(C(C(F)F)(F)F)(F)F)(F)F)(F)F)(F)F)(F)F)F	Bis(2,2,3,3,4,4,5,5-octafluoropentyl) but-2-enedioate	63137-87-1	-7.685	-48.4599	0.145026	0.854974	inact.	Reliable	Inactive	-51.1318	-46.5671	-48.8494	Inactive	Inactive	3	0
DTXSID10512407	CCCC#CS(=O)(=O)C(C(C(C(F)(F)F)(F)F)(F)F)(F)F	1-(1,1,2,2,3,3,4,4,4-Nonafluorobutane-1-sulfonyl)pent-1-yne	63369-95-9	-7.712	-34.2078	0.145026	0.854974	inact.	Reliable	Inactive	-50.9602	-62.2817	-56.6209	Inactive	Inactive	9	0
DTXSID40896469	Clc1ccc(c(c1)[N+](=O)[O-])C(=O)Nc1cccc(c1F)C(=O)Nc1c(C)cc(cc1C)C(C(F)(F)F)(C(F)(F)F)F	3-(4-Chloro-2-nitrobenzamido)-2-fluoro-N-[4-(1,1,1,2,3,3,3-heptafluoropropan-2-yl)-2,6-dimethylphenyl]benzamide	862133-18-4	-7.685	-77.6623	0.145026	0.854974	inact.	Reliable	Inactive	-51.1318	-14.3678	-32.7498	Inactive	Inactive	1	5
DTXSID70329513	CCOP(=O)(C(CC(C(C(C(C(C(C(F)(F)F)(F)F)(F)F)(F)F)(F)F)(F)F)(F)F)CC(P(=O)(OCC)OCC)I)OCC	9,11-bis(diethoxyphosphoryl)-1,1,1,2,2,3,3,4,4,5,5,6,6,7,7-pentadecafluoro-11-iodoundecane	23144-30-1	-7.687	-38.6071	0.145026	0.854974	inact.	Reliable	Inactive	-51.1191	-57.431	-54.275	Inactive	Inactive	8	7
DTXSID10539699	Nc1cccc2c1C(F)(F)C(C2(F)F)(F)F	1,1,2,2,3,3-Hexafluoro-2,3-dihydro-1H-inden-4-amine	63002-46-0	-7.687	-24.7724	0.301888	0.698112	inact.	Reliable	Inactive	-51.1191	-72.6854	-61.9023	Inactive	Inactive	8	0
DTXSID00896162	COc1nc(OC)ncc1C(C(C(C(F)(F)F)(F)F)(F)F)(F)F	2,4-Dimethoxy-5-(nonafluorobutyl)pyrimidine	71623-69-3	-7.688	-38.7865	0.301888	0.698112	inact.	Unreliable	Inactive	-51.1128	-57.2332	-54.173	Inactive	Inactive	6	4
DTXSID10895762	CCCOC(=O)C(C(C(C(C(C(C(C(F)(F)F)(F)F)(F)F)(F)F)(F)F)(F)F)(F)F)(F)F	Propyl perfluorononanoate	99156-01-1	-7.691	-42.2359	0.145026	0.854974	inact.	Reliable	Inactive	-51.0937	-53.4298	-52.2617	Inactive	Inactive	4	9
DTXSID80892329	OCCNS(=O)(=O)C(C(C(C(C(C(C(C(F)(F)F)(F)F)(F)F)(F)F)(F)F)(F)F)(F)F)(F)F	Perfluorooctanesulfonamido ethanol	10116-92-4	-7.694	-47.3384	0.145026	0.854974	inact.	Reliable	Inactive	-51.0746	-47.8036	-49.4391	Inactive	Inactive	5	0
DTXSID20895677	CC(=O)OCCC(C(C(C(C(C(F)(F)F)(F)F)(F)F)(F)F)(F)F)(F)F	1H,1H,2H,2H-Perfluorooctyl acetate	37858-03-0	-7.694	-37.6943	0.145026	0.854974	inact.	Reliable	Inactive	-51.0746	-58.4374	-54.756	Inactive	Inactive	7	5
DTXSID1071668	CCOC(=O)CN(S(=O)(=O)C(C(C(C(C(F)(F)F)(F)F)(F)F)(F)F)(F)F)CC	Ethyl N-ethyl-N-((undecafluoropentyl)sulphonyl)glycinate	68555-79-3	-7.685	-49.338	0.145026	0.854974	inact.	Reliable	Inactive	-51.1318	-45.5988	-48.3653	Inactive	Inactive	0	7
DTXSID60379704	C=CC(=O)OCC(CC(C(C(C(F)(F)F)(F)F)(F)F)(F)F)O	4,4,5,5,6,6,7,7,7-Nonafluoro-2-hydroxyheptyl prop-2-enoate	98573-25-2	-7.714	-38.8949	0.145026	0.854974	inact.	Reliable	Inactive	-50.9474	-57.1136	-54.0305	Inactive	Inactive	8	7
DTXSID50623102	O=C(C(C(C(Cl)(F)F)(F)F)(F)F)OOC(=O)C(C(C(Cl)(F)F)(F)F)(F)F	Bis(4-chloro-2,2,3,3,4,4-hexafluoro-1-oxobutyl)peroxide	100634-66-0	-7.714	-37.5021	0.145026	0.854974	inact.	Reliable	Inactive	-50.9474	-58.6494	-54.7984	Inactive	Inactive	0	2
DTXSID90510385	FC(=C(F)F)C(C(C(C(C(=C(F)F)F)(F)F)(F)F)(F)F)(F)F	1,1,2,3,3,4,4,5,5,6,6,7,8,8-Tetradecafluoroocta-1,7-diene	812-97-5	-7.716	-28.579	0.145026	0.854974	inact.	Unreliable	Inactive	-50.9347	-68.4882	-59.7114	Inactive	Inactive	0	2
DTXSID00365621	O=C(C(C(C(F)(F)F)(F)F)(F)F)Nc1ccccc1C(=O)O	2-[(2,2,3,3,4,4,4-heptafluorobutanoyl)amino]benzoic acid	82422-33-1	-7.739	-33.9717	0.145026	0.854974	inact.	Reliable	Inactive	-50.7885	-62.5421	-56.6653	Inactive	Inactive	7	8
DTXSID40880540	ClC(=O)CC(C(C(C(F)(F)F)(F)F)(F)F)(F)F	3,3,4,4,5,5,6,6,6-Nonafluorohexanoyl chloride	64018-24-2	-7.74	-24.7978	0.145026	0.854974	inact.	Reliable	Inactive	-50.7821	-72.6574	-61.7198	Inactive	Inactive	7	4
DTXSID70379997	C#CC(C(C(C(C(C(F)(F)F)(F)F)(F)F)(F)F)(F)F)(F)F	1H-Perfluorooct-1-yne	55756-24-6	-7.741	-30.2565	0.145026	0.854974	inact.	Reliable	Inactive	-50.7757	-66.6385	-58.7071	Inactive	Inactive	3	8
DTXSID10896219	O=C(C1CCC=C1)NS(=O)(=O)C(C(C(C(F)(F)F)(F)F)(F)F)(F)F	N-(1,1,2,2,3,3,4,4,4-Nonafluorobutane-1-sulfonyl)cyclopent-2-ene-1-carboxamide	1440968-24-0	-7.741	-42.6899	0.145026	0.854974	inact.	Reliable	Inactive	-50.7757	-52.9292	-51.8525	Inactive	Inactive	9	0
DTXSID80622108	FC(=CC(C(C(C(C(C(F)(F)F)(F)F)(F)F)(F)F)(F)F)(F)F)F	1,1,3,3,4,4,5,5,6,6,7,7,8,8,8-Pentadecafluorooct-1-ene	103712-63-6	-7.743	-28.485	0.145026	0.854974	inact.	Reliable	Inactive	-50.763	-68.5918	-59.6774	Inactive	Inactive	3	8
DTXSID40204489	FC(=C(C(C(C(C(C(C(F)(F)F)(F)F)(F)F)(F)F)(F)F)(F)F)F)F	Perfluorooct-1-ene	559-14-8	-7.743	-26.9229	0.145026	0.854974	inact.	Reliable	Inactive	-50.763	-70.3142	-60.5386	Inactive	Inactive	3	8
DTXSID70896033	CC(NC(=O)C(C(C(C(C(C(C(C(F)(F)F)(F)F)(F)F)(F)F)(F)F)(F)F)(F)F)(F)F)C	2,2,3,3,4,4,5,5,6,6,7,7,8,8,9,9,9-Heptadecafluoro-N-(propan-2-yl)nonanamide	6104-22-9	-7.739	-40.4698	0.145026	0.854974	inact.	Reliable	Inactive	-50.7885	-55.3771	-53.0828	Inactive	Inactive	3	8
DTXSID70747930	O=C(N=NC(=O)OCCCC(C(C(C(C(C(F)(F)F)(F)F)(F)F)(F)F)(F)F)(F)F)OCCCC(C(C(C(C(C(F)(F)F)(F)F)(F)F)(F)F)(F)F)(F)F	Bis(4,4,5,5,6,6,7,7,8,8,9,9,9-tridecafluorononyl) diazene-1,2-dicarboxylate	462996-01-6	-7.748	-71.6307	0.145026	0.854974	inact.	Reliable	Inactive	-50.7312	-21.0184	-35.8748	Inactive	Inactive	7	5
DTXSID80454860	C=CCC(C(C(C(C(C(C(C(F)(F)F)(F)F)(F)F)(F)F)(F)F)(F)F)(F)F)(F)F	1-Undecene, 4,4,5,5,6,6,7,7,8,8,9,9,10,10,11,11,11-heptadecafluoro-	61589-64-8	-7.749	-35.2403	0.145026	0.854974	inact.	Reliable	Inactive	-50.7249	-61.1433	-55.9341	Inactive	Inactive	3	9
DTXSID00831230	OCC1(CO)C(F)(F)C(F)(F)C(C(C1(F)F)(F)F)(F)F	(2,2,3,3,4,4,5,5,6,6-Decafluorocyclohexane-1,1-diyl)dimethanol	87981-51-9	-7.749	-26.0498	0.145026	0.854974	inact.	Unreliable	Inactive	-50.7249	-71.2769	-61.0009	Inactive	Inactive	8	0
DTXSID00379960	OCC(C(C(C(C(C(C(F)F)(F)F)(F)F)(F)F)(F)F)(F)F)(F)F	1H,1H,8H-Perfluoro-1-octanol	10331-08-5	-7.749	-26.6788	0.145026	0.854974	inact.	Reliable	Inactive	-50.7249	-70.5834	-60.6541	Inactive	Inactive	3	0
DTXSID70763554	O=C(C(C(F)(F)F)(C(F)(F)F)F)OOC(=O)C(C(F)(F)F)(C(F)(F)F)F	Bis[2,3,3,3-tetrafluoro-1-oxo-2-(trifluoromethyl)propyl] peroxide	111632-55-4	-7.75	-31.5495	0.145026	0.854974	inact.	Reliable	Inactive	-50.7185	-65.2128	-57.9657	Inactive	Inactive	0	2
DTXSID90773039	FC(C(C(C(F)F)(F)F)(F)F)CC1CCCO1	2-(2,3,3,4,4,5,5-Heptafluoropentyl)oxolane	194348-01-1	-7.753	-32.7429	0.145026	0.854974	inact.	Reliable	Inactive	-50.6994	-63.897	-57.2982	Inactive	Inactive	3	0
DTXSID70881308	FC(C(C(C(C(C(C(C(F)(F)F)(F)F)(F)F)(F)F)(F)F)(F)F)(F)F)(CCP(=O)(CCC(C(C(C(C(C(C(C(F)(F)F)(F)F)(F)F)(F)F)(F)F)(F)F)(F)F)(F)F)O)F	Bis(heneicosafluorodecyl)phosphinic acid	52299-27-1	-7.753	-32.3616	0.145026	0.854974	inact.	Reliable	Inactive	-50.6994	-64.3174	-57.5084	Inactive	Inactive	3	9
DTXSID5027140	FC(C(C(C(C(S(=O)(=O)F)(F)F)(F)F)(F)F)(F)F)(C(C(C(F)(F)F)(F)F)(F)F)F	Perfluorooctanesulfonyl fluoride	307-35-7	-7.748	-29.857	0.145026	0.854974	inact.	Reliable	Inactive	-50.7312	-67.079	-58.9051	Inactive	Inactive	3	8
DTXSID60369822	COC(=O)C(C(C(C(C(C(C(C(C(F)(F)F)(F)F)(F)F)(F)F)(F)F)(F)F)(F)F)(F)F)(F)F	Methyl Perfluorodecanoate	307-79-9	-7.755	-35.9558	0.145026	0.854974	inact.	Reliable	Inactive	-50.6867	-60.3543	-55.5205	Inactive	Inactive	3	8
DTXSID90505079	CCCNC(=O)C(C(C(C(C(C(C(F)(F)F)(F)F)(F)F)(F)F)(F)F)(F)F)(F)F	2,2,3,3,4,4,5,5,6,6,7,7,8,8,8-Pentadecafluoro-N-propyloctanamide	75668-30-3	-7.739	-38.8822	0.145026	0.854974	inact.	Reliable	Inactive	-50.7885	-57.1276	-53.958	Inactive	Inactive	6	9
DTXSID00895291	FC=C(C(C(C(C(C(C(F)(F)F)(F)F)(F)F)(F)F)(F)F)(F)F)F	1,2,3,3,4,4,5,5,6,6,7,7,8,8,8-Pentadecafluoro-1-octene	7621-51-4	-7.736	-27.2647	0.145026	0.854974	inact.	Reliable	Inactive	-50.8075	-69.9373	-60.3724	Inactive	Inactive	3	8
DTXSID90895604	IC(CC(C(C(C(C(C(C(C(C(C(C(C(F)(F)F)(F)F)(F)F)(F)F)(F)F)(F)F)(F)F)(F)F)(F)F)(F)F)(F)F)(F)F)CCC(CC(C(C(C(C(C(C(C(C(C(C(C(F)(F)F)(F)F)(F)F)(F)F)(F)F)(F)F)(F)F)(F)F)(F)F)(F)F)(F)F)(F)F)I	1,1,1,2,2,3,3,4,4,5,5,6,6,7,7,8,8,9,9,10,10,11,11,12,12,19,19,20,20,21,21,22,22,23,23,24,24,25,25,26,26,27,27,28,28,29,29,30,30,30-Pentacontafluoro-14,17-diiodotriacontane	114221-75-9	-7.717	-41.634	0.145026	0.854974	inact.	Reliable	Inactive	-50.9284	-54.0934	-52.5109	Inactive	Inactive	3	6
DTXSID80229474	FC(C(C(C(C(C(C(C(F)(F)F)(C(F)(F)F)F)(F)F)(F)F)(F)F)(F)F)(F)F)(CCOP(=O)(OCCC(C(C(C(C(C(C(C(F)(F)F)(C(F)(F)F)F)(F)F)(F)F)(F)F)(F)F)(F)F)(F)F)O)F	Bis(2-(perfluoro-7-methyloctyl)ethyl) hydrogen phosphate	78974-41-1	-7.719	-1.9146	0.145026	0.854974	inact.	Reliable	Inactive	-50.9156	-97.8889	-74.4023	Inactive	Inactive	7	5
DTXSID90893387	[O-][S+](CC(N=C(c1ccccc1C(=O)Nc1ccc(cc1C)C(C(F)(F)F)(C(F)(F)F)F)O)(C)C)C	N-(2-Methylsulfinyl-1,1-dimethyl-ethyl)-N'-{2-methyl-4-[perfluoroisopropyl]phenyl}phthalamide	371771-07-2	-7.72	-66.9497	0.145026	0.854974	inact.	Reliable	Inactive	-50.9093	-26.1798	-38.5445	Inactive	Inactive	8	6
DTXSID20792415	FC(=C(C(C(C(C(C(Cl)(F)F)(F)F)(F)F)(F)F)(F)F)F)F	7-Chloro-1,1,2,3,3,4,4,5,5,6,6,7,7-tridecafluorohept-1-ene	66443-81-0	-7.721	-27.992	0.145026	0.854974	inact.	Unreliable	Inactive	-50.9029	-69.1354	-60.0192	Inactive	Inactive	0	2
DTXSID80880125	FC(C(C(C1(F)OC(F)(F)C(C(C1(F)F)(F)F)(F)F)(F)F)(F)F)(F)F	2,2,3,3,4,4,5,5,6-Nonafluoro-6-(heptafluoropropyl)tetrahydro-2H-pyran	335-35-3	-7.723	-30.0672	0.145026	0.854974	inact.	Unreliable	Inactive	-50.8902	-66.8472	-58.8687	Inactive	Inactive	8	0
DTXSID40897577	CCC(c1cc(ccc1OCCCCCC(=O)Nc1ccc(c(c1)O)NC(=O)C(C(C(C(F)(F)F)F)(F)F)(F)F)C(CC)(C)C)(C)C	6-[2,4-Bis(1,1-dimethylpropyl)phenoxy]-N-[3-hydroxy-4-[(octafluoro-1-oxopentyl)amino]phenyl]-hexanamide	97331-50-5	-7.724	-56.9674	0.334767	0.665233	inact.	Reliable	Inactive	-50.8838	-37.1865	-44.0352	Inactive	Inactive	2	1
DTXSID4059918	FC(=O)C(C(C(C(C(C(F)(F)F)(F)F)(F)F)(F)F)(F)F)(F)F	Perfluoroheptanoyl fluoride	375-84-8	-7.738	-26.1317	0.145026	0.854974	inact.	Reliable	Inactive	-50.7948	-71.1866	-60.9907	Inactive	Inactive	3	8
DTXSID90895245	OCCCC(C(C(C(C(F)(F)F)(F)F)(F)F)(F)F)(F)F	4,4,5,5,6,6,7,7,8,8,8-Undecafluorooctan-1-ol	1404193-88-9	-7.725	-29.4368	0.145026	0.854974	inact.	Reliable	Inactive	-50.8775	-67.5423	-59.2099	Inactive	Inactive	3	9
DTXSID10706485	FC(=C(C(C(C(F)(F)F)(F)F)(F)F)F)C(C(C(F)(F)F)(F)F)(F)F	1,1,1,2,2,3,3,4,5,6,6,7,7,8,8,8-Hexadecafluorooct-4-ene	35844-81-6	-7.728	-29.1606	0.145026	0.854974	inact.	Reliable	Inactive	-50.8584	-67.8469	-59.3526	Inactive	Inactive	3	4
DTXSID401007893	CCN(S(=O)(=O)C(C(C(C(C(C(C(C(F)(F)F)(F)F)(F)F)(F)F)(F)F)(F)F)(F)F)(F)F)CC	N,N-Diethyl-1,1,2,2,3,3,4,4,5,5,6,6,7,7,8,8,8-heptadecafluorooctane-1-sulfonamide	87988-61-2	-7.729	-36.4617	0.145026	0.854974	inact.	Reliable	Inactive	-50.852	-59.7965	-55.3243	Inactive	Inactive	0	7
DTXSID10293289	FC(C(C(F)(F)F)(F)F)(c1[nH]oc(=O)n1)F	3-(Heptafluoropropyl)-1,2,4-oxadiazol-5(2H)-one	4314-49-2	-7.733	-32.4522	0.145026	0.854974	inact.	Unreliable	Inactive	-50.8266	-64.2175	-57.5221	Inactive	Inactive	6	4
DTXSID70880194	NC(=O)C(C(C(C(C(C(C(=O)N)(F)F)(F)F)(F)F)(F)F)(F)F)(F)F	Perfluorooctanedioic diamide	3492-23-7	-7.734	-31.3688	0.145026	0.854974	inact.	Reliable	Inactive	-50.8203	-65.4121	-58.1162	Inactive	Inactive	0	2
DTXSID90455560	ClC(=C(Cl)Cl)C(C(C(F)(F)F)(F)F)(F)F	1-Pentene, 1,1,2-trichloro-3,3,4,4,5,5,5-heptafluoro-	81291-44-3	-7.736	-25.7975	0.145026	0.854974	inact.	Reliable	Inactive	-50.8075	-71.5551	-61.1813	Inactive	Inactive	3	4
DTXSID70895167	CCCCCC(C(C(C(F)(F)F)(F)F)(F)F)(F)F	1,1,1,2,2,3,3,4,4-Nonafluorononane	1190430-21-7	-7.736	-27.6755	0.145026	0.854974	inact.	Reliable	Inactive	-50.8075	-69.4844	-60.146	Inactive	Inactive	2	2
DTXSID60378853	FC(C(C(C(Cl)(F)F)(F)F)(F)F)(C(C(C(C(Cl)(F)F)(F)F)(F)F)(F)F)F	1,8-Dichloroperfluorooctane	647-25-6	-7.727	-32.3538	0.145026	0.854974	inact.	Reliable	Inactive	-50.8648	-64.326	-57.5954	Inactive	Inactive	0	2
DTXSID70895647	CCOC(=O)CC(C(C(C(F)(F)F)(F)F)(F)F)S	Ethyl 4,4,5,5,6,6,6-heptafluoro-3-sulfanylhexanoate	377-64-0	-7.004	-29.6819	0.145026	0.854974	inact.	Reliable	Inactive	-55.4623	-67.2721	-61.3672	Inactive	Inactive	7	4
DTXSID80880403	FC(C(COC(=O)C(=C)C)(F)F)C(F)(F)F	1H,1H,3H-Perfluorobutyl 2-methylacrylate	36405-47-7	-7.004	-27.6913	0.145026	0.854974	inact.	Reliable	Inactive	-55.4623	-69.467	-62.4646	Inactive	Inactive	0	2
DTXSID00880248	FC(C(=C(C(C(F)(F)F)(C(F)(F)F)F)C(C(F)(F)F)(F)F)C(F)(F)F)(F)F	Perfluoro-3-ethyl-2,4-dimethyl-2-pentene	30320-26-4	-7.003	-26.9619	0.145026	0.854974	inact.	Unreliable	Inactive	-55.4686	-70.2712	-62.8699	Inactive	Inactive	0	2
DTXSID70895566	CCCCCCCCCCCCCCCCC=CC(C(C(C(C(C(C(C(F)(F)F)(F)F)(F)F)(F)F)(F)F)(F)F)(F)F)(F)F	1,1,1,2,2,3,3,4,4,5,5,6,6,7,7,8,8-Heptadecafluoro-9-hexacosene	907206-01-3	-5.948	-53.526	0.145026	0.854974	inact.	Reliable	Inactive	-62.1773	-40.9811	-51.5792	Inactive	Inactive	5	2
DTXSID90174941	O=C(C(F)(F)F)CC(=O)C(C(F)(F)F)(F)F	3H,3H-Perfluoro-2,4-hexanedione	20825-07-4	-5.939	-25.6619	0.145026	0.854974	inact.	Reliable	Inactive	-62.2345	-71.7046	-66.9696	Inactive	Inactive	7	4
DTXSID30546709	CCSC(C(C(OC(=C(F)F)F)(F)F)(F)F)(F)F	1-(Ethylsulfanyl)-1,1,2,2,3,3-hexafluoro-3-[(trifluoroethenyl)oxy]propane	77416-78-5	-5.927	-28.809	0.145026	0.854974	inact.	Unreliable	Inactive	-62.3108	-68.2346	-65.2727	Inactive	Inactive	0	2
DTXSID00895438	C=COCCC(C(C(C(F)(F)F)(F)F)(F)F)(F)F	6-(Ethenyloxy)-1,1,1,2,2,3,3,4,4-nonafluorohexane	63391-84-4	-5.921	-27.1194	0.145026	0.854974	inact.	Reliable	Inactive	-62.3489	-70.0976	-66.2232	Inactive	Inactive	7	5
DTXSID10896476	FC(OC(C(F)(F)F)(C(F)(F)F)C(F)(F)F)(F)F	1,1,1,3,3,3-Hexafluoro-2-(trifluoromethoxy)-2-(trifluoromethyl)propane	681-08-3	-5.919	-17.2145	0.145026	0.854974	inact.	Unreliable	Inactive	-62.3617	-81.0189	-71.6903	Inactive	Inactive	0	2
DTXSID80895436	CCCCCCCCCCCCCC(C(C(C(C(C(C(C(C(C(C(C(F)(F)F)(F)F)(F)F)(F)F)(F)F)(F)F)(F)F)(F)F)(F)F)(F)F)(F)F)(F)F	1,1,1,2,2,3,3,4,4,5,5,6,6,7,7,8,8,9,9,10,10,11,11,12,12-Pentacosafluoropentacosane	116177-47-0	-5.91	-47.8606	0.145026	0.854974	inact.	Reliable	Inactive	-62.4189	-47.2279	-54.8234	Inactive	Inactive	2	2
DTXSID50617622	FS(=O)(=O)OC(C(C(C(I)(F)F)(F)F)(F)F)(F)F	1,1,2,2,3,3,4,4-Octafluoro-4-iodobutyl sulfurofluoridate	78522-70-0	-5.908	-27.3184	0.301888	0.698112	inact.	Unreliable	Inactive	-62.4316	-69.8781	-66.1549	Inactive	Inactive	0	2
DTXSID60178870	O=C(CCN1CC1)OCC(C(C(F)(F)F)(F)F)(F)F	1-Aziridinepropionic acid, 2,2,3,3,4,4,4-heptafluorobutyl ester	24160-20-1	-5.908	-32.1819	0.145026	0.854974	inact.	Reliable	Inactive	-62.4316	-64.5155	-63.4736	Inactive	Inactive	7	4
DTXSID30880251	FC(C(C(S(=O)(=O)N)(F)F)(F)F)(C(F)(F)F)F	Perfluorobutanesulfonamide	30334-69-1	-5.902	-17.8754	0.145026	0.854974	inact.	Reliable	Inactive	-62.4698	-80.2902	-71.38	Inactive	Inactive	9	0
DTXSID00832080	CCOC(=O)C=C(C(C(C(F)(F)F)(F)F)(F)F)N	Ethyl 3-amino-4,4,5,5,6,6,6-heptafluorohex-2-enoate	87613-26-1	-5.896	-32.3413	0.145026	0.854974	inact.	Reliable	Inactive	-62.5079	-64.3398	-63.4238	Inactive	Inactive	7	4
DTXSID50566181	FN(C(C(C(C(F)(F)F)(F)F)(F)F)(F)F)F	N-Fluoro-N-(nonafluorobutyl)hypofluorous amide (non-preferred name)	812-47-5	-5.894	-22.0823	0.145026	0.854974	inact.	Reliable	Inactive	-62.5206	-75.6516	-69.0861	Inactive	Inactive	3	4
DTXSID90235687	FC(C(C(C(C(C(COC(OCC(C(C(C(C(C(F)F)(F)F)(F)F)(F)F)(F)F)(F)F)OCC(C(C(C(C(C(F)F)(F)F)(F)F)(F)F)(F)F)(F)F)(F)F)(F)F)(F)F)(F)F)(F)F)F	7-(Bis((2,2,3,3,4,4,5,5,6,6,7,7-dodecafluoroheptyl)oxy)methoxy)-1,1,2,2,3,3,4,4,5,5,6,6-dodecafluoroheptane	866-03-5	-5.892	-45.6108	0.145026	0.854974	inact.	Unreliable	Inactive	-62.5334	-49.7085	-56.1209	Inactive	Inactive	3	0
DTXSID60505420	FC(C(C(=O)OC(=O)C(C(F)F)(F)F)(F)F)F	2H-Perfluoropropanoic anhydride	337-83-7	-5.891	-23.2056	0.145026	0.854974	inact.	Reliable	Inactive	-62.5397	-74.413	-68.4764	Inactive	Inactive	0	2
DTXSID70292733	N=C(C(C(C(F)(F)F)(F)F)(F)F)OCC(F)(F)F	2,2,2-trifluoroethyl perfluorobutanimidate	4078-29-9	-5.891	-28.1905	0.145026	0.854974	inact.	Unreliable	Inactive	-62.5397	-68.9165	-65.7281	Inactive	Inactive	7	4
DTXSID70301793	OC(=O)CC(C(C(C(F)(F)F)(F)F)(F)F)SC(C(C(C(F)(F)F)(F)F)(F)F)CC(=O)O	3,3'-sulfanediylbis(4,4,5,5,6,6,6-heptafluorohexanoic acid)	312-14-1	-5.888	-37.5752	0.145026	0.854974	inact.	Reliable	Inactive	-62.5588	-58.5688	-60.5638	Inactive	Inactive	7	4
DTXSID40185108	FC(C(C(F)(F)F)(F)F)(C1NCCN1)F	Imidazolidine, 2-heptafluoropropyl-	31185-53-2	-5.886	-27.292	0.145026	0.854974	inact.	Unreliable	Inactive	-62.5715	-69.9072	-66.2394	Inactive	Inactive	3	4
DTXSID70893385	FC(OC(C(Cl)(F)F)(Cl)F)(OC(C(OC(F)(F)F)(F)F)(F)F)F	1,2-Dichloro(perfluoro-1-[(2-methoxyethoxy)methoxy]ethane)	369371-43-7	-5.881	-34.8302	0.145026	0.854974	inact.	Unreliable	Inactive	-62.6033	-61.5955	-62.0994	Inactive	Inactive	0	2
DTXSID60881337	FC1(C(F)(F)C(F)(F)C(C(C1(F)F)(F)F)(F)F)C(C1(F)C(F)(F)C(F)(F)C(C2(C1(F)C(F)(F)C(F)(F)C(C2(F)F)(F)F)F)(F)F)(F)F	Perfluoro(4a-(cyclohexylmethyl)decahydronaphthalene)	125061-94-1	-5.85	-28.6746	0.145026	0.854974	inact.	Reliable	Inactive	-62.8004	-68.3828	-65.5916	Inactive	Inactive	8	0
DTXSID80892066	FC(C(OC(C(C(F)(F)F)(F)F)(F)F)(F)F)(F)F	1-(Perfluoroethoxy)perfluoropropane	66840-50-4	-5.853	-20.5311	0.145026	0.854974	inact.	Reliable	Inactive	-62.7813	-77.362	-70.0717	Inactive	Inactive	4	3
DTXSID90886254	FC(=O)C(C(F)(F)F)(OC(C(C(OC(F)(F)F)(F)F)(F)F)(F)F)F	2,3,3,3-Tetrafluoro-2-[1,1,2,2,3,3-hexafluoro-3-(trifluoromethoxy)propoxy]-propanoyl fluoride	58194-00-6	-5.854	-30.5702	0.145026	0.854974	inact.	Unreliable	Inactive	-62.775	-66.2926	-64.5338	Inactive	Inactive	4	3
DTXSID10191135	O=C=NCC(C(C(F)(F)F)(F)F)(F)F	Isocyanic acid, 2,2,3,3,4,4,4-heptafluorobutyl ester	377-00-4	-5.86	-26.8114	0.145026	0.854974	inact.	Unreliable	Inactive	-62.7368	-70.4372	-66.587	Inactive	Inactive	3	4
DTXSID10893349	FC(C(Cl)(F)F)(OC(C(S(=O)(=O)F)(F)F)(F)F)Cl	4,5-Dichloroperfluoro-3-oxapentanesulfonyl fluoride	144728-59-6	-5.864	-27.1712	0.145026	0.854974	inact.	Unreliable	Inactive	-62.7114	-70.0404	-66.3759	Inactive	Inactive	0	2
DTXSID60448247	FC(C(I)(F)F)(C(I)(F)F)F	1,3-Diiodoperfluoropropane	422-91-3	-5.866	-20.856	0.145026	0.854974	inact.	Reliable	Inactive	-62.6987	-77.0037	-69.8512	Inactive	Inactive	0	2
DTXSID40460361	FC(=O)C(C(F)(F)F)(OC(C(C(C(=O)F)(F)F)(F)F)(F)F)F	2,2,3,3,4,4-Hexafluoro-4-[(1,1,1,2,3-pentafluoro-3-oxopropan-2-yl)oxy]butanoyl fluoride	19190-57-9	-5.951	-25.6997	0.145026	0.854974	inact.	Unreliable	Inactive	-62.1582	-71.6629	-66.9106	Inactive	Inactive	4	3
DTXSID70776866	FC1=C(N)C(F)(F)C(C(C1=O)(F)F)(F)F	3-Amino-2,4,4,5,5,6,6-heptafluorocyclohex-2-en-1-one	1551-64-0	-5.868	-26.5406	0.145026	0.854974	inact.	Unreliable	Inactive	-62.686	-70.7358	-66.7109	Inactive	Inactive	8	0
DTXSID70292455	C=CNC(=O)C(C(C(F)(F)F)(F)F)(F)F	N-Vinylperfluorobutanamide	4314-32-3	-5.869	-21.5034	0.145026	0.854974	inact.	Reliable	Inactive	-62.6796	-76.2899	-69.4847	Inactive	Inactive	7	8
DTXSID80895178	NCCC(C(C(F)(F)F)(F)F)(F)F	3,3,4,4,5,5,5-Heptafluoropentan-1-amine	1000509-29-4	-5.873	-23.4361	0.145026	0.854974	inact.	Reliable	Inactive	-62.6542	-74.1588	-68.4065	Inactive	Inactive	3	4
DTXSID60896188	CC(C1=NCCCN=C(CC(=NCCCN=C(C1)C(C(C(F)(F)F)(F)F)(F)F)C(C)(C)C)C(C(C(F)(F)F)(F)F)(F)F)(C)C	4,12-Bis(1,1-dimethylethyl)-2,10-bis(1,1,1,2,2,3,3-heptafluoropropyl)-1,5,9,13-tetraazacyclohexadeca-1,4,9,12-tetraene	925457-51-8	-5.875	-45.089	0.145026	0.854974	inact.	Unreliable	Inactive	-62.6415	-50.2839	-56.4627	Inactive	Inactive	6	4
DTXSID1042027	ClC(C(C(F)(F)F)(F)F)Cl	3,3-Dichloro-1,1,1,2,2-pentafluoropropane	422-56-0	-5.875	-15.2261	0.145026	0.854974	inact.	Reliable	Inactive	-62.6415	-83.2114	-72.9264	Inactive	Inactive	0	2
DTXSID10886372	FC(C(C(OC(C(F)(F)F)F)(F)F)(OC(C(C(F)(F)F)(OC(C(C(F)(F)F)(OC(C(C(F)(F)F)(OC(C(C(F)(F)F)(OC(C(C(F)(F)F)(OC(C(C(F)(F)F)(F)F)(F)F)F)(F)F)F)(F)F)F)(F)F)F)(F)F)F)(F)F)F)(F)F	1,1,1,2,4,4,5,7,7,8,10,10,11,13,13,14,16,16,17,19,19,20,22,22,23,23,24,24,24-Nonacosafluoro-5,8,11,14,17,20-hexakis(trifluoromethyl)-3,6,9,12,15,18,21-heptaoxatetracosane	59852-65-2	-5.876	2.094	0.145026	0.854974	inact.	Unreliable	Inactive	-62.6351	-102.309	-82.472	Inactive	Inactive	4	3
DTXSID9066673	CCN(S(=O)(=O)C(C(C(C(C(C(C(C(F)(F)F)(F)F)(F)F)(F)F)(F)F)(F)F)(F)F)(F)F)CCOC(=O)Nc1ccc(c(c1)NC(=O)OCCN(S(=O)(=O)C(C(C(C(C(C(C(C(F)(F)F)(F)F)(F)F)(F)F)(F)F)(F)F)(F)F)(F)F)CC)C	Bis(2-(ethyl((heptadecafluorooctyl)sulphonyl)amino)ethyl) (4-methyl-1,3-phenylene)biscarbamate	21055-88-9	-5.881	-60.54	0.145026	0.854974	inact.	Reliable	Inactive	-62.6033	-33.2473	-47.9253	Inactive	Inactive	1	1
DTXSID00881275	CN(CCCNS(=O)(=O)C(C(C(C(C(C(C(F)(F)F)(F)F)(F)F)(F)F)(F)F)(F)F)(F)F)C	N-(3-(Dimethylamino)propyl)perfluoroheptanesulfonamide hydrochloride	67940-02-7	-5.868	-40.3353	0.145026	0.854974	inact.	Reliable	Inactive	-62.686	-55.5254	-59.1057	Inactive	Inactive	5	0
DTXSID60502611	COC(=O)C(C(C(I)(F)F)(F)F)(F)F	Methyl 2,2,3,3,4,4-hexafluoro-4-iodobutanoate	17308-98-4	-5.952	-30.3581	0.145026	0.854974	inact.	Reliable	Inactive	-62.1518	-66.5265	-64.3392	Inactive	Inactive	0	2
DTXSID00312357	FC(COS(=O)OCC(F)(F)F)(F)F	Bis(2,2,2-trifluoroethyl)sulfite	53749-89-6	-5.954	-23.3393	0.145026	0.854974	inact.	Unreliable	Inactive	-62.1391	-74.2656	-68.2023	Inactive	Inactive	0	2
DTXSID8070885	CCN(S(=O)(=O)C(C(C(C(F)(F)F)(F)F)(F)F)(F)F)CCOP(=O)(OCCN(S(=O)(=O)C(C(C(C(F)(F)F)(F)F)(F)F)(F)F)CC)O	Bis(2-(ethyl(nonafluorobutanesulphonyl)amino)ethyl) hydrogen phosphate	67939-91-7	-5.957	-24.8668	0.145026	0.854974	inact.	Unreliable	Inactive	-62.12	-72.5813	-67.3507	Inactive	Inactive	0	7
DTXSID3059977	CCOC(=O)C(C(C(C(=O)OCC)(F)F)(F)F)(F)F	Diethyl perfluoroglutarate	424-40-8	-5.992	-30.4108	0.145026	0.854974	inact.	Reliable	Inactive	-61.8975	-66.4684	-64.1829	Inactive	Inactive	7	4
DTXSID80880584	FC(C1(F)C(F)(F)C(F)(F)C(C(C1(C(F)(F)F)S(=O)(=O)O)(F)F)(F)F)(F)F	Potassium 2,2,3,3,4,4,5,5,6â€nonafluoroâ€1,6â€ bis(trifluoromethyl)cyclohexaneâ€1â€sulfonate	68156-01-4	-5.995	-33.2145	0.145026	0.854974	inact.	Unreliable	Inactive	-61.8784	-63.377	-62.6277	Inactive	Inactive	8	0
DTXSID60895217	FC(OCC(C(C(F)(F)F)(F)F)(F)F)F	4-(Difluoromethoxy)-1,1,1,2,2,3,3-heptafluorobutane	50428-19-8	-5.996	-23.768	0.145026	0.854974	inact.	Reliable	Inactive	-61.872	-73.7929	-67.8325	Inactive	Inactive	3	4
DTXSID50896435	OC(=O)c1cc(OC(=C(C(C(F)(F)F)(C(F)(F)F)F)C(C(F)(F)F)(C(F)(F)F)F)C(F)(F)F)cc(c1)C(=O)O	5-{[1,1,1,4,5,5,5-Heptafluoro-3-(1,1,1,2,3,3,3-heptafluoropropan-2-yl)-4-(trifluoromethyl)pent-2-en-2-yl]oxy}benzene-1,3-dicarboxylic acid	97220-62-7	-5.996	-25.9479	0.145026	0.854974	inact.	Reliable	Inactive	-61.872	-71.3893	-66.6307	Inactive	Inactive	4	4
DTXSID501009909	FC(C(C(C(C(C(C(C(C(C(C(S(=O)(=O)O)(F)F)(F)F)(F)F)(F)F)(F)F)(F)F)(F)F)(F)F)(F)F)(F)F)(C(C(C(C(C(C(C(C(C(F)(F)F)(F)F)(F)F)(F)F)(F)F)(F)F)(F)F)(F)F)(F)F)F	Perfluoroeicosanesulfonic acid	NOCAS_1009909	-5.999	-33.9089	0.145026	0.854974	inact.	Reliable	Inactive	-61.8529	-62.6113	-62.2321	Inactive	Inactive	3	8
DTXSID20861913	FC(C(C(S(=O)(=O)F)(F)F)(F)F)(C(F)(F)F)F	Perfluorobutanesulfonyl fluoride	375-72-4	-6.001	-21.9828	0.145026	0.854974	inact.	Reliable	Inactive	-61.8402	-75.7613	-68.8008	Inactive	Inactive	9	0
DTXSID30896579	OC(=O)C(C(C(C(F)(F)F)(F)F)(C(F)(F)F)F)(C(F)(F)F)C(F)(F)F	3,4,4,5,5,5-Hexafluoro-2,2,3-tris(trifluoromethyl)pentanoic acid	1882109-69-4	-5.992	-30.2263	0.145026	0.854974	inact.	Reliable	Inactive	-61.8975	-66.6718	-64.2846	Inactive	Inactive	3	4
DTXSID10451221	FC1(F)C(F)(F)CCC1(F)F	1,1,2,2,3,3-hexafluorocyclopentane	123768-18-3	-6.001	-17.0908	0.145026	0.854974	inact.	Unreliable	Inactive	-61.8402	-81.1553	-71.4978	Inactive	Inactive	8	0
DTXSID10625627	COC(=O)C(C(OC(C(F)(F)F)(C(F)(F)F)F)(F)F)(F)F	Methyl 2,2,3,3-tetrafluoro-3-[(1,1,1,2,3,3,3-heptafluoropropan-2-yl)oxy]propanoate	51502-43-3	-6.006	-32.6323	0.145026	0.854974	inact.	Reliable	Inactive	-61.8084	-64.0189	-62.9137	Inactive	Inactive	0	2
DTXSID10233049	C=CCOC(C(C(Cl)(F)F)(F)F)(F)F	3-(3-Chloro-1,1,2,2,3,3-hexafluoropropoxy)propene	84145-20-0	-6.006	-27.194	0.145026	0.854974	inact.	Reliable	Inactive	-61.8084	-70.0153	-65.9119	Inactive	Inactive	0	2
DTXSID80379261	BrC(=O)C(C(C(F)(F)F)(F)F)(F)F	heptafluorobutanoyl bromide	375-13-3	-6.013	-18.5373	0.145026	0.854974	inact.	Reliable	Inactive	-61.7639	-79.5604	-70.6621	Inactive	Inactive	7	4
DTXSID60379441	FC(C(F)(F)F)(C(F)(F)F)OC(C(I)(F)F)(F)F	1,1,1,2,3,3,3-Heptafluoro-2-(1,1,2,2-tetrafluoro-2-iodoethoxy)propane	16005-38-2	-6.013	-25.5448	0.145026	0.854974	inact.	Unreliable	Inactive	-61.7639	-71.8337	-66.7988	Inactive	Inactive	0	2
DTXSID10855189	COC(=O)C(C(C(C(=O)Cl)(F)F)(F)F)(F)F	Methyl 5-chloro-2,2,3,3,4,4-hexafluoro-5-oxopentanoate	21543-95-3	-6.014	-30.0063	0.145026	0.854974	inact.	Reliable	Inactive	-61.7576	-66.9144	-64.336	Inactive	Inactive	0	2
DTXSID80896483	FC(=C(F)F)OC(C(C(C(OC(F)(F)F)(F)F)(F)F)(F)F)(F)F	1,1,2,2,3,3,4,4-Octafluoro-1-[(trifluoroethenyl)oxy]-4-(trifluoromethoxy)butane	609818-38-4	-6.021	-27.0103	0.145026	0.854974	inact.	Unreliable	Inactive	-61.7131	-70.2179	-65.9655	Inactive	Inactive	0	2
DTXSID10884373	FC(=O)C1(OC(=O)C(O1)(F)C(F)(F)F)C(F)(F)F	4-Fluoro-5-oxo-2,4-bis(trifluoromethyl)-1,3-Dioxolane-2-carbonyl fluoride	7345-49-5	-6.002	-24.605	0.145026	0.854974	inact.	Unreliable	Inactive	-61.8339	-72.87	-67.3519	Inactive	Inactive	8	0
DTXSID10379310	C=CC(=O)OCC(C(C(F)(F)F)F)(F)F	1H,1H,3H-Perfluorobutyl acrylate	54052-90-3	-5.847	-26.8773	0.145026	0.854974	inact.	Reliable	Inactive	-62.8195	-70.3645	-66.592	Inactive	Inactive	0	2
DTXSID9052503	FC(C(F)(F)F)(C(F)(F)F)F	Perflutren	76-19-7	-5.992	-13.9511	0.145026	0.854974	inact.	Reliable	Inactive	-61.8975	-84.6172	-73.2573	Inactive	Inactive	3	4
DTXSID3068465	O=C(C(=C)C)OCC(C(F)(F)F)(F)F	1H,1H-Perfluoropropyl methacrylate	45115-53-5	-5.986	-25.8795	0.145026	0.854974	inact.	Reliable	Inactive	-61.9356	-71.4647	-66.7002	Inactive	Inactive	7	4
DTXSID70881025	COCCOCCOCCOCCOCCOCCOCCOCCOCCOCC(CC(C(C(C(C(C(C(C(F)(F)F)(F)F)(F)F)(F)F)(F)F)(F)F)(F)F)(F)F)O	32-(Perfluorooctyl)-2,5,8,11,14,17,20,23,26,29-decaoxadotriacontan-31-ol	93776-08-0	-5.957	-50.3129	0.145026	0.854974	inact.	Reliable	Inactive	-62.12	-44.5239	-53.322	Inactive	Inactive	8	7
DTXSID20895495	CC(=O)OCCC(C(C(F)(F)F)(F)F)(F)F	3,3,4,4,5,5,5-Heptafluoropentyl acetate	425-68-3	-5.966	-25.2879	0.145026	0.854974	inact.	Reliable	Inactive	-62.0628	-72.117	-67.0899	Inactive	Inactive	7	4
DTXSID8052017	FC(C(F)(F)F)OC(C(C(F)(F)F)(F)F)(F)F	Perfluoro-3-(1H-perfluoroethoxy)propane	3330-15-2	-5.968	-21.6773	0.145026	0.854974	inact.	Unreliable	Inactive	-62.0501	-76.0981	-69.0741	Inactive	Inactive	3	4
DTXSID0073906	FC(C(C(Cl)(F)F)(F)F)F	1-Chloro-1,1,2,2,3,3-hexafluoropropane	422-55-9	-5.968	-15.7955	0.145026	0.854974	inact.	Reliable	Inactive	-62.0501	-82.5835	-72.3168	Inactive	Inactive	3	0
DTXSID70431266	C=CC(=O)OC(C(C(C(F)(F)F)(F)F)(F)F)(F)F	Nonafluorobutyl prop-2-enoate	2708-03-04	-5.969	-25.5443	0.145026	0.854974	inact.	Reliable	Inactive	-62.0437	-71.8343	-66.939	Inactive	Inactive	0	2
DTXSID60527006	FC(C(OC(C(C(C(F)(F)F)(F)F)(F)F)(F)F)(F)F)(S(=O)(=O)F)F	1,1,2,2-Tetrafluoro-2-(nonafluorobutoxy)ethane-1-sulfonyl fluoride	67990-79-8	-5.969	-30.2138	0.145026	0.854974	inact.	Reliable	Inactive	-62.0437	-66.6856	-64.3647	Inactive	Inactive	9	0
DTXSID00620126	FC1(F)C(F)(F)CC1(F)F	1,1,2,2,3,3-Hexafluorocyclobutane	55101-70-7	-5.986	-13.1716	0.145026	0.854974	inact.	Unreliable	Inactive	-61.9356	-85.4767	-73.7062	Inactive	Inactive	8	0
DTXSID40895391	COC(=O)CCC(C(C(F)(F)F)(F)F)(F)F	Methyl 4,4,5,5,6,6,6-heptafluorohexanoate	2070-60-2	-5.971	-28.3175	0.145026	0.854974	inact.	Reliable	Inactive	-62.031	-68.7765	-65.4038	Inactive	Inactive	7	4
DTXSID90896035	COC(=O)CNC(=O)C(C(C(F)(F)F)(F)F)(F)F	Methyl N-(2,2,3,3,4,4,4-heptafluorobutanoyl)glycinate	81084-29-9	-5.973	-33.479	0.145026	0.854974	inact.	Reliable	Inactive	-62.0183	-63.0853	-62.5518	Inactive	Inactive	7	8
DTXSID50881008	FC(C(OCC1OC1)(F)F)F	(2H-Perfluoroethoxy)methyloxirane	85567-21-1	-5.981	-21.3069	0.145026	0.854974	inact.	Reliable	Inactive	-61.9674	-76.5065	-69.237	Inactive	Inactive	0	2
DTXSID5075236	C=CC(=O)OCC(C(C(C(F)F)(F)F)(F)F)(F)F	1H,1H,5H-Perfluoropentyl acrylate	376-84-1	-5.981	-28.9837	0.145026	0.854974	inact.	Reliable	Inactive	-61.9674	-68.0419	-65.0047	Inactive	Inactive	3	0
DTXSID50308644	OC(C(C(C(F)(F)F)(F)F)(F)F)C[N+](=O)[O-]	3,3,4,4,5,5,5-heptafluoro-1-nitropentan-2-ol	377-61-7	-5.983	-31.8159	0.145026	0.854974	inact.	Reliable	Inactive	-61.9547	-64.9191	-63.4369	Inactive	Inactive	7	4
DTXSID50897003	C=CCNC(=O)C(C(C(F)(F)F)(F)F)(F)F	Allylperfluorobutanamide	24429-61-6	-5.984	-25.6037	0.145026	0.854974	inact.	Reliable	Inactive	-61.9483	-71.7688	-66.8586	Inactive	Inactive	7	8
DTXSID90896313	FC(C(C(C(F)(F)F)(C(F)(F)F)O)(C(F)(F)F)F)(F)F	1,1,1,3,4,4,4-Heptafluoro-2,3-bis(trifluoromethyl)butan-2-ol	16500-37-1	-5.986	-26.0088	0.145026	0.854974	inact.	Unreliable	Inactive	-61.9356	-71.3221	-66.6289	Inactive	Inactive	0	2
DTXSID9059913	N#CC(C(C(F)(F)F)(F)F)(F)F	Heptafluorobutyronitrile	375-00-8	-5.972	-17.4172	0.145026	0.854974	inact.	Reliable	Inactive	-62.0246	-80.7954	-71.41	Inactive	Inactive	3	4
DTXSID10880956	CCP(OCC)OCC	Phosphonous acid, ethyl-, diethyl ester, compd. with 1,1,1,2,3,3,3-heptafluoro-2-iodopropane (1:1)	72220-43-0	-6.021	-17.3796	0.145026	0.854974	inact.	Reliable	Inactive	-61.7131	-80.8369	-71.275	Inactive	Inactive	0	2
DTXSID90301795	CC(C(C(C(C(O)C)(F)F)(F)F)(F)F)O	3,3,4,4,5,5-hexafluoroheptane-2,6-diol	3726-32-7	-5.845	-24.8573	0.145026	0.854974	inact.	Reliable	Inactive	-62.8322	-72.5918	-67.712	Inactive	Inactive	0	2
DTXSID50206378	FC(C(C(C(C(C(C(C(C(C(C(C(F)(F)F)(F)F)(F)F)(F)F)(F)F)(F)F)(F)F)(F)F)(F)F)(F)F)(F)F)(CCOP(=O)(OCCC(C(C(C(C(C(C(C(C(C(C(C(F)(F)F)(F)F)(F)F)(F)F)(F)F)(F)F)(F)F)(F)F)(F)F)(F)F)(F)F)(F)F)O)F	Bis(2-(perfluorododecyl)ethyl) hydrogen phosphate	57677-99-3	-5.841	8.5053	0.145026	0.854974	inact.	Reliable	Inactive	-62.8577	-109.378	-86.1179	Inactive	Inactive	7	5
DTXSID2026949	FC(=C(C(F)(F)F)F)F	Hexafluoropropene	116-15-4	-5.728	-14.375	0.145026	0.854974	inact.	Reliable	Inactive	-63.5762	-84.1498	-73.863	Inactive	Inactive	0	2
DTXSID0061826	FC(=C(OC(C(C(F)(F)F)(F)F)(F)F)F)F	Perfluoropropyl trifluorovinyl ether	1623-05-8	-5.727	-21.9161	0.145026	0.854974	inact.	Unreliable	Inactive	-63.5826	-75.8348	-69.7087	Inactive	Inactive	0	2
DTXSID4075297	FC(C(C(F)(F)F)(F)F)F	1H-Heptafluoropropane	2252-84-8	-5.725	-12.5718	0.145026	0.854974	inact.	Reliable	Inactive	-63.5953	-86.1381	-74.8667	Inactive	Inactive	0	2
DTXSID70380841	FC(C(F)(F)F)CC(F)(F)F	1H,2H,2H-Perfluorobutane	86884-16-4	-5.725	-16.624	0.322571	0.677429	inact.	Reliable	Inactive	-63.5953	-81.67	-72.6327	Inactive	Inactive	0	2
DTXSID30379276	COC(C(F)(F)F)(C(F)(F)F)F	Heptafluoroisopropyl methyl ether	22052-84-2	-5.724	-18.1559	0.145026	0.854974	inact.	Reliable	Inactive	-63.6016	-79.9809	-71.7913	Inactive	Inactive	0	2
DTXSID60880986	FC(=O)C(C(Cl)(F)F)(OC(C(S(=O)(=O)F)(F)F)(F)F)F	Perfluoro(3-chloro-2-[2-(fluorosulfonyl)ethoxy]propanoyl) fluoride	81126-57-0	-5.722	-27.9612	0.145026	0.854974	inact.	Unreliable	Inactive	-63.6144	-69.1694	-66.3919	Inactive	Inactive	0	2
DTXSID20209134	FC(=C(OC(C(I)(F)F)(F)F)F)F	Trifluoro(1,1,2,2-tetrafluoro-2-iodoethoxy)ethylene	6037-91-8	-5.714	-22.2474	0.145026	0.854974	inact.	Unreliable	Inactive	-63.6652	-75.4695	-69.5674	Inactive	Inactive	0	2
DTXSID50296259	NCC(C(C(C(F)(F)F)(F)F)(F)F)O	1-Amino-3,3,4,4,5,5,5-heptafluoro-2-pentanol	336-53-8	-5.711	-21.7424	0.145026	0.854974	inact.	Reliable	Inactive	-63.6843	-76.0264	-69.8553	Inactive	Inactive	7	4
DTXSID30235040	FC(=C(OC(C(Br)(F)F)(F)F)F)F	Perfluoro(2-bromoethoxy)ethene	85737-06-0	-5.706	-21.7604	0.145026	0.854974	inact.	Unreliable	Inactive	-63.7161	-76.0065	-69.8613	Inactive	Inactive	0	2
DTXSID90895361	NC(=S)C(C(C(F)(F)F)(F)F)(F)F	2,2,3,3,4,4,4-Heptafluorobutanethioamide	375-20-2	-5.705	-19.5614	0.145026	0.854974	inact.	Reliable	Inactive	-63.7225	-78.4312	-71.0768	Inactive	Inactive	3	4
DTXSID90892572	CN(CCCNC(=O)C(C(C(C(C(C(C(F)(F)F)(F)F)(F)F)(F)F)(F)F)(F)F)(F)F)C	N-Dimethyl ammonio propyl-perfluorooctane amide	376-23-8	-5.698	-50.8091	0.145026	0.854974	inact.	Reliable	Inactive	-63.767	-43.9768	-53.8719	Inactive	Inactive	6	9
DTXSID00711149	CC(OC(C(C(F)F)(F)F)(F)F)C	1,1,2,2,3,3-Hexafluoro-1-[(propan-2-yl)oxy]propane	393517-66-3	-5.69	-21.8745	0.145026	0.854974	inact.	Unreliable	Inactive	-63.8178	-75.8807	-69.8493	Inactive	Inactive	0	2
DTXSID80896569	OC(=O)C(C(C(F)(F)F)(C(F)(F)F)F)(C(C(F)(F)F)(F)F)C(F)(F)F	3,3,4,4,4-Pentafluoro-2-(1,1,1,2,3,3,3-heptafluoropropan-2-yl)-2-(trifluoromethyl)butanoic acid	1882109-59-2	-5.69	-28.6768	0.145026	0.854974	inact.	Reliable	Inactive	-63.8178	-68.3803	-66.0991	Inactive	Inactive	7	4
DTXSID20892580	O=C(CSCCC(C(C(C(C(C(C(C(C(C(C(C(F)(F)F)(F)F)(F)F)(F)F)(F)F)(F)F)(F)F)(F)F)(F)F)(F)F)(F)F)(F)F)NCCC[N+](CC(=O)[O-])(C)C	12:2 Fluorotelomer thioether amido amine carboxylate	1513863-98-3	-5.688	-53.0076	0.145026	0.854974	inact.	Reliable	Inactive	-63.8306	-41.5527	-52.6916	Inactive	Inactive	7	3
DTXSID80146031	FC(=C(OC(C(F)(F)F)(C(F)(F)F)F)F)F	1,1,1,2,3,3,3-Heptafluoro-2-((trifluorovinyl)oxy)propane	10372-98-2	-5.687	-21.5672	0.145026	0.854974	inact.	Unreliable	Inactive	-63.8369	-76.2195	-70.0282	Inactive	Inactive	0	2
DTXSID80880140	OCC1CC(C1(F)F)(F)F	2,2,3,3-Tetrafluorocyclobutanemethanol	378-17-6	-5.686	-18.3707	0.145026	0.854974	inact.	Reliable	Inactive	-63.8433	-79.7441	-71.7937	Inactive	Inactive	8	0
DTXSID40239276	FC1(F)C(C1(F)F)(F)F	Perfluorocyclopropane	931-91-9	-5.683	-10.2976	0.145026	0.854974	inact.	Reliable	Inactive	-63.8624	-88.6456	-76.254	Inactive	Inactive	8	0
DTXSID30144320	OCCN(OP(=O)(OCCC(C(C(C(C(C(C(C(C(F)(F)F)(F)F)(F)F)(F)F)(F)F)(F)F)(F)F)(F)F)(F)F)OCCC(C(C(C(C(C(C(C(C(F)(F)F)(F)F)(F)F)(F)F)(F)F)(F)F)(F)F)(F)F)(F)F)CCO	1,1-Bis((perfluoro-1-nonyl)ethyloxy)-N-(2-hydroxyethyl)-2-oxa-3-aza-1-phosphapentan-5-ol 1-oxide	101896-22-4	-5.61	-31.2639	0.145026	0.854974	inact.	Reliable	Inactive	-64.3266	-65.5277	-64.9271	Inactive	Inactive	7	5
DTXSID80157187	COC(C(F)(F)F)C(F)(F)F	2-Methoxy-2H-perfluoropropane	13171-18-1	-5.625	-18.2795	0.145026	0.854974	inact.	Reliable	Inactive	-64.2312	-79.8446	-72.0379	Inactive	Inactive	0	2
DTXSID50880495	C=CCOC(C(C(F)(F)F)F)(F)F	2H-Hexafluoropropyl allyl ether	59158-81-5	-5.631	-23.6447	0.145026	0.854974	inact.	Unreliable	Inactive	-64.193	-73.9288	-69.0609	Inactive	Inactive	0	2
DTXSID10190840	NCC(C(C(F)(F)F)(F)F)(F)F	1H,1H-Heptafluorobutylamine	374-99-2	-5.651	-17.3685	0.145026	0.854974	inact.	Reliable	Inactive	-64.0658	-80.8491	-72.4575	Inactive	Inactive	3	4
DTXSID70232452	FN1C(F)(F)C(F)(F)C(C(C1(F)F)(F)F)(F)F	Undecafluoropiperidine	836-77-1	-5.654	-18.9113	0.145026	0.854974	inact.	Unreliable	Inactive	-64.0468	-79.148	-71.5974	Inactive	Inactive	8	0
DTXSID80577407	FC(C(C(F)(F)C)(F)F)F	1,1,2,2,3,3-Hexafluorobutane	119450-66-7	-5.659	-15.0068	0.145026	0.854974	inact.	Unreliable	Inactive	-64.015	-83.4532	-73.7341	Inactive	Inactive	0	2
DTXSID60897579	O=C(C(C(OC(F)(F)F)(F)F)(F)F)OC(=O)C(C(OC(F)(F)F)(F)F)(F)F	Perfluoro-3-methoxypropanoic anhydride	42566-65-4	-5.732	-37.568	0.145026	0.854974	inact.	Unreliable	Inactive	-63.5508	-58.5767	-61.0637	Inactive	Inactive	0	2
DTXSID50292453	COC(=N)C(C(C(F)(F)F)(F)F)(F)F	Methyl 2,2,3,3,4,4,4-heptafluorobutanimidate	2992-92-9	-5.659	-22.0275	0.145026	0.854974	inact.	Unreliable	Inactive	-64.015	-75.712	-69.8635	Inactive	Inactive	7	4
DTXSID60892963	CN(CCCNC(=O)C(C(C(C(C(C(C(C(C(C(C(F)(F)F)(F)F)(F)F)(F)F)(F)F)(F)F)(F)F)(F)F)(F)F)(F)F)(F)F)C	N-[3-(Dimethylamino)propyl]perfluorododecanamide	1513863-79-0	-5.669	-42.5771	0.145026	0.854974	inact.	Reliable	Inactive	-63.9514	-53.0536	-58.5025	Inactive	Inactive	6	9
DTXSID9052056	C=C(C(F)(F)F)C(F)(F)F	1,1-Bis(trifluoromethyl)ethene	382-10-5	-5.672	-16.1478	0.145026	0.854974	inact.	Reliable	Inactive	-63.9323	-82.1951	-73.0637	Inactive	Inactive	0	2
DTXSID20220182	O=C1C(F)(F)C(C1(F)F)(F)F	Hexafluorocyclobutanone	699-35-4	-5.674	-12.5624	0.145026	0.854974	inact.	Reliable	Inactive	-63.9196	-86.1484	-75.034	Inactive	Inactive	8	0
DTXSID40881335	FC1(C(C2(F)C(F)(F)C(F)(F)C(C(C2(F)F)(F)F)(F)F)(F)F)C(F)(F)C(F)(F)C2(C(C1(F)F)(F)C(F)(F)C(C(C2(F)F)(F)F)(F)F)F	Perfluoroperhydrobenzyl tetralin	116265-66-8	-5.679	-24.2081	0.145026	0.854974	inact.	Reliable	Inactive	-63.8878	-73.3076	-68.5977	Inactive	Inactive	8	0
DTXSID20379346	FC(C(OCC(F)(F)F)(F)F)C(F)(F)F	(2H-Perfluoropropyl)(1H,1H-perfluoroethyl)ether	993-95-3	-5.679	-21.7084	0.145026	0.854974	inact.	Reliable	Inactive	-63.8878	-76.0638	-69.9758	Inactive	Inactive	0	2
DTXSID70156624	C=CC(=O)OC(C(F)(F)F)(C(F)(F)F)F	Heptafluoroisopropyl acrylate	13057-08-4	-5.682	-21.3228	0.145026	0.854974	inact.	Reliable	Inactive	-63.8687	-76.489	-70.1789	Inactive	Inactive	0	2
DTXSID0041696	FC(=O)C(C(C(F)(F)F)(F)F)(F)F	Perfluorobutanoyl fluoride	335-42-2	-5.662	-15.5628	0.145026	0.854974	inact.	Reliable	Inactive	-63.9959	-82.8401	-73.418	Inactive	Inactive	7	4
DTXSID5073907	FC1(F)C(F)(F)OC1(F)F	Hexafluorooxetane	425-82-1	-5.734	-8.7367	0.145026	0.854974	inact.	Unreliable	Inactive	-63.5381	-90.3667	-76.9524	Inactive	Inactive	8	0
DTXSID70275965	FC(C1(F)C(F)(F)C(F)(F)C(C(C1(F)F)(F)F)(F)S(=O)(=O)O)(C(F)(F)F)F	Perfluoro-4-(perfluoroethyl)cyclohexylsulfonic acid	646-83-3	-5.744	-19.7093	0.145026	0.854974	inact.	Unreliable	Inactive	-63.4745	-78.2681	-70.8713	Inactive	Inactive	8	0
DTXSID80895476	ONC(=N)C(C(C(F)(F)F)(F)F)(F)F	2,2,3,3,4,4,4-Heptafluoro-N-hydroxybutanimidamide	4314-37-8	-5.747	-20.291	0.145026	0.854974	inact.	Unreliable	Inactive	-63.4554	-77.6267	-70.541	Inactive	Inactive	7	4
DTXSID60472481	O=C(C(C(C(F)(F)F)(F)F)(F)F)C(F)(F)F	Perfluoro-2-pentanone	377-54-8	-5.82	-20.7556	0.145026	0.854974	inact.	Reliable	Inactive	-62.9912	-77.1144	-70.0528	Inactive	Inactive	7	4
DTXSID4059914	OCC(C(C(F)(F)F)(F)F)(F)F	3:1 Fluorotelomer alcolhol	375-01-9	-5.821	-16.6793	0.145026	0.854974	inact.	Reliable	Inactive	-62.9848	-81.609	-72.2969	Inactive	Inactive	3	4
DTXSID20895591	CNC(=O)C(C(C(F)(F)F)(F)F)(F)F	2,2,3,3,4,4,4-Heptafluoro-N-methylbutanamide	4314-42-5	-5.825	-18.1277	0.145026	0.854974	inact.	Reliable	Inactive	-62.9594	-80.012	-71.4857	Inactive	Inactive	7	8
DTXSID30464878	FC(OC(C(C(C(F)(F)F)(F)F)(F)F)(F)F)(F)F	Trifluoromethyl perfluorobutyl ether	559-29-5	-5.827	-22.8414	0.145026	0.854974	inact.	Reliable	Inactive	-62.9467	-74.8146	-68.8806	Inactive	Inactive	0	2
DTXSID90233047	FC(=C(OC(C(C(F)F)(F)F)(F)F)F)F	1,1,2,2,3,3-Hexafluoro-1-((trifluorovinyl)oxy)propane	84145-18-6	-5.83	-22.1001	0.145026	0.854974	inact.	Unreliable	Inactive	-62.9276	-75.6319	-69.2798	Inactive	Inactive	0	2
DTXSID90836794	O=C(C(C(C(F)(F)F)(F)F)(F)F)n1cnnn1	2,2,3,3,4,4,4-Heptafluoro-1-(1H-tetrazol-1-yl)butan-1-one	827346-17-8	-5.832	-22.3092	0.145026	0.854974	inact.	Reliable	Inactive	-62.9149	-75.4014	-69.1581	Inactive	Inactive	7	4
DTXSID70880417	OCC[N+](CCCN(S(=O)(=O)C(C(C(C(C(C(F)(F)F)(F)F)(F)F)(F)F)(F)F)(F)F)CCCS(=O)(=O)[O-])(C)C	3-({3-[(2-Hydroxyethyl)(dimethyl)azaniumyl]propyl}[(perfluorohexyl)sulfonyl]amino)-1-propanesulfonate	38850-58-7	-5.816	-70.9437	0.145026	0.854974	inact.	Reliable	Inactive	-63.0166	-21.7759	-42.3963	Inactive	Inactive	0	7
DTXSID20880144	CCOC(=O)CC(=O)C(C(F)(F)F)(F)F	Ethyl pentafluoropropionyl acetate	663-35-4	-5.832	-26.4624	0.145026	0.854974	inact.	Reliable	Inactive	-62.9149	-70.822	-66.8684	Inactive	Inactive	7	4
DTXSID0073900	FC(C(C(C(F)F)(F)F)(F)F)F	1H,4H-Octafluorobutane	377-36-6	-5.833	-12.374	0.145026	0.854974	inact.	Unreliable	Inactive	-62.9085	-86.3562	-74.6323	Inactive	Inactive	3	0
DTXSID9075240	O=C(C(F)(F)F)CC(F)(F)F	3H,3H-Perfluoro-2-butanone	400-49-7	-5.836	-14.8885	0.145026	0.854974	inact.	Reliable	Inactive	-62.8894	-83.5836	-73.2365	Inactive	Inactive	0	2
DTXSID40544291	[N-]=[N+]=NC(C(C(=O)F)(OC(C(C(F)(F)F)(F)F)(F)F)F)(F)F	3-Azido-2,3,3-trifluoro-2-(heptafluoropropoxy)propanoyl fluoride	86414-16-6	-5.838	-30.4562	0.145026	0.854974	inact.	Unreliable	Inactive	-62.8767	-66.4183	-64.6475	Inactive	Inactive	4	3
DTXSID10880178	C=CC(=O)OC(C(F)(F)F)C(F)(F)F	Hexafluoroisopropyl acrylate	2160-89-6	-5.838	-21.5905	0.301888	0.698112	inact.	Reliable	Inactive	-62.8767	-76.1938	-69.5353	Inactive	Inactive	0	2
DTXSID4066389	C=CC(C(Br)(F)F)(F)F	2-Vinyl(1-bromoperfluoroethane)	18599-22-9	-5.839	-18.6206	0.145026	0.854974	inact.	Reliable	Inactive	-62.8704	-79.4685	-71.1694	Inactive	Inactive	0	2
DTXSID60510796	FC(C(COCC(C(F)F)(F)F)(F)F)F	2,2,3,3-Tetrafluoropropyl ether	82914-35-0	-5.84	-22.92	0.145026	0.854974	inact.	Reliable	Inactive	-62.864	-74.7279	-68.796	Inactive	Inactive	0	2
DTXSID60707740	FC(=NC(C(C(F)(F)F)(F)F)(F)F)F	(Heptafluoropropyl)carbonimidoyl	378-00-7	-5.833	-17.8538	0.145026	0.854974	inact.	Reliable	Inactive	-62.9085	-80.314	-71.6113	Inactive	Inactive	3	4
DTXSID20570533	CCOC(=O)CC(C(C(C(F)(F)F)(F)F)(F)F)(F)F	Ethyl 3,3,4,4,5,5,6,6,6-nonafluorohexanoate	172287-15-9	-5.841	-30.4788	0.145026	0.854974	inact.	Reliable	Inactive	-62.8577	-66.3934	-64.6255	Inactive	Inactive	7	4
DTXSID50597571	C=COCC(C(C(F)(F)F)(F)F)(F)F	4-(Ethenyloxy)-1,1,1,2,2,3,3-heptafluorobutane	356-00-3	-5.812	-22.4505	0.145026	0.854974	inact.	Reliable	Inactive	-63.0421	-75.2456	-69.1438	Inactive	Inactive	3	4
DTXSID30878895	CN=C(NCC(C(C(F)(F)F)(F)F)(F)F)S	N-(2,2,3,3,4,4,4-Heptafluorobutyl)-N'-methylthiourea	105412-23-5	-5.803	-26.4467	0.145026	0.854974	inact.	Unreliable	Inactive	-63.0993	-70.8393	-66.9693	Inactive	Inactive	3	4
DTXSID20164754	COC(=O)C(C(C(C(=O)OC)(F)F)(F)F)(F)F	Dimethyl perfluoropentanedioate	1513-62-8	-5.753	-26.0637	0.145026	0.854974	inact.	Reliable	Inactive	-63.4172	-71.2616	-67.3394	Inactive	Inactive	0	2
DTXSID00502610	FC(=O)C(C(C(I)(F)F)(F)F)(F)F	2,2,3,3,4,4-Hexafluoro-4-iodobutanoyl fluoride	6044-18-4	-5.761	-16.8071	0.145026	0.854974	inact.	Reliable	Inactive	-63.3664	-81.4681	-72.4172	Inactive	Inactive	0	2
DTXSID10461880	FC1(F)C(F)(F)C=CC1(F)F	1H,2H-Hexafluorocyclopentene	1005-73-8	-5.765	-16.1813	0.145026	0.854974	inact.	Unreliable	Inactive	-63.3409	-82.1581	-72.7495	Inactive	Inactive	8	0
DTXSID40548411	NC(C(C(C(F)(F)F)(F)F)(F)F)(F)F	Nonafluorobutan-1-amine	74753-16-5	-5.767	-17.9404	0.145026	0.854974	inact.	Reliable	Inactive	-63.3282	-80.2185	-71.7734	Inactive	Inactive	3	4
DTXSID3059890	FC(=C(C(F)(F)F)F)C(F)(F)F	Perfluorobut-2-ene	360-89-4	-5.77	-18.3452	0.145026	0.854974	inact.	Reliable	Inactive	-63.3091	-79.7722	-71.5407	Inactive	Inactive	0	2
DTXSID8046614	FCOC(C(F)(F)F)C(F)(F)F	Sevoflurane	28523-86-6	-5.771	-17.7625	0.301888	0.698112	inact.	Unreliable	Inactive	-63.3028	-80.4147	-71.8587	Inactive	Inactive	0	2
DTXSID1072557	C=CC(=O)OCCN(S(=O)(=O)CCC(C(C(C(C(C(C(C(C(C(C(C(F)(F)F)(F)F)(F)F)(F)F)(F)F)(F)F)(F)F)(F)F)(F)F)(F)F)(F)F)(F)F)C	2-[Methyl[(perfluorododecyl)ethylsulfonyl]amino]ethyl 2-propenoate	72276-06-3	-5.804	-56.7292	0.145026	0.854974	inact.	Reliable	Inactive	-63.0929	-37.4491	-50.271	Inactive	Inactive	1	3
DTXSID7059933	FC(N1C(F)(F)C(F)(F)OC(C1(F)F)(F)F)(F)F	Perfluoro(N-methylmorpholine)	382-28-5	-5.771	-23.062	0.145026	0.854974	inact.	Unreliable	Inactive	-63.3028	-74.5713	-68.9371	Inactive	Inactive	8	0
DTXSID00861931	FC(C(C(F)(F)F)F)F	1,1,1,2,3,3-Hexafluoropropane	431-63-0	-5.785	-14.2548	0.145026	0.854974	inact.	Reliable	Inactive	-63.2138	-84.2823	-73.748	Inactive	Inactive	0	2
DTXSID80468003	FC(=O)C(C(C(S(=O)(=O)F)(F)F)(F)F)(F)F	2,2,3,3,4,4-Hexafluoro-4-(fluorosulfonyl)butanoyl fluoride	83071-23-2	-5.787	-19.4811	0.145026	0.854974	inact.	Unreliable	Inactive	-63.201	-78.5197	-70.8604	Inactive	Inactive	0	2
DTXSID10895520	NNC(=N)C(C(C(F)(F)F)(F)F)(F)F	2,2,3,3,4,4,4-Heptafluorobutanimidohydrazide	663-24-1	-5.787	-19.8212	0.145026	0.854974	inact.	Unreliable	Inactive	-63.201	-78.1447	-70.6729	Inactive	Inactive	7	4
DTXSID00188993	CC(=O)C(C(C(F)(F)F)(F)F)(F)F	Methyl heptafluoropropylketone	355-17-9	-5.795	-18.2356	0.145026	0.854974	inact.	Reliable	Inactive	-63.1502	-79.893	-71.5216	Inactive	Inactive	7	4
DTXSID50887449	O=C(c1c(Cl)c(Cl)c(c(c1C(=O)O)Cl)Cl)Nc1cccc(c1)OS(=O)(=O)C(C(C(C(C(C(C(F)(F)F)(F)F)(F)F)(F)F)(F)F)(F)F)(F)F	2,3,4,5-Tetrachloro-6-[3-(perfluoroheptyl)sulfonyloxyphenylamino]carbonylbenzoate potassium	68541-01-5	-5.801	-46.4794	0.145026	0.854974	inact.	Reliable	Inactive	-63.112	-48.7508	-55.9314	Inactive	Inactive	0	1
DTXSID80896488	COC(=O)C(C(F)(F)F)(OC(C(F)(F)F)(F)F)F	Methyl 2,3,3,3-tetrafluoro-2-(pentafluoroethoxy)propanoate	117516-09-3	-5.803	-26.2882	0.145026	0.854974	inact.	Reliable	Inactive	-63.0993	-71.0141	-67.0567	Inactive	Inactive	4	3
DTXSID00896288	CCCCCCCCCCCCCCCOc1cccc(c1)OC(C(=O)Nc1cc(O)c(cc1OC(C(Cl)F)(F)F)NC(=O)C(C(C(F)(F)F)(F)F)(F)F)CC	N-[5-(2-Chloro-1,1,2-trifluoroethoxy)-2-hydroxy-4-{2-[3-(pentadecyloxy)phenoxy]butanamido}phenyl]-2,2,3,3,4,4,4-heptafluorobutanamide	92589-42-9	-5.776	-59.5446	0.145026	0.854974	inact.	Reliable	Inactive	-63.271	-34.3448	-48.8079	Inactive	Inactive	6	3
DTXSID3059927	OCC(C(C(CO)(F)F)(F)F)(F)F	Hexafluoroamylene glycol	376-90-9	-5.605	-20.6622	0.145026	0.854974	inact.	Reliable	Inactive	-64.3584	-77.2174	-70.7879	Inactive	Inactive	3	4
DTXSID60862823	FC(=O)C(C(F)(F)F)(OC(C(C(F)(F)F)(F)F)(F)F)F	Perfluoro(2-methyl-3-oxahexanoyl) fluoride	2062-98-8	-6.025	-25.8939	0.145026	0.854974	inact.	Unreliable	Inactive	-61.6876	-71.4488	-66.5682	Inactive	Inactive	4	3
DTXSID10536168	NCC(C(C(C(F)F)(F)F)(F)F)(F)F	2,2,3,3,4,4,5,5-Octafluoropentan-1-amine	376-64-7	-6.028	-19.0593	0.145026	0.854974	inact.	Unreliable	Inactive	-61.6685	-78.9848	-70.3267	Inactive	Inactive	3	0
DTXSID8059972	FC(C(Cl)(F)F)(C(F)(F)F)F	1-Chloroheptafluoropropane	422-86-6	-6.24	-15.924	0.145026	0.854974	inact.	Reliable	Inactive	-60.3205	-82.4418	-71.3812	Inactive	Inactive	3	4
DTXSID10190946	O=CC(C(C(F)(F)F)(F)F)(F)F	Perfluorobutyraldehyde	375-02-0	-6.238	-16.1292	0.145026	0.854974	inact.	Reliable	Inactive	-60.3332	-82.2156	-71.2744	Inactive	Inactive	3	4
DTXSID40381087	OCC(OC(C(OC(F)(F)F)(F)F)(F)F)(F)F	1H,1H-Nonafluoro-3,6-dioxaheptan-1-ol	330562-43-1	-6.238	-28.4766	0.145026	0.854974	inact.	Reliable	Inactive	-60.3332	-68.6011	-64.4671	Inactive	Inactive	0	2
DTXSID80897172	O=C(C(C(C(F)(F)F)(F)F)(F)F)Nc1ccc(cc1)NC(=O)C(C(C(F)(F)F)(F)F)(F)F	N,N'-1,4-Phenylenebis(perfluorobutanamide)	524726-49-6	-6.234	-41.6491	0.145026	0.854974	inact.	Reliable	Inactive	-60.3586	-54.0768	-57.2177	Inactive	Inactive	7	8
DTXSID9059882	CCOC(=O)C(C(C(F)(F)F)(F)F)(F)F	Ethyl perfluorobutanoate	356-27-4	-6.233	-23.8101	0.145026	0.854974	inact.	Reliable	Inactive	-60.365	-73.7465	-67.0557	Inactive	Inactive	7	4
DTXSID70895687	C=CC(=O)NCC(C(C(F)(F)F)(F)F)(F)F	N-(2,2,3,3,4,4,4-Heptafluorobutyl)prop-2-enamide	1422-65-7	-6.231	-25.2973	0.145026	0.854974	inact.	Reliable	Inactive	-60.3777	-72.1066	-66.2422	Inactive	Inactive	7	4
DTXSID00893419	SCC(C(C(C(F)F)(F)F)(F)F)(F)F	1H,1H,5H-Perfluoropentane-1-thiol	NOCAS_893419	-6.23	-25.5616	0.145026	0.854974	inact.	Unreliable	Inactive	-60.384	-71.8152	-66.0996	Inactive	Inactive	3	0
DTXSID00382171	OCCC(C(F)(F)F)(C(F)(F)F)F	2(Perfluoro-2-propyl)ethanol	90999-87-4	-6.229	-20.8649	0.145026	0.854974	inact.	Reliable	Inactive	-60.3904	-76.9939	-68.6922	Inactive	Inactive	3	4
DTXSID30881389	CCCCCCCCCCCCCCCCCCCCCCC(C(C(C(C(C(C(F)(F)F)(F)F)(F)F)(F)F)(F)F)(F)F)(F)F	1,1,1,2,2,3,3,4,4,5,5,6,6,7,7-Pentadecafluorononacosane	1980063-14-6	-6.225	-58.2199	0.145026	0.854974	inact.	Reliable	Inactive	-60.4158	-35.8055	-48.1106	Inactive	Inactive	2	2
DTXSID40897496	OC1CCC2(C(=CC(C3C2CCC2(C3CCC2C(CCCC(C(F)(F)F)(C(F)(F)F)F)C)C)O)C1)C	(3Î²,7Î±)-25,26,26,26,27,27,27-Heptafluorocholest-5-ene-3,7-diol	240129-40-2	-6.222	-45.9406	0.145026	0.854974	inact.	Reliable	Inactive	-60.4349	-49.3449	-54.8899	Inactive	Inactive	7	2
DTXSID20896467	Fc1ccc(c(c1)Cl)C(=O)N(c1cccc(c1F)C(=O)Nc1c(C)cc(cc1C)C(C(F)(F)F)(C(F)(F)F)F)C	2-Chloro-4-fluoro-N-(2-fluoro-3-{[4-(1,1,1,2,3,3,3-heptafluoropropan-2-yl)-2,6-dimethylphenyl]carbamoyl}phenyl)-N-methylbenzamide	862134-29-0	-6.221	-37.1977	0.145026	0.854974	inact.	Reliable	Inactive	-60.4413	-58.985	-59.7131	Inactive	Inactive	1	5
DTXSID0073168	COC(=O)C(C(F)(F)F)C(F)(F)F	Methyl 3,3,3-trifluoro-2-(trifluoromethyl)propionate	360-54-3	-6.219	-20.1744	0.145026	0.854974	inact.	Reliable	Inactive	-60.454	-77.7553	-69.1046	Inactive	Inactive	0	2
DTXSID90292457	FC(C(C(C1=NCCN1)(F)F)(F)F)(F)F	2-(heptafluoropropyl)-4,5-dihydro-1h-imidazole	4472-70-2	-6.218	-26.6842	0.145026	0.854974	inact.	Unreliable	Inactive	-60.4603	-70.5774	-65.5189	Inactive	Inactive	6	4
DTXSID20613878	COC1=C(OC)C(C(C1(F)F)(F)F)(F)F	3,3,4,4,5,5-Hexafluoro-1,2-dimethoxycyclopent-1-ene	1759-61-1	-6.216	-25.2419	0.145026	0.854974	inact.	Unreliable	Inactive	-60.4731	-72.1677	-66.3204	Inactive	Inactive	8	0
DTXSID50335697	CCOC(=O)C(C(C(C(F)(F)F)(F)F)(F)F)(F)F	Ethyl perfluoropentanoate	424-36-2	-6.215	-26.6715	0.145026	0.854974	inact.	Reliable	Inactive	-60.4794	-70.5914	-65.5354	Inactive	Inactive	7	4
DTXSID60548635	ClC(=O)C(C(C(Cl)(F)F)(F)F)(F)F	4-Chloro-2,2,3,3,4,4-hexafluorobutanoyl chloride	111835-69-9	-6.214	-21.3063	0.145026	0.854974	inact.	Reliable	Inactive	-60.4858	-76.5072	-68.4965	Inactive	Inactive	0	2
DTXSID20461619	FC1(F)CC(C(C1(F)F)(F)F)(F)F	Octafluorocyclopentane	139064-01-0	-6.213	-16.9469	0.145026	0.854974	inact.	Unreliable	Inactive	-60.4921	-81.314	-70.9031	Inactive	Inactive	8	0
DTXSID50880213	COC(=O)C(C(F)(F)F)(OC(C(C(F)(F)F)(F)F)(F)F)F	Methyl perfluoro(2-propoxypropanoate)	13140-34-6	-6.178	-26.9743	0.145026	0.854974	inact.	Reliable	Inactive	-60.7147	-70.2575	-65.4861	Inactive	Inactive	4	3
DTXSID701009917	CCN(S(=O)(=O)C(C(C(C(C(C(C(C(F)(F)F)(F)F)(F)F)(F)F)(F)F)(F)F)(F)F)(F)F)CCOP(=O)(OCCN(S(=O)(=O)C(C(C(C(C(C(C(C(F)(F)F)(F)F)(F)F)(F)F)(F)F)(F)F)(F)F)(F)F)CC)O	Sodium bis[2-(N-ethylperfluorooctane-1-sulfonamido)ethyl] phosphate	23282-60-2	-6.185	-8.0526	0.145026	0.854974	inact.	Reliable	Inactive	-60.6702	-91.121	-75.8956	Inactive	Inactive	0	7
DTXSID50897563	CC(C(C(C(F)(F)F)(F)F)(F)F)O	(-)-1-Perfluoropropylethanol	85571-83-1	-6.186	-18.3842	0.145026	0.854974	inact.	Reliable	Inactive	-60.6638	-79.7292	-70.1965	Inactive	Inactive	3	4
DTXSID10379294	FC(C(OC(C(C(F)(F)F)(F)F)(F)F)(I)F)(F)F	1,1,1,2,2,3,3-Heptafluoro-3-(1,2,2,2-tetrafluoro-1-iodoethoxy)propane	107432-46-2	-6.187	-24.2861	0.145026	0.854974	inact.	Unreliable	Inactive	-60.6575	-73.2216	-66.9395	Inactive	Inactive	4	3
DTXSID40863318	FC(=O)C(C(F)(F)F)(OC(C(C(F)(F)F)(OC(C(S(=O)(=O)F)(F)F)(F)F)F)(F)F)F	8-Fluorosulfonylperfluoro(2,5-dimethyl-3,6-dioxaoctanoyl) fluoride	4089-58-1	-6.19	-34.6393	0.145026	0.854974	inact.	Unreliable	Inactive	-60.6384	-61.8059	-61.2222	Inactive	Inactive	4	3
DTXSID30895168	FC(CCC(C(C(F)(F)F)(F)F)(F)F)(F)F	1,1,1,2,2,3,3,6,6,6-Decafluorohexane	188189-52-8	-6.191	-24.3161	0.145026	0.854974	inact.	Reliable	Inactive	-60.632	-73.1885	-66.9103	Inactive	Inactive	3	4
DTXSID1051307	FC1(COP(=O)(OP(=O)(OCC2(F)C(F)(F)C(F)(F)C(C(C2(F)F)(F)F)(F)F)O)O)C(F)(F)C(F)(F)C(C(C1(F)F)(F)F)(F)F	p,p'-Bis(undecafluorocyclohexanemethanol) pyrophosphate	48240-25-1	-6.24	-1.9438	0.145026	0.854974	inact.	Unreliable	Inactive	-60.3205	-97.8567	-79.0886	Inactive	Inactive	8	0
DTXSID7073193	FC1=C(F)C(C(C1(F)F)(F)F)(F)F	Octafluorocyclopentene	559-40-0	-6.199	-15.8587	0.145026	0.854974	inact.	Unreliable	Inactive	-60.5812	-82.5138	-71.5475	Inactive	Inactive	8	0
DTXSID70893360	FC(OC(C(N(C(F)(F)F)C(F)(F)F)(F)F)(F)F)(F)F	1,1,2,2-Tetrafluoro-2-(trifluoromethoxy)-N,N-bis(trifluoromethyl)ethanamine	160228-75-1	-6.202	-28.5765	0.145026	0.854974	inact.	Unreliable	Inactive	-60.5621	-68.4909	-64.5265	Inactive	Inactive	0	2
DTXSID70897565	CCCCC(C(=O)Nc1ccc(c(c1)O)NC(=O)C(C(C(C(F)(F)F)F)(F)F)(F)F)Oc1ccc(cc1C(CC)(C)C)C(CC)(C)C	2-[2,4-Bis(1,1-dimethylpropyl)phenoxy]-N-[3-hydroxy-4-[(octafluoro-1-oxopentyl)amino]phenyl]-hexanamide	83003-52-5	-6.204	-54.7928	0.145026	0.854974	inact.	Unreliable	Inactive	-60.5494	-39.5843	-50.0668	Inactive	Inactive	2	1
DTXSID20880124	CCN(C(C(C(F)(F)F)F)(F)F)CC	N,N-Diethyl-2H-perfluoropropanamine	309-88-6	-6.209	-27.3876	0.301888	0.698112	inact.	Unreliable	Inactive	-60.5176	-69.8018	-65.1597	Inactive	Inactive	0	2
DTXSID80240841	O=C(C(=C)C)OCCC(C(C(C(C(C(C(C(C(C(C(C(C(C(C(C(F)(F)F)(C(F)(F)F)F)(F)F)(F)F)(F)F)(F)F)(F)F)(F)F)(F)F)(F)F)(F)F)(F)F)(F)F)(F)F)(F)F)(F)F	(Perfluoro-15-methylhexadecyl)ethyl methacrylate	94158-65-3	-6.212	-39.9734	0.145026	0.854974	inact.	Reliable	Inactive	-60.4985	-55.9245	-58.2115	Inactive	Inactive	7	5
DTXSID40775760	FC(C(COC(C(C(F)(F)F)(F)F)(F)F)(F)F)F	1,1,1,2,2,3,3-Heptafluoro-3-(2,2,3,3-tetrafluoropropoxy)propane	176310-29-5	-6.213	-25.7508	0.145026	0.854974	inact.	Unreliable	Inactive	-60.4921	-71.6066	-66.0494	Inactive	Inactive	3	4
DTXSID4059912	ICC(C(C(F)(F)F)(F)F)(F)F	Heptafluorobutyl iodide	374-98-1	-6.213	-21.276	0.145026	0.854974	inact.	Reliable	Inactive	-60.4921	-76.5406	-68.5164	Inactive	Inactive	3	4
DTXSID80158477	O=P(N1CCOCC1)(N1CCOCC1)OCCCCCCCCCCCC(C(C(C(C(C(C(C(F)(F)F)(F)F)(F)F)(F)F)(F)F)(F)F)(F)F)(F)F	(11-(F-Octyl)undecyl) dimorpholinophosphoramidate	134051-92-6	-6.201	-53.4449	0.145026	0.854974	inact.	Reliable	Inactive	-60.5685	-41.0705	-50.8195	Inactive	Inactive	2	2
DTXSID10896294	NCC(C(F)(F)F)(C(F)(F)F)F	2,3,3,3-Tetrafluoro-2-(trifluoromethyl)propan-1-amine	182243-54-5	-6.242	-16.3303	0.145026	0.854974	inact.	Reliable	Inactive	-60.3077	-81.9939	-71.1508	Inactive	Inactive	0	2
DTXSID60514552	FC(=O)C(C(F)(F)F)(OC(C(C(C(F)(F)F)(F)F)(F)F)(F)F)F	2,3,3,3-Tetrafluoro-2-(nonafluorobutoxy)propanoyl fluoride	65566-03-2	-6.244	-24.2311	0.145026	0.854974	inact.	Reliable	Inactive	-60.295	-73.2823	-66.7886	Inactive	Inactive	4	3
DTXSID20508513	O=NC1(F)C(F)(F)C(C1(F)F)(F)F	Heptafluoro(nitroso)cyclobutane	2261-41-8	-6.245	-15.3896	0.145026	0.854974	inact.	Unreliable	Inactive	-60.2887	-83.0311	-71.6599	Inactive	Inactive	8	0
DTXSID80895597	OC(CC(C(C(C(F)(F)F)(F)F)(F)F)(F)F)CN(C)C	1-(Dimethylamino)-3-(perfluorobutyl)propan-2-ol	1023972-12-4	-6.274	-27.9762	0.145026	0.854974	inact.	Reliable	Inactive	-60.1043	-69.1528	-64.6285	Inactive	Inactive	3	4
DTXSID70896614	FC(=C(OC(C(C(Cl)(F)F)(F)F)(F)F)F)F	1-Chloro-1,1,2,2,3,3-hexafluoro-3-[(trifluoroethenyl)oxy]propane	80962-91-0	-6.274	-25.419	0.145026	0.854974	inact.	Unreliable	Inactive	-60.1043	-71.9725	-66.0384	Inactive	Inactive	0	2
DTXSID80564034	FC(C(OC(C(F)(F)F)(F)F)(F)F)(C(F)(F)F)OC(C(S(=O)(=O)F)(F)F)(F)F	1,1,2,2-Tetrafluoro-2-{[1,1,1,2,3,3-hexafluoro-3-(pentafluoroethoxy)propan-2-yl]oxy}ethane-1-sulfonyl fluoride	27744-59-8	-6.275	-33.1568	0.145026	0.854974	inact.	Unreliable	Inactive	-60.0979	-63.4406	-61.7692	Inactive	Inactive	0	2
DTXSID0059879	OCC(C(C(C(F)F)(F)F)(F)F)(F)F	1H,1H,5H-Perfluoropentanol	355-80-6	-6.282	-22.0135	0.145026	0.854974	inact.	Reliable	Inactive	-60.0534	-75.7274	-67.8904	Inactive	Inactive	3	0
DTXSID50896490	FC(C(C(OC(C(OC(C(F)(F)F)(F)F)(F)F)(C(F)(F)F)F)(F)F)(OC(C(C(F)(F)F)(OC(C(Br)(F)F)(F)F)F)(F)F)F)(F)F	1-Bromo-1,1,2,2,4,5,5,7,8,8,10,11,11,13,13,14,14,14-octadecafluoro-4,7,10-tris(trifluoromethyl)-3,6,9,12-tetraoxatetradecane	1482416-51-2	-6.286	-38.3011	0.145026	0.854974	inact.	Unreliable	Inactive	-60.0279	-57.7684	-58.8982	Inactive	Inactive	0	2
DTXSID30892359	OC(=O)C(C(F)(F)F)OC(C(C(F)(F)F)(F)F)(F)F	3,3,3-Trifluoro-2-(heptafluoropropoxy)propanoic acid	326495-77-6	-6.286	-35.2791	0.145026	0.854974	inact.	Reliable	Inactive	-60.0279	-61.1005	-60.5642	Inactive	Inactive	0	2
DTXSID20337244	CC(C(C(C(F)(F)F)(F)F)(F)F)(O)C	2-Perfluoropropyl-2-propanol	355-22-6	-6.269	-22.4895	0.145026	0.854974	inact.	Reliable	Inactive	-60.136	-75.2026	-67.6693	Inactive	Inactive	3	4
DTXSID00381422	NCC(C(C(C(CN)(F)F)(F)F)(F)F)(F)F	2,2,3,3,4,4,5,5-Octafluoro-1,6-hexanediamine	355-73-7	-6.29	-25.2964	0.145026	0.854974	inact.	Reliable	Inactive	-60.0025	-72.1076	-66.0551	Inactive	Inactive	3	4
DTXSID80437198	FC1(F)C(F)(F)C(C1(F)Cl)(F)F	Chloroheptafluorocyclobutane	377-41-3	-6.294	-16.3138	0.145026	0.854974	inact.	Unreliable	Inactive	-59.9771	-82.012	-70.9946	Inactive	Inactive	8	0
DTXSID80785328	NC1=NC(=N)C(C(C1(F)F)(F)F)(F)F	3,3,4,4,5,5-Hexafluoro-6-imino-3,4,5,6-tetrahydropyridin-2-amine	4556-39-2	-6.295	-28.1305	0.145026	0.854974	inact.	Unreliable	Inactive	-59.9707	-68.9827	-64.4767	Inactive	Inactive	8	0
DTXSID30895522	FC(C(C(F)(F)F)(F)F)(COS(=O)(=O)C)F	2,2,3,3,4,4,4-Heptafluorobutyl methanesulfonate	755-88-4	-6.298	-26.8156	0.145026	0.854974	inact.	Reliable	Inactive	-59.9516	-70.4325	-65.1921	Inactive	Inactive	3	4
DTXSID90663082	FC(OC(C(C(Br)(F)F)(Br)F)(F)F)(F)F	1,2-Dibromo-1,1,2,3,3-pentafluoro-3-(trifluoromethoxy)propane	885275-98-9	-6.3	-27.2791	0.145026	0.854974	inact.	Unreliable	Inactive	-59.9389	-69.9215	-64.9302	Inactive	Inactive	0	2
DTXSID50474570	CCC(C(C(F)(F)F)(F)F)(F)F	1,1,1,2,2,3,3-Heptafluoropentane	30423-63-3	-6.301	-18.5853	0.145026	0.854974	inact.	Reliable	Inactive	-59.9326	-79.5074	-69.72	Inactive	Inactive	3	4
DTXSID00399941	C=COS(=O)(=O)C(C(C(C(F)(F)F)(F)F)(F)F)(F)F	Vinyl nonafluoro-1-butanesulfonate	42409-05-2	-6.302	-26.145	0.145026	0.854974	inact.	Reliable	Inactive	-59.9262	-71.1719	-65.5491	Inactive	Inactive	9	0
DTXSID40189464	FC(C(F)(F)F)(N(C(C(F)(F)F)(F)F)C(C(F)(F)F)(F)F)F	Perfluorotriethylamine	359-70-6	-6.293	-26.587	0.145026	0.854974	inact.	Reliable	Inactive	-59.9834	-70.6846	-65.334	Inactive	Inactive	0	2
DTXSID50880218	FC1CC(C(C1(F)F)(F)F)(F)F	1H,1H,2H-Perfluorocyclopentane	15290-77-4	-6.178	-17.1818	0.145026	0.854974	inact.	Unreliable	Inactive	-60.7147	-81.055	-70.8848	Inactive	Inactive	8	0
DTXSID50575036	ClN(C(=O)C(C(C(F)(F)F)(F)F)(F)F)Cl	N,N-Dichloro-2,2,3,3,4,4,4-heptafluorobutanamide	86451-48-1	-6.269	-23.9247	0.145026	0.854974	inact.	Reliable	Inactive	-60.136	-73.6201	-66.8781	Inactive	Inactive	7	4
DTXSID5073292	OC(C(F)(F)F)(C(F)(F)F)C(F)(F)F	Nonafluoro-tert-butanol	2378-02-01	-6.266	-21.5496	0.145026	0.854974	inact.	Reliable	Inactive	-60.1551	-76.2389	-68.197	Inactive	Inactive	0	2
DTXSID10382167	ClC(=O)C(C(F)(F)F)(OC(C(C(F)(F)F)(F)F)(F)F)F	2,3,3,3-Tetrafluoro-2-(heptafluoropropoxy)propanoyl chloride	72848-57-8	-6.245	-26.0471	0.145026	0.854974	inact.	Reliable	Inactive	-60.2887	-71.2799	-65.7843	Inactive	Inactive	4	3
DTXSID70570482	CCCCNCCC(C(C(C(C(C(F)(F)F)(F)F)(F)F)(F)F)(F)F)(F)F	N-Butyl-3,3,4,4,5,5,6,6,7,7,8,8,8-tridecafluorooctan-1-amine	25291-18-3	-6.247	-46.9952	0.145026	0.854974	inact.	Reliable	Inactive	-60.2759	-48.1821	-54.229	Inactive	Inactive	3	9
DTXSID10452233	FC1=NC(F)(F)C(C(C1(F)F)(F)F)(F)F	2,2,3,3,4,4,5,5,6-Nonafluoro-2,3,4,5-tetrahydropyridine	714-37-4	-6.252	-19.0963	0.145026	0.854974	inact.	Unreliable	Inactive	-60.2441	-78.944	-69.5941	Inactive	Inactive	8	0
DTXSID40627472	CCCOC(C(C(C(F)(F)F)(F)F)(F)F)(F)F	1,1,1,2,2,3,3,4,4-Nonafluoro-4-propoxybutane	72372-80-6	-6.254	-23.5053	0.145026	0.854974	inact.	Unreliable	Inactive	-60.2314	-74.0825	-67.157	Inactive	Inactive	3	4
DTXSID80892607	CN(CCCNS(=O)(=O)CCC(C(C(C(C(C(C(C(C(C(F)(F)F)(F)F)(F)F)(F)F)(F)F)(F)F)(F)F)(F)F)(F)F)(F)F)C	10:2 Fluorotelomer sulfonamido N,N-dimethyl amine	34455-24-8	-6.255	-75.0301	0.145026	0.854974	inact.	Reliable	Inactive	-60.2251	-17.2702	-38.7476	Inactive	Inactive	3	9
DTXSID90511175	FC(C(C(C(C(C(S(=O)(=O)F)F)(F)F)(F)F)(F)F)(F)F)S(=O)(=O)F	1,2,2,3,3,4,4,5,5,6-Decafluorohexane-1,6-disulfonyl difluoride	84933-50-6	-6.257	-30.5689	0.301888	0.698112	inact.	Unreliable	Inactive	-60.2124	-66.2941	-63.2532	Inactive	Inactive	3	0
DTXSID7074329	FC1(F)OC(C(C1(F)F)(F)F)(F)F	Perfluoro(oxacyclopentane)	773-14-8	-6.268	-17.1469	0.145026	0.854974	inact.	Unreliable	Inactive	-60.1424	-81.0935	-70.6179	Inactive	Inactive	8	0
DTXSID60896148	FC(C(C(C(C(F)(F)F)(F)F)(F)F)(C(F)(F)F)Cc1ccc(cc1)P(c1ccc(cc1)CC(C(C(C(F)(F)F)(F)F)(F)F)(C(F)(F)F)C(F)(F)F)c1ccc(cc1)CC(C(C(C(F)(F)F)(F)F)(F)F)(C(F)(F)F)C(F)(F)F)(F)F	Tris{4-[3,3,4,4,5,5,5-heptafluoro-2,2-bis(trifluoromethyl)pentyl]phenyl}phosphane	322647-82-5	-6.257	-44.2264	0.145026	0.854974	inact.	Unreliable	Inactive	-60.2124	-51.235	-55.7237	Inactive	Inactive	6	4
DTXSID40198753	NC(=O)C(C(C(C(=O)N)(F)F)(F)F)(F)F	Hexafluoroglutaramide	507-68-6	-6.259	-20.9182	0.145026	0.854974	inact.	Reliable	Inactive	-60.1996	-76.9351	-68.5674	Inactive	Inactive	0	2
DTXSID90550923	CCOC(=O)C(C(=O)C(C(C(F)(F)F)(F)F)(F)F)C(=O)C	Ethyl 2-acetyl-4,4,5,5,6,6,6-heptafluoro-3-oxohexanoate	115479-06-6	-6.26	-32.4075	0.145026	0.854974	inact.	Reliable	Inactive	-60.1933	-64.2668	-62.23	Inactive	Inactive	7	4
DTXSID30870531	FC(C(C(S(=O)(=O)O)(F)F)(F)F)(F)F	Perfluoropropanesulfonic acid	423-41-6	-6.26	-29.9676	0.145026	0.854974	inact.	Reliable	Inactive	-60.1933	-66.9571	-63.5752	Inactive	Inactive	3	8
DTXSID0073118	CCOC(C(C(C(F)(F)F)(F)F)(F)F)(F)F	Ethyl perfluorobutyl ether	163702-05-4	-6.261	-23.2179	0.145026	0.854974	inact.	Reliable	Inactive	-60.1869	-74.3994	-67.2932	Inactive	Inactive	3	4
DTXSID60409510	CCOC(=O)C(C(C(Cl)(F)F)(F)F)(F)F	ethyl 4-chloro-2,2,3,3,4,4-hexafluorobutanoate	6395-45-5	-6.263	-27.6356	0.145026	0.854974	inact.	Reliable	Inactive	-60.1742	-69.5284	-64.8513	Inactive	Inactive	7	4
DTXSID90895720	CNC(=O)C(C(C(C(F)(F)F)(F)F)(F)F)(F)F	2,2,3,3,4,4,5,5,5-Nonafluoro-N-methylpentanamide	115585-00-7	-6.265	-26.7469	0.145026	0.854974	inact.	Reliable	Inactive	-60.1615	-70.5083	-65.3349	Inactive	Inactive	7	4
DTXSID10895484	CCOC(=O)CCC(C(C(F)(F)F)(F)F)(F)F	Ethyl 4,4,5,5,6,6,6-heptafluorohexanoate	424-66-8	-6.258	-28.427	0.145026	0.854974	inact.	Reliable	Inactive	-60.206	-68.6558	-64.4309	Inactive	Inactive	7	4
DTXSID30895244	COC(C(C(C(F)(F)F)(F)F)(F)F)O	2,2,3,3,4,4,4-Heptafluoro-1-methoxybutan-1-ol	377-52-6	-6.028	-18.1048	0.145026	0.854974	inact.	Unreliable	Inactive	-61.6685	-80.0373	-70.8529	Inactive	Inactive	7	4
DTXSID10160684	FC(=C(F)F)OC(C(C(OC(=C(F)F)F)(F)F)(F)F)(F)F	1,1,2,2,3,3-Hexafluoro-1,3-bis((trifluorovinyl)oxy)propane	13846-22-5	-6.172	-30.3779	0.145026	0.854974	inact.	Unreliable	Inactive	-60.7529	-66.5047	-63.6288	Inactive	Inactive	0	2
DTXSID70896497	N#CC(C(F)(F)F)(OC(C(C(F)(F)F)(F)F)(F)F)F	2,3,3,3-Tetrafluoro-2-(heptafluoropropoxy)propanenitrile	60308-66-9	-6.168	-26.6848	0.145026	0.854974	inact.	Reliable	Inactive	-60.7783	-70.5768	-65.6775	Inactive	Inactive	4	3
DTXSID70381090	OCC(OC(C(OC(CO)(F)F)(F)F)(F)F)(F)F	1H,1H,8H,8H-Perfluoro-3,6-dioxaoctane-1,8-diol	129301-42-4	-6.093	-29.7999	0.145026	0.854974	inact.	Reliable	Inactive	-61.2552	-67.142	-64.1986	Inactive	Inactive	0	2
DTXSID10896577	OC(=O)C(C(C(C(F)(F)F)(F)F)(C(C(F)(F)F)(F)F)C(F)(F)F)(F)F	2,2,4,4,5,5,5-Heptafluoro-3-(pentafluoroethyl)-3-(trifluoromethyl)pentanoic acid	1882109-67-2	-6.091	-30.59	0.145026	0.854974	inact.	Reliable	Inactive	-61.2679	-66.2708	-63.7694	Inactive	Inactive	7	4
DTXSID30826513	CCCCCCCCCCCCCCCCCC(C(C(C(C(C(C(C(F)(F)F)(F)F)(F)F)(F)F)(F)F)(F)F)(F)F)(F)F	1,1,1,2,2,3,3,4,4,5,5,6,6,7,7,8,8-Heptadecafluoropentacosane	871311-25-0	-6.089	-46.1538	0.145026	0.854974	inact.	Reliable	Inactive	-61.2806	-49.1098	-55.1952	Inactive	Inactive	2	2
DTXSID10370988	C=CCOC(C(F)(F)F)(C(F)(F)F)F	Allyl perfluoroisopropyl ether	15242-17-8	-6.088	-24.5903	0.145026	0.854974	inact.	Unreliable	Inactive	-61.287	-72.8862	-67.0866	Inactive	Inactive	0	2
DTXSID30895668	CCNC(=O)C(C(C(F)(F)F)(F)F)(F)F	N-Ethyl-2,2,3,3,4,4,4-heptafluorobutanamide	70473-76-6	-6.088	-25.0121	0.145026	0.854974	inact.	Reliable	Inactive	-61.287	-72.4211	-66.8541	Inactive	Inactive	7	8
DTXSID70895965	O=C(C(C(C(F)(F)F)(F)F)(F)F)NNC(=N)N	2-(2,2,3,3,4,4,4-Heptafluorobutanoyl)hydrazine-1-carboximidamide	25978-98-7	-6.085	-23.005	0.145026	0.854974	inact.	Reliable	Inactive	-61.3061	-74.6342	-67.9701	Inactive	Inactive	7	8
DTXSID40402943	OC(C(C(F)(F)F)(F)F)C(F)(F)F	1,1,1,3,3,4,4,4-Octafluoro-2-butanol	127256-73-9	-6.084	-15.9472	0.145026	0.854974	inact.	Unreliable	Inactive	-61.3124	-82.4163	-71.8644	Inactive	Inactive	0	2
DTXSID60591585	COCC(C(C(F)(F)F)(F)F)(F)F	Methyl 2H,2H-perfluorobutyl ether	376-98-7	-6.083	-20.1719	0.145026	0.854974	inact.	Reliable	Inactive	-61.3188	-77.758	-69.5384	Inactive	Inactive	3	4
DTXSID10894957	FCC(C(C(F)(F)F)(F)F)(F)F	1,1,1,2,2,3,3,4-Octafluorobutane	662-35-1	-6.082	-16.417	0.145026	0.854974	inact.	Reliable	Inactive	-61.3252	-81.8983	-71.6117	Inactive	Inactive	3	4
DTXSID8067573	CC(=C)C(=O)SCCC(C(C(C(C(C(C(C(C(C(F)(F)F)(C(F)(F)F)F)(F)F)(F)F)(F)F)(F)F)(F)F)(F)F)(F)F)(F)F	S-((Perfluoro-9-methyldecyl)ethyl) 2-methyl-2-propenethioate	30769-88-1	-6.082	-41.4421	0.145026	0.854974	inact.	Reliable	Inactive	-61.3252	-54.305	-57.8151	Inactive	Inactive	7	5
DTXSID80892526	[O-]C(=O)C[N+](CCCNS(=O)(=O)CCC(C(C(C(C(C(C(C(C(C(C(C(F)(F)F)(F)F)(F)F)(F)F)(F)F)(F)F)(F)F)(F)F)(F)F)(F)F)(F)F)(F)F)(C)C	12:2 Fluorotelomer sulfonamido betaine	278598-45-1	-6.082	-57.9044	0.145026	0.854974	inact.	Reliable	Inactive	-61.3252	-36.1533	-48.7392	Inactive	Inactive	7	3
DTXSID50663104	COC(=O)C(C(C(Br)(F)F)(F)F)(F)F	Methyl 4-bromo-2,2,3,3,4,4-hexafluorobutanoate	128160-31-6	-6.081	-23.2529	0.145026	0.854974	inact.	Reliable	Inactive	-61.3315	-74.3608	-67.8462	Inactive	Inactive	0	2
DTXSID10895560	C=CCC(=O)OCC(C(C(F)(F)F)(F)F)(F)F	2,2,3,3,4,4,4-Heptafluorobutyl but-3-enoate	17165-56-9	-6.08	-28.6425	0.145026	0.854974	inact.	Reliable	Inactive	-61.3379	-68.4182	-64.878	Inactive	Inactive	7	4
DTXSID6029177	FC(C1(F)OC1(F)F)(F)F	Trifluoro(trifluoromethyl)oxirane	428-59-1	-6.079	-14.8653	0.145026	0.854974	inact.	Unreliable	Inactive	-61.3442	-83.6092	-72.4767	Inactive	Inactive	8	0
DTXSID90881380	CCCCCCCCCCCCCCCCCCCCCC(C(C(C(C(C(C(C(F)(F)F)(F)F)(F)F)(F)F)(F)F)(F)F)(F)F)(F)F	1,1,1,2,2,3,3,4,4,5,5,6,6,7,7,8,8-Heptadecafluorononacosane	1980053-42-6	-6.077	-54.2135	0.145026	0.854974	inact.	Reliable	Inactive	-61.357	-40.223	-50.79	Inactive	Inactive	2	2
DTXSID90893367	O=C(c1ccc(cc1)c1ccc(cc1c1ccc(cc1)C(=O)CC(=O)C(C(C(F)(F)F)(F)F)(F)F)S(=O)(=O)Cl)CC(=O)C(C(C(F)(F)F)(F)F)(F)F	4,4''-Bis((perfluoropropyl)-1,3-dioxopropyl)-o-terphenyl-4'-sulfonyl chloride	200862-70-0	-6.076	-38.8965	0.145026	0.854974	inact.	Reliable	Inactive	-61.3633	-57.1119	-59.2376	Inactive	Inactive	0	5
DTXSID60896108	CN(CCCCNC(=O)C(C(C(C(C(C(C(F)(F)F)(F)F)(F)F)(F)F)(F)F)(F)F)(F)F)C	N-[4-(Dimethylamino)butyl]-2,2,3,3,4,4,5,5,6,6,7,7,8,8,8-pentadecafluorooctanamide	118454-01-6	-6.074	-34.6421	0.145026	0.854974	inact.	Reliable	Inactive	-61.376	-61.8029	-61.5894	Inactive	Inactive	6	9
DTXSID1074595	FC(C(C(C(=C)F)(F)F)(F)F)F	2,3,3,4,4,5,5-Heptafluoro-1-pentene	1547-26-8	-6.031	-18.6948	0.145026	0.854974	inact.	Unreliable	Inactive	-61.6495	-79.3867	-70.5181	Inactive	Inactive	0	2
DTXSID8073475	C=CC(C(I)(F)F)(F)F	3,3,4,4-Tetrafluoro-4-iodo-1-butene	33831-83-3	-6.032	-19.3293	0.145026	0.854974	inact.	Reliable	Inactive	-61.6431	-78.6871	-70.1651	Inactive	Inactive	0	2
DTXSID60377826	NCC(C(C(C(F)(F)F)(F)F)(F)F)(F)F	1H,1H-Perfluoropentylamine	355-27-1	-6.032	-21.2778	0.145026	0.854974	inact.	Reliable	Inactive	-61.6431	-76.5386	-69.0909	Inactive	Inactive	3	4
DTXSID00213537	FC(C(C(Br)(F)F)(F)F)F	1-Bromo-1,1,2,2,3,3-hexafluoropropane	63905-11-3	-6.032	-16.897	0.145026	0.854974	inact.	Reliable	Inactive	-61.6431	-81.369	-71.5061	Inactive	Inactive	0	2
DTXSID10335698	COC(=O)C(C(C(C(F)(F)F)(F)F)(F)F)(F)F	Methyl perfluoropentanoate	13038-26-1	-6.034	-23.4351	0.145026	0.854974	inact.	Reliable	Inactive	-61.6304	-74.1599	-67.8952	Inactive	Inactive	7	4
DTXSID4059881	COC(=O)C(C(C(F)(F)F)(F)F)(F)F	Methyl perfluorobutanoate	356-24-1	-6.037	-20.7661	0.145026	0.854974	inact.	Reliable	Inactive	-61.6113	-77.1028	-69.3571	Inactive	Inactive	7	4
DTXSID20568672	FC(=C(OC(C(C(C(F)(F)F)(F)F)(F)F)(F)F)F)F	1,1,1,2,2,3,3,4,4-Nonafluoro-4-[(trifluoroethenyl)oxy]butane	13782-76-8	-6.093	-23.4615	0.145026	0.854974	inact.	Reliable	Inactive	-61.2552	-74.1308	-67.693	Inactive	Inactive	0	2
DTXSID60189067	C=COC(=O)C(C(C(F)(F)F)(F)F)(F)F	Vinyl perfluorobutyrate	356-28-5	-6.04	-23.3837	0.145026	0.854974	inact.	Reliable	Inactive	-61.5922	-74.2166	-67.9044	Inactive	Inactive	7	4
DTXSID40880146	COC(C(C(F)(F)F)C(F)(F)F)(F)F	1,1,1,3,3-Pentafluoro-3-methoxy-2-(trifluoromethyl)propane	382-26-3	-6.053	-20.2495	0.145026	0.854974	inact.	Reliable	Inactive	-61.5096	-77.6725	-69.591	Inactive	Inactive	0	2
DTXSID90194902	FC1(F)S(=O)(=O)C(C(C1(F)F)(F)F)(F)F	Octafluorotetrahydrothiophene 1,1-dioxide	42060-64-0	-6.055	-17.2444	0.145026	0.854974	inact.	Unreliable	Inactive	-61.4969	-80.9859	-71.2414	Inactive	Inactive	8	0
DTXSID50896016	CN(CCCNC(=O)C(C(C(C(F)(F)F)(F)F)(F)F)(F)F)C	N-[3-(Dimethylamino)propyl]-2,2,3,3,4,4,5,5,5-nonafluoropentanamide	153339-13-0	-6.056	-35.7325	0.145026	0.854974	inact.	Reliable	Inactive	-61.4905	-60.6006	-61.0455	Inactive	Inactive	6	9
DTXSID10895186	CC(C(C(C(F)(F)F)(F)F)(F)F)N	3,3,4,4,5,5,5-Heptafluoropentan-2-amine	1446355-42-5	-6.059	-20.8132	0.145026	0.854974	inact.	Reliable	Inactive	-61.4714	-77.0509	-69.2612	Inactive	Inactive	3	4
DTXSID70379730	FC(C(C(C(C(=O)F)(F)F)(F)F)(F)F)F	5H-Octafluoropentanoyl fluoride	813-03-6	-6.061	-18.7185	0.145026	0.854974	inact.	Unreliable	Inactive	-61.4587	-79.3606	-70.4096	Inactive	Inactive	3	0
DTXSID90896479	FC(C(OC(C(OC(F)(F)F)(F)F)(F)F)(F)F)(OC(C(OC(C(OC(F)(F)F)(F)F)(F)F)(F)F)(F)F)F	1,1,1,3,3,4,4,6,6,7,7,9,9,10,10,12,12,13,13,15,15,15-Docosafluoro-2,5,8,11,14-pentaoxapentadecane	64028-06-4	-6.07	-49.2325	0.145026	0.854974	inact.	Unreliable	Inactive	-61.4015	-45.7152	-53.5583	Inactive	Inactive	0	2
DTXSID50218052	FC(=O)C(C(C(C(=O)F)(F)F)(F)F)(F)F	Perfluoroglutaryl difluoride	678-78-4	-6.05	-17.7662	0.145026	0.854974	inact.	Reliable	Inactive	-61.5286	-80.4106	-70.9696	Inactive	Inactive	0	2
DTXSID9059915	ClC(=O)C(C(C(F)(F)F)(F)F)(F)F	Heptafluorobutyryl Chloride	375-16-6	-6.095	-19.8331	0.145026	0.854974	inact.	Reliable	Inactive	-61.2425	-78.1316	-69.687	Inactive	Inactive	7	4
DTXSID30193671	FC(CNCC(F)(F)F)(F)F	Bis(2,2,2-trifluoroethyl)amine	407-01-2	-6.096	-19.1204	0.145026	0.854974	inact.	Reliable	Inactive	-61.2361	-78.9174	-70.0768	Inactive	Inactive	0	2
DTXSID00880985	OC(CC(C(C(C(C(C(C(C(F)(F)F)(C(F)(F)F)F)(F)F)(F)F)(F)F)(F)F)(F)F)(F)F)C[N+](C)(C)C	3-(Perfluoro-7-(methyl)octyl)-2-hydroxypropyltrimethylammonium iodide	80909-29-1	-6.096	-53.9036	0.145026	0.854974	inact.	Unreliable	Inactive	-61.2361	-40.5647	-50.9004	Inactive	Inactive	8	7
DTXSID30622698	FC(=C)C(=O)OC(C(F)(F)F)C(F)(F)F	2H-Perfluoroisopropyl 2-fluoroacrylate	74359-06-1	-6.13	-21.1978	0.145026	0.854974	inact.	Reliable	Inactive	-61.0199	-76.6268	-68.8234	Inactive	Inactive	0	2
DTXSID20657656	N#CC(C(F)(F)F)(OC(C(C(OC(=C(F)F)F)(F)F)(F)F)(F)F)F	2,3,3,3-Tetrafluoro-2-{1,1,2,2,3,3-hexafluoro-3-[(trifluoroethenyl)oxy]propoxy}propanenitrile	124709-43-9	-6.13	-34.1526	0.145026	0.854974	inact.	Unreliable	Inactive	-61.0199	-62.3426	-61.6813	Inactive	Inactive	0	2
DTXSID70366226	FC(C(C(C(C(=O)N)(F)F)(F)F)(F)F)F	Perfluoropentanamide	355-81-7	-6.133	-20.3464	0.145026	0.854974	inact.	Reliable	Inactive	-61.0009	-77.5656	-69.2832	Inactive	Inactive	3	0
DTXSID50894956	FC(C(F)(F)F)(C(F)(F)C)F	1,1,1,2,2,3,3-heptafluorobutane	662-00-0	-6.137	-15.6744	0.145026	0.854974	inact.	Reliable	Inactive	-60.9754	-82.7171	-71.8462	Inactive	Inactive	3	4
DTXSID4073120	COC(C(C(C(F)(F)F)(F)F)(F)F)(F)F	Perfluorobutyl methyl ether	163702-07-6	-6.138	-20.0116	0.145026	0.854974	inact.	Reliable	Inactive	-60.9691	-77.9348	-69.4519	Inactive	Inactive	3	4
DTXSID20191040	N#CC(C(C(C#N)(F)F)(F)F)(F)F	Perfluoroglutaronitrile	376-89-6	-6.147	-24.5996	0.145026	0.854974	inact.	Reliable	Inactive	-60.9118	-72.8759	-66.8939	Inactive	Inactive	3	4
DTXSID9066388	BrCCC(C(Br)(F)F)(F)F	1,4-Dibromo-1,1,2,2-tetrafluorobutane	18599-20-7	-6.129	-23.1559	0.145026	0.854974	inact.	Reliable	Inactive	-61.0263	-74.4678	-67.747	Inactive	Inactive	0	2
DTXSID20896568	OC(=O)C(C(C(F)(F)F)(F)F)(C(C(F)(F)F)(F)F)C(C(F)(F)F)(F)F	3,3,4,4,4-Pentafluoro-2,2-bis(pentafluoroethyl)butanoic acid	1882109-58-1	-6.148	-30.6543	0.301888	0.698112	inact.	Reliable	Inactive	-60.9055	-66.1999	-63.5527	Inactive	Inactive	3	4
DTXSID90612353	FC(=O)C(OC(C(C(C(=O)F)(F)F)(F)F)(F)F)(F)F	2,2,3,3,4,4-Hexafluoro-4-(1,1,2-trifluoro-2-oxoethoxy)butanoyl fluoride	63095-45-4	-6.149	-27.271	0.145026	0.854974	inact.	Unreliable	Inactive	-60.8991	-69.9304	-65.4148	Inactive	Inactive	0	2
DTXSID10701339	FC1(F)CCS(C(C(C1(F)F)(F)F)(F)F)(F)(F)(F)F	1,1,1,1,2,2,3,3,4,4,5,5-Dodecafluoro-1lambda~6~-thiepane	24345-53-7	-6.151	-21.6173	0.145026	0.854974	inact.	Unreliable	Inactive	-60.8864	-76.1643	-68.5253	Inactive	Inactive	8	0
DTXSID50379556	COC(=O)C(C(C(C(F)F)(F)F)(F)F)(F)F	Methyl 5H-perfluoropentanoate	54822-22-9	-6.153	-18.7052	0.145026	0.854974	inact.	Reliable	Inactive	-60.8737	-79.3752	-70.1245	Inactive	Inactive	3	0
DTXSID60502833	O=C(C(F)(F)F)C(=O)C(C(C(F)(F)F)(F)F)(F)F	Decafluorohexane-2,3-dione	74728-96-4	-6.157	-19.7919	0.145026	0.854974	inact.	Reliable	Inactive	-60.8482	-78.177	-69.5126	Inactive	Inactive	7	4
DTXSID5059876	FC(C(C(F)(F)F)(F)F)(C(F)(F)F)F	Perfluorobutane	355-25-9	-6.166	-17.0298	0.145026	0.854974	inact.	Reliable	Inactive	-60.791	-81.2226	-71.0068	Inactive	Inactive	3	4
DTXSID20380674	C=CC(C(F)(F)F)(C(F)(F)F)F	2-Vinylperfluoropropane	88562-41-8	-6.167	-18.0441	0.145026	0.854974	inact.	Reliable	Inactive	-60.7847	-80.1042	-70.4444	Inactive	Inactive	0	2
DTXSID1071373	CNS(=O)(=O)C(C(C(C(F)(F)F)(F)F)(F)F)(F)F	N-(Methyl)nonafluorobutanesulfonamide	68298-12-4	-6.148	-30.194	0.145026	0.854974	inact.	Reliable	Inactive	-60.9055	-66.7074	-63.8065	Inactive	Inactive	9	0
DTXSID00458749	O=C1C(F)(F)C(C(C1(F)F)(F)F)(F)F	octafluorocyclopentanone	376-66-9	-6.168	-16.5461	0.145026	0.854974	inact.	Reliable	Inactive	-60.7783	-81.7559	-71.2671	Inactive	Inactive	8	0
DTXSID20379700	FC(C(C(C(F)(F)F)(F)F)(F)F)F	1H-Nonafluorobutane	375-17-7	-6.128	-15.8338	0.145026	0.854974	inact.	Reliable	Inactive	-61.0327	-82.5413	-71.787	Inactive	Inactive	3	0
DTXSID5059799	C=CC(=O)OCC(C(C(C(C(C(C(F)(F)F)(F)F)(F)F)(F)F)(F)F)(F)F)(F)F	1H,1H-Perfluorooctyl acrylate	307-98-2	-6.12	-40.0847	0.145026	0.854974	inact.	Reliable	Inactive	-61.0835	-55.8017	-58.4426	Inactive	Inactive	3	9
DTXSID60880360	FC(=O)C(C(F)(F)F)(OC(C(OC(C(F)(F)F)(C(=O)F)F)(F)F)(F)F)F	Perfluoro(2,7-dimethyl-3,6-dioxasuberoyl) fluoride	1644-10-6	-6.099	-30.9285	0.145026	0.854974	inact.	Unreliable	Inactive	-61.2171	-65.8976	-63.5573	Inactive	Inactive	0	2
DTXSID10893384	FC(OC(C(Cl)(F)F)(Cl)F)(OC(C(F)(F)F)(F)F)F	1,2-Dichloro(perfluoro-1-(ethoxymethoxy)ethane)	369371-42-6	-6.099	-30.5838	0.145026	0.854974	inact.	Unreliable	Inactive	-61.2171	-66.2776	-63.7473	Inactive	Inactive	0	2
DTXSID40895396	OC(C(C(C(F)(F)F)(F)F)(F)F)C(N)C	2-Amino-4,4,5,5,6,6,6-heptafluorohexan-3-ol	355-88-4	-6.102	-26.1162	0.145026	0.854974	inact.	Reliable	Inactive	-61.198	-71.2037	-66.2008	Inactive	Inactive	7	4
DTXSID3044596	FC(=C(F)F)OC(C(C(F)(F)F)(OC(C(S(=O)(=O)F)(F)F)(F)F)F)(F)F	Perfluoro(4-methyl-3,6-dioxaoct-7-ene)sulfonyl fluoride	16090-14-5	-6.102	-29.9878	0.145026	0.854974	inact.	Unreliable	Inactive	-61.198	-66.9348	-64.0664	Inactive	Inactive	0	2
DTXSID10896572	OC(=O)C(C(C(F)(F)F)(C(F)(F)F)C(F)(F)F)(C(F)(F)F)C(F)(F)F	4,4,4-Trifluoro-2,2,3,3-tetrakis(trifluoromethyl)butanoic acid	1882109-62-7	-6.108	-29.9688	0.145026	0.854974	inact.	Reliable	Inactive	-61.1598	-66.9557	-64.0578	Inactive	Inactive	0	2
DTXSID40896681	FC(=NC(C(C(C(F)(F)F)(F)F)(F)F)(F)F)F	(Nonafluorobutyl)carbonimidoyl	424-32-8	-6.109	-23.3731	0.145026	0.854974	inact.	Reliable	Inactive	-61.1535	-74.2283	-67.6909	Inactive	Inactive	3	4
DTXSID50379576	COC(=O)C(C(F)(F)F)(C(F)(F)F)F	Methyl tetrafluoro-2-(trifluoromethyl)propionate	680-05-7	-6.125	-19.3365	0.145026	0.854974	inact.	Reliable	Inactive	-61.0517	-78.6792	-69.8654	Inactive	Inactive	0	2
DTXSID70869964	OCCCC(C(F)(F)F)(F)F	3-(Perfluoroethyl)propanol	148043-73-6	-6.11	-21.4514	0.145026	0.854974	inact.	Reliable	Inactive	-61.1471	-76.3472	-68.7472	Inactive	Inactive	3	4
DTXSID60379769	FC(C(F)(F)F)(COS(=O)(=O)C(F)(F)F)F	3H,3H-Perfluoropropyl triflate	6401-00-9	-6.112	-23.5716	0.145026	0.854974	inact.	Reliable	Inactive	-61.1344	-74.0094	-67.5719	Inactive	Inactive	0	2
DTXSID40880227	C=COC(=O)CC(C(C(F)(F)F)(F)F)(F)F	Allyl heptafluorobutyrate	17165-55-8	-6.115	-22.5247	0.145026	0.854974	inact.	Reliable	Inactive	-61.1153	-75.1638	-68.1395	Inactive	Inactive	7	4
DTXSID10663105	FC(C(F)(F)F)(C(F)(F)F)OC(C(Br)(F)F)(F)F	2-(2-Bromo-1,1,2,2-tetrafluoroethoxy)-1,1,1,2,3,3,3-heptafluoropropane	16005-49-5	-6.115	-25.6086	0.145026	0.854974	inact.	Unreliable	Inactive	-61.1153	-71.7634	-66.4394	Inactive	Inactive	0	2
DTXSID8068250	ICCC(C(F)(F)F)(F)F	2:2 Fluorotelomer iodide	40723-80-6	-6.119	-20.7291	0.145026	0.854974	inact.	Reliable	Inactive	-61.0899	-77.1436	-69.1168	Inactive	Inactive	3	4
DTXSID00545628	FC(C(C(I)(F)F)(F)F)F	1,1,2,2,3,3-Hexafluoro-1-iodopropane	58706-58-4	-6.119	-17.5218	0.322571	0.677429	inact.	Reliable	Inactive	-61.0899	-80.6801	-70.885	Inactive	Inactive	0	2
DTXSID70504161	NC(=N)C(C(F)(F)F)(OC(C(C(F)(F)F)(F)F)(F)F)F	2,3,3,3-Tetrafluoro-2-(heptafluoropropoxy)propanimidamide	62038-10-2	-6.12	-25.4482	0.145026	0.854974	inact.	Unreliable	Inactive	-61.0835	-71.9403	-66.5119	Inactive	Inactive	4	3
DTXSID2073229	FC1=C(F)C(C1(F)F)(F)F	Hexafluorocyclobutene	697-11-0	-6.11	-12.1507	0.145026	0.854974	inact.	Unreliable	Inactive	-61.1471	-86.6024	-73.8747	Inactive	Inactive	8	0
DTXSID60897251	O=C(C(C(C(C(C(C(C(C(F)(F)F)(F)F)(F)F)(F)F)(F)F)(F)F)(F)F)(F)F)NCCNC(=O)C(C(C(C(C(C(C(C(F)(F)F)(F)F)(F)F)(F)F)(F)F)(F)F)(F)F)(F)F	N,N'-bis(Perfluorononanoyl)1,2-ethanediamine	97005-61-3	-6.304	-40.415	0.145026	0.854974	inact.	Reliable	Inactive	-59.9135	-55.4375	-57.6755	Inactive	Inactive	6	9
DTXSID10442957	FC(C(C(C(C(F)(F)F)(F)F)(F)F)(C(F)(F)F)Cc1ccc(cc1)P(c1ccc(cc1)CC(C(C(C(F)(F)F)(F)F)(F)F)(C(F)(F)F)C(F)(F)F)c1ccccc1)(F)F	Bis{4-[3,3,4,4,5,5,5-heptafluoro-2,2-bis(trifluoromethyl)pentyl]phenyl}(phenyl)phosphane	322647-83-6	-5.602	-38.3005	0.145026	0.854974	inact.	Reliable	Inactive	-64.3774	-57.769	-61.0732	Inactive	Inactive	0	5
DTXSID2060965	NC(=O)C(C(C(F)(F)F)(F)F)(F)F	Heptafluorobutyramide	662-50-0	-5.595	-18.2324	0.145026	0.854974	inact.	Reliable	Inactive	-64.4219	-79.8966	-72.1593	Inactive	Inactive	7	4
DTXSID10183954	C=COCC(C(F)F)(F)F	Vinyl 1H,1H,3H-perfluoropropyl ether	29819-80-5	-4.23	-18.2451	0.145026	0.854974	inact.	Reliable	Inactive	-73.1018	-79.8826	-76.4922	Inactive	Inactive	0	2
DTXSID60169147	FC1(F)SC(S1)(F)F	2,2,4,4-Tetrafluoro-1,3-dithietane	1717-50-6	-4.196	-14.0718	0.145026	0.854974	inact.	Unreliable	Inactive	-73.318	-84.4841	-78.9011	Inactive	Inactive	8	0
DTXSID20895692	NC(=C[N+](=O)[O-])C(C(C(C(F)(F)F)(F)F)(F)F)(F)F	3,3,4,4,5,5,6,6,6-Nonafluoro-1-nitro-1-hexen-2-amine	223260-92-2	-4.151	-36.5869	0.145026	0.854974	inact.	Reliable	Inactive	-73.6042	-59.6585	-66.6313	Inactive	Inactive	7	4
DTXSID3051599	FC(=C(OC(F)(F)F)F)F	Trifluoro(trifluoromethoxy)ethylene	1187-93-5	-4.148	-14.6243	0.145026	0.854974	inact.	Unreliable	Inactive	-73.6233	-83.8749	-78.7491	Inactive	Inactive	0	2
DTXSID20769026	OC(=O)c1c(c(C(=O)O)c(c(c1C(=O)O)C(C(C(C(C(C(F)(F)F)(F)F)(F)F)(F)F)(F)F)(F)F)C(=O)O)C(C(C(C(C(C(F)(F)F)(F)F)(F)F)(F)F)(F)F)(F)F	3,6-Bis(tridecafluorohexyl)benzene-1,2,4,5-tetracarboxylic acid	138522-77-7	-4.139	-17.7023	0.301888	0.698112	inact.	Reliable	Inactive	-73.6805	-80.4811	-77.0808	Inactive	Inactive	3	8
DTXSID00234762	CCOCCOC(C(F)F)(F)F	1-Ethoxy-2-(1,1,2,2-tetrafluoroethoxy)ethane	85567-23-3	-4.133	-23.3687	0.145026	0.854974	inact.	Reliable	Inactive	-73.7187	-74.2332	-73.9759	Inactive	Inactive	0	2
DTXSID20896609	FC(C(F)(F)F)OC(C(C(F)(F)F)(OC(C(C(F)(F)F)(OC(C(C(F)(F)F)(OC(C(C(F)(F)F)(OC(C(C(F)(F)F)(OC(C(C(F)(F)F)(OC(C(C(F)(F)F)(OC(C(C(F)(F)F)(OC(C(C(F)(F)F)(F)F)(F)F)F)(F)F)F)(F)F)F)(F)F)F)(F)F)F)(F)F)F)(F)F)F)(F)F)F)(F)F	2H-Perfluoroâ€‹-â€‹5,â€‹8,â€‹11,â€‹14,â€‹17,â€‹20,â€‹23,â€‹26-â€‹octametâ€‹hylâ€‹-3,â€‹6,â€‹9,â€‹12,â€‹15,â€‹18,â€‹21,â€‹24,â€‹27-â€‹nonaoxatriacontane	58979-41-2	-4.047	2.1902	0.145026	0.854974	inact.	Unreliable	Inactive	-74.2655	-102.415	-88.3402	Inactive	Inactive	4	3
DTXSID2044397	FC(S(=O)(=O)O)(F)F	Trifluoromethanesulfonic acid	1493-13-6	-4.019	-22.6883	0.145026	0.854974	inact.	Reliable	Inactive	-74.4436	-74.9834	-74.7135	Inactive	Inactive	0	2
DTXSID30768525	O=NC(C(C(N=O)(F)F)(F)F)(F)F	1,1,2,2,3,3-Hexafluoro-1,3-dinitrosopropane	137541-04-9	-4.013	-21.9937	0.145026	0.854974	inact.	Unreliable	Inactive	-74.4817	-75.7493	-75.1155	Inactive	Inactive	0	2
DTXSID6072558	C=CC(=O)OCCN(S(=O)(=O)CCC(C(C(C(C(C(C(C(C(C(C(C(C(C(F)(F)F)(F)F)(F)F)(F)F)(F)F)(F)F)(F)F)(F)F)(F)F)(F)F)(F)F)(F)F)(F)F)(F)F)C	2-[Methyl[(perfluorotetradecyl)ethylsulfonyl]amino]ethyl 2-propenoate	72276-07-4	-3.973	-46.1276	0.145026	0.854974	inact.	Reliable	Inactive	-74.7361	-49.1387	-61.9374	Inactive	Inactive	1	3
DTXSID7061017	FC1(F)C(F)(F)OS1(=O)=O	Tetrafluoroethane beta-sultone	697-18-7	-3.961	-14.0394	0.145026	0.854974	inact.	Unreliable	Inactive	-74.8124	-84.5198	-79.6661	Inactive	Inactive	8	0
DTXSID90623282	COC(C(OC(F)(F)F)F)(F)F	1,1,2-Trifluoro-1-methoxy-2-(trifluoromethoxy)ethane	996-56-5	-3.955	-19.911	0.301888	0.698112	inact.	Reliable	Inactive	-74.8505	-78.0457	-76.4481	Inactive	Inactive	0	2
DTXSID40195282	COC(C(F)F)(F)F	1,1,2,2-Tetrafluoro-1-methoxyethane	425-88-7	-3.91	-14.6357	0.145026	0.854974	inact.	Reliable	Inactive	-75.1367	-83.8624	-79.4995	Inactive	Inactive	0	2
DTXSID50895387	CCCCCCCCCCCCCCCCCCC(C(C(C(C(C(C(C(C(C(F)(F)F)(F)F)(F)F)(F)F)(F)F)(F)F)(F)F)(F)F)(F)F)(F)F	1,1,1,2,2,3,3,4,4,5,5,6,6,7,7,8,8,9,9,10,10-Henicosafluorooctacosane	250738-45-5	-3.876	-46.5087	0.145026	0.854974	inact.	Reliable	Inactive	-75.3529	-48.7185	-62.0357	Inactive	Inactive	2	2
DTXSID40552018	FC(OC(OC(F)(F)F)(OC(F)(F)F)OC(F)(F)F)(F)F	Tetrakis(trifluoromethoxy)methane	92639-87-7	-3.875	-27.9318	0.145026	0.854974	inact.	Unreliable	Inactive	-75.3593	-69.2018	-72.2805	Inactive	Inactive	0	2
DTXSID90897486	CC(CCCC(C1CCC2C1(C)CCC1C2CCC2C1(C)CCC(C2)OC(=O)C(C(C(C(C(C(C(F)(F)F)(F)F)(F)F)(F)F)(F)F)(F)F)F)C)C	(3Î²,5Î±)-Cholestan-3-ol 2,3,3,4,4,5,5,6,6,7,7,8,8,8-tetradecafluorooctanoate	123613-18-3	-3.844	-45.971	0.145026	0.854974	inact.	Unreliable	Inactive	-75.5564	-49.3114	-62.4339	Inactive	Inactive	7	2
DTXSID90895482	CCCCCCCCCCCCCCCCC(C(C(C(C(C(C(C(C(C(C(C(C(C(F)(F)F)(F)F)(F)F)(F)F)(F)F)(F)F)(F)F)(F)F)(F)F)(F)F)(F)F)(F)F)(F)F)(F)F	1,1,1,2,2,3,3,4,4,5,5,6,6,7,7,8,8,9,9,10,10,11,11,12,12,13,13,14,14-Nonacosafluorotriacontane	1228093-93-3	-3.82	-56.8109	0.145026	0.854974	inact.	Reliable	Inactive	-75.709	-37.3591	-56.534	Inactive	Inactive	2	2
DTXSID70893300	COCCOCCOCCOCCOCCOCCOCCOC(=C(C(C(F)(F)F)(C(F)(F)F)F)C(C(F)(F)F)(C(F)(F)F)F)C(F)(F)F	26,27,27,27-Tetrafluoro-25-(1,1,1,2,3,3,3-heptafluoro-2-propanyl)-24,26-bis(trifluoromethyl)-2,5,8,11,14,17,20,23-octaoxaheptacos-24-ene	88987-13-7	-2.381	-39.8404	0.145026	0.854974	inact.	Reliable	Inactive	-84.8595	-56.0711	-70.4653	Inactive	Inactive	0	2
DTXSID2070217	ICCC(C(C(C(C(C(C(C(C(C(C(C(C(C(C(C(C(C(F)(F)F)(F)F)(F)F)(F)F)(F)F)(F)F)(F)F)(F)F)(F)F)(F)F)(F)F)(F)F)(F)F)(F)F)(F)F)(F)F)(F)F)(F)F	1,1,2,2-Tetrahydroperfluoroeicosyl iodide	65104-63-4	-2.594	-29.1184	0.145026	0.854974	inact.	Reliable	Inactive	-83.505	-67.8934	-75.6992	Inactive	Inactive	3	9
DTXSID40880520	O=C(C(C(F)(F)F)(OC1(F)OC(F)(C(F)(F)F)C(OC1(F)C(F)(F)F)(F)F)F)C(C(F)(F)F)(OC1(F)OC(F)(C(F)(F)F)C(OC1(F)C(F)(F)F)(F)F)F	Bis(perfluoro(1-[(3,6-dimethyl-1,4-dioxan-2-yl)oxy]ethyl)) ketone	61097-96-9	-2.708	-2.8933	0.145026	0.854974	inact.	Unreliable	Inactive	-82.7801	-96.8098	-89.7949	Inactive	Inactive	8	0
DTXSID90881365	O=C(CC(S(=O)(=O)O)C(=O)OCC(C(C(C(C(C(C(C(F)F)(F)F)(F)F)(F)F)(F)F)(F)F)(F)F)(F)F)OCC(C(C(C(C(C(C(C(F)F)(F)F)(F)F)(F)F)(F)F)(F)F)(F)F)(F)F	1,4-Bis(1H,1H,9H-perfluorononyl) sulfobutanedioate sodium	63367-17-9	-2.788	-25.5886	0.145026	0.854974	inact.	Unreliable	Inactive	-82.2714	-71.7854	-77.0284	Inactive	Inactive	3	0
DTXSID20897459	CC(=C(C(C(C(F)(F)F)(F)F)(F)F)C(=P(c1ccccc1)(c1ccccc1)c1ccccc1)C(=O)C(C(C(F)(F)F)(F)F)(F)F)C	6-(1-Methylethylidene)-5-(triphenylphosphoranylidene)-(perfluoro)-nonan-4-one	139225-92-6	-2.883	-48.3381	0.145026	0.854974	inact.	Reliable	Inactive	-81.6673	-46.7014	-64.1843	Inactive	Inactive	2	0
DTXSID20880942	FC(C(C1(C(F)(F)F)C(F)(OC(C1(F)C(F)(F)F)(F)C(F)(F)F)C(F)(F)F)(F)F)(F)F	2,3,5-Trifluorotetrahydro-4-(pentafluoroethyl)-2,3,4,5-tetrakis(trifluoromethyl)furan	69661-30-9	-2.985	-4.7455	0.145026	0.854974	inact.	Unreliable	Inactive	-81.0187	-94.7675	-87.8931	Inactive	Inactive	8	0
DTXSID6059990	FC(C(C(C(C(C(F)(F)F)(F)F)(F)F)(F)F)(F)F)(N(C(C(C(C(C(C(F)(F)F)(F)F)(F)F)(F)F)(F)F)(F)F)C(C(C(C(C(C(F)(F)F)(F)F)(F)F)(F)F)(F)F)(F)F)F	Perfluorotrihexylamine	432-08-6	-4.258	-29.5031	0.145026	0.854974	inact.	Reliable	Inactive	-72.9238	-67.4692	-70.1965	Inactive	Inactive	3	8
DTXSID80931585	O=C(OC(C[N+](C)(C)C)CC(=O)[O-])CCCCCCCCCCC(C(C(C(C(C(F)(F)F)(F)F)(F)F)(F)F)(F)F)(F)F	3-[(12,12,13,13,14,14,15,15,16,16,17,17,17-Tridecafluoroheptadecanoyl)oxy]-4-(trimethylazaniumyl)butanoate	142674-38-2	-3.153	-30.2159	0.145026	0.854974	inact.	Reliable	Inactive	-79.9504	-66.6833	-73.3168	Inactive	Inactive	1	0
DTXSID10896491	FC(C(C(OC(C(OC(C(F)(F)F)(F)F)(F)F)(C(F)(F)F)F)(F)F)(OC(C(C(F)(F)F)(OC(C(C(F)(F)F)(OC(C(Br)(F)F)(F)F)F)(F)F)F)(F)F)F)(F)F	1-Bromo-1,1,2,2,4,5,5,7,8,8,10,11,11,13,14,14,16,16,17,17,17-henicosafluoro-4,7,10,13-tetrakis(trifluoromethyl)-3,6,9,12,15-pentaoxaheptadecane	1482416-52-3	-3.252	-9.7903	0.145026	0.854974	inact.	Unreliable	Inactive	-79.3209	-89.205	-84.2629	Inactive	Inactive	0	2
DTXSID30599058	FC(C(C(C(C(C(C(C(F)(F)F)(F)F)(F)F)(F)F)(F)F)(F)F)(F)F)(CCOP(=O)(OCCC(C(C(C(C(C(C(C(F)(F)F)(F)F)(F)F)(F)F)(F)F)(F)F)(F)F)(F)F)OCCC(C(C(C(C(C(C(C(F)(F)F)(F)F)(F)F)(F)F)(F)F)(F)F)(F)F)(F)F)F	Tris(3,3,4,4,5,5,6,6,7,7,8,8,9,9,10,10,10-heptadecafluorodecyl) phosphate	149790-22-7	-3.255	-29.6077	0.145026	0.854974	inact.	Reliable	Inactive	-79.3018	-67.3539	-73.3278	Inactive	Inactive	7	5
DTXSID60895454	CCCCCCCCCCCCCCCCCCC(C(C(C(C(C(C(C(C(C(C(C(F)(F)F)(F)F)(F)F)(F)F)(F)F)(F)F)(F)F)(F)F)(F)F)(F)F)(F)F)(F)F	1,1,1,2,2,3,3,4,4,5,5,6,6,7,7,8,8,9,9,10,10,11,11,12,12-Pentacosafluorotriacontane	93454-75-2	-3.593	-46.137	0.145026	0.854974	inact.	Reliable	Inactive	-77.1525	-49.1283	-63.1404	Inactive	Inactive	2	2
DTXSID00893358	FC(C(=C(C(C(F)(F)F)(C(F)(F)F)F)C(C(F)(F)F)(C(F)(F)F)F)Oc1ccc(cc1)S(=O)(=O)NCCC[N+](C)(C)C)(F)F	3-(((4-((1,1,1,4,5,5,5-Heptafluoro-3-(1,1,1,2,3,3,3-heptafluoro-2-propanyl)-4-(trifluoromethyl)-2-penten-2-yl)oxy)phenyl)sulfonyl)amino)-N,N,N-trimethyl-1-propanaminium iodide	158658-62-9	-3.65	-41.1166	0.145026	0.854974	inact.	Reliable	Inactive	-76.79	-54.6639	-65.727	Inactive	Inactive	4	4
DTXSID40896722	FC(C(C(C(F)(F)F)(F)F)(F)F)(S(=O)(=O)C(S(=O)(=O)C(C(C(C(F)(F)F)(F)F)(F)F)(F)F)S(=O)(=O)C(C(C(C(F)(F)F)(F)F)(F)F)(F)F)F	1-[Bis(1,1,2,2,3,3,4,4,4-nonafluorobutane-1-sulfonyl)methanesulfonyl]-1,1,2,2,3,3,4,4,4-nonafluorobutane	182505-69-7	-3.657	-33.0199	0.145026	0.854974	inact.	Reliable	Inactive	-76.7455	-63.5915	-70.1685	Inactive	Inactive	9	0
DTXSID00884509	FC(C(C(OC(C(OC(C(OC(C(OC(C(OC(C(OC(C(F)(F)F)(C(=O)F)F)(F)F)(C(F)(F)F)F)(F)F)(C(F)(F)F)F)(F)F)(C(F)(F)F)F)(F)F)(C(F)(F)F)F)(F)F)(C(F)(F)F)F)(F)F)(F)F)(F)F	Perfluoro-2,5,8,11,14,17-hexamethyl-3,6,9,12,15,18-hexaoxaheneicosanoyl fluoride	13140-24-4	-3.779	-38.5276	0.145026	0.854974	inact.	Unreliable	Inactive	-75.9697	-57.5186	-66.7442	Inactive	Inactive	4	3
DTXSID00895433	CCCCCCCCCCCCCCCCC(C(C(C(C(C(C(C(C(C(C(C(F)(F)F)(F)F)(F)F)(F)F)(F)F)(F)F)(F)F)(F)F)(F)F)(F)F)(F)F)(F)F	1,1,1,2,2,3,3,4,4,5,5,6,6,7,7,8,8,9,9,10,10,11,11,12,12-Pentacosafluorooctacosane	93454-74-1	-3.22	-47.3037	0.145026	0.854974	inact.	Reliable	Inactive	-79.5243	-47.8419	-63.6831	Inactive	Inactive	2	2
DTXSID10896471	FC(C(OC(F)(F)F)(F)F)F	1,1,2,2-Tetrafluoro-1-(trifluoromethoxy)ethane	2356-61-8	-4.262	-15.9648	0.145026	0.854974	inact.	Reliable	Inactive	-72.8984	-82.3969	-77.6476	Inactive	Inactive	0	2
DTXSID70885381	FC(C(C(OC(C(OC(C(OC(C(F)(F)F)F)(F)F)(C(F)(F)F)F)(F)F)(C(F)(F)F)F)(F)F)(OC(C(C(F)(F)F)(OC(C(C(F)(F)F)(OC(C(C(F)(F)F)(OC(C(C(F)(F)F)(OC(C(C(F)(F)F)(F)F)(F)F)F)(F)F)F)(F)F)F)(F)F)F)(F)F)F)(F)F	2H-Perfluorofluoro-5,8,11,14,17,20,23-heptamethyl-3,6,9,12,15,18,21,24-octaoxaheptacosane	27120-63-4	-4.287	-43.4963	0.145026	0.854974	inact.	Unreliable	Inactive	-72.7394	-52.04	-62.3897	Inactive	Inactive	4	3
DTXSID40825830	FC(=C(OC(OC(F)(F)F)(F)F)F)F	1-[Difluoro(trifluoromethoxy)methoxy]-1,2,2-trifluoroethene	700874-87-9	-4.294	-22.3725	0.145026	0.854974	inact.	Unreliable	Inactive	-72.6949	-75.3316	-74.0132	Inactive	Inactive	0	2
DTXSID30378880	FC(COS(=O)(=O)C(F)(F)F)F	2,2-Difluoroethyl triflate	74427-22-8	-4.716	-18.1044	0.301888	0.698112	inact.	Reliable	Inactive	-70.0114	-80.0377	-75.0246	Inactive	Inactive	0	2
DTXSID70880457	O=C(Nc1ccc(c(c1)NC(=O)N1CC1C)C)OC(CSCCC(C(C(C(C(C(C(C(F)(F)F)(C(F)(F)F)F)(F)F)(F)F)(F)F)(F)F)(F)F)(F)F)CSCCC(C(C(C(C(C(C(C(F)(F)F)(C(F)(F)F)F)(F)F)(F)F)(F)F)(F)F)(F)F)(F)F	1,3-Bis(2-(perfluoro-7-methyloctyl)-1-ethylsulfanyl)propan-2-yl {4-methyl-3-[(2-methylaziridine-1-carbonyl)amino]phenyl}carbamate	53122-42-2	-4.733	-54.556	0.145026	0.854974	inact.	Reliable	Inactive	-69.9033	-39.8454	-54.8743	Inactive	Inactive	9	4
DTXSID10224331	C=CC(=O)OCC(C(F)F)(F)F	2,2,3,3-Tetrafluoropropyl acrylate	7383-71-3	-4.743	-19.9975	0.145026	0.854974	inact.	Reliable	Inactive	-69.8397	-77.9503	-73.895	Inactive	Inactive	0	2
DTXSID10240839	C=CC(=O)OCCC(C(C(C(C(C(C(C(C(C(C(C(C(C(C(C(F)(F)F)(C(F)(F)F)F)(F)F)(F)F)(F)F)(F)F)(F)F)(F)F)(F)F)(F)F)(F)F)(F)F)(F)F)(F)F)(F)F)(F)F	(Perfluoro-15-methylhexadecyl)ethyl acrylate	94158-63-1	-4.766	-37.7407	0.145026	0.854974	inact.	Reliable	Inactive	-69.6935	-58.3863	-64.0399	Inactive	Inactive	7	5
DTXSID40895437	CCCCCCCCCCCCCCCCCCCCC(C(C(C(C(C(C(C(C(C(F)(F)F)(F)F)(F)F)(F)F)(F)F)(F)F)(F)F)(F)F)(F)F)(F)F	1,1,1,2,2,3,3,4,4,5,5,6,6,7,7,8,8,9,9,10,10-Henicosafluorotriacontane	766529-12-8	-4.767	-30.404	0.145026	0.854974	inact.	Reliable	Inactive	-69.6871	-66.4759	-68.0815	Inactive	Inactive	2	2
DTXSID80863059	FC(=O)C(C(F)(F)F)(OC(F)(F)F)F	2,3,3,3-Tetrafluoro-2-(trifluoromethoxy)propionyl fluoride	2927-83-5	-4.787	-18.7514	0.145026	0.854974	inact.	Unreliable	Inactive	-69.5599	-79.3243	-74.4421	Inactive	Inactive	0	2
DTXSID50893348	FC(C(C(N(C(C(C(F)(F)F)(F)F)(F)F)C(C(C(F)(F)F)(F)F)(F)F)(F)F)(F)F)(C(C(C(N(C(C(C(F)(F)F)(F)F)(F)F)C(C(C(F)(F)F)(F)F)(F)F)(F)F)(F)F)(F)F)F	Perfluoro-N,N,N',N'-tetrakis(heptafluoropropyl)-1,6-hexanediamine	143356-32-5	-4.678	-39.3524	0.145026	0.854974	inact.	Reliable	Inactive	-70.2531	-56.6092	-63.4311	Inactive	Inactive	3	4
DTXSID60382617	C=CCOCC(C(F)F)(F)F	3-(2,2,3,3-Tetrafluoropropoxy)prop-1-ene	681-68-5	-4.787	-23.8726	0.145026	0.854974	inact.	Reliable	Inactive	-69.5599	-73.6775	-71.6187	Inactive	Inactive	0	2
DTXSID80881339	FC(S(=O)(=O)NS(=O)(=O)C(C(F)(F)F)(F)F)(C(F)(F)F)F	Lithium bis[(pentafluoroethyl)sulfonyl]azanide	132843-44-8	-4.793	-32.0727	0.145026	0.854974	inact.	Reliable	Inactive	-69.5218	-64.6359	-67.0789	Inactive	Inactive	0	2
DTXSID60371783	FC(OCC(C(F)F)(F)F)F	Difluoromethyl 2,2,3,3-tetrafluoropropyl ether	35042-99-0	-4.798	-18.8752	0.145026	0.854974	inact.	Reliable	Inactive	-69.49	-79.1878	-74.3389	Inactive	Inactive	0	2
DTXSID60370610	O=C(C(F)(F)F)OS(=O)(=O)C(F)(F)F	Trifluoroacetyl triflate	68602-57-3	-4.805	-19.9288	0.145026	0.854974	inact.	Reliable	Inactive	-69.4455	-78.0261	-73.7358	Inactive	Inactive	0	2
DTXSID4059966	OCC(C(F)(F)F)(F)F	2:1 Fluorotelomer alcohol	422-05-9	-4.806	-13.4616	0.145026	0.854974	inact.	Reliable	Inactive	-69.4391	-85.1569	-77.298	Inactive	Inactive	3	4
DTXSID30456354	FC(C(S(=O)(=O)F)(F)F)(C(S(=O)(=O)F)(F)F)F	1,1,2,2,3,3-hexafluoropropane-1,3-disulfonyldifluoride	82727-16-0	-4.841	-20.9177	0.145026	0.854974	inact.	Reliable	Inactive	-69.2166	-76.9357	-73.0761	Inactive	Inactive	0	2
DTXSID40381986	C=CCOC(C(S(=O)(=O)F)(F)F)(F)F	2-Allyloxyperfluoroethanesulfonyl fluoride	73606-13-0	-4.852	-22.556	0.145026	0.854974	inact.	Unreliable	Inactive	-69.1466	-75.1293	-72.1379	Inactive	Inactive	0	2
DTXSID50893287	CC(OC(=Nc1cc(ccc1C)N=C(OCCCCN(S(=O)(=O)C(C(C(C(C(C(F)(F)F)(F)F)(F)F)(F)F)(F)F)(F)F)C)O)O)COC(=O)C(=C)C	2-(((2-Methyl-5-(((4-(methyl((tridecafluorohexyl)sulfonyl)amino)butoxy)carbonyl)amino)phenyl)carbamoyl)oxy)propyl methacrylate	70900-36-6	-4.79	-47.7059	0.145026	0.854974	inact.	Reliable	Inactive	-69.5409	-47.3984	-58.4696	Inactive	Inactive	0	8
DTXSID40880484	FC(C(F)(F)F)OC(C(C(F)(F)F)(OC(C(C(F)(F)F)(OC(C(C(F)(F)F)(OC(C(C(F)(F)F)(OC(C(C(F)(F)F)(OC(C(C(F)(F)F)(F)F)(F)F)F)(F)F)F)(F)F)F)(F)F)F)(F)F)F)(F)F	Fluoroether E-6	55154-18-2	-2.317	-0.8948	0.145026	0.854974	inact.	Unreliable	Inactive	-85.2664	-99.0134	-92.1399	Inactive	Inactive	4	3
DTXSID8058796	OCC(C(F)F)(F)F	2,2,3,3-Tetrafluoro-1-propanol	76-37-9	-4.672	-15.5367	0.145026	0.854974	inact.	Reliable	Inactive	-70.2912	-82.8689	-76.5801	Inactive	Inactive	0	2
DTXSID00786953	FC(C(C(C(C(C(F)(F)F)(F)F)(F)F)(F)F)(F)F)(P(=O)(C(C(C(C(C(C(F)(F)F)(F)F)(F)F)(F)F)(F)F)(F)F)O)F	Bis(tridecafluorohexyl)phosphinic acid	40143-77-9	-4.628	-44.2678	0.301888	0.698112	inact.	Reliable	Inactive	-70.571	-51.1894	-60.8802	Inactive	Inactive	3	4
DTXSID60881014	FC(C(F)(F)[2H])(F)F	Pentafluoroethane-d	87458-21-7	-4.311	-10.563	0.145026	0.854974	inact.	Reliable	Inactive	-72.5868	-88.353	-80.4699	Inactive	Inactive	0	2
DTXSID1024251	FC(C(F)(F)F)F	Pentafluoroethane	354-33-6	-4.311	-10.5656	0.145026	0.854974	inact.	Reliable	Inactive	-72.5868	-88.3501	-80.4685	Inactive	Inactive	0	2
DTXSID80896029	FC(C(C(C(C(C(C(C(C(C(C(F)(F)F)(F)F)(F)F)(F)F)(F)F)(F)F)(F)F)(F)F)(F)F)(F)F)(COS(=O)(=O)C(C(C(C(F)(F)F)(F)F)(F)F)(F)F)F	2,2,3,3,4,4,5,5,6,6,7,7,8,8,9,9,10,10,11,11,12,12,12-Tricosafluorododecyl nonafluorobutane-1-sulfonate	924894-11-1	-4.332	-32.3826	0.145026	0.854974	inact.	Reliable	Inactive	-72.4532	-64.2942	-68.3737	Inactive	Inactive	9	0
DTXSID40320072	FC(OS(=O)(=O)C(F)(F)F)(F)F	Trifluoromethyl trifluoromethanesulfonate	3582-05-06	-4.373	-16.6853	0.145026	0.854974	inact.	Reliable	Inactive	-72.1925	-81.6024	-76.8975	Inactive	Inactive	0	2
DTXSID50896475	FC(OC(C(OC(I)(F)F)(F)F)(F)F)(F)F	1-[Difluoro(iodo)methoxy]-1,1,2,2-tetrafluoro-2-(trifluoromethoxy)ethane	138370-72-6	-4.379	-27.0195	0.145026	0.854974	inact.	Unreliable	Inactive	-72.1544	-70.2077	-71.181	Inactive	Inactive	0	2
DTXSID60380239	FC(C(C(=O)N)(F)F)F	2,2,3,3-Tetrafluoropropionamide	2069-86-5	-4.419	-14.4877	0.145026	0.854974	inact.	Reliable	Inactive	-71.9	-84.0255	-77.9628	Inactive	Inactive	0	2
DTXSID80896620	FC(C(C(OC(C(C(F)(F)F)(OC(C(C(F)(F)F)(F)F)(F)F)F)(C(F)(F)F)F)(F)F)(OC(C(C(F)(F)F)(OC(C(C(F)(F)F)(F)F)(F)F)F)(F)F)F)(F)F	1,1,1,2,2,3,3,5,6,6,8,9,9,11,12,14,14,15,15,16,16,16-Docosafluoro-5,8,11,12-tetrakis(trifluoromethyl)-4,7,10,13-tetraoxahexadecane	127003-77-4	-4.635	-25.0317	0.145026	0.854974	inact.	Unreliable	Inactive	-70.5265	-72.3995	-71.463	Inactive	Inactive	4	3
DTXSID90896474	FC(OC(C(OC(Cl)(F)F)(F)F)(F)F)(F)F	1-[Chloro(difluoro)methoxy]-1,1,2,2-tetrafluoro-2-(trifluoromethoxy)ethane	87136-79-6	-4.44	-23.4611	0.145026	0.854974	inact.	Reliable	Inactive	-71.7665	-74.1313	-72.9489	Inactive	Inactive	0	2
DTXSID10880173	FC1(F)CNCC1(F)F	3,3,4,4-Tetrafluoropyrrolidine Hydrochloride	1810-13-5	-4.455	-11.0172	0.145026	0.854974	inact.	Unreliable	Inactive	-71.6711	-87.8522	-79.7616	Inactive	Inactive	8	0
DTXSID70880598	OCC[N+](CCCN(S(=O)(=O)C(C(C(C(C(C(C(C(F)(F)F)(F)F)(F)F)(F)F)(F)F)(F)F)(F)F)(F)F)CCCS(=O)(=O)[O-])(C)C	3-([(Perfluorooctyl)sulfonyl]{3-[(2-hydroxyethyl)(dimethyl)azaniumyl]propyl}amino)-1-propanesulfonate	68298-11-3	-4.46	-41.7936	0.145026	0.854974	inact.	Reliable	Inactive	-71.6393	-53.9175	-62.7784	Inactive	Inactive	0	7
DTXSID30897485	CCCCCCCC[N+]1(CCCCCCCC)CCN(CC1)S(=O)(=O)C(C(C(C(C(C(C(C(F)(F)F)(F)F)(F)F)(F)F)(F)F)(F)F)(F)F)(F)F	4-[(Perfluorooctyl)sulfonyl]-1,1-dioctylpiperazinium iodide	113584-52-4	-4.499	-46.1196	0.145026	0.854974	inact.	Reliable	Inactive	-71.3913	-49.1475	-60.2694	Inactive	Inactive	3	8
DTXSID80543001	FC(C(C(C(C(C(C(C(F)(F)F)(F)F)(F)F)(F)F)(F)F)(F)F)(F)F)(P(=O)(C(C(C(C(C(C(C(C(F)(F)F)(F)F)(F)F)(F)F)(F)F)(F)F)(F)F)(F)F)O)F	Bis(heptadecafluorooctyl)phosphinic acid	40143-79-1	-4.564	-35.4035	0.301888	0.698112	inact.	Reliable	Inactive	-70.978	-60.9633	-65.9706	Inactive	Inactive	3	8
DTXSID80189069	COC(=O)C(C(OC(F)(F)F)(F)F)(F)F	Perfluoromethoxypropionic acid methyl ester	356-69-4	-4.573	-24.5058	0.145026	0.854974	inact.	Reliable	Inactive	-70.9207	-72.9794	-71.9501	Inactive	Inactive	0	2
DTXSID40895432	CCCCCCCCCCCCCCC(C(C(C(C(C(C(C(C(C(C(C(F)(F)F)(F)F)(F)F)(F)F)(F)F)(F)F)(F)F)(F)F)(F)F)(F)F)(F)F)(F)F	1,1,1,2,2,3,3,4,4,5,5,6,6,7,7,8,8,9,9,10,10,11,11,12,12-Pentacosafluorohexacosane	93454-73-0	-4.589	-50.2709	0.145026	0.854974	inact.	Reliable	Inactive	-70.819	-44.5702	-57.6946	Inactive	Inactive	2	2
DTXSID60381140	FC(OC(C(OC(Br)(F)F)(F)F)(F)F)(F)F	1-[bromo(difluoro)methoxy]-1,1,2,2-tetrafluoro-2-(trifluoromethoxy)ethane	87136-78-5	-4.447	-24.7263	0.145026	0.854974	inact.	Unreliable	Inactive	-71.722	-72.7362	-72.2291	Inactive	Inactive	0	2
DTXSID40446988	FC(C(OC(C(S(=O)(=O)F)(F)F)(F)F)(F)F)F	1,1,2,2-Tetrafluoro-2-(1,1,2,2-tetrafluoroethoxy)ethane-1-sulfonyl fluoride	104729-49-9	-4.862	-22.3158	0.145026	0.854974	inact.	Unreliable	Inactive	-69.083	-75.3941	-72.2386	Inactive	Inactive	0	2
DTXSID60880966	CCCN(S(=O)(=O)C(C(C(C(C(C(C(C(F)(F)F)(F)F)(F)F)(F)F)(F)F)(F)F)(F)F)(F)F)CCNC(=O)c1ccc(c(c1)C(=O)NCCN(S(=O)(=O)C(C(C(C(C(C(C(C(F)(F)F)(F)F)(F)F)(F)F)(F)F)(F)F)(F)F)(F)F)C)C	N3-(2-(((heptadecafluorooctyl)sulfonyl)methylamino)ethyl)-N1-(2-(((heptadecafluorooctyl)sulfonyl)propylamino)ethyl)-4-methyl-1,3-benzenedicarboxamide	73019-20-2	-2.098	-53.1285	0.145026	0.854974	inact.	Reliable	Inactive	-86.659	-41.4194	-64.0392	Inactive	Inactive	0	7
DTXSID00895453	CCCCCCCCCCCCCCCCCCCCC(C(C(C(C(C(C(C(C(C(C(C(F)(F)F)(F)F)(F)F)(F)F)(F)F)(F)F)(F)F)(F)F)(F)F)(F)F)(F)F)(F)F	1,1,1,2,2,3,3,4,4,5,5,6,6,7,7,8,8,9,9,10,10,11,11,12,12-Pentacosafluorodotriacontane	89109-72-8	-1.878	-27.0794	0.145026	0.854974	inact.	Reliable	Inactive	-88.058	-70.1417	-79.0998	Inactive	Inactive	2	2
DTXSID40881017	CC(OC(COCC(CC(C(C(C(C(C(C(C(C(C(C(C(F)(F)F)(F)F)(F)F)(F)F)(F)F)(F)F)(F)F)(F)F)(F)F)(F)F)(F)F)(F)F)O)C)COCC(CC(C(C(C(C(C(C(C(C(C(C(C(F)(F)F)(F)F)(F)F)(F)F)(F)F)(F)F)(F)F)(F)F)(F)F)(F)F)(F)F)(F)F)O	1,1'-(Oxybis((1-methylethylene)oxy))bis(3-(perfluorododecyl)propan-2-ol)	93776-00-2			0.145026	0.854974	inact.	Reliable	Inactive				Inactive	Inactive	8	7
DTXSID40881113	FC(C(C(C(C(C(C(C(C(C(C(C(C(C(C(C(F)(F)F)(F)F)(F)F)(F)F)(F)F)(F)F)(F)F)(F)F)(F)F)(F)F)(F)F)(F)F)(F)F)(F)F)(F)F)(CCOP(=O)(OCCC(C(C(C(C(C(C(C(C(C(C(C(C(C(C(C(F)(F)F)(F)F)(F)F)(F)F)(F)F)(F)F)(F)F)(F)F)(F)F)(F)F)(F)F)(F)F)(F)F)(F)F)(F)F)(F)F)O)F	Bis((perfluorohexadecyl)ethyl) hydrogen phosphate	93857-54-6			0.145026	0.854974	inact.	Reliable	Inactive				Inactive	Inactive	7	5
DTXSID40883819	CCN(S(=O)(=O)C(C(C(C(C(C(C(C(F)(F)F)(F)F)(F)F)(F)F)(F)F)(F)F)(F)F)(F)F)CCOP(=O)(OCCN(S(=O)(=O)C(C(C(C(C(C(C(C(F)(F)F)(F)F)(F)F)(F)F)(F)F)(F)F)(F)F)(F)F)CC)OCCN(S(=O)(=O)C(C(C(C(C(C(C(C(F)(F)F)(F)F)(F)F)(F)F)(F)F)(F)F)(F)F)(F)F)CC	N,N',N''-(Phosphinylidynetris(oxyethane-2,1-diyl))tris(N-ethylheptadecafluorooctane-1-sulphonamide)	2250-98-8			0.145026	0.854974	inact.	Reliable	Inactive				Inactive	Inactive	0	7
DTXSID40893337	FC(C(C(C1(F)C(F)(F)C(F)(F)C(C2(C1(F)C(F)(F)C(F)(F)C(C2(F)F)(F)F)F)(F)F)(C(F)(F)F)F)(F)F)(F)F	Perfluorodecahydro-1-sec-butylnaphthalene	118945-64-5			0.145026	0.854974	inact.	Reliable	Inactive				Inactive	Inactive	8	0
DTXSID40896828	FC(C(C(C(C(C(C(C(C(C(F)(F)F)(F)F)(F)F)(F)F)(F)F)(F)F)(F)F)(F)F)(F)F)(CCCCCCCCCCCCC(C(C(C(C(C(C(C(C(C(F)(F)F)(F)F)(F)F)(F)F)(F)F)(F)F)(F)F)(F)F)(F)F)(F)F)F	1,12-Bis(perfluorodecyl)-n-dodecane	1980039-46-0			0.145026	0.854974	inact.	Reliable	Inactive				Inactive	Inactive	2	2
DTXSID50880576	CCN(S(=O)(=O)C(C(C(C(C(C(C(F)(F)F)(F)F)(F)F)(F)F)(F)F)(F)F)(F)F)CCOP(=O)(OCCN(S(=O)(=O)C(C(C(C(C(C(C(F)(F)F)(F)F)(F)F)(F)F)(F)F)(F)F)(F)F)CC)OCCN(S(=O)(=O)C(C(C(C(C(C(C(F)(F)F)(F)F)(F)F)(F)F)(F)F)(F)F)(F)F)CC	N,N',N''-(Phosphoryltris(oxyethylene))tris(N-ethyl-perfluoroheptane-1-sulphonamide)	67939-94-0			0.145026	0.854974	inact.	Reliable	Inactive				Inactive	Inactive	0	7
DTXSID50893500	FC(C(C(C(C(C(C(C(C(C(C(C(F)(F)F)(F)F)(F)F)(F)F)(F)F)(F)F)(F)F)(F)F)(F)F)(F)F)(F)F)(CCOP(=O)(OCCC(C(C(C(C(C(C(C(C(C(C(C(F)(F)F)(F)F)(F)F)(F)F)(F)F)(F)F)(F)F)(F)F)(F)F)(F)F)(F)F)(F)F)OCCC(C(C(C(C(C(C(C(C(C(C(C(F)(F)F)(F)F)(F)F)(F)F)(F)F)(F)F)(F)F)(F)F)(F)F)(F)F)(F)F)(F)F)F	Tris(2-(perfluorododecyl)ethyl)phosphate	393098-42-5			0.145026	0.854974	inact.	Reliable	Inactive				Inactive	Inactive	7	5
DTXSID50895549	FC(C(C(C(C(C(C(C(C(C(F)(F)F)(F)F)(F)F)(F)F)(F)F)(F)F)(F)F)(F)F)(F)F)(CCCCCCCCCCC(C(C(C(C(C(C(C(C(C(F)(F)F)(F)F)(F)F)(F)F)(F)F)(F)F)(F)F)(F)F)(F)F)(F)F)F	1,1,1,2,2,3,3,4,4,5,5,6,6,7,7,8,8,9,9,10,10,21,21,22,22,23,23,24,24,25,25,26,26,27,27,28,28,29,29,30,30,30-Dotetracontafluorotriacontane	135588-58-8			0.145026	0.854974	inact.	Reliable	Inactive				Inactive	Inactive	2	2
DTXSID50897467	FC(C(C(C(F)(F)F)(F)F)(F)F)(S(=O)(=O)C(=[I]c1ccccc1)S(=O)(=O)C(C(C(C(F)(F)F)(F)F)(F)F)(F)F)F	bis(Perfluorobutylsulfonyl)methylenephenyliodine	681477-42-9			0.145026	0.854974	inact.	Reliable	Inactive				Inactive	Inactive	9	0
DTXSID60858544	FC(C(C(C(C(C(C(C(C(C(F)(F)F)(F)F)(F)F)(F)F)(F)F)(F)F)(F)F)(F)F)(F)F)(CCOP(=O)(OCCC(C(C(C(C(C(C(C(C(C(F)(F)F)(F)F)(F)F)(F)F)(F)F)(F)F)(F)F)(F)F)(F)F)(F)F)OCCC(C(C(C(C(C(C(C(C(C(F)(F)F)(F)F)(F)F)(F)F)(F)F)(F)F)(F)F)(F)F)(F)F)(F)F)F	Tris(3,3,4,4,5,5,6,6,7,7,8,8,9,9,10,10,11,11,12,12,12-henicosafluorododecyl) phosphate	106554-16-9			0.145026	0.854974	inact.	Reliable	Inactive				Inactive	Inactive	7	5
DTXSID60881054	FC(C(C(C(C(C(C(C(C(C(C(C(C(C(C(C(F)(F)F)(C(F)(F)F)F)(F)F)(F)F)(F)F)(F)F)(F)F)(F)F)(F)F)(F)F)(F)F)(F)F)(F)F)(F)F)(F)F)(CCOP(=O)(OCCC(C(C(C(C(C(C(C(C(C(C(C(C(C(C(C(F)(F)F)(C(F)(F)F)F)(F)F)(F)F)(F)F)(F)F)(F)F)(F)F)(F)F)(F)F)(F)F)(F)F)(F)F)(F)F)(F)F)(F)F)O)F	Bis((perfluoro-15-methylhexadecyl)ethyl) hydrogen phosphate	93776-19-3			0.145026	0.854974	inact.	Reliable	Inactive				Inactive	Inactive	7	5
DTXSID60881115	FC(C(C(C(C(C(C(C(C(C(C(C(F)(F)F)(C(F)(F)F)F)(F)F)(F)F)(F)F)(F)F)(F)F)(F)F)(F)F)(F)F)(F)F)(CCOP(=O)(OCCC(C(C(C(C(C(C(C(C(C(C(C(F)(F)F)(C(F)(F)F)F)(F)F)(F)F)(F)F)(F)F)(F)F)(F)F)(F)F)(F)F)(F)F)(F)F)O)F	Bis((perfluoro-11-methyldodecyl)ethyl) hydrogen phosphate	93857-56-8			0.145026	0.854974	inact.	Reliable	Inactive				Inactive	Inactive	7	5
DTXSID60895439	CCCCCCCCCCCCCCCC(C(C(C(C(C(C(C(C(C(C(C(F)(F)F)(F)F)(F)F)(F)F)(F)F)(F)F)(F)F)(F)F)(F)F)(F)F)(F)F)(F)F	1,1,1,2,2,3,3,4,4,5,5,6,6,7,7,8,8,9,9,10,10,11,11,12,12-Pentacosafluoroheptacosane	116177-48-1			0.145026	0.854974	inact.	Reliable	Inactive				Inactive	Inactive	2	2
DTXSID60895636	IC(CC(C(C(C(C(C(C(C(C(C(C(C(F)(F)F)(F)F)(F)F)(F)F)(F)F)(F)F)(F)F)(F)F)(F)F)(F)F)(F)F)(F)F)CCCCCCCCCCCCCCCCCCC(CC(C(C(C(C(C(C(C(C(C(C(C(F)(F)F)(F)F)(F)F)(F)F)(F)F)(F)F)(F)F)(F)F)(F)F)(F)F)(F)F)(F)F)I	1,1,1,2,2,3,3,4,4,5,5,6,6,7,7,8,8,9,9,10,10,11,11,12,12,35,35,36,36,37,37,38,38,39,39,40,40,41,41,42,42,43,43,44,44,45,45,46,46,46-Pentacontafluoro-14,33-diiodohexatetracontane	114221-76-0			0.145026	0.854974	inact.	Reliable	Inactive				Inactive	Inactive	3	6
DTXSID60896825	IC(CC(C(C(C(C(C(C(C(C(C(F)(F)F)(F)F)(F)F)(F)F)(F)F)(F)F)(F)F)(F)F)(F)F)(F)F)CCCCCCCCC(CC(C(C(C(C(C(C(C(C(C(F)(F)F)(F)F)(F)F)(F)F)(F)F)(F)F)(F)F)(F)F)(F)F)(F)F)I	1,12-Bis(perfluorodecyl)-2,11-diiodododecane	1980048-92-7			0.145026	0.854974	inact.	Reliable	Inactive				Inactive	Inactive	3	6
DTXSID60897190	FC(C(F)(F)F)(OC(C(C(F)(F)F)(OC(C(C(F)(F)F)(F)F)(F)F)F)(F)F)COP1(=NP(=NP(=N1)(OCC(C(F)(F)F)(OC(C(C(F)(F)F)(OC(C(C(F)(F)F)(F)F)(F)F)F)(F)F)F)OCC(C(F)(F)F)(OC(C(C(F)(F)F)(OC(C(C(F)(F)F)(F)F)(F)F)F)(F)F)F)(OCC(C(F)(F)F)(OC(C(C(F)(F)F)(OC(C(C(F)(F)F)(F)F)(F)F)F)(F)F)F)OCC(C(F)(F)F)(OC(C(C(F)(F)F)(OC(C(C(F)(F)F)(F)F)(F)F)F)(F)F)F)OCC(C(F)(F)F)(OC(C(C(F)(F)F)(OC(C(C(F)(F)F)(F)F)(F)F)F)(F)F)F	2Î»5,4Î»5,6Î»5-1,3,5,2,4,6-Triazatriphosphorine, 2,2,4,4,6,6-hexakis[2,3,3,3-tetrafluoro-2-[1,1,2,3,3,3-hexafluoro-2-(1,1,2,2,3,3,3-heptafluoropropoxy)propoxy]propoxy]-	1383437-42-0			0.145026	0.854974	inact.	Unreliable	Inactive				Inactive	Inactive	4	3
DTXSID70881020	CC(OC(COCC(CC(C(C(C(C(C(C(C(C(C(C(C(F)(F)F)(C(F)(F)F)F)(F)F)(F)F)(F)F)(F)F)(F)F)(F)F)(F)F)(F)F)(F)F)(F)F)O)C)COCC(CC(C(C(C(C(C(C(C(C(C(C(C(F)(F)F)(C(F)(F)F)F)(F)F)(F)F)(F)F)(F)F)(F)F)(F)F)(F)F)(F)F)(F)F)(F)F)O	1,1'-(Oxybis((1-methylethylene)oxy))bis(3-(perfluoro-11-methyldodecyl)propan-2-ol)	93776-03-5			0.145026	0.854974	inact.	Unreliable	Inactive				Inactive	Inactive	8	7
DTXSID90881128	CCCCCCCCC=CCCCCCCCCOC(=O)Nc1cc(ccc1C)NC(=O)OCCN(S(=O)(=O)C(C(C(C(C(C(C(F)(F)F)(C(F)(F)F)F)(F)F)(F)F)(F)F)(F)F)(F)F)C	9-Octadecenyl (5-(((2-(((heptadecafluoroisooctyl)sulphonyl)methylamino)ethoxy)carbonyl)amino)-2-methylphenyl)carbamate	93894-74-7			0.145026	0.854974	inact.	Reliable	Inactive				Inactive	Inactive	7	1
DTXSID90881027	OC(CC(C(C(C(C(C(C(C(C(C(F)(F)F)(C(F)(F)F)F)(F)F)(F)F)(F)F)(F)F)(F)F)(F)F)(F)F)(F)F)CC(=O)CCC(=O)CCC(=O)CCC(=O)CCC(=O)CCC(=O)CCC(=O)CCC(=O)CCC(=O)CCC(=O)C	32-(Perfluoro-9-methyldecyl)-2,5,8,11,14,17,20,23,26,29-decaoxodotriacontan-31-ol	93776-10-4			0.145026	0.854974	inact.	Unreliable	Inactive				Inactive	Inactive	8	7
DTXSID90880494	FC(C(COP1(=NP(=NP(=N1)(OCC(C(F)F)(F)F)OCC(C(F)F)(F)F)(OCC(C(F)F)(F)F)OCC(C(F)F)(F)F)OCC(C(F)F)(F)F)(F)F)F	Hexakis(1H,1H,3H-tetrafluoropropoxy)phosphazene	58943-98-9			0.145026	0.854974	inact.	Unreliable	Inactive				Inactive	Inactive	0	2
DTXSID80897152	O=C(C(C(C(C(C(C(C(C(F)(F)F)(F)F)(F)F)(F)F)(F)F)(F)F)(F)F)(F)F)NCCCCCCCCCCCCNC(=O)C(C(C(C(C(C(C(C(F)(F)F)(F)F)(F)F)(F)F)(F)F)(F)F)(F)F)(F)F	N,N'-bis(Perfluorononanoyl)1,12-dodecandiamine	204922-38-3			0.145026	0.854974	inact.	Reliable	Inactive				Inactive	Inactive	6	9
DTXSID80895618	IC(CC(C(C(C(C(C(C(C(C(C(C(C(F)(F)F)(F)F)(F)F)(F)F)(F)F)(F)F)(F)F)(F)F)(F)F)(F)F)(F)F)(F)F)CCCCCCCCC(CC(C(C(C(C(C(C(C(C(C(C(C(F)(F)F)(F)F)(F)F)(F)F)(F)F)(F)F)(F)F)(F)F)(F)F)(F)F)(F)F)(F)F)I	1,1,1,2,2,3,3,4,4,5,5,6,6,7,7,8,8,9,9,10,10,11,11,12,12,25,25,26,26,27,27,28,28,29,29,30,30,31,31,32,32,33,33,34,34,35,35,36,36,36-Pentacontafluoro-14,23-diiodohexatriacontane	1980039-13-1			0.145026	0.854974	inact.	Reliable	Inactive				Inactive	Inactive	3	6
DTXSID80895557	FC(C(C(C(C(C(C(C(C(C(C(C(F)(F)F)(F)F)(F)F)(F)F)(F)F)(F)F)(F)F)(F)F)(F)F)(F)F)(F)F)(CCCCCCCCCCCCC(C(C(C(C(C(C(C(C(C(C(C(F)(F)F)(F)F)(F)F)(F)F)(F)F)(F)F)(F)F)(F)F)(F)F)(F)F)(F)F)(F)F)F	1,1,1,2,2,3,3,4,4,5,5,6,6,7,7,8,8,9,9,10,10,11,11,12,12,25,25,26,26,27,27,28,28,29,29,30,30,31,31,32,32,33,33,34,34,35,35,36,36,36-Pentacontafluorohexatriacontane	100550-11-6			0.145026	0.854974	inact.	Reliable	Inactive				Inactive	Inactive	2	2
DTXSID40660107	FC(CCCCC(COP1(=NP(=NP(=N1)(OCC(C(C(C(C(C(F)F)(F)F)(F)F)(F)F)(F)F)(F)F)OCC(C(C(C(C(C(F)F)(F)F)(F)F)(F)F)(F)F)(F)F)(OCC(C(C(C(C(C(F)F)(F)F)(F)F)(F)F)(F)F)(F)F)OCC(C(C(C(C(C(F)F)(F)F)(F)F)(F)F)(F)F)(F)F)OCC(C(C(C(C(C(F)F)(F)F)(F)F)(F)F)(F)F)(F)F)(F)F)F	2,2,4,4,6-Pentakis[(2,2,3,3,4,4,5,5,6,6,7,7-dodecafluoroheptyl)oxy]-6-[(2,2,7,7-tetrafluoroheptyl)oxy]-1,3,5,2lambda~5~,4lambda~5~,6lambda~5~-triazatriphosphinine	3830-74-8			0.145026	0.854974	inact.	Unreliable	Inactive				Inactive	Inactive	3	0
DTXSID80881112	FC(C(C(C(C(C(C(C(C(C(C(C(C(C(F)(F)F)(F)F)(F)F)(F)F)(F)F)(F)F)(F)F)(F)F)(F)F)(F)F)(F)F)(F)F)(F)F)(CCOP(=O)(OCCC(C(C(C(C(C(C(C(C(C(C(C(C(C(F)(F)F)(F)F)(F)F)(F)F)(F)F)(F)F)(F)F)(F)F)(F)F)(F)F)(F)F)(F)F)(F)F)(F)F)O)F	Bis((perfluorotetradecyl)ethyl) hydrogen phosphate	93857-53-5			0.145026	0.854974	inact.	Reliable	Inactive				Inactive	Inactive	7	5
DTXSID70897484	FC(C(C(C(C(C(C(C(F)(F)F)(F)F)(F)F)(F)F)(F)F)(F)F)(F)F)(CCc1ccc(cc1)P(c1ccc(cc1)CCC(C(C(C(C(C(C(C(F)(F)F)(F)F)(F)F)(F)F)(F)F)(F)F)(F)F)(F)F)c1ccc(cc1)CCC(C(C(C(C(C(C(C(F)(F)F)(F)F)(F)F)(F)F)(F)F)(F)F)(F)F)(F)F)F	Dichloropalladium bis{tris[4-(2-(perfluorooctyl)ethyl)phenyl]phosphane}	326475-46-1			0.145026	0.854974	inact.	Reliable	Inactive				Inactive	Inactive	9	9
DTXSID70896957	FC(C(C(C(C(C(F)(F)F)(F)F)(F)F)(F)F)(F)F)(C#C[I](F)(F)(F)F)F	Perfluoro-1-(tetrafluoroiodo)-1-octyne	1424379-21-4			0.301888	0.698112	inact.	Reliable	Inactive				Inactive	Inactive	3	8
DTXSID70896538	CCOC(=O)C(C(F)(F)F)(OC(C(C(F)(F)F)(OC(C(C(F)(F)F)(OC(C(C(F)(F)F)(OC(C(C(F)(F)F)(OC(C(C(F)(F)F)(OC(C(C(F)(F)F)(F)F)(F)F)F)(F)F)F)(F)F)F)(F)F)F)(F)F)F)(F)F)F	Ethyl 2,4,4,5,7,7,8,10,10,11,13,13,14,16,16,17,19,19,20,20,21,21,21-tricosafluoro-2,5,8,11,14,17-hexakis(trifluoromethyl)-3,6,9,12,15,18-hexaoxahenicosan-1-oate	121368-60-3			0.145026	0.854974	inact.	Reliable	Inactive				Inactive	Inactive	4	3
DTXSID70895581	FC(C(C(C(C(C(C(C(C(C(C(C(F)(F)F)(F)F)(F)F)(F)F)(F)F)(F)F)(F)F)(F)F)(F)F)(F)F)(F)F)(CCCCCCCCCCCCCCCCCCCCC(C(C(C(C(C(C(C(C(C(C(C(F)(F)F)(F)F)(F)F)(F)F)(F)F)(F)F)(F)F)(F)F)(F)F)(F)F)(F)F)(F)F)F	1,1,1,2,2,3,3,4,4,5,5,6,6,7,7,8,8,9,9,10,10,11,11,12,12,33,33,34,34,35,35,36,36,37,37,38,38,39,39,40,40,41,41,42,42,43,43,44,44,44-Pentacontafluorotetratetracontane	114221-78-2			0.145026	0.854974	inact.	Reliable	Inactive				Inactive	Inactive	2	2
DTXSID70895425	CCCCCCCCCCCCC(CC(C(C(C(C(C(C(C(C(C(F)(F)F)(F)F)(F)F)(F)F)(F)F)(F)F)(F)F)(F)F)(F)F)(F)F)I	1,1,1,2,2,3,3,4,4,5,5,6,6,7,7,8,8,9,9,10,10-Henicosafluoro-12-iodotetracosane	1257261-92-9			0.145026	0.854974	inact.	Reliable	Inactive				Inactive	Inactive	3	6
DTXSID70893502	FC(C(C(C(C(C(C(C(C(C(C(C(C(C(F)(F)F)(F)F)(F)F)(F)F)(F)F)(F)F)(F)F)(F)F)(F)F)(F)F)(F)F)(F)F)(F)F)(CCOP(=O)(OCCC(C(C(C(C(C(C(C(C(C(C(C(C(C(F)(F)F)(F)F)(F)F)(F)F)(F)F)(F)F)(F)F)(F)F)(F)F)(F)F)(F)F)(F)F)(F)F)(F)F)OCCC(C(C(C(C(C(C(C(C(C(C(C(C(C(F)(F)F)(F)F)(F)F)(F)F)(F)F)(F)F)(F)F)(F)F)(F)F)(F)F)(F)F)(F)F)(F)F)(F)F)F	Tris(2-(perfluorotetradecanyl)ethyl)phosphate	393098-44-7			0.145026	0.854974	inact.	Reliable	Inactive				Inactive	Inactive	7	5
DTXSID80542352	FC(P(C(C(C(C(C(F)(F)F)(F)F)(F)F)(F)F)(F)F)(C(C(C(C(C(F)(F)F)(F)F)(F)F)(F)F)(F)F)(F)F)(C(C(C(C(F)(F)F)(F)F)(F)F)(F)F)F	Difluoro[tris(undecafluoropentyl)]-lambda~5~-phosphane	91543-35-0			0.145026	0.854974	inact.	Reliable	Inactive				Inactive	Inactive	3	8
DTXSID4059835	FC(C(C(C(C(F)(F)F)(F)F)(F)F)(F)F)(N(C(C(C(C(C(F)(F)F)(F)F)(F)F)(F)F)(F)F)C(C(C(C(C(F)(F)F)(F)F)(F)F)(F)F)(F)F)F	Fluorocarbon FC 70	338-84-1			0.145026	0.854974	inact.	Reliable	Inactive				Inactive	Inactive	3	4
DTXSID40379363	FC(C(C(C(C(C(C(F)(F)F)(F)F)(F)F)(F)F)(F)F)(F)F)(COP1(=NP(=NP(=N1)(OCC(C(C(C(C(C(C(F)(F)F)(F)F)(F)F)(F)F)(F)F)(F)F)(F)F)OCC(C(C(C(C(C(C(F)(F)F)(F)F)(F)F)(F)F)(F)F)(F)F)(F)F)(OCC(C(C(C(C(C(C(F)(F)F)(F)F)(F)F)(F)F)(F)F)(F)F)(F)F)OCC(C(C(C(C(C(C(F)(F)F)(F)F)(F)F)(F)F)(F)F)(F)F)(F)F)OCC(C(C(C(C(C(C(F)(F)F)(F)F)(F)F)(F)F)(F)F)(F)F)(F)F)F	Hexakis(1H,1H-perfluorooctyloxy)phosphazene	186043-52-7			0.145026	0.854974	inact.	Reliable	Inactive				Inactive	Inactive	3	9
DTXSID30897046	CC(=O)O[I](c1ccc(cc1)CCC(C(C(C(C(C(C(C(F)(F)F)(F)F)(F)F)(F)F)(F)F)(F)F)(F)F)(F)F)OC(=O)C	1-(Diacetoxyiodo)-4-(3,3,4,4,5,5,6,6,7,7,8,8,9,9,10,10,10-heptadecafluorodecyl)benzene	882186-02-9			0.145026	0.854974	inact.	Reliable	Inactive				Inactive	Inactive	9	9
DTXSID00880965	CCCCCCCCCCCCCCCCCCNC(=O)c1ccc(cc1)Cc1ccc(cc1)C(=O)NCCN(S(=O)(=O)C(C(C(C(C(C(C(C(F)(F)F)(F)F)(F)F)(F)F)(F)F)(F)F)(F)F)(F)F)CCC	4-(4-(2-((Perfluorooctylsulfonyl)propylamino)ethylaminocarbonyl)phenylmethyl)-N-octadecylbenzamide	73019-19-9			0.145026	0.854974	inact.	Reliable	Inactive				Inactive	Inactive	0	7
DTXSID00880960	O=C(Nc1ccc(c(c1)NC(=O)N1CC1C)C)OC(CSCCC(C(C(C(C(C(C(C(C(C(F)(F)F)(C(F)(F)F)F)(F)F)(F)F)(F)F)(F)F)(F)F)(F)F)(F)F)(F)F)CSCCC(C(C(C(C(C(C(C(C(C(F)(F)F)(C(F)(F)F)F)(F)F)(F)F)(F)F)(F)F)(F)F)(F)F)(F)F)(F)F	2-Methyl-N-(2-methyl-5-(((1,3-bis((perfluoro-9-methyldecyl)ethylthio)-2-propoxy)carbonyl)amino)phenyl)-1-aziridinecarboxamide	72779-04-5			0.145026	0.854974	inact.	Reliable	Inactive				Inactive	Inactive	9	4
DTXSID00880521	FC(C(C(C(F)(F)F)(OC1(F)OC(F)(C(F)(F)F)C(OC1(F)C(F)(F)F)(F)F)F)(OC1(F)OC(F)(C(F)(F)F)C(OC1(F)C(F)(F)F)(F)F)F)(F)F	Perfluoro-2,3-bis(2,5-dimethyl-1,4-dioxan-3-oxy)butane	61097-98-1			0.145026	0.854974	inact.	Unreliable	Inactive				Inactive	Inactive	8	0
DTXSID00766376	FC(C1(C(C2(C(F)(F)F)C(F)(F)C(F)(F)C(C(C2(F)C(F)(F)F)(F)F)(F)F)(F)F)C(F)(F)C(F)(F)C(C(C1(F)C(F)(F)F)(F)F)(F)F)(F)F	1,1'-(Difluoromethylene)bis[2,2,3,3,4,4,5,5,6-nonafluoro-1,6-bis(trifluoromethyl)cyclohexane]	116107-58-5			0.145026	0.854974	inact.	Unreliable	Inactive				Inactive	Inactive	8	0
DTXSID50895589	IC(CC(C(C(C(C(C(C(C(C(C(F)(F)F)(F)F)(F)F)(F)F)(F)F)(F)F)(F)F)(F)F)(F)F)(F)F)CCCCC(CC(C(C(C(C(C(C(C(C(C(F)(F)F)(F)F)(F)F)(F)F)(F)F)(F)F)(F)F)(F)F)(F)F)(F)F)I	1,1,1,2,2,3,3,4,4,5,5,6,6,7,7,8,8,9,9,10,10,19,19,20,20,21,21,22,22,23,23,24,24,25,25,26,26,27,27,28,28,28-Dotetracontafluoro-12,17-diiodooctacosane	1980064-30-9	0.302	-23.5642	0.145026	0.854974	inact.	Reliable	Inactive	-101.92	-74.0176	-87.969	Inactive	Inactive	3	6
DTXSID50895428	CCCCCCCCCCCCCCCCC(C(C(C(C(C(C(C(C(C(C(F)(F)F)(F)F)(F)F)(F)F)(F)F)(F)F)(F)F)(F)F)(F)F)(F)F)(F)F	1,1,1,2,2,3,3,4,4,5,5,6,6,7,7,8,8,9,9,10,10,11,11-Tricosafluoroheptacosane	1980054-34-9	-0.091	-33.2761	0.145026	0.854974	inact.	Reliable	Inactive	-99.4213	-63.309	-81.3652	Inactive	Inactive	2	2
DTXSID00881058	FC(C(C(C(C(C(C(C(C(C(C(C(C(C(F)(F)F)(C(F)(F)F)F)(F)F)(F)F)(F)F)(F)F)(F)F)(F)F)(F)F)(F)F)(F)F)(F)F)(F)F)(CCOP(=O)(OCCC(C(C(C(C(C(C(C(C(C(C(C(C(C(F)(F)F)(C(F)(F)F)F)(F)F)(F)F)(F)F)(F)F)(F)F)(F)F)(F)F)(F)F)(F)F)(F)F)(F)F)(F)F)O)F	Bis((perfluoro-13-methyltetradecyl)ethyl) hydrogen phosphate	93776-29-5			0.145026	0.854974	inact.	Reliable	Inactive				Inactive	Inactive	7	5
DTXSID60330597	CCOC(=O)C(=P(c1ccccc1)(c1ccccc1)c1ccccc1)C(=O)C(C(C(C(=O)C(=P(c1ccccc1)(c1ccccc1)c1ccccc1)C(=O)OCC)(F)F)(F)F)(F)F	Diethyl 4,4,5,5,6,6-hexafluoro-3,7-dioxo-2,8-bis(triphenyl-lambda5-phosphanylidene)nonanedioate	60521-76-8	-0.198	-31.1508	0.145026	0.854974	inact.	Reliable	Inactive	-98.7409	-65.6524	-82.1967	Inactive	Inactive	2	0
DTXSID10881064	OCCN(S(=O)(=O)c1ccc(cc1)OC(=C(C(C(C(F)(F)F)(F)F)(C(C(F)(F)F)(F)F)C(F)(F)F)C(F)(F)F)C(F)(F)F)CCO	N,N-Bis(2-hydroxyethyl)-4-[[4,4,5,5,5-pentafluoro-3-(1,1,2,2,2-pentafluoroethyl)-1,2,3-tris(trifluoromethyl)-1-penten-1-yl]oxy]benzenesulfonamide	93819-97-7	-0.447	-38.7048	0.145026	0.854974	inact.	Reliable	Inactive	-97.1576	-57.3232	-77.2404	Inactive	Inactive	0	3
DTXSID60881195	CCCCCCCCC=CCCCCCCCCOC(=O)Nc1cc(ccc1C)NC(=O)OCCN(S(=O)(=O)C(C(C(C(C(C(C(C(F)(F)F)(F)F)(F)F)(F)F)(F)F)(F)F)(F)F)(F)F)C	(Z)-Octadec-9-enyl (5-(((2-(((perfluorooctyl)sulphonyl)methylamino)ethoxy)carbonyl)amino)-o-tolyl)carbamate	94313-84-5	-0.448	-51.6785	0.145026	0.854974	inact.	Reliable	Inactive	-97.1512	-43.0182	-70.0847	Inactive	Inactive	7	1
DTXSID10192889	FC(C(C(C(C(C(C(C(C(C(C(C(I)(F)F)(F)F)(F)F)(F)F)(F)F)(F)F)(F)F)(F)F)(F)F)(F)F)(F)F)(C(C(C(C(C(C(C(C(C(C(C(C(F)(F)F)(F)F)(F)F)(F)F)(F)F)(F)F)(F)F)(F)F)(F)F)(F)F)(F)F)(F)F)F	Nonatetracontafluoro-24-iodotetracosane	39823-55-7	-0.663	-25.4771	0.145026	0.854974	inact.	Reliable	Inactive	-95.784	-71.9084	-83.8462	Inactive	Inactive	3	8
DTXSID70896533	COC(=O)C(C(F)(F)F)(OC(C(C(F)(F)F)(OC(C(C(F)(F)F)(OC(C(C(F)(F)F)(OC(C(C(F)(F)F)(OC(C(C(F)(F)F)(F)F)(F)F)F)(F)F)F)(F)F)F)(F)F)F)(F)F)F	Methyl 2,4,4,5,7,7,8,10,10,11,13,13,14,16,16,17,17,18,18,18-icosafluoro-2,5,8,11,14-pentakis(trifluoromethyl)-3,6,9,12,15-pentaoxaoctadecan-1-oate	1005033-64-6	-0.77	-16.0427	0.145026	0.854974	inact.	Unreliable	Inactive	-95.1036	-82.311	-88.7073	Inactive	Inactive	4	3
DTXSID50897487	O=C(C(=P(c1ccccc1)(c1ccccc1)c1ccccc1)C(=O)C(C(C(F)(F)F)(F)F)(F)F)N1CCCCC1	1-(1-Piperidinyl)-2-(triphenylphosphoranylidene)perfluorohexane-1,3-dione	148192-46-5	-1.281	-20.7533	0.145026	0.854974	inact.	Unreliable	Inactive	-91.8542	-77.117	-84.4856	Inactive	Inactive	2	0
DTXSID1072559	C=CC(=O)OCCN(S(=O)(=O)CCC(C(C(C(C(C(C(C(C(C(C(C(C(C(C(C(F)(F)F)(F)F)(F)F)(F)F)(F)F)(F)F)(F)F)(F)F)(F)F)(F)F)(F)F)(F)F)(F)F)(F)F)(F)F)(F)F)C	2-[Methyl[(perfluorohexadecyl)ethylsulfonyl]amino]ethyl 2-propenoate	72276-08-5	-1.847	-45.3955	0.145026	0.854974	inact.	Reliable	Inactive	-88.2551	-49.9459	-69.1005	Inactive	Inactive	1	3
DTXSID1070220	CC(=C)C(=O)OCCC(C(C(C(C(C(C(C(C(C(C(C(C(C(C(C(C(C(F)(F)F)(F)F)(F)F)(F)F)(F)F)(F)F)(F)F)(F)F)(F)F)(F)F)(F)F)(F)F)(F)F)(F)F)(F)F)(F)F)(F)F)(F)F	1,1,2,2-Tetrahydroperfluoroeicosyl methacrylate	65104-66-7	-0.366	-46.0103	0.145026	0.854974	inact.	Reliable	Inactive	-97.6726	-49.268	-73.4703	Inactive	Inactive	7	5
DTXSID30896655	O=C(c1ccc(cc1)OC(=C(C(C(F)(F)F)(C(F)(F)F)F)C(C(F)(F)F)(C(F)(F)F)F)C(F)(F)F)NCCC[N+](C)(C)C	3-(4-{[1,1,1,4,5,5,5-Heptafluoro-3-(1,1,1,2,3,3,3-heptafluoropropan-2-yl)-4-(trifluoromethyl)pent-2-en-2-yl]oxy}benzamido)-N,N,N-trimethylpropan-1-aminium iodide	170778-67-3	-2.026	-44.3826	0.145026	0.854974	inact.	Reliable	Inactive	-87.1169	-51.0628	-69.0898	Inactive	Inactive	4	4
DTXSID00895534	FC(C(C(C(C(C(C(C(C(C(C(C(F)(F)F)(F)F)(F)F)(F)F)(F)F)(F)F)(F)F)(F)F)(F)F)(F)F)(F)F)(CCCCCCCCCCC(C(C(C(C(C(C(C(C(C(C(C(F)(F)F)(F)F)(F)F)(F)F)(F)F)(F)F)(F)F)(F)F)(F)F)(F)F)(F)F)(F)F)F	1,1,1,2,2,3,3,4,4,5,5,6,6,7,7,8,8,9,9,10,10,11,11,12,12,23,23,24,24,25,25,26,26,27,27,28,28,29,29,30,30,31,31,32,32,33,33,34,34,34-Pentacontafluorotetratriacontane	100550-10-5			0.145026	0.854974	inact.	Reliable	Inactive				Inactive	Inactive	2	2
DTXSID10703075	FC(C1(C(F)(F)F)C(C(F)(F)F)(C(F)(F)F)C(F)(F)C(C(C1(F)F)(F)F)(F)F)(F)F	1,1,2,2,3,3,4,4-Octafluoro-5,5,6,6-tetrakis(trifluoromethyl)cyclohexane	74903-98-3			0.145026	0.854974	inact.	Unreliable	Inactive				Inactive	Inactive	8	0
DTXSID30896615	FC(C(C(=O)F)(OC(C(C(F)(F)F)(OC(C(C(F)(F)F)(OC(C(C(F)(F)F)(OC(C(C(F)(F)F)(OC(C(C(F)(F)F)(OC(C(C(F)(F)F)(OC(C(C(F)(F)F)(OC(C(C(F)(F)F)(OC(C(C(F)(F)F)(F)F)(F)F)F)(F)F)F)(F)F)F)(F)F)F)(F)F)F)(F)F)F)(F)F)F)(F)F)F)(F)F)F)(F)F	Perfluoro-2,5,8,11,14,17,20,23,26-nonamethyl-3,6,9,12,15,18,21,24,27-nonaoxatriacontan-1-oyl fluoride	65150-88-1			0.145026	0.854974	inact.	Unreliable	Inactive				Inactive	Inactive	4	3
DTXSID30896291	Fc1c(c(F)c(c(c1F)SCCC(C(C(C(C(C(C(C(C(C(F)(F)F)(F)F)(F)F)(F)F)(F)F)(F)F)(F)F)(F)F)(F)F)(F)F)F)C1=C2C=CC(=N2)C(=c2ccc(=C(C3=NC(=C(c4[nH]c1cc4)c1c(F)c(F)c(c(c1F)F)SCCC(C(C(C(C(C(C(C(C(C(F)(F)F)(F)F)(F)F)(F)F)(F)F)(F)F)(F)F)(F)F)(F)F)(F)F)C=C3)c1c(F)c(F)c(c(c1F)F)SCCC(C(C(C(C(C(C(C(C(C(F)(F)F)(F)F)(F)F)(F)F)(F)F)(F)F)(F)F)(F)F)(F)F)(F)F)[nH]2)c1c(F)c(F)c(c(c1F)F)SCCC(C(C(C(C(C(C(C(C(C(F)(F)F)(F)F)(F…	5,10,15,20-Tetrakis{2,3,5,6-tetrafluoro-4-[(3,3,4,4,5,5,6,6,7,7,8,8,9,9,10,10,11,11,12,12,12-henicosafluorododecyl)sulfanyl]phenyl}porphyrin	956790-67-3			0.145026	0.854974	inact.	Reliable	Inactive				Inactive	Inactive	3	9
DTXSID30895582	FC(C(C(C(C(C(C(C(C(C(C(C(F)(F)F)(F)F)(F)F)(F)F)(F)F)(F)F)(F)F)(F)F)(F)F)(F)F)(F)F)(CCCCCCCCCCCCCCCCCCCCCCC(C(C(C(C(C(C(C(C(C(C(C(F)(F)F)(F)F)(F)F)(F)F)(F)F)(F)F)(F)F)(F)F)(F)F)(F)F)(F)F)(F)F)F	1,1,1,2,2,3,3,4,4,5,5,6,6,7,7,8,8,9,9,10,10,11,11,12,12,35,35,36,36,37,37,38,38,39,39,40,40,41,41,42,42,43,43,44,44,45,45,46,46,46-Pentacontafluorohexatetracontane	114221-79-3			0.145026	0.854974	inact.	Reliable	Inactive				Inactive	Inactive	2	2
DTXSID30881026	COCCOCCOCCOCCOCCOCCOCCOCCOCCOCC(CC(C(C(C(C(C(C(C(C(C(C(C(F)(F)F)(C(F)(F)F)F)(F)F)(F)F)(F)F)(F)F)(F)F)(F)F)(F)F)(F)F)(F)F)(F)F)O	32-(Perfluoro-11-methyldodecyl)-2,5,8,11,14,17,20,23,26,29-decaoxadotriacontan-31-ol	93776-09-1			0.145026	0.854974	inact.	Reliable	Inactive				Inactive	Inactive	8	7
DTXSID30881021	CC(COCC(OCC(CC(C(C(C(C(C(C(C(C(C(F)(F)F)(C(F)(F)F)F)(F)F)(F)F)(F)F)(F)F)(F)F)(F)F)(F)F)(F)F)O)C)OCC(CC(C(C(C(C(C(C(C(C(C(F)(F)F)(C(F)(F)F)F)(F)F)(F)F)(F)F)(F)F)(F)F)(F)F)(F)F)(F)F)O	1,1'-(Oxybis((2-methylethylene)oxy))bis(3-(perfluoro-9-methyldecyl)propan-2-ol)	93776-04-6			0.145026	0.854974	inact.	Unreliable	Inactive				Inactive	Inactive	8	7
DTXSID30880599	CCN(S(=O)(=O)C(C(C(C(C(C(C(C(F)(F)F)(F)F)(F)F)(F)F)(F)F)(F)F)(F)F)(F)F)CCOC(=O)Nc1ccc(c(c1)NC(=O)OC(COC(=O)C(=C)C)C)C	2-Propenoic acid, 2-methyl-, 2-[[[[5-[[[2-[ethyl[(heptadecafluorooctyl)sulfonyl]amino]ethoxy]carbonyl]amino]-2-methylphenyl]amino]carbonyl]oxy]propyl ester	68298-72-6			0.145026	0.854974	inact.	Unreliable	Inactive				Inactive	Inactive	1	1
DTXSID10379779	FC1(F)OC(F)(F)C(F)(F)OC(F)(F)C(F)(F)OC(C(OC(C(OC1(F)F)(F)F)(F)F)(F)F)(F)F	Perfluoro-15-crown-5-ether	97571-69-2			0.145026	0.854974	inact.	Unreliable	Inactive				Inactive	Inactive	8	0
DTXSID20897090	N#CCCOP(N(C(C)C)C(C)C)OC1CC(OC1COC(c1ccc(cc1)CCC(C(C(C(C(C(C(C(F)(F)F)(F)F)(F)F)(F)F)(F)F)(F)F)(F)F)(F)F)(c1ccc(cc1)OC)c1ccc(cc1)OC)n1ccc(nc1=O)NC(=O)c1ccccc1	N-Benzoyl-3'-O-{(2-cyanoethoxy)[di(propan-2-yl)amino]phosphanyl}-2'-deoxy-5'-O-{[4-(3,3,4,4,5,5,6,6,7,7,8,8,9,9,10,10,10-heptadecafluorodecyl)phenyl]bis(4-methoxyphenyl)methyl}cytidine	1401422-19-2			0.145026	0.854974	inact.	Unreliable	Inactive				Inactive	Inactive	2	8
DTXSID20379361	FC(C(C(C(COP1(=NP(=NP(=N1)(OCC(C(C(C(F)F)(F)F)(F)F)(F)F)OCC(C(C(C(F)F)(F)F)(F)F)(F)F)(OCC(C(C(C(F)F)(F)F)(F)F)(F)F)OCC(C(C(C(F)F)(F)F)(F)F)(F)F)OCC(C(C(C(F)F)(F)F)(F)F)(F)F)(F)F)(F)F)(F)F)F	2,2,4,4,6,6-Hexakis[(2,2,3,3,4,4,5,5-octafluoropentyl)oxy]-1,3,5,2lambda~5~,4lambda~5~,6lambda~5~-triazatriphosphinine	16059-16-8			0.145026	0.854974	inact.	Unreliable	Inactive				Inactive	Inactive	3	0
DTXSID20153820	OOOOOOOOOOOOOOOC(C(C(C(C(C(C(C(C(C(C(C(C(C(C(C(C(C(C(C(C(C(C(C(C(C(C(C(C(C(C(C(C(C(C(C(C(C(C(C(C(C(C(C(C(C(C(F)(F)F)(F)F)(F)F)(F)F)(F)F)(F)F)(F)F)(F)F)(F)F)(F)F)(F)F)(F)F)(F)F)(F)F)(F)F)(F)F)(F)F)(F)F)(F)F)(F)F)(F)F)(F)F)(F)F)(F)F)(F)F)(F)F)(F)F)(F)F)(F)F)(F)F)(F)F)(F)F)(F)F)(F)F)(F)F)(F)F)(F)F)(F)F)(F)F)(F)F)(F)F)(F)F)(F)F)(F)F)(F)F)(F)F)(F)F	Perfluoro(pentadecaoxypropylene)oxyethylene	122998-72-5			0.145026	0.854974	inact.	Reliable	Inactive				Inactive	Inactive	3	8
DTXSID10897483	FC(C(c1ccc(cc1)P(c1ccc(cc1)C(C(C(C(C(C(C(C(F)(F)F)(F)F)(F)F)(F)F)(F)F)(F)F)(F)F)(F)F)c1ccc(cc1)C(C(C(C(C(C(C(C(F)(F)F)(F)F)(F)F)(F)F)(F)F)(F)F)(F)F)(F)F)(F)F)(C(CC(C(C(C(F)(F)F)(F)F)(F)F)(F)F)(F)F)F	Dichloropalladium bis(tris[4â€ (1,1,2,2,3,3,4,4,5,5,6,6,7,7,8,8,8â€ heptadecafluorooctyl)phenyl]phosphane)	326475-44-9			0.145026	0.854974	inact.	Unreliable	Inactive				Inactive	Inactive	1	6
DTXSID10896956	F[I](C#CC(C(C(C(C(C(F)(F)F)(F)F)(F)F)(F)F)(F)F)(F)F)F	1-(Difluoroiodo)perfluoro-1-octyne	1424379-19-0			0.145026	0.854974	inact.	Reliable	Inactive				Inactive	Inactive	3	8
DTXSID10884510	FC(C(C(OC(C(F)(F)F)(C(=O)F)F)(F)F)(OC(C(C(F)(F)F)(OC(C(C(F)(F)F)(OC(C(C(F)(F)F)(OC(C(C(F)(F)F)(OC(C(C(F)(F)F)(OC(C(C(F)(F)F)(F)F)(F)F)F)(F)F)F)(F)F)F)(F)F)F)(F)F)F)(F)F)F)(F)F	Perfluoro-2,5,8,11,14,17,20-heptamethyl-3,6,9,12,15,18,21-heptaoxatetracosanoyl fluoride	13140-25-5			0.145026	0.854974	inact.	Unreliable	Inactive				Inactive	Inactive	4	3
DTXSID10880552	FC(C(C(C(C(C(C(F)(F)F)(F)F)(F)F)(F)F)(F)F)(F)F)(C(C(C(C(C(C(C(C(C(C(C(C(C(C(C(C(C(C(C(I)(F)F)(F)F)(F)F)(F)F)(F)F)(F)F)(F)F)(F)F)(F)F)(F)F)(F)F)(F)F)(F)F)(F)F)(F)F)(F)F)(F)F)(F)F)(F)F)F	Tripentacontafluoro-26-iodohexacosane	65975-15-7			0.145026	0.854974	inact.	Reliable	Inactive				Inactive	Inactive	3	8
DTXSID20433053	FC(C(C(C(F)(F)F)(F)F)(F)F)(P(C(C(C(C(F)(F)F)(F)F)(F)F)(F)F)(C(C(C(C(F)(F)F)(F)F)(F)F)(F)F)(F)F)F	Phosphorane, difluorotris(nonafluorobutyl)-	91543-34-9			0.145026	0.854974	inact.	Reliable	Inactive				Inactive	Inactive	3	4
DTXSID5073901	CC(CC(F)(F)F)(F)F	1,1,1,3,3-Pentafluorobutane	406-58-6	-5.596	-16.5546	0.145026	0.854974	inact.	Reliable	Inactive	-64.4156	-81.7465	-73.0811	Inactive	Inactive	0	2
DTXSID00880228	CC(C(C(F)F)(F)F)O	3,3,4,4-Tetrafluoro-2-butanol	17425-25-1	-4.862	-17.9788	0.145026	0.854974	inact.	Reliable	Inactive	-69.083	-80.1762	-74.6296	Inactive	Inactive	0	2
DTXSID00195026	NCC(C(F)(F)F)(F)F	1H,1H-Perfluoropropylamine	422-03-7	-4.874	-13.7653	0.145026	0.854974	inact.	Reliable	Inactive	-69.0067	-84.8221	-76.9144	Inactive	Inactive	3	4
DTXSID60896481	FC(=C(F)F)OC(C(C(OC(F)(F)F)(F)F)(F)F)(F)F	1,1,2,2,3,3-Hexafluoro-1-[(trifluoroethenyl)oxy]-3-(trifluoromethoxy)propane	40573-09-9	-5.45	-26.5286	0.145026	0.854974	inact.	Unreliable	Inactive	-65.344	-70.749	-68.0465	Inactive	Inactive	0	2
DTXSID8071726	C=CC(=O)OCCN(S(=O)(=O)CC(C(C(C(C(C(C(C(C(C(C(C(C(C(C(C(F)(F)F)(F)F)(F)F)(F)F)(F)F)(F)F)(F)F)(F)F)(F)F)(F)F)(F)F)(F)F)(F)F)(F)F)(F)F)(F)F)C	2-(Methyl((2,2,3,3,4,4,5,5,6,6,7,7,8,8,9,9,10,10,11,11,12,12,13,13,14,14,15,15,16,16,17,17,17-tritriacontafluoroheptadecyl)sulphonyl)amino)ethyl acrylate	68758-56-5	-5.448	-46.2697	0.145026	0.854974	inact.	Reliable	Inactive	-65.3567	-48.982	-57.1694	Inactive	Inactive	1	3
DTXSID00881114	FC(C(C(C(C(C(C(C(C(C(F)(F)F)(C(F)(F)F)F)(F)F)(F)F)(F)F)(F)F)(F)F)(F)F)(F)F)(CCOP(=O)(OCCC(C(C(C(C(C(C(C(C(C(F)(F)F)(C(F)(F)F)F)(F)F)(F)F)(F)F)(F)F)(F)F)(F)F)(F)F)(F)F)O)F	Bis((perfluoro-9-methyldecyl)ethyl) phosphate	93857-55-7	-5.446	-39.894	0.145026	0.854974	inact.	Reliable	Inactive	-65.3694	-56.012	-60.6907	Inactive	Inactive	7	5
DTXSID90893408	FC(OC(OC(C(Cl)(F)F)(Cl)F)(F)F)(F)F	1,2-dichloro(perfluoro-1-(methoxymethoxy)ethane)	874288-98-9	-5.444	-26.4774	0.145026	0.854974	inact.	Unreliable	Inactive	-65.3821	-70.8054	-68.0938	Inactive	Inactive	0	2
DTXSID50880612	FC(C1(F)C(F)(F)C(F)(F)C(C(C1(F)S(=O)(=O)F)(F)F)(F)F)(F)F	1,2,2,3,3,4,4,5,5,6-Decafluoro-6-(trifluoromethyl)cyclohexanesulfonyl fluoride	68318-34-3	-5.439	-4.1236	0.145026	0.854974	inact.	Unreliable	Inactive	-65.4139	-95.4532	-80.4336	Inactive	Inactive	8	0
DTXSID00870523	OCC(C(C(F)(F)F)F)(F)F	1H,1H,3H-Perfluorobutanol	382-31-0	-5.438	-17.2693	0.145026	0.854974	inact.	Reliable	Inactive	-65.4203	-80.9585	-73.1894	Inactive	Inactive	0	2
DTXSID30893381	CCCCCCCCCCCCCCCCCCN1C(=O)OCC1CN(S(=O)(=O)C(C(C(C(C(C(C(C(F)(F)F)(F)F)(F)F)(F)F)(F)F)(F)F)(F)F)(F)F)C	N-methyl-N-[(3-octadecyl-2-oxo-4-oxazolidinyl)methyl]perfluorooctanesulfonamide	348144-85-4	-5.435	-46.4158	0.145026	0.854974	inact.	Reliable	Inactive	-65.4394	-48.8209	-57.1301	Inactive	Inactive	0	7
DTXSID1022134	OC(C(F)(F)F)C(F)(F)F	2H-Perfluoro-2-propanol	920-66-1	-5.434	-16.2907	0.145026	0.854974	inact.	Reliable	Inactive	-65.4457	-82.0375	-73.7416	Inactive	Inactive	0	2
DTXSID6068985	OCCC(C(F)(F)F)(F)F	2:2 Fluorotelomer alcohol	54949-74-5	-5.425	-18.0984	0.145026	0.854974	inact.	Reliable	Inactive	-65.503	-80.0443	-72.7736	Inactive	Inactive	3	4
DTXSID70880230	FC(C(COCC1OC1)(F)F)F	((2,2,3,3-Tetrafluoropropoxy)methyl)oxirane	19932-26-4	-5.423	-26.9913	0.145026	0.854974	inact.	Reliable	Inactive	-65.5157	-70.2388	-67.8772	Inactive	Inactive	4	5
DTXSID90191037	O=C1OC(=O)C(C(C1(F)F)(F)F)(F)F	Perfluoroglutaric anhydride	376-68-1	-5.416	-16.9083	0.145026	0.854974	inact.	Unreliable	Inactive	-65.5602	-81.3565	-73.4584	Inactive	Inactive	8	0
DTXSID80896640	FC(C(C(C(C(C(F)(F)F)(F)F)(F)F)(F)F)(F)F)(CC[P+](c1ccccc1)(c1ccccc1)c1ccccc1)F	Triphenyl(3,3,4,4,5,5,6,6,7,7,8,8,8-tridecafluorooctyl)phosphanium iodide	94190-73-5	-5.411	-33.6805	0.145026	0.854974	inact.	Reliable	Inactive	-65.592	-62.8631	-64.2276	Inactive	Inactive	3	9
DTXSID1071953	CN(S(=O)(=O)c1ccc(cc1)OC(=C(C(C(C(F)(F)F)(F)F)(C(C(F)(F)F)(F)F)C(F)(F)F)C(F)(F)F)C(F)(F)F)CCOP(=O)(O)O	N-Methyl-4-((4,4,5,5,5-pentafluoro-3-(pentafluoroethyl)-1,2,3-tris(trifluoromethyl)-1-pentenyl)oxy)-N-(2-(phosphonooxy)ethyl)-Benzenesulfonamide	69013-34-9	-5.408	-45.4033	0.145026	0.854974	inact.	Unreliable	Inactive	-65.6111	-49.9373	-57.7742	Inactive	Inactive	0	3
DTXSID70537191	COC(C(F)(F)F)(C(F)F)F	Methyl 3H-perfluoroisopropyl ether	568550-25-4	-5.408	-17.6281	0.145026	0.854974	inact.	Reliable	Inactive	-65.6111	-80.5629	-73.087	Inactive	Inactive	0	2
DTXSID40337468	ICC(C(F)F)(F)F	1,1,2,2-Tetrafluoro-3-iodopropane	679-87-8	-5.403	-17.2413	0.145026	0.854974	inact.	Unreliable	Inactive	-65.6429	-80.9894	-73.3161	Inactive	Inactive	0	2
DTXSID90880555	FC(C(I)(F)F)(OC(C(S(=O)(=O)F)(F)F)(F)F)F	5-Iodoperfluoro-3-oxapentanesulfonyl fluoride	66137-74-4	-5.397	-28.442	0.145026	0.854974	inact.	Unreliable	Inactive	-65.681	-68.6392	-67.1601	Inactive	Inactive	0	2
DTXSID70759755	FC(OC(C(OC(F)(F)F)(F)F)(C(F)(F)F)F)(F)F	1,1,1,2,3,3-Hexafluoro-2,3-bis(trifluoromethoxy)propane	95842-02-7	-5.394	-26.6982	0.145026	0.854974	inact.	Unreliable	Inactive	-65.7001	-70.562	-68.131	Inactive	Inactive	0	2
DTXSID00542617	FC(C(OC(C(OC(F)(F)F)(F)F)(F)F)(F)F)(OC(C(OC(F)(F)F)(F)F)(F)F)F	Perfluoro-2,5,8,11-tetraoxadodecane	64028-04-2	-5.348	-40.2505	0.145026	0.854974	inact.	Unreliable	Inactive	-65.9926	-55.6189	-60.8058	Inactive	Inactive	0	2
DTXSID20276407	FC(C(F)(F)F)(C(F)(F)N)F	Perfluoropropanamine	105579-92-8	-5.354	-15.3366	0.145026	0.854974	inact.	Reliable	Inactive	-65.9544	-83.0895	-74.522	Inactive	Inactive	3	4
DTXSID70893289	CC(OC(=Nc1cc(ccc1C)N=C(OCCCCN(S(=O)(=O)C(C(C(C(C(F)(F)F)(F)F)(F)F)(F)F)(F)F)C)O)O)COC(=O)C(=C)C	2-(((2-Methyl-5-(((4-(methyl((undecafluoropentyl)sulfonyl)amino)butoxy)carbonyl)amino)phenyl)carbamoyl)oxy)propyl methacrylate	70900-37-7	-5.359	-45.0724	0.145026	0.854974	inact.	Unreliable	Inactive	-65.9226	-50.3022	-58.1124	Inactive	Inactive	0	8
DTXSID50712641	NCC(C(C(CN)(F)F)(F)F)(F)F	2,2,3,3,4,4-Hexafluoropentane-1,5-diamine--hydrogen chloride (1/1)	58191-50-7	-5.362	-7.611	0.145026	0.854974	inact.	Reliable	Inactive	-65.9036	-91.6079	-78.7558	Inactive	Inactive	3	4
DTXSID70469766	FC(C(S(=O)(=O)N)(F)F)(C(C(S(=O)(=O)N)(F)F)(F)F)F	octafluorobutane-1,4-disulfonamide	87988-73-6	-5.363	-21.9895	0.145026	0.854974	inact.	Reliable	Inactive	-65.8972	-75.7539	-70.8256	Inactive	Inactive	0	2
DTXSID40880202	FC(=O)C(C(F)(F)F)(OC(C(S(=O)(=O)F)(F)F)(F)F)F	2,3,3,3-Tetrafluoro-2-(1,1,2,2-tetrafluoro-2-(fluorosulphonyl)ethoxy)propionyl fluoride	4089-57-0	-5.364	-23.2267	0.145026	0.854974	inact.	Unreliable	Inactive	-65.8909	-74.3897	-70.1403	Inactive	Inactive	0	2
DTXSID30503574	FS(=O)(=O)OC(C(C(F)(F)F)(F)F)(F)F	Heptafluoropropyl sulfurofluoridate	662-98-6	-5.455	-21.8837	0.145026	0.854974	inact.	Reliable	Inactive	-65.3122	-75.8706	-70.5914	Inactive	Inactive	0	2
DTXSID20695972	CCOC(C(C(F)(F)F)F)(F)F	Ethyl 2H-perfluoropropyl ether	380-34-7	-5.365	-21.3011	0.301888	0.698112	inact.	Reliable	Inactive	-65.8845	-76.5129	-71.1987	Inactive	Inactive	0	2
DTXSID50896617	FC(=C(OC(C(=C(F)F)F)(F)F)F)F	1,1,2,3,3-Pentafluoro-3-[(trifluoroethenyl)oxy]prop-1-ene	64080-43-9	-5.368	-21.7291	0.145026	0.854974	inact.	Unreliable	Inactive	-65.8654	-76.041	-70.9532	Inactive	Inactive	0	2
DTXSID90693006	O=NOC(=O)C(C(C(F)(F)F)(F)F)(F)F	2,2,3,3,4,4,4-Heptafluorobutanoyl nitrite	663-25-2	-5.369	-19.3249	0.145026	0.854974	inact.	Reliable	Inactive	-65.8591	-78.6919	-72.2755	Inactive	Inactive	7	4
DTXSID80896584	OC(=O)C(C(C(C(F)(F)F)(C(F)(F)F)F)(C(F)(F)F)C(F)(F)F)(F)F	2,2,4,5,5,5-Hexafluoro-3,3,4-tris(trifluoromethyl)pentanoic acid	1882109-74-1	-5.371	-30.3868	0.145026	0.854974	inact.	Reliable	Inactive	-65.8463	-66.4948	-66.1706	Inactive	Inactive	0	2
DTXSID30379711	ClC(=O)C(OC(C(OC(F)(F)F)(F)F)(F)F)(F)F	2,2-difluoro-2-[1,1,2,2-tetrafluoro-2-(trifluoromethoxy)ethoxy]acetyl Chloride	261503-81-5	-5.378	-28.6137	0.145026	0.854974	inact.	Reliable	Inactive	-65.8018	-68.4499	-67.1259	Inactive	Inactive	0	2
DTXSID60380219	FC(C(OCC(C(F)F)(F)F)(F)F)F	(2H-Perfluoroethyl)(1H,1H,3H-perfluoropropyl)ether	16627-68-2	-5.382	-21.8052	0.145026	0.854974	inact.	Unreliable	Inactive	-65.7764	-75.9571	-70.8667	Inactive	Inactive	0	2
[truncated: 2,952 more rows]
